# Supplementary material for: Excess of genomic defects in a woolly mammoth on Wrangel island
Source: PLoS Genet. 2017 Mar 2;13(3):e1006601. doi: 10.1371/journal.pgen.1006601 (PMC5333797; doi:10.1371/journal.pgen.1006601)
Supplement: S1 Data — (ZIP) [file pgen.1006601.s019.zip]

Archive with 23 entries (20 files):
- SuppFiles/
- SuppFiles/.DS_Store
- __MACOSX/
- __MACOSX/SuppFiles/
- __MACOSX/SuppFiles/._.DS_Store
- SuppFiles/Deletions.oimyakon.Fmt
- SuppFiles/Deletions.Uno.Fmt
- SuppFiles/Deletions.Wrangel.Fmt
- SuppFiles/ENSLAFG00000000082.aln
- SuppFiles/ENSLAFG00000000082.P964
- SuppFiles/ExonMissing.oimyakon.Fmt
- SuppFiles/ExonMissing.Uno.Fmt
- SuppFiles/ExonMissing.Wrangel.Fmt
- SuppFiles/ExonMissingFiltered.Oimyakon.GO.txt
- __MACOSX/SuppFiles/._ExonMissingFiltered.Oimyakon.GO.txt
- SuppFiles/ExonMissingFiltered.Wrangel.GO.txt
- __MACOSX/SuppFiles/._ExonMissingFiltered.Wrangel.GO.txt
- SuppFiles/RetrogenesOim_Low.GO.txt
- __MACOSX/SuppFiles/._RetrogenesOim_Low.GO.txt
- SuppFiles/RetrogenesWrangel_Low.GO.txt
- __MACOSX/SuppFiles/._RetrogenesWrangel_Low.GO.txt
- SuppFiles/Retros.oimyakon
- SuppFiles/Retros.Wrangel
