# Supplementary material for: Excess of genomic defects in a woolly mammoth on Wrangel island
Source: PLoS Genet. 2017 Mar 2;13(3):e1006601. doi: 10.1371/journal.pgen.1006601 (PMC5333797; doi:10.1371/journal.pgen.1006601)
Supplement: S1 Data — (ZIP) [file pgen.1006601.s019.zip › SuppFiles/Deletions.oimyakon.Fmt]

chr1 3309500 3310600 10.37 0.24
chr1 3342800 3343800 10.64 5.95
chr1 3561900 3563800 10.91 6.54
chr1 3596600 3597700 10.81 6.52
chr1 3647600 3649700 10.75 6.37
chr1 3667200 3668200 10.83 2.64
chr1 3798500 3799900 11.62 6.77
chr1 3802600 3804400 11.86 0.00
chr1 3840000 3841000 11.05 6.30
chr1 3985000 3986000 10.28 2.13
chr1 4009400 4010500 10.37 0.51
chr1 4169900 4172800 10.95 1.29
chr1 4180000 4181000 11.95 2.81
chr1 4228600 4229600 11.96 4.11
chr1 4466900 4468900 10.66 0.10
chr1 4752800 4753800 11.17 1.40
chr1 4777900 4779400 9.99 0.61
chr1 4802700 4803700 11.43 5.37
chr1 4981300 4982300 10.99 4.74
chr1 5028600 5030300 10.92 1.76
chr1 5240400 5242000 12.05 4.08
chr1 5333100 5334400 10.84 6.70
chr1 5396100 5397200 11.89 4.56
chr1 5622500 5623700 10.83 2.24
chr1 5654000 5655100 11.92 7.74
chr1 5673500 5676100 11.87 0.25
chr1 5769800 5772100 10.61 2.95
chr1 5978900 5979900 10.63 5.38
chr1 5985600 5986900 11.06 5.14
chr1 6015900 6017200 11.05 5.38
chr1 6261000 6262100 11.94 7.21
chr1 6302600 6305400 11.56 5.22
chr1 6338700 6339700 11.26 6.97
chr1 6545100 6546100 11.69 4.70
chr1 6672200 6673200 11.19 2.28
chr1 7024100 7025100 12.65 5.08
chr1 7090600 7091600 12.33 6.34
chr1 7100000 7101000 11.98 5.95
chr1 7155800 7156900 11.27 6.48
chr1 7229900 7230900 12.18 6.31
chr1 7270900 7271900 11.70 3.57
chr1 7291500 7293500 11.17 6.07
chr1 7306200 7307700 11.51 0.40
chr1 7658200 7659200 10.43 3.44
chr1 7936300 7937300 11.10 4.52
chr1 8065400 8066400 10.19 3.63
chr1 8237800 8238800 11.61 1.62
chr1 8340200 8341400 10.90 6.78
chr1 8381700 8386200 10.53 6.54
chr1 8416200 8417200 10.84 1.20
chr1 8468300 8469500 10.25 6.42
chr1 8495700 8497100 10.91 5.84
chr1 8526000 8527000 10.17 5.70
chr1 8714700 8716300 11.77 0.15
chr1 9358000 9359000 11.46 4.84
chr1 9462100 9464700 11.31 6.81
chr1 9656500 9657900 11.30 1.26
chr1 9667600 9668600 10.77 4.30
chr1 9771700 9772700 10.74 6.90
chr1 9907400 9908400 10.05 5.11
chr1 10033800 10035600 10.85 5.80
chr1 10062600 10064000 9.49 0.05
chr1 10181100 10182100 11.18 4.53
chr1 10316000 10317000 10.68 4.51
chr1 10626300 10627300 11.09 4.88
chr1 11116700 11118800 10.47 6.77
chr1 11171500 11172500 10.95 3.23
chr1 11496400 11497400 12.12 0.46
chr1 11634500 11635500 10.85 5.78
chr1 11750800 11752000 10.45 4.82
chr1 12017000 12018800 10.49 1.41
chr1 12094500 12098700 10.68 0.27
chr1 12142500 12143600 12.13 7.73
chr1 12177800 12178800 11.30 6.97
chr1 12300600 12302100 10.58 0.34
chr1 12331800 12337100 10.40 0.18
chr1 12340500 12341900 10.53 0.79
chr1 12420000 12429500 13.05 0.00
chr1 12774400 12778700 11.19 6.00
chr1 12815600 12816600 11.76 1.33
chr1 12833800 12834800 10.72 5.66
chr1 12854900 12856000 11.31 6.18
chr1 12888300 12889300 12.07 3.33
chr1 12930500 12931500 10.89 2.63
chr1 13077100 13078600 10.73 0.34
chr1 13622200 13625600 11.86 4.08
chr1 13647300 13648800 11.04 0.06
chr1 13761800 13762800 10.41 1.17
chr1 13810000 13813000 11.28 0.01
chr1 13908600 13913600 11.05 4.54
chr1 13963300 13964300 10.90 6.96
chr1 14049500 14050500 10.27 3.60
chr1 14328700 14329700 10.75 3.90
chr1 14438900 14439900 10.79 3.93
chr1 14526300 14529800 11.66 0.21
chr1 14552800 14553800 11.78 2.42
chr1 14628900 14629900 11.90 5.19
chr1 14907200 14908200 11.63 2.79
chr1 14949300 14950700 10.68 0.43
chr1 14997800 14998800 11.43 0.99
chr1 15036300 15037300 10.64 4.03
chr1 15078200 15079300 11.23 4.30
chr1 15303400 15304400 11.89 4.88
chr1 15435200 15436200 10.56 3.71
chr1 15630400 15631400 10.90 1.36
chr1 15871900 15873000 10.74 5.73
chr1 16054700 16055700 11.97 4.35
chr1 16091600 16092700 11.35 3.10
chr1 16145000 16146000 10.53 1.89
chr1 16163500 16164500 11.56 6.85
chr1 16262600 16263600 11.56 5.66
chr1 16298500 16299500 10.45 5.57
chr1 16442600 16446200 11.19 0.90
chr1 16500000 16501000 10.91 2.44
chr1 16672400 16674000 10.56 5.34
chr1 16690200 16691300 11.04 6.62
chr1 16981400 16982400 11.34 1.36
chr1 17184800 17185800 10.59 3.10
chr1 17250900 17251900 10.47 2.88
chr1 17405100 17413600 10.79 0.78
chr1 17484000 17485000 10.58 6.18
chr1 17634000 17635100 10.61 4.01
chr1 17861300 17862300 10.69 1.01
chr1 17902300 17904700 11.52 6.51
chr1 17957600 17959900 10.63 0.06
chr1 17982300 17985800 10.48 4.64
chr1 18100500 18101500 11.26 6.93
chr1 18246200 18247400 10.55 1.35
chr1 18560000 18561000 10.39 1.16
chr1 18613400 18614400 10.65 4.28
chr1 18803900 18805000 11.04 2.77
chr1 18921100 18922100 10.84 4.59
chr1 19054200 19055200 11.39 5.38
chr1 19086600 19088200 10.69 0.31
chr1 19167300 19168300 10.95 6.76
chr1 19412700 19413700 11.67 4.54
chr1 19517400 19518400 10.89 4.32
chr1 19905800 19906800 12.19 4.04
chr1 19988800 19989800 11.14 5.12
chr1 20380600 20381800 10.82 0.49
chr1 20506500 20509100 10.91 0.17
chr1 20528200 20529200 11.62 4.36
chr1 20575900 20577000 11.75 5.72
chr1 20589500 20590500 11.29 5.70
chr1 20651000 20652000 12.06 2.68
chr1 21063600 21064700 11.66 7.06
chr1 21116700 21117700 12.07 7.15
chr1 21204500 21205500 11.91 6.66
chr1 21411900 21413100 11.04 6.56
chr1 21623300 21624300 11.89 6.85
chr1 21850600 21851600 11.11 3.95
chr1 22076000 22079600 10.17 2.81
chr1 22082300 22083400 11.23 0.19
chr1 22297100 22298500 10.74 6.22
chr1 22309200 22310200 11.94 4.58
chr1 22454400 22455500 11.63 0.81
chr1 22471500 22472500 10.00 4.26
chr1 22495500 22496500 10.98 1.68
chr1 22767100 22768100 10.23 3.30
chr1 22801100 22802100 11.60 6.50
chr1 22823300 22824300 11.10 5.78
chr1 22854000 22855000 11.08 2.10
chr1 23024900 23025900 10.92 6.49
chr1 23143100 23144500 11.00 6.90
chr1 23231500 23232500 10.54 6.37
chr1 23411900 23412900 11.86 7.43
chr1 23715200 23716200 11.07 4.53
chr1 23777100 23778100 11.64 6.16
chr1 23784600 23785600 11.31 2.69
chr1 23822600 23823900 11.22 4.59
chr1 24020000 24021400 10.99 6.57
chr1 24132800 24133800 11.14 1.15
chr1 24171000 24172200 11.56 7.23
chr1 24275800 24276800 11.01 5.83
chr1 24312800 24313800 11.30 4.05
chr1 24810300 24811300 10.91 1.70
chr1 24878700 24879900 10.76 3.95
chr1 25057300 25058300 11.36 6.05
chr1 25292300 25293300 10.59 6.14
chr1 25426900 25428000 11.12 2.98
chr1 25490300 25491400 10.72 6.26
chr1 25558900 25559900 10.69 5.71
chr1 26102100 26103200 10.68 0.29
chr1 26181000 26185600 12.26 0.17
chr1 26534500 26535500 10.68 2.84
chr1 26706300 26707400 11.48 4.73
chr1 26748900 26751400 11.31 6.75
chr1 26947300 26949000 11.06 6.48
chr1 27637500 27638600 10.74 4.04
chr1 27645200 27646200 10.07 6.20
chr1 27725300 27726300 10.92 1.99
chr1 27965800 27967500 11.61 7.50
chr1 28140400 28142000 11.39 6.75
chr1 28273400 28274400 11.10 6.59
chr1 28306600 28307600 10.86 3.81
chr1 28507900 28509000 10.91 6.25
chr1 28688100 28689100 11.17 4.02
chr1 28705700 28706800 11.40 0.72
chr1 29202800 29203900 11.36 6.04
chr1 29241100 29242400 10.72 6.90
chr1 29603900 29608900 10.29 2.57
chr1 29704200 29705300 11.21 0.31
chr1 29736100 29737100 10.86 4.69
chr1 29741300 29742300 11.26 4.52
chr1 29803200 29804200 11.05 1.81
chr1 29824000 29825000 11.20 6.85
chr1 30016700 30017700 11.02 1.32
chr1 30125600 30126600 10.76 5.00
chr1 30196400 30197400 10.87 6.63
chr1 30292100 30293100 11.03 2.26
chr1 30312300 30313300 11.01 1.64
chr1 30537000 30538000 11.07 5.96
chr1 30697600 30698800 10.74 5.33
chr1 30894200 30895200 10.79 6.19
chr1 30965200 30966300 10.68 6.23
chr1 31160600 31161600 11.62 4.98
chr1 31196900 31197900 11.68 3.18
chr1 31351900 31353000 10.21 5.74
chr1 31505500 31506500 11.30 6.57
chr1 31580000 31581000 10.04 2.58
chr1 31604500 31606100 10.19 6.28
chr1 31796000 31797000 10.84 3.44
chr1 31907000 31908000 11.12 2.99
chr1 31926700 31927900 11.77 3.13
chr1 31987400 31988500 10.76 5.72
chr1 32022200 32023500 11.76 5.91
chr1 32106700 32108300 11.44 7.02
chr1 32203000 32205500 11.60 0.47
chr1 32509500 32510500 11.05 1.55
chr1 32585600 32592100 10.81 1.58
chr1 32657900 32659000 11.59 3.17
chr1 32752600 32753600 11.23 5.32
chr1 32794100 32795100 10.44 3.68
chr1 32803800 32804900 9.85 0.67
chr1 32866400 32867400 11.47 4.18
chr1 33207100 33209800 10.89 1.51
chr1 33420000 33421000 10.26 3.52
chr1 33527800 33528800 10.78 2.24
chr1 33610400 33611400 10.30 1.99
chr1 33634700 33635700 11.17 2.74
chr1 33678100 33679100 10.36 2.78
chr1 33725500 33726800 11.19 5.20
chr1 33756400 33757600 10.30 1.25
chr1 33853900 33854900 12.05 3.85
chr1 33876800 33877800 11.17 4.41
chr1 33936100 33939900 10.94 3.90
chr1 34066700 34067700 12.13 4.43
chr1 34155000 34156000 11.34 6.36
chr1 34315800 34316800 10.99 6.73
chr1 34320300 34321300 11.22 6.69
chr1 34620700 34621700 10.74 2.96
chr1 34645500 34646500 11.38 7.11
chr1 34829900 34831000 11.89 5.24
chr1 34993100 34994300 11.42 6.06
chr1 35134500 35136700 11.62 0.33
chr1 35140000 35141000 11.15 5.25
chr1 35222800 35224000 11.42 6.93
chr1 35280300 35286900 10.75 1.90
chr1 35320500 35321500 10.96 5.47
chr1 35395100 35396100 11.29 2.34
chr1 35480000 35481100 10.36 4.32
chr1 35743000 35745900 11.22 1.04
chr1 35783900 35785200 10.89 4.16
chr1 35953100 35954100 11.12 2.23
chr1 36382300 36383300 10.45 3.64
chr1 36628100 36629600 11.42 7.01
chr1 36746400 36749000 11.92 0.00
chr1 36768700 36769700 10.78 4.22
chr1 36850700 36851700 11.95 1.83
chr1 36932500 36933500 11.51 7.36
chr1 36968300 36969600 11.27 5.70
chr1 37305800 37307000 12.55 1.15
chr1 37412500 37413500 10.90 3.76
chr1 37508400 37510300 12.02 0.23
chr1 37681500 37682500 10.49 5.49
chr1 38110200 38111200 10.84 3.03
chr1 38298700 38299700 11.61 1.62
chr1 38446000 38447000 11.40 3.26
chr1 38640100 38641100 11.71 2.96
chr1 38936500 38937500 10.81 4.67
chr1 38955000 38956000 10.52 5.09
chr1 38960800 38962100 11.18 5.75
chr1 38998100 38999100 11.42 5.41
chr1 39026800 39027800 11.78 6.32
chr1 39213800 39219900 10.53 1.77
chr1 39220000 39223500 10.98 6.65
chr1 39269200 39270200 12.35 2.76
chr1 39518800 39519900 10.78 0.00
chr1 39545300 39547300 12.32 7.87
chr1 39585300 39586300 11.66 3.44
chr1 39732500 39735700 12.13 0.00
chr1 39843300 39844300 12.52 5.50
chr1 40043900 40047300 9.91 0.01
chr1 40177800 40179000 11.19 5.48
chr1 40376100 40377300 12.69 0.90
chr1 40380800 40383300 10.52 0.03
chr1 40470300 40471400 13.29 0.41
chr1 40834000 40839500 12.86 6.28
chr1 40840600 40841600 10.99 6.68
chr1 40951700 40954000 12.01 4.95
chr1 41017300 41018300 10.94 4.72
chr1 41020700 41021700 10.56 5.09
chr1 41047700 41048700 10.96 1.50
chr1 41108000 41111200 11.51 0.01
chr1 41333900 41335000 10.75 3.89
chr1 41405600 41406600 10.68 2.53
chr1 41421600 41422600 10.74 1.09
chr1 41524600 41530700 11.45 2.00
chr1 41578800 41579900 11.38 1.20
chr1 41614100 41617200 10.56 3.16
chr1 41620000 41622700 12.02 6.57
chr1 41843600 41844600 10.06 0.54
chr1 41907500 41908500 11.07 5.87
chr1 42125600 42126700 10.79 6.78
chr1 42232500 42239500 12.26 0.08
chr1 42341200 42342200 10.49 5.86
chr1 42393600 42394600 11.71 7.61
chr1 42792700 42795100 13.40 0.02
chr1 42852900 42853900 10.90 5.03
chr1 43087600 43088600 12.58 2.32
chr1 43143900 43146100 9.61 0.18
chr1 43183600 43184600 12.57 2.62
chr1 43238700 43239700 10.60 3.88
chr1 43340000 43346500 10.48 0.04
chr1 43407200 43409600 12.08 1.75
chr1 43461300 43462300 10.91 0.46
chr1 43524600 43525600 11.41 2.84
chr1 43753700 43758000 11.03 2.55
chr1 43776000 43777000 10.54 5.74
chr1 43808200 43809200 10.38 1.44
chr1 43846700 43847800 12.65 2.53
chr1 44116900 44117900 10.43 3.16
chr1 44187300 44188400 11.73 0.20
chr1 44206800 44207800 10.92 1.93
chr1 44252500 44253500 11.01 6.35
chr1 44383100 44384100 11.06 2.74
chr1 44417500 44418500 11.97 4.26
chr1 44529500 44530900 12.53 0.01
chr1 44601600 44602600 11.54 3.10
chr1 44683100 44684100 11.61 2.04
chr1 44770700 44773400 13.11 0.09
chr1 44787700 44789000 11.31 0.00
chr1 44878500 44879500 11.42 4.25
chr1 44955800 44957800 12.76 6.14
chr1 45492900 45493900 10.81 5.61
chr1 45651700 45652900 11.05 0.22
chr1 45814800 45815800 11.54 2.58
chr1 45833200 45835000 11.65 0.26
chr1 45976600 45977600 12.16 7.29
chr1 46193300 46194400 11.33 5.65
chr1 46316800 46317800 11.84 2.61
chr1 46409500 46410500 10.32 4.02
chr1 46613200 46614900 11.15 0.00
chr1 46712200 46713200 11.99 0.18
chr1 46877300 46878300 11.19 1.12
chr1 47133000 47134200 11.55 0.77
chr1 47161500 47162500 10.32 4.73
chr1 47362700 47366500 11.97 2.80
chr1 47407000 47408000 10.43 3.83
chr1 47438500 47439600 12.19 0.26
chr1 47491300 47492300 11.39 4.83
chr1 47817700 47818700 10.66 4.11
chr1 47926900 47927900 10.85 3.12
chr1 48056200 48057200 10.95 3.31
chr1 48122600 48124300 11.28 6.87
chr1 48204000 48205000 11.06 4.68
chr1 48271200 48272200 11.27 3.00
chr1 48597700 48599200 12.26 6.80
chr1 48617300 48618300 10.51 1.17
chr1 48809000 48810000 11.29 5.75
chr1 48994200 48995200 11.61 5.51
chr1 49017800 49018900 11.54 0.30
chr1 49327000 49332400 11.88 0.09
chr1 49574700 49575700 11.77 4.68
chr1 49654300 49655400 11.69 1.69
chr1 49683500 49684500 11.51 1.52
chr1 49709900 49711700 9.83 0.08
chr1 49741000 49742200 10.88 5.30
chr1 49949200 49956300 11.01 6.23
chr1 50012200 50013200 11.28 2.63
chr1 50045800 50046800 11.38 0.59
chr1 50124900 50126000 10.98 6.59
chr1 50260400 50261700 10.76 4.61
chr1 50464400 50465600 10.77 1.63
chr1 50576200 50577300 11.96 4.95
chr1 50620200 50621200 10.79 1.97
chr1 50705500 50706900 12.04 0.09
chr1 50763300 50764300 13.05 1.63
chr1 50933200 50934200 11.80 2.87
chr1 51097200 51099200 10.92 6.93
chr1 51281300 51282300 10.81 6.39
chr1 51301600 51302800 12.63 0.44
chr1 51395600 51397400 12.22 0.35
chr1 51561300 51564800 10.82 5.48
chr1 51590500 51591500 10.60 4.23
chr1 51900800 51903200 11.80 7.21
chr1 52494800 52495800 11.51 1.18
chr1 52713300 52714300 10.31 5.12
chr1 52789700 52790700 10.93 5.27
chr1 52898200 52899600 12.23 0.31
chr1 53040000 53041000 10.95 5.72
chr1 53070800 53071900 11.02 5.78
chr1 53171900 53172900 11.23 5.73
chr1 53309300 53310600 11.88 1.05
chr1 53437500 53438500 10.55 5.57
chr1 53448500 53449500 10.84 4.52
chr1 53486000 53487100 11.38 1.11
chr1 53520800 53521900 11.17 1.90
chr1 53558900 53559900 12.43 3.68
chr1 53638200 53639200 11.11 3.54
chr1 53695300 53696300 11.28 4.31
chr1 53890700 53891700 10.92 5.03
chr1 53953400 53954500 11.20 6.26
chr1 54083500 54090100 11.47 5.49
chr1 54247100 54248200 12.55 0.13
chr1 54354900 54355900 10.81 1.12
chr1 54418000 54419900 11.02 3.98
chr1 54420000 54421100 10.73 6.73
chr1 54531600 54536700 11.69 2.95
chr1 54548800 54549800 10.64 4.99
chr1 54834700 54836400 10.40 4.61
chr1 54990000 54991600 12.84 0.18
chr1 55021500 55022500 10.95 1.10
chr1 55234900 55236300 11.79 0.04
chr1 55314000 55319700 10.92 4.31
chr1 55320600 55321600 11.26 3.67
chr1 55343900 55345000 11.24 7.13
chr1 55567700 55568800 10.87 0.61
chr1 55635500 55637300 11.78 0.27
chr1 55678900 55679900 11.60 1.13
chr1 55774600 55777200 13.23 0.00
chr1 55861200 55863000 11.68 6.79
chr1 55935200 55936200 10.74 4.99
chr1 56189800 56191200 10.60 0.72
chr1 56316400 56317400 10.91 6.14
chr1 56595400 56596400 10.50 6.59
chr1 56735700 56739600 10.28 2.83
chr1 56757400 56758600 10.44 4.10
chr1 56869700 56870700 11.24 4.60
chr1 56974900 56975900 11.14 5.51
chr1 57073800 57074800 11.20 5.33
chr1 57093700 57095200 11.00 6.24
chr1 57391300 57392300 11.37 5.70
chr1 57524200 57527200 12.07 7.44
chr1 57555500 57556600 10.96 3.42
chr1 57580900 57581900 10.41 5.24
chr1 57821500 57825900 13.00 5.22
chr1 57840900 57843000 10.76 0.12
chr1 57863800 57864800 11.91 4.70
chr1 57938300 57939300 10.63 3.06
chr1 57980000 57981000 10.84 5.97
chr1 58320500 58321600 11.23 6.00
chr1 58862800 58863800 11.26 4.35
chr1 59295800 59297200 11.20 6.61
chr1 59510100 59511100 11.50 4.16
chr1 59569600 59570600 11.27 7.09
chr1 59630300 59631300 10.90 3.93
chr1 59925700 59927000 12.71 0.00
chr1 59953500 59954800 11.85 6.95
chr1 60072300 60075200 10.43 6.55
chr1 60552300 60554800 10.77 0.29
chr1 60644600 60645700 11.99 5.66
chr1 60796700 60797900 12.19 1.82
chr1 60823900 60824900 10.69 2.75
chr1 60872700 60873700 10.73 4.49
chr1 61190900 61192000 11.57 5.76
chr1 61432800 61433800 11.39 4.17
chr1 61451800 61452800 11.53 3.16
chr1 61765600 61766600 10.49 4.12
chr1 61805300 61806500 11.20 2.45
chr1 61894400 61895400 9.91 5.16
chr1 61920300 61923500 11.81 0.02
chr1 62005200 62014300 10.48 5.91
chr1 62636700 62637700 10.57 3.47
chr1 62725300 62726300 11.04 4.84
chr1 62790600 62791600 11.21 3.25
chr1 62940800 62943800 10.04 1.67
chr1 62983300 62986000 10.92 0.42
chr1 63097600 63098600 12.15 4.02
chr1 63243800 63244800 11.46 6.12
chr1 63273800 63274800 11.03 1.32
chr1 63455300 63456300 11.00 1.52
chr1 63714100 63715100 11.12 6.91
chr1 63730100 63731100 10.56 5.84
chr1 63781000 63782300 10.10 0.00
chr1 63810700 63811700 10.38 2.52
chr1 63912400 63913800 11.39 6.67
chr1 63953100 63955600 10.66 0.01
chr1 64158200 64159900 12.02 0.36
chr1 64244900 64245900 10.85 4.30
chr1 64418400 64419900 10.71 5.28
chr1 64534800 64539900 11.62 0.04
chr1 64950600 64951600 11.73 6.43
chr1 65177900 65179900 11.13 4.98
chr1 65190100 65193700 8.66 0.07
chr1 65300000 65307500 10.14 1.22
chr1 65436900 65437900 10.95 5.54
chr1 66018900 66019900 11.62 6.75
chr1 66085000 66086000 11.71 5.26
chr1 66451600 66452600 10.78 4.23
chr1 66742000 66743100 11.64 7.08
chr1 67089100 67090100 11.28 2.08
chr1 67250800 67251800 10.84 6.71
chr1 68371900 68372900 10.72 2.64
chr1 68569500 68571300 11.71 0.95
chr1 68600100 68601900 10.53 6.43
chr1 68651600 68653400 12.11 0.22
chr1 68832200 68833200 12.93 3.17
chr1 68882600 68887700 12.81 4.64
chr1 69023400 69024400 11.08 6.49
chr1 69420700 69422000 11.05 5.57
chr1 69448800 69449800 10.58 2.90
chr1 69592300 69593300 10.97 3.06
chr1 69854000 69855100 12.91 0.41
chr1 69872800 69877200 12.01 0.16
chr1 69891200 69892200 10.29 4.81
chr1 69923700 69925600 11.52 0.32
chr1 70562600 70563600 11.61 5.45
chr1 70596000 70599500 12.07 0.15
chr1 70608700 70613900 10.71 0.09
chr1 70700000 70701000 12.28 1.58
chr1 70752300 70753600 10.92 0.81
chr1 70906200 70907200 11.37 4.01
chr1 71377000 71378400 11.02 1.63
chr1 71535300 71536300 10.90 5.41
chr1 71632900 71633900 10.56 5.93
chr1 71722100 71723100 11.70 1.76
chr1 71762700 71763700 11.08 6.45
chr1 71889800 71890800 10.88 7.07
chr1 72278900 72279900 10.57 2.05
chr1 72832800 72834300 11.24 0.35
chr1 73005000 73006000 11.63 2.28
chr1 73074200 73075300 11.44 0.31
chr1 73250400 73251700 11.81 1.87
chr1 73281400 73283300 10.80 4.19
chr1 73300000 73301000 10.65 5.44
chr1 73356400 73359900 11.87 1.22
chr1 73360000 73362400 12.23 1.24
chr1 73668800 73669800 11.52 4.65
chr1 73846300 73847400 11.07 6.78
chr1 73998100 73999100 10.97 5.14
chr1 74135500 74136500 11.06 7.18
chr1 74235600 74236600 10.99 6.37
chr1 74316300 74318800 10.70 0.69
chr1 74418900 74419900 10.92 6.32
chr1 74422600 74423700 10.46 6.26
chr1 74550200 74559000 11.29 4.30
chr1 74575300 74576400 11.06 5.99
chr1 74594600 74595900 10.86 7.00
chr1 74728700 74729700 11.71 2.67
chr1 74765700 74774700 10.79 0.13
chr1 75005000 75006000 11.35 1.85
chr1 75176900 75177900 11.82 4.53
chr1 75211000 75212900 11.05 0.04
chr1 75340000 75341100 10.94 0.45
chr1 75385400 75386400 11.25 6.03
chr1 75406400 75407400 11.27 3.66
chr1 75467400 75468900 11.26 1.06
chr1 75515000 75516400 11.15 6.97
chr1 75626000 75627400 11.25 6.59
chr1 76104600 76105600 11.08 5.57
chr1 76701700 76704400 11.44 6.72
chr1 76725400 76731100 10.43 1.62
chr1 76968000 76969000 10.55 6.42
chr1 77032700 77034000 10.83 3.98
chr1 77335800 77336800 10.80 5.51
chr1 77593100 77594400 11.85 6.98
chr1 77636700 77638900 11.34 0.24
chr1 77884000 77887000 10.69 6.48
chr1 77946900 77950100 12.20 1.84
chr1 78037100 78038700 10.18 6.58
chr1 78516700 78517700 10.61 3.39
chr1 78769400 78770400 10.72 5.10
chr1 79055000 79056300 11.10 7.18
chr1 79109800 79110800 10.61 2.29
chr1 79187600 79188600 10.33 2.35
chr1 79374300 79375300 11.48 7.24
chr1 79409100 79410200 11.12 6.62
chr1 79440000 79441600 10.71 0.00
chr1 79500700 79501800 10.76 3.23
chr1 79644300 79645300 10.80 6.80
chr1 79710600 79712000 10.68 0.26
chr1 79730900 79731900 10.81 4.11
chr1 79889300 79890300 10.15 6.56
chr1 79908100 79909400 11.02 3.26
chr1 79980200 79983400 9.49 0.28
chr1 80200000 80201000 11.43 3.18
chr1 80223700 80224700 11.00 6.55
chr1 80245000 80246100 11.10 6.47
chr1 80294700 80295700 11.06 5.63
chr1 80398900 80399900 10.36 2.12
chr1 80400000 80408400 10.85 4.53
chr1 80574000 80575200 11.22 5.85
chr1 80672700 80673900 11.21 5.33
chr1 80697800 80699900 8.38 0.09
chr1 80836300 80837600 11.25 7.02
chr1 80884900 80885900 12.31 3.72
chr1 81111700 81119900 10.43 0.06
chr1 81335700 81336700 10.75 4.97
chr1 81378100 81379100 9.93 0.58
chr1 81409500 81410500 11.18 5.52
chr1 81507800 81508800 11.13 2.62
chr1 81726200 81727200 11.14 2.14
chr1 81786600 81790800 9.75 2.98
chr1 81910300 81911300 11.08 4.42
chr1 81920400 81921700 10.39 6.44
chr1 81952600 81953600 10.85 5.89
chr1 81983200 81984200 10.46 2.75
chr1 82053200 82054200 10.34 0.68
chr1 82300000 82301400 10.94 0.87
chr1 82340000 82341000 10.17 2.24
chr1 82416300 82417300 11.15 4.32
chr1 82505800 82506800 10.32 5.00
chr1 82525900 82527000 10.93 0.30
chr1 82549700 82551700 11.08 6.62
chr1 82671500 82672500 10.62 1.92
chr1 82727100 82728300 11.49 0.08
chr1 82757500 82758500 11.87 0.81
chr1 82935200 82936200 10.96 7.06
chr1 83124700 83125800 11.38 5.92
chr1 83345300 83346300 12.32 2.65
chr1 83430500 83431500 11.48 6.66
chr1 83490400 83491500 11.37 5.70
chr1 83622300 83623300 12.50 5.30
chr1 83847500 83850300 11.51 0.14
chr1 84336600 84337600 12.39 6.83
chr1 84475300 84476300 10.83 6.26
chr1 85088500 85089800 10.87 2.95
chr1 85305600 85306900 11.69 7.41
chr1 85481000 85483400 11.02 7.14
chr1 85625600 85626600 10.68 4.08
chr1 85661100 85662100 11.09 5.31
chr1 85965600 85966600 10.74 5.56
chr1 86093200 86094200 10.99 5.61
chr1 86335600 86336600 11.47 6.28
chr1 86417700 86418700 11.42 4.41
chr1 86482100 86483100 10.73 3.35
chr1 86615500 86616700 10.47 5.65
chr1 86901000 86902000 10.74 6.80
chr1 86937200 86938800 11.34 0.11
chr1 87098100 87099100 10.80 6.93
chr1 87206200 87207400 11.63 0.28
chr1 87472300 87473300 11.45 4.66
chr1 87555300 87556300 11.03 1.77
chr1 87566500 87567500 10.73 6.55
chr1 87616600 87618000 10.82 6.14
chr1 87628300 87630400 10.28 0.03
chr1 87656400 87658300 9.85 1.74
chr1 87982800 87983800 11.09 2.06
chr1 88080000 88084100 10.54 5.80
chr1 88447900 88457200 13.02 7.92
chr1 88463400 88464500 11.12 6.11
chr1 88543700 88545700 11.50 0.10
chr1 88662100 88663100 11.79 4.07
chr1 88744000 88745000 10.93 6.94
chr1 89288100 89289500 10.69 6.58
chr1 89400100 89408100 11.15 0.29
chr1 89595700 89596800 11.65 3.60
chr1 89640000 89641000 10.76 5.68
chr1 89850800 89857100 11.54 0.09
chr1 89882200 89883400 10.96 6.45
chr1 89970700 89971700 10.52 6.61
chr1 90282900 90283900 10.40 6.69
chr1 90305300 90307000 10.23 5.95
chr1 90448600 90451400 10.35 3.88
chr1 90590800 90591800 9.82 2.84
chr1 90802600 90803600 11.40 2.88
chr1 90870400 90875100 10.38 0.08
chr1 91470200 91472600 12.06 6.50
chr1 92223300 92224300 10.92 2.55
chr1 92436700 92437700 11.59 1.56
chr1 92547500 92548500 11.46 5.06
chr1 92654800 92658500 11.38 0.47
chr1 92856800 92858300 11.70 1.68
chr1 92914000 92915300 10.77 0.24
chr1 92978200 92979200 11.34 4.85
chr1 93133400 93135600 10.50 4.78
chr1 93380000 93381000 11.01 2.80
chr1 93770200 93773000 12.45 0.41
chr1 93928200 93929200 10.68 5.55
chr1 94004100 94006500 12.64 0.24
chr1 94122700 94123700 10.40 3.95
chr1 94196000 94197000 10.84 4.97
chr1 94218100 94219300 10.94 2.77
chr1 94283900 94285500 11.03 0.29
chr1 94620900 94622000 11.74 2.37
chr1 94858800 94859900 10.29 2.88
chr1 94981400 94982400 11.56 2.74
chr1 95068800 95070000 11.23 4.65
chr1 95311600 95312600 11.01 7.02
chr1 95486800 95491900 11.98 5.32
chr1 95547300 95548300 11.51 7.29
chr1 95592600 95593600 10.92 1.06
chr1 96309400 96310500 10.55 1.40
chr1 96347200 96348200 10.91 5.18
chr1 96442900 96443900 11.61 4.24
chr1 96461500 96462500 11.72 6.94
chr1 96645800 96646800 11.78 1.31
chr1 96856900 96857900 11.77 5.45
chr1 96911200 96913900 12.32 6.70
chr1 96997700 96998700 11.99 1.43
chr1 97015800 97016800 10.62 5.68
chr1 97280000 97284900 10.03 3.26
chr1 97409700 97410700 11.00 3.48
chr1 97538700 97539700 11.51 4.14
chr1 97612000 97613000 10.98 6.59
chr1 97880000 97881000 11.34 4.19
chr1 97930700 97931700 10.05 1.51
chr1 98002700 98004500 11.85 0.21
chr1 98041700 98042700 11.50 4.69
chr1 98162200 98163400 11.41 0.04
chr1 98472200 98473200 10.34 6.50
chr1 98503700 98504700 11.79 0.93
chr1 98532200 98533400 11.32 5.69
chr1 98663400 98665000 11.11 3.64
chr1 99207900 99209100 10.84 5.26
chr1 99268600 99271200 10.85 4.18
chr1 99402700 99404500 11.52 0.23
chr1 99535300 99537600 11.96 0.04
chr1 99786800 99787800 11.24 7.01
chr1 99846000 99847000 12.01 2.59
chr1 99867900 99871600 9.69 0.06
chr1 99920000 99926100 11.04 4.52
chr1 99961200 99962200 11.87 5.80
chr1 100011900 100014100 11.76 5.21
chr1 100215400 100216800 10.78 1.21
chr1 100571700 100572700 11.00 5.70
chr1 100669800 100672300 12.39 0.30
chr1 100730700 100733300 12.30 1.07
chr1 100742300 100743300 10.42 3.05
chr1 101005000 101006000 10.71 6.59
chr1 101053600 101056300 10.24 0.20
chr1 101110000 101111000 10.72 5.13
chr1 101233700 101235100 11.98 0.50
chr1 101288600 101289900 11.23 5.93
chr1 101311000 101316400 11.50 1.58
chr1 101398500 101399700 11.37 1.97
chr1 101550100 101551200 11.30 6.96
chr1 101715700 101716900 12.28 0.34
chr1 101895000 101896300 11.62 7.20
chr1 102178800 102179900 10.54 2.57
chr1 102227800 102229800 11.74 0.07
chr1 102334700 102335700 11.67 6.66
chr1 102520000 102528400 12.16 0.04
chr1 102542100 102543100 11.03 2.86
chr1 102642800 102647000 10.36 1.58
chr1 102793700 102795200 11.12 0.08
chr1 102901100 102905100 12.23 0.11
chr1 102972500 102975500 11.11 4.07
chr1 103083600 103084600 11.05 6.36
chr1 103111300 103113800 10.12 0.23
chr1 103153400 103154400 10.66 2.91
chr1 103207400 103208500 13.01 1.03
chr1 103288200 103289200 11.40 5.48
chr1 103428600 103429600 10.82 5.38
chr1 103505100 103506600 11.36 7.37
chr1 103527600 103528700 11.07 3.31
chr1 103631000 103636000 10.42 0.10
chr1 103664000 103665000 11.35 4.79
chr1 104002400 104003400 10.96 4.64
chr1 104081300 104082300 11.59 6.32
chr1 104482100 104483100 11.40 1.66
chr1 104533700 104534700 10.37 5.79
chr1 104633600 104634600 10.70 2.36
chr1 104820000 104823600 10.29 5.47
chr1 105093300 105094500 12.74 0.68
chr1 105172700 105179900 11.56 1.29
chr1 105241800 105247200 11.81 1.37
chr1 105323400 105324500 9.75 0.71
chr1 105485000 105487500 12.08 0.11
chr1 105517100 105518200 11.53 5.14
chr1 105822800 105823900 11.66 2.17
chr1 106021700 106022700 10.46 6.31
chr1 106501600 106502600 12.32 6.88
chr1 106605000 106610600 13.30 4.01
chr1 106749000 106750100 11.51 0.60
chr1 106843500 106850100 10.81 0.70
chr1 107192000 107194500 11.10 6.16
chr1 107246500 107247500 10.61 3.61
chr1 107372000 107373100 12.80 8.06
chr1 107424500 107427100 11.96 0.16
chr1 107675600 107676600 11.66 4.03
chr1 107703100 107704100 11.81 4.17
chr1 107744700 107745800 10.64 6.81
chr1 108058500 108059900 11.43 5.68
chr1 108060000 108069900 11.88 0.00
chr1 108265200 108266800 11.81 3.83
chr1 108380500 108382500 12.46 0.15
chr1 108440000 108441000 10.66 4.90
chr1 108464400 108466000 10.84 6.74
chr1 108493800 108499900 11.79 6.05
chr1 108664000 108669300 10.66 1.21
chr1 108690200 108691200 10.85 4.48
chr1 108786100 108787200 10.56 5.39
chr1 109015200 109016200 11.67 3.58
chr1 109187000 109188000 10.68 4.18
chr1 109444600 109445600 11.31 4.91
chr1 109605800 109606900 10.79 1.77
chr1 109971900 109973100 10.83 5.51
chr1 109987700 109988700 11.80 5.27
chr1 110291300 110292400 11.37 5.18
chr1 110477600 110478600 11.18 1.21
chr1 110575400 110579900 10.66 2.51
chr1 110821700 110822700 10.81 5.05
chr1 110856400 110859000 11.78 0.36
chr1 111078900 111079900 11.12 5.01
chr1 111082000 111083400 10.63 0.52
chr1 111337100 111339900 11.97 0.17
chr1 111340000 111341800 10.82 0.02
chr1 111464000 111465000 10.69 6.75
chr1 111546600 111548200 11.50 7.28
chr1 111796000 111799800 11.81 7.53
chr1 111995500 111999000 10.15 2.95
chr1 112000500 112003800 11.45 2.23
chr1 112165400 112166400 10.82 3.09
chr1 112282000 112283200 11.41 6.08
chr1 112340400 112341400 11.21 6.55
chr1 112375400 112376400 11.18 3.13
chr1 112442000 112443100 12.34 3.18
chr1 112480100 112481100 11.33 6.44
chr1 112892500 112893500 11.30 1.19
chr1 112956400 112958000 11.66 2.01
chr1 113248100 113249100 10.15 3.15
chr1 113402700 113404200 10.45 6.05
chr1 113682100 113683300 12.24 0.02
chr1 113706400 113710400 10.73 0.21
chr1 114376500 114378100 11.47 0.42
chr1 114447900 114450300 12.01 1.23
chr1 114471000 114472000 10.29 2.31
chr1 114484800 114485800 12.91 0.52
chr1 114671700 114674100 11.16 5.92
chr1 114715900 114718500 10.45 5.78
chr1 114765400 114767400 9.56 0.52
chr1 114851400 114853100 10.71 6.79
chr1 115035600 115036800 10.28 2.64
chr1 115133300 115137400 11.48 0.00
chr1 115163800 115164800 10.32 2.87
chr1 115338900 115339900 10.25 5.17
chr1 115466300 115467300 11.28 2.89
chr1 115604700 115606100 12.96 0.39
chr1 116035700 116036700 11.91 0.22
chr1 116770300 116771300 11.16 5.17
chr1 117261000 117265200 11.73 3.81
chr1 117293600 117294600 11.08 3.47
chr1 117424500 117426900 13.10 0.11
chr1 117767900 117768900 12.06 4.02
chr1 117809500 117810500 11.14 7.13
chr1 117876800 117877800 11.16 5.57
chr1 118361300 118366500 9.83 1.30
chr1 118388800 118389800 11.14 1.61
chr1 118420000 118421000 12.51 5.86
chr1 118473600 118475300 11.58 6.48
chr1 118496000 118497000 11.06 4.68
chr1 118716200 118717300 11.70 6.02
chr1 118829500 118830500 10.85 6.41
chr1 118887300 118888300 11.51 2.70
chr1 119101900 119102900 11.14 5.68
chr1 119218000 119219000 13.18 1.45
chr1 119765900 119766900 11.41 2.09
chr1 120031500 120032500 12.02 1.62
chr1 120128400 120129400 10.68 4.50
chr1 120186200 120187300 11.40 1.01
chr1 120620800 120621800 11.85 6.67
chr1 120750900 120751900 11.15 3.97
chr1 120980700 120981700 10.51 3.33
chr1 121083300 121086100 10.68 2.23
chr1 121124900 121125900 10.95 5.67
chr1 121200000 121209200 11.18 3.80
chr1 121445900 121448400 11.21 5.65
chr1 121554100 121555300 10.62 6.45
chr1 121594800 121595800 11.28 2.19
chr1 121774800 121777300 10.97 0.03
chr1 121805200 121806200 11.13 1.41
chr1 122074100 122075100 10.92 4.27
chr1 122125200 122126300 10.96 2.77
chr1 122280500 122281500 10.65 6.87
chr1 122509200 122510200 11.77 5.79
chr1 122723400 122733300 10.96 1.35
chr1 122783700 122784800 10.71 3.71
chr1 123007500 123008900 11.49 1.36
chr1 123025700 123026700 11.21 4.98
chr1 123077100 123079900 12.69 3.96
chr1 123080000 123085700 9.93 3.62
chr1 123182100 123185100 11.53 6.59
chr1 123209600 123210600 12.70 3.29
chr1 123430000 123431000 11.42 3.80
chr1 123476900 123479100 11.06 0.02
chr1 123960000 123962700 10.76 6.58
chr1 124227400 124228700 13.38 0.01
chr1 124469700 124471500 11.55 7.09
chr1 124498900 124499900 11.08 5.86
chr1 124517600 124518600 11.25 3.30
chr1 124573400 124577200 11.87 5.61
chr1 124897700 124898700 11.03 6.18
chr1 124902300 124903300 11.69 2.80
chr1 124940200 124941200 11.64 4.80
chr1 125062100 125063100 10.23 0.41
chr1 125142300 125143900 11.88 1.12
chr1 125443400 125444400 11.87 3.40
chr1 125533700 125534700 10.63 3.92
chr1 125584900 125585900 11.18 4.38
chr1 125642800 125643800 11.05 6.00
chr1 125811500 125812500 11.41 2.11
chr1 125898400 125899400 11.00 2.49
chr1 125914700 125916300 12.26 7.52
chr1 125960700 125967400 11.87 6.47
chr1 126324200 126325200 10.58 3.84
chr1 126363700 126365300 13.17 0.75
chr1 126509800 126510800 10.33 2.06
chr1 126646500 126647500 11.60 6.04
chr1 126669000 126670000 11.73 5.28
chr1 126845600 126846600 11.30 2.48
chr1 127125700 127126700 10.83 5.03
chr1 127250000 127255400 11.48 4.41
chr1 127442800 127444400 11.31 7.35
chr1 127533500 127534500 10.74 4.14
chr1 127568700 127569700 11.96 5.40
chr1 127591700 127592700 10.50 1.82
chr1 127714300 127715300 10.95 3.08
chr1 127803200 127804900 10.97 6.80
chr1 127855200 127856200 10.83 3.01
chr1 128017400 128019800 11.01 5.28
chr1 128154800 128156800 10.61 0.24
chr1 128394800 128396400 11.37 6.80
chr1 128576200 128577300 10.66 2.81
chr1 128747400 128748500 11.11 6.88
chr1 128804400 128806400 11.58 0.32
chr1 128911400 128912600 11.28 1.53
chr1 129308900 129311700 11.36 0.37
chr1 129406100 129407300 10.87 7.03
chr1 129543200 129546000 11.85 4.96
chr1 129655900 129656900 11.20 5.17
chr1 129850700 129851900 10.76 4.42
chr1 129869500 129871000 10.96 6.74
chr1 130044300 130045400 10.31 2.06
chr1 130173300 130174300 10.83 5.14
chr1 130183300 130184300 11.30 4.07
chr1 130218900 130219900 10.63 5.94
chr1 130943100 130944100 10.90 2.61
chr1 131040000 131042200 11.95 0.23
chr1 131081200 131082600 10.68 6.58
chr1 131132900 131134000 11.27 5.66
chr1 131246900 131247900 11.15 4.83
chr1 131618700 131619700 10.75 6.05
chr1 131652600 131653600 11.97 0.00
chr1 131693500 131695700 11.51 7.28
chr1 131834900 131835900 10.29 5.06
chr1 131863800 131864800 11.86 5.81
chr1 131881600 131883000 12.06 7.36
chr1 132203600 132205700 11.64 0.01
chr1 132322200 132323200 11.12 5.91
chr1 132413600 132414600 11.62 5.05
chr1 132628900 132630300 12.16 6.88
chr1 132643000 132644000 11.29 7.27
chr1 132735800 132737600 10.16 0.26
chr1 132740000 132741200 11.45 0.32
chr1 132958500 132959500 10.64 6.56
chr1 133043900 133045200 11.75 7.37
chr1 133109500 133112100 12.26 7.14
chr1 133154500 133155500 11.12 6.25
chr1 133162000 133163000 11.12 3.90
chr1 133240700 133242400 11.64 7.19
chr1 133431200 133432200 11.65 7.28
chr1 133460600 133461600 11.38 5.86
chr1 133540400 133544400 10.69 4.93
chr1 133618500 133619500 10.43 5.59
chr1 133943600 133944600 12.70 1.07
chr1 134195700 134197700 11.61 0.29
chr1 134237500 134239400 11.06 6.57
chr1 134254400 134255400 10.93 6.24
chr1 134430000 134431000 10.23 4.63
chr1 134530600 134531600 11.99 6.80
chr1 134727100 134730900 11.39 6.29
chr1 134761800 134769200 9.12 5.48
chr1 135015100 135016100 10.71 5.85
chr1 135206300 135207500 10.89 6.17
chr1 135268200 135269200 11.42 1.49
chr1 135288300 135289300 11.43 6.33
chr1 135548000 135549100 10.36 3.51
chr1 135630900 135631900 11.74 4.36
chr1 136037400 136038500 11.04 0.93
chr1 136042300 136043600 11.79 0.35
chr1 136133000 136134000 10.88 3.61
chr1 136437600 136438800 11.05 6.34
chr1 136746400 136747400 10.61 3.15
chr1 137116100 137117100 11.17 4.25
chr1 137212700 137213700 11.85 6.25
chr1 137353400 137355000 11.18 6.13
chr1 137507100 137508100 10.83 2.13
chr1 137636600 137637700 10.58 4.37
chr1 138054500 138055500 10.73 3.05
chr1 138107800 138112100 10.48 6.28
chr1 138125200 138126300 10.74 2.62
chr1 138354100 138355500 11.79 0.41
chr1 138411500 138412500 11.34 2.28
chr1 138428300 138429300 11.46 4.24
chr1 138564500 138565500 11.14 1.03
chr1 138604800 138605800 11.30 2.57
chr1 138910100 138911100 11.00 4.49
chr1 138938600 138939900 11.32 6.86
chr1 139200800 139201900 11.71 5.20
chr1 139410600 139412500 10.89 0.45
chr1 139509600 139510600 10.89 6.42
chr1 139580000 139582800 10.84 0.03
chr1 139752400 139754500 10.47 0.80
chr1 139824900 139825900 11.29 3.19
chr1 139902600 139903600 11.01 3.44
chr1 139962000 139963000 10.92 5.80
chr1 140265200 140266300 10.83 6.13
chr1 140281900 140282900 10.05 5.31
chr1 140334800 140336100 13.04 0.40
chr1 140385600 140387300 11.02 5.17
chr1 140578700 140579900 12.14 0.29
chr1 140580000 140581000 11.43 3.94
chr1 141130200 141131200 10.30 5.64
chr1 141178900 141179900 11.57 6.38
chr1 141302600 141303600 11.65 4.31
chr1 141344600 141345800 11.56 6.01
chr1 141475300 141476400 11.09 6.74
chr1 141573800 141574800 10.04 1.54
chr1 141596300 141598800 11.18 0.50
chr1 141600000 141607200 13.28 1.12
chr1 141641300 141643600 11.82 7.36
chr1 142013500 142019900 10.46 5.54
chr1 142020100 142021900 10.71 5.68
chr1 142449000 142450300 11.26 0.74
chr1 142644200 142645500 11.73 0.39
chr1 142727000 142730600 11.44 0.13
chr1 142753600 142754800 10.64 0.00
chr1 142791700 142792900 11.23 7.25
chr1 143117000 143119200 12.56 0.18
chr1 143476600 143478700 12.08 0.22
chr1 143729100 143730100 11.14 4.43
chr1 143868200 143869200 12.03 4.07
chr1 144028300 144029300 10.65 3.89
chr1 144151600 144152600 10.90 3.20
chr1 144617100 144618300 10.86 5.73
chr1 145494000 145495000 11.44 4.76
chr1 146313400 146314400 10.87 6.39
chr1 146385700 146386700 11.46 5.04
chr1 146497600 146498800 11.43 7.28
chr1 146595000 146596000 12.49 1.52
chr1 146637400 146638400 10.85 6.71
chr1 146669800 146670900 11.43 0.20
chr1 146835900 146837000 11.24 6.13
chr1 147018600 147019900 11.80 0.04
chr1 147236000 147237100 11.25 1.11
chr1 147806100 147807100 11.72 6.71
chr1 148045100 148049100 10.28 4.32
chr1 148077700 148078700 11.40 6.14
chr1 148155400 148156500 11.48 0.51
chr1 148252600 148253600 11.39 7.14
chr1 148294600 148297500 12.54 0.25
chr1 148412400 148413400 12.14 4.93
chr1 148474600 148475600 11.13 3.38
chr1 148711200 148713300 12.31 0.00
chr1 148838900 148839900 11.01 1.28
chr1 148908400 148910200 11.90 0.26
chr1 149218700 149219700 10.61 1.04
chr1 149274000 149275000 10.68 2.81
chr1 149391800 149392800 10.73 5.20
chr1 149412900 149414100 10.74 6.89
chr1 149571900 149572900 11.54 1.66
chr1 149620800 149622100 12.12 6.15
chr1 149971700 149972800 12.58 0.89
chr1 150014400 150015500 10.86 4.77
chr1 150046900 150047900 11.80 2.56
chr1 150452600 150455600 11.25 1.07
chr1 150493700 150494700 11.21 2.51
chr1 150530800 150533200 10.88 5.77
chr1 150580500 150581500 11.43 3.92
chr1 150602800 150604000 11.52 2.37
chr1 150802100 150804500 11.85 2.11
chr1 151190100 151193800 10.71 6.06
chr1 151678800 151679800 10.69 3.47
chr1 151689300 151690300 10.74 6.47
chr1 151714800 151716000 11.22 7.12
chr1 151938600 151939600 10.48 5.17
chr1 152022600 152025400 12.22 0.22
chr1 152081800 152084100 10.57 6.85
chr1 152427500 152428600 11.81 6.62
chr1 152723700 152724800 11.21 7.14
chr1 154148900 154150000 10.55 5.62
chr1 154286100 154287600 10.03 0.62
chr1 154385900 154389200 11.11 6.78
chr1 154473200 154474500 11.96 0.38
chr1 154706400 154707700 12.08 5.39
chr1 154745200 154747800 12.36 0.08
chr1 154763300 154764400 10.95 3.67
chr1 155151300 155153300 10.67 6.66
chr1 155164800 155165800 10.68 3.83
chr1 155233300 155234700 10.06 0.80
chr1 155245300 155247300 11.95 0.54
chr1 155271100 155272100 10.61 5.39
chr1 155298800 155299800 10.78 1.33
chr1 155300000 155301200 11.42 0.48
chr1 155353400 155354400 10.12 2.70
chr1 155729900 155739200 9.36 0.01
chr1 155984400 155985400 10.89 3.89
chr1 156074100 156076900 11.73 7.16
chr1 156177200 156178700 12.50 7.87
chr1 156324100 156325100 11.10 3.98
chr1 156363000 156364000 11.25 2.13
chr1 156395700 156396700 11.49 4.35
chr1 156697600 156698700 11.50 0.52
chr1 157041500 157042500 11.94 5.05
chr1 157133500 157134500 11.37 4.22
chr1 157165300 157167000 13.04 0.12
chr1 157271200 157272400 10.93 7.09
chr1 157568200 157569200 10.31 5.69
chr1 157698900 157699900 10.88 6.73
chr1 158273000 158274000 11.39 4.46
chr1 158307300 158308300 11.53 5.80
chr1 158361900 158364900 13.19 0.04
chr1 158568500 158569500 11.52 4.43
chr1 158812600 158813600 11.36 6.81
chr1 158918700 158919700 10.35 0.00
chr1 158980900 158982600 11.40 0.43
chr1 159083100 159084100 10.66 6.26
chr1 159235500 159236500 11.87 2.46
chr1 159336200 159339300 12.37 0.04
chr1 159415400 159416400 11.26 2.93
chr1 159558000 159559400 11.46 6.84
chr1 159560900 159562400 12.34 6.92
chr1 159580400 159581400 11.80 5.43
chr1 159685000 159686000 10.65 2.50
chr1 159704200 159705900 10.70 5.15
chr1 159895900 159896900 11.17 5.38
chr1 160094200 160095200 12.70 0.50
chr1 160169500 160170500 10.69 4.44
chr1 160294800 160295800 12.10 4.91
chr1 160540400 160550300 9.62 0.00
chr1 160680300 160682700 10.90 5.80
chr1 160881900 160883300 11.83 0.77
chr1 161020300 161021300 11.86 1.37
chr1 161211500 161217300 12.20 3.66
chr1 161293700 161294700 10.85 1.18
chr1 161716600 161717600 12.15 3.74
chr1 161738900 161739900 11.99 0.00
chr1 161740000 161745000 9.87 0.06
chr1 161794600 161795600 9.71 3.10
chr1 161831000 161832000 10.95 0.65
chr1 162393200 162394200 11.00 3.07
chr1 162414300 162415300 11.24 6.61
chr1 162580000 162581100 10.93 6.45
chr1 162927200 162928700 10.67 2.14
chr1 163081500 163082500 12.03 6.75
chr1 163157300 163158300 11.38 6.73
chr1 163200400 163204700 11.16 1.30
chr1 163224800 163231100 10.71 0.00
chr1 163266600 163267600 10.68 2.89
chr1 163336800 163337800 11.12 6.70
chr1 163823400 163824400 11.35 7.06
chr1 164114900 164116000 10.98 5.76
chr1 164168000 164169400 12.56 0.37
chr1 164243900 164244900 11.55 7.26
chr1 164260500 164263800 10.49 0.06
chr1 164420900 164421900 11.19 2.59
chr1 164648700 164649700 10.75 2.17
chr1 165023000 165024100 10.81 5.14
chr1 165096900 165097900 10.64 0.43
chr1 165143000 165145000 10.68 5.82
chr1 165283400 165288600 11.53 0.00
chr1 165304800 165305800 11.12 5.56
chr1 165338500 165339700 10.64 0.05
chr1 165408400 165409400 11.97 1.27
chr1 165656700 165658300 10.98 0.10
chr1 166075000 166076000 11.96 4.11
chr1 166222600 166223700 11.38 6.75
chr1 166447100 166448900 11.24 6.81
chr1 167214500 167219900 12.76 7.10
chr1 167220000 167221000 11.87 1.26
chr1 167248600 167249600 11.50 4.53
chr1 167296900 167297900 11.12 6.70
chr1 167765600 167766600 11.60 7.53
chr1 167794400 167795400 10.99 5.11
chr1 167957900 167958900 11.25 5.82
chr1 168121500 168122500 10.99 3.10
chr1 168161000 168163700 11.61 2.21
chr1 168380700 168381700 10.61 3.41
chr1 168450000 168451000 10.82 6.33
chr1 168496900 168497900 11.01 4.43
chr1 168537100 168538100 11.05 7.17
chr1 168627400 168628400 11.16 3.41
chr1 169090600 169096900 11.61 6.88
chr1 169192600 169195700 10.86 6.46
chr1 169397000 169399700 12.42 2.76
chr1 169421100 169422500 10.80 0.20
chr1 169489200 169490800 11.54 5.29
chr1 169510800 169511900 10.21 4.46
chr1 169618400 169619400 10.70 1.74
chr1 169633100 169634100 9.85 4.57
chr1 169736300 169737300 11.28 2.81
chr1 169751200 169752200 11.32 3.10
chr1 169764000 169765100 11.15 5.51
chr1 170015800 170016800 10.65 4.99
chr1 170032700 170033700 10.73 6.40
chr1 170081500 170082500 11.12 6.84
chr1 170240300 170241400 11.44 4.87
chr1 170791800 170792800 10.58 2.68
chr1 170865700 170866700 11.42 7.29
chr1 170906800 170908700 11.51 7.23
chr1 170925200 170926200 11.34 1.74
chr1 171322800 171324000 11.03 6.72
chr1 171647600 171648600 11.32 6.62
chr1 171717000 171718000 11.34 1.77
chr1 171770900 171772100 10.82 6.75
chr1 171874800 171875800 10.51 4.61
chr1 171891100 171892100 10.93 4.50
chr1 171920900 171921900 11.14 5.29
chr1 171991200 171992200 11.90 1.62
chr1 172071900 172073400 10.36 0.15
chr1 172104700 172105700 10.95 1.55
chr1 172161200 172162200 10.47 4.69
chr1 172273700 172274700 12.58 2.05
chr1 172311000 172312600 10.84 0.44
chr1 172337700 172338900 11.42 5.04
chr1 172344600 172345600 10.03 5.10
chr1 172646200 172647700 12.21 1.07
chr1 172673100 172674100 10.93 2.54
chr1 172836100 172837100 11.51 5.60
chr1 173117300 173118300 11.60 6.78
chr1 173353600 173357400 11.73 1.54
chr1 173511800 173512900 12.50 3.52
chr1 173682500 173683500 12.22 1.98
chr1 173746800 173747800 10.85 0.34
chr1 173772100 173773100 11.32 5.01
chr1 173997500 173998900 11.77 1.04
chr1 174075400 174077300 10.42 0.03
chr1 174243500 174244600 13.17 1.39
chr1 174418700 174419700 11.23 2.65
chr1 174494500 174495500 11.61 6.26
chr1 174729100 174730100 10.63 6.20
chr1 174897500 174898800 11.93 0.28
chr1 175092300 175094200 12.02 0.27
chr1 175117600 175119900 9.79 2.92
chr1 175507100 175508200 11.26 2.59
chr1 175853800 175854800 11.36 4.12
chr1 176418700 176419900 11.35 0.00
chr1 176845100 176846100 10.62 5.11
chr1 176951200 176952200 10.65 3.71
chr1 177277900 177279900 11.38 0.56
chr1 177282500 177284200 11.31 0.45
chr1 177313400 177314400 11.13 4.44
chr1 177489500 177490500 10.72 6.74
chr1 177544700 177545700 10.60 4.75
chr1 177638100 177639100 10.80 3.75
chr1 177706000 177707000 10.92 2.15
chr1 177765100 177766100 11.15 5.48
chr1 177946300 177947400 11.58 7.41
chr1 177992400 177993400 11.46 5.01
chr1 178054500 178055500 10.60 5.53
chr1 178172300 178174600 11.14 0.17
chr1 178213800 178218100 10.75 4.02
chr1 178370300 178371400 11.17 5.36
chr1 178460200 178461400 11.33 5.68
chr1 178483800 178484800 12.63 6.88
chr1 178516400 178517400 11.78 7.35
chr1 178828200 178829900 11.15 0.00
chr1 178875900 178876900 11.19 6.31
chr1 178898400 178899600 11.07 6.27
chr1 178992300 178994400 13.20 1.54
chr1 179037300 179038300 11.63 4.11
chr1 179526800 179528700 11.22 6.62
chr1 179640000 179644200 12.19 4.67
chr1 179806600 179807600 11.82 6.30
chr1 180017100 180018100 11.51 5.98
chr1 180020500 180021800 11.79 0.30
chr1 180323300 180324300 11.99 1.11
chr1 180452400 180453500 11.43 7.40
chr1 180486200 180487300 11.07 5.97
chr1 180533100 180537000 11.58 0.12
chr1 180574000 180575000 10.97 5.67
chr1 180583100 180585000 11.21 7.09
chr1 180745500 180748500 12.15 2.01
chr1 180775500 180776700 11.62 0.37
chr1 180841500 180842500 10.60 2.09
chr1 180894400 180896400 11.41 1.72
chr1 180984700 180986000 10.75 6.93
chr1 181073400 181074400 10.88 1.65
chr1 181147700 181148700 11.70 3.69
chr1 182188000 182189300 11.05 0.61
chr1 182592700 182593700 11.04 5.76
chr1 182610000 182612500 10.99 0.38
chr1 182726400 182727400 11.87 4.36
chr1 182781700 182782700 11.73 2.99
chr1 183200800 183201800 11.56 3.57
chr1 183272400 183275100 10.97 7.01
chr1 183333600 183334800 12.70 3.16
chr1 183757800 183758900 11.44 6.37
chr1 183782500 183783500 10.69 3.28
chr1 184058600 184059900 11.78 7.12
chr1 184407200 184408200 11.16 4.62
chr1 184900000 184908100 12.65 0.89
chr1 185162800 185164800 11.17 0.03
chr1 185283000 185284400 10.48 3.99
chr1 185600300 185601300 11.54 3.47
chr1 185822300 185823300 11.09 4.80
chr1 186241600 186250500 12.74 7.40
chr1 186525200 186526300 10.85 6.74
chr1 186700100 186706100 10.67 3.71
chr1 186771700 186772800 10.97 2.26
chr1 186890300 186891300 11.63 6.38
chr1 186965100 186966100 11.31 4.41
chr1 187135600 187136600 11.13 6.31
chr1 187421900 187422900 9.79 2.74
chr1 187777100 187778400 11.79 5.89
chr1 188027000 188028000 11.42 1.56
chr1 188074800 188078800 12.90 0.00
chr1 188152300 188154100 10.53 0.01
chr1 188188700 188189700 11.72 7.08
chr1 188203500 188208700 11.67 5.68
chr1 188247500 188248500 11.62 7.11
chr1 188285000 188286000 12.22 1.57
chr1 188781700 188782700 11.63 6.09
chr1 188864100 188865100 11.49 4.38
chr1 188940000 188949500 11.95 5.06
chr1 189031800 189032800 11.32 6.20
chr1 189065800 189067200 11.31 7.09
chr1 189117000 189118100 10.67 2.79
chr1 189137700 189138700 10.27 3.34
chr1 189147200 189148200 10.56 6.74
chr1 189231600 189232600 11.08 6.40
chr1 189276100 189277200 10.57 2.33
chr1 189551600 189552600 11.10 2.91
chr1 189577700 189578700 11.20 6.98
chr1 189582000 189583700 11.40 7.13
chr1 189620700 189621700 10.47 1.89
chr1 189712800 189713800 10.92 5.82
chr1 189932000 189933900 10.78 1.46
chr1 189963700 189964700 11.39 4.31
chr1 190013500 190014700 11.26 7.14
chr1 190087000 190088000 11.30 7.13
chr1 190371700 190372700 10.73 5.73
chr1 190398900 190399900 11.58 5.68
chr1 190432400 190433500 10.40 6.56
chr1 190469300 190470300 10.99 2.69
chr1 190652300 190655700 10.64 6.63
chr1 191006600 191007600 11.07 3.47
chr1 191194400 191195500 11.59 4.58
chr1 191201700 191202700 10.89 0.15
chr1 191442600 191443600 11.80 6.89
chr1 191827300 191828500 11.27 4.63
chr1 192387800 192389000 10.99 6.05
chr1 192951600 192952800 11.52 4.44
chr1 193174800 193175800 10.40 4.36
chr1 193212200 193213200 11.92 5.62
chr1 193549400 193552000 12.83 2.73
chr1 193836800 193837800 11.30 2.12
chr1 193875900 193877100 11.48 6.27
chr1 193892100 193893100 11.75 1.87
chr1 193961800 193963100 11.53 6.52
chr1 193987600 193989000 11.59 0.31
chr1 194048400 194049500 11.55 1.01
chr1 194286600 194287600 11.60 2.60
chr1 194322900 194324500 11.83 1.90
chr1 194383200 194384700 12.29 7.67
chr1 194452200 194453200 11.51 5.43
chr1 194512000 194513000 11.57 6.84
chr1 194680000 194681100 10.90 1.84
chr1 194720400 194723800 10.72 1.17
chr1 194870600 194871600 11.01 5.90
chr1 194971800 194972900 10.71 5.34
chr1 195204500 195205500 10.96 1.53
chr1 195258700 195259700 10.54 2.10
chr1 195331400 195332400 10.58 5.33
chr1 195452200 195453500 11.02 6.02
chr1 195488700 195489700 11.19 5.74
chr1 195547500 195548500 10.46 3.85
chr1 195597800 195599600 10.86 0.79
chr1 195623100 195624100 11.18 6.64
chr1 195964100 195965100 10.83 3.22
chr1 196005900 196007000 11.50 6.66
chr1 196169500 196171000 11.33 0.24
chr1 196193500 196194600 11.27 6.44
chr1 196330900 196332600 9.33 0.00
chr1 196535800 196536900 11.54 3.77
chr1 196610300 196611300 12.55 4.74
chr1 196654900 196659700 10.21 3.10
chr1 196660000 196661000 10.98 0.06
chr1 196737600 196738800 10.94 6.78
chr1 196910700 196911700 10.81 2.94
chr1 196967200 196968200 10.74 1.91
chr1 197012300 197013300 10.64 2.93
chr1 197043800 197044800 11.29 6.46
chr1 197410900 197411900 11.97 5.49
chr1 198109500 198110500 11.65 4.64
chr1 198121700 198125500 13.06 0.00
chr1 198223400 198224400 10.94 5.85
chr1 198548100 198549100 11.90 4.85
chr1 198613400 198618000 11.09 3.33
chr1 198620000 198628000 10.88 0.40
chr1 198676300 198677400 11.19 0.27
chr1 198696900 198697900 11.23 5.18
chr1 198977000 198978000 11.40 3.13
chr1 199050900 199053400 11.02 0.30
chr1 199284300 199285300 10.53 2.56
chr1 199442700 199443700 11.36 4.93
chr1 199676000 199677000 10.63 1.50
chr1 199830400 199831400 10.75 3.78
chr1 199968900 199969900 11.52 1.50
chr1 200185600 200186800 10.85 5.46
chr1 200217600 200218600 11.72 4.74
chr1 200543300 200544600 11.08 6.86
chr1 200943000 200944000 10.98 2.05
chr1 201222200 201223200 11.13 4.30
chr1 201402600 201403800 10.12 5.76
chr1 201720600 201725500 10.77 1.65
chr1 201829200 201830200 10.72 3.91
chr1 202170900 202172100 11.30 0.12
chr1 202192900 202193900 10.94 2.51
chr1 202296800 202298600 10.96 0.40
chr1 202465300 202466300 10.86 3.26
chr1 202596300 202597700 11.62 5.07
chr1 202813000 202814300 11.13 1.60
chr1 202834700 202835800 10.34 0.48
chr1 202851400 202852500 10.75 5.16
chr1 202924200 202925200 11.54 6.24
chr1 202958400 202959500 11.40 5.96
chr1 203132600 203135600 10.85 3.94
chr1 203140300 203141300 11.14 2.25
chr1 203201500 203202500 10.85 3.80
chr1 203264200 203265600 11.60 0.89
chr1 203424400 203425400 11.09 4.28
chr1 203578900 203579900 11.29 2.74
chr1 203581800 203582800 11.93 2.74
chr1 203621300 203625300 10.99 4.92
chr1 203660000 203661000 10.83 1.49
chr1 203701600 203702600 10.60 2.70
chr1 203851600 203852600 10.76 2.78
chr1 203906200 203907700 10.86 6.99
chr1 204115400 204119900 11.95 0.00
chr1 204173100 204174100 10.93 3.32
chr1 204224200 204225200 10.78 2.08
chr1 204394900 204395900 11.52 4.12
chr1 204466900 204467900 11.62 1.32
chr1 204480000 204481000 11.08 5.80
chr1 204515700 204516700 10.60 4.10
chr1 204536300 204537300 11.30 4.17
chr1 204740000 204743300 10.94 1.68
chr1 204847100 204848100 10.79 5.28
chr1 204951400 204952400 11.28 4.53
chr1 205206600 205207600 11.31 2.99
chr1 205253700 205254700 10.76 3.00
chr1 205405700 205407900 11.49 5.95
chr1 205485100 205486100 11.66 5.44
chr1 205527900 205529800 10.66 0.03
chr1 205607600 205610500 11.21 1.01
chr1 205642500 205644200 11.56 4.93
chr1 205676600 205677600 10.85 5.12
chr1 205698700 205699700 10.84 1.76
chr1 205737100 205738100 10.01 3.59
chr1 205767300 205768300 10.62 4.44
chr1 205796000 205797600 11.76 0.03
chr1 205800100 205801100 11.61 6.98
chr1 205844300 205845300 10.62 3.62
chr1 205941000 205943800 12.43 6.75
chr1 205982000 205983300 10.74 6.21
chr1 206062900 206063900 11.15 6.74
chr1 206110300 206111300 11.34 4.74
chr1 206205700 206206700 10.62 6.62
chr1 206287000 206288000 10.74 2.00
chr1 206325000 206326200 11.70 5.51
chr1 206395700 206396900 11.52 1.05
chr1 206467700 206468700 10.03 2.42
chr1 206486600 206493900 10.80 1.29
chr1 206603400 206606700 11.52 0.00
chr1 206649200 206650200 10.45 6.54
chr1 206689200 206690200 11.23 5.18
chr1 206712000 206715300 10.29 0.20
chr1 206936800 206937800 10.84 2.36
chr1 207017600 207018600 10.37 4.91
chr1 207260000 207261100 10.34 3.99
chr1 207335600 207336600 9.73 4.25
chr1 207630600 207631600 10.33 4.05
chr1 207807300 207812100 10.85 6.16
chr1 207830300 207831300 10.20 6.58
chr1 207920000 207921000 10.59 3.34
chr1 207944300 207946200 12.03 0.42
chr1 208202300 208203300 11.61 1.29
chr1 208234300 208235300 10.82 4.36
chr1 208418400 208419400 11.47 2.15
chr1 208538600 208539600 10.58 3.06
chr1 208546100 208547100 11.46 4.89
chr1 208578400 208579600 11.88 3.79
chr1 208588000 208589400 11.17 5.58
chr1 208652400 208657500 11.96 6.91
chr1 208660300 208661500 10.62 3.64
chr1 208705500 208706500 11.15 0.62
chr1 208724300 208725300 10.78 6.55
chr1 208786000 208787000 10.59 3.13
chr1 208966100 208967100 10.74 3.07
chr1 209032200 209034400 10.29 0.20
chr1 209224300 209225300 10.75 4.95
chr1 209263900 209264900 11.05 4.37
chr1 209318900 209319900 10.59 3.09
chr1 209431100 209432100 11.15 2.69
chr1 209456400 209457400 10.80 5.58
chr1 209690000 209691100 10.57 3.74
chr1 209847200 209848200 10.75 2.94
chr1 209863800 209864900 10.75 3.24
chr1 209907700 209909600 12.27 1.46
chr1 209970700 209971700 11.72 4.81
chr1 210288100 210290500 10.61 0.54
chr1 210376900 210377900 11.38 7.36
chr1 210398500 210399900 12.00 2.91
chr1 210400300 210401300 11.05 4.85
chr1 210689100 210690100 12.10 2.73
chr1 210736600 210737800 10.28 5.07
chr1 210849100 210850700 10.61 0.80
chr1 210943100 210946900 12.48 0.28
chr1 211025600 211026600 10.52 4.01
chr1 211062600 211064300 10.81 6.34
chr1 211088200 211089300 10.19 5.99
chr1 211377500 211378500 11.28 3.05
chr1 211401700 211402900 11.47 1.22
chr1 211503400 211504400 11.14 2.66
chr1 211549400 211551600 10.61 0.17
chr1 211607100 211608100 11.17 5.92
chr1 211794000 211795200 9.89 1.35
chr1 211923100 211924800 10.62 0.40
chr1 211947900 211948900 10.96 4.51
chr1 211995300 211999400 12.18 6.40
chr1 212090500 212091800 10.20 0.76
chr1 212113800 212118700 9.03 0.06
chr1 212212200 212216100 11.44 0.07
chr1 212244400 212245400 11.08 3.91
chr1 212266200 212271000 9.31 0.02
chr1 212289300 212290400 11.12 5.54
chr1 212300300 212301300 11.25 2.03
chr1 212371700 212372800 10.72 2.44
chr1 212402500 212407100 10.93 2.18
chr1 212461700 212462700 11.84 5.30
chr1 212521400 212522400 10.61 3.67
chr1 212557800 212558800 10.90 5.97
chr1 212755500 212758100 11.73 7.46
chr1 212762400 212763400 10.71 3.22
chr1 212858700 212859700 10.60 1.38
chr1 212861900 212862900 11.18 3.49
chr1 212884500 212885500 10.77 6.74
chr1 212907200 212909200 11.04 0.02
chr1 212974700 212975800 12.04 5.50
chr1 213081000 213082000 12.48 5.59
chr1 213112100 213113100 11.01 6.92
chr1 213156000 213157900 11.05 0.17
chr1 213447600 213448600 10.95 6.88
chr1 213581200 213591100 9.51 2.71
chr1 213650000 213651000 12.16 2.45
chr1 213703300 213704300 10.73 6.40
chr1 213773400 213775700 10.89 0.15
chr1 213951100 213952700 10.63 0.31
chr1 214334000 214335000 11.07 5.48
chr1 214463900 214465800 10.49 0.00
chr1 214494100 214495200 10.41 0.54
chr10 3059900 3060900 10.53 5.01
chr10 3089900 3090900 9.95 2.43
chr10 3122700 3123800 10.66 6.27
chr10 3203000 3204000 10.43 3.09
chr10 3239000 3240400 11.08 2.96
chr10 3280800 3282600 10.66 0.19
chr10 3324300 3329300 11.19 3.40
chr10 3371500 3374000 10.43 0.28
chr10 3394200 3397100 8.89 1.87
chr10 3406800 3415100 13.11 1.85
chr10 3425600 3431500 13.23 7.67
chr10 3525800 3526800 10.76 5.41
chr10 3549200 3551200 8.57 0.01
chr10 3652200 3654800 12.48 0.16
chr10 3677100 3678100 12.32 5.72
chr10 3691200 3696300 12.67 7.47
chr10 3809100 3811200 13.11 5.98
chr10 3835900 3836900 10.85 6.89
chr10 3971500 3972500 11.71 6.06
chr10 4027000 4028000 10.74 0.75
chr10 4140100 4141100 11.31 5.45
chr10 4392800 4393800 10.80 5.33
chr10 4461500 4462900 11.17 7.14
chr10 4728200 4729200 11.39 4.51
chr10 5339100 5340100 11.73 5.65
chr10 5715800 5717800 10.55 1.48
chr10 5718600 5719600 10.61 3.16
chr10 5793300 5796100 11.18 5.65
chr10 5810700 5811900 11.48 6.55
chr10 5859000 5861300 9.30 0.66
chr10 6013500 6014500 10.55 4.74
chr10 6319700 6320700 10.45 6.09
chr10 6508000 6509000 10.26 3.67
chr10 6584100 6585100 11.01 4.44
chr10 6685900 6686900 10.28 6.05
chr10 6765400 6766400 10.90 5.68
chr10 6798900 6800100 10.81 4.30
chr10 6851200 6852200 10.53 1.13
chr10 6887500 6891400 10.88 1.55
chr10 7040000 7041400 10.53 0.99
chr10 7164300 7165300 11.30 6.49
chr10 7413700 7414700 11.87 2.18
chr10 7444500 7445500 10.72 0.16
chr10 7510900 7511900 10.53 1.24
chr10 7530900 7531900 11.17 2.22
chr10 7666800 7667900 10.79 3.60
chr10 7764800 7767400 11.05 1.06
chr10 7933800 7934800 10.50 1.25
chr10 8053800 8054800 10.92 3.46
chr10 8185100 8186100 11.26 4.48
chr10 8282400 8283500 11.70 6.55
chr10 8348100 8349100 10.47 4.26
chr10 8464600 8465600 10.85 6.01
chr10 8611300 8612400 11.03 3.85
chr10 8883000 8884000 10.50 5.77
chr10 9240000 9241700 12.30 6.75
chr10 9416700 9417700 11.09 2.63
chr10 9551400 9554100 12.73 1.31
chr10 9604000 9605100 11.47 1.08
chr10 9731000 9732100 11.38 4.87
chr10 9891300 9893400 12.56 8.02
chr10 10010300 10011500 10.32 0.02
chr10 10026800 10030500 8.61 0.67
chr10 10080100 10081300 10.58 5.42
chr10 10248300 10249700 11.49 6.79
chr10 10322900 10325900 12.69 0.20
chr10 10863400 10864900 10.43 6.48
chr10 10943000 10944000 11.83 3.82
chr10 10974700 10975700 10.92 4.14
chr10 11206300 11207500 11.17 6.77
chr10 11228700 11229700 10.58 1.60
chr10 11367500 11370400 12.92 0.15
chr10 11492200 11493300 10.93 0.84
chr10 11592500 11594300 10.21 0.09
chr10 11980600 11981600 11.36 5.06
chr10 12201300 12202300 11.66 4.09
chr10 12248000 12249000 11.02 7.09
chr10 12307700 12308700 11.39 2.43
chr10 12419900 12424500 12.40 5.96
chr10 12463900 12464900 11.33 6.98
chr10 12775400 12777800 11.06 1.41
chr10 13228800 13230000 10.95 6.91
chr10 13266900 13268600 10.88 6.62
chr10 13322800 13324800 12.07 0.56
chr10 13339200 13342000 11.21 0.00
chr10 13419800 13420800 10.84 6.71
chr10 13515000 13516000 10.71 6.45
chr10 13892200 13893200 10.82 2.57
chr10 14065100 14066100 11.27 4.57
chr10 14141800 14142800 10.74 2.57
chr10 14221900 14223000 10.75 6.23
chr10 14238600 14241600 11.78 1.68
chr10 14294200 14295200 10.08 4.43
chr10 14654600 14655600 11.29 2.36
chr10 14730600 14731800 11.06 3.92
chr10 14796200 14797200 10.42 5.95
chr10 14816100 14817200 11.39 4.69
chr10 14983700 14984700 11.11 5.21
chr10 15055200 15056200 11.54 2.72
chr10 15142200 15143300 11.40 7.02
chr10 15231400 15232400 11.55 2.15
chr10 15387300 15388400 11.79 7.32
chr10 15585700 15586800 10.78 3.72
chr10 15663200 15668600 11.10 5.85
chr10 15934200 15935400 11.45 1.69
chr10 15961000 15965200 12.57 0.20
chr10 16038600 16041100 10.22 3.09
chr10 16225800 16226800 10.50 6.12
chr10 16549000 16550400 10.53 6.72
chr10 16682400 16683400 10.76 4.76
chr10 16737500 16738500 10.58 1.54
chr10 16738600 16739600 10.98 5.56
chr10 16783500 16784600 10.11 4.06
chr10 17074500 17075500 11.05 2.67
chr10 17230400 17231400 11.41 5.01
chr10 17286700 17287800 11.80 7.50
chr10 17406400 17407500 11.10 0.89
chr10 17480300 17482000 11.43 0.23
chr10 17549600 17550600 10.38 2.27
chr10 17561100 17562100 11.46 0.52
chr10 17667600 17669200 11.12 7.11
chr10 17699400 17700500 10.62 2.85
chr10 17768100 17772000 10.52 4.95
chr10 17972300 17973300 9.95 0.55
chr10 18066300 18067600 9.93 6.29
chr10 18308000 18310000 11.15 0.77
chr10 18329600 18330600 10.90 1.19
chr10 18372200 18373200 9.91 5.59
chr10 18391200 18392300 11.27 6.36
chr10 18517400 18518400 10.79 1.01
chr10 18711800 18712800 11.32 1.95
chr10 19076000 19078500 10.07 1.68
chr10 19078600 19087600 10.64 2.43
chr10 19115900 19117000 10.31 3.93
chr10 19368900 19369900 11.01 1.98
chr10 19546300 19547300 10.28 2.87
chr10 19564600 19565600 11.08 1.77
chr10 19598600 19599600 11.60 4.74
chr10 19922700 19923800 10.99 2.90
chr10 20075100 20076100 11.11 7.16
chr10 20319200 20326300 11.47 3.19
chr10 20351400 20352400 12.59 5.24
chr10 20678600 20679600 11.63 4.58
chr10 20803200 20804600 12.40 0.83
chr10 20838900 20840500 11.10 7.05
chr10 20908200 20909200 10.87 3.59
chr10 21581400 21582700 12.82 0.31
chr10 21607800 21609100 11.47 0.07
chr10 21620800 21622400 11.15 0.28
chr10 21695100 21696100 11.01 1.21
chr10 21961600 21962800 10.94 3.44
chr10 22023200 22024700 11.71 7.59
chr10 22303600 22304600 10.93 2.60
chr10 22345900 22346900 11.16 1.54
chr10 22365500 22366500 11.04 3.58
chr10 22454400 22456000 12.65 0.12
chr10 22586400 22587700 12.55 0.03
chr10 23013400 23015200 11.07 6.35
chr10 23084800 23085800 11.10 0.11
chr10 23250200 23251300 10.43 2.98
chr10 23309100 23310100 10.38 4.43
chr10 23347700 23348800 11.19 7.09
chr10 23544000 23545600 10.90 7.03
chr10 23611500 23612500 10.75 2.57
chr10 23792500 23793800 11.46 6.56
chr10 23861900 23862900 11.26 0.39
chr10 24034900 24035900 10.64 4.81
chr10 24213700 24214900 11.52 7.41
chr10 24635100 24636100 10.79 5.32
chr10 24640500 24641600 10.59 3.77
chr10 24839300 24840300 12.20 4.88
chr10 25062700 25064100 11.03 6.50
chr10 25295900 25297800 11.64 6.81
chr10 25434800 25436200 10.97 2.95
chr10 25615000 25616000 12.18 6.55
chr10 25686500 25687500 11.45 5.74
chr10 25881000 25882000 10.75 2.42
chr10 25928000 25929000 10.73 3.31
chr10 26236800 26237800 10.96 5.39
chr10 26309500 26310500 11.03 5.64
chr10 26547200 26548200 10.96 4.33
chr10 26826700 26831800 10.62 0.06
chr10 26885900 26888600 12.82 0.79
chr10 26906700 26908000 10.96 4.56
chr10 27048000 27049100 11.20 0.63
chr10 27074700 27075900 11.02 6.91
chr10 27513300 27514400 10.90 3.07
chr10 27646600 27647600 11.15 4.34
chr10 27811700 27812800 11.22 5.83
chr10 27944200 27947500 12.90 0.15
chr10 28429400 28430400 11.04 3.79
chr10 28466700 28467700 10.79 4.73
chr10 28626900 28628100 11.72 0.06
chr10 28862100 28863100 11.77 6.62
chr10 29046200 29047200 11.07 6.75
chr10 29117300 29118300 11.15 5.82
chr10 29122200 29124400 11.77 0.63
chr10 29370200 29371300 11.29 5.93
chr10 29451300 29452700 11.88 5.50
chr10 29547800 29548800 10.74 0.34
chr10 29670800 29676700 8.34 2.51
chr10 29747500 29748800 9.98 4.60
chr10 29830200 29831200 11.81 6.47
chr10 29845100 29846700 11.44 6.75
chr10 29911500 29912600 12.01 5.46
chr10 30000400 30001400 11.81 2.20
chr10 30029100 30030600 11.38 1.39
chr10 30213900 30215000 10.78 5.23
chr10 30402100 30403500 10.64 6.85
chr10 30475600 30476800 11.74 6.72
chr10 30485500 30486500 10.60 6.54
chr10 30851000 30852400 10.37 5.67
chr10 30868400 30870000 10.85 1.39
chr10 30993800 30996300 10.75 0.12
chr10 31386400 31387700 11.26 5.50
chr10 31422100 31423500 11.14 7.11
chr10 31818800 31819900 10.71 6.33
chr10 31960200 31961500 10.16 5.47
chr10 32044500 32045700 12.57 0.87
chr10 32323200 32324200 10.87 5.49
chr10 32533200 32536700 12.21 0.36
chr10 32635500 32636500 10.84 4.79
chr10 32701800 32709900 10.96 6.98
chr10 32788600 32789800 12.10 0.93
chr10 33124500 33131300 11.94 0.02
chr10 33328500 33329600 11.63 7.36
chr10 33462400 33463500 10.78 1.68
chr10 33573300 33574300 10.65 3.74
chr10 33796800 33797800 10.77 3.80
chr10 34062700 34063900 11.32 6.97
chr10 34081800 34083500 11.03 6.43
chr10 34121800 34122800 11.37 4.84
chr10 34216200 34217200 11.10 4.31
chr10 34391100 34392400 10.86 1.68
chr10 34555600 34556900 12.31 0.98
chr10 34782000 34783300 11.49 3.98
chr10 35180700 35181700 10.55 5.68
chr10 35203500 35204500 10.22 0.57
chr10 35432800 35433800 11.21 2.83
chr10 35673900 35675900 10.23 4.97
chr10 35678600 35680100 10.85 4.61
chr10 35720900 35721900 11.03 4.56
chr10 35880300 35881300 11.05 2.17
chr10 35965900 35966900 10.54 4.27
chr10 36046900 36047900 11.92 2.39
chr10 36145000 36146200 10.01 0.41
chr10 36253400 36255500 11.99 3.12
chr10 36326600 36329500 10.28 4.49
chr10 36384900 36386400 11.25 1.91
chr10 36613700 36614700 12.50 7.43
chr10 36694700 36695700 11.54 4.46
chr10 36756000 36757000 11.31 6.98
chr10 36925600 36926600 10.79 3.37
chr10 36992000 36993000 10.55 3.74
chr10 37029900 37030900 10.45 2.44
chr10 37389700 37391000 11.71 6.06
chr10 37816400 37817400 10.34 1.69
chr10 37914200 37915200 10.44 2.85
chr10 37955100 37956100 11.05 6.44
chr10 37966100 37969200 8.41 0.04
chr10 38027600 38028600 10.54 6.24
chr10 38126000 38132700 9.64 2.46
chr10 38162300 38163300 10.76 4.47
chr10 38376300 38377300 10.57 3.77
chr10 38467100 38468500 10.60 0.34
chr10 38542100 38543100 10.59 5.48
chr10 38620900 38621900 10.74 2.37
chr10 38670000 38671400 11.31 1.12
chr10 38694300 38695500 11.19 7.12
chr10 38803200 38804500 11.83 0.32
chr10 38868600 38869600 11.50 6.07
chr10 38962600 38963600 10.44 5.54
chr10 39079000 39080000 10.94 6.41
chr10 39129400 39132000 11.60 0.05
chr10 39160400 39161400 11.25 3.39
chr10 39220500 39221700 11.00 6.44
chr10 39246500 39247500 10.44 1.86
chr10 39317500 39318500 10.60 2.65
chr10 39340100 39341700 11.64 0.06
chr10 39382600 39383600 10.73 4.07
chr10 39454800 39455800 10.51 4.73
chr10 39458700 39459700 10.69 1.16
chr10 39660900 39664500 11.62 3.20
chr10 39710100 39711100 11.11 6.01
chr10 39724800 39725800 10.54 4.72
chr10 40069600 40070700 10.99 6.95
chr10 40239500 40240600 10.53 6.67
chr10 40509900 40510900 11.36 4.34
chr10 40520000 40521000 11.01 1.84
chr10 40765300 40766300 11.15 6.32
chr10 40792800 40793800 11.37 4.03
chr10 40835000 40836400 10.81 6.05
chr10 40988100 40989100 10.49 2.62
chr10 41092300 41093300 10.78 5.31
chr10 41339100 41340200 10.26 6.37
chr10 41638600 41640300 11.49 4.55
chr10 41721600 41722600 11.69 5.08
chr10 41844000 41845000 11.29 6.34
chr10 42186000 42187000 11.45 4.65
chr10 42478800 42479800 10.49 3.82
chr10 42812400 42813400 10.78 5.34
chr10 42825700 42826700 9.93 2.21
chr10 43151300 43152300 10.58 2.19
chr10 43230600 43231600 11.41 0.07
chr10 43243200 43244200 10.58 3.89
chr10 43299200 43300200 11.41 5.89
chr10 43350500 43351800 12.25 7.82
chr10 43499000 43500000 11.38 3.22
chr10 43537000 43538000 11.13 4.23
chr10 43609000 43611700 11.28 5.92
chr10 43798600 43799600 11.72 5.12
chr10 43939700 43940700 10.83 4.57
chr10 43968900 43969900 10.65 6.22
chr10 43982600 43983600 10.55 1.41
chr10 44004000 44005000 11.19 5.40
chr10 44148800 44149800 9.76 2.12
chr10 44540600 44543300 11.36 0.27
chr10 44860600 44861600 10.08 4.86
chr10 45278600 45282800 11.16 5.94
chr10 45306100 45314400 10.25 5.75
chr10 45448900 45456200 11.81 0.06
chr10 45465100 45473200 11.37 0.14
chr10 45672500 45673600 10.60 5.54
chr10 45908500 45909600 10.54 6.06
chr10 46036000 46037700 11.11 0.36
chr10 46207700 46210000 10.96 5.44
chr10 46264100 46266500 10.56 5.65
chr10 46605300 46606300 10.08 0.79
chr10 46640900 46642100 10.69 0.18
chr10 46695600 46696600 10.91 3.09
chr10 46726500 46727500 10.50 3.00
chr10 46947300 46948300 11.85 7.53
chr10 47396800 47397800 12.35 1.71
chr10 47516600 47517600 11.36 1.17
chr10 47588100 47589100 10.26 5.56
chr10 47755400 47756400 10.86 1.73
chr10 48016800 48017800 12.48 1.41
chr10 48185100 48186500 10.58 5.47
chr10 48354700 48356500 9.59 0.02
chr10 48684600 48685600 10.06 2.17
chr10 48992400 48993500 10.75 3.21
chr10 49159200 49163900 10.19 3.52
chr10 49179200 49180200 10.81 5.16
chr10 49498700 49499700 10.74 1.67
chr10 49538600 49539700 12.03 0.00
chr10 49665300 49666300 11.58 0.32
chr10 49911600 49912600 10.04 2.22
chr10 49941400 49942400 10.77 2.04
chr10 50026200 50028100 11.74 0.20
chr10 50418600 50419700 9.90 0.33
chr10 50803900 50804900 11.08 7.10
chr10 50891300 50892300 9.96 4.13
chr10 51508700 51510900 10.91 0.63
chr10 51726300 51727300 11.20 4.68
chr10 51869400 51871400 11.11 0.37
chr10 52141100 52142100 9.89 4.11
chr10 52188200 52189200 10.87 2.73
chr10 52693700 52696100 10.28 4.58
chr10 52785200 52786300 10.55 0.98
chr10 53004800 53010800 11.93 0.14
chr10 53145500 53146500 11.27 4.32
chr10 53243100 53244100 10.53 5.17
chr10 53392700 53395300 13.17 0.07
chr10 53600800 53602300 11.24 5.50
chr10 53743800 53744800 11.12 5.54
chr10 53797100 53798100 10.95 4.42
chr10 54119700 54120700 11.43 7.00
chr10 54352700 54353700 10.66 3.09
chr10 54869300 54870300 10.69 2.35
chr10 55028100 55029100 9.98 2.44
chr10 55293100 55294100 12.69 6.14
chr10 55651800 55653100 12.58 5.92
chr10 55700500 55701500 11.16 2.31
chr10 55881400 55884800 11.01 2.37
chr10 56092000 56093000 10.88 3.49
chr10 56113300 56114300 11.30 1.79
chr10 56290600 56291600 10.50 2.08
chr10 56402000 56403000 10.78 5.43
chr10 56512600 56513600 11.67 1.76
chr10 56613000 56614000 11.80 7.63
chr10 56710500 56711500 10.83 6.56
chr10 56881500 56882500 12.77 7.21
chr10 57210900 57212000 10.72 6.66
chr10 57602800 57603900 10.85 0.62
chr10 57735700 57736700 12.59 0.05
chr10 57863600 57864700 11.99 5.18
chr10 58153500 58154500 10.92 5.11
chr10 58326000 58327500 11.95 0.72
chr10 58407300 58408800 11.30 0.46
chr10 58590100 58591100 10.60 2.01
chr10 58997500 58998500 10.46 6.05
chr10 58998600 59003900 11.97 6.09
chr10 59217100 59218200 12.14 2.01
chr10 59218600 59219700 10.95 6.38
chr10 59264400 59265400 10.58 5.26
chr10 59306000 59307300 11.40 7.04
chr10 59395700 59396700 10.23 2.16
chr10 59399400 59400500 10.42 6.63
chr10 59513300 59514300 11.16 5.10
chr10 59589400 59590500 10.16 3.31
chr10 59607300 59608300 10.97 3.55
chr10 59759700 59761200 10.94 4.77
chr10 59911600 59912600 11.27 4.36
chr10 59932100 59933100 11.18 1.26
chr10 60018700 60019700 10.95 1.93
chr10 60630800 60631800 10.83 6.35
chr10 61368300 61371300 10.82 6.67
chr10 61404700 61405700 10.93 6.05
chr10 61423000 61427200 11.47 6.01
chr10 61535000 61536000 11.34 4.76
chr10 61568900 61569900 10.94 4.58
chr10 62146400 62147400 10.88 5.68
chr10 62228800 62229800 10.00 2.36
chr10 62568500 62569500 11.04 3.15
chr10 62745900 62746900 10.68 3.33
chr10 62807600 62815000 13.20 4.57
chr10 62936600 62937600 11.05 4.32
chr10 63047800 63048800 11.83 7.01
chr10 63320100 63321200 11.03 0.13
chr10 63519900 63520900 11.23 6.14
chr10 63552600 63553600 11.45 2.50
chr10 63722300 63723400 11.21 4.49
chr10 63926300 63927300 11.13 4.55
chr10 64061100 64062100 11.41 1.41
chr10 64177400 64178400 11.72 4.21
chr10 64428400 64429600 10.42 6.15
chr10 64489300 64494400 10.40 0.01
chr10 64543200 64544400 10.60 6.21
chr10 64646800 64649500 12.62 1.76
chr10 64712300 64714100 10.21 0.06
chr10 65271800 65273200 10.51 0.05
chr10 65300500 65301500 11.21 6.72
chr10 65528400 65531900 11.18 0.16
chr10 65618600 65619600 10.69 3.56
chr10 65853900 65855400 13.04 0.35
chr10 65928800 65929900 11.76 0.40
chr10 66076500 66077500 11.45 7.14
chr10 66253000 66258500 10.68 5.43
chr10 66258600 66259800 11.43 5.54
chr10 66588400 66589400 11.00 5.53
chr10 66646600 66647600 10.69 6.54
chr10 67196900 67197900 11.41 6.53
chr10 67253500 67254700 11.45 5.68
chr10 67797200 67798500 10.26 0.20
chr10 67938900 67939900 10.70 1.48
chr10 67966500 67968600 11.00 3.24
chr10 68110000 68111000 10.99 5.66
chr10 68122300 68123500 12.20 7.64
chr10 68181800 68182800 11.26 3.55
chr10 68570800 68572400 11.69 0.48
chr10 68654000 68655000 10.79 5.27
chr10 68769000 68770000 11.32 1.46
chr10 68814300 68815300 10.83 2.37
chr10 68824500 68825500 12.11 1.37
chr10 68979400 68980400 10.84 3.55
chr10 69218600 69219600 10.73 2.96
chr10 69351300 69352300 11.76 2.05
chr10 69533500 69534500 11.35 2.63
chr10 69736200 69737500 10.72 5.79
chr10 69745200 69746200 10.30 2.58
chr10 69802800 69804100 10.48 6.57
chr10 70002600 70003600 11.14 1.16
chr10 70053600 70054600 10.09 5.38
chr10 70061200 70062200 10.22 3.89
chr10 70095600 70096600 10.59 4.44
chr10 70099000 70100000 10.05 4.09
chr10 70124200 70125300 10.77 4.50
chr10 70276700 70277700 11.14 4.84
chr10 70320000 70321100 11.46 1.23
chr10 70344300 70345800 11.08 6.17
chr10 70624900 70625900 11.93 3.40
chr10 70742600 70743600 11.70 6.84
chr10 70916600 70917600 10.85 2.59
chr10 71005000 71006000 11.91 0.07
chr10 71033200 71034200 10.70 4.82
chr10 71097200 71098200 11.09 3.89
chr10 71270800 71271800 10.29 6.47
chr10 71460800 71463300 10.53 4.02
chr10 71528100 71529100 11.20 6.37
chr10 71575100 71576100 10.31 0.92
chr10 71620500 71621500 12.57 2.04
chr10 72065600 72068200 9.52 0.03
chr10 72377400 72378400 12.93 7.06
chr10 72610500 72611500 10.38 4.57
chr10 72832000 72833000 11.27 5.84
chr10 73211400 73212400 11.47 6.24
chr10 73222600 73223600 11.53 1.51
chr10 73249800 73250900 11.87 3.86
chr10 73367000 73368600 11.41 0.18
chr10 73530500 73534900 11.87 3.94
chr10 73596000 73597000 12.37 2.23
chr10 73684100 73685100 10.91 2.27
chr10 73766900 73767900 11.13 2.92
chr10 73783100 73786200 11.27 0.12
chr10 73838700 73839700 10.59 2.64
chr10 73923000 73924000 10.10 5.87
chr10 73959700 73961500 11.58 7.29
chr10 74187400 74188400 10.49 3.05
chr10 74393300 74394300 10.40 3.60
chr10 74429900 74430900 11.31 3.27
chr10 74526500 74527500 11.45 5.81
chr10 74544100 74545100 10.43 2.43
chr10 74678600 74688500 11.97 0.00
chr10 74730900 74731900 11.06 3.90
chr10 74920000 74921000 10.60 4.35
chr10 74968800 74975400 10.01 4.95
chr10 74992800 74993800 10.19 6.31
chr10 75011200 75012200 10.71 1.41
chr10 75201500 75202900 11.42 6.11
chr10 75328200 75329200 11.96 7.12
chr10 75380600 75381600 11.71 1.22
chr10 75625600 75626700 11.38 6.97
chr10 75719300 75720300 12.56 8.15
chr10 75801600 75802600 10.61 4.17
chr10 75843000 75844000 9.90 1.97
chr10 76230700 76231700 11.28 5.06
chr10 76421100 76422100 10.90 6.65
chr10 76476700 76478100 11.14 6.95
chr10 76597200 76598500 11.81 6.38
chr10 77050700 77052000 11.51 0.01
chr10 77705600 77706600 12.30 4.36
chr10 77808300 77809300 11.48 5.88
chr10 77846400 77847500 12.39 0.61
chr10 77881400 77884300 10.40 6.68
chr10 78141000 78142000 11.01 3.23
chr10 78196100 78197100 10.73 6.25
chr10 78235500 78238500 11.98 0.11
chr10 78361400 78362400 11.85 3.59
chr10 78397500 78398500 10.53 3.80
chr10 78403000 78404600 11.47 0.96
chr10 78531700 78532700 11.16 7.17
chr10 79071200 79072200 10.45 1.84
chr10 79078600 79079600 11.93 5.77
chr10 79099300 79100900 10.96 1.63
chr10 79183200 79184700 10.74 6.02
chr10 79256100 79257200 10.14 1.59
chr10 79307600 79310300 10.19 0.21
chr10 79576300 79577300 10.87 6.87
chr10 79770500 79772800 11.48 0.11
chr10 79920100 79921100 11.10 7.07
chr10 80223600 80225400 10.67 5.47
chr10 80275500 80276700 10.63 5.30
chr10 80341400 80342500 11.23 7.12
chr10 80399800 80401100 10.50 3.46
chr10 80674700 80676000 10.31 5.60
chr10 80792300 80793300 10.70 4.81
chr10 80822100 80823500 11.82 6.58
chr10 81008100 81009200 10.88 6.83
chr10 81141100 81142100 11.54 1.00
chr10 81444300 81449500 12.80 0.16
chr10 81481100 81482100 11.40 5.99
chr10 81690200 81691900 13.16 0.06
chr10 81835900 81837100 12.06 7.60
chr10 82075100 82076500 10.20 3.03
chr10 82119500 82120500 10.42 3.37
chr10 82166900 82167900 11.08 5.71
chr10 82315100 82316100 11.87 3.16
chr10 82515600 82516800 11.49 0.04
chr10 82639000 82640000 10.59 5.99
chr10 82857500 82858500 10.02 6.41
chr10 83023600 83024600 11.48 0.49
chr10 83055400 83058500 10.69 0.02
chr10 83392700 83393700 11.83 6.74
chr10 83607000 83608000 11.14 4.73
chr10 83620000 83621000 11.50 3.73
chr10 84015600 84016700 11.53 3.43
chr10 84043200 84044200 10.96 6.75
chr10 84148500 84149500 11.21 1.68
chr10 84516300 84517400 11.33 5.83
chr10 84959900 84960900 10.20 3.58
chr10 85335600 85337200 10.55 5.93
chr10 85487100 85488500 12.19 0.76
chr10 85867000 85869600 11.82 0.15
chr10 85919000 85920900 11.37 7.08
chr10 85988700 85989900 10.88 5.69
chr10 86243100 86248200 12.10 0.00
chr10 86384500 86385500 10.72 1.73
chr10 86491100 86492300 12.54 0.43
chr10 86520100 86521400 11.38 6.29
chr10 86554000 86555000 12.05 5.78
chr10 86579300 86580300 10.77 2.08
chr10 87057000 87058200 11.42 6.84
chr10 87461600 87462600 11.59 6.49
chr10 87545500 87555400 10.42 0.67
chr10 87610200 87611200 12.34 2.80
chr10 87645900 87646900 10.75 0.95
chr10 87676500 87677500 11.51 3.93
chr10 87703500 87704600 11.61 7.20
chr10 88152300 88153300 10.69 4.14
chr10 88300400 88301400 10.67 2.62
chr10 88407800 88408800 10.57 5.29
chr10 88433000 88434000 10.82 5.78
chr10 88512400 88513400 11.03 2.62
chr10 88658600 88659600 10.64 2.63
chr10 88977400 88978500 10.77 0.00
chr10 89063800 89064800 12.28 7.38
chr10 89110900 89111900 12.13 3.53
chr10 89134300 89135300 11.44 7.39
chr10 89146100 89147100 10.98 3.86
chr10 89175100 89176100 10.46 1.68
chr10 89302000 89304900 11.23 0.18
chr10 89626500 89627500 11.61 6.83
chr10 89700100 89701900 11.63 6.64
chr10 89740900 89743000 11.61 6.22
chr10 90034000 90035000 11.18 6.80
chr10 90047300 90048300 10.91 6.82
chr10 90256000 90258000 10.87 6.17
chr10 90314500 90317000 10.80 1.11
chr10 90939600 90941100 11.49 3.66
chr10 91052500 91053500 11.25 2.76
chr10 91111100 91112300 12.28 5.28
chr10 91212100 91214300 10.33 0.09
chr10 91477200 91478500 10.64 5.60
chr10 91478600 91479600 10.88 5.68
chr10 91684900 91685900 10.90 3.12
chr10 92037500 92038500 10.31 6.64
chr10 92183800 92188700 12.75 0.06
chr10 92268200 92269200 10.89 4.09
chr10 92345200 92346300 12.62 3.39
chr10 92429200 92436200 10.00 2.99
chr10 92724900 92725900 11.04 5.43
chr10 92886200 92895100 10.78 6.34
chr10 93338600 93339600 10.71 6.12
chr10 93541300 93542300 11.49 3.50
chr10 93664500 93666300 12.29 0.63
chr10 93749300 93750300 11.21 2.71
chr10 93780800 93784400 11.55 5.26
chr10 93826500 93827700 11.38 6.57
chr10 94098700 94099700 10.94 6.08
chr10 94236700 94237700 10.86 4.68
chr10 94631900 94632900 10.66 3.17
chr10 94829600 94830600 11.30 2.27
chr10 95202300 95203300 10.87 6.93
chr10 95302800 95304400 13.06 0.63
chr10 95322300 95323300 10.94 1.78
chr10 95526700 95528200 11.34 0.16
chr10 95673700 95674700 10.87 2.47
chr10 95678600 95680300 11.71 0.33
chr10 95922900 95923900 11.36 2.89
chr10 95950400 95951400 11.20 2.47
chr10 95982000 95986800 11.45 0.42
chr10 96027200 96028600 10.81 4.76
chr10 96116600 96117600 11.91 3.43
chr10 96168900 96173000 11.15 0.00
chr10 96227300 96228300 11.03 4.41
chr10 96387400 96388500 10.69 5.52
chr10 96514900 96518500 11.41 3.56
chr10 96563400 96564600 11.80 7.34
chr10 96597300 96598300 11.68 4.56
chr10 96857000 96858500 10.92 0.06
chr10 97035200 97036200 10.57 1.49
chr10 97303100 97311500 11.62 0.01
chr10 97366700 97367700 10.67 6.37
chr10 97477400 97478400 11.43 6.73
chr10 97615700 97616700 10.51 6.61
chr10 97648000 97649200 10.62 5.99
chr10 97716400 97717400 11.35 3.00
chr10 98018900 98020200 10.76 6.70
chr10 98316400 98317500 10.96 6.80
chr10 98320000 98321000 10.67 4.98
chr10 98356700 98358000 13.16 0.60
chr10 98739800 98741000 10.55 5.86
chr10 98968000 98969000 10.77 5.52
chr10 99235600 99236600 10.72 5.96
chr10 99576000 99577100 10.51 0.43
chr10 99586200 99587300 10.68 6.90
chr10 99992900 99993900 10.74 5.61
chr10 100274700 100275800 12.31 0.24
chr10 100299400 100300500 10.56 0.41
chr10 100500000 100501400 11.20 6.78
chr10 100541300 100542300 10.77 1.02
chr10 100920600 100924400 10.39 1.23
chr10 101102700 101104500 10.97 0.40
chr10 101159300 101160300 10.69 4.59
chr10 101330700 101331700 10.63 5.30
chr10 101354100 101355100 11.33 6.35
chr10 101736000 101738500 10.29 0.01
chr10 101738600 101740300 10.65 0.25
chr10 101900300 101901400 11.71 6.81
chr10 102082600 102083700 10.86 0.00
chr10 102108300 102110300 11.87 4.94
chr10 102180300 102181300 11.28 2.90
chr10 102245600 102246900 11.75 1.32
chr10 102324300 102325400 11.69 6.30
chr10 102417400 102418400 10.90 3.04
chr10 102749800 102750900 10.93 7.03
chr10 102805700 102807000 11.05 1.77
chr10 102825600 102826600 10.85 0.92
chr10 102884600 102887300 11.22 6.73
chr10 102976900 102978100 11.72 6.52
chr10 103028900 103030200 11.12 5.88
chr10 103257500 103258500 11.01 1.86
chr11 3080500 3081800 10.51 3.56
chr11 3115400 3116400 10.34 5.86
chr11 3174000 3175200 10.85 5.93
chr11 3225900 3226900 12.12 6.58
chr11 3326600 3331600 11.25 4.54
chr11 3332700 3333700 11.30 5.84
chr11 3377000 3378000 10.83 4.25
chr11 3472700 3474000 11.05 0.00
chr11 3512800 3513800 11.24 4.27
chr11 3671600 3672600 12.21 1.20
chr11 3672700 3679100 11.03 3.56
chr11 3715400 3718000 10.64 4.34
chr11 3764900 3765900 10.73 1.25
chr11 3772900 3773900 11.50 5.81
chr11 3823300 3824500 11.27 0.84
chr11 3895500 3896500 11.15 1.75
chr11 3929300 3930300 11.53 1.25
chr11 4032700 4033700 10.67 6.20
chr11 4062400 4063400 11.34 4.95
chr11 4098100 4099100 10.87 3.19
chr11 4130100 4131100 11.39 7.06
chr11 4164000 4172600 10.39 1.48
chr11 4197000 4198800 11.71 4.79
chr11 4214000 4215100 9.39 0.02
chr11 4298700 4299700 10.83 4.21
chr11 4317700 4319500 11.37 0.34
chr11 4475500 4476500 11.26 3.23
chr11 4507900 4509000 10.97 5.81
chr11 4529900 4530900 10.42 2.68
chr11 4534500 4536200 10.53 0.61
chr11 4584700 4585800 11.51 0.12
chr11 4608900 4609900 10.57 6.25
chr11 4685900 4686900 10.73 0.94
chr11 4717400 4718400 11.07 4.87
chr11 4740100 4741300 10.31 0.83
chr11 4773300 4774400 10.85 5.22
chr11 4849700 4850700 10.89 2.32
chr11 4879800 4880800 11.75 5.90
chr11 4975200 4976200 10.88 0.03
chr11 5417800 5418800 10.19 3.28
chr11 5432900 5433900 11.21 4.17
chr11 5704500 5705500 10.45 2.80
chr11 5744900 5750400 9.54 2.85
chr11 5809500 5810500 11.88 4.48
chr11 5907200 5908300 11.25 6.77
chr11 5929300 5930300 11.30 5.11
chr11 5934300 5935300 11.40 4.61
chr11 6008400 6009400 10.39 5.86
chr11 6031000 6032000 10.48 2.61
chr11 6085100 6088500 8.89 0.02
chr11 6108700 6110100 10.42 0.00
chr11 6127000 6128600 11.31 0.61
chr11 6148200 6149200 10.89 0.48
chr11 6200000 6201000 9.85 1.87
chr11 6228000 6229000 10.21 2.14
chr11 6289800 6291200 10.48 0.43
chr11 6439700 6440700 9.37 2.68
chr11 6546300 6547500 10.61 0.33
chr11 6600500 6601500 10.37 5.43
chr11 6694400 6695400 10.70 3.68
chr11 6752700 6753700 10.43 6.16
chr11 6782100 6786000 9.97 5.30
chr11 6820000 6821000 9.89 3.75
chr11 6836200 6837200 11.08 1.67
chr11 6950600 6952600 10.52 6.30
chr11 7061700 7062700 11.31 4.69
chr11 7073900 7076100 11.63 7.51
chr11 7142000 7143200 11.27 0.44
chr11 7307600 7309800 10.90 6.25
chr11 7408800 7410100 9.86 0.37
chr11 7468100 7469100 11.24 4.78
chr11 7482800 7483800 11.04 1.25
chr11 7507500 7508500 11.32 6.92
chr11 7559100 7560100 10.53 4.71
chr11 7649000 7650000 11.19 7.20
chr11 7684900 7686000 10.49 0.24
chr11 7720600 7725000 9.05 2.09
chr11 7822000 7823000 11.74 7.24
chr11 7864200 7865700 10.62 0.00
chr11 7954900 7958900 10.04 3.41
chr11 8015600 8016700 9.64 0.47
chr11 8034700 8035700 10.36 2.89
chr11 8084900 8085900 10.66 4.14
chr11 8098400 8099400 11.48 4.91
chr11 8199200 8200400 10.40 5.51
chr11 8310600 8311600 11.29 5.77
chr11 8364800 8365800 10.83 1.77
chr11 8402600 8403600 10.50 0.04
chr11 8442300 8443300 11.28 5.19
chr11 8455600 8456600 10.53 1.43
chr11 8590200 8591200 11.68 5.86
chr11 8686100 8687100 10.18 2.39
chr11 8701500 8702500 10.49 5.22
chr11 8735400 8736400 10.41 3.83
chr11 8766000 8767000 10.04 0.51
chr11 8775100 8776500 10.49 5.16
chr11 8834700 8836000 12.12 0.06
chr11 8852700 8853700 11.19 3.60
chr11 8899000 8900300 11.53 4.53
chr11 9006400 9007400 10.57 1.41
chr11 9053200 9057100 10.85 4.42
chr11 9076900 9078200 9.73 0.19
chr11 9121700 9122700 10.25 1.75
chr11 9134200 9135200 11.24 6.86
chr11 9152700 9153700 11.18 3.88
chr11 9220200 9221200 11.10 0.31
chr11 9313700 9314700 10.41 1.75
chr11 9341700 9342700 11.62 3.85
chr11 9384800 9385800 10.78 3.35
chr11 9436000 9437000 10.39 6.24
chr11 9699900 9700900 11.23 2.92
chr11 9720000 9721100 10.73 0.07
chr11 9761100 9762500 11.59 6.25
chr11 9790700 9792100 10.40 0.25
chr11 9808200 9811100 10.07 4.41
chr11 9812900 9813900 10.59 0.54
chr11 9917400 9918400 10.49 3.76
chr11 10296800 10297900 11.15 6.18
chr11 10333000 10334000 10.29 3.32
chr11 10395200 10396200 11.19 3.00
chr11 10420300 10421300 11.61 3.27
chr11 10527100 10528100 10.58 4.75
chr11 10545000 10547800 9.99 2.61
chr11 10664500 10672000 10.00 1.33
chr11 10805400 10808000 9.26 0.13
chr11 11000900 11005900 12.54 2.47
chr11 11078800 11080200 11.60 6.62
chr11 11108800 11109800 10.69 2.94
chr11 11112800 11113800 10.95 6.69
chr11 11221400 11223500 10.44 6.58
chr11 11343300 11344300 10.32 5.68
chr11 11412700 11413700 10.64 5.79
chr11 11589400 11590400 11.10 1.73
chr11 11781500 11782700 10.63 1.38
chr11 11980000 11981000 10.41 3.23
chr11 12004900 12005900 11.10 5.45
chr11 12023000 12024000 10.24 3.12
chr11 12107900 12109000 10.71 5.94
chr11 12222500 12223500 10.71 6.45
chr11 12343800 12344800 10.49 2.19
chr11 12518600 12519700 10.87 6.71
chr11 12569000 12570000 11.51 1.58
chr11 12771500 12772500 10.52 6.41
chr11 12790800 12792600 10.77 0.26
chr11 12926100 12927100 9.78 1.18
chr11 13106800 13107800 10.74 6.05
chr11 13121200 13122200 10.90 6.88
chr11 13464700 13465700 10.31 5.66
chr11 13523900 13525900 12.36 1.21
chr11 13596900 13597900 10.56 6.48
chr11 14147700 14148700 11.36 7.25
chr11 14287000 14288000 10.64 6.51
chr11 14470000 14471100 11.33 0.48
chr11 14473900 14474900 11.15 4.05
chr11 14736900 14738200 10.70 5.62
chr11 15110000 15111100 11.65 7.53
chr11 15194700 15196000 11.43 5.92
chr11 15329500 15330600 10.89 1.43
chr11 15334500 15335700 11.13 6.64
chr11 15698700 15699700 10.95 5.30
chr11 15833500 15834500 10.92 4.80
chr11 15961900 15962900 11.02 2.56
chr11 16007400 16008400 11.08 6.87
chr11 16104700 16108200 11.80 2.29
chr11 16229300 16231400 10.80 0.71
chr11 16666700 16667700 11.47 5.39
chr11 16705600 16706600 11.22 4.70
chr11 16821600 16822600 11.10 7.02
chr11 16880400 16881500 10.82 0.71
chr11 16992700 16993700 11.85 6.99
chr11 17016100 17018400 11.64 4.21
chr11 17047200 17048500 11.24 6.65
chr11 17091300 17092300 10.78 6.13
chr11 17133900 17134900 11.61 1.29
chr11 17250100 17251400 11.74 1.91
chr11 17252900 17253900 11.21 3.34
chr11 17291200 17292200 11.08 6.87
chr11 17334900 17335900 10.42 2.55
chr11 17403800 17404800 11.27 2.26
chr11 17466300 17467300 10.60 2.59
chr11 17577100 17578400 11.10 5.13
chr11 17618000 17619000 11.00 4.57
chr11 17643100 17644400 10.88 6.16
chr11 17666400 17668700 10.40 0.02
chr11 17679700 17680900 10.50 5.78
chr11 17819900 17821900 11.19 5.04
chr11 17874900 17876300 11.23 0.04
chr11 18207400 18210900 12.30 0.13
chr11 18232700 18233700 10.79 5.55
chr11 18282900 18283900 11.02 4.52
chr11 18297200 18298200 11.02 2.05
chr11 18420900 18421900 10.65 5.24
chr11 18561500 18562500 10.77 5.44
chr11 18684700 18688000 11.79 0.17
chr11 18708800 18709800 10.56 4.62
chr11 18973000 18974000 10.60 6.50
chr11 19178200 19179600 12.23 7.58
chr11 19369500 19370500 12.17 5.06
chr11 19686800 19688500 12.89 0.47
chr11 19745200 19746300 11.67 4.29
chr11 19899600 19900600 11.35 3.79
chr11 20020300 20021300 12.50 2.23
chr11 20284700 20285800 12.20 2.95
chr11 20382200 20383400 10.61 6.02
chr11 20511400 20512400 10.90 6.73
chr11 20608600 20609600 11.39 3.31
chr11 20649300 20650300 11.29 4.45
chr11 20699300 20705000 10.66 2.90
chr11 20775000 20776000 10.51 2.10
chr11 20815700 20816700 11.39 6.81
chr11 20835300 20836300 11.82 2.13
chr11 20902400 20903400 11.55 6.17
chr11 20944700 20945700 10.48 2.12
chr11 21009100 21010100 11.48 5.59
chr11 21075000 21076000 10.08 3.11
chr11 21108000 21109000 10.31 5.71
chr11 21276000 21277000 11.81 7.25
chr11 21344500 21345500 11.27 4.24
chr11 21616000 21617000 11.35 3.89
chr11 21685100 21686300 11.42 0.41
chr11 21697900 21698900 10.89 0.63
chr11 21782900 21783900 10.21 2.31
chr11 21842400 21843400 11.44 5.30
chr11 22019500 22020500 11.10 0.75
chr11 22152700 22154700 12.38 0.15
chr11 22517900 22520700 12.41 6.52
chr11 22576200 22577300 13.20 4.19
chr11 22621600 22622800 10.93 1.39
chr11 22777200 22778200 11.17 6.90
chr11 22808400 22809500 11.93 7.20
chr11 23047200 23048200 10.96 3.12
chr11 23099400 23100400 10.80 4.95
chr11 23556400 23557400 11.74 2.74
chr11 23644000 23645000 10.08 2.20
chr11 23712800 23714200 10.42 6.77
chr11 23901500 23903100 11.80 1.33
chr11 24016900 24018400 10.96 4.73
chr11 24188900 24190100 11.06 0.27
chr11 24234700 24235700 10.93 5.72
chr11 24269000 24270000 10.11 2.71
chr11 24272700 24275200 10.16 0.16
chr11 24455600 24456600 11.06 6.03
chr11 24525400 24526400 11.54 3.25
chr11 24601200 24602200 10.48 4.08
chr11 24624800 24625800 10.88 6.98
chr11 24742400 24743400 11.09 6.87
chr11 24887200 24888200 11.55 1.79
chr11 24915500 24916700 10.41 0.05
chr11 25016200 25018300 11.24 6.83
chr11 25042600 25044300 11.32 0.21
chr11 25062400 25063500 10.53 2.30
chr11 25084200 25085700 11.14 6.96
chr11 25129600 25130600 10.94 3.17
chr11 25151500 25152500 10.91 6.59
chr11 25156000 25157000 10.68 5.99
chr11 25224300 25225400 11.09 5.50
chr11 25405700 25406700 10.42 2.61
chr11 25505300 25506300 10.70 3.12
chr11 25516200 25517200 10.87 5.78
chr11 25545100 25546100 10.59 6.47
chr11 25566500 25567600 10.34 1.44
chr11 25613500 25614500 12.03 2.29
chr11 25664500 25665500 11.43 4.58
chr11 25936700 25937700 10.66 6.39
chr11 25968200 25969200 10.85 6.67
chr11 26022200 26024100 10.47 3.86
chr11 26104200 26105200 10.59 3.50
chr11 26224700 26225700 11.03 5.82
chr11 26500100 26501200 9.72 0.47
chr11 26613900 26618300 10.16 1.67
chr11 26664500 26665500 11.33 6.58
chr11 26678800 26679800 10.34 4.00
chr11 26711000 26712000 10.33 2.39
chr11 26797100 26798100 11.11 1.89
chr11 26856400 26857400 11.35 4.64
chr11 26994800 26996000 10.90 4.51
chr11 27034400 27035400 10.38 6.38
chr11 27061800 27063200 10.54 2.26
chr11 27137600 27138600 10.42 2.71
chr11 27545300 27547300 11.29 6.41
chr11 27774900 27776500 11.26 4.83
chr11 27949000 27950000 10.72 1.75
chr11 28007200 28008700 9.70 0.17
chr11 28033100 28034100 10.84 4.54
chr11 28070800 28071800 10.82 4.63
chr11 28076200 28078400 10.59 6.38
chr11 28097700 28098700 11.40 3.96
chr11 28139000 28140000 10.70 3.48
chr11 28299400 28300400 10.94 5.74
chr11 28314900 28315900 10.85 5.55
chr11 28336000 28337000 10.00 2.08
chr11 28690500 28691500 10.78 5.93
chr11 28732700 28733900 10.94 6.01
chr11 28892900 28894000 11.87 6.89
chr11 29046400 29047400 10.16 4.28
chr11 29307000 29308000 11.78 6.16
chr11 29363800 29364900 10.80 0.36
chr11 29379800 29389200 10.27 3.50
chr11 29409300 29410300 11.07 5.75
chr11 29447100 29448100 12.66 5.87
chr11 29501400 29502400 10.03 4.31
chr11 29519100 29520100 10.57 1.96
chr11 29583500 29591100 10.64 4.12
chr11 29629400 29630500 10.48 6.72
chr11 29636800 29638400 9.91 0.35
chr11 29686300 29687300 11.43 4.55
chr11 29753900 29754900 12.28 1.77
chr11 29897400 29898400 11.70 5.33
chr11 29922800 29923800 10.37 3.11
chr11 29950300 29951300 11.06 1.62
chr11 29996600 29997600 11.02 5.22
chr11 30041000 30042000 10.54 3.29
chr11 30058200 30059200 10.00 5.80
chr11 30203400 30204400 10.86 4.62
chr11 30217500 30218500 10.91 3.15
chr11 30599500 30600500 10.73 2.34
chr11 30646400 30647400 10.35 2.24
chr11 30667500 30668500 11.04 0.33
chr11 30698400 30699400 11.53 5.55
chr11 30716500 30717500 10.92 2.98
chr11 30746400 30747800 11.54 0.64
chr11 30752800 30753800 10.83 2.45
chr11 30973900 30974900 11.44 6.29
chr11 31060500 31061800 11.68 0.00
chr11 31137200 31138300 10.40 6.39
chr11 31153100 31155400 12.17 0.11
chr11 31252700 31253900 11.46 6.07
chr11 31312900 31313900 10.60 6.29
chr11 31397800 31398900 11.82 0.33
chr11 31429400 31430400 11.46 5.56
chr11 31563900 31568200 11.89 6.34
chr11 31583600 31584800 10.53 0.38
chr11 31603300 31604300 10.06 5.90
chr11 31637300 31647200 8.67 0.00
chr11 31653800 31654800 10.63 3.55
chr11 32034100 32035100 11.02 2.20
chr11 32053600 32054600 11.86 6.26
chr11 32140800 32148200 12.61 7.19
chr11 32160700 32161700 10.43 3.94
chr11 32202600 32204800 9.71 4.03
chr11 32261900 32262900 10.73 3.36
chr11 32277200 32278200 12.04 1.14
chr11 32306600 32307600 10.90 0.91
chr11 32354500 32355500 11.22 1.99
chr11 32393800 32394800 10.91 1.29
chr11 32544200 32546800 10.53 6.20
chr11 32795100 32796700 11.73 4.77
chr11 33124800 33126000 11.63 6.45
chr11 33272700 33273800 11.34 3.08
chr11 33355500 33358500 11.04 5.89
chr11 33536800 33537800 10.70 6.64
chr11 33690600 33691600 10.28 4.15
chr11 33715800 33716900 10.79 6.31
chr11 33744900 33746500 12.76 2.45
chr11 33783200 33784500 9.99 5.73
chr11 33794300 33795300 11.87 7.70
chr11 33970900 33971900 10.32 3.12
chr11 34080800 34088700 10.52 0.01
chr11 34146400 34147400 10.63 3.49
chr11 34172900 34173900 11.07 4.40
chr11 34342400 34343500 11.24 7.07
chr11 34486300 34488500 10.75 0.01
chr11 34789500 34790500 9.71 5.42
chr11 34793200 34794300 11.06 5.46
chr11 34974000 34975200 10.74 6.98
chr11 35475700 35476700 10.21 4.53
chr11 35738700 35744800 9.24 0.01
chr11 35885500 35886500 10.75 6.84
chr11 35906800 35907800 10.41 6.60
chr11 36005800 36011300 10.52 3.21
chr11 36208300 36209300 11.37 6.05
chr11 36237600 36238600 9.25 0.26
chr11 36427800 36428800 10.24 3.49
chr11 36468200 36472300 11.07 4.51
chr11 36472700 36473700 10.55 2.60
chr11 36512700 36513700 11.30 5.93
chr11 36556200 36557300 11.71 6.99
chr11 36619100 36621000 11.81 6.69
chr11 36873800 36874800 10.89 0.59
chr11 37271200 37272200 11.57 7.39
chr11 37307000 37308000 11.22 6.87
chr11 37423000 37424900 11.40 6.60
chr11 37611000 37612000 10.62 1.05
chr11 38040900 38041900 10.90 3.72
chr11 38131500 38132500 10.59 4.22
chr11 38177500 38178500 10.67 4.77
chr11 38235000 38236000 10.57 5.57
chr11 38260800 38261800 10.60 2.09
chr11 38323100 38326700 10.54 2.19
chr11 38410600 38411600 11.32 2.70
chr11 38429800 38430800 10.55 5.05
chr11 38651600 38652600 11.31 2.06
chr11 38655300 38656300 10.32 4.32
chr11 38761300 38762300 10.62 1.81
chr11 38827700 38828700 11.12 2.36
chr11 38869600 38870600 11.33 1.17
chr11 39203500 39204500 10.88 5.74
chr11 39290700 39291700 10.97 3.83
chr11 39445600 39446900 10.98 1.61
chr11 39559500 39560500 10.63 3.74
chr11 39587400 39588500 11.70 2.69
chr11 39637300 39638300 10.95 1.37
chr11 39672700 39673700 10.79 1.96
chr11 39782800 39788900 12.80 2.82
chr11 39883000 39884100 10.19 5.81
chr11 39947800 39948800 10.70 6.59
chr11 39959000 39960000 10.66 4.29
chr11 40087200 40088200 11.75 5.94
chr11 40119900 40121100 11.02 6.96
chr11 40159300 40160300 10.93 4.55
chr11 40207000 40208000 10.86 6.57
chr11 40224100 40225100 11.06 6.09
chr11 40344700 40349200 12.51 7.73
chr11 40818200 40819200 11.96 4.64
chr11 40866100 40867800 11.43 7.26
chr11 41193800 41194900 11.65 7.33
chr11 41478500 41486700 11.06 6.76
chr11 41570800 41572600 12.35 0.28
chr11 41646100 41647100 11.87 2.85
chr11 41729500 41730500 11.55 4.26
chr11 41752700 41756800 11.92 0.00
chr11 42226200 42227300 10.82 6.09
chr11 42295800 42296800 10.92 5.04
chr11 42409500 42410500 11.63 6.96
chr11 42630100 42631500 12.00 0.39
chr11 42797900 42799100 11.21 0.70
chr11 42812700 42813700 11.05 3.13
chr11 43216600 43218300 11.88 6.65
chr11 43345400 43346400 11.41 1.55
chr11 43421700 43422700 10.41 5.18
chr11 43480400 43481400 10.14 4.36
chr11 43582800 43583800 10.56 2.70
chr11 43677000 43678000 10.32 4.27
chr11 44071000 44072000 11.31 7.28
chr11 44270400 44271400 12.20 1.78
chr11 44283800 44284800 11.43 4.26
chr11 44590800 44591800 10.49 4.45
chr11 44988000 44989000 11.47 3.09
chr11 44993900 45001900 11.51 5.21
chr11 45197000 45198000 10.59 2.09
chr11 45216200 45224900 10.71 1.69
chr11 45351400 45352400 9.89 4.82
chr11 45536000 45537200 11.64 6.19
chr11 45826900 45827900 11.70 6.35
chr11 45871300 45872300 10.92 4.13
chr11 46045000 46049700 10.00 5.06
chr11 46101100 46104600 11.21 1.60
chr11 46149100 46150100 10.30 2.55
chr11 46185500 46186500 10.96 3.79
chr11 46247200 46249600 9.97 0.20
chr11 46260100 46261100 10.70 1.97
chr11 46285400 46286700 10.56 1.06
chr11 46332700 46333700 10.35 3.60
chr11 46396700 46397800 10.23 6.15
chr11 46617600 46618600 11.47 5.30
chr11 46935000 46936000 10.36 0.92
chr11 47002200 47003200 10.19 2.67
chr11 47025000 47026000 10.44 5.37
chr11 47220800 47221800 10.64 2.25
chr11 47246300 47252600 9.74 2.82
chr11 47349500 47351100 9.97 0.05
chr11 47400300 47401400 10.63 6.43
chr11 47475900 47476900 10.12 3.49
chr11 47649600 47651800 9.51 3.13
chr11 47719500 47720500 9.30 0.42
chr11 47864400 47865700 10.78 5.11
chr11 48015400 48016400 9.79 4.78
chr11 48045100 48046100 10.20 3.06
chr11 48139200 48140200 10.15 2.71
chr11 48153600 48154600 11.68 7.25
chr11 48512900 48514000 11.50 0.84
chr11 48533700 48534700 11.08 6.34
chr11 48881100 48882100 10.61 3.47
chr11 48903600 48904600 11.48 1.70
chr11 48976700 48977700 11.90 5.10
chr11 49047200 49049400 12.27 0.55
chr11 49398900 49399900 10.66 4.99
chr11 49439700 49440700 10.83 5.63
chr11 49509600 49510600 11.40 6.32
chr11 49531000 49532600 10.20 5.88
chr11 49541000 49542000 9.83 4.57
chr11 49806500 49810800 11.46 3.85
chr11 49827600 49828600 10.63 3.26
chr11 50086200 50087200 11.22 0.57
chr11 50129700 50130700 10.96 6.61
chr11 50146700 50147700 11.21 4.68
chr11 50236800 50237800 11.60 6.31
chr11 50384900 50389200 13.16 0.14
chr11 50430500 50431500 12.08 4.14
chr11 51034700 51039000 13.04 6.91
chr11 51151300 51152600 12.37 6.28
chr11 51155100 51156300 9.96 0.49
chr11 51454200 51455200 10.45 4.97
chr11 51818300 51819400 10.32 1.98
chr11 51845600 51846600 10.63 1.80
chr11 51869300 51870300 11.38 3.30
chr11 52006300 52007300 10.35 4.26
chr11 52141000 52142000 11.72 5.97
chr11 52222000 52223000 10.69 2.71
chr11 52298700 52299900 11.69 6.67
chr11 52364300 52365300 10.72 5.68
chr11 52829600 52830600 10.85 3.10
chr11 53018100 53019200 10.86 6.26
chr11 53153000 53154000 12.14 2.92
chr11 53640200 53641400 11.38 2.93
chr11 54264300 54265300 11.36 4.01
chr11 54668100 54669100 10.85 6.55
chr11 54707600 54708600 10.98 5.13
chr11 54775500 54776500 10.69 0.70
chr11 55193800 55194800 11.09 2.78
chr11 55281500 55282500 11.86 5.20
chr11 55344400 55345400 11.73 6.51
chr11 55662200 55663200 11.07 3.07
chr11 55808300 55809300 12.00 4.99
chr11 55996200 56001900 10.69 3.71
chr11 56080000 56081100 12.20 7.79
chr11 56211500 56212600 11.54 4.17
chr11 56215100 56216100 12.47 5.69
chr11 56309400 56310400 9.80 3.50
chr11 56374000 56375000 11.02 2.47
chr11 56664400 56665400 10.93 6.17
chr11 56836400 56838500 12.93 0.87
chr11 57103800 57110700 11.99 0.00
chr11 57218100 57219100 12.93 3.28
chr11 57679200 57680200 9.97 4.34
chr11 57781500 57782600 10.62 6.06
chr11 57946700 57947700 11.46 3.10
chr11 58034100 58035100 10.52 1.35
chr11 58239400 58240400 10.93 3.85
chr11 58323500 58325500 11.42 0.91
chr11 58385500 58386500 11.09 2.76
chr11 58548000 58549000 10.87 2.29
chr11 58579800 58580800 10.81 4.14
chr11 58593800 58594800 10.88 5.79
chr11 58614900 58615900 10.75 5.43
chr11 58654900 58655900 10.64 3.97
chr11 58692900 58693900 11.08 4.13
chr11 58737600 58738600 12.07 7.41
chr11 58802200 58805900 11.05 1.53
chr11 58920400 58921400 11.25 1.28
chr11 59238500 59239500 10.91 4.78
chr11 59412700 59413800 10.51 2.53
chr11 59570300 59572600 9.59 2.16
chr11 59691100 59692200 10.19 0.41
chr11 59755000 59756000 10.55 6.43
chr11 59773000 59774000 12.09 5.80
chr11 59968600 59969600 10.15 2.42
chr11 59972800 59973900 11.47 0.00
chr11 60058600 60059900 9.93 4.94
chr11 60159500 60160600 11.13 5.37
chr11 60242300 60244300 12.12 0.06
chr11 60296700 60297700 11.39 3.80
chr11 60365400 60366400 11.22 2.97
chr11 60389000 60390000 11.69 4.06
chr11 60414900 60415900 10.99 6.08
chr11 60438400 60439700 10.81 4.78
chr11 60629800 60631200 10.85 6.67
chr11 60691500 60692500 10.83 0.49
chr11 60705500 60706500 9.82 2.01
chr11 60746000 60747000 11.09 2.28
chr11 60761700 60762700 11.14 3.64
chr11 60822500 60823500 10.40 4.16
chr11 60935500 60940500 12.42 3.14
chr11 61030200 61031200 10.87 3.84
chr11 61067900 61068900 11.39 6.02
chr11 61076800 61083300 12.10 1.11
chr11 61134200 61135700 12.02 7.37
chr11 61166500 61167500 11.26 6.53
chr11 61238100 61239100 10.56 2.60
chr11 61340800 61343700 11.14 4.29
chr11 61578100 61579100 10.60 5.55
chr11 61677500 61679400 10.55 0.86
chr11 61697600 61699700 10.68 0.41
chr11 61941400 61943300 10.80 0.49
chr11 61964900 61966100 10.88 0.88
chr11 62125800 62126800 11.56 4.16
chr11 62147800 62152600 9.69 1.89
chr11 62247700 62248700 11.86 5.59
chr11 62302700 62303800 11.60 3.57
chr11 62399300 62404600 10.67 4.08
chr11 62426800 62428600 10.32 0.21
chr11 62530300 62531300 11.96 4.14
chr11 62538700 62539700 10.65 4.72
chr11 62562200 62563200 10.93 1.45
chr11 62580400 62581500 10.46 6.57
chr11 62691600 62692600 11.07 2.37
chr11 62769600 62770600 11.12 2.79
chr11 62942200 62943200 10.45 6.18
chr11 63056300 63057300 11.18 5.90
chr11 63086400 63088600 11.56 0.99
chr11 63188300 63189300 11.68 1.47
chr11 63240900 63241900 11.08 6.71
chr11 63263700 63264700 11.42 5.86
chr11 63404500 63406100 10.33 0.16
chr11 63584800 63585800 10.98 4.55
chr11 63633300 63634300 11.22 4.70
chr11 63703500 63704600 11.00 1.23
chr11 63732700 63733700 10.56 4.61
chr11 63772700 63779100 11.02 4.81
chr11 63866700 63867700 10.29 2.67
chr11 63989000 63990800 11.35 6.49
chr11 64080500 64086900 10.73 0.02
chr11 64170500 64171500 11.26 2.42
chr11 64266700 64267800 11.29 6.44
chr11 64299200 64300500 11.04 6.18
chr11 64353800 64354800 10.96 6.98
chr11 64393200 64394300 10.99 1.72
chr11 64638400 64639400 10.65 6.04
chr11 64747600 64748700 11.13 6.83
chr11 64763200 64764800 10.78 6.24
chr11 64868100 64869100 10.26 1.06
chr11 64915500 64916500 11.02 3.73
chr11 64999100 65000600 11.76 0.50
chr11 65350500 65351500 11.03 1.31
chr11 65409700 65410700 10.97 5.14
chr11 65491100 65492100 11.09 5.90
chr11 65571600 65572600 10.06 6.06
chr11 65832700 65833700 10.16 4.36
chr11 66049800 66051800 11.39 0.43
chr11 66242300 66248300 10.16 1.43
chr11 66309900 66312300 10.15 0.17
chr11 66599900 66600900 10.09 5.80
chr11 66805100 66806100 9.80 0.88
chr11 66892700 66894100 12.51 0.09
chr11 67060700 67063500 10.30 0.19
chr11 67093800 67094800 10.64 6.71
chr11 67236700 67237700 12.26 1.59
chr11 67294400 67295400 11.11 6.20
chr11 67331200 67332200 10.46 1.06
chr11 67342900 67349800 11.57 3.24
chr11 67443400 67444400 11.48 2.89
chr11 67611300 67612500 11.96 4.41
chr11 67773500 67775400 10.85 7.00
chr11 67825200 67826200 10.77 5.57
chr11 68031200 68032200 10.23 2.33
chr11 68107600 68108600 10.77 4.87
chr11 68167900 68169000 12.01 0.48
chr11 68548900 68550900 10.81 4.74
chr11 68571600 68572600 10.70 1.59
chr11 68830900 68832600 12.41 0.00
chr12 3188000 3189000 11.61 2.38
chr12 3252100 3259600 9.52 0.01
chr12 3286600 3287900 10.56 0.03
chr12 3333100 3334300 10.96 4.40
chr12 3399900 3401500 11.20 0.49
chr12 3645000 3646000 11.21 0.27
chr12 3688500 3689800 11.09 7.09
chr12 3915900 3916900 10.86 4.85
chr12 3932000 3933000 10.80 6.25
chr12 4150200 4151300 10.69 2.20
chr12 4266100 4267100 11.08 6.84
chr12 4528200 4530200 11.44 5.78
chr12 4874300 4877900 8.98 0.09
chr12 4899600 4900900 9.64 4.23
chr12 5136300 5137700 10.82 2.51
chr12 5198200 5199900 10.21 6.42
chr12 5266000 5267000 11.49 3.17
chr12 5286900 5287900 10.86 4.21
chr12 5328100 5329200 10.35 2.27
chr12 5348500 5354400 11.73 0.44
chr12 5433800 5436000 11.35 4.70
chr12 5631900 5633000 10.26 3.01
chr12 5777800 5781600 11.40 0.13
chr12 5836100 5838600 10.58 5.67
chr12 6060800 6062000 11.24 4.65
chr12 6125400 6126500 10.61 6.41
chr12 6233500 6234500 9.82 1.45
chr12 6272000 6273100 11.25 6.07
chr12 6288500 6289500 10.77 3.27
chr12 6311100 6312100 11.05 7.03
chr12 6369100 6370100 11.69 5.73
chr12 6468700 6469700 10.49 4.22
chr12 6500400 6501400 11.12 4.42
chr12 6544800 6547200 12.81 0.24
chr12 6676100 6677100 11.33 5.51
chr12 6816400 6817600 10.38 6.64
chr12 6850700 6851700 10.69 6.08
chr12 7223200 7225700 11.12 0.17
chr12 7575500 7576500 11.95 1.02
chr12 7590300 7591400 10.97 0.36
chr12 7704600 7707900 11.00 0.20
chr12 7850800 7860400 12.62 3.68
chr12 7988000 7989100 11.16 5.04
chr12 8068000 8069000 10.51 2.26
chr12 8237400 8238400 11.00 4.34
chr12 8271400 8275700 11.32 0.00
chr12 8598400 8599500 11.33 7.10
chr12 9351000 9352400 11.06 5.00
chr12 9632200 9633200 10.78 1.69
chr12 9648700 9649700 11.00 4.71
chr12 9831300 9837600 11.71 7.12
chr12 9862600 9863600 11.67 1.66
chr12 9988600 9990300 12.22 7.84
chr12 10013100 10014600 12.10 0.09
chr12 10196200 10197200 10.90 5.48
chr12 10304900 10306000 11.13 0.60
chr12 10339300 10340300 11.15 4.92
chr12 10449500 10450700 10.48 0.53
chr12 11001500 11002500 10.83 2.05
chr12 11045500 11046500 10.84 4.78
chr12 11100000 11101000 10.95 6.04
chr12 11198600 11199600 11.95 1.78
chr12 11364500 11365500 10.81 6.68
chr12 11626800 11627800 11.20 6.30
chr12 11628000 11629000 10.42 0.82
chr12 11968700 11969700 10.43 6.50
chr12 12056300 12057500 11.21 7.27
chr12 12112800 12119300 9.91 0.09
chr12 12188000 12189800 11.09 1.34
chr12 12426800 12427800 10.80 3.61
chr12 12499800 12500900 10.97 7.10
chr12 12575300 12576300 11.17 1.81
chr12 12618800 12619800 9.95 6.12
chr12 12686900 12687900 11.07 2.08
chr12 12837100 12844400 10.78 2.57
chr12 13172000 13173700 10.67 6.10
chr12 13201900 13202900 10.37 5.21
chr12 13381300 13382300 10.51 2.53
chr12 13433400 13434400 11.54 5.48
chr12 13482900 13483900 10.54 4.05
chr12 13519900 13520900 11.02 7.02
chr12 13888200 13889200 10.95 1.51
chr12 14211700 14212800 10.72 6.69
chr12 14357300 14358300 10.02 4.49
chr12 14388600 14389900 10.46 6.72
chr12 14517900 14518900 9.92 3.70
chr12 14596900 14597900 10.16 2.02
chr12 14658300 14659300 10.83 2.57
chr12 15048000 15049000 11.07 4.68
chr12 15222800 15223900 11.51 7.47
chr12 15310600 15311600 10.79 5.72
chr12 15351800 15352800 10.37 4.16
chr12 15414600 15415600 11.59 2.31
chr12 15504700 15506300 10.78 6.87
chr12 15644000 15645000 10.55 1.75
chr12 15782300 15783300 10.78 5.28
chr12 15804600 15805600 10.30 4.09
chr12 15846900 15847900 10.63 2.76
chr12 15938700 15939800 11.65 3.28
chr12 15951700 15952800 11.63 6.62
chr12 16253000 16254300 10.95 6.81
chr12 16439700 16441200 11.95 0.90
chr12 16563700 16567100 10.90 0.11
chr12 16568400 16572200 10.91 1.09
chr12 16592300 16593300 10.96 4.22
chr12 16691300 16694200 11.66 0.30
chr12 16802300 16803400 11.21 6.78
chr12 16968000 16969000 10.80 3.15
chr12 17023900 17025600 11.65 7.51
chr12 17653500 17657400 11.80 0.75
chr12 17690100 17691100 12.00 1.08
chr12 18075400 18076400 10.43 5.71
chr12 18306900 18307900 10.86 0.97
chr12 18525600 18526900 11.79 6.94
chr12 18528100 18529100 10.40 6.56
chr12 18601100 18606600 11.75 3.54
chr12 18734100 18735100 11.44 4.21
chr12 18877200 18878300 11.88 7.35
chr12 18996500 18997500 11.53 4.18
chr12 19374700 19382600 10.28 0.06
chr12 19494300 19495300 10.87 4.70
chr12 19808500 19809800 11.22 0.16
chr12 19963500 19964500 11.07 6.07
chr12 20029100 20030300 11.36 0.50
chr12 20076900 20077900 11.49 1.24
chr12 20160400 20161400 11.27 6.14
chr12 20275400 20276400 12.66 6.38
chr12 20455400 20462800 10.96 3.08
chr12 20528500 20529500 10.99 6.04
chr12 20888000 20889000 11.09 2.24
chr12 20965600 20967900 10.82 6.17
chr12 20968000 20969400 10.81 6.97
chr12 21078700 21079900 11.28 5.28
chr12 21173200 21176000 12.70 7.30
chr12 21238900 21239900 10.81 1.76
chr12 21379500 21381400 11.50 0.75
chr12 21650900 21651900 10.95 3.77
chr12 21764100 21765200 11.07 7.09
chr12 21777800 21778800 10.78 4.93
chr12 21885700 21887800 11.18 0.03
chr12 22184200 22185200 10.73 5.39
chr12 22200600 22201600 11.05 2.52
chr12 22221100 22222100 10.62 5.35
chr12 22600000 22601000 10.63 2.77
chr12 22736500 22737500 11.31 3.44
chr12 22832600 22833600 11.01 3.10
chr12 22888000 22889000 11.06 2.11
chr12 23038300 23039300 11.02 2.80
chr12 23102200 23103200 10.76 1.25
chr12 23118300 23119400 11.72 0.62
chr12 23457600 23458600 11.38 6.27
chr12 23536800 23537800 10.24 6.29
chr12 23598800 23599800 10.60 5.78
chr12 23704300 23705300 10.87 6.82
chr12 23834800 23835800 11.03 5.47
chr12 23858100 23859100 11.54 2.30
chr12 23933300 23934300 11.27 5.41
chr12 23949300 23950300 11.12 5.22
chr12 24015400 24016400 10.47 3.00
chr12 24176900 24180500 11.24 0.18
chr12 24351700 24352700 11.09 4.94
chr12 24440300 24441300 10.59 6.05
chr12 24783800 24784800 10.62 2.68
chr12 24968000 24969100 10.94 3.90
chr12 25145500 25147900 10.90 0.04
chr12 25326600 25327600 11.13 7.14
chr12 25698700 25699900 12.67 0.87
chr12 25886000 25887000 10.40 4.78
chr12 25930900 25935000 12.60 0.12
chr12 26033600 26035100 10.63 6.40
chr12 26064000 26066600 11.26 0.03
chr12 26111700 26113600 10.86 6.79
chr12 26158500 26160500 12.41 0.28
chr12 26430500 26431500 11.50 5.52
chr12 26455200 26456200 11.62 6.55
chr12 26469700 26474000 12.01 0.28
chr12 26715700 26720800 12.28 4.85
chr12 27317500 27322400 10.08 0.72
chr12 27457700 27463700 12.03 5.95
chr12 27588000 27590300 10.43 0.61
chr12 27613700 27614700 10.05 3.53
chr12 27855100 27856100 10.09 4.83
chr12 28142100 28144900 11.27 0.87
chr12 28425000 28426400 10.56 5.23
chr12 28626400 28627400 11.04 4.06
chr12 28856800 28857900 12.03 6.88
chr12 28962500 28963500 11.21 2.79
chr12 29003100 29004100 11.43 6.09
chr12 29308600 29309600 10.34 5.18
chr12 29341300 29342500 10.52 5.73
chr12 29528100 29530200 11.75 6.90
chr12 29617400 29618800 11.76 5.73
chr12 29789300 29790300 10.51 6.66
chr12 30094900 30096500 11.38 7.03
chr12 30237300 30238300 10.51 1.43
chr12 31052900 31053900 11.19 1.80
chr12 31089800 31090800 10.65 6.86
chr12 31308000 31313000 10.17 2.54
chr12 31668000 31669000 11.06 5.25
chr12 31783400 31784400 11.85 2.50
chr12 31993700 31995200 11.26 1.49
chr12 32015100 32016100 10.90 5.19
chr12 32238300 32240200 10.62 0.23
chr12 32281500 32284700 8.93 0.00
chr12 32442300 32444400 11.33 0.00
chr12 32448000 32450000 11.11 0.00
chr12 32598800 32599800 10.64 1.14
chr12 32625500 32626500 10.69 4.47
chr12 33268800 33269800 11.00 2.89
chr12 33365100 33366400 11.16 1.90
chr12 33498800 33499800 11.10 1.95
chr12 33786100 33787200 10.57 0.51
chr12 33923800 33924800 10.27 2.23
chr12 33935600 33936800 10.85 1.94
chr12 34026600 34027900 10.09 0.00
chr12 34248200 34249200 10.10 5.17
chr12 34659900 34661000 10.69 6.84
chr12 34714800 34715900 10.33 5.50
chr12 34815500 34820800 10.27 2.65
chr12 34835000 34840700 10.18 0.10
chr12 34863700 34864700 10.56 5.11
chr12 35414400 35415400 10.78 6.39
chr12 35523200 35524200 11.14 3.58
chr12 35646000 35647000 10.19 2.46
chr12 35723700 35724900 10.16 0.06
chr12 35873900 35875700 12.37 0.22
chr12 35888400 35889400 12.12 0.30
chr12 36033400 36034400 10.74 2.34
chr12 36116900 36118000 12.59 6.45
chr12 36251600 36253200 11.00 5.74
chr12 36342700 36344000 10.82 6.29
chr12 36504900 36506400 11.15 6.12
chr12 36817100 36818100 11.41 2.44
chr12 37134600 37135900 11.60 0.92
chr12 37166500 37167900 12.57 0.00
chr12 37245800 37247900 11.78 0.00
chr12 37251400 37257800 12.13 0.14
chr12 37608100 37609100 10.65 6.57
chr12 37724100 37725100 10.12 4.57
chr12 37899900 37901100 11.94 0.57
chr12 37965700 37967400 11.78 5.93
chr12 38033000 38034000 10.86 2.10
chr12 38297200 38298200 10.66 4.36
chr12 38351000 38353000 10.22 4.19
chr12 38432300 38433300 10.23 5.30
chr12 38602200 38604800 12.29 0.16
chr12 38651900 38653200 11.36 3.37
chr12 38671800 38676500 11.75 0.27
chr12 38714800 38715800 11.01 3.34
chr12 38823800 38824800 11.13 6.47
chr12 38928000 38929000 11.20 2.01
chr12 39039100 39040100 11.14 0.86
chr12 39108800 39109800 10.76 6.71
chr12 39286500 39287500 10.79 2.49
chr12 39314300 39317800 10.74 4.87
chr12 39331800 39332800 10.68 1.46
chr12 39534700 39542000 11.09 0.03
chr12 39743400 39744400 11.30 0.42
chr12 39772400 39773600 11.29 6.23
chr12 39822900 39823900 12.11 5.07
chr12 39978300 39984200 12.26 2.16
chr12 39989200 39991400 10.92 2.92
chr12 40138100 40139100 11.78 4.57
chr12 40257100 40258100 10.97 2.60
chr12 40344000 40345000 11.91 5.14
chr12 40359900 40360900 12.61 6.25
chr12 40620700 40621700 10.34 3.82
chr12 40652000 40653000 10.83 5.06
chr12 40865600 40866600 11.57 3.85
chr12 40937200 40938200 11.76 2.52
chr12 41095300 41096700 9.97 0.15
chr12 41298700 41301700 10.17 2.57
chr12 41315700 41318700 10.92 5.51
chr12 41338500 41339500 10.16 2.06
chr12 41349200 41350200 10.84 5.81
chr12 42071300 42072600 12.34 0.00
chr12 42148000 42151500 10.84 3.12
chr12 42232800 42234000 10.71 0.35
chr12 42376000 42377200 11.92 6.32
chr12 42399500 42407900 11.29 3.57
chr12 42408000 42414000 12.38 0.51
chr12 42439700 42440700 11.61 4.47
chr12 42514600 42516400 11.14 0.21
chr12 42583500 42584500 10.98 3.82
chr12 43025100 43026100 10.30 3.11
chr12 43053100 43054100 12.14 1.61
chr12 43092800 43093800 10.32 4.15
chr12 43111800 43112900 10.00 1.43
chr12 43439500 43440500 11.17 3.90
chr12 43470600 43471600 11.01 3.30
chr12 43533000 43534700 10.62 0.41
chr12 43650600 43651600 11.67 2.16
chr12 43678200 43679200 10.86 6.27
chr12 43755800 43756900 11.89 2.95
chr12 43784600 43786600 11.27 0.01
chr12 43803300 43804300 10.92 5.37
chr12 43899500 43900500 10.47 5.98
chr12 43944100 43945100 10.75 1.24
chr12 44165500 44166500 10.01 1.60
chr12 44223400 44227900 11.44 5.35
chr12 44232000 44233000 10.69 2.13
chr12 44391000 44392200 12.51 0.00
chr12 44418000 44419000 12.70 8.17
chr12 44599200 44600300 11.96 7.52
chr12 44684200 44686300 12.10 7.52
chr12 44916300 44922800 12.53 6.64
chr12 44972500 44973600 11.20 1.94
chr12 45708000 45709000 10.68 4.42
chr12 45820300 45821300 11.57 5.34
chr12 45986900 45987900 11.64 2.47
chr12 45988000 45989000 11.38 3.84
chr12 46019400 46020400 11.37 4.90
chr12 46143400 46146100 11.51 6.92
chr12 46359800 46365000 10.66 6.05
chr12 46372900 46378700 11.90 6.47
chr12 46391800 46392800 12.39 3.89
chr12 46422100 46427900 11.38 6.47
chr12 46428000 46432900 12.50 6.32
chr12 46678900 46682200 11.26 1.14
chr12 46860900 46862000 10.94 0.00
chr12 47032600 47033600 10.68 3.37
chr12 47413900 47414900 10.67 5.04
chr12 47510700 47513100 11.91 5.37
chr12 47751100 47752200 13.01 0.25
chr12 48308000 48309300 10.41 0.00
chr12 48566800 48567800 11.98 6.91
chr12 48750900 48752500 11.95 0.23
chr12 48800300 48803400 12.55 0.15
chr12 48890600 48891800 10.69 0.36
chr12 48978500 48980600 11.00 0.05
chr12 49013000 49014600 10.15 0.72
chr12 49134900 49136800 10.03 3.63
chr12 49175500 49183000 12.36 2.11
chr12 49202200 49203200 11.18 4.39
chr12 49378400 49379400 10.47 2.22
chr12 49410900 49413100 11.56 2.09
chr12 49531200 49532200 10.17 4.59
chr12 49571500 49572500 11.14 2.79
chr12 49613800 49614800 10.08 5.62
chr12 49739800 49740800 9.55 0.81
chr12 49792300 49794000 10.44 6.74
chr12 49815300 49816400 11.18 4.88
chr12 49915100 49916100 10.42 0.92
chr12 50046400 50047400 10.54 5.67
chr12 50089500 50090600 9.78 0.19
chr12 50118600 50119600 10.40 5.40
chr12 50130400 50136900 10.94 3.02
chr12 50174800 50175800 10.74 5.61
chr12 50431500 50432500 9.97 0.39
chr12 50465500 50466700 10.35 5.89
chr12 50505300 50506300 9.67 4.25
chr12 50516100 50520500 11.34 2.40
chr12 50548200 50555200 10.64 0.05
chr12 50605300 50606300 9.75 0.59
chr12 50708700 50709700 11.56 3.29
chr12 50796900 50805100 11.08 4.95
chr12 50873200 50874200 10.87 0.57
chr12 50965800 50966800 11.39 4.91
chr12 51002100 51003100 10.81 4.85
chr12 51009000 51016300 11.65 4.32
chr12 51094400 51095400 11.69 2.91
chr12 51156900 51157900 10.80 3.78
chr12 51183100 51184100 10.45 4.46
chr12 51193900 51194900 10.64 5.74
chr12 51334200 51335200 10.70 3.90
chr12 51391200 51392200 10.67 2.73
chr12 51670200 51671200 10.75 2.02
chr12 51833400 51834500 11.21 0.88
chr12 51928400 51929400 10.57 0.60
chr12 52003400 52007400 13.05 0.19
chr12 52071400 52072700 11.41 2.38
chr12 52108000 52114100 12.01 3.85
chr12 52155400 52156400 10.98 5.38
chr12 52200000 52201100 10.54 4.40
chr12 52221000 52222200 11.01 6.19
chr12 52248100 52249100 10.97 2.69
chr12 52273500 52274500 10.81 1.98
chr12 52297800 52299500 12.43 4.26
chr12 52310500 52318400 10.38 1.67
chr12 52328000 52329000 10.74 4.45
chr12 52470000 52471000 10.17 3.04
chr12 52499700 52502000 12.24 7.69
chr12 52601300 52602300 10.60 4.79
chr12 52648600 52649800 10.61 5.95
chr12 52805300 52806300 10.82 3.61
chr12 52854700 52857000 12.49 4.88
chr12 52906200 52907200 12.07 2.95
chr12 52909200 52910200 12.35 3.06
chr12 52988900 52990100 12.51 0.05
chr12 53161600 53167900 13.09 0.66
chr12 53168000 53169000 10.70 1.57
chr12 53248000 53249000 11.90 0.78
chr12 53322600 53323600 11.20 2.43
chr12 53410100 53411600 11.10 6.80
chr12 53446000 53447500 9.25 0.11
chr12 53497600 53498600 10.63 0.91
chr12 53638500 53639500 11.52 1.62
chr12 53821800 53822800 11.27 6.34
chr12 53874100 53875100 11.68 1.81
chr12 54199700 54204700 10.69 5.21
chr12 54343200 54344600 9.47 0.03
chr12 54398500 54400000 10.72 0.29
chr12 54411600 54413100 10.50 0.25
chr12 54448500 54450300 9.95 0.27
chr12 54492900 54493900 11.78 5.51
chr12 54557200 54558200 12.35 0.76
chr12 54583400 54584400 11.18 5.07
chr12 54588000 54589000 11.27 2.12
chr12 54672600 54675400 11.83 0.20
chr12 54768000 54776400 12.37 5.53
chr12 54824600 54825700 10.23 4.61
chr12 54846300 54847300 10.64 3.16
chr12 55065000 55067100 11.07 6.95
chr12 55225700 55226800 10.93 3.12
chr12 55296600 55302900 10.89 5.74
chr12 55400800 55401800 10.65 4.16
chr12 55909300 55910300 10.65 2.21
chr12 55928000 55929000 10.38 6.21
chr12 56465200 56466300 10.05 6.37
chr12 56568000 56569000 10.43 2.52
chr12 56726900 56727900 9.68 1.49
chr12 56951900 56959800 10.68 5.44
chr12 57026400 57027400 10.76 4.19
chr12 57035800 57036800 10.33 3.43
chr12 57058400 57059400 10.18 1.55
chr12 57408700 57409700 10.04 2.06
chr12 57624700 57625700 10.53 4.47
chr12 57674400 57675400 10.27 5.43
chr12 58049700 58051100 10.78 6.99
chr12 58120800 58122100 11.36 0.42
chr12 58474300 58475400 10.41 6.56
chr12 58492000 58493000 9.90 5.91
chr12 58526600 58527700 10.49 6.80
chr12 58528000 58529000 9.98 6.21
chr12 58606300 58607600 12.42 0.38
chr12 58609500 58610500 10.71 5.19
chr12 58715900 58717000 11.19 3.32
chr12 58989000 58990000 10.71 5.32
chr12 59174200 59175200 11.03 3.35
chr12 59190500 59191500 11.31 5.51
chr12 59222400 59223900 11.46 5.80
chr12 59288000 59294900 10.82 1.26
chr12 59517200 59518200 10.68 1.49
chr12 59549700 59551900 11.66 0.20
chr12 59681100 59682100 9.62 3.10
chr12 59715300 59716300 10.49 4.50
chr12 59785100 59787600 9.13 0.09
chr12 59957200 59958200 10.45 2.08
chr12 59999500 60001300 10.71 3.04
chr12 60019100 60020100 11.40 4.81
chr12 60096000 60098400 9.93 5.46
chr12 60137300 60138300 10.77 2.64
chr12 60282300 60283900 9.52 0.18
chr12 60373000 60374000 10.70 5.12
chr12 60449300 60450500 10.52 6.45
chr12 61048000 61049000 10.65 1.26
chr12 61168000 61170300 11.09 3.48
chr12 61204000 61205000 10.48 3.48
chr12 61299600 61300600 11.35 3.06
chr12 61348500 61349600 10.25 4.19
chr12 61482000 61483700 10.05 4.89
chr12 61517100 61518200 10.60 1.20
chr12 61663300 61664500 11.09 3.15
chr12 61671100 61672100 11.82 3.36
chr12 61741100 61742500 11.02 0.37
chr12 61872200 61873200 11.19 5.08
chr12 62064500 62065500 11.20 3.31
chr12 62080600 62081600 11.19 3.84
chr12 62148600 62149600 11.38 2.53
chr12 62288000 62289000 10.92 4.75
chr12 62364300 62365300 10.49 5.21
chr12 62964100 62965100 10.41 6.01
chr12 63020000 63021400 10.72 1.35
chr12 63052900 63053900 10.82 4.09
chr12 63145500 63146500 10.44 4.08
chr12 63168300 63169300 10.39 6.63
chr12 63285800 63286800 9.86 1.77
chr12 63334100 63335100 9.74 3.68
chr12 63691200 63692400 13.08 0.00
chr12 63831400 63832400 11.08 2.61
chr12 63855400 63856400 11.11 4.48
chr12 64070200 64073700 11.35 6.80
chr12 64143300 64144300 11.11 5.81
chr12 64200100 64201100 10.95 6.17
chr12 64370900 64372100 10.73 6.02
chr12 64436700 64442000 11.41 3.31
chr12 64501200 64502600 11.47 7.20
chr12 64533300 64534300 11.65 3.80
chr12 64580100 64581100 11.73 7.20
chr12 64596500 64597600 11.12 6.95
chr12 64646800 64647900 10.99 5.38
chr12 64648000 64649000 11.31 5.64
chr12 64720000 64721200 10.11 1.97
chr12 65096900 65099600 12.13 3.20
chr12 65200800 65207900 10.81 0.02
chr12 65379000 65383800 10.53 4.57
chr12 65470600 65477200 11.17 2.04
chr12 65597300 65600300 10.91 4.18
chr12 65613400 65614400 11.11 3.97
chr12 65633100 65635100 10.87 0.44
chr12 65649500 65650700 10.46 1.78
chr12 65840100 65841100 11.71 3.11
chr12 65874900 65876100 10.05 5.46
chr12 65941400 65942400 10.12 2.79
chr12 66165300 66167100 11.64 0.79
chr12 66326700 66327700 10.93 3.80
chr12 66442500 66443500 11.82 3.07
chr12 66513400 66515000 11.97 0.00
chr12 66532500 66533500 11.16 2.16
chr12 66592700 66593700 11.33 2.97
chr12 66783800 66786400 11.14 0.14
chr12 66966000 66967000 10.59 6.09
chr12 67016500 67017500 11.47 6.54
chr12 67039500 67046800 11.08 1.12
chr12 67069100 67070900 10.47 0.85
chr12 67102600 67103700 10.30 0.32
chr12 67145900 67147000 10.95 4.15
chr12 67163100 67165000 11.06 6.20
chr12 67312900 67313900 10.43 5.49
chr12 67464600 67465600 10.95 6.26
chr12 67523700 67524900 10.02 1.61
chr12 67626600 67627600 10.59 3.66
chr12 67745800 67747100 10.53 6.23
chr12 67770000 67771000 10.70 4.72
chr12 67884400 67885500 11.03 1.23
chr12 67916600 67917600 11.41 5.00
chr12 67977100 67978100 10.85 2.33
chr12 67991300 67992300 11.50 7.43
chr12 68096400 68097400 10.43 1.22
chr12 68360400 68361600 10.85 1.57
chr12 68509300 68510500 9.85 5.28
chr12 68541700 68542700 10.75 0.10
chr12 68609900 68610900 10.74 3.61
chr12 68702300 68704300 10.02 3.09
chr12 68723700 68724700 9.86 1.30
chr12 68729700 68730700 10.63 3.02
chr12 68822500 68823500 10.25 1.13
chr12 69033100 69034100 10.92 1.58
chr12 69048500 69049600 10.75 4.27
chr12 69077800 69078900 11.80 7.15
chr12 69090500 69091500 9.89 3.70
chr12 69191900 69192900 10.80 5.39
chr12 69226500 69227500 10.88 0.78
chr12 69286500 69287500 10.15 2.08
chr12 69570200 69571200 11.01 6.59
chr12 69637600 69642800 11.06 5.47
chr12 69694200 69695200 9.98 0.76
chr12 69711100 69712300 10.82 5.90
chr12 69746400 69747400 10.47 5.22
chr12 69866600 69867600 11.13 7.14
chr12 69874200 69875300 10.89 5.26
chr12 69914600 69915600 11.52 4.87
chr12 69938800 69939800 11.81 2.47
chr12 70143300 70144300 10.00 5.20
chr12 70519100 70520500 10.65 3.61
chr12 70554600 70556200 11.39 7.28
chr12 70624000 70625000 10.90 4.43
chr12 70646000 70647100 11.18 6.63
chr12 70765900 70766900 11.53 4.44
chr12 70841800 70842800 10.97 3.32
chr12 70854100 70856600 12.41 0.00
chr12 70968300 70969300 10.73 3.60
chr12 71039600 71040600 10.96 2.90
chr12 71052300 71053700 11.61 5.82
chr12 71131200 71132300 10.73 6.91
chr12 71158600 71159600 11.21 5.94
chr12 71237600 71238700 10.73 3.56
chr12 71378100 71379200 11.18 6.29
chr12 71424300 71425300 10.69 6.48
chr12 71499800 71501400 11.10 7.19
chr12 71526700 71527700 11.40 6.18
chr12 71571700 71572700 9.59 4.43
chr12 71588000 71589000 10.71 6.76
chr12 71695500 71696500 10.16 3.56
chr12 71962900 71964000 11.53 4.98
chr12 72042200 72047400 11.52 0.42
chr12 72201900 72204900 10.27 5.65
chr12 72258300 72260600 8.92 0.01
chr12 72457500 72458600 10.87 7.04
chr12 72472800 72473800 10.32 2.62
chr12 72539500 72540700 11.83 3.62
chr12 72739200 72740200 11.35 0.96
chr12 72762300 72767900 10.17 3.18
chr12 72768000 72769500 10.39 5.15
chr12 72900400 72901500 11.65 1.44
chr12 72924000 72925600 11.19 0.17
chr12 73010200 73011200 11.39 4.80
chr12 73038000 73039000 11.59 1.97
chr12 73218900 73221200 11.70 3.00
chr12 73485700 73487200 11.07 0.46
chr12 73496000 73497000 10.70 3.71
chr12 73513300 73514300 11.18 6.76
chr12 73538800 73539800 10.81 2.00
chr12 73757100 73758400 11.77 5.65
chr12 73841200 73842300 11.49 7.19
chr12 73920700 73921700 11.28 3.31
chr12 73988300 73989300 11.07 1.24
chr12 74171700 74172700 11.23 6.51
chr12 74311900 74314400 9.41 0.01
chr12 74340000 74341000 10.50 5.84
chr12 74411100 74414400 11.37 1.28
chr12 74495300 74496300 11.02 6.18
chr12 74535400 74537000 10.98 6.71
chr12 74564300 74565600 10.68 0.57
chr12 74628000 74629000 10.98 6.46
chr12 74656700 74657700 11.25 2.05
chr12 74709300 74719000 9.35 1.04
chr12 74749200 74750500 9.92 0.33
chr12 74948500 74949500 11.39 6.76
chr12 75039800 75040800 10.29 4.29
chr12 75085100 75086100 10.78 1.80
chr12 75146400 75147900 11.21 0.81
chr12 75222400 75223400 10.90 2.22
chr12 75344400 75345500 11.28 6.39
chr12 75413900 75414900 10.32 3.59
chr12 75499700 75500800 10.69 6.62
chr12 75653200 75654700 11.14 7.07
chr12 75824000 75825000 11.31 4.41
chr12 75839900 75842000 11.70 7.39
chr12 75878900 75880000 11.32 6.07
chr12 75946400 75947400 11.30 4.74
chr12 76008100 76009100 12.05 2.56
chr12 76169000 76170000 11.04 7.13
chr12 76240400 76241400 11.02 1.97
chr12 76349400 76350400 11.14 0.23
chr12 76401400 76402400 11.66 4.51
chr12 76752400 76753400 11.17 3.54
chr12 76930300 76932100 11.66 5.16
chr12 77057200 77058400 10.76 3.31
chr12 77078600 77079700 11.16 6.89
chr12 77194800 77199600 10.21 5.70
chr12 77380500 77387700 11.17 1.91
chr12 77425800 77426800 10.70 6.23
chr12 77701100 77702100 10.08 5.03
chr12 77956200 77957600 10.81 0.98
chr12 78198900 78200300 10.03 0.17
chr12 78314200 78315200 11.12 3.24
chr12 78370600 78371600 10.72 6.00
chr12 78642900 78644100 10.59 6.60
chr12 78663000 78664300 11.09 6.71
chr12 78691300 78692400 10.76 5.76
chr12 78758700 78760300 11.28 7.19
chr12 79324000 79325000 11.32 6.61
chr12 79346600 79347600 11.14 6.80
chr12 79508600 79510900 11.23 1.87
chr12 79655900 79656900 10.27 2.47
chr12 79699200 79700200 10.82 6.35
chr12 79857300 79858500 11.28 0.01
chr12 79916300 79917300 10.82 4.60
chr12 80010100 80011100 10.67 4.58
chr12 80078200 80079300 10.29 6.64
chr12 80166800 80167800 10.27 5.41
chr12 80221500 80222700 9.67 1.62
chr12 80422800 80427900 10.90 5.83
chr12 80550600 80552300 11.00 5.63
chr12 80748000 80749000 10.86 4.51
chr12 80788000 80789100 10.49 0.40
chr12 80833400 80835800 10.13 1.88
chr12 81211000 81212000 10.70 3.50
chr12 81249200 81250300 11.12 0.49
chr12 81380500 81381500 10.19 3.08
chr12 81417100 81420500 9.98 3.42
chr12 81479900 81481000 10.74 0.30
chr12 81588900 81590000 11.23 0.25
chr12 81657000 81658000 11.43 4.07
chr12 81669100 81670100 11.59 4.76
chr12 81695500 81702300 11.61 6.85
chr12 81734700 81735700 12.01 5.72
chr12 81854900 81856200 11.42 0.11
chr12 81993800 81999100 10.68 2.49
chr12 82080200 82081200 10.33 1.62
chr12 82173500 82174700 10.75 6.57
chr12 82199400 82200600 11.70 4.42
chr12 82226900 82227900 11.51 6.52
chr12 82403100 82404200 10.60 5.87
chr12 82422500 82423600 10.30 4.29
chr12 82563000 82564000 10.37 4.19
chr12 82598500 82601400 10.78 6.56
chr12 82771600 82777900 10.02 2.03
chr12 83056500 83057500 11.61 1.66
chr12 83114000 83115000 10.62 3.04
chr12 83149300 83150300 11.50 4.38
chr12 83245600 83246600 10.69 2.36
chr12 83275100 83282100 12.81 0.16
chr12 83309400 83312100 10.54 6.50
chr12 83342200 83344000 13.12 0.02
chr12 83409500 83410500 11.64 3.61
chr12 83471300 83472300 11.58 2.91
chr13 3210900 3213600 11.77 0.04
chr13 3585000 3586100 11.24 4.85
chr13 3735200 3736200 11.96 4.30
chr13 3777900 3779500 9.69 0.24
chr13 3824900 3826000 12.26 0.07
chr13 4038100 4039100 10.86 5.06
chr13 4072100 4073300 12.46 0.36
chr13 4195800 4197300 10.75 0.22
chr13 4364200 4370100 11.67 0.00
chr13 4577100 4579900 12.32 7.12
chr13 4657300 4662700 13.21 0.14
chr13 4705400 4707900 12.11 0.55
chr13 4792400 4793400 11.65 4.45
chr13 4884200 4885900 12.42 8.03
chr13 5057000 5058000 12.52 2.54
chr13 5130900 5132700 11.42 7.14
chr13 5151600 5155700 12.10 5.28
chr13 5207600 5208600 11.15 6.17
chr13 5395500 5396600 11.70 2.04
chr13 5636200 5640400 11.56 3.99
chr13 5645100 5646500 12.07 0.16
chr13 5749200 5750400 11.89 1.24
chr13 5786300 5787300 10.66 4.03
chr13 6187400 6196000 11.05 0.02
chr13 6341200 6344100 10.13 0.00
chr13 6558800 6559800 12.28 1.17
chr13 6808200 6809900 12.62 8.15
chr13 6858900 6860000 11.99 3.83
chr13 6927000 6928000 11.40 5.53
chr13 7034600 7035700 11.40 1.89
chr13 7269600 7273000 10.93 0.20
chr13 7290900 7295000 11.29 7.20
chr13 7451000 7454800 10.73 6.92
chr13 7508400 7509600 12.47 0.56
chr13 7618700 7619700 10.94 5.73
chr13 7626400 7627400 12.07 7.26
chr13 8040200 8041300 11.23 6.58
chr13 8057200 8059500 11.56 0.01
chr13 8142100 8143100 11.21 5.07
chr13 8432300 8433300 10.25 5.37
chr13 8556200 8558000 11.48 1.41
chr13 8625600 8626700 10.73 6.88
chr13 8859400 8860400 11.30 4.90
chr13 8903100 8904100 11.33 4.44
chr13 9029000 9030000 11.70 4.18
chr13 9069300 9077600 10.13 0.09
chr13 9084700 9087700 11.62 3.86
chr13 9176500 9179400 11.30 1.45
chr13 9216600 9217600 12.94 0.40
chr13 9290100 9291200 10.96 2.77
chr13 9351600 9352600 12.03 2.91
chr13 9372100 9373200 11.32 0.11
chr13 9401700 9402700 11.94 7.55
chr13 9604200 9605200 11.13 3.41
chr13 9688500 9689500 11.86 2.69
chr13 9842600 9844100 12.83 0.43
chr13 10056800 10057800 12.12 4.30
chr13 10274000 10277000 12.23 3.53
chr13 10299000 10301900 11.11 1.23
chr13 10512700 10513700 10.89 4.30
chr13 10645500 10647100 10.75 0.46
chr13 10789500 10790500 11.38 3.44
chr13 10833500 10835200 10.83 0.66
chr13 10975700 10976700 10.79 2.21
chr13 11051700 11055600 11.11 3.16
chr13 11066800 11068500 11.79 0.31
chr13 11183000 11184000 10.66 2.06
chr13 11280500 11281500 10.91 3.29
chr13 11559400 11560400 11.08 5.73
chr13 11697800 11698800 11.62 7.12
chr13 11722300 11723300 11.64 4.16
chr13 11725200 11726200 11.72 1.52
chr13 11995400 11996600 10.60 5.91
chr13 12020900 12023000 10.88 0.54
chr13 12069000 12070200 10.85 0.48
chr13 12351900 12353000 10.73 6.82
chr13 12947100 12948100 12.82 0.83
chr13 13158100 13159300 12.13 1.66
chr13 13402700 13403700 11.21 2.49
chr13 13497300 13498300 10.99 1.39
chr13 13557800 13558800 10.95 5.84
chr13 13591800 13593000 12.46 0.13
chr13 14053200 14054200 11.49 6.18
chr13 14091700 14093500 11.66 0.82
chr13 14185700 14186700 11.49 2.33
chr13 14212300 14213600 10.43 6.27
chr13 14295200 14304100 11.32 7.03
chr13 14365300 14367700 11.47 7.19
chr13 14414000 14415800 11.45 0.35
chr13 14774700 14778000 10.99 0.85
chr13 14861400 14862400 10.86 6.08
chr13 14908500 14912500 11.71 0.06
chr13 15053200 15054700 11.01 6.91
chr13 15229200 15230200 10.82 5.78
chr13 15365200 15366700 11.27 0.45
chr13 15657300 15658400 12.04 4.96
chr13 15800100 15801100 11.49 3.82
chr13 15972600 15973600 11.31 3.85
chr13 16005600 16006600 11.48 6.97
chr13 16032700 16033700 10.75 6.39
chr13 16047700 16048800 11.47 7.09
chr13 16129600 16130600 12.13 4.96
chr13 16445900 16446900 11.33 2.24
chr13 16725400 16726400 11.33 3.62
chr13 16815600 16816600 11.13 1.44
chr13 16958400 16960100 11.79 5.57
chr13 17079900 17080900 11.04 1.97
chr13 17225400 17226400 10.98 5.16
chr13 17759400 17760400 11.29 1.33
chr13 17918700 17919700 10.97 1.99
chr13 17986700 17990700 11.33 0.00
chr13 18070400 18071900 11.01 0.01
chr13 18180700 18181700 11.41 5.51
chr13 18279400 18280400 10.04 1.16
chr13 18405800 18406800 10.87 6.25
chr13 18570800 18574000 11.55 0.65
chr13 18669000 18670500 12.59 0.36
chr13 18692600 18694400 12.07 5.79
chr13 18842500 18843500 10.85 2.97
chr13 19038700 19039800 11.73 4.04
chr13 19194700 19196400 11.32 6.53
chr13 19269200 19270700 10.58 6.61
chr13 19334200 19335200 11.27 4.30
chr13 19483100 19484100 10.08 3.08
chr13 19591500 19592500 11.10 4.64
chr13 19697800 19704100 10.72 4.10
chr13 19724200 19725200 10.48 5.16
chr13 19783100 19784100 10.79 4.21
chr13 19848700 19851700 10.07 6.39
chr13 19926700 19928200 10.83 2.66
chr13 19964900 19969500 11.62 4.13
chr13 20033800 20034800 10.91 2.88
chr13 20215400 20216400 10.77 3.15
chr13 20261500 20262500 11.27 2.14
chr13 20377800 20381800 11.54 2.76
chr13 20511600 20512600 10.03 3.01
chr13 20577300 20578400 10.00 1.04
chr13 20729400 20730600 9.96 0.21
chr13 20851400 20852600 10.01 5.72
chr13 20871400 20872400 9.77 2.22
chr13 20957500 20963000 12.52 2.21
chr13 21048700 21049900 10.79 6.37
chr13 21174800 21175800 11.82 5.95
chr13 21189000 21190100 11.79 6.11
chr13 21450400 21451400 11.77 1.88
chr13 21568600 21569800 10.48 4.19
chr13 21673400 21676500 10.69 3.02
chr13 21713600 21715700 10.81 5.28
chr13 22124200 22125200 11.22 3.77
chr13 22158500 22159600 11.14 6.83
chr13 22236400 22238000 11.90 5.83
chr13 22440700 22441800 12.03 6.52
chr13 22553400 22554600 11.16 0.41
chr13 22638800 22639800 11.46 5.02
chr13 22758000 22761300 12.23 2.30
chr13 23230000 23231000 11.23 4.00
chr13 23376800 23377900 11.42 3.43
chr13 23396800 23398000 11.17 0.16
chr13 23435900 23438000 11.42 2.59
chr13 23860000 23861000 10.85 1.70
chr13 24014400 24015600 11.52 2.81
chr13 24026300 24028200 10.31 6.46
chr13 24074100 24075100 11.01 5.84
chr13 24207800 24208800 10.78 4.22
chr13 24270100 24271100 10.04 1.52
chr13 24619200 24620400 10.45 4.72
chr13 24627100 24628100 9.82 4.67
chr13 24998400 24999400 10.71 5.20
chr13 25208000 25209000 10.70 5.97
chr13 25313500 25314500 10.94 5.70
chr13 25445800 25446800 11.20 5.02
chr13 25569800 25571300 11.29 4.38
chr13 25675600 25677700 10.65 6.90
chr13 25857700 25859700 11.46 0.83
chr13 26115300 26116500 10.95 4.39
chr13 26131800 26134700 11.93 6.81
chr13 26240000 26241800 11.02 0.68
chr13 26284800 26285800 11.50 1.51
chr13 26645000 26646000 10.56 4.25
chr13 26709900 26710900 10.44 5.54
chr13 27152300 27153900 10.97 6.13
chr13 27484800 27485800 10.07 2.15
chr13 27633600 27635900 11.34 0.21
chr13 27815900 27816900 10.56 4.68
chr13 27868000 27869200 10.52 6.18
chr13 28196100 28198800 11.85 0.02
chr13 28554600 28557700 12.42 0.11
chr13 28576400 28577500 11.05 6.05
chr13 28921300 28922300 10.69 0.73
chr13 29133700 29134700 10.98 3.84
chr13 29242400 29243400 11.02 4.78
chr13 29294400 29295400 11.02 2.35
chr13 29315100 29316700 11.12 0.76
chr13 29482500 29484100 11.00 0.10
chr13 29651100 29652100 10.42 6.57
chr13 29760200 29761200 10.64 3.35
chr13 29832000 29833000 11.18 2.31
chr13 30218400 30221300 12.98 0.20
chr13 30256700 30258300 12.97 0.00
chr13 30314200 30315200 10.46 6.05
chr13 30952200 30953200 10.98 5.01
chr13 31229200 31230300 10.79 6.93
chr13 31405900 31406900 10.95 2.84
chr13 31432400 31433400 11.65 3.18
chr13 31465600 31466800 10.93 0.55
chr13 31595500 31596500 10.57 5.23
chr13 31736500 31742100 12.11 6.91
chr13 32238400 32239500 10.56 5.97
chr13 32309500 32311100 11.32 7.30
chr13 32338900 32341500 10.47 0.11
chr13 32489200 32491300 11.30 0.20
chr13 32536100 32540400 12.48 0.10
chr13 32588100 32589200 11.79 0.00
chr13 32764200 32765200 11.29 1.52
chr13 32859000 32864100 9.94 5.64
chr13 32883000 32884100 11.33 0.11
chr13 32925000 32927000 10.10 5.91
chr13 33015700 33016700 11.02 1.66
chr13 33092700 33093900 10.33 0.39
chr13 33120400 33121400 10.71 1.57
chr13 33184400 33185500 11.62 7.04
chr13 33374200 33375300 12.04 2.96
chr13 33443100 33444100 10.82 1.56
chr13 33644300 33645400 10.79 6.90
chr13 34050400 34051500 10.80 2.47
chr13 34167000 34168600 11.43 2.82
chr13 34361400 34362600 10.91 0.47
chr13 34694100 34695200 10.83 6.37
chr13 34857000 34858000 11.17 6.86
chr13 35161100 35162800 13.32 0.37
chr13 35298400 35299500 11.52 5.05
chr13 35376600 35379900 12.54 0.08
chr13 35418300 35419300 11.35 2.47
chr13 35436900 35437900 10.71 0.80
chr13 35613900 35615000 11.08 6.67
chr13 35630300 35631400 11.00 4.82
chr13 35950800 35952000 10.34 0.86
chr13 35979400 35980400 10.62 5.13
chr13 36086000 36087000 10.55 5.27
chr13 36544300 36545300 10.91 5.97
chr13 36595400 36596700 13.27 0.05
chr13 36724200 36725200 10.95 6.41
chr13 36773500 36776400 11.05 0.30
chr13 36852500 36853500 11.18 5.28
chr13 36874600 36877000 11.61 0.17
chr13 36919000 36920000 11.80 1.40
chr13 36957600 36958900 10.59 6.49
chr13 36990600 36991800 11.25 5.90
chr13 37027600 37028600 12.46 1.28
chr13 37116700 37117700 10.46 5.76
chr13 37129500 37131600 10.84 6.95
chr13 37158500 37164000 10.54 3.55
chr13 37166000 37167100 10.44 0.57
chr13 37464400 37466400 11.90 6.80
chr13 37528000 37533100 10.68 1.44
chr13 37715400 37716600 10.32 6.42
chr13 37905200 37906200 11.11 2.59
chr13 37965700 37966700 10.23 3.51
chr13 38086900 38087900 10.48 5.58
chr13 38297200 38298300 11.49 7.44
chr13 38672000 38673900 11.26 7.09
chr13 38844200 38845600 11.24 0.59
chr13 38869900 38875700 11.28 6.25
chr13 38904200 38905800 10.98 6.37
chr13 38949400 38950400 11.94 2.24
chr13 39018800 39021300 11.31 3.26
chr13 39121800 39122800 11.07 2.32
chr13 39261500 39263900 10.68 4.32
chr13 39656800 39658300 11.14 0.18
chr13 39893700 39894700 10.31 1.25
chr13 40035000 40036200 10.59 4.55
chr13 40127100 40128100 10.98 3.53
chr13 40156800 40158300 11.22 7.00
chr13 40359000 40360000 12.51 4.62
chr13 40369000 40370000 11.50 1.49
chr13 40737700 40740300 9.65 0.57
chr13 40777400 40778400 10.19 5.24
chr13 40967300 40969500 11.04 0.00
chr13 41119400 41120500 10.15 5.55
chr13 41207600 41208600 9.81 4.07
chr13 41337900 41339700 10.34 4.55
chr13 41368600 41373200 11.42 0.01
chr13 41407900 41409000 10.41 5.66
chr13 41426700 41427700 10.71 4.36
chr13 41509200 41510400 10.89 6.33
chr13 41856300 41857400 11.33 5.04
chr13 41985200 41986600 10.93 6.79
chr13 42021100 42022100 10.46 5.79
chr13 42028700 42029700 10.19 1.75
chr13 42174500 42175600 10.25 3.68
chr13 42230500 42232200 10.46 6.41
chr13 42995500 42996600 11.10 1.15
chr13 43112100 43114000 12.02 0.22
chr13 43186500 43187500 9.86 2.83
chr13 43422900 43423900 11.19 2.92
chr13 43527000 43528000 10.55 5.98
chr13 43778400 43779400 10.71 0.45
chr13 43862700 43863700 10.45 6.62
chr13 44095700 44103000 10.67 0.02
chr13 44184900 44188200 10.84 0.05
chr13 44204200 44205400 11.59 6.03
chr13 44492900 44494000 10.96 2.85
chr13 44845900 44846900 10.72 1.34
chr13 45006000 45007400 11.65 0.00
chr13 45276500 45277700 10.96 6.66
chr13 45297000 45301300 11.96 0.00
chr13 45539400 45540500 10.86 6.25
chr13 45770800 45773200 11.08 0.61
chr13 45976600 45977800 10.65 6.20
chr13 46030500 46031700 10.67 5.73
chr13 46072500 46073500 11.27 5.04
chr13 46119800 46123600 12.56 0.00
chr13 46162800 46163800 10.46 0.21
chr13 46272400 46273400 11.11 2.98
chr13 46291800 46293200 10.85 6.96
chr13 46337000 46342200 10.35 6.11
chr13 46404600 46405600 10.36 4.35
chr13 46769600 46770600 10.71 1.67
chr13 46816800 46818600 13.30 0.38
chr13 46896400 46897400 11.37 2.75
chr13 46917200 46919700 10.25 0.12
chr13 46938500 46939500 10.26 2.10
chr13 47101300 47102300 11.12 7.01
chr13 47144500 47145500 10.63 6.53
chr13 47179900 47182300 10.88 0.39
chr13 47582600 47583600 11.22 4.74
chr13 47700900 47702000 10.39 6.51
chr13 47775000 47776000 10.29 2.71
chr13 47825100 47827000 11.14 0.44
chr13 48339900 48341000 10.44 5.49
chr13 48348100 48349100 10.89 3.03
chr13 48782800 48783800 10.36 5.74
chr13 48893700 48895000 11.14 6.35
chr13 48948100 48949100 10.95 0.84
chr13 49176700 49177700 11.30 2.75
chr13 49312600 49313600 10.68 5.41
chr13 49650600 49652000 11.33 7.32
chr13 49798600 49799600 10.32 4.87
chr13 49805500 49806500 10.81 2.56
chr13 49857500 49858800 10.24 3.48
chr13 50184300 50185300 10.78 1.11
chr13 50300500 50301500 10.04 1.82
chr13 50304200 50305200 10.89 4.82
chr13 50338300 50339300 11.67 6.69
chr13 50528200 50529200 11.44 6.86
chr13 50614100 50615100 11.11 7.02
chr13 50674000 50675400 11.74 5.36
chr13 50800000 50801300 11.59 4.16
chr13 50806400 50807600 9.58 0.10
chr13 50864400 50871300 10.42 4.03
chr13 50966100 50975800 10.20 2.34
chr13 51230600 51232100 10.82 6.34
chr13 51277500 51278600 11.72 5.65
chr13 51335200 51336200 11.70 1.16
chr13 51475100 51476100 11.24 1.97
chr13 51734600 51735600 10.22 3.61
chr13 51829700 51830700 11.11 5.22
chr13 51891600 51892700 10.91 4.47
chr13 51977400 51978700 9.85 0.20
chr13 52097600 52098800 9.97 5.50
chr13 52256100 52257100 11.19 4.37
chr13 52327400 52333600 13.35 2.13
chr13 52604200 52605200 11.93 4.23
chr13 53062200 53063200 10.33 1.40
chr13 53218400 53219400 10.73 4.25
chr13 53238900 53239900 10.25 0.89
chr13 53279100 53280100 11.01 1.87
chr13 53294200 53295300 10.48 5.29
chr13 53310500 53311600 11.31 2.05
chr13 53332200 53333200 10.96 5.28
chr13 53385800 53386900 10.85 0.93
chr13 53604200 53605400 11.79 2.16
chr13 53785000 53786900 12.80 0.28
chr13 53846400 53853400 10.72 5.54
chr13 54089500 54090500 11.13 6.68
chr13 54616200 54617700 10.61 6.20
chr13 54648700 54650800 11.08 6.70
chr13 54690200 54691600 10.51 4.57
chr13 54704200 54705200 10.34 4.88
chr13 54729300 54731300 10.86 0.07
chr13 54759500 54760500 10.68 1.89
chr13 54922100 54923400 10.88 0.35
chr13 55135800 55136800 10.45 5.28
chr13 55185400 55186900 10.90 5.98
chr13 55362700 55363700 10.83 5.95
chr13 55372700 55373700 11.50 3.82
chr13 55493300 55494400 10.84 0.29
chr13 55649000 55650200 10.46 0.51
chr13 55757500 55758500 10.81 5.38
chr13 55776800 55779100 10.85 6.73
chr13 55943000 55944100 10.15 6.26
chr13 56042600 56043600 10.88 2.38
chr13 56044200 56045800 12.47 0.00
chr13 56143000 56144100 10.34 5.24
chr13 56227900 56234900 9.78 0.01
chr13 56272200 56273200 10.39 3.84
chr13 56439700 56440700 11.54 0.01
chr13 56706900 56707900 10.56 5.07
chr13 56919800 56924100 10.39 6.15
chr13 56924200 56925200 10.52 4.53
chr13 57072100 57074100 10.63 6.24
chr13 57261500 57262500 13.09 1.41
chr13 57507700 57509400 11.47 0.26
chr13 57527500 57528500 10.74 6.56
chr13 57979900 57980900 11.14 7.17
chr13 58006300 58007900 10.73 6.12
chr13 58326500 58327500 11.47 3.13
chr13 58469900 58470900 11.27 5.25
chr13 58531400 58532500 11.12 3.51
chr13 58703100 58704100 11.94 4.91
chr13 58775900 58777200 11.31 1.75
chr13 59405900 59406900 10.68 5.84
chr13 59724500 59725500 11.15 2.62
chr13 59759700 59761000 11.77 7.51
chr13 59824300 59825400 11.31 6.96
chr13 60033200 60034300 10.49 0.00
chr13 60313800 60314800 10.81 4.68
chr13 60380400 60381400 11.34 4.30
chr13 60406000 60408500 11.41 6.56
chr13 60556800 60557800 11.41 6.37
chr13 60890300 60891300 10.77 4.18
chr13 61249600 61250600 12.04 5.80
chr13 61383100 61384100 11.38 6.54
chr13 61399100 61400100 11.04 1.68
chr13 61598100 61599100 10.89 4.86
chr13 61961500 61962500 11.56 6.36
chr13 61969400 61970400 10.31 5.43
chr13 61987300 61988300 11.61 1.53
chr13 62019200 62020200 10.86 2.49
chr13 62077900 62080900 10.96 3.37
chr13 62122700 62123700 10.64 2.67
chr13 62380400 62381400 11.68 3.01
chr13 62710500 62711500 11.42 1.03
chr13 63034100 63035100 11.34 2.26
chr13 63062000 63063000 10.70 5.48
chr13 63132500 63133500 11.01 4.72
chr13 63491000 63492000 10.16 1.90
chr13 63514000 63515400 10.53 1.65
chr13 63574700 63575700 9.95 1.61
chr13 63877600 63879000 10.90 2.14
chr13 63921500 63922500 11.28 7.08
chr13 64072700 64073700 12.08 3.77
chr13 64370100 64371100 10.77 3.20
chr13 64410800 64411900 11.75 1.27
chr13 64632400 64633400 11.21 2.29
chr13 64696000 64697000 10.48 2.00
chr13 64782400 64784100 11.70 5.02
chr13 64784300 64790800 10.14 5.27
chr13 65006500 65010400 12.60 1.24
chr13 65174500 65178200 12.26 0.08
chr13 65255700 65256900 10.49 5.92
chr13 65701800 65702800 10.78 5.58
chr13 65806000 65807200 11.02 6.00
chr13 66109500 66110500 12.04 7.67
chr13 66161900 66163100 12.05 7.72
chr13 66314400 66315400 11.93 6.92
chr13 66371900 66372900 11.80 6.50
chr13 66424400 66425400 11.21 5.76
chr13 66527100 66529600 11.38 1.74
chr13 66732400 66733400 11.29 5.67
chr13 66768900 66770700 11.59 5.26
chr13 66947100 66948100 11.47 5.72
chr13 66983100 66984100 10.84 4.96
chr13 67107400 67108400 11.26 5.96
chr13 67144300 67145300 10.48 5.83
chr13 67213300 67214300 10.92 1.72
chr13 67269000 67270000 11.00 6.73
chr13 67288300 67289300 10.54 4.07
chr13 67385900 67387600 13.33 0.00
chr13 67424300 67425300 11.27 5.92
chr13 67626900 67627900 10.36 3.21
chr13 67680300 67681300 10.98 5.77
chr13 67689600 67691600 10.67 6.75
chr13 68120800 68121800 10.70 6.49
chr13 68529000 68532800 11.37 2.02
chr13 68635500 68636500 11.99 7.01
chr13 68850600 68852800 10.14 0.07
chr13 69018800 69024100 12.77 0.27
chr13 69024200 69026800 10.45 0.12
chr13 69077900 69081100 12.14 0.00
chr13 69640300 69641300 13.22 1.86
chr13 69748500 69750500 10.14 6.04
chr13 69840400 69841400 10.97 2.44
chr13 69856600 69857600 10.97 4.98
chr13 69910000 69912800 10.65 5.81
chr13 70301400 70302400 11.69 7.49
chr13 70388300 70389300 12.00 2.07
chr13 70429600 70430600 10.80 5.51
chr13 70817900 70819000 10.69 4.38
chr13 70840000 70841000 10.28 1.77
chr13 71037800 71038800 12.05 1.19
chr13 71228300 71229300 12.45 1.70
chr13 71264500 71265500 11.18 5.29
chr13 71397700 71398700 10.87 3.97
chr13 71502900 71503900 11.39 6.05
chr13 71609000 71610200 12.48 0.03
chr13 71633200 71634700 10.65 0.08
chr13 71651900 71653100 10.92 6.48
chr13 71688500 71689500 10.88 6.93
chr13 71808700 71809800 11.08 5.79
chr13 71879500 71880500 11.37 7.12
chr13 71990000 71991100 11.12 5.52
chr13 72080500 72081500 12.79 1.93
chr13 72117800 72119700 11.10 3.84
chr13 72140400 72141500 10.80 0.68
chr13 72230300 72231500 10.56 5.15
chr13 72391800 72393500 12.17 7.70
chr13 72452800 72454700 10.97 1.05
chr13 72608000 72609200 11.45 3.62
chr13 72934000 72936300 12.37 0.00
chr13 72953700 72954700 10.83 6.49
chr13 73182900 73183900 10.87 3.47
chr13 73215500 73216600 11.79 6.21
chr13 73468200 73470000 10.67 5.58
chr13 73732600 73733600 11.61 2.89
chr13 73843100 73844100 11.34 4.07
chr13 73936600 73937800 11.56 7.10
chr13 73997500 73998800 11.20 7.19
chr13 74172000 74173000 10.31 2.13
chr13 74204300 74205300 11.00 5.00
chr13 74230600 74231600 11.23 5.84
chr13 74417600 74419000 10.11 6.44
chr13 74826600 74827600 10.81 5.41
chr13 75414800 75422300 11.14 5.62
chr13 75559900 75562400 11.16 6.56
chr13 75565600 75567200 10.73 6.88
chr13 75635400 75636400 10.52 5.06
chr13 75685000 75690400 9.08 1.68
chr13 75794200 75796000 12.52 0.08
chr13 75836800 75840100 10.47 1.25
chr13 75922100 75923600 9.83 0.03
chr13 76036300 76037400 11.32 5.52
chr13 76110000 76111000 11.34 1.21
chr13 76126200 76127300 10.35 5.43
chr13 76448100 76449100 10.51 1.52
chr13 76479300 76480300 10.01 2.89
chr13 76665800 76666800 12.81 2.39
chr13 76879100 76880600 11.09 6.58
chr13 77005800 77007700 11.11 0.02
chr13 77158600 77159600 10.38 5.72
chr13 77443100 77444100 10.78 6.33
chr13 77511600 77512600 11.41 6.41
chr13 77671500 77672500 11.26 4.83
chr13 77877000 77878400 12.68 0.05
chr13 77912600 77913700 11.96 7.44
chr13 78235100 78236100 10.94 3.19
chr13 78259900 78260900 10.60 2.81
chr13 78300900 78301900 10.73 3.37
chr13 78356900 78358300 11.45 6.54
chr13 78457800 78458800 10.36 2.90
chr13 78500600 78501600 9.86 3.04
chr13 78790500 78791800 11.85 0.02
chr13 79195800 79196800 10.76 5.29
chr13 79478100 79479100 11.26 4.13
chr13 79544300 79545300 11.30 6.43
chr13 79696600 79697700 13.20 0.34
chr13 79710800 79711800 12.17 2.65
chr13 79877200 79879000 10.92 0.65
chr13 79924200 79927600 10.98 6.30
chr13 80018100 80020100 11.30 7.03
chr13 80040900 80041900 11.11 4.52
chr13 80095900 80097700 10.50 0.00
chr13 80175700 80184100 10.45 0.00
chr13 80468100 80469100 10.49 3.32
chr13 80561500 80562500 12.09 4.32
chr13 80588900 80590000 11.52 6.15
chr13 80655000 80656000 10.59 1.29
chr13 80674600 80675600 10.42 6.41
chr13 80740300 80741700 11.09 0.03
chr13 80936400 80937400 10.73 3.61
chr13 80989000 80990000 10.24 3.74
chr13 81053700 81055200 12.85 0.15
chr13 81076100 81077400 10.96 6.85
chr13 81097300 81098300 10.77 5.98
chr13 81161900 81162900 11.82 2.34
chr13 81191500 81194000 10.54 4.28
chr13 81210400 81211600 10.16 5.65
chr13 81310100 81311100 10.20 1.09
chr13 81542600 81543600 10.34 4.78
chr13 81675000 81676800 10.95 0.81
chr13 81710200 81711200 10.75 6.68
chr13 81861500 81862500 11.67 6.19
chr13 82058300 82059300 10.58 6.10
chr13 82157400 82158400 10.78 0.69
chr13 82216300 82217600 11.20 6.10
chr13 82274300 82275300 11.00 2.10
chr13 82422700 82423700 10.78 4.86
chr13 82496100 82497100 11.21 4.43
chr13 82557200 82558200 11.50 7.17
chr13 82600100 82601300 9.58 0.32
chr13 82692600 82693600 11.19 4.57
chr13 82721000 82722000 10.70 0.00
chr13 82752700 82753700 10.81 4.22
chr13 82932100 82933100 10.81 2.71
chr13 82958900 82959900 10.51 3.48
chr13 83176800 83178600 11.43 4.58
chr13 83263100 83264100 10.93 6.13
chr13 83308100 83309100 11.41 7.31
chr13 83357500 83358600 12.32 5.54
chr13 83421100 83424100 10.94 2.28
chr13 83424200 83427400 10.67 0.21
chr13 83499300 83503800 9.03 3.01
chr13 83591900 83594400 9.38 2.43
chr13 83997500 83998500 10.81 6.39
chr13 84148600 84151100 9.82 0.22
chr13 84171100 84174400 12.45 0.32
chr13 84199400 84200500 11.49 4.01
chr13 84320700 84321700 12.16 3.35
chr13 84440300 84441300 10.71 4.84
chr13 84549900 84551000 10.52 4.40
chr13 84601600 84602700 10.59 5.84
chr13 84695900 84696900 10.60 2.05
chr13 84767900 84769000 11.31 6.20
chr13 84807700 84809500 11.27 5.52
chr13 84851400 84852400 10.81 2.69
chr13 85218400 85220500 11.26 1.22
chr13 85305400 85306800 10.17 0.84
chr13 85360500 85361500 10.42 1.43
chr13 85583100 85584100 10.14 3.62
chr13 85593600 85595100 9.64 0.00
chr13 85631800 85633600 12.95 0.12
chr13 85715200 85716400 10.98 5.17
chr13 85831000 85832000 11.47 3.27
chr13 86088100 86089200 9.93 3.43
chr13 86155100 86156300 10.98 0.93
chr13 86199400 86201100 11.78 1.02
chr13 86444900 86445900 10.24 3.39
chr13 86465100 86466900 12.39 0.31
chr13 86504200 86508400 11.05 3.25
chr13 86557700 86558700 10.69 5.52
chr13 86694400 86695700 11.66 3.04
chr13 86859800 86860800 10.72 6.77
chr13 86882600 86883800 11.86 2.31
chr13 87022700 87023900 10.10 5.73
chr13 87071400 87072400 10.14 3.47
chr13 87114000 87115000 11.04 2.10
chr13 87124200 87128400 11.80 0.05
chr13 87213400 87215500 10.68 0.25
chr13 87273400 87274400 10.79 6.29
chr13 87294300 87295300 10.92 4.95
chr13 87316600 87318000 10.12 1.00
chr13 87340700 87342600 9.21 0.00
chr13 87344200 87346000 11.35 1.52
chr13 87366500 87367500 10.94 1.58
chr13 87399600 87400600 10.50 3.03
chr13 87404400 87405400 11.19 5.15
chr13 87509600 87510800 10.63 0.17
chr13 87584500 87585500 10.60 6.74
chr13 87725600 87726600 10.70 1.22
chr13 87803000 87804000 10.01 5.66
chr13 87984300 87985300 10.52 4.99
chr13 88022600 88024100 11.11 1.06
chr13 88024200 88026100 10.89 0.50
chr13 88073400 88074400 11.03 3.96
chr13 88109100 88110100 10.52 6.12
chr13 88156200 88157300 11.27 5.03
chr13 88307800 88310500 12.62 0.25
chr13 88557500 88559100 10.83 0.33
chr13 88587300 88588900 10.50 6.37
chr13 88604500 88605500 10.77 3.40
chr13 88627300 88633600 10.14 2.27
chr13 88760400 88761500 10.99 2.28
chr13 88804200 88808000 10.56 0.00
chr13 88831400 88832400 10.49 1.25
chr13 88852900 88853900 10.95 6.33
chr13 88875100 88876100 11.22 3.62
chr13 89039000 89040000 10.27 6.63
chr13 89134300 89135300 11.01 3.15
chr13 89680000 89681000 11.08 3.51
chr13 89907200 89908500 11.38 6.16
chr13 90131000 90132000 10.32 1.71
chr13 90213100 90215600 11.75 0.14
chr13 90404400 90406500 10.55 0.18
chr13 90445600 90446800 10.58 0.14
chr13 90498700 90499800 11.23 2.45
chr13 90575200 90576200 11.41 6.83
chr13 90655300 90656300 10.93 1.90
chr13 90811000 90812500 11.45 6.46
chr13 90954300 90955300 10.77 4.72
chr13 91081800 91082800 10.19 3.59
chr13 91158100 91159100 10.12 2.46
chr13 91259600 91260600 10.91 5.26
chr13 91273000 91282400 11.41 2.73
chr13 91302400 91303400 9.91 4.58
chr13 91305300 91306300 10.93 1.59
chr13 91399500 91400600 10.56 0.69
chr13 91404200 91406600 10.90 6.48
chr13 91494300 91495600 13.11 0.62
chr13 91663100 91664100 10.65 5.96
chr13 91914700 91915700 11.55 1.40
chr13 91980400 91981700 10.89 6.24
chr13 92017000 92018000 12.95 1.62
chr13 92089900 92092200 9.90 0.37
chr13 92204200 92205200 10.96 5.60
chr13 92238600 92244100 9.63 1.87
chr13 92482700 92483800 10.66 2.23
chr13 92525800 92532800 10.20 5.12
chr13 92547100 92548700 10.12 0.21
chr13 92735300 92736300 10.08 3.93
chr13 92799800 92803800 10.89 2.27
chr13 92871200 92874200 9.26 0.09
chr13 92917700 92920300 8.72 0.00
chr13 93067800 93077700 12.69 6.36
chr13 93138100 93144100 12.28 0.01
chr13 93230900 93233800 10.17 6.21
chr13 93277900 93279700 10.25 0.45
chr13 93305500 93306600 11.05 4.69
chr13 93357300 93358600 9.87 0.16
chr13 93365100 93375000 11.37 4.19
chr13 93490400 93495700 10.09 3.33
chr13 93508200 93512700 10.21 4.66
chr13 93555100 93561800 10.54 2.07
chr13 93588200 93589200 10.94 4.94
chr13 93638900 93641300 9.65 0.46
chr13 93680700 93681700 12.15 0.27
chr13 93721100 93722300 10.33 1.00
chr13 93727500 93737400 8.92 0.00
chr13 93872800 93873800 10.84 3.08
chr13 94030400 94031400 10.27 4.62
chr13 94167100 94168100 10.24 1.57
chr13 94194100 94195100 11.29 1.87
chr13 94307400 94314700 9.34 1.71
chr13 94332100 94333100 11.33 2.52
chr13 94484200 94488400 9.47 2.48
chr13 94510900 94511900 11.88 5.13
chr13 94637600 94640800 10.81 5.54
chr13 94654800 94655800 10.58 2.69
chr13 94733800 94735400 11.03 6.13
chr13 94768000 94769000 10.32 1.59
chr13 94855800 94856800 11.60 6.58
chr13 94896300 94898600 10.91 0.14
chr13 94972100 94973100 11.21 6.58
chr13 95026300 95028200 11.02 5.69
chr13 95061800 95062800 10.36 5.72
chr13 95080500 95082400 10.78 2.33
chr13 95123100 95124100 10.32 2.52
chr13 95148000 95149700 9.13 0.25
chr13 95176200 95180100 11.02 3.39
chr13 95196000 95197000 10.32 1.47
chr13 95305800 95307300 11.62 7.17
chr13 95389500 95390700 11.28 2.42
chr13 95456900 95459900 10.73 5.13
chr13 95507700 95508900 10.37 0.14
chr13 95551200 95552200 10.64 1.93
chr13 95577600 95578600 11.06 6.15
chr13 95594300 95595500 10.97 0.61
chr13 95612000 95613100 11.56 3.07
chr13 95636700 95638800 11.11 0.02
chr13 95691400 95692400 10.61 5.14
chr13 95750900 95752400 10.82 6.46
chr13 95766700 95773600 10.33 0.31
chr13 95799300 95800300 9.91 0.20
chr13 95862700 95863700 10.61 5.29
chr13 95932400 95933400 10.68 1.11
chr13 95952900 95953900 10.49 5.82
chr13 96004700 96005700 10.37 4.11
chr13 96033200 96034200 10.91 6.62
chr13 96073900 96074900 10.55 3.21
chr13 96147300 96149400 9.78 4.49
chr13 96339800 96340800 11.91 6.97
chr13 96382200 96383200 12.01 6.13
chr13 96413300 96414300 10.89 1.55
chr13 96583100 96584100 10.09 1.26
chr13 96586200 96587600 9.99 0.05
chr13 96625800 96626800 10.74 6.69
chr13 96734700 96737600 8.67 1.26
chr13 96829100 96838700 10.21 0.00
chr13 96850600 96854500 11.63 0.28
chr13 96911100 96912100 11.02 4.19
chr13 96938200 96944000 11.02 5.90
chr13 96957100 96958100 11.08 2.80
chr13 96967300 96969000 11.83 1.91
chr13 97076200 97077300 10.48 6.79
chr13 97090900 97091900 10.68 0.20
chr13 97130900 97132500 11.18 0.00
chr13 97196900 97197900 11.14 2.89
chr13 97264500 97265500 11.17 2.57
chr13 97327500 97328500 11.16 5.01
chr13 97357800 97358900 10.52 0.47
chr13 97375700 97376700 11.04 3.89
chr13 97404200 97407300 11.46 4.62
chr13 97676200 97677200 11.28 4.67
chr13 97704600 97706100 11.47 5.25
chr13 97756300 97757300 11.75 5.70
chr13 97928600 97930200 10.30 0.61
chr13 98028900 98038500 12.44 5.43
chr13 98099500 98100500 10.99 2.83
chr13 98117300 98118300 10.66 3.61
chr13 98127200 98128200 12.11 0.71
chr13 98475800 98476800 11.07 4.99
chr13 98524300 98525300 10.99 1.33
chr13 98720300 98721300 10.67 3.66
chr13 98738800 98740200 10.56 0.31
chr13 98764200 98765400 10.39 4.37
chr13 98795900 98802000 10.89 6.12
chr13 98917800 98918800 11.22 4.47
chr13 99037400 99038400 10.12 1.47
chr13 99049000 99050000 11.23 1.50
chr13 99189200 99190200 10.97 5.02
chr13 99228800 99229800 11.95 7.71
chr13 99250600 99258600 11.25 1.51
chr13 99274900 99276000 11.89 7.15
chr13 99284300 99285600 10.92 6.77
chr13 99432400 99441700 10.16 3.65
chr13 99464200 99474100 10.39 0.00
chr13 99582300 99583300 10.77 2.50
chr13 99744200 99745200 10.89 5.87
chr13 99821000 99824100 11.30 3.76
chr13 99837000 99838000 10.54 0.75
chr13 99922800 99924100 10.70 6.22
chr13 99936200 99938100 9.87 3.83
chr13 100022500 100023600 10.63 6.68
chr13 100031800 100032800 10.56 4.05
chr13 100077300 100078300 10.77 4.97
chr13 100087700 100090600 12.09 5.07
chr13 100137900 100138900 10.82 3.44
chr13 100163100 100164100 9.86 6.09
chr13 100239200 100240200 10.00 1.04
chr13 100251900 100252900 10.48 0.34
chr13 100339600 100340600 10.20 2.96
chr13 100389300 100390300 10.86 5.30
chr13 100469000 100470100 11.43 3.70
chr13 100619000 100620700 10.11 0.43
chr13 100858600 100864100 12.36 1.76
chr13 100883100 100884100 10.41 4.68
chr13 100912000 100913300 10.80 3.40
chr13 101046200 101048000 11.71 0.17
chr13 101196800 101197800 11.38 6.68
chr13 101295600 101297400 11.81 0.04
chr13 101337800 101339000 11.66 7.20
chr13 101400000 101401800 11.30 0.07
chr13 101505600 101506700 11.52 7.28
chr13 101609000 101610000 10.77 2.50
chr13 101760500 101761500 11.57 2.71
chr13 101837600 101839700 10.49 0.31
chr13 101914400 101915400 11.11 5.94
chr13 101994200 101996800 12.88 0.31
chr13 102110700 102111700 10.23 5.00
chr13 102157200 102160300 10.44 6.73
chr13 102197600 102200100 11.24 0.56
chr13 102207700 102212500 12.97 4.33
chr13 102225900 102231100 10.89 2.79
chr13 102282900 102283900 10.44 4.74
chr13 102344800 102345900 10.07 1.66
chr13 102379400 102381300 9.56 0.14
chr13 102392600 102401800 10.10 0.14
chr13 102499600 102504000 8.49 2.97
chr13 102514600 102515900 9.37 5.02
chr13 102533600 102534700 10.68 5.78
chr13 102588700 102592600 12.83 0.70
chr13 102738200 102739200 9.99 2.42
chr13 102862700 102864100 11.14 0.00
chr13 103020200 103024100 12.11 3.37
chr13 103061900 103063500 10.41 6.66
chr13 103098800 103101900 12.37 5.52
chr13 103142500 103143500 10.45 4.63
chr13 103517800 103519100 10.32 0.12
chr13 103555700 103557600 10.11 0.94
chr13 103569400 103571700 9.96 0.24
chr13 103609700 103610700 10.54 4.77
chr13 103640900 103641900 10.82 2.58
chr13 103655100 103662900 9.47 2.83
chr13 103695200 103696200 10.27 4.84
chr13 103730200 103731200 11.16 2.11
chr13 103772600 103773600 10.80 5.99
chr13 103787000 103788000 10.90 6.34
chr13 103848300 103849500 10.96 1.47
chr14 2998600 2999700 13.20 8.43
chr14 3052200 3053200 11.22 6.01
chr14 3224200 3225200 10.40 4.89
chr14 3254100 3255300 10.31 0.12
chr14 3276200 3277200 10.94 1.57
chr14 3578500 3579500 10.62 0.12
chr14 3619000 3620000 10.78 3.78
chr14 3819000 3820000 11.74 3.52
chr14 4008000 4009000 11.53 5.69
chr14 4010700 4011800 10.77 6.93
chr14 4342600 4343600 11.75 4.76
chr14 4378300 4388200 11.28 5.25
chr14 4425200 4427500 10.64 0.06
chr14 4479100 4480100 10.23 5.37
chr14 4517500 4518500 10.35 3.35
chr14 4743100 4744100 11.19 1.76
chr14 4952500 4953500 12.89 0.89
chr14 5101700 5104200 10.62 3.64
chr14 5330700 5331800 10.86 6.21
chr14 5567300 5568500 11.11 0.47
chr14 5650900 5651900 10.79 2.58
chr14 5806600 5808000 10.49 6.16
chr14 5911800 5912800 10.21 1.34
chr14 6126300 6127300 10.35 1.57
chr14 6413100 6414200 10.63 5.99
chr14 6544700 6545800 10.41 5.97
chr14 6825000 6827300 10.07 3.47
chr14 6871500 6873400 10.11 5.89
chr14 7085000 7086000 9.96 4.30
chr14 7136500 7139100 10.84 0.20
chr14 7165400 7166400 10.17 5.58
chr14 7420800 7422800 12.55 7.83
chr14 7468800 7469800 11.75 4.47
chr14 7482000 7483100 11.68 7.15
chr14 7564300 7565300 11.44 5.91
chr14 7663400 7664400 10.65 2.24
chr14 7702000 7706700 9.97 3.37
chr14 7792200 7793200 10.72 0.62
chr14 7983500 7984500 10.45 4.18
chr14 8021500 8022500 10.36 5.52
chr14 8064000 8065000 10.06 4.82
chr14 8146800 8147800 10.69 5.83
chr14 8405400 8406400 10.81 4.45
chr14 8626300 8627300 10.71 3.34
chr14 8654600 8656100 10.42 0.06
chr14 8769300 8770300 10.32 3.70
chr14 8822200 8823200 10.88 4.83
chr14 8937500 8939500 13.00 0.01
chr14 8983000 8984000 10.20 2.53
chr14 9152800 9153800 11.01 3.21
chr14 9284100 9285100 11.37 0.00
chr14 9310700 9312200 11.19 6.97
chr14 9344200 9345200 10.33 3.01
chr14 9374500 9375500 11.98 2.54
chr14 9484600 9485900 12.34 7.27
chr14 9553500 9562200 10.45 1.82
chr14 9575100 9576500 8.48 0.29
chr14 9596900 9606400 10.37 1.06
chr14 9693700 9694900 12.16 0.89
chr14 9786200 9787200 11.14 6.24
chr14 9815600 9816700 10.48 5.84
chr14 9852000 9853100 12.10 6.55
chr14 10015700 10016700 10.08 2.61
chr14 10108300 10109300 11.47 2.64
chr14 10242000 10243000 10.31 1.21
chr14 10282400 10284100 9.98 0.52
chr14 10290700 10291700 10.35 0.00
chr14 10392800 10393900 10.29 0.10
chr14 10528400 10529500 10.60 6.35
chr14 10576500 10577500 10.73 0.29
chr14 10785500 10790600 10.29 2.30
chr14 10922400 10923400 10.34 4.56
chr14 10933000 10934000 11.49 4.53
chr14 10959800 10964300 10.56 2.06
chr14 11100600 11101600 11.15 3.60
chr14 11356000 11357000 10.70 4.77
chr14 11496200 11497200 10.17 5.80
chr14 11668600 11669600 10.67 2.63
chr14 11680100 11682200 10.87 0.21
chr14 11731500 11732500 10.21 5.41
chr14 12009600 12010600 11.25 6.23
chr14 12254200 12255400 11.86 7.69
chr14 12417600 12418600 11.38 1.21
chr14 12459800 12460800 10.47 6.68
chr14 12585300 12586400 10.92 4.13
chr14 12799100 12800100 11.52 3.63
chr14 13141500 13142500 11.32 5.44
chr14 13250900 13251900 11.24 3.34
chr14 13656900 13658200 11.41 3.71
chr14 13679700 13681500 11.58 0.09
chr14 13756600 13759000 11.30 2.61
chr14 13785800 13786800 10.73 4.75
chr14 13838800 13839900 10.91 4.03
chr14 13948600 13949600 10.83 3.22
chr14 13954400 13958700 10.18 0.00
chr14 13991200 13993800 11.63 1.56
chr14 14506000 14507000 10.49 1.25
chr14 14586500 14587500 10.82 4.61
chr14 14643500 14644500 11.25 6.57
chr14 14655300 14656300 10.68 6.07
chr14 14912900 14913900 10.89 6.22
chr14 15038700 15039700 11.11 2.69
chr14 15444800 15447700 11.27 3.44
chr14 15450700 15451700 10.60 3.56
chr14 15501200 15510600 10.85 1.42
chr14 15510700 15515600 8.88 0.08
chr14 15557200 15560200 8.93 0.16
chr14 15572400 15573800 9.87 6.30
chr14 15595300 15597100 10.97 5.64
chr14 15687200 15690600 10.67 5.39
chr14 15755000 15756400 11.16 5.26
chr14 15941000 15943100 10.68 6.64
chr14 15991800 16000200 10.76 5.33
chr14 16011600 16020200 12.35 5.79
chr14 16078400 16079900 10.94 6.14
chr14 16103900 16106400 10.65 6.87
chr14 16166300 16170400 11.82 7.05
chr14 16235300 16236400 10.66 2.62
chr14 16342200 16350600 11.33 2.77
chr14 16439700 16445000 11.83 1.20
chr14 16727800 16728800 10.46 0.95
chr14 16855300 16856900 12.58 0.23
chr14 16899000 16908900 12.49 5.82
chr14 16946200 16950600 11.89 4.36
chr14 16950700 16951800 10.72 4.87
chr14 17044100 17047500 10.71 6.57
chr14 17266200 17269000 11.05 0.08
chr14 17349000 17350600 11.06 4.70
chr14 17350700 17352700 11.31 5.60
chr14 17371300 17372300 11.42 4.76
chr14 17461200 17464800 11.32 2.86
chr14 17561900 17564100 11.06 1.59
chr14 17594800 17599800 10.35 0.17
chr14 17807900 17808900 11.46 1.51
chr14 18035300 18040400 10.25 6.39
chr14 18103800 18107800 12.01 6.82
chr14 18251000 18260200 8.15 0.96
chr14 18498800 18504900 10.46 6.58
chr14 18530700 18537400 8.15 0.01
chr14 18809100 18810600 11.96 0.00
chr14 18996600 18997600 10.20 3.78
chr14 19200700 19203300 11.00 0.53
chr14 19326100 19327900 10.95 0.69
chr14 19483100 19484100 10.65 2.38
chr14 19510700 19511700 11.14 2.67
chr14 19643800 19650600 11.29 2.65
chr14 19670700 19675200 11.77 5.54
chr14 19927000 19928000 10.75 2.99
chr14 20031600 20032800 11.25 6.97
chr14 20057600 20058600 10.69 1.17
chr14 20234000 20235000 10.33 4.26
chr14 20409400 20410400 10.68 6.56
chr14 20473800 20474800 11.78 5.75
chr14 20526400 20527700 11.35 7.28
chr14 20786600 20787600 11.20 6.03
chr14 20830700 20831700 10.56 4.21
chr14 20899200 20900200 10.51 6.73
chr14 21026800 21030400 9.80 0.11
chr14 21196600 21202800 10.44 1.56
chr14 21363500 21364800 10.82 6.97
chr14 21388900 21390000 10.58 6.59
chr14 21415500 21416600 10.87 4.00
chr14 21945800 21946800 10.49 3.59
chr14 22251200 22252200 11.32 3.70
chr14 22301600 22302600 10.42 4.64
chr14 22438000 22440000 13.13 0.20
chr14 22592300 22595000 9.96 4.00
chr14 22810700 22812000 10.81 5.99
chr14 23063700 23064800 11.17 0.42
chr14 23105500 23110600 12.01 1.90
chr14 23222200 23223500 10.30 5.84
chr14 23361000 23362000 10.76 4.99
chr14 23413300 23421300 10.14 5.16
chr14 23465200 23466500 11.91 7.20
chr14 23876000 23877000 11.00 5.01
chr14 24051100 24052700 12.09 7.52
chr14 24153300 24154300 11.05 6.58
chr14 24173000 24174200 11.22 6.65
chr14 24242600 24243600 11.62 5.11
chr14 24367000 24368100 10.63 6.70
chr14 24381000 24382000 10.63 0.67
chr14 24447100 24448100 10.95 1.75
chr14 24537100 24545300 11.07 3.16
chr14 24670700 24671700 10.67 6.48
chr14 24951100 24952100 11.41 7.35
chr14 25002700 25003700 11.39 3.12
chr14 25240300 25241300 10.54 5.51
chr14 25253900 25255500 10.71 0.91
chr14 25278700 25282500 12.25 7.66
chr14 25340300 25341300 10.58 6.11
chr14 25408800 25409800 11.23 5.03
chr14 25421100 25422100 11.54 5.72
chr14 25552000 25558000 10.53 3.67
chr14 25686800 25689700 10.20 5.52
chr14 25867900 25869200 10.78 6.29
chr14 25872500 25873500 11.13 5.20
chr14 25937700 25938700 11.20 2.95
chr14 26019700 26020800 11.02 7.07
chr14 26111500 26112500 11.49 4.87
chr14 26140200 26141300 11.84 7.63
chr14 26391900 26393500 11.82 6.74
chr14 26554300 26555300 9.79 1.06
chr14 26571500 26572500 10.84 4.54
chr14 26609100 26610100 10.79 6.70
chr14 26690900 26691900 11.21 6.96
chr14 27216300 27217300 12.62 2.84
chr14 27339800 27340900 11.71 4.27
chr14 27530700 27531700 10.01 5.74
chr14 27591900 27593900 9.36 0.18
chr14 27820700 27821700 10.14 2.01
chr14 28003100 28004100 10.31 5.73
chr14 28181900 28183200 10.94 0.07
chr14 28290700 28291900 10.05 4.69
chr14 28344900 28345900 10.02 5.82
chr14 28391100 28392100 11.15 3.92
chr14 28572200 28573900 10.00 4.32
chr14 28656100 28657100 10.31 2.78
chr14 28744400 28745800 10.32 6.02
chr14 28818700 28819700 10.09 3.70
chr14 28906100 28907500 11.10 6.70
chr14 29132600 29133600 10.77 2.20
chr14 29362200 29364500 10.91 0.19
chr14 29459700 29462200 10.87 0.30
chr14 30030900 30031900 10.41 6.13
chr14 30335700 30336800 10.42 6.31
chr14 30360700 30361900 10.08 0.34
chr14 30503200 30504200 9.63 5.02
chr14 30572600 30573600 11.18 3.32
chr14 30778700 30780100 10.11 1.14
chr14 30938600 30939600 9.77 2.31
chr14 31186300 31187900 9.98 0.65
chr14 31243000 31244000 10.81 3.37
chr14 31434000 31435100 10.36 0.11
chr14 31473500 31474500 11.18 3.14
chr14 32004600 32005600 11.71 5.26
chr14 32377400 32379000 10.04 0.78
chr14 32399500 32400500 10.02 4.34
chr14 32419500 32420500 10.27 6.64
chr14 32671000 32672000 10.64 3.37
chr14 32718100 32721200 12.26 0.35
chr14 32853200 32856300 11.99 7.46
chr14 32944800 32945800 11.36 4.26
chr14 33127100 33128100 11.71 5.93
chr14 33156700 33158300 11.07 5.89
chr14 33242600 33243600 10.96 0.49
chr14 33404000 33405000 11.99 6.33
chr14 33431800 33432900 12.71 4.01
chr14 33568200 33569200 11.42 2.55
chr14 33749000 33750600 12.01 7.24
chr14 33916300 33917300 10.91 4.55
chr14 34316900 34318100 12.64 0.55
chr14 34724000 34725000 10.44 3.21
chr14 34925900 34927100 12.36 0.27
chr14 35106100 35107300 12.08 3.95
chr14 35237400 35239100 12.89 1.11
chr14 35300600 35303300 11.40 0.13
chr14 35950700 35959600 8.89 2.71
chr14 35986100 35987300 11.43 5.49
chr14 36066200 36067400 10.23 5.64
chr14 36128000 36130100 10.62 0.11
chr14 36316300 36317300 10.59 6.63
chr14 36480200 36481200 10.55 3.99
chr14 36580000 36581100 10.88 0.83
chr14 36590900 36591900 11.44 6.67
chr14 36736600 36737900 10.32 6.34
chr14 36975200 36976200 10.72 1.94
chr14 37035400 37036400 10.33 4.83
chr14 37156600 37157600 10.70 6.89
chr14 37270700 37272700 10.60 0.85
chr14 37457800 37458800 9.99 2.57
chr14 37952700 37953700 10.19 5.11
chr14 38080200 38081200 10.37 5.59
chr14 38282200 38285500 9.89 5.16
chr14 38402200 38403200 10.38 4.83
chr14 38456700 38457800 10.65 0.62
chr14 38478600 38481800 10.39 6.41
chr14 38803100 38804200 10.75 4.08
chr14 38991900 38994000 11.74 0.89
chr14 39542800 39543900 11.19 6.76
chr14 39641100 39642100 10.59 4.14
chr14 39922100 39924400 10.92 6.21
chr14 40152700 40153700 10.80 1.41
chr14 40207000 40210600 11.33 0.00
chr14 40210700 40211700 12.17 1.01
chr14 40329300 40330300 10.72 5.09
chr14 40521200 40522600 11.52 6.36
chr14 40577400 40580500 11.06 0.08
chr14 40748400 40750100 11.23 6.89
chr14 41232500 41233500 11.46 4.67
chr14 41601700 41603400 10.94 0.65
chr14 41617500 41618500 10.82 5.03
chr14 41681100 41682100 10.64 4.33
chr14 41915500 41916800 10.89 5.67
chr14 42268800 42270300 11.61 1.53
chr14 42270700 42271900 10.81 3.97
chr14 42444900 42447300 10.65 6.88
chr14 42732300 42733300 10.94 3.98
chr14 42876300 42877300 10.67 5.48
chr14 43081500 43082500 10.55 2.27
chr14 43180900 43181900 10.64 5.36
chr14 43390800 43391800 10.69 6.34
chr14 43544100 43545100 11.45 1.89
chr14 43685500 43686500 10.27 3.85
chr14 43705600 43706600 10.83 6.42
chr14 43792300 43793400 10.91 3.48
chr14 43893900 43894900 11.02 3.12
chr14 43939100 43941000 10.45 0.20
chr14 44086500 44087500 10.83 1.63
chr14 44097000 44098000 11.21 1.99
chr14 44214700 44216100 10.94 0.50
chr14 44253500 44254500 10.52 1.84
chr14 44390700 44398300 11.01 1.86
chr14 44427700 44430600 10.59 0.10
chr14 44444600 44445600 10.36 6.30
chr14 44559000 44560000 10.71 6.52
chr14 44772600 44774200 11.19 6.85
chr14 44836000 44837400 11.05 0.12
chr14 44920700 44921700 11.53 7.16
chr14 44985500 44986500 11.01 1.06
chr14 45104000 45105000 10.14 5.39
chr14 45319100 45320600 10.74 6.61
chr14 45403700 45406500 11.52 0.16
chr14 45534800 45535800 10.36 4.57
chr14 45575000 45576000 10.73 2.57
chr14 45653500 45654500 11.76 5.45
chr14 45706800 45707800 11.87 4.85
chr14 45724700 45725700 10.55 6.16
chr14 46194300 46196700 12.08 0.45
chr14 46367600 46368600 10.87 4.80
chr14 46498100 46500800 11.33 0.17
chr14 46655800 46656800 11.89 6.71
chr14 46818800 46819800 10.07 3.77
chr14 46831500 46832500 10.94 5.44
chr14 46852700 46853700 11.34 1.49
chr14 46871300 46872300 10.65 2.33
chr14 46930700 46931700 10.72 3.67
chr14 46973500 46974800 11.65 1.28
chr14 47086700 47087700 9.85 3.52
chr14 47126100 47127400 10.58 0.07
chr14 47148900 47149900 10.03 2.62
chr14 47350700 47352000 9.83 5.68
chr14 47432100 47433100 11.57 6.05
chr14 47497500 47498500 10.13 3.30
chr14 47529600 47530600 10.26 3.19
chr14 47607700 47608700 10.86 5.30
chr14 47639800 47640800 10.27 1.35
chr14 48006500 48007500 11.31 0.51
chr14 48086500 48087500 10.66 5.01
chr14 48517600 48518600 11.54 2.02
chr14 48737300 48738300 10.81 6.64
chr14 48778000 48779300 10.62 6.81
chr14 49033000 49040900 10.41 4.59
chr14 49056800 49057800 11.73 5.99
chr14 49073200 49074200 10.63 1.75
chr14 49112600 49120600 10.98 4.67
chr14 49173200 49175000 10.24 0.02
chr14 49230700 49231700 11.77 3.76
chr14 49428600 49429700 11.06 7.05
chr14 49493400 49494400 11.61 4.00
chr14 49529300 49530400 11.38 0.47
chr14 49674100 49675100 12.15 2.72
chr14 49778400 49784100 13.09 0.04
chr14 50091300 50092300 10.46 6.63
chr14 50282600 50284500 10.59 6.75
chr14 50704100 50705100 10.89 4.84
chr14 50728900 50729900 11.42 5.53
chr14 50864800 50866000 11.63 2.52
chr14 51104600 51105600 11.08 3.18
chr14 51518000 51519000 11.13 3.07
chr14 51553500 51554700 10.74 0.87
chr14 51758700 51759800 10.60 5.92
chr14 51850700 51855300 11.17 0.11
chr14 51926800 51928300 11.50 7.47
chr14 52089400 52090600 11.57 0.07
chr14 52131400 52136900 11.28 5.35
chr14 52161900 52163000 10.73 6.92
chr14 52357600 52358600 11.68 3.57
chr14 52428300 52429300 11.72 5.18
chr14 53047100 53048100 11.53 3.23
chr14 53166700 53168000 11.29 5.29
chr14 53250700 53255100 10.76 3.05
chr14 53336500 53337500 11.01 3.51
chr14 53648600 53649600 11.53 5.07
chr14 53757200 53758200 11.58 0.67
chr14 53870700 53873700 12.51 0.04
chr14 54011800 54013500 11.56 0.10
chr14 54061800 54062800 10.38 1.66
chr14 54419600 54420600 11.91 5.60
chr14 54485300 54486300 11.19 4.08
chr14 54567400 54568400 11.16 6.87
chr14 54758200 54759600 12.41 0.88
chr14 54782000 54783200 9.96 3.34
chr14 54865600 54867200 10.59 6.23
chr14 54899400 54900400 12.31 0.00
chr14 54969000 54970100 11.62 2.91
chr14 54971000 54973300 12.27 7.80
chr14 54996300 54997400 11.59 4.25
chr14 55148500 55149500 11.83 7.40
chr14 55317800 55318800 11.19 3.36
chr14 55376900 55377900 10.43 4.80
chr14 55474200 55475500 11.38 1.11
chr14 55613100 55614200 11.58 3.89
chr14 55739100 55740200 11.11 6.73
chr14 55774500 55775500 11.97 6.62
chr14 56001300 56002300 11.30 4.34
chr14 56021000 56023100 11.82 0.33
chr14 56031000 56038600 10.67 0.00
chr14 56066600 56069700 10.14 0.36
chr14 56404600 56407500 11.50 2.56
chr14 56466500 56469900 13.21 0.11
chr14 56512500 56513600 11.90 6.88
chr14 56569500 56570500 11.62 4.19
chr14 56707100 56708200 11.27 6.02
chr14 56716300 56717300 12.35 5.21
chr14 56820900 56821900 11.32 0.71
chr14 56880900 56881900 11.25 1.31
chr14 56968000 56969300 11.77 7.62
chr14 57043600 57044600 11.64 7.03
chr14 57165600 57166600 10.98 5.83
chr14 57276000 57277000 11.39 2.98
chr14 57369000 57370000 11.82 5.01
chr14 57562500 57564300 11.30 0.24
chr14 57829400 57830600 10.36 6.09
chr14 57837800 57839700 10.41 6.56
chr14 58052500 58053500 11.11 6.69
chr14 58162800 58163800 11.10 3.77
chr14 58246400 58247400 10.55 3.76
chr14 58501100 58502100 11.22 5.97
chr14 58579200 58580200 11.05 3.39
chr14 58881800 58882800 10.32 4.30
chr14 58926300 58927300 11.07 4.74
chr14 58940600 58941800 11.04 1.32
chr14 58959100 58960100 10.86 6.82
chr14 59244600 59248000 11.46 0.11
chr14 59491100 59492100 10.60 6.48
chr14 59571300 59572400 10.85 3.74
chr14 59681200 59682200 11.03 3.63
chr14 59838100 59839100 11.09 2.45
chr14 59926800 59927800 11.79 1.25
chr14 59930900 59934600 11.21 0.11
chr14 60035600 60036800 12.02 6.73
chr14 60058200 60059400 11.43 4.07
chr14 60128500 60129500 10.78 5.46
chr14 60181700 60184200 11.25 0.14
chr14 60241200 60242200 10.80 2.57
chr14 60785600 60786600 10.16 4.51
chr14 60942000 60943000 13.00 0.95
chr14 61082800 61087200 12.21 0.00
chr14 61125100 61126100 10.32 5.90
chr14 61151800 61155300 10.97 3.35
chr14 61223500 61224600 11.19 6.54
chr14 61593600 61595300 10.89 0.70
chr14 61685700 61686700 10.82 2.96
chr14 61722800 61725200 10.93 6.47
chr14 62093400 62094400 11.33 4.16
chr14 62270800 62271900 11.17 4.40
chr14 62408000 62409000 10.57 6.18
chr14 62497400 62499100 10.64 0.44
chr14 62556400 62557500 10.79 4.79
chr14 62584000 62585000 11.50 5.39
chr14 62608100 62609100 11.52 3.21
chr14 62884400 62885400 11.15 5.62
chr14 62972100 62973200 11.15 6.88
chr14 63190700 63191700 11.59 7.32
chr14 63225800 63230400 11.59 6.80
chr14 63359200 63360500 10.84 2.79
chr14 63569600 63570600 10.32 1.51
chr14 63647100 63648100 10.67 6.35
chr14 63672900 63674200 11.73 0.28
chr14 63818900 63820200 10.94 5.78
chr14 64226700 64227700 10.89 3.36
chr14 64376000 64378400 10.71 0.30
chr14 64499700 64502600 10.07 0.09
chr14 64651100 64652100 10.76 5.03
chr14 64871500 64874800 12.06 4.07
chr14 65172100 65173100 11.02 3.89
chr14 65195600 65197400 12.91 0.79
chr14 65367600 65368600 12.21 0.00
chr14 65427900 65428900 10.51 2.81
chr14 65473000 65474000 11.85 1.39
chr14 65729400 65730600 11.29 3.92
chr14 65998200 65999200 10.78 4.67
chr14 66046100 66047100 10.90 2.11
chr14 66598600 66599600 11.05 5.83
chr14 66757500 66758500 10.62 6.03
chr14 66875200 66876900 11.85 5.55
chr14 67073700 67074700 10.87 1.13
chr14 67272500 67273500 10.28 6.62
chr14 67376700 67377700 11.41 6.93
chr14 67419900 67421500 12.31 0.07
chr14 67438100 67439300 10.76 0.02
chr14 67458600 67459600 11.54 4.69
chr14 67516900 67517900 11.72 5.14
chr14 67545100 67546200 11.08 0.00
chr14 67573900 67574900 11.14 6.83
chr14 67620900 67622100 11.15 0.29
chr14 67689600 67690600 11.34 4.59
chr14 67742000 67750600 10.43 0.01
chr14 67789600 67790600 11.62 6.70
chr14 67966400 67967800 10.87 0.28
chr14 68007300 68008300 10.97 1.47
chr14 68112800 68113800 9.86 1.58
chr14 68403300 68404500 10.25 1.34
chr14 68454500 68455500 11.38 7.10
chr14 68479500 68480800 10.90 6.10
chr14 68514600 68515600 10.84 5.08
chr14 68585500 68586500 11.25 4.85
chr14 68674900 68675900 10.81 2.24
chr14 68840500 68843900 11.63 2.99
chr14 68924500 68925500 11.34 6.33
chr14 69044400 69047000 12.37 0.00
chr14 69195000 69196600 11.47 0.44
chr14 69215500 69216900 12.19 7.64
chr14 69290800 69291800 11.35 4.53
chr14 69493200 69494200 11.15 4.75
chr14 69802900 69804700 11.64 5.59
chr14 69811500 69812900 10.97 1.61
chr14 70152600 70153600 11.28 5.38
chr14 70310700 70312100 10.63 0.00
chr14 70407900 70408900 13.37 0.00
chr14 70451200 70452200 11.57 5.47
chr14 70478700 70483000 10.55 0.19
chr14 70495000 70499700 11.89 3.89
chr14 70557100 70558100 11.18 7.14
chr14 70651500 70652500 11.50 4.09
chr14 70807900 70808900 12.07 6.47
chr15 3036800 3038200 12.30 1.09
chr15 3075700 3076700 10.33 0.58
chr15 3088900 3090800 12.21 0.00
chr15 3105100 3108700 12.98 0.24
chr15 3186600 3187600 12.42 5.90
chr15 3235400 3236700 11.45 2.55
chr15 3305900 3306900 11.86 6.40
chr15 3551600 3552700 11.18 0.51
chr15 3579200 3580200 11.22 2.59
chr15 3602100 3603200 12.42 5.65
chr15 3742200 3743500 9.84 0.04
chr15 4134200 4135200 11.27 1.01
chr15 4565800 4574700 11.54 2.84
chr15 4615300 4616700 11.68 4.97
chr15 4747400 4753200 11.70 0.00
chr15 4804800 4806000 12.60 2.68
chr15 4842900 4844000 11.29 7.13
chr15 4889600 4890600 10.73 6.23
chr15 4922900 4924000 12.42 0.19
chr15 5271000 5272000 11.13 0.82
chr15 5507200 5508200 11.81 6.66
chr15 5629700 5630700 11.12 3.02
chr15 5952900 5953900 10.90 5.80
chr15 5987000 5988300 11.57 7.14
chr15 6016800 6021300 10.63 5.74
chr15 6124000 6125000 10.89 3.94
chr15 6311800 6313300 8.99 2.78
chr15 6316800 6321600 9.35 1.09
chr15 6465600 6466600 11.13 2.09
chr15 6493800 6494800 11.11 7.17
chr15 6535300 6536700 12.11 0.19
chr15 6703200 6704200 11.80 4.71
chr15 6829300 6836400 10.10 0.22
chr15 6839800 6841300 11.87 7.30
chr15 7101000 7103500 10.99 3.21
chr15 7248200 7249200 10.87 6.30
chr15 7593400 7594400 10.63 1.46
chr15 7666900 7668000 11.93 3.49
chr15 7770100 7771500 10.65 0.00
chr15 7883800 7884800 12.43 3.12
chr15 7963100 7969000 12.36 0.21
chr15 7989000 7990800 13.36 1.09
chr15 8009600 8011500 11.35 0.23
chr15 8106800 8109500 10.76 3.14
chr15 8157700 8158800 10.93 5.35
chr15 8240200 8242400 11.79 4.58
chr15 8375700 8376700 11.59 2.45
chr15 8453700 8456600 11.32 3.71
chr15 8490600 8492100 10.55 0.21
chr15 8802200 8803400 11.15 3.47
chr15 9009000 9014000 10.99 6.92
chr15 9033400 9034400 11.14 2.94
chr15 9036800 9038400 11.12 0.81
chr15 9085900 9087200 12.32 0.15
chr15 9136800 9139500 11.85 5.52
chr15 9318900 9319900 10.90 6.65
chr15 9342000 9343000 10.87 4.27
chr15 9377700 9378700 11.02 3.98
chr15 9405800 9406800 11.56 3.80
chr15 9474800 9476700 10.73 0.02
chr15 9476800 9478400 10.67 4.15
chr15 9549200 9550200 10.83 6.54
chr15 9585300 9586800 10.93 0.33
chr15 9632800 9634600 10.59 0.33
chr15 9653400 9655100 11.15 6.71
chr15 9687600 9688600 11.06 3.05
chr15 9952400 9953400 10.50 4.67
chr15 10075400 10076400 11.84 2.31
chr15 10592000 10595400 11.08 0.01
chr15 10852400 10853400 11.06 1.57
chr15 10888300 10889800 12.23 0.16
chr15 11017700 11019100 10.97 5.27
chr15 11103000 11104100 10.98 6.81
chr15 11218100 11219100 10.54 4.02
chr15 11249800 11250800 11.15 3.76
chr15 11304000 11305000 11.14 5.49
chr15 11357400 11358400 11.17 5.92
chr15 11836800 11837800 11.30 3.65
chr15 11913400 11914500 10.55 0.23
chr15 11938300 11939300 12.18 5.28
chr15 12059400 12060900 12.19 7.35
chr15 12367200 12368200 10.69 5.10
chr15 12531100 12533200 10.92 4.21
chr15 12564000 12565000 11.42 5.05
chr15 12734600 12736700 10.67 5.81
chr15 12755000 12756000 10.49 5.97
chr15 12864700 12865700 10.78 0.26
chr15 12905700 12906800 10.81 2.55
chr15 12963400 12964400 11.50 5.07
chr15 13001400 13002700 11.07 6.94
chr15 13312600 13313600 11.21 2.82
chr15 13475500 13476700 10.68 6.69
chr15 13582700 13583700 11.40 5.02
chr15 13647000 13648000 11.33 2.90
chr15 13834000 13835500 11.58 0.60
chr15 13948000 13949000 11.23 4.26
chr15 14281300 14282500 11.01 6.48
chr15 14332800 14334100 11.96 1.27
chr15 14418000 14419000 10.91 5.63
chr15 14587300 14589400 11.15 6.01
chr15 14711900 14715600 11.77 4.92
chr15 14750700 14756300 11.47 2.15
chr15 14806400 14807600 11.98 7.64
chr15 15067600 15068700 11.70 3.07
chr15 15217800 15218800 11.81 6.98
chr15 15355100 15356100 11.42 1.83
chr15 15388500 15389500 11.79 7.10
chr15 15521900 15523500 10.17 1.43
chr15 15625300 15626300 11.45 1.65
chr15 15677200 15678200 10.54 6.02
chr15 15759700 15760700 11.22 4.09
chr15 15785100 15786100 11.36 2.33
chr15 15826700 15827700 10.00 4.93
chr15 16022900 16024000 11.69 5.67
chr15 16146000 16147000 11.48 6.84
chr15 16269700 16270700 11.29 2.91
chr15 16325200 16327200 12.96 0.32
chr15 16438400 16439400 12.50 6.58
chr15 16464900 16465900 11.66 5.46
chr15 16547300 16549400 10.64 0.00
chr15 16582500 16583500 11.79 1.11
chr15 16664400 16665400 12.19 5.18
chr15 16688100 16689100 11.94 4.90
chr15 16734800 16735800 11.51 2.90
chr15 16774200 16775200 10.94 5.60
chr15 16788400 16789700 10.92 6.88
chr15 16944500 16945500 10.42 0.23
chr15 17386100 17387100 10.77 5.18
chr15 17460400 17461400 12.45 3.91
chr15 17577300 17578400 11.27 6.34
chr15 17634000 17635000 10.79 4.65
chr15 17694000 17695100 10.99 7.04
chr15 17735000 17736100 11.44 7.04
chr15 17768800 17770800 12.91 0.48
chr15 17857000 17858000 10.88 5.96
chr15 17997900 18003300 12.80 4.15
chr15 18217100 18218100 10.49 5.59
chr15 18596800 18601300 10.98 0.23
chr15 18771300 18772500 11.34 0.82
chr15 18951100 18952100 10.66 4.79
chr15 18968500 18969900 11.58 6.71
chr15 19217900 19218900 11.32 6.32
chr15 19475700 19476700 10.88 5.94
chr15 19769600 19774200 12.26 0.00
chr15 19872700 19874500 11.08 6.77
chr15 20078400 20079800 11.52 6.45
chr15 20121200 20122300 11.46 6.06
chr15 20203200 20204400 12.06 0.52
chr15 20348600 20355300 11.10 0.00
chr15 20415600 20416700 11.07 4.68
chr15 20514300 20515600 12.31 6.30
chr15 20607400 20609200 13.11 0.06
chr15 20798100 20799100 10.70 1.57
chr15 20840800 20841800 10.48 4.05
chr15 20889700 20890700 10.43 2.56
chr15 20898600 20899600 11.58 1.10
chr15 21381400 21383400 11.53 7.27
chr15 21779700 21781600 10.75 1.22
chr15 21815600 21816600 11.58 3.06
chr15 22178600 22179600 10.68 3.78
chr15 22276800 22277800 11.44 2.01
chr15 22396800 22398400 10.96 0.00
chr15 22458800 22459800 10.58 1.30
chr15 22632800 22635100 10.14 2.67
chr15 22789100 22791300 11.53 6.04
chr15 23130200 23131200 10.97 3.00
chr15 23454100 23455200 12.42 3.36
chr15 23529100 23530200 12.20 5.04
chr15 23639900 23640900 11.31 4.44
chr15 24028300 24029300 10.30 4.00
chr15 24148700 24149700 11.31 1.74
chr15 24159200 24160200 10.74 6.30
chr15 24260000 24261000 11.83 3.78
chr15 24307100 24308100 10.52 3.34
chr15 24396800 24397800 10.76 3.18
chr15 24522800 24523800 11.44 4.82
chr15 24697800 24701400 10.87 5.40
chr15 24860100 24861200 11.03 0.08
chr15 24918500 24919500 10.82 3.34
chr15 25147400 25148400 11.80 4.06
chr15 25284900 25286600 11.69 1.19
chr15 25335500 25336500 10.56 5.32
chr15 25616800 25617800 11.31 5.03
chr15 25670200 25671200 11.76 2.66
chr15 25843400 25844400 11.81 1.63
chr15 26059100 26060100 11.02 0.80
chr15 26161800 26162800 11.53 4.57
chr15 26231900 26232900 11.52 6.29
chr15 26293200 26294300 10.99 2.14
chr15 26476800 26477800 10.53 6.47
chr15 26971400 26972400 10.50 2.17
chr15 27050100 27051100 11.95 4.43
chr15 27102100 27103100 11.35 7.01
chr15 27213800 27216300 12.48 0.00
chr15 27288200 27289200 10.62 4.17
chr15 27357700 27358700 12.25 1.49
chr15 27465800 27466800 11.71 0.02
chr15 27602100 27604600 11.23 0.00
chr15 27838600 27839700 11.89 0.25
chr15 27916800 27917800 11.01 5.01
chr15 27994100 27995100 11.78 6.84
chr15 28233500 28234500 10.94 6.72
chr15 28254600 28255900 10.89 6.08
chr15 28674100 28675100 10.68 6.64
chr15 29012400 29013400 10.97 5.84
chr15 29109500 29110500 11.09 4.49
chr15 29130400 29131700 10.77 0.52
chr15 29150500 29151500 10.87 1.21
chr15 29303700 29307500 13.24 5.86
chr15 29549700 29550700 11.15 4.30
chr15 29578100 29579100 10.89 1.90
chr15 29757000 29758000 10.77 5.86
chr15 30151300 30152600 11.21 6.15
chr15 30290300 30291600 11.24 7.09
chr15 30610400 30611500 11.40 0.29
chr15 30721900 30722900 11.01 1.45
chr15 30805500 30806500 11.27 0.92
chr15 31038600 31039700 10.84 7.02
chr15 31089300 31090300 11.29 1.27
chr15 31174700 31175700 10.93 1.42
chr15 31328200 31329200 10.84 6.40
chr15 31348400 31349700 11.07 6.95
chr15 31357600 31358600 10.49 5.40
chr15 31481200 31482600 11.22 5.07
chr15 31524400 31525700 10.81 0.62
chr15 32025200 32026200 11.04 5.87
chr15 32106100 32107500 11.27 6.40
chr15 32239700 32240700 11.50 4.86
chr15 32642400 32651100 11.87 6.08
chr15 32779000 32786300 10.34 0.02
chr15 33040800 33047300 12.34 0.00
chr15 33212200 33213400 11.85 0.10
chr15 33351000 33352200 12.23 7.72
chr15 33488200 33492500 10.00 6.49
chr15 33887800 33895200 12.16 4.52
chr15 33963400 33966100 12.97 0.38
chr15 34086500 34087500 11.66 0.19
chr15 34317200 34320000 12.89 0.35
chr15 34544800 34545800 10.72 2.94
chr15 34572300 34573300 10.67 2.91
chr15 34656800 34658400 10.92 7.08
chr15 34829300 34832800 10.88 4.08
chr15 35102900 35103900 11.52 3.88
chr15 35312200 35313200 11.10 1.68
chr15 35468400 35469600 11.45 6.90
chr15 35540500 35541500 10.27 4.21
chr15 35962600 35963600 11.50 1.09
chr15 36293100 36294100 10.88 6.20
chr15 36384800 36386700 12.57 0.64
chr15 36496900 36497900 11.86 6.72
chr15 36559100 36561900 12.20 7.65
chr15 36639600 36640600 11.54 5.70
chr15 36692500 36693500 11.24 1.26
chr15 36869600 36870600 11.20 2.29
chr15 37071100 37072100 10.85 1.23
chr15 37077700 37078700 11.38 3.61
chr15 37099000 37100000 11.59 4.15
chr15 37307600 37308900 11.36 7.30
chr15 37409400 37414700 12.04 3.89
chr15 37417900 37419000 11.96 4.12
chr15 37673700 37674700 11.13 3.69
chr15 37697300 37699100 11.41 7.40
chr15 37878700 37879700 10.38 3.44
chr15 38169100 38172800 10.11 0.67
chr15 38209000 38210200 10.57 0.26
chr15 38300300 38304000 11.49 0.18
chr15 38610900 38611900 11.06 5.25
chr15 38662100 38663700 11.81 0.71
chr15 38681100 38682900 12.41 0.64
chr15 38730300 38731300 10.95 4.56
chr15 38744200 38746100 10.59 6.11
chr15 38817300 38818600 12.75 0.40
chr15 38853700 38854900 12.20 6.43
chr15 39005600 39006600 11.51 2.11
chr15 39160000 39161000 10.95 1.43
chr15 39201300 39202400 10.54 6.11
chr15 39252000 39253000 10.95 3.63
chr15 39355400 39356400 11.71 1.96
chr15 39356800 39360600 11.47 0.21
chr15 39433500 39434500 11.76 3.50
chr15 39601000 39602000 11.60 4.54
chr15 39665500 39666600 11.46 6.05
chr15 39810000 39811600 11.65 6.70
chr15 39938400 39939400 11.71 1.24
chr15 40241700 40244700 10.56 6.49
chr15 40503100 40504100 11.76 4.28
chr15 40526400 40527400 10.78 4.23
chr15 40579300 40580300 10.60 5.49
chr15 40773700 40774700 11.20 3.33
chr15 40853100 40854100 12.08 7.65
chr15 40914600 40915700 11.52 5.96
chr15 41329900 41331200 10.39 6.05
chr15 41463500 41465700 11.43 1.95
chr15 41547000 41548400 10.64 6.34
chr15 41790000 41791000 10.85 1.62
chr15 41949400 41950400 11.11 2.85
chr15 41990900 41991900 10.56 2.83
chr15 42781200 42782800 11.76 7.41
chr15 42806800 42808700 11.34 5.59
chr15 43066000 43067000 10.65 5.15
chr15 43370100 43371100 10.56 4.42
chr15 43446700 43447700 10.64 5.93
chr15 43786800 43787800 11.05 1.19
chr15 44016800 44018000 10.15 0.36
chr15 44156800 44158900 11.50 0.00
chr15 44605400 44606400 11.15 4.53
chr15 44664300 44665400 12.51 7.75
chr15 44882800 44883800 12.64 0.09
chr15 44908300 44909300 11.32 6.47
chr15 44977300 44978300 11.72 6.62
chr15 45014800 45015900 11.79 6.62
chr15 45080700 45084800 11.18 6.81
chr15 45367600 45372300 13.04 0.17
chr15 45572600 45574000 11.14 5.90
chr15 46048200 46049200 11.29 7.30
chr15 46073800 46074800 11.04 2.28
chr15 46171900 46173700 12.12 7.83
chr15 46322700 46324700 10.59 0.93
chr15 46429700 46430800 12.06 5.90
chr15 46815700 46816700 10.72 1.75
chr15 47040500 47042300 10.77 6.88
chr15 47064100 47065100 11.49 2.06
chr15 47102400 47106100 10.96 1.01
chr15 47150400 47151400 11.85 2.93
chr15 47410400 47411400 10.78 2.32
chr15 47459000 47460000 11.30 1.81
chr15 47634100 47636300 11.88 2.16
chr15 47638400 47639400 12.07 1.29
chr15 47835400 47836500 10.88 1.95
chr15 48083000 48084000 11.20 2.36
chr15 48237400 48239500 10.09 1.26
chr15 48272600 48273600 10.54 4.47
chr15 48276800 48277800 10.96 1.95
chr15 48593300 48594300 11.60 5.94
chr15 48659500 48663400 9.46 2.87
chr15 48722200 48723200 11.60 6.85
chr15 48766800 48767800 11.88 6.09
chr15 48833000 48834000 12.06 6.04
chr15 48918300 48919300 11.30 4.94
chr15 48964800 48967300 12.44 0.00
chr15 48997100 48998500 11.85 7.28
chr15 49018900 49023200 12.46 1.57
chr15 49089500 49091200 11.23 2.15
chr15 49265100 49266100 11.66 1.10
chr15 49879800 49880800 11.43 3.77
chr15 49951100 49952300 11.02 3.75
chr15 50100800 50102200 11.29 0.42
chr15 50147600 50148700 11.17 6.36
chr15 50235600 50236600 10.81 6.06
chr15 50325100 50326100 11.54 3.26
chr15 50491100 50492300 10.61 2.21
chr15 50523600 50524600 11.58 4.00
chr15 50583200 50584500 11.60 3.57
chr15 50709000 50715200 11.65 2.58
chr15 51066400 51069400 11.66 5.80
chr15 51375000 51376000 11.61 5.24
chr15 51377400 51381900 11.95 0.01
chr15 51516800 51517800 10.22 4.92
chr15 51707400 51708400 11.06 4.19
chr15 51724100 51725100 11.24 5.40
chr15 51761000 51762000 10.61 3.64
chr15 51911900 51912900 10.45 6.04
chr15 52190400 52191400 11.26 7.11
chr15 52274700 52275700 11.19 2.56
chr15 52314300 52315600 12.43 2.84
chr15 52353700 52354700 11.93 4.62
chr15 52470600 52473000 11.80 6.79
chr15 52506900 52507900 10.77 4.26
chr15 52617400 52618700 11.30 3.97
chr15 52703300 52704300 10.72 0.82
chr15 52754400 52755400 12.76 3.50
chr15 52813700 52814700 10.54 1.12
chr15 52908200 52909600 10.74 6.76
chr15 52940500 52943200 11.19 7.08
chr15 52977500 52978500 10.79 5.32
chr15 53020000 53021700 11.42 7.37
chr15 53042200 53043500 10.48 6.54
chr15 53123200 53124200 11.00 5.61
chr15 53273100 53274100 11.71 4.57
chr15 53749400 53750400 11.81 3.53
chr15 53806300 53807500 12.25 6.73
chr15 54196800 54199400 9.64 0.00
chr15 54273600 54274700 10.52 5.88
chr15 54433000 54434000 10.47 6.16
chr15 54588800 54589800 10.47 4.15
chr15 54620400 54621400 10.90 3.52
chr15 54818800 54820100 11.00 5.43
chr15 54947000 54948000 12.12 2.09
chr15 55030400 55031600 11.12 6.54
chr15 55560400 55561400 10.79 2.44
chr15 55585000 55586200 10.68 3.32
chr15 55627700 55629900 11.56 1.06
chr15 55750500 55751800 11.68 5.72
chr15 55904300 55905300 10.46 0.91
chr15 56039500 56040500 10.53 3.42
chr15 56153500 56154500 11.01 6.35
chr15 56257700 56258700 10.47 2.19
chr15 57004800 57006600 10.90 6.68
chr15 57314600 57315600 11.02 2.73
chr15 57413600 57414600 10.88 2.41
chr15 57451900 57453200 10.42 4.54
chr15 57527300 57528300 10.99 4.46
chr15 57544000 57545300 11.38 7.31
chr15 57609500 57610500 11.02 4.35
chr15 58027600 58028600 10.58 5.12
chr15 58112700 58113700 11.69 6.01
chr15 58236900 58237900 10.62 5.16
chr15 58550300 58552400 10.84 2.24
chr15 58665000 58666500 10.71 6.10
chr15 58964700 58972800 11.99 6.54
chr15 59063800 59064800 11.31 4.20
chr15 59076800 59077800 11.40 3.90
chr15 59119800 59126200 11.15 1.48
chr15 59251900 59252900 11.16 5.06
chr15 59257900 59259400 10.62 5.50
chr15 59715000 59716000 11.80 6.95
chr15 59880100 59886000 11.77 0.12
chr15 59910800 59911800 11.47 1.60
chr15 60130600 60133600 11.90 0.17
chr15 60146300 60147300 12.03 7.29
chr15 60188400 60190100 12.55 2.75
chr15 60317000 60318000 10.86 1.68
chr15 60434300 60435300 10.69 3.35
chr15 60463200 60464200 11.37 6.43
chr15 60676800 60679800 11.38 4.35
chr15 60699100 60701000 10.57 0.02
chr15 60919600 60921800 11.39 0.25
chr15 61026700 61028000 11.13 6.71
chr15 61058100 61059200 10.76 5.62
chr15 61420400 61421500 10.80 5.43
chr15 61530200 61532400 9.72 0.48
chr15 61536800 61541100 11.92 2.53
chr15 61601800 61602800 10.79 6.42
chr15 61936800 61938000 11.06 6.68
chr15 62006600 62007600 10.89 5.75
chr15 62017200 62018200 11.01 3.89
chr15 62280400 62281500 9.77 4.79
chr15 62358000 62359000 11.97 7.16
chr15 62494400 62495800 11.12 4.61
chr15 62496900 62502100 11.09 5.95
chr15 62639900 62640900 10.40 4.36
chr15 62667300 62668800 11.31 6.96
chr15 62734800 62736000 10.70 6.19
chr15 62823500 62824600 10.82 6.50
chr15 62849700 62850700 11.81 7.51
chr15 63119500 63121000 11.64 6.90
chr15 63172900 63173900 11.06 4.82
chr15 63196800 63200300 11.22 5.41
chr15 63406900 63407900 11.28 1.47
chr15 63461900 63462900 12.10 2.58
chr15 63494300 63495300 11.40 6.45
chr15 63634300 63635500 11.25 4.73
chr15 63752200 63753200 10.43 1.35
chr15 63976800 63977800 11.10 6.26
chr15 64249700 64252700 12.90 0.21
chr15 64379600 64380900 11.68 7.26
chr15 64412500 64414400 12.01 0.25
chr15 64435000 64436700 12.65 0.07
chr15 64439200 64440300 12.93 0.10
chr15 64694800 64696000 11.07 5.97
chr15 65151800 65152800 11.03 1.25
chr15 65296800 65298300 11.56 0.14
chr15 65984400 65985400 11.07 5.96
chr15 66075400 66076400 11.44 6.21
chr15 66079300 66080300 13.32 1.61
chr15 66252400 66253400 11.83 6.90
chr15 66401700 66404300 10.53 4.72
chr15 66790900 66792200 10.82 0.36
chr15 66915400 66916400 10.91 5.67
chr15 66922300 66923300 11.20 7.23
chr15 66976800 66978000 10.02 0.47
chr15 67291600 67292700 10.53 5.68
chr15 67314100 67315100 10.43 2.22
chr15 67415400 67416400 11.06 4.21
chr15 67439800 67440800 10.68 5.17
chr15 67659300 67660400 10.40 5.93
chr15 67793700 67795400 10.37 5.52
chr15 68613800 68614900 10.75 4.84
chr15 68785200 68786200 11.00 4.54
chr15 68922900 68924000 11.23 4.69
chr15 69081300 69082300 11.33 5.35
chr15 69120800 69121800 11.04 2.45
chr15 69163900 69165000 10.39 0.60
chr15 69214400 69215400 10.66 3.42
chr15 69686400 69687400 10.70 5.21
chr15 69905000 69906200 10.83 5.59
chr15 70043300 70044300 10.54 4.11
chr15 70070900 70072100 11.59 4.58
chr15 70177400 70178400 11.17 4.32
chr15 70336800 70337800 10.41 3.03
chr15 70359500 70360500 11.18 2.86
chr15 70548800 70550000 11.42 7.14
chr15 70607700 70608800 11.21 6.57
chr15 70652500 70653700 11.26 5.26
chr15 70695600 70696700 10.96 5.81
chr15 70744900 70746400 11.81 6.77
chr15 70910800 70911800 11.36 4.55
chr15 71000000 71001000 11.08 4.81
chr15 71076800 71077800 11.32 5.05
chr15 71226000 71227500 12.21 2.21
chr15 71291600 71292900 11.04 6.18
chr15 71364300 71365300 12.08 0.31
chr15 71736800 71737800 10.41 4.33
chr15 71850900 71852000 10.85 0.26
chr15 71945000 71947100 10.56 6.67
chr15 71995700 71996700 11.55 3.32
chr15 72220200 72221200 10.73 6.23
chr15 72292900 72294100 11.84 1.60
chr15 72415700 72416700 11.55 5.85
chr15 72416800 72417800 11.17 2.06
chr15 72458900 72460000 11.19 6.82
chr15 72564700 72565700 10.63 1.67
chr15 72678200 72679200 11.24 4.68
chr15 73027400 73028400 10.85 0.65
chr15 73148100 73149300 10.89 2.46
chr15 73173300 73174800 11.08 4.82
chr15 73214000 73215000 10.98 3.74
chr15 73222800 73223800 11.49 2.23
chr15 73392400 73393400 10.33 2.54
chr15 73452600 73453600 11.40 0.16
chr15 73748900 73749900 12.08 3.79
chr15 74011500 74012700 11.80 7.35
chr15 74079400 74080600 10.99 1.48
chr15 74158900 74159900 11.01 4.64
chr15 74206100 74207100 10.95 2.85
chr15 74240900 74242400 8.70 0.05
chr15 74284800 74290100 11.07 5.10
chr15 74340800 74341800 10.52 6.44
chr15 74486900 74488500 11.45 0.65
chr15 74585900 74591200 10.51 6.01
chr15 74808100 74809400 10.80 0.43
chr15 75063400 75064400 10.78 6.53
chr15 75611900 75612900 10.37 6.58
chr15 75625900 75627000 10.16 4.25
chr15 75752400 75753400 10.36 5.46
chr15 75773700 75775600 10.70 6.23
chr15 76188500 76189500 11.21 2.40
chr15 76247100 76248100 11.63 7.44
chr15 76281700 76282700 10.68 6.89
chr15 76345000 76346000 10.20 0.84
chr15 76441300 76442600 10.65 5.39
chr15 76867400 76874200 10.39 3.99
chr15 76956900 76957900 10.65 3.61
chr15 77091200 77092200 10.52 1.76
chr15 77113700 77114700 11.43 5.48
chr15 77236900 77237900 11.07 3.67
chr15 77325100 77326100 11.36 4.00
chr15 77337000 77338000 11.31 6.57
chr15 77420400 77421500 10.98 6.30
chr15 77474800 77475800 10.84 5.54
chr15 77478500 77480300 10.72 0.23
chr15 77619600 77621500 11.62 0.14
chr15 77644000 77650600 11.21 1.78
chr15 77934700 77935700 11.16 1.44
chr15 78224400 78227900 11.46 2.38
chr15 78447300 78448300 10.84 3.70
chr15 78780800 78782600 10.08 0.71
chr15 78848300 78849300 10.70 2.90
chr15 78979600 78981700 13.13 0.47
chr15 79034700 79035700 10.28 4.11
chr15 79058000 79059000 10.58 1.75
chr15 79113200 79114200 10.75 6.47
chr15 79212000 79213000 10.66 6.90
chr15 79265100 79266200 10.37 4.21
chr15 79361300 79362300 11.01 4.22
chr15 79383300 79384700 10.56 5.78
chr15 79403100 79404100 10.27 4.60
chr15 79508500 79509500 10.62 3.73
chr15 79616900 79617900 11.24 4.29
chr15 80038500 80039500 11.32 5.17
chr15 80193500 80196300 10.09 4.61
chr15 80607800 80608900 11.04 5.76
chr15 80809400 80810400 11.25 6.49
chr15 80889800 80890900 12.75 0.65
chr15 81048000 81049000 10.56 3.68
chr15 81106800 81107900 10.86 1.27
chr15 81194300 81195300 10.00 2.01
chr15 81241300 81242300 10.51 5.80
chr15 81367400 81368400 10.80 5.93
chr15 81704500 81705600 10.90 6.74
chr15 81813000 81814000 10.64 4.75
chr15 81966200 81967200 10.85 4.42
chr15 82174800 82175800 9.59 2.87
chr15 82301000 82302000 10.53 2.82
chr15 82519300 82520300 12.11 1.53
chr15 82557500 82559700 11.17 4.16
chr15 82590200 82591200 10.07 0.24
chr15 82645500 82646700 10.98 1.20
chr15 82788100 82791000 10.85 5.08
chr15 82903200 82904200 10.47 3.57
chr15 83234500 83235600 10.10 5.74
chr15 83346700 83347700 11.47 3.67
chr15 83475600 83476600 10.54 5.92
chr15 83610600 83611600 10.33 3.29
chr15 83739400 83740500 9.77 0.05
chr15 83877900 83878900 10.74 1.93
chr15 83993600 83994600 10.30 1.65
chr15 84095400 84096400 10.13 6.32
chr15 84114100 84115100 10.35 5.76
chr15 84179500 84180500 10.69 5.17
chr15 84237100 84238100 10.50 3.89
chr15 84311200 84314100 10.76 2.19
chr15 84358800 84361700 11.64 0.50
chr15 84395200 84396200 10.28 1.21
chr15 84501700 84504000 10.79 0.19
chr15 84558000 84561100 11.13 3.98
chr15 84580500 84590400 9.50 2.57
chr15 84598200 84599200 10.28 4.63
chr15 85025300 85026300 10.21 3.65
chr15 85310200 85313100 12.32 2.16
chr15 85322900 85324000 10.66 4.31
chr15 85591700 85592800 10.93 7.10
chr15 85633000 85634000 10.30 4.47
chr15 85795700 85796700 9.77 4.35
chr15 85849500 85850500 9.80 1.89
chr15 85877400 85878400 10.67 6.03
chr15 85935500 85936500 9.96 6.05
chr15 85960500 85961500 10.84 1.26
chr15 86160300 86161300 10.19 3.61
chr15 86329000 86330000 10.44 5.77
chr15 86406400 86407400 11.32 6.05
chr15 86417800 86418900 10.77 5.95
chr15 86583300 86584300 10.10 0.88
chr15 86835600 86836700 10.88 4.09
chr15 86904200 86909700 10.49 0.09
chr15 86933200 86934700 11.83 0.49
chr15 86938900 86939900 10.39 2.96
chr15 86966200 86967200 11.44 1.18
chr15 86985100 86986100 10.12 1.24
chr15 87051800 87052800 10.47 4.21
chr15 87270100 87271100 10.84 3.01
chr15 87295500 87296500 10.85 4.80
chr15 87493200 87494200 11.21 4.44
chr15 87529700 87530700 11.82 1.58
chr15 87603000 87604500 11.90 6.98
chr15 87619100 87620100 11.31 6.09
chr15 87710200 87716700 11.74 5.22
chr15 87719700 87720700 12.08 0.63
chr15 87811800 87812800 10.84 2.02
chr15 87860800 87861800 11.70 6.86
chr15 87903200 87904500 11.03 5.16
chr15 87959100 87960100 10.51 1.10
chr15 87985700 87986700 11.83 1.50
chr15 88127700 88128700 11.08 5.38
chr15 88170700 88173200 11.21 2.37
chr15 88248400 88249500 10.52 4.22
chr15 88378800 88379800 10.46 5.36
chr15 88448400 88449500 10.66 0.45
chr15 88573800 88574800 10.67 4.18
chr15 88592600 88593600 10.45 4.47
chr15 88602000 88603000 10.48 3.94
chr15 88621800 88622900 9.50 0.12
chr16 3092600 3093600 10.77 1.53
chr16 3245900 3247800 12.79 4.97
chr16 3334400 3335400 11.49 1.33
chr16 3363800 3371400 13.19 1.36
chr16 3528000 3535300 11.15 0.28
chr16 3646400 3652200 13.31 4.49
chr16 3753200 3754600 12.00 0.21
chr16 4131100 4132700 11.48 7.06
chr16 4355000 4356000 11.74 4.47
chr16 4359200 4360200 11.54 3.37
chr16 4423600 4425000 12.64 8.04
chr16 4561300 4562300 10.91 6.15
chr16 4794200 4796000 12.10 0.00
chr16 4816100 4823400 11.87 0.04
chr16 4908300 4912000 11.68 0.12
chr16 5081900 5083000 12.12 6.96
chr16 5111700 5112700 12.08 6.21
chr16 5503400 5511000 10.02 1.44
chr16 5569900 5570900 11.27 6.75
chr16 5741700 5743000 12.06 5.64
chr16 5764100 5766400 10.07 5.44
chr16 5947800 5952000 12.54 3.92
chr16 5956300 5957300 11.15 1.61
chr16 5989900 5991100 11.99 0.14
chr16 6099900 6108100 11.36 1.33
chr16 6174400 6176000 12.79 0.00
chr16 6278800 6286400 11.64 4.40
chr16 6326000 6330600 12.82 3.57
chr16 6434900 6436000 12.63 6.49
chr16 6436100 6442700 12.22 3.69
chr16 6476300 6477300 11.27 6.99
chr16 6574200 6575200 10.22 1.80
chr16 6592700 6593800 10.97 5.91
chr16 6699400 6701800 12.37 0.15
chr16 7065800 7067100 9.83 1.13
chr16 7361400 7362400 11.15 1.83
chr16 7430300 7431500 13.35 0.55
chr16 7715000 7716000 11.79 5.42
chr16 7820400 7821400 11.36 5.03
chr16 7927800 7933100 10.47 2.02
chr16 7936300 7937600 11.65 5.91
chr16 8003500 8005200 11.67 7.26
chr16 8119500 8120500 10.75 2.90
chr16 8204600 8207500 12.42 4.55
chr16 8218600 8219700 10.74 0.77
chr16 8272600 8273600 10.80 1.62
chr16 8291200 8292400 11.62 7.15
chr16 8676600 8681500 10.98 0.14
chr16 8787800 8788800 10.80 2.84
chr16 9026900 9029800 12.64 0.01
chr16 9088100 9089100 10.83 0.98
chr16 9116100 9117200 10.97 6.56
chr16 9178300 9179400 10.51 4.84
chr16 9222800 9224200 12.75 0.58
chr16 9300800 9301800 10.35 0.68
chr16 9493100 9494100 10.61 3.52
chr16 9598600 9600200 10.82 6.35
chr16 9672900 9673900 11.20 4.54
chr16 9866700 9867800 12.09 5.63
chr16 9890400 9891400 12.02 1.65
chr16 9943900 9945000 11.20 6.52
chr16 10028500 10030300 11.14 0.31
chr16 10085000 10086000 11.37 5.40
chr16 10187100 10188100 11.63 2.96
chr16 10223600 10224600 10.98 2.84
chr16 10239900 10240900 11.56 3.88
chr16 10345500 10346500 12.72 0.69
chr16 10388100 10389900 12.14 3.71
chr16 10522800 10524300 11.17 5.70
chr16 10719500 10720500 11.06 6.62
chr16 10931300 10932300 12.04 6.18
chr16 11457500 11458900 10.49 4.13
chr16 11496800 11499400 11.42 5.45
chr16 11792700 11793700 11.16 4.03
chr16 11842000 11846200 12.35 6.93
chr16 11947400 11948600 10.91 0.36
chr16 12045700 12046700 11.29 2.40
chr16 12174400 12175600 11.75 3.77
chr16 12365300 12366300 11.16 2.67
chr16 12377000 12378100 11.11 7.11
chr16 12618900 12619900 10.33 3.64
chr16 12656100 12657200 10.17 5.89
chr16 12737500 12742000 11.59 7.26
chr16 12862800 12864100 11.00 5.26
chr16 12897700 12898700 11.35 7.33
chr16 12944900 12945900 10.65 2.43
chr16 12977800 12978800 10.67 3.41
chr16 12998100 12999100 10.87 1.47
chr16 13058500 13060300 10.90 2.35
chr16 13126300 13127700 11.69 0.67
chr16 13259500 13260500 12.15 4.41
chr16 14185800 14187300 10.91 0.91
chr16 14296100 14303300 11.15 4.82
chr16 14346500 14347500 11.95 4.26
chr16 14416300 14417300 11.72 3.78
chr16 14438200 14439200 11.19 0.16
chr16 14456100 14457100 11.27 6.67
chr16 14512200 14513300 11.67 4.55
chr16 14561600 14562600 10.84 0.32
chr16 14846800 14850600 12.10 4.71
chr16 14856500 14857500 11.80 5.23
chr16 14923100 14924100 11.61 7.26
chr16 15156300 15157300 13.03 1.79
chr16 15291000 15292200 12.19 0.80
chr16 15336400 15337400 11.13 1.43
chr16 15463800 15464800 11.54 0.69
chr16 15533900 15535000 11.85 6.81
chr16 15649400 15650400 12.64 2.72
chr16 15686500 15687500 11.02 7.08
chr16 15865000 15866500 11.34 6.14
chr16 16016100 16017300 12.07 0.00
chr16 16058300 16061300 11.49 4.64
chr16 16176900 16177900 11.56 4.99
chr16 16500900 16503700 11.96 7.75
chr16 16548600 16553600 11.84 3.85
chr16 16685900 16687600 12.16 0.24
chr16 16853300 16854300 11.67 3.09
chr16 16934700 16935700 11.62 2.71
chr16 17197600 17199500 11.16 0.73
chr16 17537600 17538600 12.24 1.10
chr16 17572700 17573700 12.09 4.37
chr16 17665500 17673700 11.41 0.11
chr16 17730600 17735700 12.91 6.48
chr16 17790300 17791600 10.80 4.78
chr16 18057700 18059000 12.57 0.21
chr16 18110100 18113100 11.54 0.02
chr16 18183800 18186000 10.37 4.40
chr16 18296200 18302600 9.87 5.59
chr16 18380100 18381100 11.04 4.18
chr16 18404500 18405500 11.63 0.22
chr16 18550900 18554000 11.84 7.55
chr16 18590000 18593100 11.26 0.05
chr16 18833300 18834300 10.67 3.71
chr16 18865100 18866100 12.28 2.56
chr16 18923300 18924300 11.01 2.31
chr16 19059300 19065400 11.34 2.12
chr16 19216800 19217800 10.42 2.64
chr16 19387900 19389100 12.03 2.83
chr16 19934400 19935400 10.58 6.10
chr16 20274600 20275600 10.70 0.79
chr16 20423900 20424900 10.70 1.26
chr16 20488500 20489700 12.46 2.45
chr16 20723700 20725200 12.06 1.77
chr16 20763900 20765000 11.63 6.50
chr16 20863100 20864100 11.24 3.26
chr16 20881000 20882000 11.06 7.18
chr16 20900100 20901100 11.58 2.07
chr16 20919300 20920400 10.85 2.05
chr16 20968600 20969600 10.18 3.15
chr16 21010500 21011500 11.53 3.43
chr16 21067200 21068300 11.84 7.65
chr16 21240700 21241700 11.00 5.91
chr16 21401900 21403100 10.75 5.01
chr16 21711600 21712600 10.74 4.58
chr16 21753000 21754000 10.88 4.90
chr16 21987400 21988800 10.59 3.69
chr16 22016200 22017200 10.99 5.34
chr16 22081800 22082800 10.92 4.32
chr16 22206500 22207500 10.64 2.09
chr16 22510800 22511800 11.32 6.80
chr16 22638100 22639100 10.90 3.10
chr16 22728900 22729900 11.39 2.68
chr16 22867600 22869400 12.65 0.00
chr16 22927700 22929100 11.51 2.54
chr16 22946800 22947800 11.48 4.96
chr16 23004700 23011800 11.06 4.21
chr16 23270900 23272100 10.18 0.00
chr16 23554900 23555900 11.05 4.41
chr16 23599400 23600400 10.92 4.96
chr16 23791500 23794900 11.12 4.82
chr16 23808100 23809700 12.13 6.55
chr16 23853600 23854600 10.22 3.07
chr16 23861600 23869600 10.63 0.00
chr16 24104600 24105600 12.27 1.25
chr16 24409800 24410800 10.35 1.02
chr16 24425700 24427000 10.78 0.67
chr16 24572300 24573800 12.11 7.49
chr16 24618800 24619800 11.06 3.91
chr16 24697800 24698800 11.70 5.69
chr16 24813100 24814100 12.54 0.22
chr16 24868000 24873600 11.33 0.90
chr16 24898500 24899500 11.74 0.70
chr16 25180900 25181900 11.10 6.16
chr16 25627800 25628800 11.22 2.82
chr16 25748000 25749000 12.85 7.26
chr16 26022900 26023900 11.82 4.30
chr16 26442800 26443800 11.73 0.92
chr16 26569000 26570000 11.72 3.11
chr16 26585600 26590600 10.65 4.82
chr16 26713700 26716000 10.23 4.46
chr16 26719600 26720600 10.01 1.82
chr16 26796100 26798400 11.06 6.59
chr16 26832300 26833300 11.52 4.27
chr16 26900500 26901500 11.28 7.01
chr16 26926700 26927900 11.26 6.73
chr16 26963100 26964100 11.11 2.53
chr16 27022900 27023900 10.85 0.53
chr16 27252700 27254100 11.42 5.34
chr16 27966100 27968900 12.07 3.28
chr16 28342700 28343700 11.31 4.13
chr16 28392600 28393600 11.13 3.32
chr16 28596700 28597700 11.00 4.03
chr16 28804300 28805300 11.16 2.65
chr16 28994000 28995300 10.88 5.15
chr16 29043400 29049400 13.38 2.93
chr16 29118400 29119400 10.75 3.95
chr16 29178800 29179800 11.57 3.74
chr16 29261100 29262100 10.90 5.65
chr16 29281200 29282300 11.42 6.08
chr16 29329400 29331000 11.97 4.72
chr16 29520900 29521900 10.52 4.67
chr16 29568500 29570700 9.88 0.30
chr16 29623600 29625500 10.72 6.86
chr16 29641400 29642400 11.78 5.90
chr16 29760800 29761800 10.57 1.44
chr16 29812400 29813500 10.35 5.26
chr16 29850300 29852300 11.82 0.31
chr16 30134600 30135700 10.75 6.06
chr16 30259800 30260800 11.28 5.19
chr16 30353600 30354600 11.34 2.18
chr16 30356600 30357800 10.76 0.04
chr16 30381900 30383000 11.06 1.65
chr16 30425900 30427900 10.65 6.05
chr16 30444400 30445700 10.92 6.31
chr16 30912100 30913100 10.88 0.49
chr16 31246800 31247800 11.12 5.72
chr16 31335000 31336000 10.85 1.66
chr16 31341300 31343800 10.07 0.02
chr16 31551900 31553000 10.54 3.61
chr16 31616100 31617200 11.27 0.63
chr16 31701700 31706500 12.28 3.34
chr16 31983900 31984900 10.99 4.27
chr16 32048900 32050700 11.82 7.27
chr16 32084500 32085600 11.28 6.77
chr16 32131200 32132200 9.92 2.06
chr16 32469300 32470300 11.64 6.19
chr16 32637500 32638500 10.76 3.27
chr16 32769900 32770900 10.51 4.17
chr16 32982100 32983100 10.55 0.05
chr16 33227600 33228600 10.35 1.49
chr16 33257100 33258400 10.72 1.22
chr16 33718100 33719100 10.26 3.08
chr16 34271300 34272300 11.17 6.18
chr16 34466400 34467400 13.11 1.00
chr16 34729900 34731300 11.08 7.12
chr16 34822700 34823700 12.16 4.91
chr16 35207500 35210100 12.05 7.00
chr16 35488500 35489500 11.00 1.25
chr16 35528100 35532000 11.61 0.21
chr16 35577400 35578400 11.29 5.95
chr16 35676300 35677300 11.31 7.19
chr16 35809600 35811500 11.84 7.20
chr16 36020500 36021500 10.63 0.01
chr16 36064700 36065700 10.99 4.27
chr16 36185500 36189000 11.89 3.93
chr16 36548000 36549000 11.87 5.82
chr16 36708600 36709600 11.52 2.72
chr16 36796900 36798000 9.95 0.41
chr16 36851700 36855900 10.48 6.37
chr16 37269800 37270800 10.71 5.82
chr16 37320200 37321800 10.81 0.32
chr16 37584500 37586300 11.74 0.05
chr16 37650800 37651800 10.87 6.52
chr16 37803800 37805800 10.21 0.03
chr16 37819100 37820500 10.89 6.45
chr16 37871000 37872000 10.77 6.74
chr16 37881100 37882100 10.78 3.78
chr16 37919900 37921000 11.39 0.21
chr16 37990400 37991500 10.86 1.24
chr16 38028100 38033100 10.80 1.87
chr16 38267400 38268400 10.98 1.50
chr16 38350400 38351400 12.17 1.16
chr16 38466900 38471300 11.86 0.04
chr16 38633100 38634100 11.17 2.40
chr16 38730100 38731400 12.06 3.07
chr16 38949500 38952100 11.55 1.61
chr16 39036100 39037400 12.18 1.03
chr16 39225100 39226100 11.11 5.49
chr16 39273500 39274600 11.41 7.28
chr16 39283200 39284200 12.03 3.54
chr16 39856100 39859400 11.31 0.00
chr16 39973200 39975400 11.31 0.00
chr16 39977600 39979500 10.19 0.00
chr16 40176800 40181100 10.66 0.25
chr16 40225300 40226300 12.23 4.13
chr16 40292500 40293500 11.04 2.52
chr16 40431000 40432600 10.91 1.49
chr16 40632600 40633600 11.05 6.37
chr16 40743600 40744600 10.40 3.33
chr16 41005900 41007000 10.74 0.30
chr16 41273300 41274300 11.22 5.99
chr16 41381400 41383000 11.18 7.24
chr16 41443200 41444200 12.96 0.37
chr16 41518600 41519700 11.25 6.69
chr16 41759400 41760400 11.16 0.96
chr16 41776100 41777300 11.34 7.08
chr16 41801100 41802100 10.77 6.29
chr16 42049500 42050600 10.19 2.07
chr16 42176600 42179100 11.46 5.08
chr16 42298800 42299800 10.86 0.30
chr16 42382600 42384200 11.13 0.10
chr16 42730800 42732200 10.85 6.70
chr16 42793400 42794400 10.74 5.64
chr16 43194700 43195700 11.03 3.99
chr16 43605700 43606700 11.28 5.99
chr16 43755000 43756000 10.67 4.96
chr16 43760000 43761000 12.08 0.49
chr16 44805100 44813000 10.28 5.28
chr16 44830000 44831200 10.72 6.57
chr16 45003400 45004400 10.65 5.82
chr16 45073000 45074000 10.83 6.11
chr16 45362100 45363300 11.02 6.26
chr16 45576900 45577900 10.58 3.54
chr16 45704600 45713400 10.07 0.14
chr16 45727800 45729200 12.16 1.26
chr17 3016100 3017100 10.36 0.35
chr17 3031900 3032900 12.06 6.09
chr17 3177100 3178100 11.43 4.65
chr17 3319600 3320600 11.18 5.17
chr17 3745500 3746500 11.11 5.86
chr17 4073300 4074300 11.07 2.52
chr17 4142200 4143200 10.81 1.84
chr17 4637900 4642900 10.61 0.08
chr17 4797900 4799000 11.12 5.30
chr17 4869200 4870200 11.55 6.93
chr17 4956000 4957000 11.08 3.44
chr17 5075200 5077200 12.40 0.20
chr17 5226300 5231700 10.60 6.04
chr17 5231800 5233700 11.21 5.17
chr17 5509500 5510500 11.34 4.81
chr17 5575200 5580800 13.03 1.69
chr17 5655300 5656300 11.36 5.43
chr17 5746300 5747300 11.79 1.62
chr17 6022400 6023400 11.11 0.43
chr17 6094500 6095500 11.33 6.19
chr17 6237300 6238300 11.77 1.23
chr17 6370700 6371700 11.52 2.25
chr17 6418300 6419300 10.83 6.91
chr17 6653900 6654900 10.84 5.91
chr17 6789600 6791700 10.64 6.91
chr17 6994300 6995300 11.78 7.26
chr17 7069500 7070500 10.55 0.00
chr17 7071800 7072800 11.16 3.29
chr17 7228400 7229400 11.20 3.42
chr17 7342900 7343900 11.02 6.59
chr17 7411800 7412800 11.29 1.67
chr17 7442800 7444300 12.66 0.35
chr17 7517300 7518300 11.70 4.92
chr17 7552200 7553200 12.02 2.93
chr17 7661800 7663000 11.02 0.30
chr17 7782600 7783700 11.42 0.71
chr17 7848300 7849300 10.55 1.40
chr17 8030000 8031000 10.85 4.21
chr17 8039500 8040500 10.34 1.68
chr17 8087700 8088700 10.89 4.51
chr17 8343800 8345300 10.67 3.47
chr17 8552800 8553900 11.07 3.84
chr17 8639100 8640100 11.42 2.87
chr17 8659100 8660300 10.47 1.66
chr17 8778800 8779800 10.86 5.38
chr17 8819500 8820800 10.81 4.94
chr17 8907800 8908800 11.83 5.73
chr17 8912300 8913300 11.73 4.28
chr17 9418500 9422900 9.72 0.00
chr17 9482000 9483000 11.27 2.10
chr17 9715300 9716300 10.55 5.86
chr17 9943700 9944700 12.37 7.13
chr17 10037300 10038300 12.79 1.11
chr17 10257200 10258500 11.72 7.61
chr17 10515700 10517600 11.26 6.42
chr17 10673200 10674700 11.04 5.52
chr17 11275100 11276100 10.60 2.80
chr17 11621500 11622500 11.15 6.91
chr17 11953200 11954200 11.90 4.85
chr17 12201600 12202700 10.96 3.21
chr17 12301100 12305700 11.42 4.19
chr17 12476800 12486000 12.45 1.30
chr17 12865800 12870600 11.58 0.00
chr17 12873000 12874900 11.92 0.03
chr17 12909400 12911200 10.90 0.01
chr17 12958400 12960000 12.33 0.09
chr17 13041400 13042400 11.40 5.57
chr17 13303200 13304200 11.02 4.13
chr17 13663500 13664500 12.26 5.14
chr17 13680500 13681500 11.44 5.02
chr17 14171800 14172800 11.83 2.40
chr17 14430700 14431700 10.88 6.31
chr17 14624600 14625600 11.17 3.76
chr17 14728000 14729000 11.27 0.63
chr17 15094700 15095700 10.61 3.43
chr17 15555700 15556700 10.78 5.75
chr17 15622300 15623300 10.63 3.00
chr17 15733200 15735800 11.31 3.50
chr17 16095000 16096000 11.82 4.64
chr17 16163600 16164700 11.63 1.64
chr17 16394100 16395100 11.73 1.88
chr17 16705400 16706700 10.85 0.61
chr17 16811900 16813600 11.58 5.91
chr17 16844900 16845900 10.90 5.18
chr17 16931800 16932900 10.83 4.43
chr17 17073100 17077300 12.28 0.19
chr17 17366500 17367500 11.32 5.40
chr17 17430500 17431700 11.05 0.10
chr17 17694500 17695500 10.57 1.34
chr17 18128800 18129800 12.92 0.63
chr17 18232900 18234200 10.89 6.94
chr17 18341500 18342500 11.44 3.60
chr17 18403100 18404200 11.43 6.11
chr17 18432800 18433800 11.11 4.22
chr17 18505400 18511700 11.22 1.72
chr17 18609000 18610800 11.60 0.05
chr17 18679300 18680300 11.52 2.56
chr17 18890300 18891400 10.19 3.75
chr17 19022600 19024300 9.75 0.08
chr17 19069100 19070300 9.29 1.02
chr17 19183600 19184600 11.67 6.37
chr17 19239000 19241700 12.22 0.06
chr17 19545700 19547300 11.00 6.85
chr17 19659700 19663100 10.37 0.01
chr17 19709400 19710400 11.05 1.84
chr17 19799700 19806600 10.91 0.19
chr17 19888000 19890000 10.62 0.32
chr17 19929600 19931700 11.13 5.22
chr17 20138300 20139400 11.31 4.09
chr17 20162000 20163100 11.05 3.19
chr17 20181600 20182600 10.59 4.09
chr17 20194100 20195100 10.12 2.31
chr17 20247500 20248500 10.34 5.30
chr17 20504400 20505600 11.41 1.96
chr17 20622000 20623500 11.84 0.11
chr17 20654800 20660100 10.13 2.16
chr17 20787600 20788600 11.84 1.97
chr17 20878200 20879200 11.29 4.57
chr17 21150700 21151700 10.57 3.87
chr17 21308500 21309600 10.84 5.04
chr17 21313800 21315000 11.71 4.04
chr17 21345600 21346700 11.29 5.93
chr17 21375300 21376300 10.70 6.09
chr17 21476100 21477800 12.21 2.26
chr17 21520300 21522600 12.34 4.58
chr17 21557000 21558000 11.42 6.39
chr17 21579700 21580700 11.71 1.94
chr17 21618700 21620100 11.37 0.01
chr17 21650700 21651700 11.80 1.42
chr17 21713900 21715100 11.68 4.82
chr17 21888300 21889300 12.29 3.03
chr17 21910300 21911300 11.76 7.46
chr17 21967000 21968000 11.87 1.07
chr17 21996700 22004300 11.32 2.41
chr17 22016600 22017600 11.60 4.10
chr17 22104700 22105700 12.17 0.01
chr17 22593700 22594700 13.16 2.30
chr17 22698300 22701000 10.96 5.85
chr17 22724300 22726000 11.57 1.17
chr17 22800900 22801900 11.11 4.19
chr17 22856300 22857900 13.01 0.27
chr17 23110600 23111600 10.34 3.59
chr17 23147500 23148500 11.06 3.67
chr17 23342000 23343000 11.01 5.56
chr17 23529500 23530700 11.33 0.00
chr17 23532300 23534000 10.57 0.17
chr17 23863700 23865500 11.52 7.25
chr17 24147600 24148600 10.72 4.93
chr17 24327800 24328800 10.81 4.20
chr17 24333400 24334400 11.07 6.29
chr17 24390200 24391200 11.68 4.99
chr17 24399200 24400200 11.21 1.46
chr17 24521800 24522800 11.59 6.87
chr17 24548400 24549400 11.67 2.41
chr17 24580600 24581600 11.69 1.13
chr17 24656400 24657400 12.35 7.16
chr17 24725200 24726200 11.71 5.96
chr17 24765000 24766000 11.72 4.05
chr17 24935700 24936700 11.81 3.57
chr17 25028000 25029300 11.75 0.91
chr17 25079000 25080200 11.41 7.06
chr17 25107500 25108500 10.83 6.13
chr17 25111800 25114000 11.33 6.32
chr17 25179200 25180200 10.78 6.44
chr17 25209000 25210000 11.66 3.33
chr17 25509200 25510200 10.85 1.53
chr17 25644000 25649300 13.00 0.20
chr17 25664100 25665100 11.20 5.14
chr17 25826300 25827300 10.79 4.70
chr17 25880200 25885500 11.00 6.00
chr17 26123300 26124300 12.00 7.46
chr17 26365300 26366300 11.30 2.62
chr17 26423600 26425300 12.12 7.52
chr17 26464000 26467000 10.83 5.62
chr17 26516500 26517500 11.14 6.68
chr17 26562000 26563000 10.85 5.12
chr17 26964300 26965300 10.71 4.99
chr17 27013100 27014200 10.72 2.37
chr17 27077400 27078400 10.45 0.96
chr17 27163700 27166600 12.08 0.00
chr17 27178300 27179400 10.05 0.47
chr17 27237300 27238600 10.86 5.86
chr17 27319700 27321200 12.47 0.18
chr17 27996200 27997300 11.16 0.18
chr17 28090700 28091700 11.04 3.90
chr17 28120700 28121800 10.91 6.36
chr17 28230600 28231600 11.23 6.36
chr17 28364700 28365700 11.08 1.65
chr17 28402000 28403400 10.24 6.51
chr17 28564400 28565400 11.20 4.99
chr17 28650500 28651500 10.58 4.04
chr17 28831800 28841100 10.40 1.91
chr17 28894900 28895900 11.39 5.55
chr17 28967200 28968200 11.33 7.24
chr17 29070000 29071000 11.32 5.35
chr17 29079000 29080000 11.25 6.76
chr17 29235700 29236700 11.35 5.45
chr17 29275400 29276400 11.70 4.84
chr17 29314900 29316100 10.73 0.08
chr17 29355400 29356900 12.23 4.76
chr17 29399300 29401600 12.09 1.08
chr17 29436000 29437000 11.25 1.38
chr17 29655900 29656900 10.79 1.57
chr17 29673200 29674800 11.74 0.06
chr17 29728700 29729700 11.03 5.25
chr17 29788300 29789300 11.73 0.98
chr17 29835600 29837900 12.22 0.12
chr17 29961800 29962800 11.61 6.36
chr17 30030200 30031200 11.19 4.36
chr17 30032600 30036200 11.00 4.48
chr17 30200600 30201600 11.59 6.99
chr17 30237100 30238500 11.55 6.94
chr17 30265800 30266800 12.13 5.39
chr17 30317900 30318900 11.80 6.25
chr17 30478200 30479200 11.52 6.14
chr17 30557600 30558700 10.68 2.95
chr17 30586200 30587600 10.53 0.26
chr17 30596000 30597000 10.48 1.78
chr17 30652900 30653900 11.07 2.78
chr17 30686400 30687400 11.09 6.90
chr17 30795200 30796500 10.86 5.94
chr17 31116500 31117800 11.00 0.43
chr17 31195300 31196300 10.35 5.70
chr17 31218700 31220500 10.09 4.83
chr17 31430600 31431600 12.08 6.31
chr17 31533600 31534600 11.92 2.78
chr17 31586300 31587300 12.60 6.18
chr17 31809900 31810900 10.29 4.62
chr17 31858500 31859600 10.57 4.09
chr17 31904000 31905000 10.02 2.18
chr17 31929500 31930500 10.63 4.47
chr17 31932100 31933100 10.42 2.78
chr17 32001100 32002200 11.15 4.83
chr17 32016100 32017100 9.84 3.03
chr17 32262800 32263800 11.21 3.11
chr17 32310000 32311000 10.90 3.83
chr17 32344800 32345800 10.29 3.45
chr17 32372300 32373300 10.87 1.85
chr17 32441800 32442800 11.02 0.72
chr17 32462100 32463100 10.97 2.75
chr17 32582200 32583300 10.82 4.57
chr17 32626400 32627400 11.28 6.41
chr17 32797100 32801100 9.33 0.29
chr17 33193500 33197900 11.07 1.98
chr17 33510700 33511700 11.16 3.77
chr17 33511800 33514800 11.24 4.63
chr17 33588600 33589600 10.98 6.05
chr17 33606900 33607900 10.42 0.82
chr17 33662000 33663000 11.34 3.01
chr17 33772500 33773500 10.35 3.41
chr17 33863300 33864300 11.95 4.74
chr17 33918200 33919200 12.25 6.85
chr17 33981000 33982000 10.57 1.97
chr17 34032900 34034200 11.28 0.94
chr17 34055200 34056200 10.48 3.12
chr17 34193200 34194200 10.46 4.86
chr17 34242900 34246100 11.12 5.74
chr17 34604900 34605900 11.29 2.13
chr17 34641600 34642700 10.91 5.16
chr17 34946200 34947200 10.39 3.41
chr17 35184200 35188000 10.80 2.88
chr17 35229200 35230200 11.12 3.20
chr17 35416700 35418300 10.63 6.07
chr17 35496900 35497900 9.88 0.07
chr17 35688300 35689300 10.62 4.81
chr17 35730700 35731700 10.61 3.82
chr17 35756500 35757500 10.62 1.61
chr17 35827100 35828100 10.91 6.06
chr17 35945100 35946100 10.64 5.96
chr17 36022400 36024400 10.18 0.73
chr17 36101100 36102100 10.32 5.29
chr17 36199400 36200400 11.94 2.28
chr17 36348000 36349200 11.33 5.30
chr17 36377800 36379800 10.70 3.97
chr17 36475600 36476600 10.83 2.71
chr17 36724600 36725600 10.77 6.75
chr17 36752000 36759900 11.57 0.36
chr17 36953500 36954700 11.79 5.61
chr17 37068200 37069200 10.75 4.09
chr17 37155200 37156900 10.78 6.05
chr17 37413600 37414600 10.59 5.32
chr17 37464500 37465500 11.47 3.49
chr17 37617100 37618100 10.86 5.38
chr17 37674400 37676900 11.41 6.33
chr17 37785600 37786700 10.73 5.73
chr17 37813000 37817800 12.23 3.31
chr17 38168200 38169200 11.14 6.81
chr17 38246400 38251700 10.87 0.04
chr17 38383000 38384000 11.71 1.15
chr17 38597900 38598900 10.85 5.90
chr17 38842200 38843200 11.30 2.40
chr17 38868100 38869400 11.01 0.42
chr17 38884300 38885400 11.61 4.74
chr17 38893500 38894600 10.34 0.39
chr17 39009800 39011100 11.58 7.23
chr17 39011900 39013000 10.73 3.45
chr17 39121500 39122500 10.60 3.64
chr17 39156800 39157800 10.57 3.19
chr17 39401800 39403300 11.81 7.66
chr17 39482700 39483700 10.74 4.58
chr17 39529200 39530200 10.29 5.39
chr17 39532300 39537700 10.86 2.98
chr17 39564600 39565600 10.75 2.50
chr17 39670500 39671700 10.76 3.19
chr17 39709800 39711400 10.71 0.23
chr17 39842000 39843000 11.10 1.57
chr17 39885000 39891000 10.40 0.10
chr17 39963600 39964600 10.31 4.78
chr17 39975500 39976500 9.95 3.54
chr17 40024500 40025500 10.02 1.94
chr17 40065100 40066100 10.73 2.69
chr17 40161900 40162900 11.00 1.64
chr17 40184700 40186100 10.58 0.18
chr17 40242400 40243700 10.86 6.08
chr17 40252700 40253700 11.76 3.70
chr17 40351800 40352900 10.63 2.89
chr17 40425300 40427600 12.80 0.45
chr17 40462400 40463400 11.05 7.01
chr17 40509200 40510200 11.05 6.17
chr17 40566500 40567500 11.02 4.11
chr17 40612500 40613600 11.14 6.45
chr17 40871800 40873000 11.02 5.25
chr17 40909200 40911700 8.27 0.00
chr17 40943100 40944100 10.24 3.05
chr17 41249300 41250300 11.07 3.29
chr17 41253800 41254800 10.99 1.16
chr17 41340500 41341500 10.38 3.81
chr17 41529600 41530600 10.36 4.88
chr17 41561900 41562900 10.11 5.81
chr17 41650700 41651700 10.15 2.01
chr17 41774600 41775600 11.73 0.85
chr17 41793800 41795500 11.26 6.59
chr17 42169100 42170100 10.61 1.91
chr17 42213700 42214700 10.26 1.33
chr17 42495800 42497700 11.37 0.36
chr17 42620500 42621800 11.21 0.42
chr17 42793100 42794600 11.08 0.00
chr17 42880700 42881700 11.37 3.28
chr17 42970600 42971600 10.50 3.85
chr17 43016100 43017100 10.47 6.31
chr17 43130100 43131100 12.60 5.32
chr17 43281500 43282800 11.83 7.42
chr17 43349900 43351700 11.52 4.94
chr17 43351800 43352800 11.31 1.23
chr17 43425200 43426200 10.81 3.87
chr17 43496200 43498000 12.54 0.14
chr17 43822300 43825500 10.05 6.20
chr17 43957700 43962400 10.52 5.02
chr17 43972300 43973300 10.85 4.49
chr17 44099000 44103100 10.43 0.15
chr17 44300100 44301100 10.79 2.45
chr17 44415400 44416400 10.92 5.22
chr17 44459900 44460900 10.67 5.04
chr17 44506400 44507400 10.83 3.10
chr17 44547100 44548400 10.67 5.29
chr17 44563900 44564900 10.79 5.47
chr17 44808300 44809500 10.86 5.51
chr17 44963900 44968900 9.67 2.43
chr17 45031800 45032800 10.37 3.59
chr17 45081200 45082200 9.97 2.28
chr17 45405700 45409300 11.81 7.29
chr17 45441000 45444700 10.84 3.08
chr17 45451800 45452800 11.43 2.83
chr17 45494600 45495600 11.44 6.46
chr17 45515400 45516400 11.01 5.50
chr17 45582500 45583500 11.42 2.31
chr17 45725100 45726100 9.89 3.44
chr17 45761300 45762300 10.94 6.97
chr17 45877400 45878400 12.02 2.56
chr17 45974600 45976600 11.56 0.21
chr17 46048100 46049100 10.40 1.92
chr17 46105200 46106200 10.46 4.15
chr17 46293900 46295500 10.52 6.08
chr17 46860500 46861500 11.42 2.01
chr17 47072500 47073600 10.76 4.72
chr17 47094700 47095700 10.07 3.58
chr17 47133000 47135100 10.87 5.72
chr17 47585400 47590100 12.40 0.01
chr17 47666600 47667600 10.37 3.71
chr17 47706800 47707800 11.17 4.25
chr17 47782700 47783700 12.20 3.49
chr17 47878200 47879400 10.79 5.90
chr17 48054200 48055200 11.24 4.86
chr17 48229800 48230800 10.86 2.36
chr17 48267600 48268600 11.27 4.61
chr17 48542000 48543000 10.55 6.05
chr17 49143900 49144900 11.41 6.02
chr17 49287900 49288900 9.77 1.85
chr17 49367900 49369300 10.97 0.24
chr17 49398500 49404900 11.67 1.96
chr17 49418700 49419900 10.90 4.97
chr17 49570600 49571600 10.64 2.68
chr17 49607100 49608100 9.84 3.57
chr17 49723200 49724200 11.04 3.69
chr17 49775400 49777300 10.99 6.22
chr17 49977000 49978100 10.88 1.34
chr17 50021000 50022000 11.43 3.61
chr17 50207000 50208000 11.35 3.57
chr17 50352700 50353700 11.72 5.47
chr17 50401700 50402700 11.11 4.76
chr17 50449500 50450500 11.85 5.41
chr17 50491800 50493400 11.57 6.85
chr17 50600300 50601300 11.43 1.27
chr17 50747100 50748100 11.77 7.26
chr17 50824200 50825700 12.10 7.00
chr17 50840500 50841500 11.70 2.17
chr17 50884100 50885100 10.75 2.37
chr17 51306300 51307300 11.19 0.19
chr17 51448700 51449700 11.04 1.08
chr17 51527700 51528700 10.86 6.24
chr17 51544300 51545800 10.10 0.26
chr17 51640200 51641200 10.65 2.78
chr17 51775900 51776900 10.94 1.74
chr17 51808800 51809800 10.34 2.83
chr17 51865900 51866900 11.05 1.11
chr17 51873000 51874100 10.82 6.35
chr17 51894800 51899500 10.47 4.14
chr17 52112200 52113200 11.15 6.92
chr17 52199600 52200600 11.00 2.07
chr17 52236900 52238200 10.80 2.40
chr17 52337300 52338300 11.26 5.57
chr17 52353100 52355000 11.04 4.77
chr17 52396500 52397500 10.97 3.99
chr17 52656500 52657500 10.72 6.91
chr17 52750700 52751700 10.59 2.89
chr17 53359200 53360200 10.36 4.33
chr17 53402300 53403300 10.23 2.18
chr17 53460700 53461900 10.32 6.26
chr17 53482400 53483800 10.71 6.76
chr17 53579500 53580500 9.92 4.90
chr17 53982400 53983500 10.33 4.21
chr17 54226300 54227400 10.32 1.92
chr17 54448600 54450400 12.42 0.11
chr17 54463300 54464400 11.10 1.45
chr17 54657900 54660300 11.18 7.16
chr17 54815300 54816500 10.45 6.33
chr17 54890600 54891600 10.98 0.15
chr17 54916500 54918500 11.59 0.30
chr17 55068700 55069700 11.04 4.78
chr17 55100600 55102000 11.45 0.14
chr17 55127300 55128300 10.18 4.18
chr17 55227900 55229000 11.28 6.57
chr17 55375100 55376100 11.54 3.94
chr17 55713800 55714800 10.63 2.58
chr17 55823100 55824800 10.58 6.87
chr17 55834300 55839800 10.65 4.24
chr17 55860000 55861000 10.63 5.16
chr17 56148500 56150000 12.18 0.00
chr17 56152200 56153300 11.84 2.57
chr17 56352800 56353800 11.82 7.46
chr17 57376900 57379100 12.99 0.08
chr17 57469700 57471700 12.34 4.41
chr17 57471800 57473000 10.72 0.00
chr17 57622700 57623700 11.18 4.86
chr17 57673700 57675200 10.15 0.09
chr17 57704800 57705800 10.42 3.47
chr17 57724500 57725500 10.97 6.20
chr17 57838300 57839300 10.58 5.83
chr17 57946000 57947000 10.45 4.37
chr17 58216100 58217100 10.39 1.46
chr17 58456000 58457000 11.03 1.33
chr17 58726100 58727100 12.28 4.23
chr17 58752900 58753900 10.66 2.57
chr17 58885700 58886700 10.77 5.41
chr17 58941500 58942500 10.74 2.69
chr17 59067900 59068900 10.76 3.58
chr17 59081200 59082200 12.19 3.36
chr17 59340200 59344300 10.72 1.39
chr17 59524600 59526100 10.98 6.26
chr17 59859200 59861800 11.02 6.13
chr17 59914000 59915000 11.17 6.09
chr17 60127600 60128600 11.58 1.94
chr17 60306500 60308100 10.85 0.84
chr17 60553500 60554600 12.07 3.51
chr17 60616300 60617500 10.74 6.90
chr17 60905200 60911700 13.08 4.95
chr17 60925300 60926300 11.44 2.24
chr17 60950000 60951000 10.55 2.97
chr17 60967900 60969900 11.74 0.17
chr17 61008900 61009900 11.38 5.18
chr17 61241800 61242800 11.97 4.35
chr17 61289400 61290500 11.27 3.86
chr17 61295900 61297300 12.11 0.19
chr17 61316900 61317900 10.24 4.63
chr17 61620600 61621600 10.93 1.77
chr17 61992500 61993500 10.78 6.76
chr17 62201400 62202800 11.52 6.11
chr17 62240800 62241800 10.09 5.60
chr17 62440300 62441600 10.82 6.40
chr17 62679400 62680400 11.28 6.30
chr17 62797400 62798400 10.95 1.32
chr17 62919600 62920600 12.36 1.64
chr17 63442700 63444700 11.81 7.49
chr17 63494600 63495600 9.98 2.34
chr17 63724400 63725600 10.75 0.15
chr17 63957200 63958200 11.14 5.33
chr17 64031900 64033000 10.66 6.57
chr17 64123800 64124800 11.87 3.83
chr17 64456100 64457700 11.70 0.00
chr17 64604000 64605200 11.86 5.46
chr17 64678900 64679900 11.06 3.16
chr17 65179500 65181400 10.24 3.90
chr17 65273000 65274000 11.25 1.64
chr17 65293600 65294700 10.63 6.61
chr17 65430700 65431700 11.52 4.88
chr17 65483600 65484600 11.02 1.98
chr17 65606600 65607600 11.03 4.76
chr17 65635100 65636200 11.15 5.47
chr17 65775200 65776200 11.80 4.76
chr17 65914900 65916000 11.57 0.10
chr17 66316100 66317400 11.02 5.42
chr17 66623800 66624900 10.75 6.39
chr17 66774700 66775700 10.61 5.81
chr17 67025800 67027300 11.10 5.35
chr17 67159500 67160500 10.84 6.70
chr17 67628500 67629500 11.06 0.06
chr17 67653800 67656200 11.67 7.39
chr17 67732700 67736800 11.11 2.03
chr17 67764800 67765800 11.70 4.03
chr17 68074800 68075800 11.09 4.89
chr17 68105500 68107500 12.44 0.00
chr17 68293700 68294800 10.82 0.19
chr17 68345800 68346800 11.19 2.53
chr17 68408900 68409900 11.88 1.65
chr17 68487100 68488100 10.87 1.95
chr17 68551800 68552800 11.09 4.95
chr17 68604200 68605400 10.88 4.48
chr17 68646700 68647800 11.12 2.15
chr17 68687500 68688500 11.11 5.26
chr17 68758600 68759600 11.96 3.85
chr17 68832100 68833200 11.67 7.27
chr17 68901200 68902400 10.96 5.90
chr17 69010700 69011700 10.81 2.67
chr17 69037900 69039700 10.32 0.34
chr18 3037600 3038600 10.88 4.71
chr18 3083300 3084300 11.51 3.51
chr18 3111100 3112100 11.42 2.20
chr18 3130300 3131300 10.86 6.01
chr18 3152100 3153100 11.78 6.64
chr18 3178800 3179800 10.91 3.36
chr18 3199400 3200400 11.43 5.90
chr18 3280000 3281200 10.50 0.82
chr18 3616800 3618000 12.08 0.00
chr18 3884500 3891100 12.81 0.17
chr18 4177600 4178600 10.99 5.09
chr18 4221200 4222200 12.70 2.52
chr18 4477400 4478600 10.48 3.10
chr18 4478700 4479700 10.81 2.74
chr18 4502400 4503400 10.95 6.56
chr18 4578700 4583700 10.64 2.97
chr18 4602400 4603400 10.22 5.89
chr18 4643100 4644100 11.15 5.37
chr18 4758700 4764500 10.41 4.53
chr18 4867100 4868100 10.77 0.49
chr18 4908400 4909400 11.69 4.16
chr18 4980400 4981400 10.71 2.57
chr18 5202600 5203600 11.55 6.35
chr18 5323100 5324800 11.28 6.17
chr18 5473300 5474900 10.09 0.18
chr18 5567400 5568400 10.51 5.42
chr18 5769400 5770400 10.42 2.57
chr18 5952500 5953800 10.59 0.39
chr18 5965800 5966900 10.77 6.87
chr18 6067400 6068400 10.64 6.48
chr18 6386700 6387700 10.06 4.93
chr18 6477300 6478600 13.06 0.16
chr18 6680500 6681500 11.72 1.96
chr18 6908500 6912400 11.64 3.09
chr18 6933000 6934100 11.96 0.07
chr18 7271600 7272600 10.41 3.91
chr18 7428500 7429500 10.48 5.47
chr18 7709600 7710600 10.96 3.49
chr18 7883000 7884000 11.37 5.20
chr18 8011300 8012400 11.27 5.80
chr18 8063200 8064200 11.27 5.16
chr18 8133800 8134900 10.30 5.30
chr18 9064700 9065900 10.98 6.37
chr18 9132500 9134400 11.01 4.60
chr18 9533100 9534100 11.87 4.62
chr18 9579500 9580500 11.69 1.86
chr18 9704700 9705700 10.57 3.57
chr18 9730500 9732000 10.44 6.37
chr18 9789000 9790000 10.52 2.43
chr18 9816100 9817700 10.81 2.23
chr18 9824300 9825300 10.67 4.12
chr18 9884300 9886100 10.89 5.65
chr18 10213600 10214900 10.91 1.09
chr18 10229800 10230800 10.65 6.28
chr18 10382700 10383700 10.94 2.01
chr18 10498700 10499700 10.66 5.48
chr18 10624200 10625200 10.55 3.61
chr18 11102700 11103700 13.37 1.51
chr18 11253300 11254300 11.51 2.49
chr18 11482100 11484300 11.90 0.58
chr18 11525900 11529900 11.29 4.29
chr18 11606000 11607000 10.90 3.98
chr18 11965800 11967200 11.44 5.15
chr18 12051200 12052200 10.97 0.49
chr18 12257600 12258600 11.61 6.09
chr18 12373600 12374600 11.25 4.66
chr18 12719500 12720500 10.35 5.97
chr18 12913100 12914100 10.41 5.83
chr18 13011700 13015300 11.82 0.14
chr18 13036000 13038600 11.69 0.00
chr18 13309700 13312700 10.18 2.58
chr18 13520600 13530100 13.36 5.82
chr18 13767000 13768000 10.06 6.12
chr18 13894400 13895800 11.24 0.00
chr18 14029800 14033100 11.77 0.25
chr18 14072200 14073400 11.34 0.03
chr18 14362400 14363400 10.34 6.11
chr18 14643600 14645700 9.96 5.52
chr18 14761200 14762200 10.49 6.50
chr18 14979900 14983600 10.42 3.20
chr18 14999000 15000000 10.67 2.49
chr18 15645900 15647000 11.01 7.09
chr18 15718700 15720700 10.61 0.00
chr18 15843800 15844800 10.23 3.49
chr18 15945500 15946500 10.96 4.41
chr18 16120500 16121500 10.34 5.08
chr18 16155400 16156500 10.40 6.56
chr18 16338700 16339900 10.36 3.34
chr18 16472400 16473400 10.46 1.69
chr18 16813100 16814100 10.17 3.19
chr18 17120700 17121700 10.32 3.23
chr18 17238700 17239800 12.69 3.56
chr18 17292400 17293600 10.34 5.26
chr18 17310700 17312200 10.83 6.27
chr18 17633400 17634400 11.03 4.60
chr18 17714000 17715200 11.09 7.07
chr18 17790900 17792300 10.67 5.86
chr18 18051200 18052200 11.75 4.37
chr18 18200300 18201400 12.00 4.43
chr18 18448800 18449800 11.17 2.73
chr18 18471000 18472000 11.96 7.30
chr18 18536200 18537200 11.49 4.16
chr18 18719600 18721800 10.74 0.10
chr18 18914700 18918300 11.68 4.01
chr18 18934400 18935400 9.72 3.39
chr18 18940200 18941200 10.81 6.69
chr18 18968900 18970000 11.54 0.31
chr18 19037300 19038300 11.94 3.58
chr18 19102400 19103400 11.12 3.62
chr18 19182700 19183800 11.60 5.79
chr18 19199800 19204400 10.35 4.68
chr18 19251100 19252400 11.49 4.95
chr18 19346600 19347600 11.05 4.38
chr18 19394300 19396600 10.95 1.22
chr18 19519600 19522100 10.19 4.47
chr18 19589700 19591800 11.92 0.28
chr18 19713800 19714900 10.32 0.18
chr18 19882300 19883300 12.13 5.42
chr18 19978700 19979700 10.10 2.37
chr18 20031200 20032200 10.55 3.47
chr18 20162100 20163100 10.78 3.88
chr18 20208200 20212200 9.77 2.23
chr18 20224100 20225100 10.35 1.97
chr18 20298700 20299800 11.79 6.83
chr18 20368600 20369900 10.18 6.44
chr18 20401900 20404400 11.57 7.42
chr18 20419900 20421000 8.59 0.50
chr18 20485900 20486900 10.55 2.61
chr18 20519500 20520700 10.15 2.13
chr18 20563300 20564600 10.79 6.35
chr18 20771000 20772200 11.43 2.02
chr18 21242600 21243600 11.45 2.76
chr18 21331700 21332700 12.27 3.26
chr18 21612900 21613900 11.92 4.69
chr18 22004800 22006200 12.95 1.69
chr18 22247700 22249700 11.07 6.08
chr18 22356100 22357100 11.65 7.34
chr18 22693400 22694400 10.20 5.89
chr18 22797200 22798400 10.70 5.24
chr18 22825300 22828700 10.37 4.53
chr18 22937600 22938600 10.51 3.35
chr18 23267400 23268400 10.05 5.51
chr18 23359500 23360500 10.44 6.29
chr18 23405600 23408000 10.56 5.87
chr18 23424700 23425700 10.77 2.67
chr18 23440100 23441100 11.00 4.21
chr18 23490300 23491400 11.02 0.10
chr18 23539800 23540800 11.28 2.56
chr18 23617600 23618600 10.69 5.72
chr18 23791100 23792100 11.59 5.22
chr18 23803600 23804600 11.41 6.44
chr18 23877000 23878000 12.10 4.70
chr18 23952000 23953000 10.92 6.43
chr18 24305300 24306300 11.31 1.65
chr18 24353300 24354300 12.97 3.40
chr18 24526900 24527900 11.58 5.45
chr18 24719800 24720800 10.50 5.23
chr18 24767200 24768700 9.98 0.36
chr18 24891700 24892800 10.97 5.90
chr18 24942200 24951100 12.21 5.24
chr18 25060900 25064700 10.86 5.96
chr18 25143600 25145300 11.24 0.09
chr18 25158900 25159900 11.26 5.28
chr18 25189300 25191000 11.00 6.77
chr18 25349700 25350700 10.64 5.99
chr18 25359300 25360300 10.96 6.76
chr18 25424300 25425300 11.88 2.36
chr18 25485900 25486900 11.64 4.54
chr18 25610600 25611600 11.00 1.90
chr18 25691800 25692800 11.03 5.47
chr18 25757100 25758100 10.47 2.83
chr18 25914000 25915000 10.91 0.71
chr18 26109700 26116000 12.64 3.83
chr18 26196300 26198600 11.51 4.41
chr18 26245900 26250700 12.72 0.89
chr18 26338700 26344500 10.47 2.23
chr18 26375800 26378400 10.28 2.78
chr18 26454600 26458100 10.97 4.70
chr18 26474100 26478600 8.30 0.00
chr18 26584900 26586700 13.15 6.52
chr18 26704200 26705300 11.03 6.23
chr18 26799400 26801300 11.33 7.35
chr18 27084700 27085700 12.35 7.46
chr18 27139300 27140300 10.95 1.87
chr18 27413600 27414600 10.42 2.93
chr18 27561800 27562800 11.14 4.91
chr18 27596400 27597600 10.68 6.68
chr18 27616200 27617200 10.62 1.16
chr18 28146500 28147500 11.05 6.25
chr18 28417400 28418600 10.75 5.99
chr18 28833500 28834500 10.79 6.75
chr18 28867000 28868000 11.79 1.00
chr18 28980800 28982300 12.05 5.40
chr18 29096700 29097700 11.14 5.90
chr18 29285200 29286200 11.44 5.44
chr18 29300400 29301700 11.47 0.13
chr18 29406100 29407100 13.06 2.35
chr18 29418700 29419700 11.85 5.80
chr18 29505900 29507500 11.99 7.63
chr18 29552700 29553700 11.09 5.46
chr18 29584500 29590700 11.59 0.08
chr18 29733700 29734700 12.02 2.99
chr18 29805600 29806600 11.62 2.07
chr18 29901300 29902700 11.58 6.14
chr18 30015300 30016300 11.42 4.69
chr18 30402600 30403600 10.10 5.16
chr18 30537600 30538600 10.40 5.75
chr18 30709400 30710400 11.53 0.93
chr18 30945400 30946400 11.15 6.49
chr18 31043700 31044700 10.93 4.11
chr18 31105300 31106400 10.66 6.85
chr18 31209000 31210000 10.84 3.68
chr18 31392300 31394700 11.79 7.35
chr18 31582800 31585800 10.59 2.42
chr18 31641000 31642000 10.44 6.47
chr18 31701500 31702500 11.52 0.59
chr18 31721900 31722900 10.98 3.24
chr18 31868100 31869400 13.06 5.85
chr18 32137200 32138200 10.81 6.19
chr18 32243500 32248000 13.16 5.60
chr18 32290400 32292600 13.04 0.24
chr18 32330200 32332000 12.33 0.00
chr18 32364600 32365600 11.21 1.68
chr18 32925800 32926800 11.27 3.63
chr18 32955000 32956400 10.76 5.54
chr18 33694700 33695800 11.20 3.74
chr18 33892200 33893200 11.22 6.35
chr18 34080400 34081400 11.71 6.09
chr18 34603800 34605000 10.82 6.94
chr18 34651500 34652500 10.92 4.72
chr18 34882200 34883400 11.39 7.13
chr18 34953800 34954800 11.51 6.54
chr18 35030500 35031500 11.15 4.18
chr18 35704100 35707600 10.53 5.65
chr18 36100000 36101000 10.44 4.08
chr18 36173200 36174200 10.77 4.38
chr18 36260400 36261400 11.28 1.15
chr18 36315100 36316200 10.74 6.76
chr18 36333800 36335700 10.88 0.27
chr18 36614200 36615200 11.33 6.56
chr18 36644700 36645700 11.43 4.91
chr18 36945100 36946300 11.29 6.97
chr18 37051300 37052300 11.30 6.34
chr18 37587800 37589200 12.43 0.25
chr18 37642100 37644400 12.04 0.39
chr18 37670300 37671500 12.47 0.14
chr18 37860200 37861200 11.70 2.99
chr18 37887100 37888400 10.64 6.04
chr18 37924100 37925200 10.10 0.85
chr18 38894100 38898600 10.10 2.81
chr18 38898700 38903700 10.35 2.97
chr18 38993000 38994000 11.15 6.98
chr18 39012400 39014900 11.20 0.41
chr18 39382400 39384800 10.00 0.74
chr18 39563200 39570000 11.61 0.01
chr18 39580500 39581500 10.07 1.55
chr18 39844700 39853700 11.08 0.18
chr18 39866700 39867700 13.12 0.47
chr18 39891200 39892200 10.72 2.65
chr18 39992300 39993300 11.20 4.81
chr18 40050700 40051800 12.75 0.89
chr18 40100000 40101000 10.75 1.88
chr18 40221800 40222900 11.21 4.04
chr18 40319200 40320200 11.12 5.54
chr18 40390800 40392000 12.18 0.37
chr18 40412900 40414000 10.51 5.17
chr18 40436800 40437800 10.56 5.37
chr18 40559200 40560200 10.76 6.77
chr18 40711500 40712500 11.64 0.76
chr18 40756500 40757500 11.63 5.29
chr18 40782100 40791900 10.92 3.11
chr18 40853000 40854000 10.76 5.10
chr18 40952700 40953800 10.64 6.19
chr18 41034800 41038600 10.28 0.80
chr18 41038700 41041000 11.26 1.94
chr18 41521500 41523600 11.60 1.27
chr18 41561600 41562600 10.59 3.09
chr18 41589800 41590900 11.53 1.44
chr18 41662400 41663800 10.98 0.00
chr18 42084300 42085300 9.86 5.68
chr18 42229400 42230400 10.85 6.77
chr18 42344800 42345900 11.10 6.99
chr18 42397600 42398600 11.03 3.28
chr18 42398700 42399800 11.22 0.00
chr18 42463400 42464600 11.24 3.16
chr18 42512100 42513100 10.99 1.99
chr18 42620200 42621200 12.02 3.93
chr18 42642700 42643700 11.65 6.33
chr18 42750200 42751200 11.12 1.25
chr18 43035000 43036800 11.86 7.68
chr18 43193900 43194900 10.69 4.13
chr18 43311600 43314200 11.25 5.50
chr18 43610300 43612200 10.23 4.67
chr18 43620800 43621800 10.50 6.72
chr18 43906900 43909300 11.72 0.10
chr18 44183400 44184500 10.48 1.37
chr18 44356900 44357900 11.25 6.26
chr18 44974500 44975500 10.86 2.99
chr18 45128800 45129800 11.22 2.24
chr18 45393700 45394900 10.43 6.58
chr18 45413500 45414500 11.37 1.62
chr18 45454700 45455700 11.23 4.83
chr18 45527600 45528600 11.09 3.83
chr18 45598800 45600100 10.63 0.48
chr18 45641100 45647000 13.10 8.16
chr18 45954300 45958300 13.26 0.04
chr18 46141500 46142500 11.21 2.54
chr18 46163700 46164900 11.64 7.11
chr18 46324100 46325200 10.34 6.13
chr18 46935700 46936700 10.98 3.93
chr18 47025700 47026700 11.28 3.90
chr18 47250400 47251400 10.89 6.50
chr18 47429100 47430100 10.95 6.56
chr18 47796400 47797400 11.60 4.43
chr18 47910000 47911200 11.67 6.70
chr18 48160700 48161700 12.07 0.74
chr18 48487100 48488100 11.10 7.04
chr18 49047500 49048500 11.42 2.45
chr18 49275000 49276000 12.02 5.86
chr18 49582400 49584300 10.84 2.54
chr18 49687100 49688700 11.32 0.67
chr18 50027100 50028100 11.08 6.70
chr18 50153700 50155400 10.57 0.46
chr18 50158700 50159700 10.53 1.57
chr18 50238700 50242800 11.08 6.03
chr18 50293500 50295400 12.56 0.33
chr18 50545600 50546600 10.27 0.09
chr18 50622000 50623000 11.46 7.36
chr18 50666000 50667100 10.95 6.33
chr18 50766200 50767200 10.92 4.22
chr18 50906100 50907200 10.70 5.24
chr18 51113000 51115900 10.68 0.32
chr18 51245900 51246900 11.52 5.24
chr18 51379500 51380500 11.06 5.69
chr18 51475000 51476000 11.75 1.82
chr18 51507400 51510600 11.01 6.12
chr18 51960000 51961100 12.00 6.34
chr18 52017300 52018300 11.03 6.66
chr18 52064300 52065300 11.30 2.95
chr18 52214200 52215200 11.49 2.96
chr18 52261100 52262100 11.12 1.56
chr18 52719600 52720800 12.02 7.37
chr18 52794800 52795800 11.57 6.40
chr18 52910100 52911100 11.12 2.87
chr18 52936000 52938200 11.37 7.25
chr18 52963400 52964400 11.94 5.06
chr18 53061200 53066000 12.88 7.98
chr18 53546800 53548100 11.45 6.23
chr18 54011600 54014800 11.35 2.37
chr18 54031700 54032700 10.35 6.15
chr18 54043200 54044500 11.41 7.05
chr18 54145800 54146800 10.39 6.00
chr18 54289300 54290300 10.23 0.83
chr18 54420700 54421700 10.36 2.83
chr18 54445500 54448100 10.74 6.90
chr18 54581100 54582100 11.30 3.55
chr18 54762400 54763600 10.95 4.55
chr18 54778900 54780200 10.96 7.06
chr18 54842200 54844400 10.89 5.72
chr18 55054800 55055800 11.05 4.13
chr18 55105000 55108400 10.74 2.79
chr18 55198700 55199800 10.85 5.65
chr18 55222900 55223900 10.42 4.40
chr18 55261700 55264300 13.22 0.00
chr18 55323800 55325200 11.29 5.87
chr18 55370900 55371900 10.52 3.29
chr18 55513800 55514800 10.54 4.50
chr18 55531700 55534400 11.33 4.77
chr18 55549500 55550500 11.40 6.70
chr18 55583400 55584700 12.37 6.31
chr18 55688300 55689300 10.47 4.71
chr18 55738700 55739700 10.28 1.96
chr18 55771500 55776300 10.10 3.42
chr18 55842600 55843600 9.89 4.55
chr18 56033200 56034200 10.61 3.54
chr18 56070700 56072600 10.56 6.22
chr18 56080600 56081600 10.38 1.20
chr18 56121500 56122500 11.13 5.07
chr18 56422900 56423900 11.14 7.03
chr18 56468600 56469900 10.20 4.87
chr18 56690600 56691600 10.86 3.60
chr18 56730700 56731700 11.03 6.68
chr18 56794600 56795600 11.41 6.97
chr18 56819500 56822000 11.17 0.87
chr18 57073600 57074600 11.61 4.29
chr18 57114800 57115800 11.00 2.69
chr18 57253000 57254000 10.77 4.92
chr18 57272900 57273900 11.00 3.32
chr18 57397600 57398600 11.41 4.00
chr18 57528500 57529500 11.47 6.91
chr18 57766000 57767500 11.83 0.28
chr18 58285100 58286100 11.57 2.05
chr18 58305600 58306600 12.80 3.32
chr18 58405900 58409300 11.92 3.59
chr18 58623300 58624300 11.09 1.38
chr18 58687100 58688100 11.05 4.64
chr18 58710300 58711300 11.12 4.20
chr18 58748400 58749900 11.01 4.44
chr18 58794200 58795200 10.93 3.53
chr18 59068200 59069900 11.47 0.36
chr18 59155900 59156900 11.70 5.69
chr18 59163800 59164800 11.87 4.43
chr18 59249200 59250200 12.01 5.42
chr18 59654300 59655300 11.45 5.00
chr18 59722300 59724100 11.16 0.96
chr18 59949100 59950100 11.52 3.92
chr18 60267300 60268700 11.70 0.58
chr18 60302500 60308600 9.86 0.00
chr18 60374200 60375300 11.42 0.20
chr18 60398700 60400000 10.82 4.65
chr18 60591700 60592700 11.56 5.84
chr18 60709400 60715600 11.45 0.00
chr18 60926600 60927600 10.27 6.55
chr18 61173300 61174300 10.31 6.36
chr18 61225600 61227400 12.61 0.46
chr18 61461700 61462700 11.19 4.39
chr18 61522700 61525300 11.75 6.96
chr18 61732800 61733800 10.86 6.85
chr18 62062400 62063500 10.71 6.62
chr18 62145100 62146100 10.33 5.45
chr18 62356500 62357500 10.60 1.23
chr18 62387400 62389200 11.17 7.07
chr18 62764400 62765400 10.50 1.69
chr18 62938800 62939800 10.53 1.76
chr18 62958700 62959700 11.06 4.90
chr18 62989100 62990700 11.62 0.15
chr18 63248500 63249500 11.30 4.51
chr18 63305100 63309700 11.47 4.12
chr18 63443900 63445000 10.65 3.99
chr18 63527400 63529700 11.49 6.13
chr18 63574200 63575200 11.58 3.35
chr18 63737600 63738600 10.50 4.19
chr18 63750200 63751300 10.35 4.95
chr18 63761900 63764000 11.04 6.15
chr18 63836400 63837500 10.26 6.11
chr18 63920800 63921800 10.39 5.09
chr18 63950500 63951500 10.83 4.67
chr18 64019400 64020400 10.71 6.96
chr18 64104900 64106400 10.99 6.92
chr18 64332100 64333100 10.44 2.97
chr18 64343300 64345600 10.91 3.19
chr18 64445700 64446700 10.81 3.55
chr18 64497000 64498100 10.72 3.69
chr18 64545700 64546800 10.12 1.02
chr18 64657400 64658600 10.84 0.00
chr18 64658700 64660700 10.88 3.99
chr18 64837600 64838600 10.73 1.65
chr18 64838700 64841400 10.41 3.24
chr18 64887200 64888200 10.86 1.15
chr18 64951000 64952000 10.98 6.23
chr18 64978700 64979800 10.67 2.99
chr18 65068100 65069700 10.69 0.50
chr18 65133600 65134600 10.30 4.85
chr18 65209000 65210100 10.50 2.28
chr18 65349000 65350000 10.62 5.83
chr18 65734900 65736200 12.82 4.29
chr18 65804500 65805500 11.45 5.77
chr18 66054600 66055600 10.58 3.15
chr18 66135100 66136800 11.02 6.52
chr18 66530100 66531100 10.24 1.77
chr18 66611600 66612900 12.22 0.51
chr18 66629300 66635700 8.42 0.01
chr18 66640300 66641400 12.51 7.17
chr18 66721900 66726900 11.23 0.01
chr18 66754000 66755000 10.78 2.98
chr18 66869300 66870300 11.48 6.51
chr18 67063000 67064200 10.76 2.68
chr18 67250600 67251600 9.96 3.55
chr18 67368400 67369400 10.79 3.22
chr18 67381200 67387600 11.77 0.01
chr18 67532800 67534400 10.59 0.53
chr18 67858700 67862000 10.75 0.30
chr18 67891200 67892200 11.58 5.16
chr18 67923400 67924500 11.40 5.29
chr18 68134600 68136600 12.65 2.56
chr18 68159100 68160900 12.88 6.28
chr18 68216800 68217800 10.57 5.15
chr18 68379100 68380300 10.88 6.39
chr18 68544700 68545700 10.99 6.01
chr18 68630700 68631700 10.86 3.35
chr18 68756200 68757200 11.34 3.01
chr18 68851500 68852600 12.32 7.47
chr18 68928900 68929900 10.93 6.28
chr18 68977500 68978500 11.93 2.39
chr18 68988200 68989200 12.07 3.85
chr18 69041400 69042500 10.22 3.67
chr18 69278700 69279700 10.42 6.00
chr18 69400400 69401400 11.08 3.57
chr18 69628000 69629000 10.47 4.92
chr18 69641100 69642500 10.55 3.74
chr18 69798800 69802300 11.20 2.49
chr18 69831700 69836100 12.02 2.63
chr18 69851200 69852400 11.01 1.39
chr18 69981700 69982700 11.57 5.91
chr18 70054100 70055100 10.54 4.40
chr18 70172500 70174000 10.60 4.69
chr18 70211200 70212300 10.99 4.06
chr18 70297000 70298300 10.50 5.13
chr18 70325900 70327700 12.47 0.02
chr18 70589500 70590500 10.27 4.61
chr18 70608000 70609900 10.95 2.94
chr18 70698700 70702600 12.28 6.76
chr18 70763700 70764700 11.19 5.22
chr18 70792700 70794000 9.94 5.34
chr18 70818700 70819700 10.67 0.74
chr18 70891700 70893100 12.03 5.22
chr18 70954800 70956000 11.28 0.72
chr18 71004900 71006600 9.36 0.03
chr18 71230000 71231000 12.55 6.48
chr18 71272100 71275700 11.22 2.62
chr18 71381400 71382600 12.22 7.53
chr18 71572900 71573900 10.15 2.89
chr18 71660300 71661500 10.68 6.87
chr18 71754000 71755300 12.83 0.57
chr18 72007600 72008600 11.12 4.80
chr18 72353600 72358600 10.17 3.31
chr19 3119500 3120900 10.70 6.32
chr19 3222500 3227500 10.28 2.70
chr19 3847000 3848200 11.78 3.54
chr19 3942700 3944000 10.46 6.75
chr19 4141500 4142500 10.47 2.78
chr19 4439200 4440200 10.49 3.62
chr19 4501100 4502100 10.95 5.46
chr19 4601500 4602500 10.90 7.05
chr19 4974600 4981700 10.07 3.52
chr19 4998600 5002400 9.67 0.02
chr19 5145400 5146800 11.58 1.65
chr19 5425200 5431100 12.72 7.60
chr19 5444200 5445200 10.35 5.39
chr19 5558200 5559200 11.31 6.67
chr19 5576100 5577500 11.30 4.72
chr19 5732600 5733600 10.84 3.69
chr19 5761000 5762000 11.24 6.42
chr19 5801300 5803100 11.05 6.03
chr19 5860200 5861500 11.09 0.04
chr19 6023400 6024400 9.77 2.22
chr19 6050000 6051200 11.09 6.90
chr19 6157800 6158800 10.26 0.60
chr19 6189300 6190300 10.41 6.76
chr19 6295800 6296900 11.35 0.54
chr19 6315500 6316500 11.42 1.79
chr19 6410700 6411700 10.74 2.79
chr19 6550000 6551200 11.04 5.42
chr19 6711300 6712300 10.65 3.11
chr19 6714500 6715800 11.18 4.06
chr19 6747600 6748600 9.85 2.66
chr19 6803900 6805000 10.19 4.36
chr19 6829800 6830800 10.77 3.93
chr19 6897200 6898200 10.26 5.82
chr19 7035600 7036600 10.15 2.42
chr19 7262500 7263700 10.49 2.78
chr19 7283600 7284900 9.84 1.00
chr19 7357500 7359100 10.31 3.72
chr19 7514500 7515900 10.94 0.18
chr19 7581700 7582700 11.02 5.85
chr19 7720000 7726900 10.83 1.93
chr19 8065400 8067700 10.62 0.20
chr19 8347800 8350100 11.64 6.57
chr19 8423300 8424300 10.63 1.18
chr19 8454700 8456000 11.02 4.85
chr19 8529100 8530400 11.19 0.32
chr19 8561200 8563800 10.94 0.06
chr19 8685700 8686700 11.24 4.88
chr19 8943800 8944800 11.48 3.36
chr19 8997800 8999200 11.66 0.35
chr19 9111300 9112300 10.81 4.59
chr19 9148800 9153100 11.42 6.97
chr19 9540400 9544700 11.97 0.83
chr19 9665900 9667100 10.64 6.67
chr19 9692700 9693700 10.77 6.01
chr19 9838900 9839900 10.98 6.93
chr19 10031200 10032200 10.89 1.93
chr19 10108700 10109700 10.64 1.49
chr19 10232000 10233000 10.25 4.01
chr19 10295600 10296600 10.27 5.06
chr19 10360900 10362000 11.28 5.57
chr19 10725600 10726600 11.42 2.55
chr19 10940900 10941900 11.12 3.89
chr19 11157300 11158300 10.49 0.56
chr19 11383400 11389000 11.20 3.46
chr19 11548600 11549600 10.90 4.71
chr19 11603100 11604100 10.63 5.27
chr19 11721900 11722900 11.00 4.13
chr19 11791700 11793100 11.62 0.45
chr19 11891100 11892100 11.33 1.27
chr19 11919800 11920800 11.49 1.12
chr19 11949300 11950300 11.05 2.93
chr19 12027000 12028200 11.26 0.61
chr19 12051400 12053600 11.69 6.55
chr19 12091000 12093600 11.44 0.28
chr19 12309100 12310100 10.88 0.96
chr19 12963500 12964500 11.57 4.81
chr19 13029500 13030500 10.68 6.27
chr19 13352000 13353000 10.73 1.62
chr19 13358100 13359200 10.89 5.17
chr19 13386200 13394400 12.80 2.07
chr19 13458800 13459800 11.50 7.32
chr19 13649600 13650600 11.79 3.95
chr19 13666700 13667700 10.97 2.17
chr19 13749400 13750400 11.33 5.87
chr19 13988500 13989500 11.39 4.36
chr19 14206400 14207400 10.98 0.93
chr19 14351100 14352100 11.67 3.23
chr19 14451600 14452600 11.23 6.70
chr19 14469400 14470400 11.66 5.80
chr19 14833000 14834000 11.17 4.96
chr19 14925000 14926000 10.92 1.29
chr19 15252900 15253900 11.06 5.17
chr19 15255700 15256700 10.02 3.85
chr19 15426200 15427300 11.12 7.19
chr19 15675600 15676600 11.47 0.18
chr19 15951200 15952200 10.89 2.20
chr19 15959800 15960800 9.87 2.01
chr19 15997300 15998300 9.76 2.03
chr19 16074700 16075800 11.73 6.88
chr19 16352400 16353600 10.90 4.97
chr19 16425500 16426900 11.26 0.36
chr19 16790300 16791300 10.52 5.69
chr19 16823200 16824500 10.56 5.34
chr19 16879100 16880300 10.81 5.98
chr19 16942700 16943700 11.91 3.59
chr19 17008900 17009900 11.64 3.07
chr19 17318500 17319500 12.38 3.90
chr19 17340500 17341500 12.43 7.16
chr19 17390700 17391700 10.96 4.38
chr19 17466500 17467800 10.76 2.72
chr19 17542500 17543500 11.07 6.34
chr19 17572500 17573500 11.28 4.44
chr19 17588300 17589800 11.15 0.19
chr19 17629500 17634400 11.33 0.49
chr19 17700500 17701500 12.09 3.76
chr19 17774500 17775600 9.10 0.28
chr19 17842000 17843000 10.75 5.14
chr19 17922600 17923600 11.20 4.69
chr19 17946500 17947500 11.71 5.02
chr19 18041600 18042600 11.44 4.89
chr19 18097200 18098200 11.08 6.84
chr19 18167000 18169100 10.88 4.73
chr19 18266800 18274400 10.50 3.97
chr19 18317500 18318500 10.39 0.28
chr19 18356400 18357400 11.36 4.72
chr19 18394900 18396200 11.67 0.57
chr19 18417600 18418600 11.10 6.26
chr19 18455900 18456900 10.91 2.96
chr19 18488300 18490000 11.83 5.24
chr19 18666700 18667700 10.27 3.90
chr19 18680200 18681200 10.78 6.87
chr19 18724300 18725300 11.67 3.43
chr19 18894500 18899200 10.25 0.01
chr19 18984300 18985300 10.49 1.34
chr19 19067400 19068400 12.16 6.17
chr19 19377400 19383300 10.91 1.02
chr19 19543900 19550100 10.90 2.71
chr19 19769100 19770400 12.32 0.00
chr19 20048000 20049000 10.27 3.04
chr19 20064100 20065100 10.42 4.76
chr19 20091400 20092400 10.44 1.29
chr19 20144900 20145900 10.46 4.18
chr19 20179300 20180300 10.60 4.74
chr19 20294500 20295500 10.23 3.03
chr19 20346300 20347400 10.12 0.35
chr19 20354500 20355700 10.67 6.65
chr19 20459100 20460200 10.97 4.19
chr19 20541100 20542100 10.66 5.95
chr19 20569000 20570000 10.59 6.04
chr19 20575600 20576800 10.89 3.28
chr19 20645400 20646400 10.91 5.45
chr19 20668300 20669300 12.31 7.21
chr19 20728900 20729900 11.35 5.31
chr19 20879100 20880100 10.74 2.50
chr19 21156100 21157500 11.68 7.21
chr19 21331400 21332400 11.38 7.00
chr19 21450600 21451600 11.64 4.96
chr19 21457800 21458800 11.77 3.84
chr19 21682200 21691400 9.11 3.49
chr19 21704100 21708300 12.70 0.08
chr19 21746400 21752300 10.58 5.12
chr19 21830400 21831500 10.12 1.29
chr19 21891200 21892200 10.75 3.97
chr19 21899100 21900100 10.23 2.46
chr19 22019500 22020500 10.24 2.89
chr19 22215100 22216200 11.08 5.42
chr19 22323000 22324000 10.73 1.36
chr19 22334700 22335800 11.67 6.03
chr19 22426200 22427200 11.74 6.16
chr19 22455500 22457800 11.26 1.37
chr19 22610500 22611500 10.50 6.38
chr19 22618900 22619900 11.01 4.18
chr19 22645200 22646200 11.22 6.27
chr19 22670700 22672100 11.59 4.62
chr19 22686400 22687400 12.54 4.00
chr19 22768800 22769900 11.75 7.44
chr19 22857200 22858600 11.07 0.44
chr19 23068200 23069200 11.15 5.27
chr19 23283400 23288900 11.98 7.52
chr19 23314500 23322300 10.89 0.46
chr19 23362100 23371500 12.72 2.95
chr19 23522400 23523700 11.49 3.53
chr19 23580200 23581300 10.94 6.14
chr19 23654500 23655500 9.87 0.89
chr19 23678100 23679100 10.29 4.66
chr19 23884900 23885900 11.32 1.56
chr19 23969300 23970300 10.95 0.46
chr19 24048400 24049400 11.37 4.23
chr19 24297800 24298800 10.70 5.69
chr19 24417300 24418300 11.62 5.02
chr19 24587400 24594400 10.91 2.28
chr19 24840600 24841600 11.30 7.02
chr19 24901500 24902600 10.62 5.77
chr19 24921500 24922600 11.12 1.90
chr19 24946800 24947800 10.67 2.56
chr19 25146000 25147100 11.53 4.10
chr19 25277400 25278500 10.62 5.64
chr19 25499900 25500900 10.39 1.60
chr19 25585300 25587300 11.59 6.23
chr19 26023500 26025600 11.54 6.99
chr19 26042500 26043500 11.40 5.04
chr19 26139800 26140800 10.51 3.25
chr19 26346700 26347700 11.12 4.95
chr19 26370300 26371300 10.89 1.63
chr19 26382300 26383900 12.15 6.92
chr19 26713400 26714400 11.42 4.16
chr19 26996700 26997900 11.03 5.13
chr19 27067900 27068900 11.33 1.15
chr19 27337000 27338000 11.61 1.84
chr19 27712100 27713100 9.92 5.03
chr19 27824000 27825000 11.38 6.52
chr19 27846700 27847700 10.64 4.89
chr19 27866100 27867100 9.82 1.54
chr19 28015400 28016400 11.31 2.34
chr19 28096600 28097700 11.48 7.25
chr19 28203800 28204800 11.74 3.17
chr19 28304700 28307500 10.89 3.53
chr19 28512900 28513900 11.33 5.27
chr19 28516700 28517700 10.81 5.09
chr19 28770500 28771500 10.84 1.47
chr19 28818600 28819600 11.88 5.65
chr19 29022200 29023200 11.09 2.21
chr19 29347500 29348600 10.66 6.19
chr19 29465000 29466000 10.87 6.98
chr19 29518400 29519400 11.38 4.90
chr19 29811400 29812500 11.24 4.31
chr19 29829100 29830400 12.65 0.29
chr19 29848700 29849700 11.24 3.31
chr19 29896100 29897100 11.21 3.78
chr19 29917100 29918200 10.89 4.86
chr19 30110200 30111200 10.19 5.63
chr19 30287100 30288100 11.96 1.66
chr19 30384500 30386900 12.73 0.14
chr19 30447100 30448100 11.25 1.78
chr19 30535500 30536500 10.45 1.36
chr19 30630200 30631200 10.80 4.32
chr19 31111100 31112900 10.13 0.87
chr19 31250000 31251000 10.62 2.45
chr19 31385800 31386800 11.09 5.20
chr19 31482100 31484700 11.93 5.49
chr19 31581900 31582900 10.15 2.60
chr19 31599000 31600400 10.81 7.02
chr19 31655200 31656200 10.21 2.73
chr19 31693100 31694100 10.54 5.38
chr19 31794500 31795900 11.20 6.21
chr19 31831600 31832600 10.97 3.04
chr19 31918700 31919700 10.84 4.77
chr19 32023100 32024100 11.10 3.26
chr19 32354600 32355600 10.54 5.85
chr19 32500900 32502200 11.44 0.51
chr19 32694500 32695500 10.32 3.17
chr19 32784900 32785900 10.89 6.68
chr19 32802500 32803900 10.77 0.35
chr19 32911700 32912700 11.12 5.62
chr19 32968200 32969300 10.01 0.32
chr19 33196200 33197200 11.39 2.92
chr19 33506500 33507500 10.61 4.08
chr19 33657600 33658600 10.83 4.55
chr19 33755200 33756200 12.32 2.68
chr19 33804800 33805800 12.21 0.81
chr19 33821800 33823200 11.28 6.30
chr19 33896100 33897100 10.64 4.45
chr19 34020000 34021000 10.35 1.40
chr19 34097600 34098600 10.54 5.92
chr19 34186500 34187500 10.34 4.18
chr19 34228400 34229500 10.64 0.50
chr19 34334500 34335500 11.01 6.98
chr19 34362100 34363100 11.17 2.83
chr19 34457500 34458600 11.05 5.97
chr19 34487100 34488500 10.41 5.14
chr19 34693400 34694400 11.82 1.98
chr19 34770600 34771600 10.56 2.76
chr19 34776100 34777100 10.18 2.62
chr19 34827600 34834000 9.91 1.87
chr19 34870000 34871000 9.95 2.46
chr19 35138200 35139700 9.39 0.39
chr19 35203000 35204000 9.61 5.08
chr19 35470100 35471200 10.40 4.54
chr19 35551200 35552200 10.56 2.30
chr19 35676400 35677600 12.40 0.92
chr19 35801700 35803800 9.06 0.14
chr19 35857900 35858900 10.40 6.11
chr19 35973400 35974400 11.16 5.02
chr19 36287200 36288200 11.18 6.34
chr19 36338400 36344400 12.72 6.02
chr19 36490700 36491800 11.21 6.87
chr19 36559900 36561000 11.00 4.05
chr19 36611300 36612300 10.42 6.51
chr19 36616300 36617300 11.14 6.21
chr19 36642500 36643500 10.84 6.90
chr19 36663000 36665000 10.35 3.58
chr19 36866000 36867800 9.21 0.22
chr19 36934500 36941500 12.40 0.01
chr19 37008900 37009900 11.16 5.06
chr19 37029200 37030200 12.18 1.73
chr19 37109800 37110800 11.28 4.83
chr19 37523300 37526000 13.05 0.92
chr19 37599100 37600200 10.83 4.60
chr19 37735900 37737100 10.75 5.42
chr19 37786000 37787000 10.49 3.50
chr19 38019300 38020700 11.17 7.24
chr19 38055300 38056300 11.42 2.07
chr19 38192300 38193300 11.26 4.96
chr19 39002500 39004500 10.97 5.84
chr19 39026300 39027700 10.39 6.40
chr19 39225000 39226100 10.08 3.31
chr19 39254500 39255500 10.50 1.87
chr19 39513200 39514200 10.09 5.70
chr19 39516700 39517700 11.07 4.09
chr19 39549900 39551100 10.71 0.63
chr19 39566500 39567500 10.45 6.13
chr19 40019300 40020300 10.35 6.14
chr19 40110100 40112700 10.59 2.09
chr19 40149600 40150600 11.07 0.52
chr19 40202100 40208200 10.46 1.25
chr19 40248400 40250100 10.99 6.25
chr19 40325600 40326600 12.14 4.00
chr19 40371700 40372700 10.65 5.99
chr19 40374700 40378300 9.77 3.35
chr19 40412300 40413300 11.11 2.15
chr19 40498800 40501700 12.04 5.97
chr19 40606300 40611000 11.16 3.65
chr19 40856800 40857900 11.52 5.01
chr19 40994700 40995700 11.72 4.44
chr19 41040900 41041900 11.80 2.38
chr19 41139800 41140900 10.28 6.60
chr19 41461100 41462100 10.57 4.68
chr19 41635500 41636500 10.34 2.87
chr19 41667600 41668600 10.59 3.13
chr19 41758300 41759300 10.51 2.34
chr19 41910200 41911200 10.22 6.20
chr19 41920600 41922000 11.08 0.25
chr19 41994800 41995900 10.36 5.55
chr19 42042700 42043700 11.88 1.29
chr19 42103600 42104600 10.05 1.75
chr19 42176900 42179200 11.13 0.98
chr19 42531400 42532400 10.34 6.55
chr19 42689300 42690300 10.68 3.24
chr19 42721100 42722100 10.65 6.15
chr19 42951500 42952500 10.41 4.55
chr19 43461300 43462300 9.97 3.78
chr19 43548800 43549800 10.59 3.74
chr19 43731200 43733000 10.86 0.00
chr19 43775000 43776000 9.97 5.90
chr19 43943800 43944800 11.40 6.25
chr19 43983100 43984100 11.16 3.37
chr19 44177000 44180300 10.15 5.51
chr19 44374500 44375500 12.07 0.01
chr19 44463200 44464200 10.67 5.51
chr19 44476500 44477500 10.85 6.64
chr19 44631100 44632100 10.91 3.86
chr19 44755300 44756400 10.46 3.99
chr19 44979600 44980600 11.45 7.34
chr19 45193400 45194400 10.46 6.08
chr19 45208200 45209200 10.58 2.45
chr19 45302200 45303200 11.02 4.29
chr19 45538900 45540300 10.96 6.90
chr19 45566300 45567300 11.59 3.95
chr19 45768800 45769800 11.02 6.72
chr19 45859300 45860300 11.18 7.23
chr19 46014500 46015600 11.11 6.78
chr19 46065100 46066100 11.22 7.06
chr19 46080500 46081500 10.12 2.48
chr19 46113300 46114300 10.42 1.99
chr19 46198900 46199900 12.44 4.07
chr19 46423800 46424800 11.01 6.77
chr19 47148500 47149500 10.81 6.99
chr19 47195200 47196200 10.92 5.58
chr19 47297200 47298200 10.64 4.77
chr19 47320300 47323600 11.52 7.39
chr19 47346700 47348400 10.48 4.04
chr19 47725200 47729600 11.86 0.11
chr19 47829100 47830100 9.71 4.68
chr19 47834500 47836000 10.72 3.37
chr19 48036100 48037100 10.96 6.10
chr19 48268100 48269100 9.93 4.14
chr19 48354500 48355600 10.21 3.36
chr19 48374500 48377200 12.01 0.00
chr19 48491600 48492600 10.53 4.98
chr19 48846700 48847800 11.25 3.82
chr19 48912500 48914400 10.51 0.23
chr19 49269600 49274000 9.86 3.32
chr19 49702400 49704700 11.12 0.06
chr19 49722100 49723500 10.37 5.76
chr19 49893300 49894400 11.86 5.94
chr19 50362200 50363300 10.58 4.61
chr19 50375700 50376700 11.04 6.93
chr19 50687200 50688300 10.95 3.72
chr19 50864700 50865900 10.52 3.96
chr19 51169700 51170700 10.74 5.75
chr19 51363600 51364600 10.81 6.85
chr19 51563000 51570600 10.64 5.23
chr19 51617000 51624400 10.27 5.98
chr19 51641200 51642200 10.84 3.57
chr19 52370300 52372600 12.92 0.07
chr19 52380900 52382700 11.75 0.25
chr19 52844200 52845400 10.94 5.39
chr19 53082500 53083500 10.70 6.76
chr19 53153300 53154400 10.91 4.15
chr19 53194500 53195500 10.89 5.28
chr19 53235100 53236100 9.85 2.27
chr19 53283200 53284300 10.55 6.09
chr19 53518400 53520200 12.26 0.38
chr19 53618800 53621000 11.33 6.36
chr19 53646600 53647600 10.85 5.47
chr19 53929400 53930400 10.56 2.99
chr19 54251400 54252400 11.50 6.85
chr19 54260700 54262700 10.78 6.90
chr19 54320400 54321500 10.86 0.75
chr19 54683700 54689900 10.73 1.24
chr19 54847800 54848800 10.94 5.49
chr19 55003200 55004200 10.56 1.14
chr19 55030400 55031400 10.38 3.17
chr19 55034500 55035600 11.08 3.06
chr19 55344400 55345400 10.30 4.79
chr19 55442100 55443100 10.79 3.37
chr19 55613200 55614200 10.75 2.13
chr19 55723400 55724400 10.89 5.04
chr19 55789700 55791000 11.01 3.88
chr19 55927700 55928900 11.17 7.05
chr19 55945700 55946800 10.76 5.20
chr19 56689100 56690100 11.31 0.81
chr19 56882800 56883800 10.52 6.22
chr19 57066700 57067700 11.65 5.76
chr19 57206900 57207900 11.41 3.38
chr19 57442200 57443200 11.22 5.41
chr19 57469400 57470400 11.26 1.55
chr19 57739700 57740900 10.87 5.57
chr19 57879600 57880700 11.28 6.51
chr19 57953400 57954400 10.85 0.62
chr19 58058800 58059800 11.21 1.66
chr19 58238000 58239000 10.94 3.26
chr19 58307900 58308900 10.35 4.51
chr19 58347100 58348100 10.88 1.39
chr19 58562600 58563600 10.54 1.12
chr19 58840800 58841900 11.54 6.88
chr19 59009500 59010500 11.03 6.64
chr19 59243200 59244200 11.97 2.97
chr19 59301100 59303600 11.29 6.95
chr19 59334900 59335900 11.20 2.69
chr19 59390100 59391100 10.22 4.77
chr19 59467900 59468900 10.63 6.19
chr19 59695800 59697900 11.27 7.04
chr19 60022700 60023700 10.89 5.49
chr19 60262500 60263500 11.72 6.27
chr19 60329400 60332100 12.37 7.90
chr19 60724000 60725200 11.66 4.93
chr19 61041700 61042800 11.49 5.34
chr19 61415100 61418000 10.03 0.27
chr19 61771800 61773600 11.33 6.06
chr19 61851700 61852800 11.45 5.41
chr19 62010400 62011400 11.82 3.17
chr19 62071600 62073100 10.71 3.88
chr19 62125400 62129500 10.17 0.01
chr19 62134500 62135500 9.57 3.07
chr19 62533100 62534400 10.60 6.08
chr19 62570600 62573000 9.28 0.06
chr19 62589000 62590000 11.13 4.40
chr19 62619300 62620300 10.53 5.48
chr19 62655100 62656300 10.46 4.96
chr19 62688600 62689600 11.56 1.68
chr19 62726300 62727300 10.68 5.65
chr19 62752700 62753800 10.98 6.78
chr19 62844200 62845200 10.26 3.69
chr19 62952100 62953200 11.35 4.59
chr19 62992800 62994100 11.78 2.08
chr19 63015000 63016100 11.19 6.69
chr19 63066700 63067900 10.09 2.64
chr19 63210500 63211500 11.00 6.76
chr19 63381200 63382300 11.82 0.71
chr19 63442700 63444400 13.29 0.33
chr19 63469000 63470800 8.51 0.18
chr19 63497000 63498500 10.69 5.52
chr19 63681700 63682700 10.94 6.53
chr19 63720400 63721900 11.23 6.73
chr19 63794500 63797800 11.80 7.50
chr19 63921900 63924700 11.41 4.06
chr19 64162000 64163200 11.79 5.45
chr19 64537300 64538600 11.59 1.08
chr19 64569700 64571700 11.50 0.28
chr19 64605300 64606300 10.86 0.47
chr19 64664800 64665800 11.02 1.11
chr19 64684700 64685700 11.10 3.72
chr19 64729800 64730800 10.30 4.28
chr19 64969100 64973000 10.69 0.47
chr19 65062000 65063400 13.16 0.32
chr19 65147400 65151500 10.07 3.38
chr19 65161700 65162900 11.09 6.49
chr19 65193000 65194100 12.42 1.43
chr19 65226200 65231500 11.04 3.30
chr19 65260000 65261200 10.43 6.51
chr19 65285600 65287900 10.68 3.45
chr19 65344800 65347300 10.11 2.84
chr19 65394900 65395900 9.92 5.20
chr19 65568700 65569700 12.50 5.30
chr19 65897300 65901500 11.12 1.97
chr19 65959300 65961800 10.74 2.44
chr19 66082100 66083300 10.63 3.73
chr19 66102400 66103400 10.76 1.37
chr19 66144400 66150000 10.26 2.72
chr19 66154900 66157700 11.39 0.02
chr19 66466400 66474400 9.85 0.00
chr19 66474500 66475900 10.90 0.05
chr19 66778700 66780000 12.41 0.67
chr19 66965400 66966400 10.31 2.92
chr19 67000300 67001300 10.70 1.14
chr19 67224800 67226300 9.85 5.86
chr19 67292400 67293400 10.44 5.67
chr19 67436500 67437600 10.43 6.54
chr19 67529300 67531600 10.26 1.40
chr19 67881800 67889300 10.07 4.19
chr19 67901700 67902700 11.15 7.21
chr19 67946100 67947100 10.39 5.07
chr19 68187100 68188100 11.66 3.39
chr19 68214600 68215800 10.77 0.84
chr19 68445300 68446300 12.86 3.15
chr19 68485000 68486500 11.72 6.67
chr19 68502700 68504300 12.64 0.52
chr19 68525200 68526200 10.14 1.63
chr19 68605300 68606500 11.79 0.08
chr19 68782700 68784800 10.82 1.37
chr2 3077900 3078900 12.59 6.04
chr2 3137900 3139500 13.00 8.16
chr2 3465800 3466800 11.34 4.52
chr2 3553200 3554200 11.21 3.53
chr2 3582200 3589600 10.36 5.05
chr2 3853800 3856400 10.82 1.54
chr2 3944100 3945100 11.32 1.61
chr2 3990300 3991300 10.80 0.88
chr2 4135000 4136000 11.18 4.59
chr2 4241200 4242200 11.06 1.74
chr2 4392000 4393000 11.07 3.19
chr2 4528200 4529200 10.66 6.02
chr2 4746400 4747400 10.47 6.19
chr2 4777100 4778100 10.57 5.80
chr2 4979800 4980800 10.72 1.03
chr2 5024100 5025500 10.75 4.43
chr2 5065500 5066500 11.11 1.40
chr2 5585500 5586500 11.16 4.83
chr2 5623800 5624800 10.68 6.75
chr2 5992300 5993300 11.03 6.93
chr2 6026200 6027500 11.88 7.56
chr2 6047200 6048700 11.75 1.13
chr2 6067400 6068900 11.71 0.12
chr2 6082100 6083400 11.67 0.81
chr2 6145800 6150500 10.49 4.16
chr2 6320800 6321800 11.64 6.02
chr2 6369900 6371600 11.78 7.24
chr2 6385200 6395100 8.57 1.40
chr2 6398600 6399600 11.13 3.36
chr2 6497700 6498700 11.18 2.52
chr2 6708300 6709300 11.33 7.02
chr2 6835600 6837000 12.11 0.14
chr2 6912100 6913700 10.71 0.32
chr2 7556000 7557000 12.52 3.96
chr2 7559800 7560800 11.86 1.62
chr2 7589800 7590900 11.03 1.87
chr2 7783100 7784400 11.37 0.08
chr2 7988400 7991800 10.19 1.50
chr2 8023500 8024700 11.59 7.42
chr2 8039900 8043000 11.07 5.77
chr2 8086300 8088300 9.66 0.16
chr2 8405400 8406400 11.34 4.20
chr2 8420200 8421200 10.64 3.15
chr2 8548300 8549400 10.95 4.51
chr2 8612300 8613600 11.77 7.19
chr2 8872100 8873100 10.86 1.26
chr2 8905500 8906500 12.03 4.04
chr2 8919000 8920000 11.13 3.22
chr2 8986100 8987100 11.11 6.78
chr2 9120400 9121600 12.20 2.84
chr2 9215800 9216800 12.17 7.38
chr2 9297100 9298100 10.83 0.31
chr2 9414500 9415600 12.49 1.31
chr2 9545200 9546200 12.21 7.28
chr2 9587200 9588200 11.49 1.61
chr2 9812600 9813600 11.47 3.95
chr2 9928600 9929600 10.88 5.51
chr2 9955400 9956800 11.84 0.00
chr2 10060800 10061900 10.89 6.75
chr2 10106300 10107300 10.62 2.67
chr2 10207300 10210900 10.88 5.81
chr2 10336000 10337000 10.81 4.02
chr2 10337100 10338200 10.90 1.61
chr2 10680500 10684300 12.58 7.92
chr2 10858700 10864700 10.97 0.08
chr2 11078800 11079800 11.02 3.97
chr2 11156000 11157000 10.83 4.51
chr2 11157100 11158100 11.96 3.72
chr2 11272600 11273600 11.75 3.60
chr2 11422200 11423200 11.16 3.43
chr2 11614700 11615700 11.75 7.34
chr2 11826200 11828600 12.17 2.29
chr2 11854300 11855500 11.76 0.41
chr2 11923200 11924200 10.50 5.28
chr2 11986300 11987300 10.40 4.15
chr2 12008400 12010000 11.46 4.48
chr2 12122900 12125600 10.76 5.33
chr2 12182000 12183000 12.06 4.47
chr2 12206400 12207400 10.83 4.49
chr2 12432600 12433600 10.88 3.63
chr2 12549400 12550400 11.14 6.79
chr2 12592700 12594800 11.69 3.47
chr2 12597100 12598300 11.69 0.00
chr2 12730700 12731800 10.61 4.32
chr2 12783700 12785000 10.10 1.33
chr2 12797100 12798300 11.56 4.75
chr2 12878600 12879600 12.64 0.10
chr2 13104000 13105000 10.30 3.17
chr2 13303500 13305400 12.18 0.00
chr2 13327200 13337000 10.38 0.00
chr2 13337100 13342400 12.07 0.01
chr2 13406900 13407900 11.44 0.81
chr2 13481000 13482000 11.24 7.12
chr2 13604700 13605700 11.42 1.95
chr2 13757500 13762800 11.20 0.09
chr2 13957100 13958400 9.67 0.19
chr2 13995600 13996700 10.63 0.14
chr2 14199200 14200200 11.17 5.17
chr2 14253000 14254400 11.11 0.05
chr2 14332100 14333100 10.74 5.29
chr2 14439500 14440700 12.56 0.24
chr2 14635800 14637000 10.01 4.82
chr2 14637100 14638700 10.19 6.15
chr2 14701400 14703900 11.32 2.97
chr2 15204800 15205800 10.75 6.78
chr2 15499700 15503100 10.68 6.70
chr2 15643100 15644200 11.19 6.47
chr2 15674300 15675300 10.45 2.52
chr2 15677600 15678600 10.98 1.89
chr2 15722500 15723500 11.41 6.51
chr2 16055300 16056300 11.00 4.39
chr2 16132400 16133600 11.49 3.92
chr2 16564700 16567100 12.94 0.04
chr2 16715300 16716300 11.19 1.89
chr2 16717100 16718100 10.45 1.33
chr2 16846400 16848400 11.07 1.68
chr2 17044700 17049200 10.65 6.35
chr2 17187600 17188700 11.06 2.42
chr2 17309100 17310100 10.55 3.03
chr2 17354400 17355400 10.87 6.39
chr2 17766400 17767400 10.59 6.00
chr2 17949900 17951200 10.90 6.15
chr2 18323900 18326400 12.73 0.15
chr2 18497700 18499400 10.86 0.24
chr2 18654100 18655100 10.79 3.27
chr2 18693600 18694600 11.09 6.21
chr2 18989800 18990900 11.45 3.97
chr2 19095100 19096100 11.50 4.60
chr2 19221700 19222900 11.68 5.67
chr2 19237600 19238600 11.53 6.35
chr2 19293800 19294800 11.94 2.16
chr2 19366800 19369600 9.80 0.10
chr2 19408100 19409100 11.72 2.47
chr2 19550900 19551900 10.89 3.22
chr2 19607600 19608600 11.06 3.50
chr2 19638500 19643500 11.28 3.38
chr2 19725500 19726600 10.77 6.26
chr2 19778500 19779500 10.93 4.38
chr2 19899000 19900000 10.74 6.34
chr2 19947300 19949400 10.92 4.11
chr2 20033600 20035100 11.01 7.03
chr2 20066000 20067100 10.81 1.20
chr2 20170900 20171900 11.53 1.78
chr2 20310200 20312300 11.04 7.04
chr2 20450600 20451600 11.83 1.99
chr2 20465500 20471400 10.98 2.57
chr2 20532100 20533100 11.27 3.15
chr2 20845500 20846500 9.67 3.23
chr2 20951400 20952400 10.19 6.12
chr2 21019100 21020100 10.81 6.10
chr2 21143800 21148900 10.87 3.68
chr2 21168700 21170500 10.41 0.18
chr2 21281600 21287800 10.41 2.84
chr2 21561900 21562900 10.64 5.22
chr2 21647700 21648700 11.56 6.76
chr2 21682700 21685000 10.23 6.37
chr2 21983500 21984500 10.42 6.39
chr2 21997400 21998400 10.57 2.18
chr2 22024200 22025200 10.36 1.57
chr2 22043500 22044500 10.07 2.74
chr2 22299200 22304000 11.12 0.14
chr2 22359700 22363300 11.94 3.76
chr2 22483600 22486400 10.63 0.31
chr2 22686500 22688900 11.58 0.07
chr2 22711300 22712400 11.51 7.15
chr2 22748200 22750100 12.06 7.56
chr2 23096000 23097000 10.88 5.90
chr2 23259300 23260300 10.70 5.78
chr2 23381200 23383300 11.28 0.44
chr2 23403300 23404500 11.30 0.59
chr2 23468500 23469500 10.29 3.76
chr2 23553100 23554200 11.01 2.28
chr2 23810000 23811400 10.53 6.51
chr2 24215500 24216500 11.15 3.56
chr2 24287600 24289800 11.34 0.38
chr2 24309200 24311800 11.98 7.13
chr2 24557700 24558700 11.34 5.39
chr2 24622400 24623400 11.68 2.57
chr2 24782300 24783300 10.36 5.34
chr2 24826400 24827800 10.31 6.61
chr2 24871300 24872500 11.21 2.39
chr2 24957600 24958600 11.32 5.39
chr2 25084200 25085200 9.47 2.71
chr2 25102400 25103500 10.75 6.44
chr2 25153100 25154100 10.21 4.63
chr2 25267000 25268300 11.29 7.22
chr2 25367100 25368100 10.82 6.53
chr2 25411700 25413900 11.47 5.75
chr2 25463600 25464700 10.65 5.89
chr2 25508000 25509000 10.87 0.38
chr2 25559500 25560500 11.36 6.64
chr2 25579700 25580700 10.85 7.05
chr2 25617100 25618100 10.31 2.93
chr2 25985600 25988800 11.68 6.12
chr2 26057600 26058600 11.56 4.77
chr2 26115500 26116500 10.60 5.20
chr2 26141400 26142400 11.98 5.09
chr2 26220500 26228000 10.72 4.36
chr2 26414800 26417000 12.22 0.04
chr2 26539000 26540000 10.77 0.60
chr2 26589200 26590200 10.19 2.63
chr2 26597100 26598600 10.54 6.50
chr2 26769000 26770000 10.70 3.77
chr2 26777700 26779100 10.94 0.03
chr2 26858600 26867300 9.34 2.17
chr2 27383100 27384100 10.69 6.15
chr2 27664800 27665800 10.49 2.13
chr2 27818800 27820000 11.56 1.58
chr2 27887700 27888700 12.46 5.69
chr2 27919100 27920800 12.30 6.91
chr2 27984400 27985700 11.19 0.46
chr2 28014300 28015300 11.18 6.54
chr2 28022600 28023600 10.65 5.34
chr2 28106500 28109600 11.73 4.92
chr2 28270400 28271400 10.96 0.73
chr2 28352200 28353200 11.77 3.62
chr2 28404000 28405000 12.21 3.53
chr2 28449200 28450200 11.93 7.46
chr2 28585500 28587900 13.15 0.21
chr2 28608900 28613000 11.53 0.07
chr2 28687900 28689100 12.11 0.46
chr2 28762800 28764200 10.79 6.47
chr2 29139300 29140800 11.98 5.19
chr2 29190700 29193400 11.18 5.36
chr2 29274200 29275200 9.87 4.84
chr2 29340800 29346000 12.54 0.10
chr2 29381600 29382700 10.43 6.25
chr2 29408200 29409200 10.87 5.45
chr2 29493400 29497000 9.48 3.14
chr2 29497700 29505500 8.35 4.50
chr2 29657100 29659900 9.92 2.30
chr2 29709800 29710900 10.20 6.60
chr2 29848200 29850100 10.24 0.28
chr2 29882800 29883800 11.25 6.69
chr2 30079900 30083500 12.27 7.92
chr2 30269700 30270700 10.52 3.40
chr2 30291400 30292400 10.39 2.31
chr2 30402800 30405100 10.61 3.53
chr2 30509600 30517000 11.36 1.42
chr2 30517100 30526200 10.28 0.80
chr2 30864600 30866900 10.29 4.46
chr2 30975200 30977000 10.55 0.01
chr2 30977100 30978100 11.12 2.61
chr2 31023300 31024500 10.27 6.60
chr2 31135900 31136900 10.77 3.50
chr2 31160500 31161800 11.82 0.18
chr2 31186000 31187000 10.62 5.24
chr2 31243600 31244900 12.47 0.15
chr2 31339100 31340200 10.90 4.93
chr2 31365900 31367000 10.29 5.07
chr2 31384100 31385600 11.16 2.49
chr2 31440600 31441600 11.54 1.64
chr2 31534300 31535900 10.89 0.09
chr2 31691400 31693600 12.37 0.19
chr2 31790500 31791500 9.91 4.84
chr2 31828100 31829200 10.34 3.83
chr2 32079600 32083700 9.99 3.24
chr2 32204400 32205400 11.90 5.59
chr2 32268700 32269700 11.89 2.42
chr2 32418100 32419400 11.65 7.15
chr2 32602200 32603300 12.82 3.33
chr2 32740200 32742900 10.49 0.02
chr2 32951700 32953100 10.33 3.85
chr2 33003200 33009600 11.62 4.81
chr2 33070200 33071600 10.46 5.71
chr2 33115900 33117000 10.20 5.35
chr2 33209700 33210900 11.57 0.11
chr2 33517200 33518300 10.79 0.65
chr2 33589700 33590700 10.78 2.60
chr2 33626100 33627300 10.72 3.66
chr2 33644800 33646300 10.34 0.72
chr2 33661500 33664900 10.47 6.38
chr2 33765000 33766300 11.12 0.57
chr2 33877300 33878300 10.50 5.88
chr2 33952200 33953500 11.03 6.80
chr2 34025800 34027100 11.25 0.95
chr2 34266300 34267300 10.83 1.52
chr2 34311600 34312600 10.35 3.02
chr2 34464300 34465900 11.92 7.44
chr2 34535300 34536300 11.29 6.21
chr2 34642800 34643900 11.01 1.55
chr2 34664500 34665600 11.34 1.89
chr2 34765800 34766900 11.57 2.44
chr2 34822800 34823800 11.93 3.03
chr2 34955700 34957000 12.30 6.98
chr2 34959900 34962800 10.96 3.47
chr2 35072700 35073700 10.71 6.74
chr2 35094500 35095500 11.63 4.34
chr2 35193300 35194300 11.34 3.87
chr2 35201900 35203000 11.60 5.92
chr2 35475100 35476500 11.99 5.05
chr2 35623400 35624400 11.12 3.89
chr2 35687200 35695200 13.13 3.42
chr2 35728600 35729600 11.04 4.82
chr2 35975900 35976900 10.56 3.58
chr2 36121400 36122400 10.51 3.90
chr2 36250800 36251900 10.77 1.27
chr2 36413700 36414800 11.38 6.99
chr2 36443400 36446100 10.45 0.01
chr2 36594800 36595900 11.32 0.52
chr2 36858300 36859300 11.02 4.74
chr2 36883100 36884100 11.04 2.40
chr2 36931900 36933500 10.53 5.58
chr2 37010200 37011300 11.12 5.56
chr2 37042700 37043800 11.12 5.56
chr2 37096000 37097000 10.38 5.36
chr2 37145800 37146800 10.73 4.42
chr2 37171600 37173000 10.34 0.23
chr2 37226800 37227800 10.88 6.55
chr2 37366200 37367200 10.98 6.75
chr2 37412600 37413600 10.93 4.92
chr2 37462000 37463100 12.10 7.14
chr2 37589000 37590000 11.25 5.97
chr2 37695900 37696900 10.93 0.54
chr2 37843900 37845500 11.06 1.13
chr2 37890700 37895100 10.71 0.60
chr2 37939400 37941700 11.81 0.29
chr2 38003500 38004700 11.27 6.34
chr2 38488600 38491600 12.34 0.94
chr2 38605500 38606600 10.90 5.91
chr2 38686300 38688300 11.37 6.84
chr2 38861500 38862800 10.44 1.02
chr2 38969900 38974500 11.10 4.57
chr2 39022800 39023800 10.88 5.19
chr2 39072000 39073100 10.93 0.96
chr2 39148600 39149600 10.92 1.64
chr2 39270300 39271300 11.08 4.57
chr2 39399800 39401000 10.12 0.39
chr2 39474700 39476600 11.37 5.65
chr2 39704100 39705100 10.88 6.79
chr2 39783900 39785100 10.35 3.98
chr2 39906900 39907900 11.48 6.53
chr2 40238200 40240200 11.61 0.15
chr2 40273600 40275300 11.08 6.99
chr2 40372100 40373100 11.44 5.91
chr2 40475900 40477000 10.78 2.68
chr2 40477100 40478100 11.39 4.89
chr2 40604900 40605900 11.64 3.03
chr2 40900500 40903200 11.82 0.12
chr2 41074200 41075400 11.38 2.67
chr2 41079300 41080400 10.98 0.62
chr2 41151100 41152800 12.63 0.17
chr2 41187800 41189100 10.71 6.49
chr2 41228000 41229000 11.20 5.19
chr2 41268900 41270700 10.98 0.47
chr2 41293700 41294700 11.52 4.59
chr2 41409900 41410900 11.21 2.73
chr2 41418000 41419100 11.69 7.54
chr2 41462500 41463500 10.34 4.44
chr2 41549300 41550300 10.49 5.54
chr2 41826900 41827900 10.56 6.32
chr2 41925900 41927300 10.67 6.90
chr2 41947100 41948400 10.73 6.36
chr2 42205000 42206000 10.66 3.08
chr2 42521900 42522900 10.86 4.25
chr2 42601300 42604400 11.12 6.85
chr2 43197100 43198700 10.97 6.34
chr2 43662500 43663500 10.99 4.41
chr2 43734100 43735400 10.70 5.72
chr2 43762500 43765000 10.99 7.00
chr2 43937100 43939200 11.56 6.93
chr2 44223700 44224700 12.41 4.10
chr2 44237200 44238300 10.98 2.55
chr2 44448600 44449600 11.63 4.91
chr2 44729700 44732000 11.08 0.18
chr2 44869100 44870500 11.86 1.30
chr2 44978500 44979500 10.57 5.51
chr2 45092000 45093000 10.50 5.13
chr2 45188600 45189700 10.86 6.69
chr2 45212500 45213600 10.22 5.17
chr2 45329300 45330400 10.79 6.62
chr2 45356000 45357000 10.18 2.30
chr2 45357100 45358100 10.23 1.52
chr2 45415200 45416200 11.05 4.71
chr2 45419800 45420800 10.23 5.81
chr2 45439100 45440300 10.88 6.44
chr2 45677900 45678900 10.91 4.13
chr2 45877800 45879200 10.68 5.57
chr2 46154300 46156000 10.92 1.19
chr2 46281500 46284400 12.00 0.05
chr2 46339700 46340900 10.41 5.48
chr2 46363800 46364800 11.45 5.57
chr2 46403500 46404700 10.95 6.90
chr2 46535600 46536700 11.20 6.69
chr2 46949600 46950600 10.08 2.36
chr2 47031600 47032700 10.59 6.36
chr2 47049000 47050300 10.48 1.13
chr2 47203700 47205400 11.31 0.65
chr2 47354100 47357000 10.69 0.23
chr2 47357100 47362400 10.08 0.30
chr2 47419000 47421000 12.51 0.36
chr2 47622300 47623300 11.85 4.20
chr2 47889100 47893500 11.60 2.49
chr2 48055800 48056800 10.89 5.83
chr2 48542400 48543700 10.22 0.24
chr2 48914100 48915100 10.28 6.68
chr2 48962600 48963800 11.20 0.74
chr2 49018100 49019800 10.67 6.71
chr2 49239100 49240200 11.14 1.58
chr2 49675300 49676300 10.62 4.56
chr2 49893900 49895000 11.25 0.40
chr2 49973200 49974900 11.27 0.17
chr2 50037100 50045800 10.67 0.87
chr2 50334200 50335200 11.63 1.60
chr2 50351800 50352900 10.61 6.68
chr2 50397100 50400600 10.42 0.00
chr2 50420400 50421700 10.57 6.20
chr2 50595800 50596800 10.84 3.22
chr2 50601000 50602100 10.73 0.50
chr2 50638100 50639100 11.88 6.37
chr2 50840200 50842000 11.03 0.17
chr2 50982200 50986500 11.26 0.00
chr2 50997100 50998100 11.17 4.16
chr2 51180600 51190000 12.05 1.39
chr2 51578800 51580400 10.37 6.48
chr2 51861000 51867900 11.34 5.51
chr2 51903600 51904600 11.98 1.95
chr2 51969900 51970900 11.49 6.29
chr2 52084400 52086400 11.68 0.88
chr2 52127700 52128900 10.79 6.75
chr2 52434500 52435500 11.48 4.23
chr2 52557200 52561700 10.35 2.50
chr2 52743100 52746300 10.34 1.05
chr2 52764500 52765500 10.41 6.02
chr2 53054600 53056600 10.93 7.01
chr2 53087300 53088300 10.76 1.52
chr2 53109800 53111400 10.98 6.30
chr2 53257100 53258100 10.67 3.56
chr2 53277800 53279600 11.59 7.28
chr2 53357500 53359400 11.11 0.12
chr2 53942500 53943500 11.30 7.30
chr2 53975800 53976900 11.07 6.60
chr2 54031000 54034400 10.99 0.30
chr2 54127800 54131000 11.14 6.06
chr2 54187700 54188700 11.20 6.08
chr2 54511300 54513100 12.49 0.88
chr2 54675000 54676000 11.38 2.87
chr2 54689700 54690900 12.68 0.45
chr2 54769400 54771100 10.87 0.20
chr2 54878000 54879000 11.03 4.89
chr2 54947600 54950500 11.04 5.03
chr2 55021700 55022700 10.78 0.48
chr2 55383100 55386100 11.97 0.01
chr2 55603600 55605300 10.71 0.16
chr2 55745900 55754000 11.50 6.51
chr2 55794700 55795800 12.32 4.22
chr2 55885400 55886700 12.37 0.03
chr2 55913600 55914700 10.34 4.34
chr2 55968700 55970000 11.87 0.03
chr2 55995800 55996800 11.92 2.69
chr2 56132300 56134400 11.77 0.19
chr2 56333300 56334300 10.85 0.53
chr2 56712600 56713600 10.88 0.88
chr2 57245800 57246800 11.28 1.44
chr2 57387100 57388100 11.42 3.53
chr2 57674900 57675900 10.96 5.18
chr2 57680700 57681700 10.81 2.89
chr2 57817300 57818700 11.13 5.61
chr2 58344600 58345900 11.68 0.11
chr2 58489800 58490800 11.27 7.21
chr2 58691000 58692200 11.14 6.44
chr2 58839800 58844400 11.43 0.09
chr2 59452100 59453100 11.23 6.53
chr2 59663000 59664000 10.48 3.60
chr2 59942600 59943600 10.90 2.72
chr2 60206900 60208000 11.58 3.81
chr2 60462000 60463000 10.55 2.56
chr2 60561700 60562700 10.18 3.51
chr2 60629600 60631100 11.24 7.25
chr2 60819900 60820900 11.37 6.65
chr2 61001800 61002900 10.90 4.03
chr2 61046000 61047000 11.51 6.78
chr2 61094700 61095700 12.42 1.25
chr2 61330700 61332700 11.53 0.11
chr2 61359100 61363400 11.94 1.25
chr2 61419700 61420800 12.90 0.00
chr2 61511100 61515600 11.91 4.14
chr2 61518100 61519100 11.09 4.88
chr2 61654200 61655200 10.84 5.64
chr2 61759200 61760200 10.76 5.95
chr2 61794800 61796800 11.74 0.30
chr2 61881400 61889200 10.84 4.88
chr2 61919900 61920900 11.22 6.17
chr2 61961800 61963100 11.13 6.26
chr2 62282000 62283000 11.50 6.41
chr2 62378700 62379800 11.09 7.05
chr2 62411300 62413000 12.04 0.74
chr2 62421200 62422200 10.49 4.82
chr2 62620900 62623500 11.29 5.82
chr2 62639100 62640300 11.40 7.30
chr2 62749800 62750800 10.73 2.26
chr2 62961600 62962600 10.75 3.14
chr2 63094600 63095700 11.18 7.10
chr2 63381700 63389700 10.89 3.05
chr2 63498400 63502000 12.19 7.09
chr2 63530200 63532700 12.75 0.13
chr2 63580900 63581900 10.98 5.21
chr2 63650900 63651900 11.14 5.20
chr2 64201600 64202600 10.87 3.40
chr2 64557800 64558800 11.17 5.93
chr2 64627400 64628400 11.57 1.02
chr2 64892500 64893600 12.24 6.27
chr2 64912900 64914200 11.68 6.60
chr2 65066200 65067800 11.64 7.13
chr2 65231500 65232600 11.77 3.65
chr2 65825000 65826000 10.49 6.70
chr2 65972500 65973500 10.98 4.19
chr2 66109200 66111400 11.24 6.03
chr2 66214700 66215800 11.98 6.49
chr2 66253000 66254000 11.30 5.63
chr2 66432600 66433600 11.49 6.23
chr2 66661700 66662700 11.75 7.49
chr2 66846500 66847800 11.11 4.28
chr2 67232500 67233500 12.18 4.89
chr2 67470000 67471000 12.47 0.18
chr2 67821600 67822800 11.65 6.66
chr2 68013800 68015100 11.36 7.25
chr2 68124000 68125000 10.94 3.54
chr2 68259300 68260300 11.12 2.95
chr2 68743500 68744800 11.38 6.35
chr2 68821500 68822500 11.36 4.11
chr2 68953600 68955600 12.98 0.94
chr2 69093500 69094500 11.22 1.64
chr2 69399800 69406600 12.19 0.11
chr2 69451400 69453000 11.05 0.30
chr2 69467800 69477000 12.06 0.06
chr2 70047700 70048700 10.38 6.40
chr2 70203300 70205300 10.18 5.27
chr2 70552100 70553200 11.27 4.02
chr2 70648600 70649600 10.13 0.80
chr2 70693300 70694600 10.63 6.38
chr2 70786800 70787800 10.75 5.58
chr2 70928800 70930500 11.25 0.19
chr2 70947900 70951200 10.98 1.97
chr2 71087600 71090300 12.30 0.16
chr2 71112800 71113800 10.91 6.32
chr2 71124000 71125000 10.92 2.36
chr2 71239800 71241000 11.16 0.54
chr2 71417100 71418200 11.30 6.30
chr2 71457700 71459200 11.17 5.24
chr2 71554100 71555300 10.97 2.76
chr2 71562300 71563300 11.18 7.08
chr2 71594600 71595600 11.03 3.07
chr2 71604200 71605700 10.42 0.08
chr2 71625000 71627700 11.28 0.14
chr2 71718300 71719300 10.82 5.97
chr2 71771000 71772000 10.74 5.58
chr2 71824100 71825100 11.29 2.96
chr2 72297500 72298500 11.11 3.78
chr2 72474200 72475900 11.83 5.49
chr2 72528800 72529800 11.07 1.20
chr2 72572000 72573000 11.64 4.15
chr2 72933700 72934800 11.52 0.58
chr2 72949800 72950800 10.65 3.06
chr2 73735700 73737000 11.58 6.34
chr2 74063900 74064900 10.97 4.23
chr2 74133800 74134900 11.31 5.77
chr2 74139700 74141000 11.71 0.68
chr2 74195000 74196100 11.68 3.82
chr2 74224300 74225900 11.88 7.49
chr2 74254400 74255400 11.24 0.06
chr2 74588300 74589300 11.59 4.39
chr2 74601600 74602600 12.55 1.57
chr2 74755200 74756200 10.86 4.22
chr2 74774200 74775300 11.61 4.02
chr2 75041100 75042100 11.75 6.13
chr2 75090600 75091600 11.45 1.55
chr2 75218600 75219600 12.99 4.28
chr2 75240600 75241600 13.28 0.78
chr2 75554100 75555100 12.38 3.16
chr2 75560800 75561800 10.99 1.56
chr2 75666200 75667200 11.69 4.37
chr2 75705000 75707400 10.62 2.70
chr2 75746000 75747000 10.68 2.18
chr2 75871200 75872200 10.48 5.39
chr2 75955000 75956000 10.50 3.00
chr2 75962400 75963600 12.64 1.00
chr2 76023700 76033500 11.97 2.24
chr2 76432100 76433400 11.03 7.09
chr2 76607700 76608700 10.22 4.06
chr2 76698500 76701100 11.58 0.26
chr2 76757100 76758200 11.42 0.40
chr2 77008600 77009600 11.65 1.14
chr2 77356000 77357000 10.82 6.74
chr2 77563200 77564200 12.01 3.61
chr2 77601800 77604000 11.94 0.11
chr2 77763100 77764200 11.97 4.98
chr2 78290600 78291600 11.14 6.57
chr2 78490700 78495200 11.78 6.80
chr2 78531100 78534100 12.22 2.27
chr2 78789800 78790800 10.65 2.11
chr2 78834600 78835900 11.81 6.31
chr2 78844100 78850300 10.94 0.09
chr2 78864200 78865200 11.46 1.06
chr2 78904300 78905300 10.68 6.65
chr2 78982600 78984600 11.31 0.08
chr2 79042100 79044500 10.16 4.68
chr2 79137200 79141200 10.39 5.39
chr2 79164100 79166900 11.09 0.31
chr2 79238800 79240300 11.15 6.67
chr2 79306300 79307400 10.12 5.77
chr2 79390800 79392600 11.93 0.16
chr2 79504800 79509700 11.39 3.82
chr2 79577100 79582500 10.80 0.41
chr2 79635700 79637000 11.38 6.75
chr2 79675500 79676500 10.27 3.13
chr2 79708600 79710900 12.61 0.16
chr2 79717300 79718700 11.83 2.39
chr2 79791100 79792500 11.49 4.46
chr2 79806200 79808200 10.91 6.75
chr2 79880600 79881600 10.90 4.28
chr2 80012900 80014400 12.13 0.47
chr2 80018200 80021000 11.08 7.14
chr2 80104900 80105900 12.08 2.79
chr2 80270600 80271600 11.04 6.07
chr2 80293400 80294500 11.66 6.91
chr2 80524600 80525600 11.70 6.80
chr2 80540300 80541800 11.21 6.05
chr2 80728100 80729100 10.30 2.79
chr2 81002300 81003400 11.37 2.93
chr2 81104100 81105100 9.69 2.54
chr2 81233500 81234600 11.35 5.28
chr2 81310900 81312600 12.53 0.39
chr2 81339900 81340900 11.47 5.49
chr2 81426700 81427700 10.92 5.20
chr2 81480900 81485600 11.00 0.20
chr2 81502000 81503400 11.29 6.02
chr2 81551800 81554000 10.72 4.19
chr2 81583600 81584800 10.93 6.84
chr2 81657100 81658100 11.09 2.33
chr2 81729600 81733900 11.25 3.12
chr2 82298600 82299600 11.08 6.86
chr2 82487300 82488700 11.47 1.22
chr2 82539900 82540900 10.98 1.84
chr2 83181700 83182800 11.23 6.35
chr2 83262800 83263800 11.47 4.96
chr2 83333500 83336500 11.65 4.19
chr2 83337800 83340600 10.45 0.16
chr2 83603200 83604200 11.01 1.37
chr2 83710300 83711300 10.87 6.28
chr2 83751300 83752300 11.72 5.97
chr2 83767300 83768300 10.59 5.58
chr2 83802400 83803400 11.10 4.17
chr2 83884500 83886800 11.28 6.55
chr2 84203000 84204100 11.54 4.77
chr2 84279500 84280500 11.82 6.86
chr2 84657300 84658300 10.77 6.44
chr2 84732400 84733600 10.72 2.16
chr2 84742800 84743800 10.65 5.63
chr2 84795600 84796900 10.42 6.65
chr2 84864700 84867900 11.64 2.62
chr2 84903200 84904700 11.15 5.83
chr2 84969000 84970400 11.55 0.01
chr2 84994200 84995600 10.73 0.00
chr2 85097300 85098700 9.95 2.95
chr2 85211100 85216100 10.35 6.05
chr2 85233900 85237000 12.21 0.12
chr2 85251900 85252900 10.08 3.99
chr2 85329600 85330600 11.07 6.09
chr2 85386400 85387400 11.23 6.43
chr2 85412700 85413700 11.55 6.29
chr2 85612800 85613800 10.44 1.09
chr2 85718000 85719000 10.19 4.58
chr2 85765400 85766400 9.78 2.91
chr2 85785400 85786600 10.71 0.24
chr2 85933900 85936400 10.91 0.23
chr2 86089900 86090900 10.54 3.41
chr2 86181700 86182700 10.22 5.77
chr2 86234400 86235400 9.90 1.91
chr2 86262000 86263000 11.07 2.82
chr2 86306600 86307600 10.31 3.58
chr2 86350300 86355200 10.90 4.61
chr2 86387100 86388100 10.81 0.35
chr2 86451300 86454000 11.81 1.92
chr2 86569000 86574000 10.19 0.09
chr2 86867300 86868300 11.83 1.52
chr2 87059800 87060800 11.26 5.58
chr2 87280300 87281300 11.76 5.72
chr2 87339100 87340100 9.74 0.19
chr2 87478800 87479800 11.95 7.13
chr2 87537500 87540500 10.82 5.93
chr2 87607400 87608600 10.96 5.40
chr2 87773400 87774400 10.37 4.85
chr2 87806800 87807800 10.33 1.98
chr2 87835600 87836600 10.17 1.28
chr2 87850400 87851400 9.93 0.93
chr2 87913700 87914700 10.53 2.85
chr2 88047000 88048300 10.37 1.21
chr2 88062200 88063200 10.36 4.28
chr2 88128800 88129800 10.54 5.83
chr2 88188500 88189500 12.32 0.91
chr2 88384700 88385700 10.54 4.19
chr2 88488000 88489000 11.14 5.83
chr2 88808800 88810100 10.07 1.17
chr2 89007300 89008300 10.18 0.51
chr2 89117200 89118200 11.40 4.46
chr2 89317100 89318100 11.75 1.37
chr2 89584300 89585700 11.45 7.44
chr2 89608000 89609000 11.05 1.48
chr2 89680700 89681700 12.00 7.54
chr2 89775900 89777000 11.39 4.35
chr2 89893700 89896400 13.28 0.04
chr2 90109900 90111800 10.98 0.51
chr2 90124500 90125500 11.50 6.20
chr2 90145700 90146800 11.99 6.48
chr2 90364800 90365900 11.00 4.14
chr2 90442800 90443800 10.45 3.71
chr2 90497100 90498100 10.73 5.17
chr2 90640400 90645300 12.19 4.33
chr2 90825600 90827000 10.37 3.13
chr2 91185900 91186900 12.40 4.76
chr2 91332200 91333200 11.86 2.71
chr2 91348300 91354500 11.75 6.97
chr2 91357400 91358400 11.04 5.26
chr2 91482400 91483800 11.09 0.61
chr2 91548200 91549200 10.96 7.07
chr2 91572600 91574000 11.54 4.69
chr2 91620900 91621900 10.62 6.71
chr2 91657700 91662500 10.80 6.44
chr2 91684000 91685000 10.95 5.07
chr2 91729600 91730600 10.74 3.73
chr2 91811700 91814300 10.26 4.53
chr2 91867200 91868200 10.35 3.52
chr2 91917600 91918600 11.04 4.97
chr2 91997300 91998300 10.52 1.98
chr2 92051700 92055400 10.77 6.75
chr2 92205600 92206700 11.15 3.76
chr2 92527800 92528800 10.49 4.26
chr2 92547300 92548300 10.65 4.66
chr2 92679600 92680600 10.45 4.16
chr2 92823500 92824700 10.98 6.97
chr2 92924500 92925500 11.19 7.00
chr2 92961300 92962300 10.00 5.92
chr2 92990500 92993100 12.22 6.22
chr2 93557600 93558600 10.55 4.31
chr2 93695000 93696000 10.74 5.56
chr2 93847600 93848600 10.50 6.62
chr2 93898500 93899800 12.31 0.55
chr2 93973500 93974500 10.50 4.21
chr2 94132000 94133000 10.40 4.47
chr2 94182800 94185000 10.48 1.66
chr2 94204500 94205500 10.31 4.86
chr2 94256000 94257000 11.00 5.05
chr2 94257100 94259600 10.82 3.42
chr2 94408300 94409900 11.95 0.27
chr2 94450100 94451700 11.81 4.78
chr2 94515700 94517000 12.44 7.89
chr2 94577100 94578200 11.61 5.15
chr2 94603500 94604500 11.57 4.97
chr2 94769600 94770600 10.83 4.88
chr2 94891500 94892500 12.10 2.42
chr2 95079300 95080900 10.96 0.31
chr2 95520900 95521900 11.14 1.96
chr2 95780000 95781300 10.93 0.63
chr2 96066100 96067100 10.72 3.13
chr2 96300900 96302000 11.05 6.72
chr2 96391800 96392800 10.69 4.33
chr2 96450900 96451900 10.74 6.78
chr2 96615100 96616100 11.44 4.81
chr2 96701700 96702700 11.38 6.83
chr2 96718400 96719600 10.24 6.02
chr2 96916000 96917000 10.10 1.44
chr2 97123900 97124900 11.41 5.78
chr2 97236000 97237000 11.54 4.19
chr2 97237100 97238100 11.45 1.15
chr2 97301700 97302700 11.46 5.48
chr2 97501500 97502500 11.56 4.80
chr2 97539900 97543700 11.47 6.47
chr2 97560700 97561900 11.21 4.55
chr2 97791200 97795800 12.73 0.05
chr2 97827600 97829200 11.28 6.90
chr2 97883300 97884400 11.06 6.18
chr2 97980900 97983200 9.32 0.02
chr2 98237100 98241500 11.94 2.24
chr2 98290600 98295000 12.05 0.08
chr2 98484500 98485500 10.50 1.19
chr2 98634400 98635500 13.12 0.14
chr2 98661600 98662900 11.04 0.15
chr2 98917100 98918100 10.80 5.26
chr2 99073500 99074500 11.09 1.36
chr2 99154900 99155900 10.79 4.52
chr2 99158700 99159800 11.23 3.97
chr2 99187500 99189000 12.52 0.22
chr2 99383200 99384400 11.62 7.21
chr2 99434500 99435500 11.26 5.40
chr2 99528000 99529200 11.17 5.74
chr2 99657800 99658800 11.15 2.78
chr2 100286500 100289800 10.52 3.84
chr2 100623700 100625500 10.98 0.30
chr2 100664400 100665400 10.76 4.90
chr2 100879800 100880800 12.09 5.28
chr2 101049100 101051900 10.31 2.60
chr2 101181600 101182900 12.19 4.23
chr2 101205000 101206400 11.89 7.52
chr2 101334300 101335300 10.62 5.43
chr2 101434300 101435500 13.19 0.00
chr2 101471400 101472400 10.70 3.46
chr2 101477100 101478300 11.09 5.91
chr2 101614300 101615500 11.24 7.30
chr2 102391600 102392600 12.24 6.88
chr2 102802800 102809300 11.22 7.21
chr2 102837500 102838500 10.69 6.60
chr2 103070700 103071700 10.98 2.08
chr2 103249400 103250400 11.98 4.47
chr2 103271900 103272900 11.83 6.61
chr2 103293800 103295600 11.95 7.01
chr2 103297900 103299500 11.84 6.09
chr2 103346100 103348600 11.19 5.15
chr2 103525200 103526200 11.37 6.58
chr2 103570600 103572500 11.68 0.61
chr2 103642500 103644400 11.44 0.74
chr2 103661300 103662300 12.29 4.75
chr2 103724600 103725700 11.06 6.12
chr2 104074400 104075400 11.98 6.50
chr2 104165800 104166800 10.51 3.81
chr2 104276000 104277000 11.19 1.49
chr2 104428900 104429900 12.45 7.41
chr2 104614000 104617000 12.06 0.85
chr2 104637100 104645000 11.37 0.67
chr2 105035900 105036900 11.81 3.06
chr2 105051700 105055400 11.39 5.57
chr2 105130800 105131800 11.72 4.18
chr2 105186400 105187400 10.96 0.93
chr2 105316000 105317000 11.52 4.03
chr2 105319400 105320400 11.16 2.84
chr2 105445700 105446700 10.94 0.82
chr2 105513300 105514700 11.25 0.14
chr2 105672800 105674700 10.06 0.37
chr2 105771700 105772700 10.78 6.91
chr2 105793700 105795200 11.30 2.21
chr2 105812900 105813900 11.86 3.86
chr2 105919500 105921000 11.63 6.51
chr2 106243900 106244900 12.44 1.47
chr2 106402800 106403800 11.37 2.86
chr2 106599500 106600500 10.57 1.55
chr2 106649200 106650300 10.88 6.90
chr2 106937100 106944500 11.64 1.70
chr2 107537200 107542900 10.22 0.08
chr2 107849800 107850900 11.26 0.44
chr2 107927700 107928700 10.56 3.17
chr2 108241500 108242500 11.16 1.06
chr2 108468700 108469800 11.01 6.14
chr2 108644600 108645600 11.04 2.53
chr2 108715300 108716300 11.04 6.29
chr2 109135700 109136700 11.21 2.32
chr2 109137100 109138100 10.85 3.16
chr2 109262200 109263200 11.32 3.93
chr2 109335300 109336300 11.32 7.01
chr2 109560500 109561800 11.13 7.23
chr2 109610800 109612500 11.15 4.97
chr2 109618200 109619200 10.58 3.63
chr2 109849300 109850300 10.46 1.72
chr2 110097600 110098600 11.12 6.29
chr2 110143100 110144100 10.72 1.64
chr2 110358800 110359900 10.65 4.08
chr2 110475700 110476700 10.53 6.33
chr2 110709300 110710700 11.97 0.24
chr2 110880900 110881900 11.20 2.79
chr2 111334600 111337000 11.33 2.63
chr2 111384700 111388000 10.05 3.55
chr2 111635600 111636600 10.70 3.56
chr2 111668300 111677000 11.56 2.10
chr2 111677100 111678600 9.25 0.14
chr2 111881800 111882800 10.00 6.14
chr2 112532300 112533300 10.40 1.50
chr2 112797500 112799600 10.98 0.59
chr2 113055600 113056900 11.67 7.37
chr2 113083000 113084000 11.54 3.36
chr2 113290400 113291400 10.74 2.73
chr2 113477900 113478900 10.96 0.64
chr2 113617100 113618100 10.98 2.18
chr2 114514400 114515700 11.64 0.49
chr2 114567500 114568500 10.46 4.16
chr2 114937600 114938700 11.03 5.96
chr2 114981100 114982100 10.72 6.87
chr2 115485900 115486900 10.96 5.02
chr2 115505100 115506100 11.85 4.76
chr2 115734300 115735300 11.22 3.61
chr2 115804800 115805800 11.50 3.33
chr2 115837500 115838600 11.43 7.03
chr2 116545500 116546500 12.38 3.30
chr2 116806000 116807000 11.18 4.15
chr2 117010400 117011400 10.87 3.46
chr2 117205500 117206500 10.79 6.41
chr2 117429500 117430500 10.55 6.47
chr2 117450800 117452200 10.50 5.76
chr2 117646300 117647300 10.71 6.83
chr2 117792500 117793500 11.12 6.88
chr2 117952600 117953600 11.48 3.68
chr2 118003000 118005000 11.98 5.89
chr2 118519300 118521500 12.50 0.08
chr2 118738300 118739300 10.38 1.42
chr2 118960500 118961900 11.04 5.36
chr2 119306700 119307700 10.41 1.17
chr2 119337100 119338100 11.00 5.99
chr2 119369500 119370500 10.58 2.05
chr2 119432200 119433200 10.91 5.64
chr2 119797100 119798100 11.48 3.86
chr2 120193200 120194200 11.29 2.93
chr2 120320400 120322100 11.52 4.42
chr2 120408100 120409100 11.47 5.08
chr2 120452000 120453700 12.36 0.39
chr2 120498000 120499600 10.80 6.03
chr2 120737200 120738900 11.15 0.00
chr2 120886500 120887600 11.42 6.17
chr2 120926000 120927000 10.82 5.98
chr2 121004400 121005400 11.22 5.77
chr2 121792500 121793600 11.91 5.20
chr2 121802900 121804600 10.71 2.06
chr2 121939600 121940600 10.70 4.83
chr2 121963700 121965400 11.98 7.75
chr2 122144900 122146100 11.18 6.27
chr2 122318100 122320000 10.27 4.69
chr2 122395100 122396100 10.20 3.36
chr2 122690300 122692300 10.88 0.50
chr2 122853700 122854700 11.50 5.43
chr2 123017500 123019100 11.44 0.16
chr2 123071700 123072700 11.56 4.02
chr2 123179200 123180600 11.85 0.68
chr2 123214300 123215300 10.59 3.96
chr2 123236000 123237000 10.34 4.45
chr2 123304900 123305900 11.45 5.79
chr2 123416000 123417000 10.72 3.08
chr2 123491700 123492700 11.38 6.71
chr2 123739600 123741100 10.08 0.84
chr2 123975700 123976700 11.23 4.57
chr2 124053300 124057000 11.40 1.06
chr2 124312500 124313800 11.28 6.54
chr2 124533900 124535700 11.96 7.59
chr2 124556000 124557000 11.17 3.63
chr2 124598800 124608700 10.47 4.65
chr2 124822800 124823800 10.72 5.43
chr2 125048000 125049300 11.21 5.79
chr2 125291400 125293600 10.56 0.22
chr2 125583600 125584600 10.45 2.67
chr2 126078200 126079300 12.06 4.70
chr2 126302800 126305800 11.27 4.94
chr2 126400800 126401800 11.21 6.07
chr2 126817400 126819200 11.99 0.38
chr2 127156000 127157000 10.21 4.36
chr2 127185300 127186300 11.02 3.02
chr2 127380600 127384600 10.13 3.98
chr2 127711000 127712400 10.62 0.66
chr2 127718900 127719900 11.29 6.80
chr2 127817200 127819300 10.37 0.25
chr2 127866600 127867600 10.78 6.39
chr2 127927800 127928800 10.81 4.44
chr2 128059800 128060800 10.50 5.27
chr2 128348600 128349600 10.29 0.25
chr2 128457100 128458100 10.82 0.13
chr2 128650100 128651900 12.86 0.14
chr2 128845100 128846100 11.94 3.50
chr2 128865100 128867400 11.92 0.16
chr2 128948300 128949300 11.40 6.38
chr2 129171300 129174200 12.44 0.00
chr2 129185000 129186000 11.10 4.83
chr2 129389000 129393100 11.96 0.17
chr2 129655100 129656100 11.10 5.13
chr2 129738400 129740900 10.97 6.82
chr2 130190000 130192100 10.76 6.66
chr2 130484700 130485700 11.07 2.13
chr2 130549400 130550400 11.48 2.88
chr2 130619700 130620800 11.12 3.85
chr2 130659900 130660900 11.08 1.95
chr2 130699400 130701400 11.60 0.08
chr2 131110100 131111100 11.26 4.87
chr2 131214600 131216000 10.69 5.40
chr2 131319000 131320000 10.38 2.34
chr2 131357200 131358300 11.83 6.06
chr2 131414400 131415400 11.80 1.43
chr2 131475700 131476900 11.82 5.24
chr2 131597100 131598100 10.42 4.62
chr2 131825600 131827500 12.01 0.03
chr2 131858800 131859800 11.11 3.65
chr2 132013400 132014400 11.03 2.88
chr2 132033600 132035000 11.46 6.69
chr2 132078300 132079300 10.38 5.58
chr2 132214100 132215400 10.49 6.15
chr2 132340200 132342400 10.99 0.21
chr2 132515700 132516700 10.69 2.44
chr2 132592700 132594200 9.32 0.14
chr2 132633100 132634100 10.31 3.83
chr2 132683400 132684500 12.53 1.35
chr2 132794600 132795700 11.83 0.00
chr2 132853700 132854700 10.31 4.15
chr2 132874500 132875500 10.28 2.40
chr2 133095100 133096100 11.46 1.99
chr2 133146000 133147100 10.83 0.37
chr2 133187100 133188300 11.12 7.08
chr2 133279900 133282800 11.55 7.20
chr2 133486300 133487300 10.80 1.38
chr2 133505000 133514900 10.51 6.19
chr2 133540500 133541700 11.42 0.19
chr2 133646100 133647100 11.06 3.50
chr2 133690400 133691400 10.91 5.56
chr2 134147000 134148000 10.27 4.38
chr2 134236000 134237000 11.28 3.05
chr2 134259900 134261000 11.32 6.65
chr2 134853900 134854900 10.75 4.86
chr2 134899000 134900000 10.62 5.74
chr2 135154800 135155800 10.77 5.34
chr2 135158800 135159800 11.89 5.63
chr2 135314400 135315500 11.68 6.86
chr2 135677100 135678100 11.41 4.28
chr2 135864200 135867200 11.45 0.28
chr2 136124500 136125500 10.53 3.51
chr2 136178900 136179900 10.68 6.74
chr2 136211900 136216300 10.73 0.27
chr2 136251100 136252800 11.06 0.35
chr2 136324400 136325500 11.00 3.21
chr2 136464800 136465800 10.15 1.04
chr2 136538300 136541300 12.44 0.00
chr2 137325400 137326900 11.16 2.37
chr2 137711900 137712900 10.48 4.67
chr2 137849200 137850700 10.99 0.00
chr2 137982800 137983800 10.94 3.67
chr2 138006100 138007100 11.18 4.91
chr2 138137600 138138600 10.70 6.04
chr2 138189800 138190800 11.26 1.99
chr2 138351800 138352800 10.14 1.71
chr2 138384300 138385300 10.61 3.04
chr2 138567000 138568000 10.72 6.73
chr2 138583000 138584000 11.12 5.64
chr2 138613400 138614400 11.15 1.93
chr2 138988500 138989500 11.70 5.02
chr2 139199900 139200900 10.65 1.85
chr2 139277200 139278500 11.43 4.44
chr2 139401900 139402900 10.81 0.98
chr2 139501000 139502000 10.83 1.33
chr2 139534600 139535600 11.11 2.12
chr2 139543700 139544700 11.41 6.40
chr2 139596000 139597000 11.27 5.01
chr2 139915400 139917000 10.90 1.51
chr2 139917100 139920800 10.96 2.05
chr2 139943700 139944700 10.94 7.03
chr2 140392500 140393500 10.52 2.58
chr2 140557100 140558100 11.50 4.96
chr2 140615000 140616000 11.56 1.60
chr2 140832400 140833400 10.74 1.13
chr2 140965800 140966800 11.27 5.93
chr2 141109600 141110600 11.23 7.23
chr2 141128400 141134400 11.00 3.80
chr2 141158900 141159900 11.56 4.54
chr2 141648800 141650000 11.20 0.67
chr2 141908400 141909400 10.83 2.60
chr2 141917700 141918700 11.07 1.33
chr2 142610800 142611800 10.98 4.54
chr2 142619300 142620700 11.51 6.20
chr2 142750800 142757000 11.21 2.09
chr2 142789100 142790300 10.66 1.06
chr2 142967400 142969800 11.51 0.07
chr2 143377300 143378300 12.52 7.66
chr2 143467500 143468500 11.19 6.20
chr2 143524100 143525100 10.47 4.80
chr2 143673700 143674700 12.76 0.05
chr2 143677100 143678100 10.61 1.39
chr2 143744100 143749500 9.93 1.20
chr2 143781700 143782700 12.29 2.52
chr2 143936000 143937000 11.21 3.07
chr2 143937100 143938100 11.27 1.73
chr2 143988800 143989800 11.63 5.72
chr2 144040900 144041900 12.18 3.81
chr2 144237400 144238400 11.54 3.90
chr2 144322700 144323700 11.15 5.43
chr2 144406400 144407400 10.69 5.53
chr2 144701600 144706600 11.69 6.56
chr2 144887000 144888600 11.83 3.33
chr2 144932900 144934300 12.49 0.34
chr2 144941100 144942100 11.12 2.80
chr2 144963300 144964700 12.58 0.09
chr2 145100700 145101700 11.02 6.70
chr2 145119300 145120300 11.12 6.05
chr2 145192700 145194000 10.24 5.17
chr2 145579800 145580800 11.28 4.01
chr2 145718200 145719200 10.45 5.98
chr2 145893500 145894500 10.44 1.62
chr2 146014400 146015500 10.38 4.24
chr2 146193900 146197000 11.49 0.00
chr2 146607200 146612100 12.43 8.02
chr2 146751000 146753900 11.15 1.07
chr2 146793000 146794200 11.37 6.58
chr2 146851400 146853000 11.15 2.96
chr2 146972700 146973700 10.66 1.68
chr2 147118100 147119700 10.31 5.72
chr2 147228900 147232100 10.15 4.94
chr2 147477800 147479600 10.24 4.93
chr2 147497700 147498700 10.46 4.51
chr2 147526500 147528300 10.72 3.40
chr2 147603900 147604900 11.36 4.23
chr2 147804100 147805100 11.14 1.14
chr2 147904400 147905400 10.48 4.14
chr2 147946300 147947300 11.35 4.20
chr2 147998900 147999900 10.88 6.70
chr2 148132700 148133700 11.14 4.36
chr2 148421700 148422700 11.01 1.31
chr2 148626500 148627500 10.86 2.92
chr2 148710500 148711500 10.56 5.70
chr2 148729900 148730900 10.50 6.01
chr2 148920400 148922100 11.67 7.45
chr2 148985400 148987000 10.50 6.03
chr2 149131500 149133700 10.75 5.34
chr2 149259100 149260100 11.64 2.81
chr2 149283900 149284900 10.86 4.30
chr2 149342500 149344100 10.57 6.02
chr2 149461400 149467400 11.26 3.11
chr2 149698100 149699700 10.35 6.61
chr2 149718000 149719000 9.95 3.77
chr2 150006200 150007400 11.08 0.34
chr2 150035100 150036500 9.63 2.39
chr2 150037100 150039400 9.97 2.26
chr2 150086400 150087400 10.77 6.34
chr2 150097600 150098600 9.75 5.46
chr2 150184500 150185500 9.82 3.47
chr2 150307300 150308300 10.35 2.32
chr2 150373700 150374700 10.27 1.97
chr2 150493300 150494300 10.86 1.50
chr2 150527800 150537000 10.18 2.05
chr2 150638200 150639200 10.10 5.14
chr2 151198100 151199600 10.66 0.45
chr2 151397100 151398100 10.65 4.36
chr2 151462900 151463900 11.50 2.90
chr2 151688000 151689000 10.70 2.97
chr2 151844300 151845300 9.77 1.98
chr2 152123500 152125300 11.39 0.13
chr2 152217100 152219700 10.81 0.11
chr2 152735100 152736100 10.59 1.62
chr2 152767800 152770500 10.73 6.08
chr2 152818100 152819100 11.03 2.94
chr2 152870500 152871700 10.83 6.00
chr2 153282300 153283500 12.44 0.51
chr2 153478500 153479500 10.73 5.28
chr2 153566200 153567200 10.39 3.53
chr2 153697100 153698400 10.82 6.34
chr2 153772000 153773200 10.73 3.46
chr2 153795900 153796900 10.21 1.24
chr2 153828300 153829300 10.61 4.27
chr2 153918800 153920200 11.12 0.75
chr2 153951100 153952200 10.89 3.20
chr2 154024100 154025100 10.45 3.58
chr2 154078700 154079700 11.18 4.77
chr2 154109700 154110700 10.21 6.36
chr2 154148900 154150400 10.71 1.00
chr2 154623700 154624700 11.25 3.38
chr2 154737800 154738800 11.29 1.05
chr2 154761900 154763000 11.02 1.44
chr2 154882100 154883100 10.23 5.20
chr2 154900900 154901900 10.29 3.95
chr2 155306700 155307700 11.23 2.86
chr2 155486800 155487900 10.83 6.96
chr2 155507800 155509800 11.77 7.65
chr2 155627000 155628000 10.66 6.07
chr2 155931200 155932200 11.04 4.17
chr2 156037100 156041700 12.38 0.00
chr2 156246100 156247100 10.58 0.91
chr2 156273500 156274600 11.09 2.30
chr2 156307200 156308200 11.54 5.88
chr2 156461600 156462600 11.57 1.29
chr2 156631200 156632200 11.49 5.63
chr2 156691500 156692500 11.85 4.35
chr2 156732700 156734300 12.05 0.76
chr2 156757600 156758600 11.55 1.92
chr2 156785300 156786300 11.07 4.09
chr2 156940500 156941500 10.40 4.02
chr2 156999200 157000200 10.37 5.16
chr2 157303700 157305000 12.72 5.32
chr2 157337400 157338400 11.97 7.31
chr2 157425600 157426700 11.14 4.99
chr2 157647000 157648000 10.45 2.15
chr2 157674100 157675100 10.22 1.94
chr2 157740600 157741900 12.12 7.73
chr2 157839100 157840100 11.12 5.96
chr2 158108400 158109400 12.78 4.71
chr2 158171100 158172100 11.59 7.49
chr2 158223200 158224300 13.00 0.60
chr2 158913900 158914900 9.57 2.51
chr2 158917100 158918200 11.21 1.16
chr2 159227400 159228400 10.49 4.86
chr2 159304300 159305800 10.63 5.39
chr2 159322000 159323000 10.06 4.18
chr2 159376000 159377000 10.56 3.17
chr2 159377100 159378100 11.81 6.58
chr2 159464500 159465600 11.05 6.56
chr2 159595300 159596300 10.05 1.72
chr2 159677900 159685100 12.07 2.75
chr2 159806300 159807300 10.46 2.49
chr2 159937400 159938400 10.24 4.22
chr2 160306000 160307000 10.09 6.41
chr2 160452800 160453800 10.58 3.50
chr2 160512100 160513400 10.21 5.94
chr2 160743500 160744500 10.06 6.49
chr2 160773500 160774500 10.69 4.61
chr2 160943800 160944800 10.95 3.99
chr2 160970500 160971600 11.24 4.91
chr2 161040600 161041600 10.88 3.60
chr2 161058300 161060000 12.01 0.62
chr2 161281700 161282700 10.54 5.97
chr2 161748500 161749500 10.94 4.88
chr2 161946300 161947400 11.17 4.54
chr2 161969000 161977000 10.82 2.99
chr2 162042000 162043000 11.79 4.04
chr2 162162600 162163600 10.36 4.87
chr2 162217100 162220000 10.52 2.40
chr2 162304700 162305800 11.51 6.02
chr2 162445400 162446600 10.07 4.28
chr2 162567700 162569100 10.83 1.75
chr2 162604000 162605000 9.96 5.99
chr2 162669600 162671300 11.43 0.42
chr2 162754500 162755500 11.03 6.05
chr2 163046400 163047400 10.58 6.76
chr2 163058100 163059200 10.68 2.83
chr2 163093500 163094700 11.16 5.79
chr2 163111400 163112400 11.67 6.18
chr2 163130500 163133700 10.85 2.21
chr2 163160700 163161700 11.54 6.34
chr2 163234300 163235400 10.73 1.43
chr2 163487300 163488300 10.72 6.92
chr2 163663700 163665200 12.19 5.75
chr2 163738200 163739200 11.13 6.01
chr2 164046700 164049800 11.70 0.05
chr2 164195000 164196300 11.59 5.88
chr2 164267500 164268500 11.34 5.00
chr2 164294200 164295200 11.87 4.68
chr2 164337100 164338400 11.50 1.94
chr2 164440400 164441400 11.40 6.48
chr2 164648500 164649600 10.80 5.62
chr2 164784900 164786900 12.96 7.62
chr2 164834900 164836000 11.13 4.27
chr2 164894600 164895700 11.09 5.23
chr2 164943600 164944600 11.01 4.90
chr2 165008500 165009500 11.10 7.05
chr2 165026800 165030000 10.23 0.09
chr2 165047500 165048500 10.68 1.93
chr2 165126500 165127500 9.85 2.40
chr2 165257300 165258300 10.97 6.93
chr2 165318500 165319500 10.98 5.16
chr2 165344500 165345500 10.72 4.59
chr2 165378300 165379300 11.49 2.03
chr2 165447300 165448300 10.53 1.35
chr2 165497100 165498100 10.86 2.29
chr2 165575800 165577000 10.91 0.04
chr2 165628300 165629300 11.30 4.28
chr2 165737100 165738100 11.17 3.19
chr2 165935700 165936700 11.72 4.31
chr2 166230600 166231800 10.49 6.41
chr2 166311500 166312600 10.08 0.14
chr2 166444300 166445500 11.21 0.73
chr2 166461900 166462900 10.76 2.48
chr2 166520300 166521300 10.74 2.88
chr2 166705200 166713400 13.16 1.93
chr2 166838100 166840900 10.37 0.14
chr2 166924000 166928400 11.66 7.21
chr2 166958900 166960700 12.48 0.30
chr2 167071500 167077000 10.29 0.15
chr2 167238200 167239300 11.22 3.66
chr2 167291200 167292200 10.24 2.13
chr2 167308400 167309400 10.67 6.04
chr2 167573300 167575200 10.74 6.58
chr2 167684900 167686400 11.89 6.20
chr2 167748900 167749900 11.63 2.93
chr2 167834800 167835800 10.88 4.08
chr2 167928200 167929200 10.83 1.99
chr2 168418200 168419200 11.17 1.79
chr2 168631400 168632400 11.01 4.87
chr2 168737100 168742600 10.52 4.86
chr2 168810800 168812500 10.74 0.11
chr2 169068200 169070200 10.67 2.01
chr2 169153900 169155000 11.17 1.51
chr2 169191900 169192900 11.15 5.40
chr2 169255400 169256400 10.84 5.96
chr2 169506500 169507500 10.90 4.48
chr2 169582400 169583500 10.32 6.14
chr2 169622800 169623800 10.48 4.05
chr2 169723500 169729000 11.63 5.92
chr2 169854800 169856400 11.32 0.34
chr2 169863200 169864200 11.32 4.62
chr2 170049000 170050000 11.24 6.76
chr2 170337500 170338600 11.59 4.42
chr2 170384500 170385500 10.71 3.18
chr2 170423400 170424400 11.16 4.83
chr2 170437100 170438100 9.91 4.64
chr2 170515600 170516600 11.19 3.37
chr2 170620900 170621900 10.56 0.89
chr2 170644300 170645300 10.17 2.88
chr2 170658700 170659900 10.92 5.52
chr2 170758000 170759100 10.45 5.97
chr2 170922900 170924000 11.49 6.86
chr2 170994400 170997000 12.30 1.93
chr2 171078300 171079300 12.38 5.98
chr2 171242200 171243200 11.17 4.31
chr2 171265100 171266100 10.68 2.13
chr2 171279700 171282700 11.11 2.86
chr2 171308100 171309100 10.95 2.47
chr2 171324500 171325700 11.13 6.42
chr2 171350000 171351000 11.40 3.88
chr2 171393700 171394700 11.48 7.20
chr2 171419800 171420800 10.59 4.25
chr2 171493800 171495000 11.36 4.94
chr2 171928700 171929700 10.72 5.34
chr2 171938600 171940300 10.64 0.08
chr2 172147500 172148500 10.92 6.04
chr2 172266600 172267700 10.34 6.72
chr2 172331100 172332100 10.78 4.84
chr2 172363500 172364500 10.72 2.21
chr2 172401100 172402100 10.34 1.14
chr2 172465200 172466200 11.04 0.29
chr2 172525100 172526100 10.66 3.46
chr2 172555300 172556400 11.69 5.62
chr2 172571700 172574100 12.29 0.30
chr2 172601500 172602500 10.85 5.94
chr2 172619400 172620600 11.31 6.43
chr2 172641800 172644300 11.80 1.22
chr2 172711800 172716300 10.35 6.14
chr2 172780000 172781300 10.45 6.66
chr2 172910700 172911700 11.43 3.59
chr2 172942900 172943900 11.53 4.36
chr2 173275900 173276900 10.59 2.43
chr2 173300000 173301000 11.64 4.80
chr2 173337800 173338800 10.99 0.95
chr2 173499200 173500200 10.38 4.17
chr2 173519400 173520400 10.72 5.28
chr2 173574300 173575700 10.40 4.50
chr2 173762300 173763300 9.91 5.54
chr2 173916000 173917000 10.90 3.99
chr2 173995200 173996200 9.83 4.27
chr2 173999300 174000300 9.78 3.35
chr2 174175700 174176700 13.34 4.63
chr2 174204000 174205000 11.17 4.78
chr2 174294100 174295100 11.28 5.63
chr2 174349600 174352500 10.89 6.64
chr2 174369100 174370600 11.85 7.00
chr2 174410000 174411000 11.47 4.01
chr2 174542600 174548700 10.78 4.98
chr2 174618200 174619800 12.38 0.65
chr2 174719200 174720200 12.02 4.09
chr2 174800100 174801100 11.02 1.46
chr2 174822200 174823300 11.43 0.00
chr2 174846200 174847200 11.70 4.53
chr2 174874500 174875800 10.88 5.11
chr2 175022600 175023600 10.81 2.34
chr2 175142900 175144000 9.90 2.33
chr2 175157100 175158100 10.63 4.36
chr2 175286300 175287300 10.00 3.77
chr2 175397100 175398100 11.60 2.09
chr2 175597200 175598200 12.56 1.32
chr2 175776000 175777000 10.78 4.91
chr2 175787200 175788200 12.56 6.85
chr2 175839200 175840300 9.72 3.35
chr2 176149000 176150000 10.39 5.52
chr2 176460100 176462600 11.96 0.66
chr2 176606000 176607000 11.30 0.10
chr2 176808700 176809800 10.46 6.04
chr2 176827800 176828800 10.34 4.80
chr2 177070600 177073100 10.51 5.23
chr2 177241500 177242600 10.32 5.94
chr2 177306800 177307800 10.99 3.54
chr2 177511500 177512700 10.76 6.56
chr2 177894800 177895800 10.29 4.56
chr2 177926800 177927800 10.17 5.85
chr2 177991700 177992900 10.79 6.84
chr2 178005200 178006500 10.46 0.04
chr2 178050000 178051000 11.04 6.48
chr2 178095100 178096200 11.34 1.38
chr2 178099900 178101000 10.81 1.47
chr2 178118800 178119800 10.88 3.66
chr2 178221000 178222000 11.30 1.85
chr2 178267800 178268800 11.26 7.17
chr2 178310400 178311600 10.29 0.34
chr2 178369400 178370600 10.94 3.85
chr2 178400300 178402800 11.10 5.77
chr2 178468100 178469300 11.42 7.19
chr2 178499500 178500500 10.13 6.31
chr2 178726400 178727600 11.63 3.78
chr2 178835200 178836200 10.78 6.27
chr2 178892700 178893700 11.11 6.36
chr2 178963900 178964900 11.22 6.10
chr2 179063400 179064400 10.81 1.91
chr2 179181300 179183000 11.41 0.92
chr2 179290200 179291300 11.19 5.29
chr2 179398500 179399500 10.61 5.59
chr2 179433600 179434600 10.36 3.18
chr2 179561400 179562400 10.33 2.97
chr2 179681200 179682300 9.81 4.46
chr2 179823300 179829700 13.00 3.61
chr2 179988600 179994400 9.96 0.03
chr2 180226300 180227300 10.26 1.60
chr2 180261300 180262800 10.22 5.34
chr2 180416000 180417000 10.50 2.23
chr2 180424000 180425400 9.98 0.09
chr2 180454300 180455300 11.02 4.59
chr2 180655300 180656300 10.49 5.72
chr2 180685100 180690800 10.74 3.89
chr2 180742300 180747100 10.18 3.51
chr2 180771900 180772900 9.92 4.03
chr2 180981700 180983500 11.66 0.17
chr2 181083600 181084600 10.41 4.81
chr2 181171300 181173200 11.21 0.13
chr2 181457100 181458400 10.18 6.56
chr2 181484400 181485400 10.21 3.20
chr2 181526600 181527700 10.02 4.49
chr2 181702100 181707100 11.93 6.73
chr2 181791600 181793500 9.77 0.03
chr2 182101900 182102900 10.51 1.38
chr2 182271400 182272400 11.41 1.46
chr2 182283400 182284400 10.86 1.58
chr2 182415600 182417000 8.60 0.22
chr2 182505500 182506500 10.61 6.27
chr2 182619800 182620800 11.95 1.32
chr2 182661500 182662500 11.99 3.67
chr2 182729300 182730700 10.53 6.31
chr2 182745000 182746000 10.45 4.69
chr2 182889500 182890500 11.05 3.01
chr2 182955900 182957000 10.60 0.32
chr2 182957100 182963600 11.54 4.43
chr2 183143800 183146200 12.30 7.61
chr2 183199200 183200200 11.52 3.93
chr2 183467200 183468300 11.18 0.28
chr2 183653100 183654100 11.78 7.58
chr2 183695200 183696200 11.20 5.86
chr2 183698900 183700000 11.16 6.30
chr2 183830100 183831100 11.49 1.51
chr2 183960800 183963900 10.86 3.16
chr2 184034600 184035600 10.94 2.86
chr2 184110800 184111800 10.52 5.34
chr2 184128200 184129200 10.15 1.63
chr2 184138400 184145300 10.29 3.08
chr2 184175300 184176300 9.78 3.19
chr2 184203200 184204200 10.49 4.06
chr2 184239600 184240700 11.94 5.41
chr2 184327400 184328400 10.75 1.70
chr2 184350900 184351900 11.30 6.88
chr2 184359500 184360500 10.38 2.26
chr2 184494500 184495500 11.20 3.52
chr2 184658700 184659700 10.30 1.57
chr2 184853600 184854600 11.53 2.17
chr2 184937200 184938200 11.28 0.75
chr2 184986700 184987700 11.90 7.28
chr2 185017100 185018100 10.84 4.89
chr2 185087400 185088400 10.44 2.61
chr2 185134900 185135900 11.68 1.30
chr2 185147600 185148900 10.89 0.46
chr2 185282500 185283500 10.12 0.25
chr2 185401500 185402600 11.03 1.64
chr2 185875900 185876900 11.25 3.48
chr2 185979100 185980100 11.12 5.59
chr2 186009700 186010700 10.36 0.58
chr2 186092900 186093900 11.33 1.46
chr2 186171400 186172400 11.75 5.21
chr2 186189900 186190900 11.11 5.91
chr2 186398600 186399600 11.78 1.71
chr2 186446600 186448200 10.33 2.44
chr2 186541500 186542500 10.51 3.73
chr2 186727300 186728300 11.19 3.76
chr2 186751600 186752600 11.03 3.57
chr2 186852100 186853100 11.03 1.52
chr2 186917300 186918300 11.29 4.14
chr2 187008900 187010200 12.10 0.04
chr2 187035000 187036600 12.17 7.91
chr2 187483500 187484500 10.38 0.81
chr2 187542400 187543400 10.14 5.61
chr2 187575800 187576800 10.32 1.12
chr2 187610200 187611200 10.06 0.92
chr2 187768900 187770000 11.43 5.28
chr2 187779300 187780300 10.57 1.26
chr2 187954000 187955000 10.65 4.17
chr2 188021700 188022700 10.87 6.87
chr2 188044900 188045900 11.00 4.86
chr2 188072000 188073000 10.74 1.99
chr2 188207600 188208600 10.24 6.38
chr2 188292800 188293900 12.38 7.19
chr2 188387400 188391000 11.22 0.15
chr2 188500900 188502100 11.24 3.79
chr2 188524000 188528400 12.51 0.28
chr2 188638100 188639200 12.31 7.90
chr2 188752900 188753900 10.46 1.43
chr2 188825700 188826700 10.28 1.17
chr2 188860200 188862400 10.54 5.46
chr2 188972200 188973200 10.43 0.67
chr2 188993300 188994300 10.37 3.58
chr2 189002700 189003700 10.45 2.00
chr2 189018400 189019400 10.39 5.18
chr2 189157300 189158500 10.89 0.20
chr2 189308400 189309700 10.64 5.88
chr2 189334500 189336400 10.68 1.32
chr2 189361900 189362900 10.47 0.92
chr2 189403600 189404600 11.43 4.29
chr2 189422800 189426900 9.27 0.08
chr2 189490000 189491400 11.19 5.69
chr2 189519200 189520200 10.36 6.55
chr2 189537100 189538100 10.81 6.32
chr2 189681400 189682400 10.64 3.91
chr2 189705300 189710200 10.02 2.96
chr2 189794700 189795700 11.92 3.11
chr2 189866100 189867500 10.88 0.18
chr2 189977300 189978300 10.54 2.05
chr2 190097100 190098700 12.14 7.46
chr2 190195700 190196700 10.33 5.88
chr2 190250600 190251600 10.13 3.58
chr2 190616000 190617000 10.65 1.51
chr2 190674100 190676600 12.11 4.43
chr2 190748400 190749600 12.33 6.92
chr2 191012200 191013200 12.40 4.94
chr2 191021200 191022200 12.26 1.12
chr2 191094200 191095200 10.14 5.61
chr2 191144700 191145700 10.72 4.01
chr2 191284100 191285200 10.97 5.00
chr2 191306900 191307900 10.03 1.50
chr2 191339800 191341500 11.21 6.56
chr2 191371200 191372200 10.69 0.75
chr2 191406400 191407500 10.35 5.45
chr2 191551400 191552500 10.20 4.98
chr2 191557600 191566600 10.72 0.07
chr2 191591500 191592500 9.62 1.41
chr2 191791300 191792300 10.53 2.06
chr2 191808100 191816600 9.88 2.22
chr2 192002700 192006400 12.02 7.50
chr2 192185700 192186700 10.80 4.77
chr2 192247900 192249000 10.66 4.64
chr2 192257500 192261400 10.96 0.23
chr2 192358200 192359200 10.66 6.12
chr2 192490100 192491100 10.60 3.94
chr2 192515200 192516300 10.55 3.30
chr2 192866100 192874800 9.01 1.65
chr2 193408000 193409000 10.25 2.98
chr2 193519100 193520100 10.54 6.06
chr2 193571500 193572500 10.98 4.30
chr2 193577300 193578300 10.52 6.21
chr2 193697400 193698400 10.26 5.27
chr2 193733600 193734600 10.06 4.12
chr2 193897200 193902100 9.56 3.15
chr2 193997900 193998900 10.18 5.03
chr2 194064700 194073700 12.71 7.44
chr2 194143300 194144300 10.33 6.14
chr2 194182900 194184100 10.51 0.29
chr2 194422400 194423400 10.60 2.21
chr2 194668200 194669200 10.24 5.93
chr2 194714700 194715700 10.15 3.80
chr2 194721500 194722500 10.12 0.35
chr2 194995700 194996700 10.51 2.98
chr2 195015800 195016800 10.96 4.06
chr2 195080100 195081200 10.30 4.68
chr2 195101600 195102600 10.75 5.43
chr2 195147600 195148700 10.78 5.35
chr2 195351300 195352300 10.63 4.10
chr2 195509500 195510500 10.96 4.71
chr2 195785200 195786200 10.73 4.47
chr2 195855200 195856200 10.42 5.11
chr2 195857400 195858500 10.43 6.37
chr2 195903200 195904200 10.49 1.71
chr2 195924000 195925000 10.77 3.13
chr2 195955100 195956100 10.24 6.31
chr2 196137300 196138700 12.59 7.96
chr2 196157900 196158900 11.52 0.47
chr2 196231600 196233600 10.50 5.71
chr2 196246900 196247900 10.38 5.38
chr2 196297400 196298400 10.59 1.88
chr2 196488900 196490100 11.58 3.41
chr2 196533100 196534700 12.15 0.05
chr2 196545800 196555700 8.48 0.91
chr2 196584300 196585300 9.80 0.18
chr2 196727100 196728300 11.19 5.65
chr2 196777900 196779200 10.88 5.62
chr2 197033000 197034000 10.61 1.60
chr2 197253700 197254700 10.84 5.04
chr2 197321100 197322300 10.91 3.35
chr2 197396000 197397000 10.56 1.75
chr2 197397100 197401400 10.77 0.11
chr2 197446000 197450900 10.01 3.38
chr2 197505500 197506500 10.89 4.49
chr2 197597900 197598900 10.00 6.37
chr2 197659600 197660800 10.50 6.39
chr2 197969800 197970900 10.36 5.80
chr2 198295100 198297000 12.37 0.07
chr2 198297100 198298400 10.81 0.00
chr2 198400000 198401000 11.32 5.75
chr2 198740100 198741100 12.34 2.93
chr2 198790500 198791700 11.32 5.53
chr2 198811200 198812500 12.02 6.96
chr2 198960100 198961100 11.55 6.05
chr2 199033900 199036900 10.08 2.72
chr2 199099800 199101000 11.41 1.18
chr2 199139300 199140300 11.12 3.64
chr2 199271200 199272200 10.95 3.83
chr2 199280000 199287600 10.62 2.53
chr2 199354800 199355800 11.34 3.80
chr2 199410200 199411200 11.06 6.99
chr2 199670300 199671300 10.96 0.53
chr2 199682000 199683000 10.55 6.55
chr2 199959300 199960300 11.38 4.82
chr2 200140600 200142800 11.17 6.48
chr2 200174500 200175500 10.44 3.68
chr2 200282100 200283100 10.39 1.70
chr2 200408300 200410000 10.07 0.15
chr2 200528100 200537000 9.09 0.74
chr2 200637100 200638100 10.96 3.05
chr2 200698400 200699700 11.56 5.53
chr2 200807800 200810700 11.95 0.07
chr2 200975500 200976800 10.56 6.50
chr2 201241800 201248100 9.67 3.26
chr2 201276000 201277000 10.60 5.35
chr2 201435200 201436200 11.39 7.13
chr2 201643200 201644200 11.39 3.56
chr2 201724700 201725700 11.24 3.67
chr2 201881900 201882900 11.72 5.87
chr2 201924900 201925900 10.98 5.92
chr2 201966300 201967400 11.77 6.09
chr2 202021700 202022700 10.74 6.84
chr2 202299000 202300200 12.41 0.03
chr2 202411200 202412200 10.85 6.83
chr2 202459400 202460500 11.35 3.73
chr2 202482400 202483400 11.72 6.86
chr2 202735100 202736100 11.58 6.77
chr2 202853400 202856200 11.48 2.57
chr2 202926900 202927900 11.01 2.31
chr2 202960800 202961800 10.60 4.41
chr2 202995200 202996200 11.05 2.49
chr2 203008200 203009200 11.31 1.40
chr2 203101000 203102000 10.31 6.57
chr2 203175100 203176600 10.88 2.96
chr2 203322200 203323200 10.73 1.87
chr2 203400600 203401700 11.07 4.44
chr2 203429200 203430200 10.91 1.19
chr2 203439400 203440400 10.82 4.59
chr2 203541200 203542200 11.16 1.24
chr2 203606500 203607500 11.58 2.64
chr2 203713100 203714500 11.93 7.41
chr2 203733200 203734200 11.82 5.06
chr2 203779700 203780700 11.23 2.19
chr2 203952900 203954100 10.86 5.66
chr2 204042500 204043600 10.69 3.56
chr2 204390000 204391000 12.26 2.73
chr2 204402800 204403800 11.16 4.18
chr2 204453600 204454600 11.95 6.82
chr2 204577100 204578800 10.87 0.32
chr2 204678900 204680600 11.66 0.34
chr2 204791800 204792800 10.54 5.57
chr2 204860800 204861800 10.80 6.69
chr2 204989000 204990000 10.61 5.51
chr2 205019500 205020600 10.33 0.85
chr2 205260300 205261700 10.39 6.06
chr2 205320600 205324000 13.16 0.24
chr2 205410800 205411800 10.60 2.16
chr2 205606200 205607200 10.37 2.28
chr2 205842600 205843600 11.06 1.53
chr2 205857100 205859000 10.82 0.28
chr2 205989100 205990600 11.19 5.68
chr2 206090000 206091100 9.41 0.27
chr2 206107600 206108600 10.40 4.71
chr2 206126200 206127600 11.73 0.01
chr2 206141100 206145500 8.31 0.03
chr2 206161000 206163600 9.63 3.61
chr2 206350900 206352100 10.58 6.64
chr2 206368400 206369400 10.39 1.73
chr2 206377900 206378900 11.48 6.32
chr2 206438700 206439700 10.21 0.69
chr2 206467000 206468400 10.53 5.56
chr2 206748000 206750400 10.54 4.86
chr2 207233300 207234500 10.49 4.02
chr2 207305200 207306200 9.70 6.09
chr2 207415500 207416500 11.09 2.42
chr2 207528400 207529400 9.87 0.85
chr2 207789000 207790400 11.68 5.88
chr2 207925500 207926500 10.43 2.56
chr2 208256000 208257000 10.21 1.27
chr2 208438400 208439700 10.26 5.13
chr2 208486300 208488400 10.27 5.97
chr2 208526200 208527200 10.92 5.87
chr2 208559600 208560600 10.14 2.95
chr2 208680300 208681800 11.40 0.08
chr2 209004900 209008900 11.36 2.15
chr2 209126600 209129300 10.16 5.87
chr2 209305400 209306400 10.85 5.21
chr2 209390000 209391400 11.98 0.04
chr2 209404600 209405600 10.21 5.62
chr2 209532100 209533100 10.66 6.61
chr2 209548600 209549600 10.46 6.25
chr2 209646600 209650600 9.41 2.63
chr2 209657500 209658800 9.99 0.34
chr2 209778300 209780500 11.20 6.28
chr2 209944600 209945600 9.75 3.24
chr2 210014100 210015300 10.75 6.94
chr2 210128800 210129800 10.19 3.47
chr2 210178700 210179800 10.55 0.63
chr2 210219100 210220100 10.50 3.63
chr2 210289300 210290900 10.84 4.98
chr2 210401200 210402300 10.01 4.65
chr2 210559800 210561000 10.54 6.74
chr2 210621500 210622500 10.68 6.05
chr2 210666300 210671400 10.31 4.43
chr2 210692000 210693000 10.02 5.98
chr2 210700100 210701100 10.00 2.20
chr2 210993200 210994800 11.05 0.35
chr2 211017200 211018200 10.53 5.31
chr2 211079800 211082100 10.75 6.17
chr2 211239800 211241000 11.82 6.75
chr2 211295400 211296700 10.43 3.99
chr2 211371000 211373900 11.33 0.07
chr2 211388000 211389000 11.06 3.15
chr2 211405200 211406400 10.42 0.21
chr2 211494300 211495300 11.07 5.36
chr2 211604600 211614500 8.60 2.06
chr2 211650200 211651200 11.20 0.38
chr2 211669000 211670000 11.14 2.48
chr2 211704400 211705400 10.26 4.53
chr2 211748800 211749800 11.42 4.48
chr2 211842600 211844400 9.70 0.03
chr2 211885700 211887000 9.38 0.13
chr2 211928100 211929100 10.42 3.25
chr2 211954900 211955900 10.87 2.82
chr2 211964800 211965800 10.20 3.23
chr2 212006000 212007000 9.61 3.01
chr2 212022700 212023700 10.03 5.53
chr2 212104600 212105600 11.46 6.63
chr2 212143800 212145100 11.20 6.76
chr2 212177100 212179900 10.17 3.62
chr2 212210700 212211900 10.37 0.16
chr2 212238500 212239500 9.62 4.98
chr2 212291200 212292800 10.26 0.47
chr2 212420300 212421300 10.71 4.47
chr2 212469700 212470700 10.87 5.57
chr2 212560800 212561800 10.35 5.44
chr2 212587000 212588000 11.25 2.52
chr2 212634900 212635900 11.00 3.30
chr2 212674400 212675400 10.33 5.49
chr2 212820300 212821700 10.21 0.09
chr2 212926000 212927000 10.46 6.64
chr2 213055800 213057000 10.45 5.30
chr2 213058400 213059400 10.80 4.60
chr2 213127900 213129400 10.76 0.31
chr2 213142100 213143200 10.44 5.37
chr2 213166800 213168000 10.85 0.36
chr2 213202200 213203200 10.73 5.53
chr2 213264200 213267300 9.85 1.86
chr2 213280700 213281700 11.38 4.51
chr2 213307400 213308400 11.01 5.13
chr2 213365500 213367200 10.81 0.17
chr2 213389700 213390700 9.98 3.98
chr2 213412200 213413200 11.27 3.07
chr2 213429000 213430000 10.98 5.55
chr2 213693700 213694700 10.50 2.08
chr2 213697500 213698500 10.78 4.74
chr2 213726500 213727500 10.99 3.09
chr2 213740300 213741300 10.31 2.28
chr2 213760100 213765900 9.64 0.00
chr2 213790600 213791600 10.49 3.54
chr2 213814900 213815900 10.32 0.72
chr2 213817100 213818100 10.28 3.98
chr2 213898700 213899700 11.23 6.52
chr2 213927700 213928700 10.10 3.17
chr2 213982300 213983300 10.27 0.33
chr2 214059800 214060800 10.63 4.15
chr2 214077200 214084300 10.82 0.07
chr2 214157100 214158100 11.18 6.93
chr2 214188700 214189800 11.15 5.14
chr2 214246300 214248100 9.50 0.04
chr2 214265600 214266600 10.77 6.52
chr2 214321800 214322800 11.65 2.10
chr2 214352300 214353300 11.06 5.12
chr2 214397100 214398100 10.58 3.22
chr2 214455000 214456000 11.15 0.36
chr2 214458900 214460000 10.40 3.36
chr2 214582700 214584100 10.35 0.79
chr2 214727400 214728400 10.15 3.76
chr2 214751100 214752100 10.29 6.07
chr2 214786400 214787600 11.33 0.03
chr2 214823300 214824300 11.18 5.56
chr2 214848300 214849300 10.43 4.22
chr2 215007500 215008500 10.76 1.40
chr2 215051900 215052900 10.63 1.52
chr2 215091700 215092700 11.02 4.63
chr2 215140300 215143900 11.43 4.75
chr2 215231800 215233800 11.63 0.53
chr2 215332800 215334700 9.59 0.27
chr2 215432600 215433600 11.03 0.22
chr2 215485000 215486200 10.24 0.49
chr2 215537500 215541400 11.25 1.45
chr2 215630200 215631200 11.25 0.12
chr2 216025100 216026100 10.82 1.95
chr2 216043100 216044900 12.87 0.13
chr2 216086200 216087200 10.28 3.40
chr2 216133700 216137000 9.71 2.54
chr2 216149500 216155000 9.48 0.01
chr2 216171300 216172300 10.44 0.52
chr2 216361200 216362200 10.29 0.24
chr2 216401400 216402400 9.37 0.34
chr2 216423600 216424600 10.25 5.12
chr2 216546100 216547600 10.17 0.51
chr2 216667600 216668600 10.42 2.32
chr2 216858700 216861300 9.58 1.05
chr2 216910900 216912900 12.24 7.31
chr2 216931500 216932700 11.40 6.83
chr2 217193200 217194200 10.52 6.16
chr2 217261100 217263100 10.63 2.72
chr2 217364300 217366300 9.53 0.27
chr2 217428400 217429400 10.05 5.76
chr2 217577100 217582900 10.72 3.94
chr2 217655800 217656800 12.80 2.57
chr2 217698100 217703500 10.66 4.41
chr2 217729200 217732700 9.01 5.42
chr2 217783400 217785500 12.32 1.90
chr2 217819600 217827500 12.13 7.61
chr2 217878100 217879100 11.72 3.09
chr2 218005100 218006100 10.30 5.83
chr2 218024600 218026800 10.76 0.08
chr2 218037100 218040900 9.57 3.07
chr2 218151400 218152400 10.87 6.43
chr2 218240700 218242900 11.27 0.46
chr2 218526200 218533100 11.13 7.01
chr2 218692600 218695700 8.63 0.09
chr2 218721300 218724700 10.82 1.42
chr2 218779300 218780300 10.27 2.57
chr2 218797100 218798600 11.28 0.15
chr2 218847500 218851500 11.23 3.47
chr2 218890700 218891700 10.35 0.00
chr2 218908300 218909300 11.01 7.09
chr2 218957800 218964400 10.78 3.72
chr2 219042600 219043600 10.64 4.39
chr2 219082400 219084700 12.49 6.86
chr2 219180500 219181700 10.85 5.51
chr2 219366400 219369700 10.36 0.31
chr2 219430900 219431900 10.43 5.53
chr2 219601000 219602000 10.87 1.93
chr2 219748900 219750000 10.17 4.25
chr2 219760300 219761500 10.34 2.02
chr2 219799600 219800600 11.48 1.21
chr2 219893900 219895400 10.85 0.57
chr2 219897800 219904300 11.58 4.33
chr2 219932000 219933400 11.64 6.07
chr2 219994700 219995700 11.36 2.69
chr2 220025700 220026700 10.29 5.45
chr2 220048100 220049100 10.21 3.77
chr2 220139300 220140300 10.19 1.46
chr2 220158000 220159000 10.71 6.18
chr2 220238700 220239700 10.90 2.39
chr2 220352100 220353100 9.91 0.98
chr2 220440800 220441900 11.76 0.37
chr2 220483400 220484400 11.32 3.96
chr2 220505600 220507100 11.77 0.37
chr2 220529500 220534000 12.84 0.02
chr2 220626800 220628100 10.69 6.27
chr2 220932600 220933800 11.16 5.94
chr2 220942900 220944200 11.12 6.24
chr2 221080800 221081800 11.08 4.71
chr2 221292900 221296200 11.10 5.80
chr2 221424600 221425700 11.56 4.30
chr2 221448400 221449400 11.05 4.02
chr2 221506000 221507300 12.39 7.28
chr2 221543100 221546200 12.32 6.53
chr2 221822300 221823500 11.88 1.33
chr2 221912800 221917000 11.30 5.59
chr2 221932400 221933600 12.33 4.45
chr2 221937100 221939500 10.40 0.20
chr2 222015200 222016200 10.35 4.33
chr2 222022000 222023000 10.31 3.15
chr2 222043200 222044200 11.16 3.22
chr2 222063600 222064600 10.51 0.50
chr2 222112100 222113100 10.69 2.11
chr2 222125300 222126400 10.90 3.23
chr2 222146300 222149100 9.41 0.14
chr2 222182800 222183800 10.59 1.33
chr2 222237100 222238100 11.27 4.87
chr2 222260600 222261600 11.29 4.16
chr2 222277900 222278900 10.33 5.56
chr2 222319900 222320900 10.45 2.98
chr2 222632900 222634200 10.86 0.32
chr2 222702400 222703400 11.47 7.41
chr2 222765800 222766900 11.40 5.04
chr2 222835400 222836400 11.74 4.30
chr2 222865800 222866800 11.23 6.40
chr2 222888600 222889600 11.66 5.89
chr2 222917200 222918600 10.72 6.47
chr2 222946300 222947300 10.59 5.52
chr2 222962900 222963900 11.40 5.00
chr2 223040400 223041400 11.82 5.97
chr2 223128000 223131000 9.76 0.17
chr2 223165900 223166900 10.69 6.63
chr2 223204900 223205900 11.10 5.36
chr2 223281500 223282600 11.24 6.79
chr2 223387500 223388900 9.39 0.13
chr2 223405200 223406200 9.95 6.25
chr2 223431600 223432900 10.33 3.87
chr2 223442400 223443700 9.88 0.02
chr2 223485600 223486600 10.83 5.79
chr2 223506000 223507000 10.62 4.88
chr2 223543600 223544900 11.69 7.49
chr2 223959300 223960300 11.01 1.34
chr2 224045700 224046800 12.18 0.27
chr2 224325900 224327700 12.75 6.20
chr2 224373600 224374600 11.88 3.72
chr2 224395400 224397000 11.47 0.11
chr2 224591200 224593600 9.64 0.09
chr2 225049100 225050100 10.32 2.90
chr2 225241000 225242300 11.25 5.76
chr2 225288100 225295000 10.93 5.63
chr2 225378800 225384300 8.94 3.00
chr2 225457700 225464400 10.86 1.23
chr20 3082200 3083900 12.99 0.20
chr20 3096900 3098000 12.11 0.11
chr20 3224400 3227100 11.72 0.24
chr20 3273200 3274200 11.61 3.87
chr20 3314900 3316200 10.10 0.39
chr20 3538300 3544100 10.91 2.84
chr20 3566900 3568600 10.35 0.18
chr20 3606800 3607800 10.13 3.56
chr20 3698100 3699100 10.42 3.04
chr20 3729000 3731800 10.75 6.49
chr20 3752400 3754200 9.84 0.01
chr20 3898400 3899800 10.43 5.43
chr20 4036300 4037300 10.06 2.24
chr20 4187500 4188500 10.89 0.00
chr20 4461500 4462500 10.58 1.43
chr20 4575400 4576400 10.29 4.56
chr20 4643000 4644100 10.40 6.34
chr20 4802900 4803900 10.96 6.41
chr20 4958000 4959000 11.32 6.73
chr20 5059500 5060500 11.40 2.72
chr20 5098900 5103700 11.90 0.04
chr20 5117700 5118700 12.32 5.09
chr20 5203200 5206100 11.46 6.23
chr20 5307200 5308500 10.98 6.62
chr20 5402300 5404600 11.89 0.03
chr20 5467300 5468600 10.46 6.65
chr20 5726900 5731400 12.25 2.90
chr20 5766800 5772400 11.07 4.49
chr20 5792900 5794200 11.03 0.20
chr20 5795900 5797100 11.86 0.47
chr20 6016400 6017700 11.90 0.29
chr20 6234300 6235600 10.87 0.15
chr20 6351500 6352700 11.22 2.32
chr20 6403800 6405100 11.65 6.39
chr20 6474300 6475300 13.40 3.51
chr20 6516400 6517500 11.53 5.05
chr20 6537100 6538300 11.44 6.18
chr20 6607200 6608200 10.65 2.48
chr20 6629000 6630000 10.62 2.65
chr20 6637100 6638500 10.78 0.39
chr20 6699200 6700200 10.87 6.60
chr20 6714600 6715600 11.51 2.73
chr20 6744500 6746400 13.00 0.05
chr20 6794800 6797500 12.21 5.28
chr20 6902500 6903500 10.27 3.10
chr20 7031000 7032000 11.48 1.71
chr20 7108600 7109600 11.60 0.18
chr20 7139300 7140300 10.77 5.54
chr20 7522500 7523500 10.54 6.16
chr20 7543200 7551800 9.88 3.87
chr20 7629000 7630000 11.29 3.31
chr20 7656800 7665900 9.49 0.08
chr20 7750700 7751700 10.44 4.85
chr20 7814500 7815500 11.03 5.82
chr20 7837500 7838700 12.50 0.38
chr20 7971300 7973000 10.58 0.44
chr20 8028500 8029600 10.28 6.27
chr20 8040600 8046300 10.52 4.92
chr20 8076400 8077400 10.93 2.78
chr20 8104400 8105400 10.18 4.06
chr20 8175100 8176100 11.60 0.13
chr20 8283300 8285700 10.84 0.14
chr20 8449800 8452700 9.92 0.00
chr20 8579800 8580800 10.48 2.22
chr20 8653000 8654200 10.35 0.23
chr20 8654300 8655400 10.34 4.41
chr20 8760900 8761900 10.41 0.20
chr20 8974300 8977100 10.54 0.17
chr20 9006900 9008100 10.77 3.61
chr20 9047800 9048800 10.91 4.09
chr20 9179100 9180200 12.29 5.87
chr20 9239000 9240000 12.31 5.86
chr20 9271200 9273300 12.12 0.15
chr20 9274300 9275800 10.62 1.35
chr20 9323400 9324400 10.60 6.80
chr20 9396200 9397200 10.15 5.94
chr20 9461400 9462600 10.68 0.40
chr20 9528300 9529300 10.71 4.73
chr20 9617400 9618400 10.29 4.33
chr20 9790700 9791700 10.67 4.70
chr20 9830900 9831900 10.43 5.14
chr20 9916000 9917500 10.18 0.20
chr20 9942700 9943700 10.57 5.11
chr20 9957700 9958700 10.58 4.33
chr20 10023900 10025000 10.82 0.80
chr20 10068900 10074200 10.72 0.01
chr20 10131900 10134200 10.76 0.06
chr20 10314600 10315600 11.34 2.22
chr20 10415600 10417600 13.04 0.29
chr20 10731900 10732900 11.56 2.89
chr20 10766000 10767200 10.43 6.76
chr20 10971600 10974200 8.61 0.11
chr20 11128700 11129700 10.77 5.91
chr20 11209400 11210400 11.36 1.13
chr20 11256000 11257000 11.04 4.20
chr20 11375500 11376700 11.25 5.71
chr20 11491900 11492900 10.58 5.99
chr20 11522700 11523700 9.52 1.34
chr20 11594400 11595400 11.06 3.93
chr20 12006300 12007300 12.54 0.00
chr20 12136800 12138100 10.87 6.65
chr20 12191800 12193200 11.49 6.05
chr20 12220900 12221900 11.05 5.55
chr20 12435100 12436100 11.10 5.74
chr20 12476000 12477000 10.80 6.04
chr20 12525400 12529600 10.54 3.90
chr20 12591600 12592600 11.32 0.62
chr20 12624100 12625100 11.08 5.01
chr20 12683700 12686600 10.55 0.04
chr20 12971800 12972800 11.09 3.51
chr20 13022900 13026900 10.00 2.66
chr20 13060400 13061400 10.70 6.79
chr20 13183700 13184900 11.05 0.69
chr20 13265000 13266100 10.05 1.05
chr20 13275400 13276400 10.35 5.76
chr20 13304900 13305900 10.87 4.30
chr20 13337000 13341200 11.88 7.65
chr20 13406100 13407100 10.51 5.72
chr20 13569200 13570300 11.61 0.07
chr20 13598500 13600100 12.45 5.10
chr20 13798800 13804000 10.16 2.85
chr20 13864300 13865300 10.87 1.28
chr20 13949800 13950900 12.55 7.64
chr20 14020500 14021600 11.22 0.85
chr20 14192200 14193400 11.85 0.82
chr20 14196400 14197400 10.82 2.70
chr20 14269800 14270900 11.05 5.30
chr20 14582200 14583200 10.15 3.15
chr20 14622300 14623300 10.78 2.34
chr20 14739900 14741300 11.01 0.45
chr20 14816300 14817300 11.67 3.54
chr20 15039100 15040500 10.90 0.26
chr20 15101900 15102900 10.37 3.68
chr20 15215800 15216800 10.67 0.58
chr20 15242800 15243800 10.79 6.98
chr20 15466100 15467100 10.60 5.96
chr20 15562900 15563900 10.26 3.32
chr20 15649100 15650500 11.08 5.37
chr20 15735000 15736100 10.37 2.04
chr20 16001800 16002800 10.22 5.81
chr20 16441800 16443400 11.77 3.15
chr20 16505000 16506000 10.81 4.73
chr20 16719700 16720700 11.09 1.36
chr20 16765400 16766400 11.18 0.46
chr20 17322000 17323000 11.25 2.22
chr20 17559700 17561300 11.12 1.64
chr20 17661400 17662400 11.48 7.43
chr20 18194500 18195600 11.12 4.36
chr20 18968900 18969900 11.25 5.38
chr20 18978700 18979700 11.17 1.21
chr20 19029400 19030500 10.63 3.68
chr20 19114300 19115300 10.32 5.94
chr20 19432600 19433800 11.10 5.12
chr20 19496600 19498300 11.34 5.14
chr20 19571500 19572500 10.57 2.48
chr20 19996400 20003500 9.90 5.17
chr20 20050200 20053800 9.29 0.02
chr20 20211800 20213000 10.22 0.03
chr20 20325500 20326500 11.23 4.17
chr20 20365200 20367000 11.75 0.26
chr20 20454300 20455300 11.48 4.66
chr20 20659100 20660200 10.53 3.35
chr20 20724800 20725800 10.48 4.76
chr20 20797600 20798600 12.12 5.55
chr20 20912000 20913000 10.79 6.84
chr20 21238800 21240900 12.27 0.00
chr20 21437800 21438800 11.03 2.97
chr20 21611200 21612200 11.11 6.43
chr20 21658600 21659700 10.32 2.76
chr20 21734300 21735300 11.67 5.52
chr20 21873200 21874200 9.87 2.10
chr20 21926400 21927400 10.76 2.66
chr20 21948700 21951400 11.59 0.12
chr20 22032500 22033500 11.24 1.34
chr20 22086500 22087500 11.26 3.11
chr20 22212200 22213200 10.52 4.50
chr20 22238700 22239700 10.77 6.33
chr20 22316600 22317600 10.93 2.68
chr20 22367800 22369500 10.87 3.47
chr20 22466800 22468100 11.72 0.19
chr20 22832600 22833600 11.44 1.62
chr20 23358700 23360900 11.96 0.30
chr20 23519100 23521300 11.44 0.80
chr20 23638600 23641200 11.76 0.00
chr20 23704300 23705300 11.24 7.14
chr20 23767500 23769000 9.98 0.99
chr20 24080400 24087700 10.70 4.93
chr20 24146800 24148000 10.62 6.37
chr20 24440400 24444300 11.99 3.06
chr20 24537300 24538300 10.64 1.45
chr20 24658300 24659900 10.76 6.82
chr20 24737600 24738600 10.87 1.16
chr20 25001100 25002100 10.61 2.49
chr20 25336900 25338100 12.95 4.19
chr20 25377600 25380300 10.76 0.09
chr20 25401700 25410300 10.55 2.16
chr20 25465300 25466300 10.20 0.09
chr20 26246800 26248400 11.23 2.53
chr20 26428100 26429100 11.00 4.05
chr20 27045900 27050100 10.60 0.42
chr20 27611700 27614200 10.46 6.40
chr20 27844900 27845900 10.45 0.27
chr20 27974900 27979700 11.91 6.65
chr20 28495100 28496300 10.25 6.32
chr20 28527400 28528400 11.54 1.35
chr20 29048700 29049700 10.36 5.70
chr20 29441600 29442600 10.32 6.14
chr20 29573200 29574200 11.47 3.28
chr20 29653200 29654200 10.54 6.34
chr20 29690700 29694200 10.47 0.15
chr20 29694300 29698800 9.95 0.00
chr20 29714600 29715600 10.57 5.69
chr20 29765700 29766700 10.68 1.45
chr20 29954300 29955300 10.46 1.94
chr20 30150400 30153400 10.08 0.14
chr20 30158200 30159700 9.42 1.04
chr20 30179400 30180400 10.99 2.09
chr20 30238100 30239100 11.00 3.66
chr20 30312900 30314100 11.36 5.98
chr20 30360800 30361800 11.21 3.86
chr20 30543800 30545600 12.96 0.09
chr20 30560700 30562500 11.70 0.66
chr20 30969800 30970800 10.53 3.04
chr20 31081600 31086900 10.63 1.51
chr20 31116600 31117600 10.99 2.00
chr20 31303100 31304100 10.18 4.96
chr20 31383600 31384700 10.97 2.95
chr20 31636700 31638000 10.69 6.00
chr20 31684500 31685700 11.07 7.14
chr20 31808700 31810100 11.86 5.51
chr20 31862000 31863000 10.29 5.35
chr20 32230000 32231100 10.82 5.37
chr20 32281600 32282600 10.87 6.03
chr20 32505700 32506700 11.94 3.46
chr20 32643800 32644900 10.96 5.92
chr20 32663500 32664500 11.22 2.75
chr20 32687700 32688700 11.33 3.11
chr20 32696800 32697800 11.89 1.29
chr20 32854600 32855900 12.73 5.34
chr20 33029500 33030500 10.45 3.76
chr20 33109900 33110900 12.16 0.85
chr20 33143700 33144700 11.14 3.80
chr20 33250800 33251800 11.11 7.05
chr20 33284800 33285800 10.35 4.92
chr20 33335500 33336500 11.28 2.53
chr20 33411700 33412700 10.80 3.85
chr20 33438400 33439400 11.50 4.22
chr20 33668600 33669600 11.62 1.85
chr20 34099500 34100500 11.34 5.61
chr20 34233200 34234200 11.24 3.82
chr20 34234300 34235300 10.66 3.03
chr20 34414700 34415700 10.72 5.18
chr20 34718100 34719200 11.37 0.01
chr20 34948600 34949700 10.97 1.31
chr20 35060400 35070200 10.72 1.65
chr20 35084800 35085800 11.15 2.13
chr20 35102200 35103500 11.80 0.06
chr20 35270100 35271500 10.87 0.55
chr20 35292000 35293000 10.82 4.86
chr20 35335000 35336000 12.10 3.71
chr20 35370500 35371700 12.03 3.50
chr20 35678900 35679900 11.12 6.09
chr20 35915000 35916000 12.22 2.56
chr20 35990700 35991700 11.91 4.74
chr20 36334300 36335300 11.09 4.34
chr20 36411700 36412900 10.83 5.77
chr20 36493200 36494200 10.75 6.45
chr20 36601100 36602200 12.57 0.37
chr20 36628700 36630000 12.08 4.84
chr20 36844400 36845400 11.20 1.56
chr20 37125900 37126900 10.72 3.68
chr20 37358000 37359000 10.85 2.11
chr20 37487000 37488000 11.03 5.05
chr20 37504600 37505600 11.02 6.92
chr20 37522600 37529700 10.97 5.24
chr20 37749600 37750600 11.67 0.42
chr20 38205500 38206500 11.28 1.14
chr20 38251700 38252700 10.61 2.69
chr20 38306700 38309300 9.87 0.26
chr20 38421300 38423600 13.09 0.39
chr20 38486000 38487000 11.41 7.13
chr20 38582800 38583800 10.82 4.94
chr20 38606100 38607100 11.45 3.44
chr20 38755400 38756400 11.22 7.06
chr20 38813000 38814000 11.05 5.67
chr20 38880900 38882400 11.47 4.86
chr20 38926400 38927400 11.40 6.97
chr20 38938200 38939200 11.38 5.33
chr20 39012400 39013400 11.81 6.33
chr20 39035600 39036600 11.46 6.75
chr20 39192900 39194200 10.98 0.05
chr20 39243600 39246200 12.34 0.31
chr20 39463700 39464700 11.84 6.99
chr20 39660800 39661800 13.17 5.23
chr20 39718800 39719800 10.66 2.27
chr20 40072200 40074200 10.80 0.08
chr20 40120100 40121100 10.65 4.20
chr20 40175000 40176600 9.97 3.02
chr20 40342200 40343200 10.96 6.49
chr20 40583900 40584900 10.43 6.67
chr20 40612900 40614200 10.27 0.00
chr20 40617100 40618800 11.76 0.24
chr20 40651400 40652600 10.95 5.57
chr20 40716200 40717200 11.04 6.18
chr20 40820800 40821800 11.65 3.05
chr20 41322300 41324200 11.00 2.90
chr20 41407100 41408300 11.21 3.19
chr20 41627600 41628600 10.66 6.33
chr20 41657200 41658300 11.12 7.17
chr20 41915600 41916600 11.00 3.26
chr20 42225900 42226900 11.06 3.88
chr20 42363600 42364600 10.61 1.29
chr20 42486800 42488200 11.27 4.71
chr20 42563500 42564500 11.72 1.79
chr20 42635400 42636400 11.09 6.68
chr20 42851800 42854200 11.32 3.25
chr20 42866600 42867600 10.27 3.29
chr20 43076700 43078000 10.11 4.49
chr20 43270700 43271700 10.76 5.34
chr20 43455500 43456500 11.11 5.22
chr20 43649100 43650500 10.21 6.59
chr20 43688500 43689700 10.61 0.08
chr20 43720900 43721900 10.43 3.73
chr20 43939400 43940500 10.63 0.47
chr20 44111900 44112900 10.95 1.19
chr20 44114300 44117700 10.79 1.47
chr20 44243900 44245200 11.52 1.61
chr20 44273200 44274200 11.67 5.96
chr20 44376500 44377500 10.85 4.62
chr20 44590300 44591300 10.61 1.50
chr20 44852100 44853100 11.23 1.35
chr20 44967100 44968100 10.69 4.63
chr20 45241200 45242700 11.51 7.29
chr20 45518100 45519100 10.19 3.68
chr20 45610500 45611600 10.39 4.92
chr20 45614400 45615400 11.78 4.34
chr20 45725900 45726900 11.21 3.92
chr20 45765400 45766400 10.21 4.42
chr20 45855600 45856600 10.40 4.32
chr20 45935800 45936800 10.41 6.54
chr20 45974900 45975900 10.65 6.48
chr20 46030400 46031400 12.29 1.94
chr20 46069400 46071000 11.23 0.22
chr20 46074300 46079100 10.59 0.10
chr20 46634700 46635700 10.64 6.30
chr20 46857500 46858500 11.63 3.21
chr20 46994400 46995600 9.91 1.33
chr20 47199800 47200800 10.34 3.56
chr20 47480200 47481200 11.15 5.10
chr20 47518100 47519100 10.59 4.95
chr20 47707400 47708400 11.36 4.45
chr20 47757200 47758300 11.18 5.98
chr20 47788600 47789600 10.99 1.29
chr20 47822300 47823300 11.69 2.22
chr20 48137900 48138900 11.14 2.31
chr20 48227400 48228400 10.61 4.80
chr20 48250600 48251800 10.86 0.00
chr20 48308000 48314200 10.72 2.43
chr20 48443600 48444600 10.72 3.14
chr20 48580900 48581900 10.07 2.57
chr20 48899600 48900800 11.58 1.98
chr20 49097600 49098600 10.35 6.27
chr20 49190700 49191700 10.45 3.06
chr20 49194500 49195500 10.48 4.82
chr20 49260500 49261600 10.95 5.08
chr20 49491300 49492600 10.60 0.66
chr20 49494700 49495700 10.83 5.24
chr20 49537700 49538700 11.24 4.07
chr20 49562400 49563400 11.73 5.17
chr20 49679200 49680200 10.02 3.60
chr20 49760600 49761600 11.04 5.68
chr20 49876700 49877800 10.72 1.77
chr20 50018000 50019000 10.95 5.35
chr20 50048700 50049700 11.94 2.27
chr20 50168500 50169500 10.53 6.27
chr20 50239800 50240800 11.27 5.73
chr20 50257200 50258200 11.18 4.63
chr20 50308500 50309500 11.44 6.54
chr20 50334300 50335500 11.27 0.21
chr20 50365800 50366900 10.96 5.08
chr20 50390200 50391200 10.74 4.75
chr20 50494600 50495600 11.58 1.15
chr20 50645900 50647200 10.41 1.20
chr20 50988200 50993300 11.05 2.18
chr20 51034700 51035700 10.85 5.84
chr20 51063700 51064800 11.02 4.58
chr20 51129000 51130100 10.98 6.45
chr20 51151600 51152600 10.72 6.52
chr20 51231300 51232300 10.44 5.61
chr20 51288500 51289500 10.80 6.10
chr20 51345100 51346100 10.73 3.54
chr20 51377700 51378700 10.63 2.96
chr20 51649200 51650300 10.22 0.45
chr20 51798900 51799900 10.85 4.41
chr20 51916900 51917900 11.12 6.77
chr20 51983100 51984900 11.57 2.71
chr20 52050600 52051600 10.07 4.53
chr20 52070100 52071100 10.87 0.72
chr20 52254300 52255300 11.60 3.88
chr20 52303500 52304500 10.68 6.88
chr20 52318200 52319500 10.91 4.39
chr20 52368100 52369100 10.30 4.71
chr20 52448700 52451100 11.29 5.56
chr20 52479400 52481200 13.27 0.31
chr20 52822700 52828200 8.96 1.77
chr20 52894900 52903700 9.98 4.09
chr20 52969600 52971300 8.18 0.01
chr20 52974300 52976600 12.74 0.28
chr20 53019200 53020700 10.80 0.00
chr20 53295700 53298100 9.66 3.86
chr20 53346600 53353800 10.42 5.21
chr20 53414800 53417700 12.08 2.98
chr20 53694300 53695300 12.23 3.43
chr20 53726100 53727100 10.74 5.45
chr20 53739900 53741500 10.53 0.00
chr20 53756700 53758100 9.85 2.24
chr20 54056700 54064700 10.04 5.38
chr20 54211700 54214200 10.61 0.02
chr20 54934300 54944100 11.92 0.31
chr20 54968500 54969500 9.71 3.82
chr20 54980900 54986200 8.85 4.85
chr20 55054300 55055300 9.42 5.84
chr20 55149300 55154200 8.55 0.02
chr20 55174300 55182700 10.52 0.37
chr20 55285800 55294200 13.09 7.30
chr20 55536500 55538900 11.96 6.95
chr20 55701500 55707800 8.71 4.14
chr20 55814300 55821300 13.40 8.04
chr20 55904700 55907200 9.28 0.39
chr20 56158600 56159700 11.99 7.47
chr20 56200300 56201300 10.54 3.13
chr20 56266300 56267300 10.66 3.69
chr20 56391400 56392500 9.36 3.19
chr20 56398700 56399700 11.62 0.98
chr20 56415300 56419600 10.72 3.70
chr20 56583800 56584900 10.64 2.05
chr20 56595200 56596700 11.06 0.38
chr20 56652500 56653500 11.41 2.29
chr20 57225400 57226400 11.54 7.08
chr20 57374300 57376000 10.72 0.59
chr20 57545800 57547100 11.63 7.23
chr20 57729900 57731000 10.93 6.29
chr20 58089200 58090200 11.42 6.46
chr20 58560100 58563500 10.04 0.00
chr20 58864600 58865600 11.15 4.15
chr20 58899900 58902200 11.21 0.12
chr20 58927000 58928000 10.71 4.52
chr20 59059700 59060700 10.42 0.54
chr20 59094500 59095500 10.87 6.99
chr20 59214600 59215700 11.61 5.93
chr20 59263800 59267600 10.74 0.66
chr20 59416500 59418500 12.03 0.32
chr20 59555000 59556000 10.97 5.32
chr20 59735200 59736200 11.20 6.03
chr20 59761900 59762900 11.02 2.64
chr20 60223200 60224200 11.10 2.13
chr20 60244000 60246100 10.72 5.92
chr20 60380600 60381600 10.80 5.01
chr20 60422800 60423800 10.80 2.25
chr20 60506500 60507700 11.26 6.32
chr20 60526100 60527100 10.26 2.00
chr20 60610200 60611200 11.01 6.80
chr20 60681300 60682600 11.48 6.01
chr20 60759500 60761200 11.37 7.14
chr20 60920000 60926000 12.66 0.04
chr20 61050400 61051700 12.65 5.37
chr20 61055300 61056600 12.16 4.10
chr20 61293100 61294100 10.97 2.51
chr20 61352800 61353800 11.02 1.50
chr20 61382000 61383000 10.81 1.43
chr20 61418300 61419300 10.25 5.39
chr20 61523900 61524900 10.78 3.69
chr20 61790600 61791600 10.96 5.48
chr20 61894600 61895600 10.52 6.48
chr20 61998400 62000700 11.19 0.09
chr20 62222500 62223500 10.19 6.14
chr20 62322800 62323800 10.62 5.90
chr20 62362300 62363400 10.73 0.01
chr20 62581900 62583300 10.28 0.43
chr20 62626900 62628300 10.10 6.01
chr20 62674300 62675300 11.37 7.12
chr20 62726200 62727400 11.73 0.43
chr20 63365800 63366900 11.29 5.28
chr20 63466700 63467700 10.56 4.46
chr20 63494600 63495600 11.64 6.08
chr20 64057100 64060400 11.95 6.26
chr20 64410400 64411800 10.29 1.49
chr20 64452300 64453900 10.85 2.10
chr20 64592500 64593500 10.87 5.91
chr20 64722600 64723600 11.74 4.37
chr20 64765700 64766700 11.26 5.81
chr20 64786300 64787900 11.22 4.96
chr20 64816200 64817200 11.25 6.04
chr20 64997600 64998700 11.15 1.70
chr20 65148400 65149500 11.33 2.16
chr20 65188400 65189400 11.26 3.52
chr20 65223400 65224600 11.71 2.13
chr20 65376900 65377900 11.08 4.53
chr20 65421700 65422700 11.50 4.92
chr20 65711700 65713400 13.27 0.14
chr20 65759700 65761100 11.15 6.87
chr20 66041200 66042200 11.36 3.77
chr20 66628400 66629400 11.01 2.74
chr20 66636400 66637600 10.92 6.37
chr20 66842100 66848100 13.05 0.27
chr20 66921400 66922400 10.14 0.43
chr20 67041900 67042900 11.84 0.60
chr20 67192700 67194200 11.20 7.11
chr20 67209300 67210300 10.53 6.21
chr20 67289300 67291300 11.82 0.48
chr20 67349400 67350600 13.04 0.70
chr20 67366100 67371200 11.11 0.01
chr20 67628700 67630600 11.60 6.27
chr20 67802300 67803600 11.04 6.16
chr20 67906700 67910500 10.78 6.57
chr20 68166400 68168200 11.61 7.31
chr20 68279000 68280000 11.32 4.68
chr20 68319900 68321500 11.36 3.64
chr20 68386800 68387800 10.80 1.95
chr20 68427800 68428800 11.03 3.61
chr20 68517600 68518600 11.17 5.24
chr20 68596500 68597600 11.26 6.86
chr20 68843500 68844600 10.91 5.75
chr20 69265100 69266100 11.42 4.72
chr20 69609000 69610000 11.05 1.99
chr20 69631100 69634200 11.41 0.54
chr20 69652200 69653200 10.11 2.50
chr20 69656700 69659500 11.33 7.26
chr20 69737500 69738500 11.13 6.85
chr20 69834300 69835600 10.92 6.64
chr20 69893100 69894200 11.15 2.97
chr20 70110000 70113100 11.04 0.23
chr20 70248300 70249400 12.39 2.34
chr20 70292400 70293400 11.44 0.15
chr20 70342700 70343800 11.26 4.53
chr20 70686600 70687600 11.53 7.44
chr20 70734300 70735300 10.77 0.21
chr20 71141300 71142300 11.00 5.91
chr20 71198300 71201000 11.16 0.10
chr20 71241400 71244500 12.45 0.14
chr20 71328400 71329500 11.37 3.75
chr20 71378600 71379600 10.79 1.63
chr20 71408600 71409600 12.69 5.49
chr20 71420000 71424500 11.02 4.95
chr20 71467200 71468200 10.79 3.90
chr20 71546800 71547900 11.07 6.88
chr20 71599300 71602900 12.19 5.80
chr20 71651300 71652800 9.89 1.93
chr20 71654400 71659000 10.46 1.34
chr20 71718100 71719100 12.50 4.19
chr20 71789700 71790700 12.02 2.87
chr20 71896300 71897300 10.85 5.98
chr20 72116800 72126300 11.87 6.36
chr20 72263900 72264900 11.23 6.92
chr20 72694600 72696800 10.89 2.27
chr20 72929500 72931200 11.64 7.22
chr20 73326500 73327800 11.16 6.98
chr20 73419300 73423100 10.61 0.24
chr20 73497900 73499000 10.72 6.53
chr20 73891700 73893500 11.10 0.24
chr20 73965100 73966200 10.35 3.14
chr20 73976300 73977300 11.22 0.01
chr20 74410700 74411800 10.23 5.93
chr20 74620600 74621600 10.98 5.38
chr20 74779100 74782400 10.39 6.32
chr20 74871200 74872200 11.04 6.08
chr20 74995000 74996100 11.04 5.78
chr20 75248800 75249900 11.63 0.24
chr20 75465800 75467000 11.14 7.20
chr20 75550900 75551900 11.38 4.79
chr20 75667200 75668200 10.60 3.60
chr20 75867400 75868500 10.91 5.17
chr20 75882500 75885200 11.57 2.42
chr20 75984100 75985100 11.84 2.20
chr20 76259400 76260400 11.30 2.29
chr20 76342000 76343600 9.68 0.18
chr20 76375500 76376700 11.14 5.71
chr20 76481400 76482600 10.58 4.19
chr20 76622500 76623500 11.11 4.70
chr20 76908600 76909600 11.19 5.06
chr20 76928600 76929600 11.48 4.72
chr20 77120400 77121400 10.81 5.79
chr20 77154400 77155500 10.68 6.31
chr20 77215600 77216700 11.23 6.05
chr20 77238400 77239400 11.18 0.68
chr20 77322100 77329100 11.26 2.52
chr20 77396000 77397000 11.80 3.27
chr20 77415800 77416800 11.65 6.64
chr20 77469800 77474200 11.07 3.03
chr20 77572400 77573400 11.29 3.99
chr20 77623000 77624000 11.06 0.62
chr20 77645100 77646100 10.25 2.72
chr20 77696100 77697100 11.28 6.29
chr20 77809700 77810700 10.87 2.77
chr20 77814300 77815300 10.75 1.12
chr20 77842200 77843200 10.98 6.96
chr20 77874600 77875900 11.83 7.58
chr20 77943100 77944300 11.81 7.33
chr20 78010600 78012200 11.10 1.00
chr20 78029900 78032300 10.92 0.94
chr20 78170200 78171500 10.86 6.34
chr20 78213200 78214200 11.06 3.13
chr20 78306500 78307500 11.32 3.40
chr20 78335000 78336000 12.25 6.13
chr20 78703000 78704000 11.13 4.24
chr20 78875900 78877000 11.02 4.34
chr20 78904300 78905400 11.06 1.25
chr20 78988300 78989300 12.03 4.08
chr20 79001700 79003600 11.03 6.47
chr21 4294948400 4294950500 10.83 0.12
chr21 261700 262700 11.34 0.98
chr21 444500 448400 9.25 1.93
chr21 492300 494600 11.63 4.75
chr21 911000 913200 10.68 5.02
chr21 992100 993100 10.77 1.58
chr21 1003900 1005400 11.74 5.64
chr21 1144800 1145800 11.00 2.64
chr21 1273800 1274800 11.49 2.30
chr21 1357900 1358900 11.32 4.60
chr21 1541000 1542200 11.04 3.63
chr21 1581000 1582000 10.40 3.07
chr21 1646600 1647600 11.60 4.25
chr21 1941900 1942900 11.15 6.36
chr21 2077200 2079200 12.36 7.30
chr21 2470300 2471300 13.05 5.03
chr21 2625200 2626200 11.80 1.42
chr21 2676700 2677700 11.21 2.67
chr21 2696300 2697400 12.15 0.38
chr21 2790600 2791600 10.57 1.25
chr21 2953200 2958500 11.84 7.48
chr21 3028400 3029500 11.44 0.46
chr21 3218100 3219200 12.96 0.29
chr21 3462800 3463800 11.99 7.79
chr21 3552000 3553100 12.79 6.25
chr21 3694200 3695200 10.74 4.82
chr21 3842300 3843300 10.91 2.22
chr21 3984100 3989600 8.73 1.37
chr21 4022900 4024800 11.33 1.93
chr21 4088800 4089800 10.85 3.04
chr21 4182000 4183100 10.75 6.29
chr21 4274100 4275900 11.53 0.23
chr21 4402900 4405400 12.00 0.16
chr21 4437500 4438500 12.09 0.62
chr21 4493100 4496100 11.46 0.14
chr21 4619600 4620800 11.40 5.69
chr21 4634400 4635600 13.24 0.98
chr21 4763000 4764000 11.08 1.18
chr21 4941300 4942300 10.18 1.79
chr21 5184200 5185200 10.60 1.66
chr21 5422800 5423800 11.18 3.44
chr21 5498300 5499300 10.75 3.61
chr21 5569100 5570300 11.36 4.72
chr21 5685500 5686500 10.40 6.28
chr21 6099800 6100800 10.68 5.51
chr21 6114600 6116000 10.98 6.80
chr21 6129700 6130700 10.39 3.96
chr21 6232200 6233200 10.93 3.72
chr21 6561100 6562100 11.08 5.80
chr21 6817800 6818800 9.99 2.24
chr21 6841000 6842000 10.71 3.01
chr21 6870500 6871500 10.42 3.00
chr21 6972100 6973100 9.95 0.94
chr21 7139800 7140900 10.90 4.47
chr21 7370000 7371300 10.53 6.39
chr21 7499800 7500800 11.09 3.40
chr21 7686700 7693200 12.64 3.57
chr21 7817400 7818400 10.80 6.28
chr21 7911200 7912200 10.98 1.88
chr21 7979400 7980400 11.05 5.55
chr21 8017100 8018100 10.41 6.05
chr21 8201900 8202900 10.65 4.62
chr21 8221800 8222800 11.48 3.25
chr21 8256300 8257400 10.91 6.99
chr21 8436600 8438100 12.47 1.28
chr21 8815300 8816700 10.43 0.16
chr21 8870200 8871400 11.15 6.49
chr21 8898700 8899700 10.40 3.04
chr21 9158300 9159300 10.51 3.63
chr21 9826500 9827500 12.60 0.04
chr21 9963000 9964300 10.57 6.57
chr21 9989400 9990400 10.62 3.33
chr21 10074100 10076000 12.05 2.16
chr21 10119800 10120800 11.34 3.75
chr21 10156800 10157900 11.59 5.50
chr21 10174700 10180200 11.21 1.08
chr21 10253400 10254400 10.59 2.75
chr21 10302900 10309000 11.09 6.47
chr21 10437100 10438100 10.29 3.88
chr21 10463300 10464300 10.28 2.42
chr21 10513800 10515000 10.38 4.36
chr21 10585500 10587500 9.02 0.21
chr21 10669800 10670800 10.69 3.18
chr21 10707700 10708800 10.56 0.20
chr21 10773000 10774000 11.42 1.20
chr21 10902900 10904500 12.81 1.53
chr21 11039700 11040900 9.53 0.00
chr21 11041000 11042100 10.89 0.34
chr21 11190900 11191900 10.71 5.22
chr21 11583100 11584100 11.01 4.79
chr21 11605900 11607100 11.13 4.40
chr21 11834900 11836000 11.92 2.48
chr21 11853900 11856700 11.41 2.95
chr21 11864200 11868100 10.63 3.09
chr21 11913800 11915000 10.94 6.70
chr21 11934500 11935500 10.84 3.31
chr21 11946700 11948000 11.50 6.89
chr21 12150100 12151100 10.57 4.90
chr21 12201500 12202900 11.52 4.06
chr21 12376900 12377900 10.94 4.05
chr21 12461400 12462400 11.14 4.64
chr21 12571800 12572900 11.49 4.89
chr21 12890000 12894900 11.48 2.56
chr21 12909200 12910300 10.91 1.11
chr21 13164700 13171200 11.81 6.35
chr21 13232900 13233900 10.87 5.72
chr21 13253400 13254400 11.14 3.11
chr21 13330300 13332300 10.45 1.13
chr21 13642600 13644100 10.43 5.63
chr21 13831100 13832100 10.26 1.66
chr21 13996200 13997200 10.87 2.13
chr21 14179100 14180100 10.11 5.70
chr21 14491200 14492200 10.28 1.99
chr21 14573100 14579200 11.20 6.53
chr21 14599500 14600500 10.70 6.11
chr21 14855000 14856100 11.22 2.43
chr21 14930500 14931600 10.57 2.59
chr21 15147600 15148900 11.37 0.23
chr21 15308700 15309700 10.97 0.61
chr21 15345400 15346400 10.65 3.56
chr21 15643600 15644600 10.61 5.57
chr21 16118600 16119900 10.86 1.21
chr21 16471700 16478400 10.82 1.94
chr21 16506000 16507100 11.16 3.56
chr21 16864800 16865800 12.59 1.73
chr21 17046500 17047700 10.42 0.29
chr21 17076300 17077300 10.46 5.61
chr21 17319400 17320900 11.70 7.22
chr21 17390700 17391700 11.08 3.44
chr21 17409700 17410900 10.15 0.41
chr21 17431300 17432900 12.20 0.38
chr21 17651400 17652500 11.48 3.91
chr21 17743400 17745500 12.43 0.38
chr21 17838600 17839600 10.81 3.39
chr21 18172300 18173300 11.29 5.84
chr21 18231000 18232000 10.19 4.31
chr21 18338500 18339500 11.03 0.14
chr21 18435100 18436100 12.85 7.18
chr21 18596800 18599800 12.06 0.06
chr21 18637100 18638300 11.01 5.88
chr21 18694200 18695200 12.15 3.01
chr21 18751100 18752400 11.39 6.41
chr21 18841600 18849600 11.85 7.06
chr21 18903400 18904400 11.53 1.48
chr21 19126700 19128700 10.09 0.84
chr21 19182400 19185000 11.89 0.17
chr21 19284500 19294400 13.29 0.00
chr21 19543300 19549300 12.95 8.12
chr21 19699900 19700900 10.00 1.84
chr21 19731200 19732300 10.02 4.13
chr21 19889500 19894100 10.45 3.24
chr21 19918400 19920900 11.59 6.59
chr21 19921700 19922700 10.32 6.30
chr21 19945200 19946600 10.56 0.03
chr21 20110700 20115800 10.73 2.63
chr21 20142200 20143200 11.27 4.39
chr21 20381600 20382600 12.38 3.15
chr21 20558200 20559200 11.21 1.53
chr21 20748800 20749800 11.01 0.98
chr21 20896300 20897300 10.90 1.47
chr21 20941400 20942400 11.09 3.10
chr21 21076800 21077800 11.02 3.78
chr21 21154800 21158000 10.68 0.43
chr21 21219900 21220900 10.83 3.33
chr21 21253200 21254200 10.71 3.21
chr21 21266000 21267100 10.94 6.35
chr21 21504000 21505300 11.36 1.04
chr21 21551000 21552000 10.55 1.61
chr21 21816000 21818400 11.73 6.36
chr21 21854600 21855600 11.39 5.01
chr21 22067600 22068600 11.18 6.48
chr21 22174200 22175300 11.82 7.44
chr21 22338200 22339400 11.80 3.98
chr21 22607800 22608800 12.17 4.30
chr21 22790700 22791700 10.40 1.56
chr21 22803400 22804500 10.68 0.61
chr21 23256200 23257400 11.81 1.55
chr21 23447600 23448600 10.80 1.47
chr21 23661700 23662700 10.08 2.49
chr21 23877200 23878400 10.50 5.92
chr21 23881000 23882100 10.54 3.07
chr21 23955400 23956400 10.62 3.08
chr21 23970800 23973300 9.94 0.14
chr21 24097200 24098800 10.55 5.20
chr21 24182200 24183200 10.84 3.45
chr21 24219000 24220100 11.29 4.20
chr21 24361100 24362100 10.97 5.82
chr21 24411700 24412700 10.83 4.07
chr21 24479900 24480900 10.63 0.31
chr21 24594300 24596800 11.38 0.02
chr21 24744100 24745100 10.85 4.17
chr21 25059000 25060200 10.48 5.83
chr21 25063300 25064400 10.43 6.42
chr21 25244100 25245600 11.07 5.55
chr21 25333500 25334600 10.36 6.50
chr21 25344200 25345800 10.51 4.78
chr21 25424000 25425000 12.07 5.40
chr21 25555600 25556600 10.26 4.16
chr21 25665200 25666200 10.97 5.23
chr21 25915700 25917300 11.74 0.29
chr21 25933400 25934400 10.68 4.37
chr21 26019600 26020600 10.63 5.73
chr21 26057900 26058900 11.56 1.83
chr21 26141100 26146300 10.01 5.17
chr21 26164600 26165800 12.60 0.53
chr21 26338300 26339400 10.14 1.13
chr21 26508700 26511000 10.64 5.67
chr21 26850000 26851200 11.02 2.21
chr21 26861900 26862900 11.33 2.02
chr21 26946100 26947100 11.13 3.45
chr21 26974400 26976300 11.52 6.03
chr21 27002600 27003800 10.74 5.52
chr21 27262400 27263400 11.20 6.84
chr21 27294400 27296900 11.95 6.65
chr21 27356300 27357300 11.23 7.02
chr21 27850700 27853100 10.48 5.42
chr21 28027700 28029000 11.34 5.51
chr21 28406000 28407000 10.74 4.01
chr21 28454100 28455400 11.06 5.94
chr21 28461200 28466000 11.69 0.03
chr21 28522500 28523600 11.59 1.22
chr21 28588500 28590000 11.38 6.18
chr21 28937400 28939500 12.05 5.59
chr21 29006700 29007700 11.28 4.28
chr21 29029100 29030700 11.46 7.02
chr21 29137600 29138600 11.19 6.21
chr21 29190600 29191600 10.91 3.58
chr21 29331400 29332400 10.88 6.06
chr21 29351500 29352500 10.94 3.79
chr21 29487600 29493000 11.08 5.53
chr21 29564600 29565600 10.19 3.25
chr21 29639000 29640100 11.62 7.47
chr21 30058300 30059300 10.29 5.89
chr21 30067800 30068800 11.01 6.24
chr21 30456300 30457300 10.56 5.47
chr21 30676100 30680200 12.15 4.18
chr21 30837800 30840900 11.79 0.00
chr21 30841000 30844200 10.40 0.03
chr21 30889800 30890800 12.02 0.40
chr21 30984300 30986000 13.00 0.18
chr21 31010000 31011000 11.19 3.17
chr21 31176400 31177400 11.57 6.85
chr21 31564400 31565400 11.01 2.54
chr21 31687000 31691400 11.53 0.05
chr21 31829600 31830600 11.13 6.07
chr21 31904200 31908500 11.42 0.50
chr21 31988700 31990900 10.35 6.46
chr21 32203100 32204100 11.05 0.99
chr21 32423300 32424600 11.20 6.11
chr21 32552700 32553900 10.11 5.54
chr21 32568500 32569500 10.44 1.12
chr21 32608600 32610200 11.00 2.03
chr21 32657100 32658300 11.39 7.11
chr21 32739900 32740900 10.07 0.79
chr21 32773700 32776500 10.91 6.69
chr21 32798600 32800900 10.53 5.46
chr21 32814400 32819500 10.26 0.11
chr21 32910500 32913400 11.60 6.01
chr21 33117400 33118600 11.58 0.28
chr21 33179900 33180900 10.45 2.40
chr21 33181000 33182300 11.47 7.05
chr21 33303800 33304800 10.38 6.69
chr21 33347600 33351300 10.53 0.32
chr21 33389000 33390500 11.24 6.96
chr21 33501800 33503000 11.32 5.02
chr21 33573500 33574600 12.09 0.07
chr21 33771100 33774600 11.17 0.26
chr21 33812200 33813200 10.87 3.17
chr21 33884400 33885400 11.04 2.01
chr21 34021700 34022700 11.34 4.03
chr21 34062500 34063900 11.45 7.17
chr21 34086700 34087900 11.18 6.39
chr21 34181900 34182900 10.36 4.26
chr21 34281000 34282900 10.29 0.00
chr21 34310300 34315100 10.54 0.02
chr21 34438400 34439500 11.08 0.05
chr21 34557600 34558600 11.51 2.95
chr21 35170800 35172300 10.75 5.19
chr21 35315600 35317000 11.42 0.28
chr21 35608700 35611300 12.82 0.71
chr21 35707500 35708900 12.13 0.02
chr21 35891400 35892400 12.27 1.66
chr21 35975800 35980900 11.16 6.49
chr21 35981000 35984700 11.01 5.22
chr21 36016000 36017300 11.43 6.65
chr21 36125300 36130900 12.56 0.06
chr21 36273500 36274700 11.32 6.09
chr21 36358300 36359500 10.83 0.40
chr21 36365300 36366400 12.41 2.75
chr21 36415100 36416600 12.06 0.00
chr21 36646600 36649300 11.11 2.55
chr21 36715700 36716800 13.01 0.01
chr21 36810200 36813200 12.05 0.25
chr21 36832400 36833400 10.97 6.82
chr21 36918200 36919200 9.89 1.18
chr21 37048300 37050000 11.13 0.35
chr21 37290700 37291900 11.49 0.76
chr21 37315500 37317300 12.20 7.82
chr21 37457200 37458300 11.04 6.98
chr21 37468300 37476800 10.71 5.32
chr21 37510600 37511600 10.69 4.69
chr21 38196400 38197400 11.36 2.78
chr21 38494100 38495100 10.75 1.62
chr21 38863200 38864200 10.88 6.93
chr21 39177000 39178000 11.48 5.07
chr21 39639700 39640700 12.14 4.69
chr21 39702800 39704200 11.27 7.09
chr21 39814500 39815500 11.69 7.14
chr21 39997500 39998500 10.80 3.34
chr21 40503900 40504900 11.14 4.86
chr21 40750900 40751900 11.57 4.31
chr21 40997300 40998300 10.87 1.96
chr21 41101900 41103000 11.16 3.71
chr21 41244700 41246400 11.40 5.67
chr21 41286500 41287500 11.41 4.53
chr21 41681700 41682700 11.10 6.85
chr21 41899800 41900800 11.14 1.28
chr21 42243600 42244600 11.31 5.18
chr21 42387400 42388400 10.46 1.51
chr21 42464900 42465900 11.99 1.87
chr21 42713500 42714500 10.78 5.33
chr21 42726000 42727000 10.49 5.61
chr21 42799900 42800900 11.34 2.57
chr21 42913300 42914300 10.74 5.52
chr21 43192500 43193600 11.38 5.32
chr21 43367600 43368600 11.73 6.59
chr21 43490500 43491500 11.19 7.20
chr21 43611000 43612000 10.61 1.94
chr21 44305800 44306900 10.73 1.35
chr21 44467800 44468800 10.43 6.07
chr21 44615400 44616400 10.86 2.25
chr21 44678100 44679500 11.19 6.38
chr21 44706600 44716300 9.21 0.05
chr21 45377300 45378300 11.06 5.38
chr21 45511100 45512100 10.78 5.04
chr21 45650300 45651300 10.99 3.90
chr21 45775700 45777000 11.43 0.03
chr21 46021800 46022800 10.70 6.66
chr21 46191500 46192500 11.30 4.86
chr21 46752600 46753600 10.87 4.16
chr21 46965100 46968700 11.85 5.56
chr21 47227600 47229500 11.52 0.09
chr21 47275100 47277700 10.53 6.30
chr21 47312400 47313400 11.27 3.67
chr21 47350800 47351800 10.70 1.03
chr21 47395500 47396900 11.14 6.76
chr21 47501200 47503600 11.44 7.06
chr21 47522500 47523500 10.69 1.59
chr21 47554600 47555700 10.89 4.14
chr21 47650700 47651900 11.16 0.24
chr21 47766900 47767900 9.84 0.54
chr21 47878000 47879300 11.19 0.13
chr21 47994600 47995600 12.26 7.36
chr21 48044500 48045500 11.48 1.84
chr21 48186700 48188300 11.25 5.87
chr21 48241000 48242000 11.44 2.63
chr21 48334600 48336300 12.01 0.72
chr21 48594900 48595900 11.06 3.19
chr21 48739500 48740500 11.37 3.90
chr21 48811000 48812700 10.93 5.80
chr21 48964700 48974500 10.60 5.27
chr21 49037600 49038700 11.52 3.79
chr21 49473900 49477600 11.49 2.49
chr21 49609400 49610500 11.82 0.82
chr21 49698200 49699200 10.92 6.70
chr21 49825400 49827700 11.74 0.49
chr21 49878900 49880000 12.15 2.84
chr21 50039000 50040000 10.52 3.57
chr21 50488300 50489300 10.57 6.73
chr21 50621000 50622500 10.62 6.06
chr21 50748500 50750000 12.75 0.82
chr21 51167100 51168200 12.13 6.18
chr21 51201300 51207500 12.96 5.72
chr21 51302000 51303000 11.40 3.22
chr21 51436200 51437200 11.15 5.74
chr21 51475800 51477700 12.41 0.49
chr21 51934500 51938200 11.69 4.05
chr21 52045300 52046300 11.09 3.63
chr21 52134300 52135400 11.56 6.69
chr21 52341900 52342900 11.09 6.23
chr21 52939900 52940900 10.93 5.05
chr21 53012200 53013200 11.10 6.72
chr21 53118200 53119200 11.09 5.62
chr21 53164600 53166100 11.66 7.43
chr21 53196400 53197400 11.21 7.05
chr21 53328700 53330000 11.10 5.97
chr21 53559200 53560200 11.01 3.15
chr21 53565000 53566400 11.75 0.28
chr21 53615800 53617500 12.54 0.05
chr21 53649500 53650500 11.35 7.11
chr21 53692800 53693800 11.18 2.15
chr21 53725700 53735600 8.77 2.87
chr21 54188800 54190600 10.33 2.05
chr21 54291000 54292900 11.39 6.39
chr21 54316400 54317400 10.78 6.00
chr21 54328400 54333200 9.74 0.00
chr21 54361100 54364600 11.37 6.96
chr21 54491500 54492700 11.78 6.92
chr21 54523600 54524700 10.54 0.18
chr21 54664500 54666300 10.98 4.65
chr21 54949900 54950900 11.42 5.53
chr21 55135000 55136000 11.44 3.94
chr21 55155200 55156300 11.66 6.70
chr21 55199600 55200700 11.12 5.77
chr21 55237200 55238200 11.38 0.76
chr21 55421800 55422800 11.76 4.44
chr21 55587200 55588300 12.61 0.37
chr21 55788200 55791700 10.76 6.24
chr21 55817500 55819500 11.49 6.85
chr21 55949800 55950900 11.37 6.87
chr21 56605200 56609800 10.98 2.23
chr21 57429000 57430000 11.40 6.75
chr21 57473200 57474200 10.72 2.33
chr21 57779200 57780200 10.87 4.89
chr21 57945300 57947100 11.51 6.95
chr21 58083800 58084800 10.94 6.74
chr21 58201200 58202200 11.92 7.38
chr21 58279900 58280900 10.57 3.20
chr21 58441000 58442600 11.92 7.10
chr21 58487900 58489000 11.84 7.29
chr21 58801600 58802600 10.73 3.76
chr21 58889900 58892900 11.59 1.89
chr21 58954700 58956600 10.54 4.30
chr21 58978900 58979900 11.12 6.49
chr21 59219900 59220900 11.03 1.04
chr21 59366300 59367300 10.15 4.93
chr21 59438200 59440900 11.08 0.00
chr21 59527700 59528900 11.56 5.07
chr21 59692600 59694600 10.97 1.25
chr21 59863300 59864500 11.80 6.65
chr21 60019100 60020100 10.40 5.87
chr21 60074400 60075400 11.52 3.26
chr21 60291000 60292000 11.46 1.50
chr21 60392200 60393300 11.01 4.02
chr21 60463300 60464300 11.09 4.74
chr21 60796600 60797600 10.63 6.62
chr21 60949200 60950200 11.02 6.62
chr21 61056500 61057500 11.04 1.58
chr21 61238900 61239900 11.23 6.43
chr21 61365700 61366900 11.34 6.82
chr21 61504800 61505800 12.29 2.54
chr21 61657500 61658600 10.89 4.72
chr21 61691700 61692700 11.06 3.81
chr21 61741700 61744500 12.92 5.38
chr21 61816200 61817200 11.18 6.24
chr21 61874700 61875800 11.27 6.68
chr21 61959500 61960900 10.43 4.80
chr21 61961000 61964300 11.22 1.22
chr21 62076000 62078100 10.02 4.81
chr21 62217500 62219100 12.26 0.35
chr21 62264200 62265200 11.26 6.16
chr21 62309800 62311000 11.30 7.07
chr21 62393700 62398100 12.07 1.72
chr21 62405300 62414100 11.73 5.80
chr21 62461000 62467900 11.54 4.64
chr22 3226100 3227100 12.25 7.52
chr22 3243700 3249200 13.13 2.12
chr22 3323300 3325600 11.29 6.66
chr22 3338900 3346100 12.37 6.49
chr22 3359600 3361300 10.69 4.10
chr22 3492700 3496600 11.75 0.00
chr22 3565100 3566600 12.42 7.36
chr22 3675200 3676200 11.60 7.50
chr22 3707900 3709200 11.63 1.59
chr22 3939300 3940300 11.61 2.90
chr22 4199600 4205900 12.25 2.98
chr22 4265100 4266200 10.41 2.33
chr22 4280600 4281600 11.12 0.62
chr22 4370000 4371000 10.90 6.66
chr22 4403900 4405500 12.01 0.07
chr22 4423500 4426100 12.67 0.11
chr22 4457100 4458900 11.89 7.17
chr22 4585700 4586700 11.45 1.48
chr22 4611000 4612000 11.75 5.21
chr22 4875000 4881600 11.55 0.99
chr22 4960500 4963100 10.44 6.08
chr22 5197000 5198000 10.76 5.18
chr22 5303400 5304400 10.92 6.10
chr22 5415900 5416900 12.64 2.72
chr22 5470900 5471900 11.15 4.88
chr22 5612700 5614700 11.37 0.13
chr22 5666300 5667300 10.97 4.33
chr22 5784100 5785100 10.60 4.18
chr22 5799100 5801200 10.90 6.40
chr22 5876900 5877900 10.62 5.70
chr22 6033200 6034200 11.99 0.30
chr22 6307000 6310600 11.24 6.91
chr22 6360200 6361200 10.49 6.15
chr22 6562600 6563800 12.94 0.73
chr22 6644900 6651800 11.18 3.55
chr22 6822200 6824300 10.91 5.86
chr22 6894700 6900600 10.50 3.79
chr22 6913500 6914900 10.76 2.61
chr22 6961900 6963000 11.38 7.23
chr22 7120100 7121100 11.62 5.61
chr22 7241500 7242500 10.74 3.50
chr22 7256200 7257200 11.07 5.23
chr22 7300600 7302100 10.41 0.12
chr22 7694600 7695900 11.75 6.33
chr22 7810300 7811300 11.18 5.20
chr22 7931500 7932500 11.40 5.80
chr22 7990800 7992100 11.61 7.21
chr22 8145000 8150800 11.92 0.07
chr22 8223200 8225000 11.79 7.34
chr22 8264100 8265100 11.30 0.94
chr22 8293000 8297300 12.15 0.00
chr22 8367000 8368300 11.22 7.29
chr22 8388600 8390100 10.82 0.21
chr22 8578000 8579000 11.60 5.10
chr22 8611200 8612300 11.24 6.53
chr22 8699300 8700300 10.82 4.19
chr22 8759100 8761000 11.03 5.72
chr22 9002900 9004600 11.08 0.97
chr22 9013500 9018200 9.52 0.65
chr22 9128100 9130600 12.33 0.04
chr22 9393100 9394100 11.34 5.52
chr22 9539300 9542000 11.80 0.16
chr22 9682600 9684100 10.85 0.01
chr22 9966400 9967400 11.13 5.33
chr22 10017200 10018200 11.15 4.89
chr22 10143400 10144400 11.29 4.29
chr22 10242200 10244700 12.58 0.79
chr22 10286000 10289600 12.41 0.00
chr22 10332700 10333900 11.70 0.28
chr22 11035800 11036800 12.35 1.15
chr22 11082000 11083100 10.88 0.12
chr22 11339800 11341100 11.04 0.08
chr22 11489800 11490800 11.43 2.79
chr22 11493600 11499200 12.19 0.17
chr22 11656000 11657100 11.08 5.18
chr22 11745500 11746500 11.15 5.24
chr22 11847300 11848300 10.95 3.95
chr22 11942300 11943300 10.80 2.23
chr22 12237500 12238500 12.24 0.14
chr22 12442100 12443700 10.28 6.18
chr22 12545400 12548200 12.21 6.47
chr22 12982900 12983900 11.09 0.15
chr22 12998300 13000300 12.26 1.82
chr22 13059600 13060800 10.65 6.65
chr22 13226300 13227300 11.00 1.44
chr22 13243500 13244500 10.78 6.72
chr22 13290500 13292000 10.75 6.26
chr22 13519200 13520200 11.03 3.55
chr22 13858800 13865300 10.78 0.05
chr22 13963500 13969200 10.83 0.20
chr22 14303100 14304700 10.11 0.31
chr22 14529000 14530000 12.09 7.51
chr22 14840800 14842600 13.05 0.14
chr22 14971300 14972600 10.71 4.44
chr22 14973300 14974600 10.76 0.07
chr22 15136300 15137300 10.60 2.75
chr22 15199700 15202300 11.10 5.75
chr22 15278200 15279200 11.28 3.61
chr22 15325700 15326700 11.94 7.36
chr22 15434700 15435800 11.13 0.29
chr22 15474300 15475600 10.71 5.75
chr22 15581900 15582900 11.08 3.13
chr22 15714800 15716800 10.85 3.81
chr22 15843300 15849800 11.18 4.68
chr22 15882100 15883100 11.41 7.25
chr22 16121100 16122400 10.94 2.40
chr22 16154700 16155700 11.55 1.79
chr22 16274900 16275900 11.03 6.51
chr22 16414000 16415000 10.89 4.45
chr22 16498900 16499900 12.04 4.65
chr22 16570000 16571000 11.46 2.00
chr22 16641500 16642600 11.22 2.39
chr22 16662100 16663300 11.35 3.57
chr22 16693800 16695000 11.96 5.91
chr22 16950800 16952000 11.75 7.61
chr22 16983400 16987300 11.16 4.97
chr22 17077500 17078600 10.80 5.52
chr22 17223400 17224600 10.55 6.85
chr22 17841500 17842500 11.71 5.22
chr22 17853400 17854400 11.69 2.18
chr22 17873000 17874100 11.73 5.22
chr22 18087000 18088400 11.23 0.58
chr22 18177600 18179000 11.53 7.12
chr22 18324500 18328400 10.62 0.44
chr22 18341000 18342100 11.39 1.90
chr22 18376100 18377100 10.78 4.83
chr22 18411400 18412400 12.57 7.57
chr22 18525200 18530500 11.08 2.92
chr22 19054600 19055600 10.99 4.40
chr22 19617200 19619000 13.19 0.26
chr22 19645600 19646600 11.94 4.55
chr22 19736100 19737100 10.92 3.94
chr22 19841500 19842500 10.59 4.76
chr22 19874400 19876100 12.06 0.96
chr22 20468400 20470800 11.15 6.19
chr22 20699900 20701000 12.10 4.34
chr22 21079800 21080800 10.50 4.94
chr22 21252700 21253700 10.86 2.28
chr22 21363900 21365100 9.93 1.15
chr22 21435600 21436600 11.20 5.02
chr22 21460700 21461900 11.27 6.13
chr22 21776600 21777600 9.82 1.95
chr22 21804600 21806100 9.67 0.13
chr22 21994300 21995300 10.34 2.94
chr22 22110000 22111000 10.39 5.05
chr22 22127400 22128400 11.04 6.61
chr22 22512800 22513800 10.78 5.59
chr22 22634700 22635900 12.08 5.30
chr22 23232900 23234000 11.95 3.47
chr22 23340100 23341400 11.63 0.00
chr22 23560100 23561500 11.00 0.53
chr22 23764800 23766400 11.79 1.43
chr22 23846100 23847300 12.41 0.29
chr22 24033300 24034300 10.74 6.96
chr22 24075600 24078500 10.28 1.76
chr22 24094600 24095600 10.98 4.70
chr22 24135900 24136900 10.52 4.16
chr22 24286800 24287800 9.49 2.98
chr22 24345300 24346300 11.12 3.09
chr22 24377500 24382800 13.11 0.12
chr22 24463100 24464700 11.63 2.47
chr22 24518300 24519600 11.11 6.26
chr22 24570000 24571500 11.32 6.77
chr22 24728000 24729100 11.54 6.80
chr22 24796100 24797100 12.09 4.95
chr22 24831300 24832300 10.82 3.82
chr22 24927500 24928500 10.61 6.26
chr22 24963000 24964800 10.54 0.00
chr22 25055100 25056100 12.09 6.59
chr22 25219200 25220500 10.94 2.24
chr22 25565600 25571200 11.91 6.49
chr22 25822500 25823500 11.72 2.55
chr22 26069100 26071500 10.36 2.78
chr22 26358600 26360300 9.79 0.45
chr22 26517000 26520800 11.94 0.07
chr22 26579700 26580700 10.92 1.61
chr22 26644200 26645200 10.62 5.97
chr22 26697100 26698100 10.74 2.75
chr22 26863100 26864400 10.70 2.94
chr22 27396200 27397200 10.61 5.97
chr22 27807100 27809400 10.21 0.12
chr22 27844300 27845300 10.86 3.31
chr22 27870500 27871500 11.30 3.46
chr22 27875100 27876100 10.72 4.07
chr22 28162100 28163100 11.61 2.95
chr22 28180500 28181500 12.14 2.42
chr22 28381900 28382900 10.68 4.86
chr22 28480400 28481700 9.88 6.29
chr22 28674000 28675000 10.41 5.82
chr22 28745700 28746900 11.22 3.35
chr22 28816300 28817300 10.80 5.39
chr22 29246300 29251300 11.20 0.21
chr22 29334900 29335900 11.68 6.33
chr22 29380900 29381900 11.43 5.62
chr22 29828800 29829800 12.21 6.71
chr22 29924400 29926400 11.92 0.19
chr22 30013400 30014400 11.23 3.49
chr22 30046400 30047400 11.41 3.56
chr22 30086400 30087400 10.98 1.83
chr22 30158000 30159200 12.21 0.00
chr22 30192700 30193700 11.42 4.44
chr22 30286400 30287400 12.49 0.95
chr22 30587700 30589400 11.82 0.43
chr22 30635100 30636100 11.03 4.48
chr22 30688600 30689600 11.19 0.43
chr22 30851500 30852600 11.18 3.36
chr22 31351000 31352100 11.67 3.47
chr22 31437600 31438600 10.81 4.93
chr22 31458900 31459900 12.64 0.96
chr22 31505500 31507800 10.91 0.05
chr22 31546200 31547500 11.42 7.41
chr22 31568200 31569200 10.31 0.62
chr22 31633500 31634500 10.49 2.62
chr22 31820200 31824300 9.71 1.84
chr22 31891600 31892600 9.80 3.99
chr22 32085700 32086700 11.37 3.32
chr22 32498900 32499900 10.65 3.38
chr22 32551400 32552600 11.17 6.88
chr22 32630000 32632600 10.73 5.03
chr22 32632700 32637700 10.67 6.36
chr22 32742500 32748100 11.22 4.28
chr22 32954700 32955900 10.85 2.12
chr22 32973800 32974800 11.37 5.44
chr22 33033100 33034100 12.12 7.13
chr22 33069500 33070800 12.23 5.22
chr22 33073400 33074500 11.50 5.49
chr22 33129700 33130700 11.10 6.11
chr22 33142200 33143200 11.03 6.53
chr22 33351100 33352100 11.51 1.93
chr22 33391500 33392500 10.89 3.47
chr22 33444700 33445700 11.75 2.92
chr22 33511200 33512600 12.27 0.00
chr22 33521500 33522500 11.34 3.93
chr22 33544400 33545800 11.60 0.31
chr22 33615500 33617800 12.14 6.79
chr22 33677400 33678400 12.03 2.45
chr22 33813100 33814100 11.19 3.46
chr22 33847900 33848900 10.78 5.88
chr22 34140200 34141200 10.66 6.88
chr22 34200300 34201300 10.53 6.79
chr22 34417600 34418900 12.00 0.88
chr22 34483900 34484900 11.19 6.36
chr22 34724600 34725600 11.44 5.85
chr22 34780000 34781000 10.72 4.09
chr22 35213600 35214600 9.97 4.78
chr22 35256100 35257100 10.39 5.15
chr22 35319500 35320500 11.62 1.38
chr22 35621900 35623200 11.08 1.15
chr22 35735900 35736900 11.14 6.35
chr22 35927600 35929400 10.70 1.03
chr22 35970100 35971200 11.06 6.06
chr22 35975800 35976800 10.08 3.22
chr22 35995400 35998200 12.03 0.01
chr22 36166700 36167700 10.21 6.34
chr22 36177400 36178400 10.93 2.92
chr22 36225600 36226600 11.37 5.16
chr22 36267100 36269400 9.25 2.87
chr22 36275100 36280000 10.36 6.63
chr22 36608100 36612100 11.74 6.12
chr22 36807300 36808500 11.23 4.95
chr22 36964200 36965600 11.13 0.58
chr22 37121200 37122200 11.79 7.57
chr22 37193700 37198900 11.38 4.24
chr22 37293700 37294900 10.39 5.02
chr22 37385800 37386900 11.80 6.51
chr22 37508200 37509200 11.10 2.77
chr22 37559900 37560900 11.54 2.59
chr22 37763000 37764300 12.03 0.43
chr22 37808000 37809000 10.81 2.14
chr22 37857300 37859100 11.41 5.37
chr22 37976500 37980900 11.06 0.02
chr22 38065000 38066000 11.03 1.22
chr22 38243400 38244400 11.81 7.36
chr22 38270700 38271700 11.85 4.70
chr22 38552700 38553700 10.67 1.21
chr22 38576300 38577400 10.60 2.37
chr22 38605100 38607500 13.14 0.32
chr22 38794500 38795500 10.47 6.10
chr22 38877800 38878800 11.12 5.84
chr22 39039800 39041300 10.41 5.94
chr22 39212700 39217400 11.27 3.05
chr22 39532700 39533700 10.41 3.79
chr22 39678600 39679600 10.76 2.80
chr22 39899300 39900800 11.57 7.40
chr22 40162400 40165100 11.91 0.40
chr22 40489600 40490600 11.81 1.09
chr22 40600300 40602100 11.78 0.06
chr22 40858200 40859400 10.60 5.58
chr22 40886900 40887900 10.28 6.07
chr22 40907100 40912600 11.05 4.41
chr22 40912700 40919300 10.20 3.36
chr22 40966400 40967400 10.32 1.66
chr22 41520800 41521900 10.94 5.33
chr22 41553300 41554300 11.05 2.75
chr22 41910300 41912300 11.07 0.08
chr22 41996900 41997900 10.81 6.56
chr22 42296600 42297600 10.56 4.64
chr22 42316900 42317900 10.43 5.11
chr22 42333700 42334700 10.74 2.60
chr22 42441800 42443400 10.36 4.91
chr22 42483600 42484600 10.99 3.28
chr22 42536600 42544800 11.03 1.99
chr22 42689800 42692400 10.74 0.67
chr22 42692700 42695900 10.50 1.05
chr22 42859200 42860200 10.36 3.33
chr22 43024200 43025200 10.80 4.84
chr22 43151100 43152600 12.01 6.21
chr22 43152700 43153700 10.09 5.45
chr22 43177600 43178600 11.25 5.99
chr22 43215500 43216500 10.78 2.94
chr22 43322100 43323100 10.66 1.77
chr22 43471500 43472500 11.11 2.41
chr22 43474300 43475400 10.97 6.32
chr22 43627100 43628700 10.65 0.40
chr22 43633400 43634500 10.69 6.58
chr22 43662900 43664100 10.60 2.14
chr22 43686100 43687900 11.09 0.09
chr22 43811500 43812600 10.50 6.14
chr22 43905100 43909100 11.10 2.80
chr22 43972700 43974500 10.64 4.79
chr22 44170400 44171600 11.00 7.11
chr22 44195500 44196500 10.74 2.22
chr22 44287100 44288100 9.86 1.18
chr22 44320800 44322200 11.30 0.33
chr22 44485600 44487900 10.96 0.76
chr22 44664700 44666600 10.01 0.34
chr22 44867300 44869400 11.33 0.43
chr22 44974300 44975300 10.65 6.26
chr22 45111600 45112600 11.11 6.21
chr22 45306800 45310500 11.10 6.69
chr22 45360700 45361700 10.70 5.35
chr22 45421400 45422400 11.78 2.62
chr22 45736000 45738100 11.74 7.46
chr22 45862200 45863200 11.00 1.58
chr22 45999500 46000700 11.33 6.97
chr22 46076000 46077000 10.62 1.62
chr22 46361200 46362400 11.46 3.70
chr22 46417200 46418400 11.27 1.45
chr22 46466900 46467900 10.98 5.00
chr22 46655600 46657000 12.36 1.40
chr22 46701200 46702500 10.67 6.18
chr22 46940500 46942100 11.82 0.03
chr22 46968500 46969500 10.51 1.77
chr22 47178200 47179200 11.68 6.34
chr22 47209700 47211600 11.50 0.13
chr22 47257200 47258400 11.78 0.48
chr22 47304300 47305300 11.76 4.93
chr22 47326500 47327500 10.74 4.62
chr22 47441100 47442100 11.09 4.13
chr22 47596400 47597400 12.12 2.48
chr22 47770200 47771400 11.00 5.87
chr22 48063300 48064300 10.92 5.14
chr22 48136400 48137400 10.46 3.60
chr22 48316300 48317300 10.45 3.99
chr22 48363600 48364900 10.12 5.97
chr22 48687300 48688300 10.73 4.78
chr22 48946700 48949300 10.64 0.29
chr22 48953400 48954400 10.66 6.30
chr22 49318900 49319900 11.60 1.17
chr22 49545600 49546600 12.09 6.78
chr22 49586900 49588200 12.49 1.90
chr22 50219300 50220300 11.13 5.15
chr22 50265600 50267000 9.72 0.21
chr22 50444800 50445900 10.95 0.62
chr22 50567800 50568800 10.99 6.41
chr22 50651100 50652500 10.80 3.92
chr22 50796100 50797200 11.19 6.69
chr22 50812800 50813800 11.39 2.24
chr22 50853600 50854900 12.68 5.47
chr22 50921700 50924700 10.80 0.12
chr22 50986600 50987800 11.46 6.60
chr22 51062800 51063800 11.44 6.06
chr22 51085000 51086600 10.78 0.30
chr22 51237500 51238700 11.11 6.40
chr22 51275000 51276000 10.99 5.22
chr22 51530000 51531000 12.11 1.12
chr22 51744300 51748300 10.81 3.20
chr22 51776100 51777100 11.68 2.50
chr22 51815000 51816100 11.55 6.81
chr22 52038500 52039500 12.85 1.71
chr22 52187600 52192500 10.39 4.46
chr22 52500100 52501100 10.09 1.12
chr22 52596000 52597000 10.83 3.51
chr22 52614100 52620600 10.96 1.26
chr22 52789300 52790300 10.81 5.82
chr22 52963700 52964800 12.76 1.61
chr22 53020500 53021900 11.87 4.74
chr22 53216900 53218000 11.21 7.15
chr22 53240900 53246500 11.13 4.14
chr22 53363500 53367200 10.70 2.80
chr22 53374300 53375400 10.20 2.97
chr22 53397300 53398300 10.65 5.79
chr22 53420300 53421400 10.04 5.28
chr22 53441900 53442900 10.27 4.57
chr22 53688300 53689600 10.95 0.33
chr22 53738400 53739400 10.45 5.60
chr22 53799600 53800600 10.86 4.85
chr22 54036500 54037500 10.62 4.61
chr22 54076700 54077700 10.94 5.55
chr22 54144300 54145300 11.40 3.97
chr22 54386000 54387900 11.90 7.62
chr22 54417400 54419200 10.94 2.24
chr22 54471400 54472500 11.62 6.69
chr22 54483600 54484600 11.15 2.42
chr22 54492700 54493800 10.60 3.87
chr22 54606600 54612600 10.74 4.86
chr22 54749200 54750200 10.38 2.00
chr22 54833700 54834700 11.70 1.99
chr23 3087900 3092500 12.18 2.06
chr23 3133800 3134800 10.89 5.80
chr23 3148500 3149700 10.71 0.06
chr23 3337700 3339200 12.79 0.35
chr23 3466500 3467500 10.40 4.04
chr23 3576700 3577700 10.45 5.54
chr23 3708000 3709900 11.28 4.95
chr23 4040600 4041600 10.56 5.09
chr23 4073300 4074300 10.92 2.58
chr23 4162300 4163300 9.93 3.05
chr23 4596500 4597500 11.30 4.47
chr23 4614600 4615600 11.53 6.38
chr23 4668000 4669000 11.14 6.38
chr23 4769000 4770000 10.91 3.36
chr23 4877100 4878100 12.31 7.38
chr23 4951400 4952700 11.52 3.87
chr23 5079200 5080300 10.90 5.55
chr23 5139300 5140300 10.54 1.41
chr23 5218600 5219700 10.87 5.80
chr23 5294600 5295600 9.88 0.68
chr23 5323000 5324500 11.10 0.96
chr23 5399700 5404800 10.12 4.15
chr23 5533300 5534300 11.48 3.55
chr23 5705500 5706500 11.00 6.07
chr23 5748600 5749600 11.24 2.00
chr23 5820400 5821400 10.72 4.66
chr23 6152100 6153100 11.73 5.61
chr23 6191500 6192700 11.21 6.32
chr23 6423800 6424800 10.80 2.19
chr23 6433100 6434100 10.20 3.42
chr23 6486500 6487600 10.66 6.82
chr23 6521700 6523500 10.68 6.27
chr23 6533600 6543000 10.61 2.34
chr23 6631900 6633000 10.52 0.89
chr23 6668900 6669900 10.53 4.09
chr23 6732000 6733000 10.53 1.71
chr23 6754600 6755600 10.51 0.91
chr23 6846800 6847800 11.71 1.80
chr23 6854800 6855800 12.00 3.19
chr23 6893200 6894200 11.25 4.78
chr23 7334500 7335500 10.84 6.24
chr23 7387900 7388900 10.63 2.83
chr23 7562000 7563900 10.74 5.99
chr23 7745700 7746700 10.81 3.41
chr23 8003000 8004000 10.24 6.44
chr23 8015100 8023500 9.64 1.75
chr23 8027900 8033400 10.21 2.14
chr23 8103200 8105600 10.12 4.28
chr23 8149700 8150700 9.80 5.38
chr23 8167900 8171400 10.85 0.10
chr23 8266000 8267200 10.88 4.97
chr23 8430000 8431200 11.28 6.97
chr23 8620400 8621400 12.18 4.78
chr23 8833500 8834500 10.78 2.58
chr23 8985200 8986600 10.98 6.15
chr23 9538200 9539200 11.09 2.55
chr23 9577400 9578400 10.66 3.49
chr23 9630800 9631800 10.24 3.02
chr23 9679900 9680900 11.17 5.72
chr23 9742500 9743500 10.27 3.74
chr23 9882600 9883600 11.48 2.91
chr23 10086200 10087200 10.66 5.66
chr23 10205500 10206500 10.69 2.33
chr23 10445600 10446600 10.38 5.61
chr23 10518300 10524600 10.53 1.33
chr23 10712100 10715200 11.20 1.13
chr23 10805500 10806500 11.04 1.81
chr23 10832900 10833900 11.63 1.42
chr23 10859600 10862300 12.11 0.18
chr23 10900700 10907400 11.59 0.08
chr23 11017700 11018700 9.89 1.65
chr23 11071700 11072800 10.23 6.18
chr23 11114000 11118400 11.27 7.28
chr23 11237700 11238700 10.96 6.06
chr23 11290500 11291500 10.13 5.21
chr23 11664400 11665500 10.29 5.63
chr23 11912700 11913700 10.57 5.67
chr23 12056800 12057800 10.42 5.31
chr23 12179400 12180400 10.29 6.34
chr23 12208900 12210200 10.67 0.03
chr23 12499800 12501600 9.90 6.37
chr23 12574600 12575900 10.40 0.81
chr23 12682500 12683500 10.68 5.29
chr23 12838300 12839400 10.97 6.48
chr23 12853300 12854300 11.00 5.57
chr23 13119800 13120800 10.16 1.45
chr23 13344200 13345500 10.27 0.29
chr23 13442300 13443400 11.46 0.38
chr23 13469800 13470800 11.14 6.35
chr23 13550800 13552000 11.08 5.87
chr23 13682900 13683900 10.71 2.07
chr23 13712400 13716100 12.20 0.31
chr23 13854700 13855800 11.27 2.89
chr23 14075200 14076200 11.12 6.18
chr23 14125200 14126200 11.08 4.57
chr23 14223400 14224700 10.55 6.76
chr23 14321000 14322400 10.63 6.12
chr23 14531700 14532700 10.66 5.69
chr23 14740000 14741000 10.11 5.04
chr23 15111600 15112600 10.44 0.93
chr23 15222100 15223100 11.01 6.62
chr23 15336400 15337400 10.27 3.08
chr23 15423300 15424300 10.48 5.69
chr23 15491900 15492900 12.01 1.76
chr23 15584900 15586300 10.31 0.57
chr23 15602500 15603500 10.83 6.65
chr23 15612800 15613800 10.45 5.63
chr23 15739700 15740800 10.89 7.05
chr23 15864400 15865400 10.29 5.82
chr23 15890600 15897400 10.07 3.69
chr23 16352200 16353300 10.82 6.17
chr23 16547900 16548900 11.09 5.59
chr23 16638200 16639800 10.56 5.38
chr23 16650400 16651400 10.78 6.32
chr23 17096400 17097400 10.80 3.88
chr23 17147900 17153500 10.44 2.97
chr23 17229200 17230200 10.87 6.02
chr23 17652800 17654000 10.69 5.03
chr23 17957100 17959600 10.66 4.50
chr23 17991600 17993400 11.18 5.51
chr23 18017900 18018900 11.48 1.42
chr23 18111000 18112000 10.39 5.51
chr23 18184400 18185400 10.42 4.36
chr23 18201400 18205700 10.42 6.66
chr23 18234200 18235200 10.50 5.40
chr23 18440300 18441300 10.76 4.51
chr23 18489200 18490200 10.65 2.08
chr23 18606800 18607800 11.00 6.41
chr23 18673900 18674900 11.90 7.49
chr23 18876200 18877200 10.84 5.82
chr23 18912500 18913500 10.22 3.14
chr23 18996200 18997200 10.72 5.46
chr23 19025800 19026800 10.84 2.12
chr23 19241300 19242300 10.70 4.04
chr23 19250400 19251400 11.71 1.47
chr23 19388200 19389300 11.72 0.18
chr23 19540400 19542100 11.44 0.07
chr23 19556500 19560600 10.94 2.05
chr23 19640700 19641700 10.85 4.86
chr23 19648400 19649400 12.18 5.68
chr23 19740600 19741600 10.69 2.15
chr23 19974500 19975800 12.15 7.32
chr23 20022800 20023800 11.93 4.14
chr23 20070600 20071600 10.81 6.18
chr23 20119600 20125000 11.68 2.70
chr23 20176400 20177400 11.59 1.75
chr23 20191400 20192600 13.39 0.10
chr23 20388400 20389400 11.64 7.08
chr23 20423100 20424900 10.81 6.86
chr23 20451500 20452500 10.89 3.57
chr23 20531100 20532200 10.81 3.81
chr23 20816000 20817000 11.33 6.95
chr23 20836500 20837500 10.98 6.95
chr23 20929300 20930300 11.29 3.29
chr23 20950900 20951900 11.42 4.66
chr23 21090100 21091100 10.31 3.75
chr23 21270800 21271800 12.28 0.09
chr23 21288100 21289100 11.06 1.49
chr23 21555300 21556300 10.73 3.36
chr23 21585200 21586200 10.26 4.72
chr23 21649000 21650700 10.43 5.20
chr23 21775000 21776200 11.03 5.66
chr23 21871400 21873000 9.33 0.10
chr23 21895300 21897700 9.92 0.18
chr23 21941100 21942100 10.83 4.89
chr23 21988100 21989100 10.84 4.74
chr23 22119600 22120800 10.81 2.19
chr23 22170700 22171700 11.74 3.45
chr23 22194600 22195600 10.84 0.91
chr23 22264900 22266000 11.37 4.97
chr23 22370100 22371100 10.64 2.72
chr23 22460600 22461600 10.35 6.35
chr23 22498900 22499900 10.81 3.87
chr23 22543000 22544000 10.62 3.90
chr23 22786300 22787400 10.52 5.23
chr23 22790600 22791700 10.27 2.38
chr23 22848900 22849900 11.09 4.66
chr23 23015800 23016800 11.30 4.08
chr23 23079800 23080900 10.95 3.18
chr23 23323700 23324700 11.32 3.53
chr23 23346400 23347400 10.70 2.66
chr23 23424600 23425800 11.55 4.62
chr23 23457400 23458400 10.57 6.40
chr23 23546700 23547700 10.74 4.09
chr23 23552400 23556600 10.85 2.16
chr23 23697800 23699100 10.13 0.10
chr23 23723500 23725600 10.62 3.44
chr23 23946100 23947100 10.89 3.99
chr23 24781800 24782900 10.96 5.54
chr23 24994100 25000600 11.54 7.38
chr23 25066100 25067800 10.72 0.44
chr23 25071200 25072200 10.71 3.34
chr23 25257300 25259200 11.06 5.06
chr23 25283900 25284900 10.70 3.12
chr23 25288100 25289100 10.49 0.51
chr23 25307900 25314800 11.34 5.64
chr23 25461000 25467800 11.28 1.95
chr23 25504100 25505100 10.96 3.25
chr23 25574000 25575000 11.21 2.39
chr23 25609800 25610800 10.82 5.66
chr23 25815800 25817800 12.46 0.36
chr23 26013800 26016700 12.73 0.42
chr23 26260300 26261600 10.49 0.40
chr23 26311000 26313300 10.56 6.86
chr23 26386700 26387700 10.68 3.65
chr23 26422200 26423200 10.63 3.20
chr23 26462300 26463300 11.88 4.20
chr23 26533000 26542400 11.52 0.63
chr23 26584100 26585900 9.93 0.16
chr23 26598100 26599200 11.60 1.05
chr23 26615800 26616800 11.14 2.70
chr23 26629800 26630800 11.36 6.02
chr23 26690900 26691900 11.18 3.06
chr23 26738500 26741000 10.45 5.88
chr23 26781300 26782400 10.89 5.91
chr23 27318100 27324100 10.56 3.29
chr23 27377400 27379900 10.34 0.05
chr23 27393700 27395100 10.83 6.12
chr23 27429400 27430700 12.77 8.11
chr23 27456100 27458100 10.44 0.22
chr23 27621400 27622400 11.68 5.59
chr23 27755600 27756600 11.26 4.08
chr23 27852700 27853800 10.56 5.48
chr23 27883700 27885600 10.49 5.97
chr23 28200400 28201800 11.46 6.79
chr23 28260800 28266000 11.70 0.28
chr23 28301300 28302300 11.60 7.00
chr23 28363500 28364700 11.45 4.10
chr23 28464700 28466600 10.80 0.48
chr23 28476900 28477900 11.35 4.57
chr23 28602200 28603200 11.71 3.79
chr23 28800000 28801000 11.23 5.15
chr23 28910700 28912100 11.54 5.69
chr23 28930400 28931400 11.03 3.56
chr23 29013300 29014300 10.99 3.85
chr23 29065700 29067000 10.85 4.07
chr23 29181300 29182300 11.28 2.08
chr23 29399100 29402100 9.92 0.16
chr23 29419000 29420000 11.22 2.13
chr23 29484000 29485000 11.29 5.24
chr23 29516200 29517200 10.26 1.98
chr23 29600600 29601600 11.34 0.97
chr23 29613600 29614600 10.28 0.66
chr23 29874000 29878400 12.20 6.84
chr23 30089800 30099700 10.15 0.00
chr23 30112900 30113900 10.43 3.90
chr23 30283000 30284000 10.36 2.91
chr23 30471900 30473500 10.49 0.69
chr23 30668800 30671400 9.60 0.31
chr23 30720900 30721900 10.88 5.21
chr23 31113700 31114700 11.39 2.42
chr23 31145600 31147000 12.16 0.46
chr23 31263900 31265200 10.70 0.01
chr23 31269900 31274100 11.57 5.08
chr23 31886700 31887700 12.09 3.67
chr23 32021300 32022300 10.53 4.72
chr23 32146600 32147600 10.33 3.91
chr23 32395400 32396400 11.48 4.61
chr23 32542600 32543600 11.96 5.60
chr23 32759400 32760400 10.56 5.25
chr23 33432200 33436500 10.77 3.72
chr23 33501400 33502400 10.22 4.51
chr23 33668000 33669600 11.03 0.98
chr23 33721800 33722900 10.98 6.65
chr23 33930000 33931000 10.74 5.40
chr23 34052000 34053000 10.30 5.80
chr23 34116500 34117500 10.62 4.50
chr23 34140300 34141400 10.40 6.03
chr23 34164600 34165600 11.09 1.45
chr23 34207900 34208900 10.78 6.91
chr23 34285500 34286900 11.44 6.87
chr23 34297200 34298400 11.19 6.70
chr23 34406400 34407500 10.93 5.14
chr23 34422100 34423500 10.81 2.04
chr23 34443600 34444600 11.59 7.09
chr23 34491500 34492500 10.57 6.66
chr23 34642800 34643800 10.58 5.56
chr23 34724100 34725300 10.80 4.43
chr23 34766500 34767500 10.36 3.44
chr23 35036200 35037300 11.82 7.58
chr23 35459800 35461100 10.33 6.09
chr23 35726100 35727800 10.90 2.13
chr23 35727900 35731800 11.06 0.36
chr23 35875700 35879600 12.19 1.42
chr23 35997900 35998900 10.89 4.84
chr23 36096300 36100900 10.23 6.38
chr23 36252700 36254000 10.77 3.86
chr23 36282400 36284200 10.80 6.09
chr23 36292800 36293800 11.00 0.65
chr23 36323300 36324400 10.22 6.09
chr23 36594300 36595300 9.79 1.25
chr23 36771800 36772800 10.88 1.28
chr23 37047900 37049000 10.85 4.63
chr23 37167900 37168900 10.23 4.04
chr23 37286100 37287100 10.41 4.29
chr23 37337200 37338200 11.17 0.97
chr23 37401000 37404700 10.72 4.26
chr23 37492900 37494000 10.61 5.09
chr23 37940600 37941600 11.53 4.38
chr23 37966100 37967100 10.65 6.36
chr23 38343600 38344800 11.92 7.69
chr23 38365600 38366600 12.25 4.33
chr23 38388900 38390100 11.38 6.97
chr23 38450800 38452100 11.23 6.94
chr23 38793600 38794600 11.68 1.29
chr23 38847900 38848900 11.49 6.11
chr23 38898500 38899500 11.81 1.91
chr23 39078500 39080400 11.07 5.86
chr23 39217000 39218000 10.99 6.10
chr23 39415600 39419100 10.81 5.65
chr23 39696200 39697200 11.45 0.93
chr23 39707900 39708900 10.69 0.32
chr23 39750000 39752000 10.97 0.91
chr23 39822000 39823100 11.00 6.70
chr23 40041200 40043000 12.19 7.78
chr23 40165400 40166400 10.39 4.89
chr23 40439400 40440600 10.94 7.08
chr23 40775600 40779700 10.55 5.37
chr23 40925700 40926700 11.11 5.35
chr23 40927900 40929100 10.68 0.11
chr23 41064200 41065200 10.31 1.26
chr23 41086100 41087800 11.42 0.60
chr23 41204800 41205800 10.19 3.00
chr23 41220500 41221500 10.05 5.61
chr23 41247900 41252700 10.01 2.86
chr23 41524200 41525200 12.41 1.36
chr23 41567900 41571600 10.51 0.11
chr23 41757300 41758300 10.79 6.50
chr23 41973900 41975100 11.47 0.33
chr23 42007900 42008900 9.76 2.14
chr23 42071300 42072600 9.79 5.92
chr23 42387900 42388900 9.94 2.28
chr23 42633400 42634800 11.42 6.30
chr23 42950700 42951700 10.81 5.74
chr23 43080500 43081500 11.37 4.17
chr23 43111200 43112200 10.54 1.55
chr23 43139700 43140700 9.98 1.20
chr23 43340200 43341300 10.93 6.76
chr23 43657700 43658700 10.12 1.74
chr23 43713500 43714500 11.85 7.69
chr23 43817300 43818300 10.85 5.97
chr23 43887900 43888900 12.10 5.10
chr23 43949100 43951700 9.92 1.55
chr23 44277000 44278000 12.56 4.00
chr23 44350800 44351800 10.92 1.69
chr23 44376200 44377200 11.58 6.62
chr23 44416900 44417900 10.94 5.56
chr23 44549300 44550300 11.30 1.77
chr23 45057200 45058200 10.91 5.38
chr23 45208400 45209400 10.87 6.46
chr23 45306200 45307500 11.01 5.98
chr23 45352600 45353600 10.29 4.02
chr23 45441700 45442700 10.63 4.68
chr23 45639600 45640600 10.94 2.34
chr23 45831100 45833300 10.98 0.51
chr23 45949800 45950800 10.73 5.04
chr23 46057200 46058200 11.32 6.49
chr23 46143300 46144300 11.15 2.72
chr23 46181500 46182500 10.82 6.10
chr23 46200400 46201400 10.95 3.48
chr23 46461600 46463100 11.03 0.51
chr23 46494300 46495300 11.70 1.88
chr23 46557300 46561600 12.79 3.07
chr23 46734100 46735100 11.71 6.86
chr23 46754000 46755700 11.98 6.77
chr23 46925800 46926800 10.92 3.75
chr23 46966200 46967200 11.40 5.84
chr23 46978100 46979100 11.01 5.18
chr23 47018900 47019900 11.23 1.32
chr23 47087900 47092300 12.48 6.77
chr23 47179000 47180000 11.52 5.11
chr23 47383200 47384200 10.91 0.45
chr23 47392100 47393100 10.31 6.36
chr23 47663900 47664900 11.19 4.11
chr23 47865100 47866100 12.08 2.69
chr23 47905600 47906800 11.37 0.64
chr23 48080300 48081300 11.55 5.17
chr23 48134100 48135100 11.06 1.44
chr23 48176200 48177400 11.51 1.01
chr23 48189000 48190000 10.26 0.67
chr23 48254100 48255300 10.49 0.18
chr23 48274700 48275800 11.58 0.28
chr23 48307900 48308900 10.09 4.93
chr23 48333000 48337000 12.34 0.00
chr23 48387900 48389000 10.59 6.54
chr23 48415300 48416500 10.98 6.96
chr23 48523100 48524200 10.93 1.16
chr23 48555900 48559700 11.73 7.61
chr23 48613200 48619800 11.34 6.17
chr23 48702500 48704200 11.52 7.46
chr23 48754300 48755300 11.51 4.16
chr23 48780300 48781300 12.49 4.93
chr23 48910400 48912500 12.24 4.82
chr23 49147900 49152500 10.46 0.00
chr23 49331600 49335600 11.23 5.69
chr23 49379900 49381000 11.46 7.18
chr23 49509700 49510700 11.16 6.05
chr23 49613400 49614400 10.52 6.19
chr23 49682600 49685400 12.18 7.03
chr23 49719200 49720200 10.54 4.22
chr23 49952100 49953200 10.27 5.44
chr23 49972400 49973400 10.56 6.55
chr23 50110100 50111100 11.56 1.97
chr23 50304500 50305500 11.21 4.43
chr23 50310200 50311200 11.19 0.94
chr23 50381600 50382600 10.78 5.21
chr23 50597700 50599800 12.48 0.26
chr23 50648200 50649200 11.71 2.38
chr23 50716900 50718700 11.42 5.70
chr23 50728200 50730400 12.02 0.20
chr23 50797600 50798800 11.51 7.04
chr23 50818100 50819100 11.18 1.53
chr23 50929000 50930000 10.88 4.91
chr23 51078500 51079500 10.22 4.77
chr23 51617900 51619100 12.25 0.56
chr23 51831200 51832200 9.73 4.82
chr23 51908800 51909800 11.76 1.82
chr23 52100900 52102000 11.26 6.67
chr23 52207900 52210700 11.90 0.10
chr23 52287900 52290700 11.01 2.45
chr23 52343700 52344700 10.67 5.87
chr23 52611900 52612900 10.82 0.28
chr23 52646100 52647100 10.96 4.15
chr23 52901700 52902700 12.11 6.86
chr23 52969000 52970700 10.82 0.62
chr23 53053200 53054200 11.21 0.23
chr23 53075600 53076600 12.71 0.27
chr23 53128400 53134100 13.23 5.88
chr23 53166500 53167600 10.91 6.69
chr23 53252800 53257800 12.24 5.32
chr23 53289900 53290900 11.27 3.48
chr23 53352400 53353400 11.14 5.68
chr23 53515400 53517200 11.78 0.05
chr23 53608800 53610000 12.21 3.15
chr23 53665100 53667300 11.94 0.06
chr24 3269700 3271700 10.64 6.34
chr24 3419400 3422800 11.36 4.07
chr24 3449900 3450900 11.29 2.47
chr24 3590300 3591300 10.81 3.98
chr24 3667200 3668200 11.85 4.76
chr24 3971900 3972900 11.23 5.05
chr24 4034300 4035300 11.06 6.06
chr24 4461700 4462900 11.62 7.44
chr24 4597300 4598300 11.35 2.86
chr24 4666600 4674300 10.61 1.48
chr24 4805500 4806500 12.09 7.77
chr24 4872000 4873100 11.91 6.97
chr24 5018400 5019400 11.56 6.15
chr24 5026800 5027900 10.88 4.95
chr24 5050100 5053400 11.83 0.40
chr24 5106800 5108400 12.65 6.92
chr24 5255500 5256500 10.28 4.20
chr24 5380800 5381800 10.72 4.60
chr24 5608800 5610000 11.78 2.30
chr24 5779200 5780200 11.21 3.74
chr24 6039600 6040600 10.74 1.41
chr24 6235700 6236800 10.36 2.76
chr24 6355500 6358400 11.82 5.76
chr24 6403500 6404500 10.28 4.60
chr24 6540700 6545900 11.60 4.90
chr24 6697500 6698500 10.25 4.27
chr24 7153800 7154800 9.82 0.76
chr24 7462000 7463000 11.29 6.89
chr24 7533300 7534300 11.02 2.07
chr24 7607800 7608800 11.97 6.05
chr24 7845200 7846200 11.46 6.47
chr24 7904000 7905000 10.37 5.42
chr24 7935400 7936600 11.78 5.03
chr24 8129900 8137400 9.60 0.02
chr24 8210000 8211600 10.89 0.17
chr24 8318700 8319900 10.78 3.40
chr24 8463900 8466500 10.48 0.00
chr24 8639200 8642600 13.17 0.00
chr24 8799100 8800200 11.32 6.72
chr24 8811200 8812200 10.49 6.66
chr24 9149900 9150900 11.68 7.03
chr24 9343000 9344000 10.84 5.87
chr24 9585400 9586500 10.88 5.12
chr24 9610300 9611300 11.57 1.34
chr24 9843100 9844100 11.55 3.05
chr24 9934900 9936200 10.83 4.52
chr24 10024000 10025200 11.72 2.34
chr24 10133500 10134600 11.11 6.13
chr24 10641000 10644900 11.00 3.94
chr24 10701900 10704600 9.69 0.55
chr24 10868000 10869000 11.21 6.09
chr24 11236000 11237000 11.30 3.19
chr24 11300100 11301100 11.00 3.47
chr24 11442400 11443500 11.01 4.21
chr24 11460200 11461200 10.37 1.40
chr24 11643900 11644900 11.72 7.08
chr24 11903000 11905500 10.66 2.29
chr24 12038600 12039600 10.88 4.55
chr24 12078300 12079300 10.82 3.23
chr24 12091000 12092100 11.06 6.02
chr24 12196500 12197500 11.52 4.72
chr24 12428500 12429500 11.07 6.62
chr24 12524400 12525500 9.94 4.29
chr24 12526600 12527600 10.67 2.98
chr24 12746700 12747700 11.16 6.63
chr24 13044000 13045000 10.52 5.75
chr24 13079800 13080800 11.27 7.15
chr24 13239700 13240700 10.73 5.10
chr24 13319400 13320500 11.28 0.94
chr24 14154300 14155400 10.25 4.58
chr24 14225400 14226500 11.09 3.53
chr24 14396600 14397600 10.81 3.06
chr24 14408600 14410800 11.53 0.53
chr24 14507500 14508500 11.06 6.77
chr24 14672700 14674900 11.37 1.98
chr24 15102600 15103600 10.86 2.23
chr24 15145100 15146300 10.22 5.46
chr24 15762700 15764000 11.60 7.44
chr24 15766700 15767700 10.85 3.17
chr24 15814600 15815900 11.16 4.20
chr24 15907200 15908200 10.84 6.27
chr24 16024500 16025600 10.02 5.51
chr24 16034600 16035600 10.58 3.76
chr24 16282100 16283500 11.18 1.40
chr24 16698100 16699100 10.25 5.30
chr24 16877000 16878300 11.06 0.05
chr24 17041900 17043000 11.34 6.37
chr24 17102100 17103100 11.62 3.37
chr24 17124400 17125400 10.56 1.38
chr24 17131500 17132500 10.59 1.11
chr24 17172100 17173100 11.26 5.48
chr24 17223300 17224300 11.05 6.11
chr24 17329800 17330800 11.20 6.45
chr24 17658400 17660400 12.44 0.17
chr24 17771200 17775400 11.06 0.34
chr24 17952400 17953400 11.91 6.08
chr24 18029900 18030900 10.82 5.84
chr24 18416200 18417200 10.65 5.60
chr24 18682700 18683700 11.19 4.47
chr24 18884400 18885400 10.72 5.31
chr24 18978400 18979800 11.14 6.41
chr24 18998800 19000900 11.22 6.59
chr24 19173500 19175900 11.53 2.15
chr24 19276200 19277200 11.18 5.18
chr24 19526800 19527900 10.60 0.33
chr24 19712400 19713400 10.57 5.91
chr24 19776600 19777600 10.80 6.11
chr24 19872400 19873400 11.01 6.31
chr24 20005500 20006500 10.54 5.03
chr24 20046600 20047600 10.82 5.88
chr24 20182400 20184000 11.29 5.43
chr24 20249200 20251200 10.93 7.03
chr24 20283800 20285000 11.65 0.83
chr24 20368300 20370200 10.54 0.17
chr24 20463700 20465800 10.69 5.71
chr24 20490900 20491900 10.99 2.27
chr24 20645500 20646500 10.71 6.02
chr24 20659400 20660900 12.05 1.19
chr24 20678700 20679700 10.56 5.45
chr24 20759300 20760300 11.28 1.59
chr24 20793500 20794800 10.41 4.76
chr24 20809300 20810300 11.67 6.42
chr24 20924900 20925900 11.55 0.57
chr24 20954500 20964300 11.78 1.36
chr24 20980400 20981400 11.93 1.60
chr24 21016000 21017000 11.79 4.93
chr24 21099500 21100700 11.86 0.45
chr24 21235900 21236900 11.16 2.94
chr24 21351500 21352500 10.41 4.32
chr24 21433400 21434400 10.44 0.95
chr24 21502600 21503600 10.96 6.41
chr24 21650400 21657400 12.41 2.70
chr24 21865100 21866500 9.68 0.90
chr24 21866600 21869100 10.69 1.23
chr24 22032400 22033400 10.66 2.90
chr24 22194900 22195900 10.42 3.29
chr24 22382000 22383300 10.85 5.87
chr24 22405100 22406100 11.69 0.56
chr24 22514600 22515600 12.29 3.70
chr24 22868200 22869200 10.95 0.53
chr24 23037200 23039200 10.70 6.13
chr24 23534100 23535100 11.01 6.03
chr24 23797900 23803900 10.95 0.41
chr24 23857400 23858400 10.89 6.73
chr24 24004800 24005800 11.80 2.12
chr24 24007900 24008900 11.24 1.30
chr24 24105000 24106500 11.85 0.00
chr24 24141900 24144400 11.43 0.18
chr24 24255300 24257500 13.08 0.68
chr24 24368900 24369900 11.25 3.18
chr24 24395900 24396900 10.94 5.81
chr24 24418700 24426200 10.80 6.61
chr24 24442900 24444200 11.24 0.70
chr24 24453100 24454100 10.95 1.09
chr24 24807800 24813000 11.73 2.35
chr24 24930200 24933600 12.42 4.65
chr24 24960700 24961800 10.08 0.55
chr24 24972900 24973900 9.88 3.46
chr24 25058100 25059100 11.27 1.72
chr24 25078200 25079200 10.76 2.69
chr24 25095900 25098200 11.14 1.90
chr24 25138500 25139900 11.30 6.18
chr24 25169900 25171600 12.28 0.55
chr24 25204200 25205400 11.05 6.86
chr24 25223800 25226100 11.65 4.19
chr24 25229200 25230300 11.53 5.20
chr24 25309700 25314100 10.01 0.11
chr24 25398500 25399700 10.50 0.02
chr24 25416700 25417700 11.34 4.37
chr24 25483700 25486500 10.41 3.04
chr24 25494300 25495700 9.32 0.85
chr24 25646600 25651500 10.87 0.00
chr24 25706900 25708600 11.27 1.65
chr24 25822300 25823800 10.49 4.80
chr24 25883800 25884800 10.59 4.13
chr24 26029000 26030000 11.88 1.99
chr24 26052000 26054700 11.82 0.05
chr24 26072500 26073600 10.61 1.78
chr24 26092900 26094300 10.23 0.35
[truncated: 337,227 more chars]
