# Supplementary material for: Excess of genomic defects in a woolly mammoth on Wrangel island
Source: PLoS Genet. 2017 Mar 2;13(3):e1006601. doi: 10.1371/journal.pgen.1006601 (PMC5333797; doi:10.1371/journal.pgen.1006601)
Supplement: S1 Data — (ZIP) [file pgen.1006601.s019.zip › SuppFiles/Deletions.Uno.Fmt]

chr1 3057100 3058800 36.20 7.29
chr1 3229300 3230700 31.61 0.73
chr1 3306000 3310600 32.85 15.63
chr1 3338000 3339000 31.74 5.99
chr1 3496900 3498000 32.34 18.16
chr1 3540000 3541400 31.12 18.57
chr1 3561900 3563000 31.48 8.60
chr1 3647500 3649600 32.02 12.64
chr1 3667200 3668200 33.91 10.36
chr1 3798400 3799900 32.85 18.80
chr1 3840000 3841000 31.03 6.51
chr1 3985000 3986000 28.92 6.31
chr1 4050600 4059800 30.87 2.12
chr1 4080000 4081700 31.35 0.21
chr1 4143400 4144500 32.79 19.38
chr1 4178900 4179900 31.56 1.93
chr1 4180000 4181000 32.84 6.95
chr1 4228800 4229900 32.57 9.16
chr1 4258300 4259900 32.07 7.56
chr1 4466900 4469500 30.14 1.32
chr1 4558300 4559300 33.06 12.30
chr1 4720000 4726200 34.09 0.12
chr1 4752700 4753700 32.00 4.89
chr1 4768600 4770600 30.39 3.38
chr1 4802700 4803700 32.62 10.89
chr1 4863300 4864600 29.63 0.85
chr1 4981400 4982400 31.71 15.31
chr1 5352400 5354100 31.87 14.22
chr1 5395800 5396800 32.27 10.54
chr1 5600000 5601000 33.82 20.14
chr1 5622200 5623600 29.64 2.57
chr1 5654100 5655200 33.00 18.63
chr1 5673200 5676100 31.58 0.93
chr1 5764600 5765600 31.12 9.93
chr1 5978900 5979900 31.27 14.94
chr1 5985800 5986800 28.88 12.66
chr1 6015900 6016900 32.46 14.94
chr1 6023000 6024400 34.07 19.49
chr1 6422600 6423600 30.90 5.27
chr1 6545300 6546300 32.05 13.91
chr1 6672200 6673200 30.72 6.21
chr1 6823400 6824500 30.43 2.08
chr1 7024000 7025000 32.43 15.60
chr1 7100000 7101000 30.62 9.61
chr1 7291500 7293500 30.75 12.43
chr1 7305800 7308900 30.78 7.15
chr1 7503700 7511300 32.35 16.82
chr1 7658100 7659100 31.89 8.99
chr1 7676300 7677300 31.26 14.37
chr1 7727500 7728500 32.02 6.62
chr1 7936800 7937800 33.91 17.61
chr1 8003000 8004000 33.27 17.26
chr1 8065400 8066400 31.13 10.33
chr1 8237800 8238800 32.06 0.54
chr1 8385500 8386500 30.03 8.25
chr1 8416200 8417300 31.48 3.31
chr1 8526000 8527000 31.01 18.36
chr1 8831500 8832900 31.34 17.93
chr1 8966300 8968300 31.24 0.86
chr1 8985700 8987000 31.99 16.03
chr1 9070900 9076200 31.77 0.84
chr1 9358100 9359100 30.96 8.65
chr1 9406100 9407100 30.28 10.95
chr1 9656500 9657800 31.58 1.47
chr1 9667600 9668700 31.89 15.99
chr1 10034800 10035800 33.12 12.29
chr1 10062600 10064100 31.31 2.04
chr1 10180700 10181700 31.84 4.60
chr1 10316200 10317200 31.17 11.80
chr1 10626000 10627000 31.28 15.89
chr1 11028100 11029300 30.81 16.19
chr1 11058900 11059900 32.12 18.06
chr1 11171700 11172700 32.84 9.63
chr1 11192300 11193300 31.14 8.01
chr1 11334100 11335200 27.63 1.41
chr1 11401700 11402700 31.97 7.56
chr1 11496200 11497400 31.99 2.80
chr1 11585900 11587300 30.36 0.13
chr1 11634200 11635200 31.66 15.23
chr1 11751400 11752400 33.20 12.30
chr1 11890600 11891600 32.38 19.02
chr1 11998700 11999700 32.55 10.38
chr1 12132100 12133200 32.96 18.93
chr1 12300300 12302100 30.18 2.14
chr1 12334400 12337100 30.83 0.54
chr1 12340500 12341900 31.40 3.34
chr1 12365300 12366300 28.08 1.93
chr1 12623800 12625600 31.56 14.60
chr1 12728000 12729100 34.32 17.81
chr1 12774600 12775600 29.17 2.96
chr1 12815700 12816700 33.39 4.39
chr1 12833900 12834900 32.68 18.44
chr1 12841300 12842300 30.51 15.69
chr1 12888500 12889500 31.97 10.16
chr1 12930600 12931600 32.81 7.69
chr1 12980000 12981900 32.97 16.25
chr1 13077200 13078600 31.10 0.10
chr1 13123200 13124200 34.01 4.63
chr1 13622900 13625000 30.96 1.08
chr1 13761800 13762800 33.07 1.17
chr1 13809800 13813100 32.31 0.86
chr1 13908800 13913700 32.14 14.05
chr1 13954600 13955600 32.79 15.33
chr1 14028600 14030300 33.65 12.96
chr1 14049500 14050500 31.79 14.69
chr1 14328700 14329700 31.74 13.78
chr1 14516800 14517900 32.24 14.65
chr1 14523700 14530000 30.17 1.25
chr1 14552100 14554300 32.81 7.88
chr1 14629200 14630200 31.33 13.83
chr1 14907000 14908000 30.29 7.96
chr1 14945500 14948400 30.05 0.72
chr1 14997800 14999100 30.82 2.89
chr1 15036300 15037300 30.30 6.56
chr1 15050100 15051100 31.96 19.12
chr1 15078100 15079200 31.41 7.38
chr1 15303300 15304300 32.12 10.06
chr1 15334800 15335800 31.87 11.81
chr1 15408600 15409600 33.50 14.84
chr1 15435100 15436100 31.21 9.56
chr1 15463400 15464500 33.93 12.93
chr1 15554100 15555600 31.35 15.45
chr1 15630500 15631500 33.60 8.47
chr1 15783200 15784200 32.54 18.19
chr1 15820900 15821900 32.74 13.38
chr1 15940400 15941500 32.49 14.61
chr1 16054400 16055600 32.99 16.61
chr1 16064000 16065000 31.99 5.85
chr1 16091600 16092700 33.16 11.13
chr1 16144900 16147100 29.15 8.81
chr1 16162000 16170600 33.90 19.50
chr1 16262800 16263800 32.11 15.68
chr1 16297200 16299000 30.64 14.93
chr1 16362300 16364700 32.18 17.59
chr1 16385400 16386400 32.56 14.54
chr1 16442600 16446000 31.78 0.21
chr1 16498300 16499900 31.55 16.62
chr1 16672400 16674300 32.55 6.85
chr1 16977700 16978700 31.73 4.66
chr1 16981000 16982000 31.93 12.47
chr1 17184700 17185700 33.03 10.05
chr1 17248600 17251700 31.18 5.98
chr1 17361400 17363600 33.09 16.32
chr1 17402400 17403400 33.13 16.34
chr1 17633800 17634900 33.76 14.65
chr1 17737100 17738100 33.01 15.75
chr1 17832200 17833200 31.00 13.91
chr1 17868400 17871800 31.00 0.56
chr1 17902300 17904200 33.23 19.49
chr1 17957300 17959900 33.42 0.66
chr1 17960000 17962300 25.77 0.58
chr1 17982300 17985800 33.25 15.54
chr1 18083200 18084200 32.94 16.82
chr1 18196800 18197900 34.56 18.85
chr1 18246100 18247200 30.47 1.93
chr1 18354800 18355800 32.30 5.04
chr1 18447800 18456300 35.96 9.54
chr1 18560000 18561000 33.83 3.18
chr1 18613400 18614400 34.31 8.89
chr1 18804200 18805200 32.74 8.96
chr1 18920700 18922300 32.92 10.25
chr1 19005600 19006800 33.54 18.50
chr1 19054500 19055500 31.82 18.84
chr1 19086400 19088300 30.91 2.60
chr1 19167300 19168300 34.12 14.51
chr1 19413100 19414100 30.08 13.30
chr1 19474500 19475500 33.37 18.75
chr1 19493100 19494100 33.04 9.12
chr1 19511000 19512000 29.97 6.74
chr1 19661500 19662500 32.78 6.29
chr1 19905900 19906900 33.77 11.49
chr1 19982900 19984100 28.69 12.16
chr1 20155400 20156400 32.79 14.72
chr1 20202900 20204300 31.78 17.92
chr1 20389000 20390300 31.41 0.00
chr1 20504700 20509100 32.74 7.47
chr1 20527600 20529300 32.45 6.00
chr1 20576000 20577200 33.25 8.15
chr1 20589500 20590500 32.97 16.19
chr1 20651100 20652100 32.93 3.85
chr1 20835000 20836000 32.47 11.77
chr1 20944900 20946100 31.65 13.99
chr1 21063400 21064400 32.97 9.57
chr1 21116900 21117900 32.44 18.57
chr1 21193300 21194300 30.07 13.39
chr1 21204600 21205600 32.22 17.41
chr1 21221600 21222600 32.19 6.01
chr1 21333200 21334200 31.92 14.70
chr1 21412500 21414000 29.98 13.98
chr1 21420400 21421400 31.16 7.11
chr1 21468300 21469300 32.13 16.32
chr1 21553200 21554300 31.82 17.08
chr1 21642300 21643300 31.90 18.05
chr1 21798900 21799900 32.78 17.59
chr1 21850700 21851700 33.05 17.35
chr1 22082300 22083400 30.23 0.75
chr1 22132700 22135700 36.76 14.85
chr1 22297100 22298700 30.97 6.19
chr1 22309200 22310200 32.28 13.02
chr1 22454400 22457400 31.59 12.08
chr1 22467300 22472200 32.80 18.26
chr1 22495300 22496300 32.47 5.94
chr1 22648600 22649600 32.63 18.50
chr1 22766900 22767900 32.74 10.41
chr1 22801200 22802300 32.85 17.44
chr1 22823200 22824200 33.34 14.73
chr1 22854000 22855000 33.00 4.28
chr1 22935700 22936700 31.67 13.72
chr1 23129000 23131900 33.22 16.09
chr1 23204100 23205200 30.12 15.76
chr1 23231800 23232800 31.01 17.52
chr1 23294700 23296800 33.20 2.19
chr1 23363600 23364700 31.43 6.26
chr1 23714100 23716100 32.59 18.88
chr1 23777000 23778000 32.20 4.88
chr1 23780900 23785400 33.47 16.08
chr1 23822500 23823500 32.18 12.74
chr1 23862800 23863800 30.63 5.42
chr1 24020500 24021500 33.20 18.84
chr1 24132800 24133800 32.55 3.50
chr1 24197100 24198100 33.65 17.00
chr1 24227700 24228700 33.08 0.65
chr1 24275500 24276500 32.38 16.74
chr1 24727800 24728800 33.58 12.48
chr1 24810100 24811200 30.27 2.29
chr1 24878900 24879900 32.13 10.47
chr1 24981400 24983000 32.28 14.18
chr1 25013200 25014900 34.32 9.61
chr1 25292700 25293900 32.94 19.01
chr1 25427100 25428100 31.27 7.17
chr1 25475200 25477100 31.23 15.77
chr1 25508200 25509200 31.12 7.40
chr1 25598700 25599900 32.44 9.28
chr1 25733300 25734300 31.73 7.93
chr1 26009300 26010300 30.84 15.98
chr1 26070500 26071500 30.95 14.12
chr1 26100000 26103300 30.11 10.86
chr1 26175200 26176600 29.84 6.39
chr1 26181000 26188400 31.80 4.68
chr1 26251500 26252500 30.69 16.89
chr1 26316400 26318800 32.76 14.48
chr1 26478300 26479300 32.12 16.69
chr1 26500000 26501000 30.80 12.88
chr1 26629500 26630500 31.78 14.86
chr1 26706200 26707400 30.26 16.37
chr1 26902800 26904600 31.67 18.34
chr1 27176000 27178400 32.33 16.49
chr1 27451200 27452200 32.62 14.72
chr1 27637500 27638500 33.44 15.59
chr1 27836200 27837500 32.29 11.28
chr1 28140900 28141900 32.03 17.82
chr1 28306500 28307500 31.64 12.22
chr1 28406700 28407700 32.89 14.78
chr1 28458900 28459900 30.65 14.62
chr1 28507800 28509200 31.19 10.72
chr1 28666700 28667700 32.78 17.26
chr1 28688200 28689300 32.27 11.91
chr1 28705600 28707100 32.28 3.97
chr1 29000000 29001000 35.09 15.68
chr1 29202900 29203900 32.16 12.16
chr1 29603900 29608900 30.45 7.17
chr1 29703800 29705300 32.97 1.72
chr1 29736000 29737000 32.96 15.29
chr1 29741500 29742500 33.62 10.90
chr1 29803200 29804200 32.37 4.17
chr1 29824000 29825000 33.62 14.35
chr1 30016800 30017800 33.44 2.49
chr1 30240900 30241900 33.67 4.89
chr1 30292200 30293200 34.78 11.58
chr1 30310300 30314500 30.95 15.24
chr1 30697600 30698600 32.35 17.08
chr1 31160400 31161600 32.39 5.33
chr1 31197000 31198000 32.58 10.08
chr1 31268200 31269200 32.52 19.03
chr1 31385700 31386700 33.28 16.20
chr1 31526800 31528400 31.34 14.42
chr1 31580000 31581000 31.65 7.20
chr1 31605100 31606100 33.35 16.56
chr1 31636000 31637700 31.66 13.41
chr1 31795900 31796900 33.39 11.76
chr1 31841100 31842400 34.14 17.43
chr1 31906900 31907900 33.25 5.84
chr1 31926600 31928900 32.90 11.15
chr1 32106800 32107800 32.63 9.81
chr1 32202000 32205400 32.55 2.74
chr1 32256800 32257800 32.22 17.80
chr1 32509500 32510500 32.97 1.46
chr1 32585500 32592100 33.11 3.41
chr1 32654300 32655300 31.46 9.97
chr1 32752200 32753200 33.25 14.40
chr1 32794200 32795200 31.64 9.14
chr1 32803900 32809700 31.36 17.47
chr1 33207500 33209700 31.48 3.70
chr1 33257900 33259300 35.27 19.86
chr1 33378600 33379600 34.63 15.33
chr1 33426400 33427400 30.68 6.82
chr1 33527800 33528800 30.31 7.23
chr1 33610300 33611400 28.25 2.03
chr1 33634600 33635600 29.66 5.80
chr1 33678100 33679100 28.83 3.94
chr1 33695300 33696300 35.51 14.46
chr1 33717900 33718900 31.62 11.97
chr1 33724900 33728500 33.81 13.32
chr1 33756400 33758200 27.66 2.68
chr1 33815200 33817100 29.53 14.02
chr1 33853900 33854900 34.07 8.71
chr1 33876800 33877800 32.32 9.26
chr1 33935900 33937700 29.88 6.97
chr1 34066300 34067300 32.87 5.96
chr1 34155600 34156600 33.67 18.02
chr1 34207900 34209000 32.29 6.97
chr1 34260700 34263200 31.98 17.75
chr1 34449500 34450900 30.90 14.89
chr1 34525100 34526100 33.16 19.44
chr1 34620600 34621600 34.86 4.29
chr1 34720700 34722000 33.28 16.06
chr1 34830100 34831100 33.04 9.69
chr1 34992800 34993800 29.99 3.78
chr1 35085000 35086000 32.49 18.44
chr1 35140000 35141700 32.00 16.85
chr1 35280200 35286900 34.23 4.92
chr1 35320500 35321500 32.31 15.09
chr1 35395200 35396200 32.56 6.09
chr1 35480400 35481400 32.53 13.59
chr1 35743200 35745900 33.35 0.69
chr1 35784000 35785200 31.81 5.47
chr1 35880000 35881000 32.92 7.59
chr1 35953100 35954100 31.30 9.33
chr1 36132400 36136200 31.36 15.90
chr1 36150000 36151900 29.49 9.25
chr1 36205800 36206800 32.75 13.73
chr1 36382300 36383300 30.96 10.47
chr1 36738900 36739900 31.20 15.63
chr1 36768700 36769800 31.96 8.00
chr1 36968200 36969700 31.75 7.78
chr1 37412300 37413300 32.71 11.10
chr1 37508200 37510300 33.02 1.58
chr1 37603800 37604800 34.26 10.27
chr1 37690800 37691800 30.51 13.99
chr1 38076600 38078600 31.31 17.57
chr1 38092700 38093700 34.32 11.12
chr1 38110300 38111400 32.42 9.88
chr1 38127900 38128900 32.67 10.79
chr1 38217900 38219300 32.97 12.11
chr1 38252800 38254400 36.61 20.62
chr1 38298800 38299900 30.82 1.82
chr1 38307600 38308600 30.38 8.17
chr1 38446000 38447000 31.35 16.66
chr1 38640000 38641000 33.67 12.03
chr1 38689800 38691200 33.37 15.14
chr1 38800000 38801900 34.60 12.90
chr1 38852300 38854500 32.03 12.54
chr1 38936900 38938100 32.72 12.31
chr1 38960100 38961400 33.22 17.33
chr1 38997600 38998700 31.71 16.57
chr1 39000200 39001200 32.52 16.19
chr1 39027000 39028000 32.95 17.26
chr1 39088600 39093500 32.83 17.04
chr1 39213800 39219900 27.92 4.27
chr1 39222700 39223700 30.58 8.81
chr1 39269100 39270100 33.01 6.34
chr1 39545400 39546400 30.59 16.05
chr1 39585400 39586400 33.35 9.00
chr1 39843000 39844000 32.68 16.69
chr1 40088500 40089800 29.49 1.40
chr1 40177700 40178800 33.16 18.28
chr1 40210300 40211600 25.67 0.40
chr1 40296800 40297800 33.13 10.06
chr1 40374600 40377300 30.55 7.53
chr1 40380000 40383300 32.14 3.07
chr1 40543900 40544900 33.46 19.81
chr1 40595700 40598200 32.13 7.32
chr1 40600300 40601300 32.66 18.08
chr1 40705900 40708000 28.14 6.63
chr1 40836600 40839500 31.12 12.86
chr1 40951700 40954000 33.58 14.84
chr1 40968700 40969900 33.17 12.17
chr1 41012100 41014600 27.36 8.24
chr1 41021100 41023000 30.17 11.18
chr1 41047600 41048600 34.50 2.57
chr1 41107600 41111200 27.23 0.95
chr1 41333700 41335000 34.19 11.00
chr1 41405700 41406700 31.51 6.91
chr1 41421500 41422500 30.91 4.80
chr1 41481100 41482400 33.69 19.14
chr1 41578900 41579900 30.20 2.03
chr1 41613200 41617200 33.33 10.13
chr1 41620000 41622800 31.59 16.07
chr1 41710100 41711100 32.56 15.97
chr1 41728400 41730100 36.07 1.86
chr1 41772400 41773400 30.56 17.97
chr1 41840300 41841300 29.91 1.38
chr1 41907900 41908900 32.22 15.01
chr1 42231700 42239600 34.80 1.12
chr1 42240000 42242100 31.52 9.33
chr1 42267100 42268100 32.12 18.88
chr1 42341100 42342100 32.14 19.27
chr1 42657200 42658200 32.23 11.41
chr1 42852900 42853900 31.85 16.77
chr1 42926500 42927500 31.22 16.90
chr1 42966900 42967900 31.99 18.91
chr1 43087700 43088700 33.55 5.09
chr1 43143900 43150300 30.25 11.63
chr1 43238400 43239400 29.16 14.61
chr1 43407200 43410000 37.79 6.44
chr1 43461200 43463300 31.44 7.58
chr1 43524500 43525500 33.53 4.16
chr1 43627200 43629600 35.53 16.67
chr1 43652300 43653300 32.12 16.58
chr1 43753600 43758100 34.00 8.52
chr1 43775700 43777100 31.33 3.74
chr1 43807500 43809200 31.61 4.69
chr1 43821900 43822900 34.57 13.61
chr1 43846700 43847800 37.66 5.91
chr1 44087800 44089400 31.20 4.07
chr1 44117000 44118000 33.59 15.15
chr1 44217400 44219400 30.36 10.54
chr1 44383300 44384300 32.73 7.19
chr1 44601300 44602400 30.69 2.85
chr1 44682800 44684000 33.20 4.26
chr1 44787600 44789500 33.33 2.28
chr1 44878100 44879200 29.77 6.07
chr1 44896600 44898800 31.72 0.54
chr1 44955700 44956700 33.11 9.85
chr1 45094900 45097200 31.83 1.48
chr1 45492500 45493500 32.78 18.79
chr1 45650200 45653000 33.31 10.63
chr1 45814500 45816400 31.23 4.40
chr1 45833200 45835600 33.17 3.45
chr1 45988400 45989800 32.60 18.55
chr1 46115600 46116600 32.59 13.00
chr1 46192700 46195300 32.30 17.49
chr1 46316700 46319200 33.07 8.40
chr1 46526100 46527400 33.26 11.95
chr1 46612900 46614900 33.47 2.25
chr1 46735100 46736100 33.51 8.69
chr1 46877300 46878300 32.64 3.09
chr1 47161500 47162500 31.88 14.91
chr1 47362700 47366500 34.81 6.80
chr1 47406800 47407800 32.27 8.62
chr1 47491300 47492300 33.12 4.83
chr1 47542900 47544000 34.18 15.27
chr1 47736500 47737500 31.08 7.72
chr1 47817700 47818700 31.86 15.38
chr1 47926900 47927900 32.66 7.75
chr1 48056200 48057200 32.04 6.61
chr1 48122400 48123400 32.04 18.89
chr1 48163000 48164300 32.23 16.32
chr1 48204000 48205000 31.67 13.54
chr1 48271200 48272200 31.80 7.24
chr1 48338100 48339100 33.11 18.07
chr1 48460200 48461300 32.05 18.97
chr1 48571700 48572700 34.19 19.67
chr1 48617300 48618300 31.83 5.54
chr1 48793800 48796100 31.76 15.67
chr1 48809300 48810300 33.29 15.99
chr1 48835600 48838300 33.60 10.59
chr1 48902600 48903600 35.69 17.66
chr1 48964000 48967300 33.64 17.44
chr1 49062200 49063300 32.07 11.38
chr1 49327000 49332700 34.75 0.50
chr1 49351100 49353300 31.59 10.69
chr1 49606400 49608700 30.92 11.73
chr1 49654300 49655300 33.79 3.88
chr1 49683500 49685000 31.49 7.55
chr1 49709800 49714900 30.67 11.72
chr1 49950100 49957900 29.65 2.72
chr1 50012300 50013300 32.54 9.16
chr1 50068100 50069400 34.22 18.96
chr1 50105500 50106500 32.09 15.95
chr1 50137600 50138700 31.25 12.29
chr1 50140700 50141900 31.31 3.09
chr1 50252700 50255000 30.71 11.52
chr1 50260200 50261800 31.39 4.18
chr1 50507400 50508700 31.21 13.46
chr1 50583400 50584400 31.91 18.60
chr1 50620200 50621200 30.61 6.46
chr1 50649700 50650700 33.86 16.99
chr1 50705500 50707400 30.89 2.40
chr1 50763400 50764400 32.20 7.56
chr1 50809500 50810700 31.84 18.89
chr1 50914500 50915500 32.78 8.75
chr1 50933100 50934100 33.62 4.82
chr1 51172100 51173100 30.84 16.02
chr1 51244200 51250500 30.44 15.02
chr1 51300300 51303100 33.92 4.91
chr1 51561200 51562200 31.32 2.79
chr1 51590500 51591500 32.87 13.50
chr1 51712800 51714100 32.99 18.71
chr1 51857400 51858400 31.62 9.43
chr1 51900800 51901800 31.65 12.48
chr1 52049000 52050000 33.85 10.57
chr1 52494800 52495800 32.60 4.07
chr1 52541300 52542300 32.70 13.42
chr1 53150400 53151800 31.01 12.62
chr1 53172200 53179700 30.22 16.90
chr1 53309300 53310400 33.52 0.78
chr1 53375100 53376900 33.95 19.58
chr1 53448900 53449900 31.67 15.74
chr1 53558500 53559900 31.89 13.64
chr1 53638200 53639200 32.63 6.01
chr1 53695400 53696400 31.59 9.86
chr1 53726200 53727200 30.45 10.75
chr1 53752300 53753300 31.27 11.08
chr1 53890400 53892000 31.85 1.34
chr1 53953800 53955000 31.83 10.83
chr1 54021800 54023100 31.84 6.05
chr1 54064900 54065900 33.28 15.45
chr1 54083900 54085100 28.65 0.36
chr1 54120000 54121000 33.26 10.79
chr1 54192100 54193100 31.76 18.85
chr1 54354900 54355900 32.51 3.75
chr1 54418000 54419900 33.68 13.27
chr1 54490900 54491900 34.53 17.45
chr1 54531600 54536700 33.03 8.56
chr1 54834500 54836000 32.53 8.39
chr1 54989800 54991600 34.52 1.34
chr1 55021500 55022500 33.55 3.32
chr1 55313800 55316100 27.69 1.98
chr1 55321000 55322000 31.56 13.10
chr1 55512800 55513800 33.48 6.51
chr1 55567400 55568800 30.98 5.39
chr1 55634900 55637300 33.37 2.95
chr1 55652900 55654700 31.13 16.55
chr1 55678900 55679900 32.84 4.88
chr1 55773400 55777400 34.73 4.59
chr1 55861700 55863100 31.17 15.71
chr1 55884600 55887500 34.64 15.05
chr1 55906500 55907500 31.53 17.69
chr1 55935300 55936300 32.25 15.69
chr1 56001400 56002400 32.06 18.13
chr1 56189900 56191100 31.78 1.24
chr1 56677600 56679300 32.01 16.22
chr1 56735700 56739600 30.82 6.11
chr1 56741600 56742800 31.51 9.55
chr1 56763000 56764000 32.87 18.99
chr1 56869700 56870700 32.02 14.96
chr1 57266900 57268200 29.55 10.13
chr1 57371200 57372200 32.33 13.26
chr1 57424800 57425900 32.30 14.61
chr1 57467100 57468100 31.07 7.17
chr1 57525100 57526300 31.37 12.40
chr1 57555200 57556600 31.28 2.91
chr1 57580600 57581600 31.66 9.46
chr1 57641400 57642600 31.22 3.10
chr1 57785100 57786100 31.51 10.23
chr1 57840600 57843000 29.46 1.27
chr1 57863800 57864800 31.90 12.06
chr1 57938500 57939500 30.66 8.30
chr1 58206500 58207600 33.45 18.98
chr1 58391700 58394100 31.59 0.51
chr1 58416000 58417000 31.80 17.16
chr1 58862500 58863500 33.79 15.78
chr1 59057800 59058800 32.58 17.31
chr1 59120000 59121000 33.44 18.47
chr1 59143000 59144200 32.64 18.80
chr1 59295800 59296800 33.98 17.87
chr1 59506600 59511100 34.14 17.29
chr1 59630400 59631400 32.26 9.64
chr1 59666300 59667400 33.03 15.65
chr1 60073200 60075400 32.13 15.33
chr1 60129200 60130200 34.17 20.32
chr1 60281100 60287900 38.25 15.80
chr1 60644500 60646000 31.94 6.87
chr1 60796700 60797700 32.67 2.81
chr1 60823800 60824800 31.25 5.01
chr1 60872800 60873800 32.19 14.89
chr1 60904000 60905700 33.12 15.58
chr1 61420000 61422100 31.11 9.49
chr1 61451800 61452800 34.41 11.48
chr1 61765900 61766900 33.74 13.43
chr1 61805500 61806500 31.91 4.50
chr1 61872800 61875200 33.51 7.72
chr1 61920300 61923900 32.23 1.92
chr1 62430400 62431500 31.58 6.91
chr1 62518600 62519900 31.92 11.39
chr1 62636700 62637700 32.25 11.27
chr1 62711500 62712500 32.27 16.20
chr1 62725300 62726300 32.01 15.90
chr1 62790600 62791900 32.62 5.44
chr1 62957700 62958800 31.06 6.61
chr1 62983600 62986000 30.32 0.16
chr1 63006200 63007300 31.56 11.68
chr1 63097500 63098500 32.00 5.50
chr1 63192500 63194300 32.26 0.50
chr1 63202400 63203400 32.13 18.86
chr1 63273600 63274800 30.80 4.34
chr1 63358100 63359200 30.62 9.59
chr1 63455300 63456300 30.94 3.58
chr1 63695300 63696300 32.31 14.93
chr1 63780500 63782400 30.19 1.28
chr1 63810800 63811800 30.68 5.23
chr1 63952700 63955600 32.83 1.92
chr1 64010800 64011800 29.99 3.80
chr1 64137400 64138400 31.69 17.43
chr1 64167400 64168400 31.93 16.78
chr1 64317100 64318100 31.74 18.49
chr1 64397700 64398700 32.70 17.60
chr1 64418400 64419900 31.48 13.42
chr1 64534100 64539900 30.98 1.24
chr1 64540000 64547900 31.00 0.02
chr1 64972800 64973800 32.70 17.61
chr1 65005300 65007500 33.80 10.05
chr1 65020000 65021000 33.38 19.81
chr1 65140000 65141000 30.77 16.12
chr1 65177900 65179900 31.52 13.91
chr1 65300000 65307500 29.93 3.70
chr1 65437100 65438200 31.14 9.27
chr1 65692800 65693800 33.58 11.67
chr1 65701400 65702400 31.60 16.39
chr1 65746000 65748500 32.46 11.06
chr1 65978900 65979900 33.39 15.37
chr1 65998100 65999200 32.62 17.52
chr1 66085200 66086200 32.06 17.69
chr1 66300400 66301400 32.04 12.30
chr1 66451800 66452800 31.47 8.82
chr1 67068100 67070300 30.65 12.97
chr1 67089100 67090100 33.88 2.09
chr1 67250900 67251900 31.91 16.81
chr1 67620000 67621000 30.89 12.16
chr1 67670400 67671400 29.62 14.77
chr1 67954300 67955300 33.23 19.01
chr1 68371900 68372900 32.89 5.77
chr1 68558900 68559900 31.03 18.52
chr1 68634100 68635100 32.07 19.08
chr1 68651500 68653900 30.74 2.47
chr1 69023600 69024600 31.27 18.33
chr1 69421400 69422400 32.36 13.40
chr1 69448800 69449800 31.93 9.49
chr1 69592100 69593100 31.55 6.88
chr1 69718100 69719200 29.56 2.88
chr1 69720000 69723400 33.11 13.88
chr1 69890900 69891900 30.21 14.59
chr1 69923300 69926200 31.06 5.09
chr1 70102000 70103200 31.53 16.33
chr1 70376700 70378100 31.54 13.84
chr1 70493400 70494400 32.03 13.06
chr1 70562200 70563500 33.68 12.00
chr1 70593800 70599500 30.51 5.44
chr1 70608500 70614600 30.79 1.77
chr1 70700000 70701000 32.92 3.91
chr1 70752300 70753400 30.63 0.33
chr1 70849600 70850600 31.31 9.01
chr1 70876000 70877000 30.96 18.06
chr1 70906100 70907100 31.96 12.43
chr1 70991000 70992400 32.40 16.23
chr1 71083400 71084600 32.77 19.02
chr1 71117400 71118400 31.55 16.34
chr1 71377100 71378300 32.78 3.79
chr1 71449700 71450700 32.49 17.98
chr1 71515700 71516700 33.03 15.06
chr1 71534200 71536200 31.07 12.97
chr1 71632600 71633600 32.01 16.56
chr1 71721400 71723000 31.46 11.72
chr1 71987500 71988500 33.09 17.87
chr1 72278900 72279900 32.82 2.84
chr1 72332800 72334700 32.05 9.42
chr1 72369500 72370500 31.59 16.86
chr1 72386800 72395200 32.69 3.68
chr1 72694200 72695300 32.86 17.83
chr1 72724800 72726300 32.59 17.89
chr1 72753200 72754500 32.12 18.27
chr1 72832800 72834300 32.26 1.27
chr1 72980500 72981500 32.24 12.96
chr1 73005000 73006000 29.17 3.91
chr1 73074200 73079900 29.38 1.30
chr1 73100000 73109200 30.07 15.32
chr1 73229900 73231400 32.46 13.97
chr1 73250300 73251600 30.62 2.59
chr1 73281400 73283400 29.98 6.92
chr1 73310600 73311700 31.68 18.46
chr1 73468500 73469500 31.70 8.83
chr1 73600200 73602900 31.52 18.01
chr1 73668800 73669800 32.09 13.71
chr1 73705400 73706400 31.68 13.45
chr1 73998300 73999300 31.75 16.60
chr1 74031300 74032300 33.18 18.47
chr1 74230100 74231100 31.74 17.44
chr1 74246100 74248400 31.00 17.85
chr1 74266900 74267900 34.04 19.58
chr1 74315400 74316400 33.06 19.74
chr1 74435000 74436600 30.83 10.68
chr1 74550400 74558900 29.48 12.68
chr1 74575300 74576300 33.64 18.99
chr1 74728300 74730600 31.73 9.14
chr1 74765700 74774500 31.61 0.04
chr1 74953900 74955000 33.94 13.60
chr1 75005000 75006000 33.83 5.33
chr1 75176900 75177900 34.96 7.46
chr1 75211000 75213200 36.69 2.20
chr1 75261300 75262300 33.56 16.46
chr1 75289700 75290700 30.52 17.08
chr1 75340000 75342300 33.78 9.77
chr1 75385500 75386500 33.24 17.11
chr1 75406400 75407400 32.73 10.58
chr1 75466900 75468900 32.81 4.07
chr1 75515800 75517000 32.89 5.47
chr1 75738700 75739900 32.36 19.14
chr1 76020100 76021300 32.17 16.95
chr1 76104100 76105500 32.51 15.67
chr1 76342900 76343900 33.02 10.83
chr1 76402500 76403600 31.65 12.72
chr1 76725400 76731100 32.73 6.88
chr1 76863000 76864000 34.66 15.90
chr1 76967500 76968500 31.26 13.97
chr1 76994200 76995600 33.04 14.88
chr1 77032700 77033700 32.34 8.24
chr1 77336100 77337100 32.85 19.00
chr1 77491400 77493300 38.68 0.77
chr1 77636600 77639800 32.28 4.47
chr1 77640800 77642000 32.36 10.55
chr1 77946900 77950100 34.58 0.76
chr1 78075800 78076800 33.37 12.89
chr1 78417100 78418100 35.68 13.24
chr1 78432200 78433300 32.90 17.32
chr1 78516900 78517900 35.67 14.04
chr1 78558400 78559600 31.24 11.56
chr1 78620600 78621600 32.43 17.87
chr1 78710000 78711000 32.88 8.81
chr1 78768700 78770200 31.95 13.20
chr1 78936800 78938000 33.75 19.98
chr1 79096800 79097800 33.62 18.48
chr1 79109800 79110800 32.61 8.90
chr1 79187800 79189500 32.50 11.15
chr1 79316400 79317400 33.47 14.30
chr1 79342000 79344300 33.54 17.72
chr1 79371900 79372900 33.32 19.31
chr1 79451300 79455000 28.56 0.36
chr1 79676200 79679000 32.57 19.40
chr1 79731100 79732100 31.45 9.76
chr1 79780900 79783500 33.65 17.81
chr1 79834400 79836500 35.75 10.40
chr1 79849400 79850800 31.82 17.23
chr1 79889000 79890500 32.16 16.12
chr1 79908100 79909400 36.26 0.84
chr1 79980200 79983200 29.16 0.25
chr1 80060200 80061900 32.55 8.41
chr1 80103900 80106100 31.33 16.34
chr1 80178700 80179900 32.66 15.77
chr1 80200000 80201000 33.19 7.17
chr1 80223600 80224600 32.12 10.09
chr1 80244900 80245900 31.22 11.10
chr1 80294100 80295600 32.43 19.35
chr1 80356200 80357800 32.60 15.13
chr1 80398900 80399900 32.23 8.11
chr1 80400000 80408500 33.30 11.19
chr1 80440500 80441600 32.32 18.45
chr1 80574000 80575200 31.35 15.92
chr1 80884700 80885700 32.22 13.39
chr1 80914600 80915600 31.26 17.99
chr1 81086000 81088100 32.53 16.92
chr1 81111200 81119900 30.03 0.67
chr1 81287400 81288400 31.09 16.42
chr1 81301400 81302400 34.50 15.48
chr1 81335900 81336900 31.83 15.00
chr1 81361600 81362800 30.31 4.55
chr1 81417200 81418200 35.18 16.65
chr1 81480600 81481900 34.14 15.03
chr1 81507800 81508800 32.31 5.22
chr1 81541900 81542900 32.97 12.37
chr1 81710900 81712200 30.51 11.95
chr1 81726200 81727200 33.41 7.38
chr1 81757800 81759600 36.57 18.94
chr1 81786600 81790800 27.51 5.39
chr1 81849600 81850600 34.21 14.19
chr1 81897000 81898500 32.46 18.80
chr1 81909000 81911100 32.28 14.55
chr1 81953000 81954000 33.56 17.11
chr1 81982900 81983900 31.76 8.63
chr1 82026600 82027600 35.07 17.98
chr1 82051500 82054800 32.20 6.87
chr1 82135400 82136400 33.47 16.31
chr1 82300000 82301200 33.63 0.40
chr1 82340000 82341000 27.94 5.63
chr1 82416600 82417600 31.62 11.02
chr1 82505700 82507500 31.80 9.66
chr1 82671500 82672700 27.40 5.66
chr1 82757500 82758500 31.57 4.58
chr1 82869700 82870700 33.69 10.50
chr1 83028100 83029100 34.52 10.59
chr1 83124800 83125800 33.91 7.11
chr1 83345400 83346400 31.39 7.40
chr1 83430100 83431100 32.21 19.00
chr1 83490800 83491800 32.07 17.00
chr1 83547400 83550400 32.18 15.71
chr1 83590000 83591000 29.82 17.80
chr1 83622100 83623100 32.58 14.68
chr1 83797400 83798400 30.94 11.73
chr1 83847200 83850400 31.18 1.54
chr1 83964400 83965400 33.02 14.42
chr1 84141000 84142000 33.38 15.94
chr1 84555900 84557300 32.53 14.88
chr1 84693600 84694600 32.81 12.10
chr1 84789600 84790600 33.14 19.00
chr1 85088500 85089500 32.04 3.12
chr1 85128100 85129300 31.48 12.25
chr1 85301800 85302800 31.86 16.28
chr1 85350800 85353000 33.85 18.42
chr1 85424700 85425700 32.11 10.94
chr1 85625600 85626600 33.72 13.46
chr1 85660600 85661600 32.01 17.85
chr1 85938900 85939900 33.61 13.99
chr1 85965200 85966200 31.07 16.89
chr1 86075900 86077300 32.54 13.92
chr1 86093400 86094400 31.50 14.71
chr1 86265000 86266000 29.90 13.44
chr1 86417700 86418700 30.71 14.35
chr1 86482200 86483200 31.86 8.48
chr1 86688900 86689900 32.24 19.17
chr1 86901000 86902100 31.09 5.17
chr1 86965100 86967500 34.82 2.47
chr1 87156700 87159200 31.69 0.66
chr1 87206100 87207800 30.64 2.13
chr1 87324900 87326300 32.60 14.52
chr1 87420200 87421500 31.26 11.15
chr1 87472000 87473000 31.98 13.82
chr1 87555200 87556200 29.76 3.06
chr1 87628000 87633500 30.89 7.51
chr1 87650100 87651400 30.19 7.94
chr1 87765700 87767100 31.48 18.39
chr1 87790700 87791700 30.79 18.36
chr1 87896900 87897900 33.37 10.66
chr1 87935900 87936900 31.44 11.37
chr1 87940000 87941300 33.04 14.05
chr1 87982700 87983700 31.24 5.24
chr1 88195100 88197400 31.51 17.54
chr1 88447800 88448800 31.69 4.96
chr1 88662200 88663200 31.58 15.84
chr1 88702000 88703000 32.11 18.23
chr1 88883400 88884600 29.92 13.88
chr1 89276200 89277200 34.33 20.15
chr1 89400000 89408800 31.99 0.30
chr1 89464600 89465600 31.67 17.25
chr1 89595100 89596400 32.70 14.25
chr1 89640000 89641600 31.30 16.61
chr1 89850800 89858100 32.52 1.73
chr1 89860400 89861400 30.98 14.62
chr1 89882600 89883600 31.63 12.31
chr1 90102300 90105300 33.21 17.97
chr1 90282800 90283800 32.52 19.19
chr1 90306000 90307000 32.85 17.23
chr1 90448600 90451100 32.17 12.07
chr1 90590700 90591700 30.97 9.31
chr1 90802700 90803700 32.96 5.64
chr1 90870400 90875200 28.78 0.26
chr1 90943700 90944700 32.80 5.11
chr1 91363000 91364000 33.35 15.02
chr1 91469300 91472700 33.98 20.34
chr1 91554100 91555100 32.83 18.79
chr1 91563100 91564100 33.72 18.82
chr1 91626800 91628000 31.55 12.18
chr1 91698200 91699200 30.80 12.36
chr1 91845400 91846600 32.98 8.04
chr1 91905900 91907400 33.06 14.06
chr1 91968400 91971000 32.15 0.44
chr1 92055200 92056600 36.44 12.20
chr1 92123900 92124900 36.82 13.20
chr1 92223300 92224300 32.28 4.98
chr1 92272500 92274400 31.93 16.87
chr1 92436600 92437600 32.48 4.35
chr1 92547300 92548500 31.89 9.37
chr1 92651800 92652800 33.77 19.64
chr1 92748500 92749600 31.80 11.51
chr1 92856800 92858300 31.90 2.21
chr1 92888400 92889400 32.33 18.62
chr1 92913500 92917800 31.35 13.46
chr1 92978400 92979600 32.17 16.27
chr1 93006800 93009400 32.35 14.88
chr1 93133400 93134400 31.86 9.10
chr1 93380000 93381000 31.70 7.77
chr1 93400000 93401000 31.74 18.86
chr1 93452100 93453100 30.97 13.09
chr1 93670200 93671300 32.40 16.88
chr1 93736300 93737300 31.29 16.95
chr1 94195700 94196700 31.59 16.57
chr1 94217900 94218900 31.13 6.98
chr1 94335700 94336700 32.15 3.17
chr1 94621100 94622100 32.13 6.60
chr1 94660200 94661200 32.16 12.10
chr1 94858900 94859900 30.37 8.60
chr1 94981200 94982200 30.97 6.40
chr1 95069200 95070200 32.56 13.06
chr1 95414100 95415400 31.01 8.90
chr1 95486800 95491700 29.02 11.92
chr1 95509000 95510000 31.44 2.15
chr1 95592600 95593600 28.82 4.29
chr1 95604000 95605000 31.98 18.06
chr1 95634800 95635800 31.88 18.41
chr1 95836600 95837600 34.83 11.34
chr1 96151400 96152400 31.95 17.57
chr1 96309100 96310400 32.53 3.52
chr1 96347200 96348200 32.13 14.16
chr1 96388300 96389300 32.73 16.14
chr1 96426000 96427100 31.73 6.87
chr1 96442800 96444000 32.49 9.28
chr1 96500100 96501100 31.40 17.92
chr1 96645700 96646700 30.70 5.85
chr1 96709000 96710700 29.99 16.16
chr1 96856700 96857700 31.39 9.00
chr1 96997800 96998800 32.15 2.95
chr1 97015900 97016900 30.95 16.48
chr1 97041800 97042800 31.60 18.22
chr1 97256100 97257100 33.06 10.38
chr1 97280000 97285000 29.34 9.26
chr1 97409700 97410700 32.10 8.19
chr1 97457700 97458700 31.75 16.78
chr1 97538700 97539700 31.25 10.95
chr1 97540000 97541000 31.95 18.95
chr1 97564000 97565000 31.44 15.21
chr1 97600000 97601000 32.36 18.97
chr1 97880000 97881000 31.99 10.93
chr1 97930800 97931800 30.76 5.16
chr1 98041400 98042400 32.42 12.52
chr1 98131200 98132200 32.19 17.22
chr1 98161900 98163800 32.51 1.67
chr1 98292200 98293200 32.60 15.76
chr1 98445100 98446100 31.74 16.28
chr1 98503700 98504700 31.72 2.53
chr1 98532900 98533900 30.43 13.17
chr1 98566800 98567800 32.24 14.86
chr1 98624300 98625900 31.90 18.96
chr1 98664000 98665000 31.65 3.40
chr1 98838100 98839900 29.99 17.37
chr1 98981100 98983800 32.33 0.58
chr1 99151700 99152700 29.94 11.89
chr1 99208400 99209400 30.58 12.08
chr1 99268700 99271200 30.05 11.62
chr1 99402700 99405300 30.33 3.34
chr1 99535200 99537600 31.96 0.56
chr1 99573100 99574100 34.77 17.57
chr1 99867900 99874300 33.75 6.98
chr1 99920000 99923100 27.74 5.72
chr1 100094200 100095500 32.48 15.68
chr1 100105100 100106100 30.72 18.35
chr1 100215500 100216700 30.48 1.53
chr1 100512600 100513600 31.20 17.34
chr1 100571800 100572800 31.80 18.31
chr1 100669700 100672600 29.81 0.64
chr1 100730700 100733700 30.77 1.98
chr1 100742500 100743500 29.59 9.44
chr1 101032100 101033400 30.79 18.39
chr1 101091900 101092900 32.55 17.29
chr1 101109700 101110700 30.37 14.16
chr1 101135600 101136700 31.51 13.69
chr1 101310900 101316600 32.72 3.48
chr1 101393200 101399700 31.95 13.06
chr1 101526600 101528200 30.43 15.66
chr1 101567900 101568900 29.31 14.31
chr1 102010400 102019200 29.85 1.62
chr1 102178400 102179900 30.79 8.36
chr1 102226100 102229800 28.16 3.57
chr1 102388400 102389400 29.92 16.95
chr1 102488500 102489500 29.37 5.74
chr1 102520000 102528800 29.31 0.50
chr1 102541700 102543000 30.07 9.58
chr1 102793500 102795600 29.94 2.05
chr1 102972500 102975600 29.78 11.79
chr1 103003600 103004600 31.41 15.35
chr1 103083300 103084300 32.35 18.46
chr1 103111300 103116400 30.78 9.24
chr1 103153400 103154400 30.93 7.14
chr1 103207100 103208700 31.47 5.37
chr1 103222600 103223600 31.30 9.67
chr1 103288100 103289100 31.08 9.48
chr1 103392200 103393200 27.14 0.24
chr1 103511400 103512400 30.38 15.55
chr1 103527600 103528700 29.44 5.06
chr1 103630900 103636200 29.84 0.41
chr1 103653500 103657100 30.17 9.79
chr1 103667100 103668300 31.24 16.34
chr1 103856200 103857200 30.49 8.96
chr1 103860400 103861400 29.75 4.18
chr1 104002200 104003200 31.24 14.68
chr1 104066900 104067900 31.34 6.57
chr1 104081600 104082600 31.31 15.96
chr1 104426900 104427900 29.65 0.25
chr1 104633600 104634600 30.76 6.78
chr1 104820000 104823600 32.05 17.46
chr1 104918200 104919200 32.89 11.15
chr1 104966100 104969900 31.42 7.47
chr1 105177200 105178200 31.24 13.99
chr1 105243000 105247200 30.46 0.45
chr1 105329300 105330900 26.78 6.03
chr1 105517600 105518600 31.83 16.18
chr1 105748300 105749300 33.44 18.59
chr1 105823100 105824100 32.02 6.01
chr1 106449700 106451100 30.51 3.43
chr1 106580000 106582200 28.36 11.42
chr1 106608100 106610700 32.72 0.61
chr1 106842800 106851600 32.46 1.86
chr1 107216300 107217800 31.28 14.98
chr1 107246500 107247500 30.70 5.43
chr1 107289000 107290300 31.83 14.28
chr1 107424500 107427300 31.79 0.55
chr1 107497000 107498000 32.71 12.88
chr1 107522300 107523300 31.58 9.36
chr1 107577300 107578300 31.70 15.45
chr1 107675900 107676900 31.15 10.97
chr1 107703200 107704200 32.18 9.27
chr1 107777400 107779100 32.84 10.16
chr1 108058900 108059900 32.25 14.26
chr1 108101400 108102600 30.08 8.72
chr1 108157100 108158100 30.82 15.93
chr1 108265200 108266300 30.72 5.39
chr1 108414200 108416200 33.27 15.14
chr1 108440000 108441000 31.68 14.36
chr1 108464300 108465300 32.55 16.31
chr1 108496900 108498200 29.66 1.52
chr1 108690200 108691200 32.05 5.88
chr1 109015300 109016300 30.83 8.93
chr1 109187100 109188100 32.91 9.50
chr1 109605700 109606700 31.71 7.09
chr1 109971500 109972500 32.32 13.25
chr1 110136300 110137700 31.83 16.12
chr1 110291100 110292100 32.26 14.63
chr1 110377200 110378300 32.71 18.78
chr1 110477600 110478600 30.26 2.66
chr1 110575400 110579900 29.56 7.97
chr1 110638200 110639200 31.74 16.32
chr1 110738700 110739700 31.70 6.99
chr1 110856500 110859200 31.24 1.21
chr1 110888100 110889100 32.43 14.84
chr1 111038100 111039100 31.03 17.89
chr1 111078900 111079900 30.31 5.00
chr1 111080500 111083400 31.27 4.06
chr1 111257800 111258800 32.74 13.52
chr1 111336200 111339900 30.29 4.08
chr1 111340000 111343700 30.83 6.44
chr1 111546500 111547800 32.77 19.62
chr1 111577400 111578400 30.53 14.47
chr1 111798800 111799800 31.89 8.90
chr1 111992500 111999900 32.70 13.94
chr1 112000400 112003900 30.66 5.33
chr1 112165400 112166400 27.60 9.66
chr1 112282000 112283100 31.84 15.42
chr1 112340500 112341500 31.95 18.92
chr1 112375400 112376400 30.66 7.78
chr1 112561700 112562700 33.91 7.97
chr1 112664500 112665700 31.95 7.17
chr1 112804600 112805600 30.96 13.31
chr1 112892500 112893600 30.13 2.38
chr1 112937300 112938300 31.30 14.73
chr1 112956400 112957900 32.43 3.45
chr1 113185200 113186200 30.37 16.82
chr1 113220100 113222100 31.47 1.00
chr1 113248100 113249100 31.59 11.51
chr1 113321200 113329600 32.24 15.44
chr1 113402800 113404400 31.35 15.33
chr1 113752300 113753700 30.85 13.89
chr1 113761100 113762100 30.81 16.76
chr1 113783600 113784600 30.38 17.99
chr1 113802800 113803800 31.45 17.73
chr1 113989700 113991500 31.85 0.50
chr1 114002500 114003700 32.33 0.34
chr1 114129500 114131200 33.13 15.76
chr1 114181900 114183300 33.39 2.41
chr1 114374200 114378400 34.17 11.26
chr1 114448300 114450200 31.96 0.45
chr1 114471200 114472200 31.13 5.65
chr1 114671500 114672500 31.48 15.12
chr1 114715800 114717800 32.02 17.17
chr1 114760000 114768000 32.84 9.43
chr1 114851000 114853000 31.40 17.55
chr1 114943400 114944400 31.68 9.15
chr1 115035600 115036700 31.76 5.82
chr1 115133200 115137600 31.00 0.56
chr1 115163900 115164900 30.33 6.75
chr1 115267700 115272500 30.29 0.41
chr1 115338900 115339900 31.67 13.14
chr1 115397600 115399300 30.06 8.74
chr1 115466100 115467100 31.13 6.67
chr1 115767300 115776000 30.94 2.02
chr1 116035600 116037200 31.71 3.90
chr1 116080000 116082800 30.10 0.50
chr1 116478500 116479900 33.33 0.06
chr1 116770000 116771000 32.06 15.36
chr1 117009600 117010700 32.17 13.05
chr1 117148700 117150100 32.80 18.68
chr1 117263900 117265100 32.52 2.17
chr1 117293600 117294600 31.88 6.64
chr1 117383300 117384300 29.96 15.75
chr1 117767900 117768900 32.30 8.65
chr1 117876200 117877200 31.25 18.67
chr1 118003600 118004600 30.75 17.45
chr1 118073600 118076900 30.76 14.85
chr1 118080000 118081800 31.87 14.95
chr1 118300000 118301100 31.60 11.49
chr1 118361300 118366500 27.68 3.53
chr1 118388700 118389700 30.49 4.04
chr1 118473200 118474200 31.61 14.21
chr1 118495600 118496600 32.98 19.33
chr1 118887400 118888400 31.11 8.26
chr1 119080000 119081000 30.89 13.63
chr1 119218000 119219100 34.08 3.99
chr1 119281300 119284800 32.87 0.04
chr1 119634000 119636000 33.32 13.44
chr1 119765900 119766900 33.77 7.79
chr1 119972000 119973000 31.93 13.05
chr1 120128100 120129100 32.51 10.39
chr1 120252400 120253400 31.47 18.62
chr1 120312400 120313700 30.05 15.99
chr1 120456500 120457500 31.22 4.89
chr1 120980100 120981600 31.32 6.43
chr1 121083200 121086100 31.79 7.33
chr1 121129500 121130500 30.89 13.40
chr1 121200100 121209100 32.70 9.31
chr1 121303000 121304500 33.11 0.86
chr1 121445900 121448300 32.53 15.53
chr1 121594800 121595800 31.76 2.62
chr1 121651600 121652600 33.68 5.14
chr1 121772200 121777400 33.64 9.10
chr1 121780000 121781000 32.57 17.37
chr1 121805200 121806200 32.37 2.48
chr1 121922500 121924600 32.51 4.34
chr1 122031200 122033600 27.66 15.16
chr1 122367100 122368200 31.78 2.08
chr1 122390800 122391800 31.25 12.19
chr1 122509200 122510200 32.73 14.72
chr1 122723400 122733300 30.07 3.15
chr1 122783700 122784800 31.29 3.91
chr1 122837500 122838500 30.96 14.12
chr1 122960500 122961900 30.92 12.79
chr1 123007300 123009400 31.60 4.45
chr1 123025500 123026500 31.68 14.16
chr1 123056000 123057100 31.49 16.64
chr1 123077100 123079900 32.51 8.15
chr1 123080000 123085700 33.07 9.84
chr1 123182000 123183000 31.64 5.82
chr1 123269900 123270900 31.95 13.84
chr1 123429800 123430800 32.36 14.27
chr1 123476900 123479300 32.10 0.21
chr1 123560400 123561400 34.78 14.78
chr1 123658800 123659800 33.64 19.79
chr1 124195700 124196700 32.22 16.39
chr1 124257000 124258100 31.39 12.91
chr1 124260000 124262000 32.09 19.19
chr1 124338300 124339500 31.65 18.14
chr1 124498600 124499600 31.98 13.16
chr1 124517700 124518700 31.42 9.06
chr1 124575700 124577200 29.53 6.04
chr1 124738500 124739500 31.72 18.68
chr1 124768200 124769400 31.85 12.96
chr1 124902300 124903300 32.67 5.35
chr1 124940000 124941000 33.12 11.96
chr1 125062000 125063000 32.21 4.76
chr1 125142300 125143800 33.32 1.45
chr1 125296300 125298300 32.93 11.51
chr1 125443300 125444300 31.27 12.34
chr1 125517200 125518200 31.38 2.77
chr1 125533900 125534900 29.88 16.15
chr1 125542600 125543600 32.98 6.63
chr1 125585100 125586100 31.27 12.38
chr1 125642800 125643800 32.14 13.82
chr1 125680000 125681000 32.93 16.36
chr1 125811400 125812400 32.36 4.41
chr1 125898400 125899400 31.81 7.88
chr1 126222900 126223900 31.20 16.82
chr1 126289500 126290900 30.83 9.94
chr1 126324000 126325000 30.40 3.95
chr1 126355800 126356800 31.14 7.09
chr1 126509800 126510800 31.63 4.48
chr1 126636000 126637000 32.53 12.54
chr1 126669000 126670000 32.91 9.62
chr1 126845600 126846600 32.66 7.65
chr1 127020800 127021800 31.23 17.60
chr1 127253500 127255400 30.45 1.40
chr1 127526300 127528600 30.07 13.58
chr1 127591700 127592700 33.38 8.84
chr1 127714300 127715300 33.77 10.10
chr1 127855100 127856100 30.86 9.96
chr1 127910800 127911800 30.36 17.24
chr1 128017200 128018200 32.93 8.78
chr1 128073300 128074300 32.80 12.20
chr1 128142200 128143200 32.39 4.89
chr1 128576500 128577500 31.67 9.50
chr1 128911600 128912700 33.08 2.37
chr1 129048400 129049900 31.73 18.13
chr1 129214100 129215100 32.11 18.08
chr1 129656300 129657300 31.69 13.60
chr1 129851300 129852300 30.33 14.24
chr1 129869400 129870400 30.05 16.69
chr1 130044100 130045100 29.45 5.48
chr1 130193300 130195100 29.77 0.58
chr1 130202100 130203200 30.25 17.86
chr1 131040000 131042700 32.42 1.66
chr1 131080000 131083200 33.15 15.21
chr1 131247100 131248100 31.06 12.29
chr1 131567000 131568000 30.99 6.80
chr1 131618800 131619800 31.08 15.58
chr1 131652400 131653700 30.47 1.86
chr1 131693500 131694600 31.07 18.06
chr1 131737400 131738400 31.88 17.02
chr1 131835200 131836200 31.20 15.03
chr1 132138600 132139600 31.01 16.93
chr1 132203500 132206000 33.53 1.93
chr1 132236200 132237500 30.17 0.91
chr1 132322100 132323100 30.85 16.86
chr1 132413400 132414400 29.88 15.63
chr1 132440000 132441300 29.80 6.92
chr1 132732000 132737800 31.48 13.63
chr1 132830400 132831400 31.17 17.73
chr1 133162000 133163000 31.21 11.28
chr1 133449500 133450500 31.20 14.33
chr1 133460300 133461300 30.42 15.72
chr1 133543400 133544400 30.37 4.24
chr1 133618700 133619700 31.29 14.12
chr1 133710400 133719800 32.88 0.01
chr1 133969500 133970500 31.60 12.01
chr1 134195100 134197700 28.66 2.65
chr1 134430200 134431200 30.66 11.58
chr1 134513700 134514700 32.74 19.13
chr1 134574400 134575800 31.40 17.61
chr1 134725800 134726900 31.30 16.07
chr1 134772000 134773000 31.89 16.44
chr1 135014700 135015700 30.45 9.79
chr1 135254000 135255500 32.41 16.45
chr1 135268300 135269300 30.58 4.66
chr1 135396000 135397500 32.12 18.22
chr1 135547800 135548800 31.73 11.18
chr1 135630900 135631900 32.16 12.17
chr1 136037500 136038800 31.11 3.51
chr1 136042100 136043600 31.62 2.07
chr1 136111100 136112100 31.36 17.61
chr1 136132900 136133900 30.53 9.84
chr1 136166300 136167300 33.18 15.36
chr1 136564400 136565400 31.46 18.41
chr1 136746400 136747400 33.51 4.89
chr1 137112500 137117200 30.40 13.77
chr1 137123100 137127100 30.56 17.75
chr1 137212700 137213700 32.02 18.76
chr1 137506900 137507900 33.06 7.60
chr1 137561100 137562100 32.14 14.45
chr1 137669300 137670300 30.59 9.14
chr1 137896400 137897900 32.04 0.52
chr1 137900000 137901200 30.83 0.65
chr1 137938300 137939400 32.37 15.14
chr1 137946200 137948000 29.72 12.40
chr1 138054500 138055500 31.32 7.03
chr1 138107700 138112000 32.73 17.94
chr1 138125300 138126300 32.40 5.95
chr1 138260800 138264700 30.76 0.38
chr1 138305900 138307900 31.83 18.91
chr1 138351400 138355500 32.18 9.76
chr1 138360200 138361200 29.78 7.22
chr1 138410400 138412500 31.86 14.49
chr1 138428200 138429200 32.73 16.09
chr1 138514600 138516200 33.11 19.10
chr1 138564500 138565500 31.54 5.99
chr1 138604700 138605700 30.39 8.51
chr1 138910600 138911900 31.45 16.83
chr1 138938900 138939900 31.22 15.32
chr1 139269100 139270100 31.80 12.55
chr1 139292500 139293500 31.30 11.58
chr1 139410600 139413300 32.90 5.88
chr1 139477200 139478200 32.14 10.65
chr1 139580000 139583200 32.28 2.14
chr1 139680300 139681600 31.98 17.43
chr1 139902300 139903300 33.18 15.45
chr1 139961700 139962700 32.11 14.23
chr1 140014300 140015300 30.79 1.47
chr1 140282100 140283300 31.05 4.46
chr1 140386600 140387600 30.37 15.90
chr1 140481700 140482700 30.33 10.89
chr1 140580000 140581000 28.80 7.68
chr1 140934600 140936700 33.10 0.78
chr1 141178900 141179900 32.56 15.23
chr1 141302600 141303600 31.31 8.49
chr1 141344600 141345800 31.32 17.51
chr1 141545700 141547200 31.77 1.59
chr1 141573800 141574800 29.21 5.34
chr1 141596100 141598800 30.74 0.53
chr1 141600000 141607500 31.11 3.05
chr1 141687300 141688300 32.10 15.06
chr1 141841800 141842800 30.86 12.63
chr1 141893100 141899900 33.76 0.54
chr1 142081100 142085400 36.29 13.19
chr1 142126100 142127100 29.47 13.77
chr1 142175600 142177700 30.77 0.73
chr1 142448900 142450100 31.56 1.30
chr1 142644200 142646300 32.18 4.79
chr1 142727000 142730800 29.81 0.58
chr1 142753300 142755200 30.94 2.70
chr1 142829800 142830800 31.24 17.57
chr1 143116800 143119200 31.42 0.92
chr1 143476300 143479100 31.08 2.40
chr1 143729100 143730100 31.13 13.22
chr1 143854100 143855100 30.83 13.37
chr1 143936300 143939500 30.90 3.24
chr1 143944300 143945500 30.61 10.92
chr1 144028100 144029100 30.71 5.64
chr1 144151700 144152700 33.79 7.72
chr1 144161600 144163100 33.60 11.06
chr1 144501400 144502400 32.37 5.18
chr1 144747300 144749200 33.80 9.01
chr1 144916700 144917700 32.46 17.67
chr1 145015600 145016600 32.11 18.54
chr1 145101200 145102200 31.91 16.61
chr1 145494000 145495000 32.42 15.17
chr1 145504700 145505700 33.18 13.43
chr1 145680900 145682200 34.58 13.90
chr1 145764600 145765600 33.41 10.63
chr1 146202800 146206800 33.64 17.53
chr1 146313500 146314500 32.82 5.18
chr1 146385800 146386800 32.55 12.99
chr1 146595000 146596000 32.68 7.26
chr1 146669800 146671200 30.70 1.65
chr1 146730000 146731000 32.22 19.00
chr1 146835000 146836700 33.62 12.07
chr1 147194200 147195600 31.15 15.21
chr1 147236100 147237100 30.95 2.24
chr1 147297300 147298300 32.99 12.71
chr1 147391200 147393100 33.31 15.65
chr1 147514700 147516000 31.81 15.55
chr1 147813100 147818100 31.35 15.33
chr1 148046100 148049100 32.12 6.84
chr1 148077900 148079200 33.46 18.80
chr1 148155400 148157100 34.29 7.29
chr1 148353900 148354900 31.56 9.16
chr1 148412300 148413300 30.94 12.34
chr1 148474400 148475400 29.55 8.16
chr1 148556100 148557300 31.21 15.56
chr1 148787400 148788400 33.20 14.12
chr1 148838700 148839800 30.93 4.83
chr1 148846500 148847900 32.61 12.62
chr1 149218600 149219600 32.20 4.68
chr1 149273900 149274900 31.09 12.86
chr1 149349500 149352100 33.39 19.88
chr1 149571800 149572800 29.59 3.40
chr1 149596200 149597300 31.31 10.88
chr1 149808300 149809300 34.02 16.67
chr1 149925100 149926100 34.21 12.86
chr1 150014500 150015500 31.61 15.59
chr1 150046800 150047800 32.56 6.17
chr1 150238900 150239900 30.49 13.99
chr1 150254200 150255900 31.11 14.98
chr1 150291900 150294600 31.17 13.81
chr1 150450700 150455700 30.27 1.76
chr1 150493700 150494700 32.32 4.84
chr1 150502000 150503600 33.14 16.05
chr1 150528200 150529200 31.61 15.17
chr1 150572400 150573700 31.72 18.26
chr1 150580800 150581800 31.06 12.19
chr1 150602700 150603900 30.57 8.76
chr1 150683400 150684400 32.53 15.69
chr1 151160200 151161200 34.13 19.26
chr1 151190000 151191000 32.77 7.05
chr1 151346600 151348200 30.55 3.51
chr1 151401500 151402500 34.32 8.67
chr1 151678900 151679900 31.52 11.18
chr1 151714900 151715900 31.84 18.93
chr1 151938600 151939600 30.97 7.43
chr1 152082500 152083500 31.80 10.07
chr1 152320600 152324900 32.10 8.48
chr1 152427700 152428700 31.96 18.06
chr1 152521500 152525200 32.31 17.13
chr1 152836300 152839400 32.35 0.54
chr1 152906600 152907600 33.35 19.47
chr1 152955000 152956000 32.50 15.05
chr1 153591600 153593000 29.97 7.70
chr1 153600200 153601900 32.49 15.40
chr1 153728200 153729600 31.32 12.27
chr1 153764200 153765600 32.53 2.93
chr1 154118900 154119900 31.96 15.68
chr1 154175000 154177300 31.68 14.22
chr1 154187200 154188200 31.83 16.93
chr1 154286100 154290500 31.40 14.00
chr1 154476700 154479900 28.47 9.50
chr1 154706500 154707600 31.75 13.59
chr1 154745000 154748300 30.26 1.39
chr1 154763200 154764300 30.73 14.69
chr1 154960200 154961200 29.40 16.70
chr1 155164900 155165900 31.75 12.80
chr1 155220000 155221000 30.61 15.90
chr1 155240700 155247600 30.65 11.38
chr1 155271200 155272500 31.19 15.20
chr1 155353500 155354500 30.60 8.57
chr1 155462700 155463700 32.98 14.55
chr1 155851600 155853200 30.73 14.99
chr1 155940800 155941800 30.57 17.45
chr1 155984800 155985800 31.66 12.35
chr1 156231900 156232900 31.99 18.34
chr1 156256400 156258700 29.93 4.54
chr1 156324300 156325300 32.28 11.92
chr1 156363200 156364200 31.45 8.44
chr1 156395700 156396700 32.31 19.07
chr1 156487200 156488200 31.98 7.80
chr1 156738000 156739100 34.48 9.08
chr1 156935500 156936500 30.27 17.12
chr1 156940200 156941200 31.54 11.92
chr1 157041800 157042800 31.60 12.66
chr1 157133700 157134700 30.13 9.88
chr1 157183100 157184100 31.02 17.39
chr1 157271800 157273000 34.12 15.06
chr1 157571900 157574900 30.60 0.52
chr1 157611800 157612800 33.01 17.14
chr1 158108300 158109300 31.60 8.39
chr1 158273200 158274200 31.94 14.01
chr1 158304700 158305900 31.20 12.88
chr1 158388800 158390200 32.61 5.74
chr1 158485000 158486400 31.91 8.98
chr1 158568200 158569200 32.24 13.14
chr1 158885000 158886000 32.50 18.12
chr1 158965700 158966700 30.14 14.34
chr1 158980900 158982800 29.52 1.75
chr1 159235600 159236600 31.92 6.40
chr1 159275600 159276800 32.42 6.81
chr1 159336000 159339400 29.35 0.49
chr1 159415400 159416400 33.91 12.99
chr1 159507100 159508800 30.58 12.20
chr1 159552300 159553300 31.59 8.58
chr1 159684800 159685800 32.92 12.45
chr1 159709600 159710600 31.93 8.18
chr1 159752600 159753700 32.28 18.35
chr1 159895600 159896600 32.12 13.24
chr1 160168800 160170000 31.56 15.37
chr1 160294800 160295800 33.16 6.69
chr1 160681000 160682800 31.77 2.18
chr1 160752500 160753500 30.21 9.79
chr1 160881500 160883200 32.16 5.87
chr1 161015100 161018200 32.90 14.24
chr1 161221300 161222800 31.42 7.97
chr1 161293600 161294600 30.93 3.58
chr1 161716800 161717800 32.67 10.61
chr1 161740000 161745200 28.58 0.53
chr1 161760400 161761800 33.16 17.70
chr1 161798700 161799700 30.29 7.51
chr1 162331900 162333100 30.74 8.65
chr1 162393000 162394000 31.55 7.85
chr1 162414500 162415600 31.05 17.56
chr1 162491100 162492100 32.54 19.20
chr1 162927100 162928700 29.96 4.76
chr1 163081400 163082400 30.09 10.69
chr1 163157000 163158000 31.91 14.80
chr1 163266500 163269000 31.65 14.06
chr1 163290100 163291100 30.77 10.02
chr1 163478000 163479300 31.76 17.78
chr1 163666200 163667200 31.41 18.33
chr1 163830000 163831100 31.68 13.77
chr1 164165500 164169500 31.54 11.55
chr1 164260500 164266000 30.91 6.71
chr1 164420900 164421900 30.90 9.09
chr1 164648800 164649800 30.38 6.89
chr1 164720300 164722000 31.10 11.19
chr1 165023400 165024400 31.13 17.15
chr1 165096900 165097900 32.78 4.30
chr1 165144300 165145300 31.42 5.78
chr1 165283300 165288800 31.17 0.41
chr1 165304800 165305800 31.27 15.26
chr1 165338400 165339900 30.34 0.94
chr1 165342100 165344200 31.44 9.45
chr1 165408400 165409400 32.81 3.46
chr1 165486000 165487000 31.07 8.70
chr1 165560000 165561200 30.86 18.25
chr1 165656500 165658300 30.64 1.07
chr1 166075000 166076000 33.00 12.55
chr1 166094300 166095500 31.51 13.33
chr1 166280000 166281000 32.17 16.76
chr1 166420000 166421100 32.43 17.83
chr1 166446700 166447700 30.65 15.03
chr1 166965100 166966400 33.14 12.95
chr1 167026700 167027700 32.29 16.94
chr1 167182400 167183400 33.19 15.15
chr1 167214500 167215500 30.52 5.17
chr1 167220000 167221000 31.53 3.74
chr1 167248400 167249400 32.80 14.06
chr1 167793900 167794900 32.06 15.73
chr1 167826300 167827300 31.43 14.67
chr1 167957200 167958500 31.03 16.34
chr1 168121400 168122400 30.91 7.51
chr1 168380600 168381600 32.72 10.62
chr1 168496900 168497900 31.65 10.22
chr1 168518900 168519900 33.19 16.18
chr1 168627300 168628300 29.94 7.31
chr1 168732100 168733100 30.36 14.07
chr1 168972200 168973200 32.49 16.76
chr1 168988100 168991600 30.88 0.32
chr1 169022900 169025400 30.78 14.29
chr1 169094500 169096800 30.49 10.60
chr1 169298900 169299900 31.00 17.94
chr1 169333900 169334900 30.65 16.86
chr1 169396100 169399700 35.98 5.58
chr1 169421100 169422800 31.29 3.24
chr1 169488900 169489900 31.13 12.78
chr1 169510600 169511600 30.77 13.63
chr1 169573900 169577000 33.28 7.56
chr1 169618200 169619200 32.80 6.03
chr1 169633200 169634200 32.34 12.08
chr1 169736200 169737200 31.82 7.51
chr1 169758800 169759800 30.35 14.90
chr1 169764200 169765200 30.47 11.65
chr1 170015700 170016700 31.02 10.13
chr1 170240000 170241000 32.09 6.24
chr1 170278700 170279700 32.97 18.14
chr1 170345000 170346400 32.34 16.24
chr1 170726300 170727300 30.99 17.75
chr1 170791800 170792800 31.23 9.95
chr1 170925200 170926200 31.32 3.71
chr1 170964400 170965400 32.45 0.03
chr1 171716900 171717900 30.35 5.49
chr1 171827100 171828100 30.69 18.15
chr1 171840800 171842100 31.07 16.77
chr1 171862300 171863300 29.16 14.69
chr1 171891100 171892100 32.21 15.88
chr1 171911100 171912200 31.64 15.90
chr1 171920600 171921600 30.91 15.88
chr1 171960800 171961800 32.26 19.28
chr1 171991300 171992300 31.43 2.14
chr1 172071300 172073600 32.24 3.94
chr1 172104700 172105700 33.67 5.13
chr1 172161400 172162400 30.57 16.14
chr1 172273700 172274700 33.29 3.26
chr1 172345000 172346900 33.71 19.14
chr1 172377500 172378900 32.40 14.26
chr1 172556500 172557500 32.59 18.21
chr1 172583800 172584800 30.24 8.96
chr1 172646200 172647500 33.12 0.89
chr1 172673100 172674100 32.15 8.13
chr1 172736800 172739900 31.56 16.53
chr1 172886200 172887600 28.86 6.14
chr1 173117000 173118000 32.46 18.06
chr1 173305700 173307100 31.92 11.03
chr1 173346000 173348200 33.12 17.20
chr1 173363700 173364800 31.07 12.68
chr1 173512000 173513000 32.69 7.99
chr1 173682500 173683500 31.59 3.94
chr1 173746800 173747800 33.33 4.76
chr1 173772100 173773100 32.65 13.60
chr1 174000300 174001400 33.13 16.93
chr1 174025200 174026300 34.24 12.71
chr1 174070700 174079100 31.53 7.74
chr1 174137100 174138100 32.92 15.34
chr1 174243400 174246200 35.02 13.32
chr1 174311700 174313200 32.68 14.96
chr1 174418700 174419700 30.77 8.75
chr1 174571400 174573000 32.00 5.22
chr1 174728800 174729800 30.15 16.32
chr1 174850900 174852200 31.42 10.90
chr1 174897300 174899200 36.14 5.50
chr1 174980300 174981700 30.99 17.57
chr1 175051800 175053400 33.30 0.81
chr1 175092400 175095000 31.97 3.63
chr1 175117300 175119900 29.93 3.68
chr1 175121600 175126400 34.01 1.35
chr1 175507400 175508400 30.63 8.98
chr1 175854100 175855100 32.93 10.87
chr1 175998900 175999900 30.57 16.44
chr1 176002900 176003900 31.75 14.28
chr1 176055700 176058000 31.83 15.32
chr1 176190800 176191800 31.20 16.28
chr1 176340000 176341000 31.24 15.42
chr1 176418200 176419900 31.78 2.99
chr1 176590900 176591900 32.75 17.80
chr1 176815100 176816100 31.52 12.91
chr1 176845200 176846200 31.46 13.71
chr1 176862200 176863200 33.09 14.24
chr1 176951200 176952200 31.90 12.87
chr1 177067300 177069400 30.32 17.43
chr1 177277700 177279900 33.27 0.45
chr1 177282400 177285100 32.96 3.35
chr1 177461900 177462900 31.99 11.34
chr1 177638200 177639200 31.38 9.70
chr1 177765100 177766100 32.82 0.36
chr1 177992300 177993300 30.62 12.50
chr1 178172300 178175000 31.59 1.71
chr1 178216800 178218100 28.33 0.70
chr1 178370800 178371800 30.04 12.01
chr1 178460200 178461400 31.32 17.74
chr1 178512500 178513500 32.59 11.34
chr1 178521700 178523500 31.43 17.58
chr1 178589500 178590500 33.30 14.52
chr1 178828100 178832800 29.96 9.51
chr1 179376600 179378100 32.64 19.28
chr1 179527100 179528100 31.94 19.04
chr1 179587100 179588100 31.80 13.56
chr1 179880800 179882500 32.40 13.27
chr1 180017300 180018300 32.96 17.54
chr1 180020100 180021800 34.79 3.75
chr1 180053100 180056900 32.40 16.04
chr1 180198000 180199300 33.96 17.64
chr1 180323300 180324300 30.88 2.87
chr1 180372100 180373400 31.65 18.72
chr1 180486200 180487200 31.47 12.35
chr1 180530100 180537100 32.60 7.04
chr1 180574000 180575000 32.27 12.78
chr1 180672100 180673300 35.20 21.08
chr1 180780200 180781400 32.23 5.26
chr1 180841300 180842300 32.34 10.41
chr1 180869000 180870000 32.75 18.68
chr1 181073500 181074600 31.45 4.93
chr1 181151000 181152000 32.31 10.85
chr1 181302100 181303200 32.51 14.86
chr1 181395200 181397600 33.88 0.66
chr1 181587800 181589400 33.34 16.15
chr1 181807700 181808700 32.05 17.90
chr1 181918900 181919900 31.49 9.87
chr1 181920000 181921400 33.64 18.87
chr1 182035900 182037000 29.99 14.99
chr1 182212700 182213900 31.33 9.64
chr1 182362200 182363200 30.72 3.47
chr1 182610200 182612500 32.99 0.16
chr1 182629400 182631500 32.08 15.69
chr1 182704600 182705700 34.35 13.57
chr1 182726100 182727100 31.01 17.34
chr1 182781900 182782900 33.46 7.25
chr1 182889600 182890600 32.13 17.32
chr1 183200900 183201900 29.95 8.13
chr1 183223700 183224700 32.51 14.47
chr1 183300700 183301700 30.86 15.22
chr1 183333600 183335200 32.61 4.68
chr1 184058400 184059900 31.50 18.49
chr1 184068700 184069700 31.19 8.12
chr1 184406900 184407900 29.64 10.64
chr1 184783100 184784100 31.19 15.94
chr1 184900000 184906900 27.43 0.17
chr1 185157900 185159900 30.93 10.19
chr1 185283400 185284400 29.51 7.58
chr1 185600300 185601300 31.64 3.69
chr1 185822500 185823700 31.05 16.83
chr1 186246900 186248100 28.70 1.51
chr1 186303700 186308900 38.18 0.29
chr1 186663500 186664500 32.47 19.25
chr1 186700100 186706300 30.20 10.33
chr1 186771000 186774600 31.75 9.67
chr1 186890200 186891800 30.97 14.61
chr1 186964900 186965900 32.19 12.05
chr1 187097900 187098900 31.49 7.83
chr1 187101900 187103100 33.59 7.98
chr1 187315700 187317100 31.27 18.20
chr1 187397800 187398800 32.31 16.32
chr1 187426000 187427200 30.93 8.32
chr1 187474100 187475100 30.16 10.67
chr1 187480000 187481000 32.72 19.41
chr1 187749900 187751800 31.99 0.12
chr1 187949400 187950400 31.98 12.91
chr1 188026900 188027900 33.30 5.23
chr1 188074700 188079200 33.30 1.65
chr1 188152300 188154300 30.13 2.21
chr1 188234100 188235100 32.05 10.48
chr1 188285000 188286000 33.83 2.63
chr1 188302900 188305600 31.04 18.39
chr1 188332700 188333700 32.83 15.88
chr1 188506300 188507300 29.77 7.05
chr1 188864500 188865500 32.01 12.54
chr1 188948100 188949600 32.02 2.46
chr1 189105500 189108900 33.17 0.21
chr1 189137700 189138700 32.56 13.80
chr1 189231200 189232200 31.75 13.83
chr1 189276300 189277300 32.61 6.17
chr1 189394400 189395500 33.02 19.77
chr1 189551700 189552700 31.71 10.20
chr1 189591400 189592400 29.45 12.26
chr1 189620800 189621800 32.02 6.17
chr1 189640000 189641000 32.13 16.78
chr1 189685200 189686200 32.94 19.71
chr1 189777100 189778100 31.55 11.20
chr1 189937500 189938600 33.17 10.49
chr1 189963800 189964800 32.60 13.40
chr1 189980100 189981100 31.63 15.24
chr1 190017000 190018000 32.09 11.21
chr1 190371900 190372900 33.25 16.33
chr1 190398900 190399900 32.15 16.66
chr1 190469400 190470400 32.18 8.62
chr1 190503000 190504100 34.62 2.18
chr1 190703400 190704400 30.58 11.85
chr1 190745100 190746100 32.15 15.74
chr1 190773900 190775800 33.56 19.72
chr1 190792800 190795900 29.88 0.49
chr1 190881200 190882200 32.08 13.74
chr1 190943800 190944800 31.09 17.33
chr1 191006400 191007400 31.54 11.42
chr1 191690100 191691700 31.24 8.29
chr1 191825500 191827900 28.41 14.62
chr1 191901300 191902300 31.50 18.73
chr1 191993500 191995300 29.20 7.73
chr1 192248600 192254000 32.90 15.85
chr1 192282400 192283800 31.97 5.34
chr1 192707400 192708400 32.95 7.11
chr1 192858100 192859100 32.27 19.13
chr1 192901600 192902900 32.08 19.01
chr1 192951300 192952300 31.22 10.09
chr1 192981100 192982100 33.44 6.97
chr1 193174400 193175400 31.99 14.67
chr1 193212300 193213300 32.49 14.04
chr1 193278900 193279900 32.72 13.20
chr1 193297600 193299800 32.22 11.38
chr1 193501600 193502600 33.19 13.32
chr1 193748100 193749500 33.60 6.23
chr1 193836900 193837900 31.55 6.54
chr1 193892100 193893100 30.58 4.81
chr1 193962000 193963000 32.54 8.24
chr1 193987200 193989000 31.22 1.56
chr1 194031500 194032500 32.27 15.18
chr1 194048300 194049500 31.88 3.87
chr1 194115200 194116400 31.83 13.29
chr1 194255900 194257300 31.39 13.14
chr1 194286400 194287400 31.64 6.42
chr1 194332700 194333700 32.14 11.87
chr1 194383600 194384600 33.12 13.84
chr1 194401100 194402100 31.91 15.52
chr1 194438000 194439300 32.09 11.64
chr1 194671700 194678200 32.93 10.43
chr1 194680000 194683500 33.49 13.83
chr1 194720300 194724100 32.30 4.04
chr1 194743000 194744200 34.03 19.76
chr1 194808200 194813900 34.13 19.36
chr1 194848200 194849200 32.13 9.44
chr1 194971900 194972900 32.11 14.64
chr1 195204500 195205500 32.30 6.24
chr1 195258700 195259700 32.49 6.49
chr1 195331400 195332500 32.40 7.45
chr1 195367900 195368900 33.64 16.03
chr1 195384000 195385000 32.70 18.76
chr1 195453000 195454000 32.34 16.59
chr1 195488400 195489400 32.12 14.63
chr1 195546600 195548100 32.48 16.16
chr1 195597800 195599400 31.88 0.84
chr1 195634700 195635900 32.74 18.74
chr1 195667200 195668800 32.28 10.59
chr1 195702100 195703100 33.84 18.97
chr1 195964100 195965100 32.70 13.01
chr1 196005800 196007000 31.72 10.59
chr1 196168800 196171200 32.77 4.57
chr1 196193800 196194800 32.42 18.41
chr1 196291300 196292300 32.04 12.19
chr1 196332600 196333600 31.03 8.20
chr1 196535500 196536500 33.58 10.24
chr1 196655100 196659700 30.92 9.32
chr1 196660000 196664200 32.35 16.07
chr1 196803600 196804600 32.27 19.12
chr1 196910700 196911700 31.62 8.20
chr1 196967300 196968300 33.23 7.83
chr1 197017900 197018900 31.68 2.53
chr1 197043900 197044900 34.35 11.37
chr1 197109600 197110600 31.45 13.56
chr1 197411000 197412000 30.99 11.80
chr1 197600000 197601100 32.40 16.26
chr1 197750000 197756000 30.26 17.04
chr1 197820000 197822100 30.01 4.57
chr1 197977100 197978400 31.29 17.70
chr1 198092800 198093800 30.55 9.11
chr1 198109000 198110600 31.67 9.85
chr1 198245300 198246400 33.33 10.23
chr1 198525700 198532000 32.03 1.36
chr1 198548100 198549100 32.60 12.42
chr1 198645100 198646100 30.92 10.20
chr1 198675900 198677400 30.12 2.21
chr1 198697000 198698100 32.08 13.47
chr1 198930600 198932300 32.57 0.52
chr1 198977000 198978000 31.41 11.03
chr1 199050700 199057300 31.74 11.21
chr1 199104100 199107900 31.59 15.22
chr1 199284400 199285400 33.01 8.59
chr1 199442700 199443700 31.51 18.18
chr1 199675900 199676900 32.89 4.30
chr1 199680000 199681000 33.06 10.02
chr1 199830600 199831600 31.33 17.87
chr1 199895200 199896400 32.10 7.34
chr1 199968900 199969900 30.44 3.93
chr1 200160000 200161100 32.15 7.34
chr1 200185600 200186600 31.76 13.29
chr1 200217600 200218600 32.50 11.35
chr1 200518800 200519800 32.39 16.68
chr1 200750200 200751500 31.75 12.09
chr1 200942800 200943800 31.97 6.63
chr1 201122600 201123600 31.46 8.78
chr1 201222600 201223900 32.70 17.54
chr1 201657000 201658000 31.49 18.85
chr1 201829600 201830600 33.43 15.85
chr1 201860300 201861300 31.97 14.28
chr1 202093300 202094400 33.43 17.78
chr1 202170800 202172500 30.01 1.71
chr1 202187300 202190400 29.22 0.15
chr1 202296400 202298600 30.53 1.79
chr1 202300000 202301000 32.00 13.94
chr1 202465100 202466100 31.93 5.67
chr1 202580900 202582400 29.61 13.93
chr1 202722300 202723600 31.87 18.58
chr1 202788800 202790400 33.62 10.66
chr1 202813100 202814400 32.04 3.18
chr1 202958900 202959900 32.98 15.75
chr1 202990800 202993300 33.65 9.49
chr1 203113400 203114400 33.30 19.59
chr1 203132400 203135600 31.90 11.49
chr1 203140400 203141400 32.87 7.72
chr1 203201500 203202500 33.02 10.55
chr1 203264400 203265600 34.03 0.88
chr1 203424400 203425400 33.32 12.64
chr1 203490000 203491000 32.69 5.78
chr1 203536600 203538700 32.32 19.29
chr1 203578900 203579900 31.78 9.95
chr1 203581600 203582600 29.64 8.59
chr1 203621300 203625700 30.69 13.55
chr1 203660000 203661000 31.25 6.33
chr1 203701400 203702400 32.10 9.59
chr1 203830000 203831000 33.10 13.46
chr1 203851800 203852900 31.27 8.03
chr1 203963300 203965500 30.81 11.60
chr1 204115100 204119900 32.45 0.82
chr1 204172400 204173800 33.07 11.48
chr1 204184300 204186200 32.79 18.18
chr1 204213000 204214000 33.44 10.36
chr1 204224300 204225600 32.56 4.71
chr1 204394800 204395800 32.94 8.20
chr1 204466800 204467800 33.06 4.41
chr1 204480000 204481400 31.24 6.72
chr1 204515700 204516700 30.92 14.63
chr1 204536300 204537300 32.78 6.24
chr1 204574300 204575600 31.46 1.10
chr1 204628700 204629700 32.28 11.15
chr1 204720000 204722300 30.10 0.30
chr1 204847500 204848600 31.96 9.61
chr1 204922100 204923300 32.86 7.68
chr1 204951700 204952700 33.38 14.75
chr1 205206500 205207500 32.53 10.21
chr1 205253400 205254500 31.75 8.79
chr1 205407000 205408000 32.42 9.57
chr1 205447100 205448100 32.03 18.06
chr1 205485200 205486300 32.09 5.02
chr1 205526300 205530000 32.19 7.90
chr1 205554900 205555900 33.27 18.39
chr1 205566900 205568200 33.89 17.78
chr1 205607600 205610800 30.57 1.16
chr1 205676900 205677900 32.97 14.60
chr1 205698700 205699700 32.37 8.94
chr1 205736500 205738100 31.99 10.49
chr1 205767200 205768200 31.25 6.99
chr1 205796000 205798200 34.04 0.83
chr1 205800000 205801700 33.24 3.86
chr1 205844300 205845300 32.73 10.62
chr1 205941000 205944000 35.94 16.44
chr1 205962600 205963600 35.70 12.94
chr1 205982400 205983400 33.05 16.69
chr1 206063100 206064300 30.69 6.39
chr1 206110500 206111500 33.19 12.20
chr1 206205600 206206600 31.30 16.59
chr1 206287200 206288200 30.99 6.24
chr1 206324900 206326000 32.78 6.21
chr1 206344200 206345200 33.78 20.17
chr1 206395800 206397200 31.96 5.41
chr1 206467700 206468700 31.34 6.43
chr1 206486600 206493800 33.18 0.94
chr1 206501500 206503100 31.16 14.22
chr1 206603400 206606900 33.41 0.27
chr1 206661600 206662700 34.87 18.07
chr1 206689400 206690400 31.82 16.12
chr1 206712100 206715300 31.59 0.24
chr1 206936800 206937800 31.40 5.60
chr1 206984600 206986700 32.62 15.99
chr1 207018000 207019000 30.85 14.68
chr1 207020000 207021000 33.67 19.64
chr1 207205900 207207900 27.71 0.77
chr1 207260000 207261100 30.29 12.13
chr1 207302500 207303800 31.90 0.43
chr1 207334900 207336400 31.62 13.80
chr1 207375100 207376100 31.07 1.12
chr1 207380000 207382200 32.18 14.74
chr1 207493200 207494700 35.31 0.86
chr1 207630300 207631300 32.94 13.42
chr1 207642200 207643400 31.87 16.17
chr1 207920000 207921000 30.68 6.61
chr1 207980400 207981400 33.58 19.21
chr1 208104800 208105800 32.19 16.96
chr1 208202300 208203300 33.21 2.24
chr1 208234400 208235400 31.68 11.88
chr1 208313600 208315000 32.16 18.19
chr1 208418600 208419600 31.33 6.47
chr1 208538800 208539800 31.00 10.14
chr1 208546200 208547200 31.72 18.19
chr1 208578500 208579500 32.09 15.03
chr1 208588300 208589300 32.98 15.31
chr1 208656900 208657900 32.86 13.01
chr1 208660300 208661300 31.03 6.97
chr1 208705500 208706600 33.56 3.59
chr1 208724600 208725600 30.79 14.02
chr1 208786200 208787200 33.68 10.49
chr1 208938500 208939800 33.68 17.91
chr1 208966100 208967100 32.35 10.28
chr1 209032100 209034600 28.90 1.25
chr1 209158300 209159500 32.73 16.34
chr1 209229000 209230200 31.62 15.13
chr1 209263900 209264900 34.10 13.87
chr1 209318900 209319900 33.82 8.16
chr1 209431100 209432100 32.14 8.35
chr1 209449000 209450300 33.15 18.41
chr1 209690400 209691400 32.25 13.69
chr1 209846600 209847900 33.68 12.43
chr1 209864200 209865200 29.50 7.85
chr1 209907700 209909800 31.74 2.14
chr1 209970900 209971900 32.66 5.56
chr1 210018400 210019400 31.68 1.23
chr1 210288300 210290500 30.33 0.98
chr1 210377000 210378000 32.57 15.10
chr1 210400500 210401500 31.25 15.11
chr1 210461400 210463600 37.05 2.16
chr1 210502000 210503000 31.86 14.98
chr1 210541900 210542900 30.84 13.97
chr1 210624500 210625800 32.10 0.45
chr1 210688900 210689900 32.04 4.72
chr1 210736900 210737900 32.43 12.28
chr1 210760900 210761900 31.23 16.58
chr1 210845300 210850700 32.31 4.83
chr1 210960000 210961000 31.73 12.02
chr1 211025700 211026700 31.42 10.62
chr1 211088000 211089000 31.61 15.12
chr1 211253000 211259500 33.89 16.04
chr1 211377600 211378600 32.13 7.40
chr1 211401700 211402700 31.83 2.64
chr1 211503500 211504500 32.69 12.00
chr1 211549300 211553400 29.20 4.64
chr1 211698900 211699900 32.35 11.89
chr1 211761700 211762700 30.10 14.95
chr1 211794600 211795600 33.43 14.83
chr1 211923000 211925600 32.13 5.32
chr1 211948100 211949100 32.36 6.15
chr1 211995400 211997300 34.87 19.31
chr1 212062000 212064700 33.53 16.37
chr1 212090500 212091800 30.66 3.45
chr1 212131900 212132900 31.07 14.64
chr1 212193400 212194400 34.95 9.11
chr1 212221900 212223100 33.45 16.60
chr1 212244500 212246200 33.62 5.41
chr1 212289400 212290400 33.89 18.94
chr1 212300000 212301400 33.48 2.72
chr1 212327100 212328500 32.74 4.64
chr1 212371900 212373100 31.35 3.15
chr1 212402000 212408900 32.01 7.88
chr1 212455400 212457000 31.87 0.34
chr1 212461700 212462700 34.32 14.83
chr1 212530300 212532000 31.37 15.33
chr1 212557500 212559400 32.65 11.46
chr1 212720000 212721000 34.18 13.48
chr1 212754900 212756200 33.95 20.08
chr1 212762400 212763400 31.51 12.07
chr1 212801800 212802900 33.24 17.72
chr1 212858700 212859700 30.97 5.88
chr1 212861800 212863100 31.64 14.54
chr1 212906700 212909300 28.88 2.06
chr1 212958200 212959700 34.10 6.89
chr1 212974400 212975400 33.25 14.16
chr1 213135200 213136200 33.05 17.30
chr1 213155700 213157900 31.37 1.23
chr1 213175400 213176800 31.02 0.66
chr1 213295000 213296000 31.46 3.42
chr1 213447800 213448800 32.91 19.69
chr1 213611900 213612900 33.32 17.00
chr1 213650100 213652100 35.75 14.20
chr1 213705700 213706700 31.50 13.27
chr1 213773200 213776200 33.95 3.36
chr1 213909300 213910300 31.06 16.52
chr1 213950800 213953800 32.25 1.44
chr1 214034100 214038400 34.27 20.13
chr1 214106700 214107700 31.00 9.81
chr1 214463800 214466100 31.33 1.41
chr1 214494100 214495400 31.80 2.74
chr1 214614000 214615000 34.14 16.41
chr1 214674100 214675300 30.65 11.60
chr10 3038600 3039600 32.81 0.03
chr10 3062700 3063800 29.05 15.82
chr10 3090000 3092000 26.73 10.77
chr10 3104500 3105500 29.23 17.47
chr10 3122500 3123500 27.21 15.33
chr10 3239000 3240400 29.73 2.79
chr10 3280500 3289600 33.73 15.49
chr10 3324200 3329400 29.54 9.94
chr10 3371300 3374200 29.04 1.44
chr10 3456800 3458100 32.17 9.89
chr10 3509200 3510200 30.23 12.08
chr10 3577100 3578400 30.52 8.73
chr10 3676800 3677800 31.01 10.61
chr10 3693400 3694900 29.84 2.45
chr10 3803600 3806400 34.54 2.06
chr10 3892300 3893400 32.26 5.95
chr10 3919400 3920400 31.01 9.70
chr10 3971600 3972600 32.50 10.57
chr10 3986000 3987000 32.25 7.59
chr10 4040100 4046700 39.16 0.01
chr10 4140100 4141200 33.25 5.96
chr10 4303500 4306400 34.90 13.80
chr10 4392600 4393600 32.41 12.25
chr10 4421800 4422800 33.54 11.25
chr10 4487200 4488500 32.03 16.32
chr10 4728500 4729600 34.04 13.24
chr10 4792600 4794400 33.00 0.39
chr10 4888900 4889900 33.29 17.24
chr10 5055500 5056600 32.70 18.62
chr10 5121800 5123700 31.74 10.30
chr10 5339100 5340100 32.41 14.06
chr10 5474300 5475800 31.79 14.84
chr10 5597500 5598500 31.56 1.18
chr10 5668200 5669700 30.95 16.35
chr10 5688400 5689400 31.78 11.69
chr10 5715800 5717700 31.61 0.86
chr10 5718600 5719600 33.60 9.64
chr10 5858800 5865300 30.65 10.93
chr10 5891300 5893100 31.17 15.48
chr10 6012400 6014300 30.65 10.70
chr10 6298600 6299600 34.24 20.08
chr10 6320000 6321200 32.15 18.14
chr10 6340100 6341800 33.45 16.86
chr10 6507800 6508800 31.34 9.48
chr10 6765500 6766500 33.31 17.96
chr10 6799200 6800200 34.34 18.22
chr10 6851200 6852200 33.14 2.22
chr10 6886100 6891400 35.49 3.58
chr10 6962000 6963100 33.08 18.03
chr10 7040000 7041200 32.91 1.48
chr10 7443400 7445600 29.24 6.56
chr10 7510900 7511900 32.05 4.78
chr10 7530700 7532100 29.76 3.91
chr10 7666400 7668900 34.27 11.96
chr10 7764800 7767400 30.97 5.98
chr10 7778600 7779600 33.09 19.25
chr10 7875600 7877000 31.02 18.02
chr10 7888300 7889300 30.70 15.97
chr10 7933800 7934800 31.98 5.40
chr10 8053800 8054800 32.03 5.80
chr10 8227100 8228100 32.51 13.02
chr10 8259100 8261200 32.84 18.42
chr10 8282100 8283100 33.52 18.12
chr10 8308400 8310200 30.17 10.23
chr10 8347400 8348600 30.73 4.93
chr10 8611300 8612300 33.12 7.64
chr10 8669500 8671000 32.94 9.09
chr10 8742700 8743700 32.86 16.07
chr10 8897500 8898500 31.62 10.97
chr10 9237300 9238500 31.13 13.04
chr10 9247400 9248400 31.73 5.24
chr10 9416700 9417700 32.72 6.75
chr10 9419700 9420700 34.09 17.28
chr10 9501100 9502500 31.64 13.89
chr10 9604200 9605600 34.33 5.80
chr10 9731100 9732100 32.75 13.52
chr10 9935300 9936300 31.09 13.31
chr10 10100900 10102200 34.11 10.65
chr10 10273200 10274600 32.16 11.32
chr10 10364500 10367200 31.64 9.96
chr10 10389400 10392400 32.18 18.81
chr10 10498800 10508100 32.16 5.85
chr10 10672500 10673900 31.30 6.24
chr10 10863100 10864100 31.71 15.84
chr10 10943000 10944000 33.73 8.06
chr10 10974500 10975500 31.83 10.26
chr10 11046700 11048700 31.22 0.11
chr10 11194200 11195200 30.95 15.18
chr10 11228600 11229600 32.66 8.51
chr10 11366800 11370500 35.35 2.82
chr10 11492300 11493300 33.32 3.57
chr10 11587900 11594300 28.81 11.78
chr10 11785900 11786900 31.57 16.68
chr10 11918900 11919900 30.08 8.07
chr10 11964700 11967900 33.29 7.44
chr10 11980500 11981500 33.02 12.77
chr10 12048600 12049600 32.49 7.72
chr10 12200700 12202400 34.00 9.33
chr10 12417100 12418100 32.27 10.52
chr10 12419300 12421100 31.45 3.76
chr10 12726600 12727600 32.52 13.18
chr10 12860600 12862300 32.77 16.39
chr10 13004700 13005700 34.95 12.94
chr10 13171100 13172300 33.03 0.29
chr10 13267200 13268700 32.43 9.26
chr10 13338900 13342100 31.98 1.69
chr10 13892200 13893200 31.97 6.24
chr10 13919800 13920800 31.44 17.25
chr10 13989700 13992300 32.75 7.72
chr10 14064900 14065900 31.57 15.44
chr10 14091400 14092400 31.45 18.56
chr10 14234700 14235700 31.58 16.03
chr10 14238600 14241500 31.68 3.13
chr10 14294400 14295400 31.98 13.70
chr10 14590900 14594000 31.66 0.97
chr10 14621900 14622900 32.82 19.20
chr10 14654600 14655600 31.90 8.14
chr10 14671400 14672600 31.72 18.58
chr10 14730600 14731600 32.65 6.64
chr10 14796100 14797100 31.87 17.87
chr10 14815700 14816700 32.37 14.14
chr10 14983400 14984400 31.27 11.54
chr10 15103500 15104500 30.96 9.14
chr10 15167500 15168500 31.07 9.29
chr10 15231600 15233100 31.55 5.70
chr10 15585300 15586300 31.65 10.51
chr10 15663200 15668600 31.28 13.23
chr10 15788100 15791300 32.19 19.15
chr10 15934100 15935100 32.25 6.67
chr10 16038600 16039700 32.34 0.00
chr10 16157500 16158500 32.32 15.79
chr10 16496000 16497300 33.16 15.17
chr10 16737500 16738500 32.24 9.41
chr10 16738600 16739600 33.35 18.09
chr10 16787000 16789200 31.22 17.75
chr10 17074400 17075400 31.74 7.25
chr10 17156000 17158200 33.14 12.75
chr10 17194900 17196000 33.20 16.88
chr10 17213300 17214300 33.11 17.33
chr10 17230500 17231500 32.60 12.26
chr10 17325800 17327100 32.03 7.66
chr10 17359000 17362800 32.29 0.20
chr10 17406400 17407400 30.08 2.85
chr10 17474600 17476900 32.93 16.04
chr10 17480300 17482000 31.05 0.68
chr10 17549700 17552100 31.87 15.52
chr10 17649400 17651900 33.09 16.61
chr10 17699300 17700500 33.42 7.14
chr10 17757100 17758500 33.82 18.91
chr10 17806700 17807900 32.01 13.79
chr10 17972200 17973300 32.93 1.55
chr10 17985300 17986300 33.70 19.00
chr10 18050200 18051200 32.87 18.31
chr10 18308000 18309800 33.13 0.79
chr10 18329700 18331100 31.69 4.29
chr10 18372200 18373200 31.95 16.80
chr10 18418600 18419600 31.51 16.34
chr10 18517500 18518500 32.21 3.99
chr10 18711800 18712800 32.43 4.04
chr10 18968400 18969400 34.11 17.36
chr10 19074500 19078500 29.25 4.36
chr10 19078600 19088500 30.99 6.30
chr10 19115600 19116600 31.71 13.19
chr10 19284500 19286100 32.77 18.33
chr10 19368900 19369900 32.81 3.32
chr10 19564600 19565600 32.55 5.39
chr10 19598600 19599600 32.95 9.53
chr10 19690500 19691500 33.51 5.67
chr10 19844400 19847700 31.91 13.98
chr10 19922600 19923800 32.70 6.61
chr10 20296700 20297800 30.90 10.71
chr10 20322900 20326100 28.51 0.49
chr10 20351400 20352500 32.46 12.11
chr10 20428000 20431100 33.43 10.84
chr10 20459200 20460300 31.73 9.28
chr10 20636000 20637000 32.17 7.70
chr10 20803100 20805000 32.39 5.03
chr10 20908100 20909100 31.57 13.35
chr10 20991100 20992100 31.27 18.61
chr10 21427900 21428900 31.94 16.49
chr10 21620800 21626900 30.34 13.20
chr10 21695100 21696100 31.04 2.87
chr10 21701100 21702100 31.08 18.01
chr10 21731500 21732500 30.53 18.14
chr10 21961600 21963000 33.13 19.55
chr10 22303400 22304400 31.99 11.84
chr10 22345900 22346900 32.16 7.21
chr10 22364600 22366600 32.13 15.58
chr10 22454200 22456100 31.62 1.63
chr10 22507500 22516600 33.00 0.23
chr10 22748800 22749800 32.93 5.70
chr10 22855900 22856900 32.42 16.91
chr10 23084500 23085800 31.18 1.77
chr10 23113000 23114000 32.97 18.03
chr10 23131900 23132900 33.91 19.39
chr10 23309200 23310200 32.58 12.35
chr10 23611600 23612600 32.92 12.90
chr10 23759200 23760700 32.57 18.09
chr10 23862000 23863000 32.21 3.54
chr10 23977000 23978000 31.62 15.74
chr10 23990600 23991700 33.05 19.67
chr10 24634500 24636300 32.27 17.71
chr10 24640800 24641800 29.01 7.27
chr10 24839000 24840400 32.08 11.75
chr10 24922300 24923800 31.39 13.05
chr10 25297000 25298000 32.63 7.97
chr10 25434700 25435700 30.52 7.24
chr10 25590100 25592800 34.44 12.10
chr10 25615000 25616000 30.91 17.61
chr10 25727800 25729000 32.71 16.50
chr10 25784700 25785700 32.21 11.67
chr10 25841900 25843800 31.13 1.13
chr10 25881000 25882000 31.08 5.32
chr10 25927800 25928800 32.65 9.68
chr10 26236800 26238200 33.33 16.78
chr10 26310100 26311100 31.75 5.28
chr10 26547100 26548100 33.74 14.05
chr10 26710200 26711200 30.42 3.80
chr10 26906800 26908400 32.02 17.69
chr10 27047800 27049100 33.03 2.88
chr10 27110700 27111700 31.89 11.58
chr10 27148800 27149800 30.34 15.34
chr10 27221000 27222000 31.69 4.81
chr10 27292700 27293800 30.69 9.56
chr10 27371100 27372100 31.78 17.94
chr10 27513200 27514200 33.14 8.10
chr10 27646400 27647400 33.02 17.76
chr10 27691700 27693200 33.12 1.22
chr10 27811700 27812900 30.18 11.73
chr10 28429400 28430400 31.55 7.77
chr10 28466400 28467400 30.01 12.63
chr10 28626200 28628300 31.10 2.95
chr10 29117300 29118300 30.79 9.86
chr10 29121800 29124500 29.84 2.05
chr10 29370300 29371300 32.64 15.23
chr10 29551500 29558100 27.65 2.15
chr10 29585200 29587000 34.27 14.08
chr10 29747900 29748900 27.71 5.95
chr10 29830600 29831600 30.00 13.96
chr10 29929300 29933200 38.15 21.73
chr10 29973700 29976200 32.73 14.58
chr10 30000400 30001400 30.87 3.43
chr10 30028800 30036600 31.60 9.96
chr10 30620000 30621400 32.21 7.39
chr10 30669400 30672000 32.48 16.77
chr10 30851100 30852100 31.54 17.69
chr10 30868400 30870000 30.78 1.03
chr10 30991100 30997300 30.93 9.48
chr10 31071000 31072100 31.66 8.66
chr10 31133800 31138300 31.24 18.32
chr10 31138600 31144800 33.30 16.16
chr10 31201700 31204100 32.46 17.90
chr10 31666000 31667100 31.14 15.15
chr10 31960800 31961800 31.54 8.86
chr10 31978600 31979600 32.81 17.38
chr10 32206300 32207300 31.83 13.23
chr10 32323100 32324100 31.98 18.16
chr10 32470900 32471900 34.90 14.87
chr10 32635500 32636500 32.82 15.48
chr10 32675100 32676100 33.10 12.46
chr10 32706000 32710100 28.82 12.59
chr10 32788600 32789600 30.79 0.86
chr10 32897500 32898500 32.61 11.66
chr10 33124200 33131600 34.23 0.31
chr10 33294700 33295700 32.01 19.07
chr10 33365600 33366600 31.74 12.28
chr10 33413500 33414600 33.18 11.92
chr10 33462400 33463900 31.27 2.28
chr10 33573700 33574700 32.60 11.84
chr10 33610600 33612200 33.38 16.65
chr10 33796900 33797900 32.01 4.33
chr10 33961900 33962900 32.73 13.56
chr10 34122000 34123000 34.93 6.12
chr10 34158600 34159600 30.74 13.05
chr10 34187700 34188700 29.93 13.09
chr10 34216000 34217000 32.85 10.28
chr10 34339400 34340500 34.21 17.80
chr10 34391500 34392500 33.90 5.24
chr10 34555500 34556700 33.65 0.81
chr10 34782400 34783400 27.80 5.82
chr10 34969800 34970800 31.50 16.02
chr10 35252600 35253600 31.51 8.61
chr10 35721000 35722300 32.72 6.96
chr10 35880100 35884800 32.73 17.83
chr10 35910800 35912300 32.23 14.87
chr10 35924700 35926100 34.11 16.56
chr10 35966000 35967000 32.96 11.08
chr10 36047000 36048400 34.37 5.53
chr10 36144700 36146500 29.33 3.18
chr10 36326600 36329400 30.72 11.28
chr10 36384900 36385900 32.52 0.35
chr10 36415900 36416900 29.86 15.99
chr10 36465600 36467500 31.13 11.52
chr10 36579600 36580800 31.07 16.08
chr10 36694700 36695800 33.23 11.34
chr10 36833500 36834500 35.81 14.53
chr10 36925500 36926500 32.70 9.05
chr10 37029900 37030900 31.92 7.42
chr10 37081500 37082500 33.58 9.36
chr10 37150200 37151400 32.84 13.00
chr10 37196500 37197500 33.32 17.13
chr10 37232800 37234800 30.61 10.69
chr10 37368700 37369700 31.65 17.46
chr10 37389600 37391400 31.91 6.31
chr10 37590600 37591600 33.14 8.11
chr10 37735800 37736800 33.91 11.63
chr10 37763600 37764800 33.57 10.03
chr10 37784100 37785300 34.27 17.47
chr10 37813500 37814500 28.90 3.42
chr10 37842400 37843400 33.13 14.19
chr10 37863500 37864500 34.84 16.68
chr10 37914400 37915400 30.51 13.00
chr10 37923800 37925300 33.54 17.88
chr10 37955200 37956400 32.55 19.09
chr10 37966100 37969200 24.32 0.33
chr10 38027800 38028800 31.35 10.11
chr10 38126000 38132700 29.18 8.11
chr10 38139900 38140900 33.69 15.76
chr10 38162400 38163400 33.90 13.06
chr10 38218600 38221200 31.88 13.13
chr10 38277100 38278100 36.02 20.67
chr10 38376600 38377600 30.00 11.82
chr10 38467100 38468800 30.59 2.31
chr10 38541900 38542900 30.79 7.05
chr10 38592600 38594200 33.40 18.23
chr10 38620600 38621700 31.63 8.38
chr10 38669800 38671600 32.56 2.79
chr10 38745800 38746900 34.23 1.46
chr10 38781600 38782700 31.04 13.49
chr10 38803200 38804600 33.88 1.65
chr10 38915500 38916800 28.72 12.90
chr10 38962700 38963700 34.07 9.30
chr10 38997500 38998500 34.37 19.61
chr10 39039000 39040000 30.69 6.30
chr10 39084300 39085800 31.82 16.66
chr10 39160300 39161300 32.11 11.02
chr10 39197500 39198500 34.36 17.47
chr10 39221200 39222600 33.11 19.19
chr10 39246700 39247700 31.71 5.84
chr10 39266700 39267800 31.30 7.51
chr10 39317500 39318500 30.75 8.15
chr10 39400200 39401200 32.13 17.30
chr10 39471200 39472600 31.12 3.31
chr10 39495400 39498000 32.69 19.24
chr10 39650400 39652000 30.54 8.52
chr10 39660900 39664400 30.81 10.41
chr10 39717000 39718200 32.03 12.04
chr10 39724700 39725700 29.99 14.20
chr10 39758600 39759600 32.43 11.15
chr10 39858600 39859800 34.26 14.99
chr10 40065500 40067200 32.65 11.74
chr10 40210800 40211800 33.08 19.43
chr10 40240200 40241200 32.53 17.75
chr10 40474700 40475800 31.97 6.13
chr10 40509800 40510900 33.04 17.03
chr10 40520100 40521200 31.65 4.34
chr10 40659800 40661400 34.26 16.96
chr10 40770200 40774900 27.96 15.92
chr10 40792900 40794600 37.58 18.93
chr10 41059900 41060900 31.83 6.20
chr10 41092400 41093400 31.61 12.87
chr10 41171200 41172600 30.32 17.33
chr10 41305200 41306300 32.51 18.97
chr10 41490900 41491900 31.83 17.71
chr10 41634900 41636000 30.83 15.65
chr10 41638600 41640300 31.19 1.80
chr10 41844000 41845000 33.01 17.26
chr10 42012200 42013200 32.45 8.30
chr10 42093500 42094500 31.09 16.52
chr10 42149800 42150800 31.96 17.90
chr10 42186100 42187100 32.39 4.71
chr10 42373100 42374200 32.24 18.72
chr10 42442400 42443600 30.09 16.90
chr10 42478800 42479800 32.48 13.74
chr10 42812400 42813700 31.93 8.18
chr10 42825700 42826700 30.34 4.04
chr10 42859200 42861000 32.28 15.62
chr10 42891800 42892800 32.71 19.53
chr10 43049800 43050800 33.88 13.52
chr10 43151300 43152300 33.92 8.12
chr10 43193000 43194000 33.03 3.88
chr10 43230600 43231900 27.01 1.58
chr10 43243100 43244100 31.10 4.13
chr10 43299600 43300600 32.68 9.70
chr10 43499100 43500100 31.96 9.00
chr10 43537000 43538000 32.08 14.32
chr10 43798700 43799700 34.66 14.11
chr10 43876300 43877300 30.30 11.65
chr10 43939400 43940400 33.58 13.22
chr10 43969000 43970000 32.75 19.58
chr10 43991800 43994500 28.25 10.14
chr10 44004100 44005100 33.13 13.53
chr10 44149000 44150000 29.93 6.08
chr10 44173100 44174300 33.50 19.61
chr10 44533900 44535800 31.40 17.62
chr10 44540600 44544100 31.71 1.99
chr10 44666500 44669300 34.94 18.38
chr10 44864800 44866600 30.48 17.33
chr10 44941500 44942500 32.58 17.36
chr10 45183600 45186400 30.87 12.46
chr10 45209300 45213400 31.48 16.16
chr10 45245700 45248800 25.81 7.23
chr10 45263200 45265300 33.54 17.36
chr10 45281800 45282800 34.24 14.67
chr10 45306100 45314500 32.08 0.40
chr10 45342400 45343400 32.12 15.29
chr10 45436800 45437800 33.11 19.06
chr10 45448900 45456200 33.88 0.07
chr10 45465100 45473300 27.72 0.24
chr10 45487000 45488000 32.41 19.06
chr10 45539400 45540400 33.23 18.04
chr10 45765600 45767100 33.25 5.58
chr10 45867900 45868900 33.55 9.12
chr10 45886000 45887000 32.99 17.94
chr10 46033000 46037700 34.53 11.97
chr10 46046900 46048000 30.24 17.39
chr10 46156100 46157100 33.17 12.83
chr10 46207700 46210000 33.59 18.30
chr10 46264100 46266500 32.69 17.92
chr10 46508200 46509200 31.45 13.94
chr10 46597500 46598500 33.45 13.78
chr10 46598600 46599600 32.35 2.56
chr10 46640900 46642400 31.57 2.38
chr10 46695700 46696800 34.26 5.13
chr10 46726600 46727600 31.00 9.94
chr10 46832900 46833900 33.34 10.48
chr10 47011100 47012400 32.36 17.24
chr10 47088000 47089000 32.21 16.79
chr10 47177500 47178500 31.38 8.63
chr10 47337000 47338200 30.98 8.38
chr10 47396800 47397800 32.15 2.64
chr10 47588400 47589800 32.14 9.58
chr10 47755400 47757000 33.14 4.05
chr10 48016800 48017900 32.95 3.32
chr10 48085700 48086700 32.67 17.22
chr10 48186000 48187000 32.96 16.51
chr10 48354700 48356500 30.99 0.17
chr10 48684700 48685700 32.83 6.34
chr10 48777400 48778400 33.11 17.44
chr10 48880500 48881500 33.38 16.81
chr10 48959800 48961900 31.87 0.36
chr10 48992700 48993700 31.27 9.90
chr10 48998600 49000100 32.60 0.72
chr10 49161800 49163800 30.44 0.58
chr10 49196400 49197400 32.04 15.27
chr10 49273000 49274000 33.00 17.14
chr10 49278900 49279900 33.99 18.06
chr10 49443500 49444500 31.64 9.99
chr10 49498600 49499700 31.83 3.65
chr10 49538600 49541600 31.04 8.17
chr10 49890700 49891700 33.42 15.26
chr10 49941500 49942500 30.89 2.30
chr10 49975600 49976600 31.06 0.14
chr10 50416900 50417900 32.80 18.67
chr10 50418600 50421700 31.19 11.71
chr10 50639500 50641400 32.44 16.21
chr10 50891000 50892000 31.24 14.60
chr10 51358600 51359700 32.30 15.22
chr10 51422200 51423400 31.35 6.70
chr10 51726600 51727600 35.43 18.71
chr10 51749100 51750100 34.11 13.66
chr10 51869100 51871400 32.65 1.13
chr10 52141100 52142100 32.23 12.23
chr10 52188100 52189100 33.72 10.93
chr10 52693400 52694400 33.02 9.26
chr10 52716000 52717000 35.26 18.27
chr10 52783700 52786300 33.20 11.66
chr10 53004800 53011900 32.50 2.14
chr10 53034500 53038400 35.05 0.54
chr10 53145600 53146600 32.30 17.59
chr10 53243400 53244400 32.29 14.25
chr10 53392400 53395300 35.29 0.12
chr10 53468500 53469500 32.51 14.80
chr10 53655300 53657300 32.06 16.33
chr10 53678600 53679600 31.16 17.37
chr10 53743800 53744800 32.46 19.44
chr10 53797100 53798100 33.83 17.65
chr10 54352700 54354300 31.67 10.89
chr10 54437000 54438000 32.90 18.17
chr10 54531700 54533500 33.23 15.99
chr10 54761400 54762400 34.13 20.08
chr10 54800400 54803000 37.57 20.46
chr10 54869500 54870500 34.25 4.98
chr10 54969900 54972500 33.20 15.48
chr10 55017000 55018400 34.32 16.99
chr10 55028000 55029000 31.86 5.69
chr10 55248000 55249000 31.07 6.11
chr10 55293600 55294600 32.22 15.77
chr10 55456500 55457700 35.12 11.64
chr10 55700500 55701500 30.42 5.14
chr10 55726600 55727600 33.58 16.58
chr10 55869000 55870300 33.28 19.80
chr10 55881400 55884800 32.93 4.65
chr10 55901300 55902400 32.15 16.99
chr10 55977500 55978500 32.51 16.13
chr10 56092200 56093200 30.05 4.05
chr10 56113300 56114300 33.01 6.31
chr10 56133900 56135300 30.43 0.37
chr10 56290700 56291700 32.14 7.40
chr10 56400000 56401000 30.37 9.31
chr10 56428400 56429500 31.70 17.24
chr10 56510800 56513700 31.58 15.32
chr10 56667700 56669700 35.35 0.00
chr10 56710200 56711200 31.01 16.99
chr10 56845600 56847100 31.53 9.04
chr10 56881800 56882800 30.75 15.17
chr10 56975500 56976500 31.97 12.68
chr10 57283600 57284600 31.73 7.53
chr10 57479000 57480000 32.26 13.42
chr10 57505500 57506700 33.29 17.34
chr10 57602500 57604200 32.55 2.93
chr10 57899500 57900500 33.49 10.75
chr10 57936200 57937300 31.19 17.69
chr10 57982600 57984700 31.03 16.26
chr10 58016800 58018000 31.97 18.91
chr10 58330400 58332100 30.77 1.61
chr10 58590100 58591100 30.32 4.89
chr10 58650400 58651900 32.39 10.13
chr10 59035000 59036300 33.64 19.71
chr10 59061700 59063200 33.01 16.74
chr10 59105800 59106800 30.49 14.60
chr10 59264200 59265200 32.83 15.45
chr10 59395700 59396700 32.70 3.13
chr10 59513000 59514000 32.10 15.53
chr10 59589400 59591500 31.09 9.28
chr10 59624700 59625800 32.61 18.10
chr10 59759800 59761200 33.07 6.48
chr10 59806600 59807600 30.90 11.96
chr10 59911500 59912600 32.98 5.65
chr10 59932100 59933100 30.85 4.08
chr10 59945700 59946700 32.63 17.45
chr10 59977100 59978400 33.31 16.73
chr10 60018800 60019800 32.32 4.30
chr10 60098600 60099600 32.88 13.77
chr10 60122400 60123400 33.19 16.11
chr10 60336700 60337700 34.50 20.34
chr10 60659800 60660900 31.85 18.79
chr10 61275000 61276000 31.13 7.57
chr10 61369700 61371000 30.94 12.09
chr10 61403400 61408200 33.51 15.50
chr10 61423000 61427100 34.13 14.86
chr10 61534800 61535800 32.03 11.20
chr10 61572600 61574000 30.45 9.63
chr10 61662600 61663600 34.43 17.58
chr10 62146000 62147000 33.27 14.37
chr10 62228900 62229900 32.98 8.49
chr10 62282100 62283200 32.24 2.98
chr10 62344300 62345300 32.00 10.77
chr10 62568400 62569400 31.38 9.76
chr10 62638700 62639700 30.98 17.91
chr10 62746200 62747200 31.30 10.05
chr10 62809400 62812200 27.61 0.42
chr10 62936300 62937300 33.83 9.99
chr10 63162300 63165100 32.17 16.76
chr10 63377100 63378300 31.72 18.79
chr10 63519700 63520900 32.12 4.34
chr10 63552600 63553600 31.36 7.28
chr10 63628800 63629800 33.84 16.58
chr10 63722100 63723100 32.31 13.36
chr10 63769000 63770000 31.75 17.97
chr10 63808200 63809700 32.82 18.14
chr10 63926200 63927200 32.82 9.58
chr10 63962000 63963100 32.32 18.35
chr10 64061100 64062100 30.82 4.23
chr10 64142800 64143800 35.39 3.35
chr10 64177200 64178200 33.17 13.36
chr10 64487400 64494700 30.99 1.64
chr10 64543400 64544400 32.16 17.07
chr10 64646700 64648900 29.24 0.49
chr10 64712200 64717300 29.53 9.52
chr10 65379600 65380600 30.24 14.21
chr10 65544700 65545700 31.56 18.01
chr10 65615600 65617000 24.57 0.21
chr10 65618600 65619600 30.78 7.59
chr10 65658600 65662100 29.07 0.04
chr10 65768000 65769000 29.05 15.07
chr10 65865700 65866700 33.29 15.62
chr10 65928800 65929900 31.58 1.26
chr10 66021500 66025200 30.92 14.59
chr10 66086200 66087500 30.41 15.48
chr10 66340300 66341300 31.47 16.65
chr10 66580000 66582900 30.98 0.02
chr10 66830000 66831100 32.21 12.96
chr10 66911000 66912000 31.78 9.03
chr10 67102500 67103900 31.47 15.93
chr10 67201400 67202500 32.26 15.92
chr10 67253200 67254200 33.35 14.07
chr10 67556100 67557200 31.65 10.83
chr10 67562200 67563200 31.77 18.52
chr10 67615900 67617500 31.79 11.95
chr10 67797000 67798500 30.29 1.72
chr10 67939000 67940000 33.55 4.37
chr10 67966500 67967500 31.58 1.06
chr10 68055300 68056600 32.81 4.01
chr10 68093900 68095100 32.25 18.82
chr10 68110100 68111100 33.35 7.25
chr10 68172800 68173900 33.49 11.11
chr10 68182000 68183000 31.39 11.19
chr10 68520900 68522500 36.13 2.09
chr10 68570600 68573100 29.12 0.22
chr10 68649900 68656700 31.95 16.91
chr10 68769100 68770100 32.01 6.45
chr10 68814400 68815400 31.53 7.18
chr10 68824500 68825500 32.86 2.54
chr10 68978700 68980300 30.93 16.72
chr10 69080400 69081400 33.10 17.96
chr10 69199600 69200600 32.74 17.91
chr10 69218600 69219600 33.79 11.22
chr10 69242000 69243200 32.30 17.53
chr10 69350800 69352300 34.25 4.91
chr10 69498600 69499600 33.79 17.10
chr10 69533500 69534500 33.66 9.44
chr10 69566900 69567900 33.53 16.57
chr10 69629900 69630900 34.35 13.89
chr10 69655700 69656700 32.09 8.31
chr10 69736900 69738200 34.47 16.52
chr10 69745000 69746000 32.22 1.11
chr10 69957500 69958500 34.07 20.21
chr10 70002500 70003500 33.28 2.84
chr10 70053200 70054200 33.51 16.15
chr10 70061000 70062000 33.54 10.03
chr10 70099100 70100100 32.60 15.50
chr10 70124800 70125800 32.92 18.15
chr10 70159500 70160500 32.78 11.76
chr10 70276600 70277600 32.60 12.72
chr10 70320100 70321100 34.75 5.00
chr10 70344500 70345600 31.96 16.68
chr10 70395900 70396900 33.68 12.87
chr10 70419500 70420500 33.72 17.73
chr10 70557500 70558500 30.57 16.68
chr10 70558600 70565300 33.73 19.54
chr10 70624900 70625900 34.38 9.12
chr10 70742600 70743600 31.65 6.63
chr10 70809000 70810200 32.79 15.98
chr10 70915900 70917500 32.06 10.42
chr10 70985300 70986300 32.32 12.46
chr10 71005000 71006000 33.26 0.63
chr10 71033200 71034200 31.82 11.88
chr10 71097000 71098000 33.62 12.49
chr10 71126500 71127600 32.62 9.51
chr10 71160700 71161700 33.56 17.80
chr10 71270800 71271900 32.13 19.21
chr10 71458600 71463300 33.81 15.51
chr10 71573200 71576100 33.44 12.78
chr10 71584500 71585500 31.32 17.49
chr10 71620400 71621500 33.61 2.89
chr10 71682700 71683700 32.08 12.37
chr10 71836900 71838100 33.39 13.91
chr10 72009900 72010900 33.42 17.28
chr10 72020500 72021500 32.75 14.41
chr10 72065500 72069300 27.91 2.93
chr10 72377300 72378300 32.60 14.05
chr10 72525300 72526900 36.57 21.58
chr10 72670300 72671300 34.06 10.12
chr10 72832200 72833200 32.15 13.74
chr10 72988000 72989000 33.40 2.75
chr10 73072100 73073200 31.91 9.37
chr10 73210800 73212000 30.44 16.84
chr10 73222700 73223700 31.61 4.64
chr10 73249500 73250500 33.49 11.10
chr10 73463300 73464600 33.81 19.84
chr10 73507500 73508500 32.77 14.22
chr10 73530400 73534900 31.37 12.17
chr10 73570600 73571600 33.68 8.03
chr10 73684000 73685000 32.73 8.07
chr10 73742500 73743600 32.10 18.48
chr10 73766900 73767900 34.28 4.26
chr10 73780000 73787200 35.21 10.35
chr10 73810400 73811400 34.18 16.76
chr10 73818700 73819700 32.80 11.44
chr10 73838900 73839900 30.54 6.12
chr10 73871900 73873200 33.59 17.38
chr10 73931600 73932800 29.34 7.90
chr10 73952300 73953700 35.62 13.77
chr10 73959200 73960200 32.44 16.62
chr10 74187700 74188700 33.95 7.91
chr10 74401200 74402900 31.06 11.99
chr10 74544000 74545000 31.86 5.53
chr10 74731000 74732000 34.41 12.53
chr10 74920300 74921700 33.04 11.32
chr10 74954800 74957400 32.42 17.96
chr10 74968700 74976300 31.94 14.50
chr10 75011300 75012300 33.84 2.56
chr10 75018600 75019600 31.00 15.13
chr10 75172100 75174100 29.34 16.14
chr10 75202200 75203200 32.02 15.22
chr10 75328100 75329100 31.63 14.38
chr10 75380600 75381600 32.72 3.05
chr10 75469500 75470900 32.40 18.33
chr10 75494500 75495500 32.17 16.45
chr10 75507500 75508500 31.63 15.04
chr10 75843000 75844000 31.64 4.61
chr10 75938900 75940200 32.44 14.63
chr10 76045600 76046800 33.23 11.14
chr10 76157200 76158200 33.94 19.96
chr10 76205900 76206900 31.76 17.39
chr10 76597500 76598500 31.44 11.42
chr10 76655600 76656700 31.81 18.63
chr10 76774900 76776500 31.73 11.55
chr10 77103900 77104900 32.29 9.60
chr10 77166300 77167400 32.51 2.25
chr10 77287200 77293300 32.01 1.94
chr10 77470800 77471800 32.38 15.67
chr10 77673700 77674700 31.72 18.29
chr10 77711900 77718100 30.20 15.36
chr10 77881700 77884400 31.95 16.93
chr10 78141100 78142100 30.14 8.16
chr10 78242700 78247000 31.13 8.81
chr10 78297200 78298200 31.53 16.09
chr10 78298600 78299600 32.70 15.59
chr10 78361200 78362200 31.85 10.63
chr10 78397500 78398500 28.50 6.09
chr10 78398600 78405400 30.70 12.01
chr10 78589600 78590600 32.04 18.94
chr10 79071200 79072200 30.10 2.71
chr10 79078600 79079600 31.04 13.33
chr10 79099600 79100900 31.74 1.43
chr10 79194800 79195800 31.33 9.35
chr10 79234400 79235400 33.43 16.43
chr10 79256000 79257000 30.99 4.24
chr10 79489800 79490800 31.53 15.54
chr10 79770500 79773100 27.27 1.11
chr10 80275200 80276200 30.47 17.75
chr10 80327500 80328500 31.72 14.08
chr10 80400400 80401400 31.66 7.00
chr10 80661800 80662800 32.13 17.56
chr10 80791900 80792900 32.45 13.17
chr10 80822500 80823500 30.88 9.84
chr10 80901000 80902100 33.34 7.65
chr10 81008400 81009400 34.04 17.47
chr10 81118600 81119600 30.75 15.34
chr10 81141100 81142100 32.70 3.49
chr10 81165300 81166500 33.42 19.57
chr10 81443900 81449500 36.18 0.64
chr10 82060700 82061700 32.78 12.31
chr10 82119500 82120500 32.19 11.60
chr10 82315100 82316100 31.59 8.39
chr10 82474000 82475000 31.52 15.04
chr10 82514200 82516800 32.91 5.91
chr10 82520700 82521800 31.79 6.16
chr10 82639500 82640500 31.53 17.92
chr10 82982700 82983900 31.34 18.70
chr10 83055200 83058500 31.71 0.10
chr10 83262600 83264200 31.10 0.87
chr10 83607300 83608300 32.07 16.83
chr10 83620000 83621200 32.50 13.26
chr10 83963900 83964900 32.37 11.62
chr10 83978600 83979600 31.65 16.39
chr10 84015500 84016500 33.32 5.52
chr10 84148500 84149500 31.91 5.12
chr10 84237500 84238500 29.97 13.64
chr10 84271700 84272700 31.49 15.56
chr10 84459700 84460700 31.82 18.33
chr10 84516400 84517400 30.39 17.08
chr10 84959900 84960900 31.20 9.85
chr10 85291500 85292500 30.81 18.31
chr10 85449300 85450300 31.61 17.96
chr10 85487100 85488900 31.16 1.62
chr10 85777300 85778300 31.92 12.39
chr10 85867000 85871500 33.46 3.93
chr10 85920200 85921200 32.71 15.59
chr10 85989400 85990400 32.11 13.46
chr10 86104300 86105400 32.40 12.54
chr10 86242900 86248300 28.85 0.59
chr10 86362300 86363300 33.87 19.98
chr10 86384500 86385500 31.87 4.70
chr10 86474800 86475800 32.26 11.92
chr10 86490100 86492700 31.91 7.26
chr10 86512500 86513500 30.67 10.10
chr10 86518600 86521100 32.19 14.43
chr10 86554000 86555000 32.36 18.81
chr10 86578800 86580500 31.27 5.53
chr10 86631800 86635600 37.13 0.60
chr10 86639400 86640400 30.85 16.61
chr10 86805700 86812400 30.36 17.39
chr10 86878800 86880000 31.89 5.62
chr10 87073300 87074300 31.89 16.09
chr10 87117400 87118400 33.33 18.25
chr10 87451500 87453300 34.15 0.86
chr10 87462000 87463000 32.87 18.68
chr10 87645800 87646800 30.79 4.38
chr10 87676800 87677800 31.21 13.85
chr10 87731600 87733000 31.75 15.78
chr10 87788600 87791300 31.58 11.57
chr10 88046500 88048200 32.99 3.02
chr10 88152000 88153000 33.30 10.83
chr10 88407700 88408800 32.27 19.20
chr10 88430600 88431800 32.67 9.57
chr10 88512600 88513600 31.44 7.16
chr10 88560000 88561100 36.64 15.01
chr10 88602900 88604000 31.71 12.01
chr10 88658600 88659600 31.77 6.66
chr10 88938600 88939600 32.54 9.47
chr10 88974300 88978500 32.13 14.34
chr10 89111100 89112100 32.42 13.73
chr10 89134300 89135700 31.36 6.58
chr10 89146000 89147000 30.01 13.69
chr10 89175100 89176100 29.87 8.62
chr10 89301600 89304900 30.25 1.17
chr10 89473500 89474500 33.73 20.10
chr10 89561100 89562800 34.46 0.71
chr10 89741100 89742100 33.97 17.07
chr10 89907700 89908700 32.78 17.46
chr10 90246000 90247000 31.02 1.78
chr10 90393600 90395500 33.71 15.69
chr10 90723300 90724300 32.27 6.83
chr10 90939600 90941100 31.03 6.40
chr10 91052500 91053500 30.52 4.82
chr10 91111300 91112300 32.94 17.95
chr10 91209900 91214300 32.41 8.81
chr10 91351800 91353600 32.48 11.43
chr10 91503600 91504600 31.94 18.08
chr10 91684800 91685800 31.55 6.77
chr10 91871700 91872700 34.04 18.59
chr10 91940200 91941200 33.22 14.39
chr10 91999400 92000400 35.72 18.60
chr10 92183800 92189300 38.12 1.79
chr10 92214600 92215700 31.50 18.77
chr10 92268300 92269300 31.70 12.34
chr10 92344800 92346200 33.20 5.93
chr10 92365100 92366500 32.91 8.01
chr10 92584100 92585100 31.95 18.73
chr10 92685900 92687200 31.63 17.32
chr10 92725100 92726100 30.14 6.64
chr10 93061600 93062800 33.05 11.23
chr10 93338700 93339700 32.23 16.39
chr10 93430300 93431300 32.00 10.96
chr10 93540900 93542100 32.91 9.05
chr10 93748500 93751900 29.40 14.85
chr10 93769400 93770400 33.70 10.36
chr10 93780200 93784100 34.85 9.33
chr10 93826700 93827700 33.20 19.13
chr10 94098600 94099600 32.46 17.80
chr10 94236700 94237700 31.00 10.09
chr10 94315500 94316500 32.56 17.55
chr10 94631700 94632700 32.16 8.72
chr10 94829700 94830700 32.60 9.49
chr10 94878700 94879700 31.68 18.96
chr10 95296500 95297500 33.21 16.92
chr10 95302500 95304500 35.98 1.56
chr10 95322400 95323400 31.43 5.94
chr10 95390800 95391900 31.47 12.32
chr10 95673800 95675300 31.01 5.97
chr10 95910900 95912100 32.47 17.50
chr10 95950400 95951400 31.72 5.30
chr10 95972200 95974300 32.26 19.07
chr10 95992700 95993700 33.03 15.14
chr10 96027100 96028100 32.24 14.35
chr10 96060600 96070300 31.68 17.38
chr10 96116700 96117700 32.37 5.39
chr10 96168700 96173000 29.99 0.24
chr10 96387200 96388200 31.35 15.02
chr10 96483900 96485300 31.93 0.81
chr10 96514900 96518500 30.73 9.39
chr10 96597300 96598300 31.97 6.10
chr10 96856800 96858500 28.49 1.10
chr10 96907900 96909000 31.52 14.58
chr10 96994400 96996900 34.02 3.11
chr10 97015700 97016700 31.04 16.56
chr10 97035200 97036300 30.02 3.16
chr10 97259400 97260400 31.71 14.23
chr10 97303000 97311800 30.63 0.25
chr10 97616100 97617800 32.36 15.72
chr10 97648000 97649000 31.42 17.30
chr10 97693900 97694900 29.10 8.52
chr10 97716100 97717100 31.39 10.17
chr10 97924000 97925000 31.48 15.60
chr10 98145200 98146200 31.48 17.26
chr10 98320400 98321400 30.58 16.89
chr10 98359500 98361100 31.20 0.04
chr10 98415900 98417000 33.07 15.81
chr10 98420400 98421400 31.42 11.42
chr10 98581000 98582000 30.69 14.25
chr10 98968000 98969000 30.36 10.86
chr10 99235300 99236300 31.73 17.32
chr10 99337300 99338500 33.02 19.09
chr10 99575600 99577200 32.52 4.92
chr10 99622800 99623800 33.63 18.60
chr10 99992600 99993600 32.20 14.76
chr10 100280300 100281300 33.77 14.87
chr10 100298600 100300500 33.67 3.18
chr10 100541200 100542200 32.42 2.92
chr10 100704100 100706100 31.58 18.85
chr10 100777000 100778000 31.77 17.09
chr10 100920600 100924400 34.40 3.72
chr10 101060500 101062600 33.26 0.39
chr10 101159500 101160500 33.09 19.79
chr10 101238600 101239600 35.32 20.78
chr10 101606100 101607100 32.91 16.08
chr10 101691700 101693200 31.02 17.64
chr10 101735800 101738500 32.27 0.77
chr10 101738600 101740200 30.53 0.03
chr10 101780900 101782300 32.68 17.93
chr10 101945600 101947300 31.63 10.98
chr10 102080400 102083800 33.06 12.86
chr10 102123100 102124200 31.49 14.48
chr10 102245600 102247300 31.36 3.56
chr10 102417400 102418400 31.59 3.91
chr10 102560400 102561400 32.21 16.03
chr10 102582800 102584000 32.10 6.67
chr10 102750000 102751100 33.38 19.54
chr10 102794900 102795900 32.70 18.69
chr10 102805700 102806700 31.24 1.54
chr10 102825700 102826700 30.68 4.10
chr10 102885400 102886600 33.77 9.66
chr10 102901000 102903800 35.20 5.59
chr10 103029200 103030200 32.85 9.89
chr10 103167000 103168300 31.36 17.76
chr10 103257500 103258500 33.35 5.10
chr11 3080300 3082000 30.85 7.63
chr11 3207100 3208100 30.28 17.48
chr11 3326600 3331600 30.91 9.99
chr11 3340300 3341600 30.87 4.88
chr11 3377000 3378000 29.76 5.52
chr11 3410100 3411500 33.14 4.86
chr11 3413600 3414800 33.52 12.45
chr11 3472700 3474300 34.30 1.77
chr11 3497000 3498000 30.15 8.70
chr11 3552700 3555300 32.74 0.10
chr11 3595700 3597200 30.54 12.09
chr11 3651100 3652500 30.38 17.90
chr11 3672700 3679200 29.42 7.71
chr11 3715200 3718200 33.53 13.85
chr11 3929300 3930300 34.24 3.95
chr11 4040900 4045100 27.02 10.27
chr11 4062400 4063500 29.06 5.17
chr11 4106100 4107400 26.43 4.66
chr11 4148200 4149200 28.58 12.26
chr11 4196200 4199000 34.85 14.00
chr11 4245100 4246900 28.48 8.98
chr11 4298200 4299300 31.21 12.49
chr11 4584600 4586300 31.35 3.63
chr11 4635400 4636400 30.25 13.80
chr11 4739900 4741300 27.85 2.32
chr11 4773800 4777300 25.48 12.85
chr11 4797700 4798700 28.11 15.78
chr11 4849600 4850900 29.01 2.76
chr11 4918900 4920000 28.92 13.88
chr11 4973200 4976300 30.80 10.35
chr11 5417800 5419200 27.58 8.50
chr11 5666300 5670600 34.53 20.27
chr11 5701100 5706000 27.46 15.61
chr11 5745000 5747100 24.39 0.00
chr11 5785400 5786400 32.22 14.55
chr11 5894300 5897600 30.42 17.75
chr11 6008600 6010400 29.05 13.71
chr11 6018800 6019800 27.62 8.91
chr11 6081300 6091200 28.52 6.44
chr11 6108700 6112600 32.86 10.50
chr11 6127000 6128800 24.62 1.92
chr11 6134000 6136500 27.15 9.09
chr11 6200100 6201100 29.32 4.59
chr11 6227900 6228900 30.58 8.50
chr11 6289700 6291500 31.59 2.98
chr11 6439600 6440600 30.11 5.69
chr11 6546100 6547800 30.61 2.79
chr11 6600100 6601600 31.75 16.51
chr11 6673000 6674000 30.82 18.31
chr11 6694400 6695400 34.13 13.84
chr11 6757500 6758500 28.34 7.07
chr11 6782000 6786000 33.58 14.02
chr11 6820100 6821100 28.32 9.69
chr11 6836300 6837300 27.17 1.88
chr11 6914600 6915700 30.63 16.35
chr11 7061600 7062600 31.87 7.35
chr11 7080700 7082100 32.96 16.41
chr11 7141800 7143700 32.07 4.32
chr11 7251300 7252300 30.89 17.50
chr11 7408600 7410100 27.18 2.54
chr11 7482800 7483800 31.16 4.87
chr11 7507500 7508500 30.99 12.72
chr11 7638000 7639000 33.58 15.42
chr11 7684600 7686200 28.76 3.21
chr11 7863500 7866000 31.17 2.83
chr11 7954800 7958900 28.83 8.93
chr11 8015500 8022300 30.10 17.74
chr11 8034700 8035700 32.67 11.36
chr11 8098100 8099100 31.63 11.73
chr11 8129700 8131100 31.65 18.61
chr11 8199800 8200800 32.32 18.79
chr11 8364400 8365900 29.34 4.45
chr11 8402600 8404100 30.09 3.02
chr11 8442100 8443200 32.19 5.31
chr11 8482900 8483900 29.11 16.45
chr11 8523200 8524200 32.05 9.65
chr11 8590100 8591100 32.27 16.39
chr11 8599000 8600000 32.47 15.13
chr11 8685900 8690900 29.98 17.73
chr11 8724700 8725800 31.95 14.77
chr11 8735200 8736200 30.78 5.59
chr11 8764700 8767000 27.50 7.21
chr11 8852700 8853700 30.58 4.36
chr11 8876600 8877600 29.36 11.92
chr11 8898700 8899700 30.30 7.49
chr11 9006400 9007400 30.40 1.01
chr11 9046600 9047600 30.65 11.26
chr11 9053200 9057600 32.61 13.65
chr11 9080100 9081600 27.62 1.95
chr11 9121500 9122500 34.07 4.53
chr11 9134200 9135400 32.63 7.97
chr11 9194900 9199100 31.49 14.86
chr11 9220100 9221300 33.71 3.26
chr11 9236100 9237400 32.99 19.02
chr11 9325900 9327300 27.73 6.50
chr11 9341700 9342800 34.02 5.78
chr11 9384900 9385900 33.04 8.10
chr11 9565100 9566100 27.17 12.34
chr11 9597200 9598300 34.11 12.56
chr11 9624000 9625200 34.24 20.00
chr11 9717300 9721200 26.21 9.98
chr11 9760500 9761900 34.37 14.20
chr11 9784700 9792600 34.19 17.64
chr11 9808200 9811300 27.46 10.57
chr11 9927800 9929900 29.99 10.42
chr11 9983900 9987300 29.60 17.65
chr11 10263600 10264600 34.09 6.12
chr11 10285700 10286900 34.06 10.01
chr11 10307400 10308800 30.50 11.53
chr11 10381900 10383300 33.07 15.69
chr11 10395400 10396400 29.76 10.80
chr11 10420000 10421200 32.32 5.82
chr11 10476200 10478300 29.22 12.26
chr11 10527200 10528200 31.57 12.22
chr11 10545000 10548000 25.34 8.57
chr11 10553600 10554600 29.09 7.06
chr11 10664400 10672000 27.46 3.30
chr11 10805400 10809300 29.76 5.14
chr11 11000900 11006000 34.92 8.52
chr11 11077500 11079300 33.03 18.66
chr11 11108800 11109900 32.72 5.41
chr11 11163000 11164300 31.27 1.40
chr11 11191500 11192600 30.83 16.35
chr11 11324300 11325300 30.38 11.38
chr11 11343700 11344900 33.75 16.93
chr11 11412700 11413700 34.21 14.53
chr11 11447100 11448100 33.66 17.63
chr11 11589400 11590400 30.94 3.28
chr11 11781700 11782700 32.36 0.61
chr11 11911600 11912600 32.26 4.21
chr11 11912700 11914300 33.27 10.96
chr11 11980000 11981000 31.19 9.06
chr11 12023200 12024200 32.19 7.47
chr11 12047500 12048500 31.38 16.11
chr11 12222400 12223500 32.97 16.52
chr11 12246900 12248600 31.63 12.34
chr11 12343900 12344900 30.98 3.28
chr11 12352700 12353800 34.53 14.50
chr11 12381200 12383400 32.84 14.52
chr11 12569000 12570000 31.67 5.83
chr11 12623500 12625500 33.60 14.14
chr11 12790200 12792600 32.77 3.07
chr11 12926200 12927200 33.16 5.92
chr11 12948700 12950300 33.45 14.61
chr11 12996100 12997100 33.06 19.70
chr11 13340100 13342200 33.87 18.53
chr11 13418800 13423100 31.40 17.65
chr11 13483600 13484600 33.76 20.07
chr11 14470000 14472400 35.77 11.40
chr11 14474100 14475100 31.69 11.07
chr11 14736800 14737800 28.46 6.05
chr11 15109300 15110400 32.07 16.39
chr11 15194700 15195700 32.41 17.07
chr11 15329700 15330700 31.89 5.94
chr11 15427000 15428300 31.73 16.07
chr11 15587900 15588900 33.42 14.10
chr11 15629600 15631800 30.92 0.96
chr11 15632700 15633700 33.99 2.97
chr11 15698600 15699600 33.43 18.32
chr11 15833500 15834500 33.18 16.71
chr11 15962100 15963100 31.97 9.65
chr11 16105000 16108100 32.58 3.73
chr11 16147300 16148600 32.69 18.59
chr11 16229300 16230700 29.58 1.53
chr11 16236900 16237900 32.14 12.04
chr11 16321100 16322100 31.25 6.79
chr11 16340700 16341700 29.92 13.57
chr11 16749800 16750800 31.45 17.58
chr11 16880200 16881700 31.51 2.67
chr11 16917100 16918700 31.64 18.90
chr11 16953100 16955900 32.67 17.94
chr11 16992700 16993700 33.48 6.98
chr11 17016100 17018500 31.96 13.51
chr11 17133800 17134900 32.58 2.67
chr11 17161200 17162200 32.70 19.33
chr11 17250200 17251500 33.40 2.11
chr11 17252900 17253900 32.32 11.23
chr11 17334900 17335900 32.59 8.72
chr11 17403600 17404600 34.77 9.58
chr11 17466500 17467500 32.52 7.41
chr11 17576800 17577800 33.35 16.40
chr11 17617800 17618900 34.88 8.54
chr11 17643400 17644900 30.77 10.38
chr11 17665800 17668700 32.10 1.94
chr11 17679300 17680300 33.67 11.43
chr11 17820000 17821900 33.15 16.55
chr11 18156600 18157600 31.37 18.02
chr11 18207300 18211200 33.31 1.28
chr11 18232700 18233700 31.81 18.51
chr11 18262100 18263100 32.04 17.57
chr11 18283000 18285000 31.89 5.69
chr11 18297300 18298300 30.67 6.89
chr11 18421100 18422100 32.15 12.79
chr11 18560900 18562000 32.75 15.88
chr11 18636100 18637100 34.92 12.11
chr11 18708900 18709900 33.11 12.24
chr11 18805000 18806600 32.70 13.78
chr11 19062400 19063400 34.15 14.46
chr11 19222300 19224900 32.37 12.98
chr11 19323100 19325000 32.15 11.96
chr11 19369700 19370700 33.32 15.64
chr11 19686700 19688900 33.49 1.15
chr11 19723300 19724300 31.84 18.89
chr11 19745600 19746900 29.97 7.08
chr11 19802800 19803800 32.55 16.56
chr11 19899400 19900600 31.46 4.48
chr11 19926500 19927600 31.64 16.45
chr11 20145700 20147700 32.22 19.04
chr11 20157500 20158500 31.62 17.74
chr11 20221700 20223400 30.82 15.90
chr11 20266300 20267300 33.94 13.62
chr11 20284700 20285800 32.42 2.03
chr11 20552700 20553700 33.60 14.73
chr11 20608900 20610000 33.61 9.01
chr11 20649300 20650300 31.41 12.75
chr11 20699200 20705200 30.14 7.87
chr11 20754800 20756000 30.21 16.33
chr11 20775100 20776100 33.14 3.25
chr11 20816200 20817200 30.61 9.19
chr11 20835400 20836400 32.70 9.89
chr11 20864800 20865800 34.48 18.66
chr11 20878300 20879900 34.11 15.62
chr11 20944600 20946300 29.20 2.95
chr11 21008600 21010400 34.85 9.95
chr11 21075100 21076100 28.07 10.23
chr11 21109400 21111000 32.57 17.24
chr11 21130700 21132100 31.58 10.70
chr11 21162000 21163200 30.57 10.71
chr11 21307500 21311100 31.50 16.09
chr11 21312700 21315200 31.95 17.38
chr11 21344500 21345500 32.91 11.44
chr11 21363300 21365900 30.81 0.48
chr11 21554500 21555500 32.68 10.75
chr11 21616200 21617200 32.64 11.75
chr11 21685100 21686300 32.88 1.33
chr11 21782900 21783900 30.04 6.86
chr11 21814700 21815900 29.03 15.43
chr11 21841200 21843700 35.36 17.10
chr11 21874700 21875900 30.36 10.45
chr11 22029200 22030700 29.80 3.64
chr11 22149300 22150400 31.17 4.68
chr11 22270400 22271400 32.27 12.80
chr11 22420400 22421500 33.46 1.39
chr11 22576200 22577200 32.00 12.66
chr11 22720800 22721800 32.95 12.50
chr11 22856300 22857500 30.32 9.83
chr11 23047300 23048300 30.46 5.09
chr11 23099500 23100500 32.12 14.20
chr11 23172700 23175900 34.40 17.74
chr11 23458900 23459900 32.29 16.53
chr11 23543300 23547400 30.43 0.44
chr11 23712700 23713700 31.99 6.26
chr11 23813800 23815400 31.80 15.44
chr11 23853400 23855700 38.93 0.81
chr11 24012700 24018900 32.34 18.89
chr11 24058200 24059700 32.10 15.70
chr11 24188900 24190400 29.37 2.60
chr11 24212700 24213700 34.30 4.45
chr11 24267300 24269700 27.81 14.38
chr11 24272700 24278200 30.79 9.83
chr11 24393700 24395900 32.21 10.72
chr11 24455800 24456800 31.28 9.89
chr11 24525400 24526400 34.75 3.93
chr11 24601200 24602200 27.71 5.51
chr11 24674500 24675600 34.96 8.61
chr11 24887300 24888300 33.25 4.84
chr11 25040400 25044400 32.36 7.59
chr11 25062200 25063800 31.75 4.36
chr11 25150800 25152000 30.31 17.17
chr11 25167400 25168400 30.17 12.59
chr11 25224300 25225300 33.45 11.83
chr11 25333800 25334800 31.36 10.17
chr11 25373300 25374300 32.96 12.66
chr11 25400200 25401900 30.13 10.45
chr11 25505300 25506300 33.62 10.26
chr11 25515800 25516900 33.63 17.18
chr11 25566500 25567900 31.06 3.95
chr11 25613600 25614600 34.17 5.53
chr11 25664600 25665600 32.78 11.98
chr11 25677700 25679500 33.49 17.68
chr11 25926400 25929100 29.32 14.34
chr11 25960100 25961400 32.42 18.26
chr11 26022200 26024100 32.54 14.28
chr11 26104000 26106600 30.10 12.25
chr11 26117300 26118400 33.67 11.37
chr11 26199100 26200300 33.66 15.53
chr11 26223900 26225200 33.28 17.86
chr11 26269700 26272200 30.87 17.02
chr11 26279900 26280900 31.72 15.97
chr11 26486700 26490900 28.58 11.06
chr11 26499400 26501300 27.67 5.91
chr11 26608400 26609500 29.65 0.83
chr11 26613900 26618300 29.48 4.77
chr11 26711000 26712000 30.02 12.49
chr11 26715300 26716600 33.09 19.15
chr11 26733200 26734300 36.59 18.39
chr11 26797100 26798100 35.42 5.42
chr11 26813800 26815500 31.94 18.53
chr11 26856700 26857700 34.13 13.89
chr11 26878600 26879600 35.41 16.49
chr11 26901300 26903900 31.42 15.10
chr11 26919900 26920900 30.02 17.98
chr11 26933000 26934000 32.94 19.54
chr11 26959000 26960100 31.07 11.81
chr11 26994800 26995800 32.89 9.14
chr11 27062100 27063200 31.51 2.43
chr11 27121200 27123000 33.18 15.90
chr11 27137600 27138600 33.16 7.14
chr11 27225400 27226400 35.53 19.15
chr11 27415300 27416400 31.84 13.23
chr11 27527400 27528400 32.27 18.58
chr11 27540700 27541700 32.38 18.67
chr11 27554400 27555700 32.52 17.77
chr11 27774700 27775700 31.52 10.01
chr11 27948800 27949800 32.64 6.23
chr11 27983800 27985300 31.11 17.22
chr11 28002700 28008700 32.02 15.14
chr11 28024800 28025800 34.98 18.43
chr11 28070800 28071800 32.16 17.76
chr11 28076200 28078400 29.70 13.86
chr11 28097500 28098500 33.54 4.52
chr11 28138700 28139700 28.86 2.24
chr11 28276800 28277900 33.08 8.63
chr11 28299400 28300500 34.46 8.46
chr11 28313700 28315700 34.26 8.27
chr11 28335900 28336900 27.82 5.84
chr11 28424700 28425700 34.47 18.57
chr11 28515500 28516700 32.17 16.44
chr11 28665100 28666600 33.56 19.85
chr11 28690300 28691300 30.76 6.55
chr11 28777100 28778200 32.37 17.90
chr11 28893000 28894700 32.98 8.48
chr11 28949500 28951000 32.57 17.58
chr11 29034800 29036300 30.38 9.84
chr11 29079500 29080500 31.93 7.36
chr11 29094100 29095300 34.07 12.98
chr11 29262200 29263600 32.81 13.67
chr11 29307100 29308300 35.63 13.45
chr11 29363800 29364900 29.55 0.69
chr11 29408500 29411000 33.26 9.59
chr11 29447100 29448100 35.56 18.33
chr11 29505100 29506300 28.88 5.96
chr11 29519200 29520200 27.83 3.03
chr11 29553000 29554200 34.94 6.62
chr11 29583500 29591200 28.77 11.28
chr11 29625800 29626800 31.36 8.07
chr11 29634000 29638400 33.49 10.35
chr11 29685600 29687100 33.88 8.32
chr11 29753900 29755100 31.38 3.45
chr11 29884100 29886000 32.03 11.68
chr11 29897500 29898500 34.37 14.22
chr11 29950200 29951200 29.56 4.50
chr11 29996400 29997400 29.81 7.77
chr11 30040400 30042000 32.53 9.39
chr11 30057600 30058900 31.26 18.67
chr11 30164700 30165700 33.50 18.49
chr11 30203400 30204400 33.75 9.42
chr11 30217400 30218800 31.34 6.77
chr11 30256400 30257400 33.83 19.85
chr11 30580200 30581200 31.16 16.93
chr11 30599600 30600600 34.36 9.02
chr11 30646600 30647600 33.75 8.52
chr11 30667100 30668700 34.24 7.02
chr11 30698500 30699500 32.64 9.70
chr11 30716500 30717500 26.94 5.06
chr11 30746100 30748500 27.69 6.00
chr11 30752700 30753800 27.40 3.19
chr11 30818100 30819300 28.48 8.32
chr11 31060400 31070000 35.63 19.00
chr11 31081000 31082000 31.19 16.36
chr11 31135700 31138200 33.67 15.80
chr11 31252700 31253700 32.68 16.84
chr11 31279900 31281000 36.94 13.23
chr11 31313000 31314300 28.48 9.02
chr11 31350200 31351200 32.17 17.92
chr11 31353100 31354100 33.95 4.50
chr11 31397800 31399300 33.69 5.60
chr11 31413900 31414900 30.88 9.60
chr11 31433300 31434600 32.02 8.99
chr11 31563900 31564900 32.62 2.63
chr11 31583400 31586300 32.55 8.00
chr11 31653200 31654800 31.73 5.31
chr11 31829000 31830000 34.80 10.30
chr11 31845400 31846400 34.34 19.55
chr11 32010200 32011800 31.46 9.66
chr11 32034100 32038500 34.65 19.72
chr11 32095100 32096700 31.14 15.73
chr11 32114000 32115700 32.50 19.21
chr11 32139800 32147900 38.31 21.40
chr11 32202100 32204800 28.29 6.28
chr11 32277300 32278300 35.53 3.35
chr11 32306600 32307600 30.65 1.90
chr11 32354500 32355500 31.97 6.89
chr11 32393600 32394700 34.43 3.82
chr11 32428000 32429000 34.05 14.45
chr11 32499900 32500900 34.58 8.73
chr11 32526100 32527100 30.55 13.84
chr11 32541700 32545000 30.03 15.89
chr11 32682000 32683000 34.90 16.84
chr11 32692700 32693700 34.33 18.12
chr11 32795100 32796600 33.61 6.76
chr11 32866200 32867400 31.81 15.42
chr11 33022200 33023400 30.72 8.59
chr11 33059500 33060600 31.93 14.11
chr11 33142900 33144900 32.01 16.28
chr11 33314800 33316100 32.62 17.51
chr11 33690500 33691500 32.97 14.97
chr11 33715900 33716900 32.61 17.09
chr11 33744900 33746500 35.47 2.69
chr11 33786400 33787400 31.51 17.26
chr11 33971200 33972200 32.41 11.54
chr11 33979200 33982100 32.75 17.58
chr11 34071500 34072500 31.33 2.36
chr11 34146400 34147400 30.78 11.38
chr11 34172900 34173900 30.94 10.97
chr11 34209700 34210700 31.80 14.02
chr11 34363000 34364400 30.69 3.68
chr11 34442800 34444000 32.25 17.12
chr11 34486200 34488800 28.60 1.14
chr11 34493500 34496900 31.56 18.72
chr11 34578900 34579900 32.89 7.73
chr11 34605200 34606300 31.99 0.00
chr11 34790000 34791000 30.87 14.77
chr11 34871200 34872500 31.66 16.16
chr11 34943000 34944000 30.88 14.11
chr11 35032700 35033900 31.30 10.45
chr11 35071600 35072600 31.76 16.17
chr11 35089300 35090300 32.23 17.67
chr11 35175700 35184700 31.60 15.62
chr11 35475600 35476600 32.45 13.23
chr11 35644600 35647900 31.62 1.36
chr11 35906900 35907900 32.48 18.30
chr11 36003800 36011300 31.96 13.19
chr11 36064300 36065800 27.04 0.85
chr11 36208000 36209000 32.34 17.52
chr11 36249900 36251000 27.22 1.60
chr11 36263100 36264200 30.55 17.28
chr11 36292700 36294100 31.69 15.74
chr11 36331500 36332600 32.59 14.91
chr11 36427700 36428800 32.12 9.14
chr11 36467700 36472300 33.68 13.53
chr11 36472700 36475000 32.76 13.46
chr11 36512800 36513800 31.41 14.63
chr11 36604800 36605900 31.71 18.61
chr11 36620400 36621400 31.88 16.48
chr11 36843600 36845600 34.06 16.17
chr11 36873800 36874800 33.75 3.57
chr11 37008500 37009900 31.56 16.23
chr11 37304800 37305900 32.77 14.37
chr11 37423100 37424100 33.17 15.79
chr11 37611000 37612000 33.52 3.63
chr11 37661500 37662500 34.78 19.80
chr11 38040800 38041800 32.09 16.82
chr11 38079300 38080300 34.51 17.18
chr11 38093000 38094600 32.94 16.67
chr11 38131400 38132400 33.84 14.90
chr11 38158200 38159200 33.77 20.23
chr11 38176800 38182900 33.94 15.43
chr11 38260900 38261900 32.77 6.27
chr11 38284300 38285300 36.51 21.35
chr11 38323100 38326700 33.21 7.90
chr11 38410800 38411800 32.70 13.63
chr11 38429700 38431100 31.63 5.98
chr11 38651600 38652600 33.04 8.29
chr11 38655000 38657100 32.64 11.22
chr11 38761300 38762300 31.11 4.86
chr11 38826700 38830600 33.03 11.64
chr11 38869600 38870600 31.83 3.35
chr11 38979700 38980700 32.45 12.22
chr11 39290300 39291700 31.88 13.95
chr11 39445500 39446900 33.31 4.36
chr11 39467000 39468600 32.71 17.85
chr11 39559500 39560700 31.62 3.78
chr11 39587200 39588700 34.40 7.01
chr11 39637300 39638300 33.96 3.92
chr11 39672700 39674000 30.98 4.64
chr11 39761400 39762600 35.66 5.90
chr11 39782800 39788900 35.30 6.78
chr11 39958700 39959700 28.68 6.27
chr11 40119300 40120500 32.91 3.76
chr11 40139200 40140400 32.31 16.25
chr11 40158900 40160600 31.52 9.24
chr11 40207100 40208200 33.03 19.79
chr11 40224200 40225200 32.55 14.47
chr11 40347200 40348900 34.27 13.07
chr11 40372700 40373800 29.75 7.88
chr11 40586700 40587800 32.23 19.14
chr11 40716200 40717200 31.42 16.28
chr11 40794800 40796000 31.63 14.51
chr11 40818200 40819200 30.90 16.38
chr11 40887400 40888500 33.03 7.66
chr11 41096400 41097500 31.19 16.58
chr11 41329200 41330200 32.27 18.28
chr11 41414900 41416100 31.95 17.88
chr11 41471000 41472100 32.68 17.69
chr11 41570500 41572600 32.09 1.22
chr11 41645600 41647100 33.58 7.33
chr11 41729700 41730900 31.17 12.03
chr11 41752700 41757500 30.28 1.28
chr11 42225900 42227300 30.84 14.84
chr11 42235800 42236900 33.90 11.66
chr11 42296000 42297000 34.44 15.31
chr11 42630100 42631400 31.98 0.18
chr11 42812700 42813700 31.25 8.06
chr11 42906300 42907300 32.27 18.67
chr11 42963100 42964100 30.36 9.38
chr11 43160600 43161900 35.06 4.02
chr11 43194900 43196100 31.23 14.74
chr11 43345400 43346400 31.94 5.85
chr11 43412800 43414300 30.98 15.42
chr11 43480300 43481300 31.95 18.43
chr11 43502100 43503400 33.23 10.90
chr11 43549500 43550500 31.87 11.42
chr11 43582700 43583700 32.85 8.88
chr11 43677200 43678200 33.39 10.98
chr11 43729800 43730900 35.52 11.68
chr11 43738900 43740000 32.90 13.35
chr11 43868600 43872600 31.07 16.17
chr11 44086900 44089000 33.61 15.10
chr11 44270400 44271400 31.31 5.39
chr11 44283800 44284800 32.33 6.95
chr11 44338200 44339500 32.89 16.98
chr11 44396900 44397900 33.36 7.18
chr11 44489600 44490600 32.22 12.02
chr11 44590700 44591700 33.22 12.65
chr11 44626100 44629400 32.34 19.20
chr11 45196800 45197800 33.01 6.37
chr11 45216200 45224900 32.21 4.50
chr11 45250200 45251200 35.07 15.39
chr11 45262900 45264300 33.56 17.30
chr11 45326500 45327500 32.44 13.76
chr11 45342800 45343900 28.02 14.23
chr11 45535900 45536900 32.39 9.98
chr11 45559500 45560500 33.05 19.09
chr11 45595700 45596900 31.22 18.72
chr11 45643200 45644200 32.54 18.97
chr11 45692700 45693700 34.90 15.49
chr11 45794300 45795400 32.28 14.85
chr11 45826700 45827700 33.26 18.32
chr11 45871200 45872200 30.47 4.97
chr11 45996700 45997700 35.09 19.23
chr11 46048700 46049700 31.89 0.44
chr11 46100800 46104600 34.68 5.39
chr11 46149100 46150100 32.96 6.79
chr11 46160300 46161300 28.99 14.05
chr11 46185100 46186500 33.35 12.06
chr11 46260200 46261200 32.96 6.56
chr11 46285400 46286700 33.04 1.31
chr11 46332700 46333700 31.12 15.69
chr11 46377500 46378500 31.78 12.89
chr11 46705900 46706900 33.02 18.47
chr11 46922800 46923800 32.34 6.48
chr11 46935000 46936000 33.68 3.47
chr11 47002400 47003400 32.35 6.14
chr11 47024400 47025900 33.05 17.31
chr11 47221000 47222000 33.28 8.99
chr11 47246300 47249200 28.30 0.22
chr11 47292700 47293700 32.46 15.71
chr11 47325200 47326200 32.27 16.13
chr11 47649600 47652100 30.47 10.88
chr11 47708700 47709700 35.45 14.91
chr11 47718300 47724100 31.74 17.41
chr11 47758000 47759400 33.22 19.11
chr11 48045300 48046300 31.17 1.03
chr11 48106100 48107100 34.57 20.00
chr11 48139300 48140300 32.83 7.27
chr11 48158000 48159000 32.30 10.03
chr11 48512700 48514500 32.30 4.50
chr11 48550100 48551100 34.43 14.48
chr11 48631600 48632600 31.00 11.39
chr11 48699400 48702300 32.22 14.41
chr11 48842900 48843900 33.59 15.45
chr11 48876000 48878000 32.22 13.18
chr11 48903200 48904500 31.34 3.52
chr11 48941200 48943500 32.44 14.17
chr11 48976600 48977600 30.57 9.06
chr11 49047200 49049200 31.91 0.53
chr11 49075600 49076900 31.80 14.17
chr11 49098700 49100300 32.25 17.31
chr11 49145600 49146600 31.88 9.14
chr11 49155200 49156600 31.95 14.67
chr11 49398200 49400000 30.64 11.34
chr11 49467200 49468600 32.30 12.55
chr11 49531500 49532600 30.78 13.12
chr11 49541300 49542300 28.69 4.14
chr11 49806000 49811700 32.02 12.69
chr11 49827500 49828500 31.12 11.78
chr11 49850900 49851900 32.98 19.51
chr11 49958500 49959900 31.19 14.05
chr11 50025200 50026700 33.48 19.19
chr11 50085300 50087200 32.64 4.05
chr11 50130100 50131700 34.33 16.79
chr11 50146900 50147900 33.33 11.30
chr11 50430500 50431500 32.95 0.27
chr11 50454400 50457400 36.72 20.22
chr11 50594700 50595700 33.07 1.98
chr11 51033200 51039000 36.33 13.47
chr11 51155100 51156200 29.10 0.73
chr11 51409900 51411000 33.24 15.42
chr11 51454300 51455300 32.52 17.87
chr11 51561600 51562600 30.91 16.64
chr11 51582600 51584100 30.18 4.90
chr11 51804700 51805800 32.63 0.64
chr11 51818300 51819400 31.14 0.31
chr11 51845600 51846600 32.07 6.08
chr11 51869200 51870300 32.65 6.07
chr11 51953200 51954200 35.02 19.71
chr11 52006300 52007500 30.05 10.04
chr11 52052700 52053700 31.97 18.67
chr11 52073300 52074300 34.15 17.71
chr11 52095000 52096000 34.11 19.73
chr11 52141200 52142300 35.51 7.20
chr11 52210900 52212000 31.55 11.75
chr11 52221700 52222800 28.38 6.29
chr11 52252700 52254100 34.23 1.66
chr11 52275300 52276400 34.32 18.36
chr11 52299100 52300100 34.02 14.41
chr11 52359300 52360300 30.55 8.37
chr11 52609400 52610400 33.81 18.09
chr11 52636500 52637700 31.99 9.77
chr11 52780300 52781500 32.19 19.29
chr11 52829800 52830900 30.74 5.45
chr11 52896200 52897200 33.31 15.65
chr11 52994600 52997600 26.48 13.85
chr11 53017600 53022800 32.40 13.87
chr11 53152900 53154000 33.04 3.78
chr11 53318900 53319900 30.90 11.89
chr11 53582900 53583900 31.54 18.85
chr11 53640200 53641200 32.33 6.82
chr11 53757500 53758500 31.73 7.84
chr11 53779400 53780400 31.13 3.79
chr11 54008400 54010500 34.39 12.86
chr11 54123300 54124500 34.93 15.19
chr11 54155300 54156600 33.28 19.71
chr11 54264400 54265400 32.12 13.23
chr11 54462700 54463800 32.19 14.83
chr11 54480300 54481700 33.71 9.81
chr11 54615200 54616200 31.98 17.00
chr11 54707600 54708700 30.89 3.06
chr11 54774500 54777500 33.56 12.62
chr11 55007200 55009400 32.59 13.99
chr11 55103500 55104700 31.92 15.35
chr11 55164800 55165800 34.19 13.81
chr11 55188900 55189900 28.22 9.49
chr11 55193700 55194800 31.59 5.13
chr11 55255500 55256500 32.30 12.22
chr11 55281400 55282500 32.72 10.94
chr11 55306400 55308200 31.84 16.81
chr11 55330300 55331300 32.36 9.23
chr11 55344200 55345200 33.43 11.54
chr11 55353400 55354400 32.81 16.30
chr11 55386600 55388000 33.20 13.95
chr11 55393400 55394400 26.17 15.53
chr11 55479300 55480500 32.51 15.62
chr11 55662400 55664900 32.47 8.90
chr11 55808600 55809900 33.54 17.77
chr11 55954200 55955300 30.65 7.36
chr11 56128900 56129900 30.28 17.19
chr11 56186900 56188400 32.64 8.36
chr11 56211600 56212600 30.44 10.74
chr11 56214700 56215700 31.64 15.53
chr11 56294100 56295100 30.09 6.05
chr11 56322000 56323300 34.60 14.95
chr11 56373900 56375000 33.34 2.51
chr11 56418900 56421100 34.06 15.87
chr11 56444200 56445200 32.35 17.77
chr11 56664400 56665400 33.43 13.79
chr11 56688600 56689600 34.49 3.53
chr11 56706600 56710600 32.95 16.81
chr11 56932700 56940600 32.41 19.15
chr11 57147000 57152600 29.51 7.99
chr11 57152700 57162100 37.64 1.93
chr11 57192700 57198200 36.97 1.00
chr11 57408000 57411600 32.67 18.58
chr11 57679300 57680300 30.20 9.32
chr11 57817400 57819800 33.90 19.36
chr11 57857700 57858700 33.31 10.98
chr11 57946500 57947500 33.95 8.38
chr11 58034000 58035000 31.24 2.51
chr11 58075400 58079500 33.19 19.50
chr11 58238800 58240400 30.66 6.15
chr11 58323800 58325500 31.09 1.47
chr11 58337100 58338200 32.50 10.72
chr11 58353500 58354500 32.67 18.40
chr11 58385400 58386400 33.10 7.73
chr11 58481900 58483500 31.50 7.98
chr11 58547900 58548900 31.52 7.11
chr11 58580000 58581500 33.07 18.71
chr11 58593800 58595400 30.77 9.97
chr11 58654500 58655800 34.58 14.67
chr11 58680000 58681400 27.30 9.47
chr11 58741100 58742600 32.59 14.66
chr11 58801900 58805900 32.88 4.64
chr11 58846200 58849500 34.72 20.17
chr11 58857700 58858700 31.44 18.47
chr11 58920400 58921400 33.59 4.82
chr11 58933300 58938300 34.75 17.30
chr11 58954500 58955900 34.93 18.20
chr11 59070100 59071100 35.36 17.42
chr11 59112700 59114100 24.92 0.45
chr11 59220500 59221500 32.95 15.41
chr11 59238800 59239800 31.75 8.89
chr11 59412700 59413800 32.18 6.24
chr11 59557100 59558200 31.43 3.62
chr11 59582700 59583700 33.79 7.86
chr11 59691000 59692500 30.91 2.75
chr11 59772800 59773900 33.14 3.80
chr11 59968600 59970300 30.21 10.82
chr11 59972800 59973900 33.53 0.08
chr11 60025900 60028700 33.97 18.70
chr11 60055600 60056600 31.07 17.59
chr11 60104900 60111100 27.19 10.46
chr11 60148200 60149600 33.58 17.97
chr11 60159400 60160400 31.35 17.15
chr11 60172700 60173800 32.23 16.78
chr11 60197500 60198500 30.85 11.64
chr11 60242200 60245000 29.06 3.25
chr11 60296900 60297900 32.58 5.84
chr11 60365400 60366400 31.28 9.17
chr11 60388900 60389900 31.95 4.34
chr11 60414500 60415500 31.71 17.53
chr11 60438900 60439900 32.25 18.81
chr11 60487900 60488900 31.52 18.55
chr11 60496300 60497400 33.93 17.25
chr11 60567500 60568700 33.33 17.98
chr11 60629100 60632000 32.76 15.77
chr11 60688600 60692600 28.12 12.41
chr11 60745900 60746900 30.97 3.81
chr11 60761900 60762900 25.81 6.38
chr11 60828600 60829600 27.98 8.12
chr11 60935500 60940500 33.41 8.70
chr11 61030400 61031400 34.02 12.69
chr11 61070500 61072100 33.81 19.84
chr11 61134200 61135200 34.61 19.33
chr11 61236800 61238900 33.00 13.61
chr11 61279500 61280500 32.59 17.78
chr11 61340900 61343700 33.32 11.11
chr11 61476900 61479800 32.92 19.26
chr11 61578200 61579200 33.95 15.13
chr11 61677400 61679200 28.72 1.48
chr11 61697500 61699800 33.26 1.82
chr11 61769800 61770800 26.92 6.35
chr11 61799000 61800000 28.37 5.12
chr11 61873600 61876000 35.87 16.07
chr11 61899600 61906300 32.56 14.57
chr11 61941400 61943100 30.06 0.30
chr11 61964700 61966100 28.03 2.75
chr11 62071600 62072600 33.11 16.15
chr11 62093100 62094500 30.58 14.19
chr11 62125900 62127000 33.66 10.15
chr11 62147800 62152600 26.53 4.36
chr11 62247600 62248700 33.20 15.43
chr11 62348600 62352000 34.84 17.09
chr11 62399300 62401000 29.64 0.96
chr11 62426800 62428600 29.31 0.75
chr11 62529600 62531400 31.73 10.66
chr11 62562300 62563300 31.68 3.63
chr11 62769800 62770800 30.09 10.63
chr11 62855500 62856600 32.24 16.56
chr11 62942300 62943400 29.73 16.72
chr11 63056200 63057200 32.33 16.62
chr11 63086700 63088600 32.89 6.43
chr11 63187100 63189500 31.27 5.31
chr11 63241300 63242300 32.44 16.49
chr11 63264000 63265000 33.84 18.81
chr11 63404300 63406100 30.91 0.66
chr11 63584400 63585900 32.01 10.84
chr11 63633200 63636000 32.15 8.40
chr11 63703500 63704500 33.27 2.26
chr11 63732700 63733700 31.98 16.80
chr11 63777300 63779100 28.63 0.75
chr11 63866800 63867800 27.76 1.89
chr11 63904900 63905900 32.98 16.35
chr11 63988700 63989700 30.96 12.61
chr11 64115900 64116900 32.80 17.03
chr11 64170600 64171600 31.47 9.06
chr11 64266900 64268100 31.63 16.12
chr11 64286200 64287200 31.01 10.89
chr11 64342400 64343500 31.71 16.19
chr11 64393300 64394300 32.32 3.29
chr11 64638600 64639600 34.56 15.60
chr11 64747800 64748800 32.13 17.82
chr11 64868100 64872600 33.85 15.85
chr11 64915000 64916600 34.57 5.24
chr11 65350500 65351500 31.03 3.69
chr11 65409800 65411000 33.45 13.80
chr11 65522000 65523000 32.23 11.63
chr11 65560000 65561000 32.72 12.30
chr11 65798700 65799700 33.13 11.92
chr11 65832700 65833700 32.55 10.72
chr11 66049800 66051600 30.41 0.19
chr11 66305700 66312600 30.70 11.39
chr11 66331600 66332600 34.00 12.99
chr11 66507300 66508500 32.12 16.17
chr11 66648700 66649700 33.11 8.85
chr11 66768700 66769700 33.51 13.54
chr11 66801000 66802300 29.62 2.24
chr11 66829200 66830900 33.64 9.02
chr11 66892700 66894300 35.09 2.36
chr11 66985600 66986600 32.40 11.75
chr11 67059700 67067800 31.56 7.26
chr11 67093200 67094400 32.71 17.09
chr11 67115100 67117900 31.84 16.04
chr11 67236700 67237700 33.36 2.20
chr11 67309500 67310600 31.46 15.65
chr11 67331200 67332200 28.79 5.24
chr11 67346400 67349600 28.34 1.65
chr11 67380900 67381900 31.57 6.70
chr11 67443400 67444400 30.61 3.19
chr11 67611500 67612500 32.01 14.48
chr11 67631600 67632600 29.81 3.88
chr11 67672700 67673700 32.35 14.86
chr11 67799600 67800600 32.05 13.96
chr11 67935400 67936400 32.43 8.95
chr11 67958800 67959800 32.92 14.86
chr11 68031100 68032100 30.38 6.53
chr11 68151600 68152600 30.21 13.32
chr11 68167700 68169000 31.89 3.44
chr11 68335100 68336100 32.71 18.95
chr11 68492700 68494200 31.99 18.70
chr11 68531000 68532000 32.94 19.47
chr11 68548900 68550900 31.54 13.27
chr11 68767400 68768400 35.16 14.64
chr12 3188000 3189000 31.43 5.49
chr12 3251900 3259600 24.81 0.28
chr12 3286400 3287900 31.40 0.30
chr12 3333100 3334100 32.76 13.70
chr12 3351300 3352300 31.85 17.28
chr12 3398900 3401400 34.86 8.28
chr12 3548000 3549000 30.98 13.53
chr12 3575700 3576700 33.15 12.95
chr12 3635900 3637900 30.29 7.10
chr12 3932000 3933000 30.94 17.17
chr12 3968000 3969000 30.85 10.35
chr12 4090200 4091200 31.08 18.17
chr12 4150300 4151300 32.19 6.40
chr12 4239600 4240600 32.64 13.52
chr12 4434400 4436400 32.45 18.54
chr12 4529200 4530200 32.88 15.66
chr12 4811700 4812700 30.11 15.47
chr12 4871300 4881200 31.33 9.85
chr12 4888800 4890100 29.02 4.26
chr12 4960000 4961300 29.43 7.10
chr12 5136400 5137700 30.51 7.30
chr12 5198800 5199900 30.36 12.15
chr12 5215400 5216400 30.96 12.44
chr12 5266000 5267000 32.71 9.76
chr12 5286900 5287900 32.25 9.47
chr12 5328100 5329200 31.09 3.35
chr12 5429200 5430800 29.16 1.36
chr12 5542400 5543700 31.47 17.76
chr12 5564900 5565900 31.67 18.90
chr12 5631900 5633000 30.83 10.64
chr12 5776900 5782300 28.01 4.21
chr12 5886100 5887100 30.83 15.54
chr12 5897600 5899400 35.93 0.37
chr12 6061100 6062100 31.51 14.36
chr12 6153800 6160200 31.45 17.79
chr12 6192800 6193800 30.49 10.43
chr12 6233400 6234400 30.16 6.54
chr12 6288200 6289200 29.84 7.16
chr12 6369300 6370300 30.40 18.20
chr12 6468900 6469900 32.06 17.63
chr12 6500400 6501400 30.11 15.09
chr12 6544800 6547900 30.02 1.41
chr12 6708000 6709000 30.20 17.79
chr12 7223000 7225900 30.05 1.22
chr12 7396000 7399500 30.62 0.28
chr12 7589000 7591500 31.65 8.77
chr12 7844800 7846100 31.88 13.89
chr12 7856600 7860000 25.25 0.61
chr12 7978200 7981300 32.43 7.30
chr12 7988000 7989000 32.17 19.14
chr12 8068000 8069000 31.91 4.53
chr12 8136600 8137600 32.65 18.25
chr12 8178800 8179800 32.16 11.02
chr12 8237500 8238500 31.31 12.92
chr12 8271200 8276400 33.08 1.68
chr12 8322400 8323400 33.98 9.34
chr12 8556300 8558500 32.00 11.82
chr12 8589400 8592200 30.16 16.84
chr12 8790900 8792500 32.07 6.68
chr12 8850100 8851100 31.24 9.42
chr12 9446900 9447900 30.64 18.36
chr12 9477100 9478100 32.98 17.65
chr12 9632200 9633200 33.10 3.39
chr12 9666600 9667800 29.88 8.65
chr12 9862700 9863700 32.13 6.89
chr12 9983900 9986000 32.19 11.14
chr12 9989900 9990900 32.50 18.70
chr12 10012300 10014700 30.66 3.67
chr12 10304800 10306500 32.19 2.37
chr12 10401800 10405200 32.60 0.33
chr12 10449400 10451100 34.07 2.15
chr12 10556700 10557900 32.20 11.42
chr12 10697900 10699000 33.08 18.89
chr12 11001700 11002700 31.93 8.84
chr12 11045800 11047000 32.10 14.50
chr12 11103400 11105000 31.90 18.43
chr12 11134900 11137000 31.76 14.75
chr12 11198600 11199600 31.76 3.74
chr12 11386000 11387300 29.52 7.07
chr12 11389700 11392000 33.88 5.84
chr12 11472200 11473200 31.42 6.87
chr12 11626800 11627800 31.24 13.99
chr12 11628000 11629000 31.17 3.21
chr12 11678500 11679500 31.16 5.92
chr12 11984200 11985200 31.36 15.47
chr12 12057100 12058200 31.64 18.16
chr12 12097600 12100600 35.47 16.71
chr12 12112500 12120100 32.01 1.35
chr12 12188000 12189700 31.39 1.16
chr12 12296600 12297800 33.64 14.42
chr12 12426800 12427800 31.16 12.63
chr12 12428000 12429000 31.57 2.61
chr12 12575600 12576600 30.60 7.53
chr12 12686900 12687900 30.67 7.75
chr12 12790000 12791000 33.21 5.03
chr12 12837100 12844400 30.66 5.74
chr12 13172300 13173300 32.84 15.54
chr12 13199200 13200200 33.50 11.32
chr12 13371900 13373100 30.91 4.05
chr12 13888200 13889200 32.09 3.86
chr12 14357600 14358600 32.40 14.94
chr12 14518200 14519200 32.01 16.17
chr12 14580300 14581300 32.10 18.54
chr12 14596800 14597800 33.64 5.57
chr12 14626400 14627400 32.60 17.27
chr12 14658500 14659500 32.37 10.31
chr12 14842800 14843800 31.50 16.84
chr12 15311100 15312100 33.05 19.59
chr12 15351700 15352700 32.45 11.86
chr12 15410600 15411800 31.48 8.52
chr12 15601200 15602200 31.23 13.54
chr12 15643900 15644900 32.21 4.15
chr12 15784500 15785500 31.84 12.83
chr12 15804600 15805600 31.09 12.24
chr12 15846900 15847900 32.77 9.79
chr12 15875800 15876800 34.02 20.13
chr12 16010600 16011600 31.80 13.86
chr12 16228500 16229500 30.24 14.95
chr12 16564100 16567800 31.10 16.22
chr12 16592300 16593300 31.45 13.98
chr12 16688600 16694200 31.18 7.79
chr12 16968000 16969000 31.22 4.66
chr12 17008200 17009300 31.80 18.15
chr12 17104900 17105900 31.01 1.75
chr12 17318500 17319500 31.28 17.18
chr12 17600400 17601400 31.98 18.78
chr12 17653400 17657100 32.17 0.99
chr12 17685100 17686400 34.28 4.80
chr12 17690100 17691400 32.48 3.31
chr12 17728500 17735400 33.73 19.82
chr12 18075500 18076600 30.90 16.49
chr12 18089900 18091000 31.97 17.61
chr12 18110200 18111200 32.37 19.10
chr12 18306900 18307900 30.79 3.95
chr12 18341000 18342000 31.96 6.86
chr12 18526400 18527400 32.92 18.31
chr12 18528200 18529200 31.82 18.53
chr12 18601200 18606600 34.84 9.03
chr12 18734000 18735000 32.47 8.75
chr12 18986000 18987700 32.64 17.90
chr12 18996500 18997500 32.87 11.50
chr12 19028200 19029200 32.30 12.80
chr12 19229400 19230400 31.34 17.99
chr12 19344500 19345500 31.25 12.27
chr12 19373800 19383200 29.85 0.98
chr12 19439700 19440700 33.22 19.58
chr12 19494200 19495200 32.03 10.87
chr12 19684600 19685600 31.77 17.55
chr12 19808300 19809900 32.82 1.51
chr12 20076900 20077900 31.44 3.98
chr12 20160300 20161300 31.93 15.96
chr12 20275200 20276200 35.32 10.26
chr12 20455400 20462800 30.02 8.40
chr12 20783900 20784900 32.77 16.84
chr12 20888000 20889000 32.33 3.26
chr12 20968000 20969000 33.04 18.54
chr12 21078400 21079500 28.97 5.60
chr12 21173900 21174900 31.45 15.57
chr12 21198900 21200800 29.08 0.56
chr12 21238700 21240200 29.66 4.85
chr12 21334800 21335800 31.33 17.44
chr12 21379500 21381300 31.68 3.33
chr12 21413400 21414700 33.44 6.64
chr12 21650400 21653000 32.44 11.98
chr12 21777700 21778700 32.83 12.24
chr12 21884500 21887800 32.44 4.96
chr12 21930300 21931700 32.47 18.89
chr12 22006700 22007700 32.12 13.90
chr12 22052700 22053800 33.06 15.42
chr12 22184300 22185300 31.68 12.83
chr12 22200600 22201600 32.75 6.16
chr12 22481700 22483200 30.48 7.38
chr12 22599800 22601500 29.44 3.89
chr12 22700700 22702000 33.31 18.90
chr12 22736800 22737800 30.87 7.23
chr12 22769300 22770700 32.07 1.60
chr12 22826200 22827200 35.22 17.91
chr12 22832700 22833700 33.03 9.25
chr12 22888000 22889000 34.37 4.16
chr12 22949100 22951100 34.03 14.66
chr12 23038400 23039400 32.03 11.72
chr12 23102100 23103100 31.16 3.65
chr12 23118000 23119500 32.86 2.68
chr12 23457700 23458700 31.45 18.86
chr12 23468100 23469200 32.22 12.27
chr12 23592500 23593600 32.83 13.44
chr12 23773900 23775700 32.48 14.57
chr12 23857900 23858900 32.96 8.16
chr12 23933000 23934000 34.08 15.95
chr12 23948900 23949900 32.13 18.89
chr12 24018600 24019600 31.17 9.77
chr12 24034300 24035300 30.13 8.26
chr12 24195900 24197300 33.48 19.94
chr12 24219100 24220500 31.89 6.85
chr12 24346400 24347400 31.35 14.53
chr12 24351700 24352700 33.45 14.75
chr12 24391900 24392900 35.52 15.02
chr12 24584600 24585700 33.31 2.37
chr12 24708300 24709300 32.97 14.71
chr12 24783700 24784700 32.61 10.60
chr12 24968000 24969000 32.90 8.94
chr12 25144600 25147900 31.79 2.38
chr12 25150800 25152000 32.95 4.62
chr12 25201800 25202800 32.51 16.81
chr12 25537100 25538100 33.13 10.01
chr12 25885600 25886600 31.14 12.61
chr12 25930900 25935200 36.85 0.88
chr12 26063900 26067900 31.67 2.26
chr12 26068000 26069300 34.03 3.14
chr12 26111600 26112600 31.59 13.46
chr12 26140800 26141800 31.18 5.10
chr12 26158400 26160900 31.68 2.39
chr12 26430900 26431900 31.64 15.48
chr12 26469500 26474000 30.02 0.56
chr12 26715800 26719300 29.43 11.07
chr12 26824600 26826000 31.47 17.76
chr12 27421800 27423900 33.19 18.25
chr12 27603400 27604400 31.78 11.27
chr12 27613800 27614800 31.18 14.09
chr12 27646100 27647100 30.76 10.27
chr12 27854800 27855800 30.95 15.51
chr12 28019900 28023100 30.44 15.71
chr12 28046700 28047700 31.47 17.23
chr12 28148000 28150000 32.69 13.96
chr12 28425400 28426400 32.34 14.92
chr12 28598700 28600500 32.64 8.71
chr12 28626300 28627300 30.70 4.59
chr12 28962500 28963500 31.68 10.02
chr12 29003600 29004600 31.63 16.11
chr12 29008000 29009000 30.90 18.51
chr12 29106300 29107500 30.58 10.62
chr12 29145000 29146100 30.10 4.62
chr12 29168900 29169900 32.16 17.23
chr12 29308600 29309600 35.25 16.76
chr12 29529100 29530100 34.53 15.26
chr12 29573300 29576800 32.10 17.71
chr12 29848000 29852000 30.93 0.75
chr12 30096000 30097000 35.63 19.03
chr12 30237300 30238300 32.51 5.46
chr12 30283800 30284800 33.41 19.13
chr12 30461100 30462100 32.98 15.82
chr12 30480300 30481300 31.92 8.32
chr12 30909200 30910200 32.80 18.73
chr12 30964300 30966100 32.65 14.13
chr12 31052800 31053900 30.79 2.45
chr12 31308000 31313000 30.79 7.32
chr12 31463500 31464500 32.60 17.60
chr12 31668000 31669000 32.14 11.26
chr12 31749500 31751700 30.33 17.40
chr12 31779900 31780900 31.11 6.80
chr12 31892000 31894700 33.83 15.84
chr12 31993800 31995300 32.81 1.79
chr12 32015000 32016000 32.33 4.55
chr12 32278500 32286300 28.55 2.94
chr12 32416100 32417100 31.61 17.44
chr12 32598700 32599700 32.74 4.84
chr12 32625400 32626500 32.19 11.42
chr12 32671600 32672600 32.54 16.90
chr12 32715400 32716400 32.84 16.05
chr12 32739700 32740700 32.74 14.79
chr12 32882900 32884100 34.66 20.33
chr12 33154700 33156200 33.68 7.99
chr12 33268600 33269600 30.91 7.71
chr12 33365100 33366300 33.44 2.98
chr12 33370500 33372200 33.55 5.10
chr12 33499000 33500000 33.05 9.96
chr12 33731900 33732900 33.01 18.57
chr12 33786200 33787300 26.92 1.51
chr12 33802800 33804400 34.10 14.98
chr12 33923700 33924700 31.24 7.40
chr12 33935900 33936900 31.21 4.07
chr12 34022700 34027900 33.47 15.52
chr12 34248800 34249800 33.46 18.11
chr12 34317100 34318600 33.47 19.16
chr12 34330800 34331800 32.80 12.42
chr12 34428600 34429600 33.00 4.48
chr12 34492000 34493000 31.55 8.81
chr12 34537900 34538900 31.99 16.32
chr12 34571100 34572300 31.08 10.04
chr12 34645600 34646600 32.57 15.84
chr12 34815600 34820800 32.99 8.75
chr12 34834900 34840900 30.29 0.21
chr12 34863000 34865200 31.28 11.55
chr12 35019100 35020100 31.99 11.44
chr12 35153500 35155600 32.64 14.65
chr12 35389400 35390400 33.78 20.25
chr12 35408900 35415600 32.13 18.67
chr12 35523100 35524100 32.12 12.34
chr12 35565600 35566600 31.51 17.85
chr12 35646100 35647100 29.81 6.76
chr12 35723400 35725000 31.35 1.78
chr12 35888200 35889400 32.35 2.37
chr12 35960300 35961300 32.61 18.09
chr12 36033400 36034400 30.74 7.65
chr12 36117100 36118100 32.92 12.91
chr12 36226900 36227900 32.91 19.34
chr12 36343100 36344100 33.79 19.99
chr12 36504500 36505500 31.43 14.03
chr12 36705600 36706700 32.37 16.18
chr12 36722200 36723200 33.74 4.76
chr12 36817000 36818000 30.74 7.37
chr12 36857500 36858600 31.39 10.56
chr12 36897700 36899900 32.72 13.11
chr12 36936500 36939300 31.32 8.07
chr12 37134800 37135900 30.44 0.50
chr12 37160700 37167900 34.97 16.57
chr12 37245500 37247900 31.03 0.33
chr12 37251300 37258000 30.90 0.55
chr12 37305400 37306500 29.97 7.81
chr12 37395900 37397100 33.05 19.66
chr12 37540600 37541800 30.64 0.12
chr12 37723800 37724800 32.54 15.53
chr12 37845200 37847900 31.04 16.08
chr12 37899600 37901100 31.75 2.93
chr12 37966700 37967700 32.44 15.00
chr12 38024400 38027900 31.35 0.12
chr12 38028000 38029700 29.96 0.67
chr12 38297300 38298300 32.20 9.73
chr12 38352100 38353100 31.39 8.22
chr12 38578900 38579900 32.20 2.59
chr12 38601600 38604800 32.87 3.55
chr12 38651900 38653200 32.82 1.09
chr12 38671200 38676500 32.13 0.65
chr12 38714600 38715600 33.14 13.25
chr12 38750100 38751800 31.42 18.23
chr12 38881700 38882700 33.95 19.77
chr12 38904400 38905400 33.20 16.05
chr12 38928000 38929000 32.82 5.11
chr12 39011500 39014500 33.96 12.93
chr12 39039100 39040100 33.15 3.66
chr12 39286700 39287700 34.42 10.09
chr12 39314300 39315400 30.62 1.17
chr12 39331500 39332700 33.76 6.79
chr12 39534500 39542200 32.27 0.38
chr12 39625900 39626900 30.23 14.55
chr12 39741100 39744500 33.19 13.55
chr12 39772400 39773400 30.48 13.83
chr12 39822600 39823600 31.08 10.44
chr12 39855100 39856100 32.10 18.28
chr12 39920800 39921800 37.72 1.63
chr12 39978200 39985100 32.56 5.00
chr12 39988200 39991600 29.16 5.30
chr12 40120200 40121200 30.82 7.60
chr12 40138000 40139000 32.82 10.21
chr12 40257100 40258200 31.58 1.02
chr12 40344400 40345400 32.13 15.57
chr12 40359500 40360600 31.59 16.84
chr12 40438500 40439600 30.88 15.35
chr12 40466900 40467900 29.59 12.30
chr12 40617700 40619500 30.12 1.06
chr12 40865700 40866700 31.01 6.19
chr12 40886400 40887800 27.92 7.20
chr12 40937400 40938400 33.92 6.81
chr12 41095100 41096700 31.43 0.76
chr12 41211600 41212900 33.79 15.12
chr12 41284600 41285600 33.13 18.28
chr12 41298700 41301700 30.50 6.02
chr12 41315600 41317900 33.88 1.60
chr12 41338600 41339600 30.60 5.73
chr12 41645900 41647000 32.52 18.06
chr12 41768200 41769200 31.78 11.16
chr12 41869900 41870900 33.06 12.50
chr12 42071100 42072600 30.03 0.93
chr12 42117700 42118700 31.59 17.30
chr12 42148000 42151500 32.01 10.10
chr12 42208000 42209100 31.55 14.11
chr12 42232800 42233900 32.48 0.01
chr12 42271200 42272200 31.82 15.92
chr12 42293300 42294300 32.56 16.22
chr12 42405200 42407000 30.76 1.75
chr12 42514500 42516900 31.62 2.79
chr12 42583300 42584300 29.63 10.23
chr12 42659900 42662300 33.06 19.41
chr12 42690600 42691600 32.47 15.07
chr12 42769600 42770700 32.63 19.28
chr12 43024900 43025900 31.01 6.57
chr12 43053000 43054000 36.01 5.87
chr12 43092900 43093900 31.25 5.45
chr12 43111700 43112700 29.96 3.57
chr12 43134300 43135600 31.71 15.72
chr12 43164000 43165100 32.89 17.92
chr12 43168800 43169800 34.25 18.23
chr12 43195600 43196600 31.70 14.57
chr12 43229900 43231500 33.15 18.88
chr12 43364000 43365000 32.13 4.76
chr12 43439700 43440700 33.20 15.62
chr12 43650500 43651500 32.64 4.30
chr12 43756000 43757000 32.57 3.76
chr12 43782100 43786600 32.66 8.63
chr12 43803500 43804500 30.18 16.32
chr12 43820200 43821600 31.40 17.72
chr12 43896000 43897000 33.05 14.58
chr12 43944100 43945300 29.21 2.73
chr12 43996400 43999900 33.73 18.89
chr12 44075000 44076000 33.56 10.53
chr12 44103700 44104700 34.26 10.17
chr12 44165500 44166500 30.48 4.72
chr12 44232100 44233100 33.75 5.24
chr12 44511500 44512500 34.70 13.48
chr12 44684100 44686400 32.17 14.92
chr12 44698600 44699600 32.55 17.69
chr12 44838300 44839300 31.79 8.29
chr12 44852300 44853700 31.34 16.90
chr12 44917600 44918800 26.00 0.68
chr12 44972300 44973300 31.63 5.04
chr12 45443600 45447000 32.90 18.56
chr12 45494600 45495700 31.75 14.96
chr12 45708000 45709000 31.45 10.56
chr12 45805100 45806100 32.85 7.43
chr12 45819700 45821000 34.22 16.58
chr12 45917800 45918800 31.50 8.79
chr12 45986900 45987900 30.74 9.12
chr12 45988000 45989000 30.22 12.66
chr12 46084100 46085100 31.19 14.82
chr12 46143400 46145400 31.19 18.14
chr12 46361100 46365000 33.03 0.43
chr12 46372900 46373900 29.56 0.75
chr12 46391800 46392800 32.93 9.36
chr12 46634600 46635600 33.01 17.75
chr12 46678800 46679800 31.42 9.64
chr12 46718900 46724900 31.06 17.53
chr12 46879100 46880400 32.17 15.43
chr12 47032700 47033700 32.02 9.22
chr12 47317900 47318900 31.01 15.00
chr12 47414200 47415200 31.39 14.62
chr12 47456200 47458700 31.81 4.48
chr12 47471900 47472900 29.68 9.78
chr12 47510700 47511700 31.79 10.16
chr12 47748800 47752700 32.40 13.69
chr12 47772500 47773500 32.90 18.08
chr12 47802900 47804400 35.35 2.56
chr12 48130900 48134600 34.94 18.80
chr12 48308000 48309400 32.55 0.58
chr12 48426100 48427200 31.56 16.22
chr12 48448000 48453600 33.17 1.71
chr12 48599100 48601100 32.89 0.65
chr12 48611600 48612600 33.78 19.05
chr12 48632500 48633500 30.57 15.14
chr12 48750900 48752700 31.45 0.93
chr12 48800100 48803500 32.24 1.09
chr12 48890600 48894600 32.66 13.03
chr12 48978200 48980600 32.37 1.58
chr12 49013000 49014600 28.09 2.77
chr12 49032800 49033800 24.06 10.41
chr12 49076500 49078300 25.96 0.04
chr12 49136000 49137000 29.96 4.66
chr12 49175500 49183100 30.57 6.85
chr12 49202000 49203000 33.40 14.79
chr12 49349400 49352000 31.92 1.22
chr12 49378300 49379300 32.08 7.92
chr12 49411400 49412400 32.73 18.46
chr12 49571400 49572700 34.25 8.57
chr12 49589700 49594600 37.41 0.38
chr12 49614100 49616200 27.76 11.37
chr12 49677900 49679400 33.59 13.88
chr12 49815500 49816600 34.05 6.24
chr12 49900400 49902000 29.27 14.09
chr12 49915100 49916500 24.16 4.20
chr12 49950100 49951900 31.99 13.52
chr12 49988700 49990000 26.13 10.18
chr12 50018400 50019400 25.34 8.23
chr12 50037600 50038600 27.35 7.60
chr12 50118500 50119500 25.00 4.41
chr12 50130400 50134100 30.14 1.43
chr12 50174500 50175500 27.64 11.29
chr12 50195700 50197100 29.15 16.05
chr12 50335400 50336400 28.64 12.99
chr12 50431200 50433200 27.93 3.55
chr12 50465600 50466700 27.07 10.05
chr12 50505200 50506200 26.63 12.73
chr12 50516100 50521500 31.60 2.48
chr12 50548000 50555300 32.54 0.33
chr12 50605000 50606300 29.09 2.25
chr12 50708700 50709800 26.77 3.32
chr12 50743300 50744900 29.88 11.62
chr12 50797000 50805200 31.11 12.54
chr12 50873000 50874200 31.58 3.00
chr12 50921500 50922600 30.22 13.95
chr12 50950700 50952000 34.88 11.59
chr12 51001800 51003000 24.16 5.93
chr12 51009200 51017800 29.02 11.14
chr12 51056000 51057000 31.29 10.72
chr12 51094400 51095500 33.27 4.45
chr12 51156400 51158200 28.27 7.63
chr12 51193500 51194800 27.14 13.03
chr12 51251300 51252300 27.91 10.57
chr12 51269500 51270900 34.37 15.10
chr12 51334200 51335200 27.96 7.14
chr12 51356500 51358100 30.83 11.02
chr12 51385000 51386300 26.58 10.34
chr12 51400900 51402000 27.71 8.33
chr12 51416600 51417900 29.14 9.06
chr12 51509800 51511900 36.64 7.76
chr12 51633900 51635000 32.65 12.46
chr12 51670300 51675000 28.59 11.62
chr12 51708000 51709200 28.71 11.36
chr12 51928200 51929300 36.40 2.14
chr12 52050000 52051000 27.96 9.48
chr12 52071300 52072300 30.73 4.60
chr12 52108000 52114100 32.53 11.42
chr12 52152500 52159600 29.45 13.76
chr12 52200000 52201000 29.55 5.89
chr12 52221000 52222000 25.38 10.86
chr12 52248100 52249100 30.84 4.22
chr12 52273500 52274500 31.28 6.77
chr12 52298700 52299700 34.49 7.07
chr12 52310500 52318400 28.03 4.92
chr12 52328000 52329000 28.16 7.75
chr12 52436400 52438400 32.22 14.80
chr12 52450800 52452000 33.03 18.93
chr12 52478300 52479600 30.55 7.98
chr12 52530600 52531700 32.16 13.72
chr12 52550700 52552100 32.30 1.35
chr12 52569400 52570600 32.55 16.23
chr12 52601800 52603400 30.24 13.41
chr12 52625300 52627400 34.28 14.60
chr12 52648300 52649900 30.57 15.08
chr12 52734300 52735300 29.38 13.26
chr12 52805100 52807900 33.37 15.25
chr12 52854700 52857100 34.82 9.63
chr12 52906200 52907200 33.97 8.35
chr12 52988900 52994900 37.42 19.87
chr12 53162700 53167900 32.98 0.42
chr12 53168000 53169000 30.63 1.75
chr12 53218300 53219700 32.31 16.65
chr12 53248000 53249000 30.96 3.19
chr12 53328800 53329900 36.39 12.34
chr12 53410100 53411300 31.52 10.79
chr12 53446000 53447500 25.75 0.78
chr12 53468500 53469500 32.88 8.60
chr12 53495900 53498700 33.06 13.93
chr12 53510600 53513600 35.36 20.24
chr12 53635000 53636000 31.14 5.10
chr12 53822500 53823500 33.14 16.47
chr12 53873700 53875500 32.66 5.57
chr12 54101500 54102500 34.67 14.64
chr12 54197800 54204200 31.71 17.11
chr12 54339800 54344900 31.82 13.80
chr12 54374700 54377300 31.96 9.42
chr12 54398500 54402800 34.26 13.71
chr12 54411200 54413100 27.71 1.70
chr12 54492600 54493600 36.37 17.54
chr12 54528900 54530100 31.94 12.11
chr12 54583400 54584400 30.96 12.02
chr12 54588000 54589900 31.40 9.04
chr12 54671800 54675400 30.94 2.77
chr12 54761100 54762100 25.97 13.27
chr12 54825100 54826100 29.73 9.53
chr12 54846000 54847400 27.03 7.76
chr12 54868700 54869700 35.54 11.20
chr12 54897800 54899100 35.10 16.56
chr12 55009900 55011400 36.06 14.52
chr12 55065200 55066900 31.16 17.47
chr12 55225800 55226800 31.86 9.99
chr12 55241900 55243900 33.49 17.10
chr12 55281800 55283100 34.52 7.94
chr12 55297000 55298200 31.27 0.20
chr12 55381700 55382700 31.40 15.67
chr12 55401200 55402200 32.64 9.74
chr12 55710000 55713200 32.83 18.15
chr12 55905300 55906300 33.06 15.58
chr12 55909400 55910400 32.85 8.14
chr12 56011200 56012200 33.36 19.76
chr12 56078900 56082700 33.90 20.14
chr12 56428500 56429500 34.02 13.79
chr12 56543800 56544800 32.97 16.78
chr12 56568000 56569000 33.78 9.85
chr12 56726900 56727900 32.22 4.35
chr12 56786900 56787900 34.54 15.16
chr12 56951900 56959800 32.66 14.43
chr12 57026600 57027600 31.93 14.00
chr12 57036100 57037100 32.87 7.08
chr12 57058300 57059300 32.48 2.81
chr12 57291200 57292500 32.47 16.96
chr12 57310700 57311700 33.58 4.35
chr12 57408600 57409600 33.43 6.26
chr12 57624500 57625500 33.10 13.97
chr12 57674600 57675600 33.54 8.86
chr12 57729900 57730900 33.51 15.15
chr12 57857200 57858200 33.44 19.06
chr12 58120400 58122100 32.16 5.06
chr12 58372300 58373300 32.90 12.60
chr12 58603600 58607700 32.01 10.30
chr12 58608000 58610500 32.56 15.62
chr12 58715900 58716900 34.62 10.70
chr12 58798800 58801900 32.78 3.80
chr12 58989000 58990000 29.35 14.33
chr12 59016600 59018200 31.34 10.12
chr12 59173900 59175200 34.93 11.26
chr12 59190800 59191800 31.49 17.41
chr12 59221700 59224100 32.47 9.08
chr12 59242500 59243500 33.85 17.80
chr12 59288000 59295100 31.78 3.31
chr12 59517200 59518200 32.72 4.46
chr12 59676700 59677700 31.28 9.13
chr12 59715300 59716300 34.72 12.10
chr12 59781300 59787600 31.25 10.43
chr12 59902900 59903900 34.14 19.53
chr12 59957100 59958100 33.39 6.56
chr12 59999500 60001300 33.58 8.17
chr12 60019500 60020500 33.74 14.45
chr12 60096000 60097000 31.96 9.65
chr12 60137500 60138500 33.38 8.70
chr12 60221600 60222600 34.39 18.08
chr12 60236400 60237400 33.21 8.41
chr12 60282300 60287900 32.30 14.30
chr12 60370300 60374400 32.26 13.39
chr12 60594900 60595900 32.58 18.82
chr12 60680300 60681300 32.27 18.42
chr12 60751100 60753400 35.29 19.49
chr12 60997300 60998500 31.52 18.23
chr12 61024500 61026100 33.22 18.41
chr12 61048000 61049000 29.73 3.46
chr12 61168000 61169000 31.82 0.00
chr12 61204100 61205100 31.42 9.01
chr12 61299500 61300500 32.31 6.18
chr12 61348100 61349800 31.49 7.80
chr12 61418800 61419800 33.49 15.06
chr12 61466500 61467700 34.54 17.36
chr12 61476700 61477700 28.47 9.70
chr12 61517100 61518200 30.88 3.10
chr12 61663500 61664500 33.34 6.21
chr12 61670400 61672200 32.18 10.38
chr12 61741200 61742500 30.55 1.08
chr12 61785800 61787000 33.48 4.79
chr12 61872300 61873300 31.04 8.88
chr12 61922000 61923000 30.49 8.38
chr12 61996800 61998000 31.28 17.54
chr12 62048000 62049000 30.60 9.09
chr12 62080500 62081500 31.67 11.03
chr12 62148700 62149700 34.61 7.22
chr12 62171000 62172000 32.92 17.95
chr12 62288000 62289000 32.85 13.98
chr12 62363800 62364800 32.41 18.60
chr12 62491500 62492500 32.86 15.37
chr12 62777500 62778500 36.81 15.07
chr12 62828000 62835700 37.82 0.18
chr12 62913200 62914200 32.60 13.65
chr12 63011300 63012300 32.76 14.92
chr12 63052600 63053600 32.97 14.33
chr12 63094600 63097800 32.88 12.44
chr12 63145700 63146700 32.58 8.22
chr12 63168200 63169200 33.57 19.78
chr12 63285800 63286800 32.40 6.95
chr12 63333900 63334900 34.12 10.82
chr12 63512200 63513800 32.46 1.19
chr12 63690400 63692500 35.85 2.73
chr12 63831400 63832400 30.52 9.97
chr12 63855300 63856300 32.28 13.17
chr12 63922700 63923700 32.98 19.68
chr12 63972100 63973100 31.45 8.96
chr12 64070200 64071200 31.30 10.25
chr12 64142900 64143900 33.87 15.36
chr12 64209400 64210400 32.19 14.82
chr12 64269600 64270900 32.70 16.26
chr12 64370900 64372200 32.29 16.30
chr12 64433700 64441900 32.65 12.05
chr12 64533300 64534300 32.23 11.78
chr12 64648000 64649000 31.99 6.91
chr12 64720000 64721200 30.55 6.83
chr12 65096300 65099600 32.59 9.46
chr12 65159500 65167100 36.70 1.21
chr12 65363400 65364400 34.28 16.57
chr12 65379000 65383800 24.51 10.42
chr12 65470700 65477200 34.47 5.75
chr12 65633100 65635300 32.27 1.78
chr12 65649500 65650600 31.04 1.32
chr12 65808300 65809300 32.90 19.72
chr12 65840000 65841100 35.82 4.39
chr12 65875000 65876100 28.45 13.46
chr12 65941500 65943100 29.96 11.41
chr12 66030300 66031300 30.92 18.35
chr12 66164900 66167500 33.11 4.01
chr12 66326800 66327800 32.87 12.63
chr12 66442700 66443700 34.03 13.45
chr12 66513400 66515200 31.48 0.31
chr12 66532500 66533500 32.34 5.74
chr12 66592900 66593900 33.51 8.30
chr12 66726900 66727900 34.11 15.02
chr12 66801300 66802300 31.39 14.08
chr12 66839500 66841600 34.24 18.78
chr12 66965300 66966400 32.07 12.14
chr12 66968000 66969000 32.36 7.65
chr12 66997500 66999100 33.57 14.14
chr12 67016500 67017500 34.76 18.52
chr12 67039500 67046800 31.43 3.28
chr12 67069100 67070900 32.17 2.00
chr12 67102700 67103700 34.71 1.24
chr12 67146100 67147100 33.59 13.86
chr12 67162300 67163700 33.21 12.30
chr12 67186900 67187900 32.74 18.16
chr12 67206500 67207600 33.56 10.85
chr12 67302800 67304200 32.52 16.14
chr12 67313400 67314400 33.50 18.08
chr12 67384800 67386100 29.51 0.66
chr12 67463700 67465400 29.28 7.46
chr12 67519900 67524800 30.43 16.02
chr12 67544600 67546600 34.49 15.43
chr12 67559000 67560000 30.31 17.76
chr12 67739300 67740300 30.53 16.46
chr12 67884300 67885800 33.17 4.76
chr12 67897200 67898200 31.82 12.04
chr12 67916200 67917200 32.13 12.90
chr12 67977000 67978400 34.14 5.11
chr12 68026500 68027900 34.07 8.68
chr12 68093000 68097400 29.21 13.52
chr12 68150800 68151800 30.02 13.96
chr12 68284400 68285400 33.10 16.52
chr12 68370800 68371800 30.46 15.57
chr12 68453000 68454200 30.37 11.80
chr12 68540000 68542700 28.72 10.30
chr12 68610000 68611100 27.40 7.57
chr12 68644300 68646000 35.41 11.22
chr12 68657800 68658800 26.63 11.66
chr12 68702300 68707700 33.16 17.56
chr12 68723800 68724800 30.09 2.88
chr12 68729500 68730500 34.01 11.11
chr12 68765300 68767900 31.04 10.94
chr12 68768500 68771700 30.56 16.06
chr12 68822500 68823500 31.64 5.51
chr12 69033200 69034200 32.00 6.11
chr12 69049000 69050000 29.73 13.23
chr12 69090500 69091600 31.07 5.78
chr12 69146400 69147400 35.45 17.34
chr12 69226400 69227400 32.06 4.36
chr12 69286500 69287500 30.55 3.69
chr12 69362600 69363600 30.54 16.50
chr12 69491700 69492700 33.82 16.00
chr12 69545200 69546200 30.51 10.71
chr12 69583300 69584400 32.96 12.18
chr12 69641700 69642800 32.92 1.23
chr12 69746500 69747500 26.46 4.54
chr12 69806100 69807200 33.44 6.51
chr12 69841500 69842500 33.56 11.64
chr12 69866800 69867800 30.12 14.04
chr12 69938800 69939800 34.40 8.55
chr12 70048100 70049200 34.32 8.24
chr12 70116100 70117900 29.80 16.06
chr12 70143000 70144000 31.95 15.83
chr12 70518500 70521000 32.09 8.43
chr12 70623700 70624700 32.67 11.66
chr12 70764900 70766300 32.18 18.66
chr12 70841700 70842700 30.59 11.93
chr12 70854100 70856900 37.07 1.55
chr12 70968300 70969300 30.74 12.16
chr12 71039400 71040400 31.61 8.47
chr12 71073800 71074800 31.97 4.87
chr12 71158600 71159600 31.66 15.60
chr12 71238000 71239000 31.80 10.17
chr12 71571000 71572300 32.37 16.55
chr12 71695600 71696700 32.54 13.20
chr12 71809800 71810800 31.71 13.58
chr12 71962700 71963700 32.01 12.11
chr12 71992000 71993000 33.00 5.32
chr12 72143300 72145700 33.09 0.63
chr12 72173100 72178100 30.17 1.04
chr12 72269900 72271200 31.95 14.40
chr12 72376900 72378000 32.53 18.98
chr12 72472800 72473800 26.15 4.55
chr12 72539700 72540700 36.07 11.19
chr12 72564200 72565800 29.69 9.27
chr12 72613300 72614900 34.28 18.50
chr12 72739100 72740100 32.32 4.78
chr12 72768000 72769300 29.00 10.86
chr12 72792800 72797000 33.08 18.62
chr12 72818300 72819700 33.33 18.83
chr12 72923800 72925600 30.72 1.33
chr12 72995300 72996400 35.33 17.14
chr12 73010200 73012000 28.57 4.76
chr12 73036300 73038900 35.09 16.35
chr12 73218400 73219400 32.75 11.92
chr12 73271700 73272700 28.54 6.83
chr12 73364800 73365800 33.19 19.80
chr12 73413300 73414300 33.13 18.31
chr12 73479500 73487300 34.20 16.39
chr12 73496000 73497100 28.93 2.84
chr12 73538500 73539800 32.49 3.72
chr12 73634700 73635700 34.28 9.66
chr12 73658300 73659400 33.86 11.01
chr12 73757700 73758700 32.65 9.77
chr12 73841100 73842100 31.35 6.80
chr12 73961100 73962100 34.01 7.76
chr12 73988200 73989800 33.74 4.96
chr12 74019600 74020600 31.11 14.99
chr12 74062300 74063300 31.89 17.41
chr12 74171800 74173100 33.21 16.48
chr12 74311700 74320400 30.88 13.12
chr12 74346100 74347200 32.06 18.72
chr12 74382400 74383400 31.72 7.15
chr12 74495600 74497300 27.59 8.72
chr12 74535400 74536400 30.73 15.24
chr12 74564200 74565700 32.46 2.71
chr12 74628300 74629400 33.50 16.71
chr12 74656400 74657700 33.13 4.10
chr12 74711400 74719000 25.72 0.21
chr12 74728000 74729000 32.42 15.94
chr12 74749100 74750900 34.82 3.54
chr12 74899000 74900500 33.06 15.51
chr12 74974300 74975300 31.87 15.35
chr12 75039600 75040700 31.14 11.52
chr12 75085100 75086100 31.60 5.20
chr12 75109800 75111400 34.37 10.97
chr12 75153600 75155200 34.04 18.88
chr12 75222500 75223500 32.08 4.55
chr12 75414200 75416200 32.58 18.21
chr12 75500200 75501200 33.49 15.95
chr12 75544300 75545400 31.59 17.66
chr12 75573300 75574300 33.80 14.50
chr12 75657300 75658300 28.58 14.15
chr12 75824200 75825200 31.65 4.81
chr12 75879100 75880100 31.54 12.01
chr12 75896800 75898700 34.57 19.31
chr12 75921800 75923700 30.48 17.64
chr12 75946200 75947200 29.67 8.88
chr12 76004100 76005100 32.79 16.25
chr12 76008100 76009200 32.14 2.36
chr12 76165800 76166800 32.97 17.37
chr12 76240300 76241600 31.76 3.66
chr12 76349200 76350700 31.25 5.08
chr12 76401600 76402600 32.23 10.99
chr12 76463000 76464000 28.82 0.29
chr12 76549400 76550400 31.56 13.62
chr12 76752600 76753800 32.93 10.98
chr12 76903300 76905200 32.85 8.20
chr12 77057300 77058300 32.98 10.89
chr12 77288200 77289400 30.84 7.49
chr12 77380500 77387700 33.03 3.55
chr12 77589400 77597400 29.77 12.00
chr12 77955700 77957600 31.80 3.37
chr12 78038000 78039000 33.27 16.81
chr12 78198800 78203500 31.24 10.23
chr12 78248600 78252800 33.04 0.24
chr12 78313400 78315300 33.04 6.78
chr12 78332900 78334500 33.60 19.67
chr12 78432800 78433800 32.80 16.70
chr12 78691400 78692400 32.07 18.52
chr12 78790000 78791100 31.76 17.39
chr12 79298300 79299300 33.36 6.95
chr12 79508000 79510900 33.31 1.73
chr12 79803600 79804600 32.56 18.04
chr12 79857300 79859600 33.61 6.30
chr12 79916400 79917400 33.92 16.85
chr12 79949600 79950600 32.75 11.28
chr12 80010400 80011400 33.68 18.73
chr12 80166900 80167900 33.74 16.40
chr12 80221400 80223100 33.02 6.59
chr12 80328900 80329900 32.37 16.68
chr12 80389900 80391800 33.30 11.06
chr12 80418200 80419800 31.06 13.74
chr12 80500700 80501700 33.32 19.87
chr12 80550700 80551800 33.70 7.49
chr12 80594500 80595500 32.55 15.34
chr12 80717100 80718500 32.36 18.66
chr12 80748100 80749100 32.71 11.85
chr12 80788000 80789400 30.82 2.51
chr12 80808600 80809600 33.22 16.68
chr12 80833400 80836000 32.10 5.58
chr12 80972500 80973600 32.83 2.06
chr12 81079700 81080900 34.64 19.31
chr12 81211300 81213100 33.20 16.05
chr12 81249100 81251200 34.21 7.88
chr12 81380700 81381700 32.56 9.97
chr12 81417300 81420600 31.21 11.53
chr12 81438600 81439600 28.73 5.66
chr12 81479900 81482500 32.21 8.56
chr12 81521900 81522900 28.97 4.67
chr12 81588400 81590000 32.19 3.24
chr12 81613200 81614200 33.89 13.53
chr12 81656800 81657800 32.23 3.90
chr12 81669000 81670000 32.57 17.16
chr12 81693700 81703000 30.80 16.33
chr12 81734600 81736800 33.61 18.75
chr12 81854400 81856900 28.02 5.76
chr12 81928700 81929700 29.19 12.71
chr12 81993800 81999000 31.82 7.04
chr12 82079300 82081200 31.03 3.98
chr12 82199000 82200900 31.50 6.15
chr12 82226900 82227900 32.16 16.25
chr12 82228000 82229000 35.32 12.68
chr12 82403400 82404400 27.91 14.13
chr12 82410600 82412600 31.21 16.75
chr12 82562900 82563900 27.73 8.53
chr12 82624800 82626800 29.66 11.70
chr12 82673100 82675500 31.82 15.36
chr12 82695300 82697100 32.61 5.08
chr12 82741900 82743300 31.16 10.65
chr12 82771500 82777900 28.38 6.68
chr12 82800700 82802700 27.26 16.30
chr12 82811100 82812400 34.10 10.11
chr12 82832400 82833800 32.18 9.46
chr12 83012700 83014900 32.16 18.01
chr12 83056400 83057400 33.62 4.09
chr12 83079400 83080400 31.24 11.63
chr12 83116000 83117000 30.19 2.34
chr12 83149100 83150100 35.12 5.10
chr12 83245900 83246900 31.34 10.57
chr12 83274900 83282100 33.02 0.71
chr12 83323200 83324400 28.31 10.90
chr12 83409700 83410900 31.98 9.04
chr12 83470700 83472500 30.98 6.51
chr13 3210700 3213900 31.95 1.10
chr13 3234200 3235700 33.44 0.53
chr13 3304200 3305500 33.12 18.71
chr13 3335300 3336900 32.17 17.48
chr13 3420400 3421400 30.84 12.00
chr13 3585000 3586000 32.34 15.89
chr13 3677700 3678700 35.93 17.12
chr13 3720400 3721400 31.41 18.75
chr13 3734800 3736000 34.22 7.78
chr13 3778000 3779700 28.93 0.21
chr13 3824500 3826100 33.84 2.37
chr13 3958400 3959500 33.39 0.21
chr13 4038200 4039200 32.17 17.49
chr13 4149300 4151700 30.11 6.31
chr13 4195500 4197500 29.60 3.17
chr13 4304200 4306000 33.86 4.19
chr13 4657200 4662900 32.22 0.58
chr13 4705600 4708000 33.30 1.18
chr13 4792600 4793600 32.43 16.10
chr13 4963000 4964100 31.86 18.84
chr13 5021800 5023100 30.87 9.94
chr13 5056900 5057900 30.37 4.81
chr13 5130500 5131500 30.74 17.43
chr13 5151300 5155700 32.87 13.76
chr13 5208100 5209200 32.37 17.72
chr13 5395600 5396600 31.27 3.81
chr13 5559800 5561100 32.63 12.95
chr13 5639000 5640400 30.78 0.51
chr13 5645100 5646500 30.78 0.82
chr13 5749300 5750400 34.37 2.46
chr13 5786300 5787300 30.78 5.98
chr13 5822800 5824100 33.38 12.95
chr13 5849300 5850400 33.41 16.24
chr13 5963100 5964100 32.84 11.70
chr13 5964200 5965200 33.64 10.08
chr13 6004200 6005200 32.11 14.92
chr13 6057100 6058100 34.07 15.84
chr13 6112800 6115300 31.26 17.69
chr13 6150800 6152100 32.43 18.79
chr13 6187300 6196500 32.01 0.56
chr13 6258700 6261600 33.60 19.49
chr13 6296700 6297700 33.81 18.81
chr13 6338700 6344100 31.51 7.03
chr13 6558700 6559700 32.35 4.59
chr13 6670000 6671000 33.30 16.75
chr13 6858900 6859900 30.84 3.83
chr13 7034800 7035800 33.11 4.05
chr13 7055700 7056800 32.78 15.95
chr13 7173500 7174800 29.88 9.21
chr13 7269600 7274000 32.04 1.26
chr13 7294100 7295100 33.43 13.71
chr13 7451500 7452500 30.39 10.97
chr13 7556400 7557400 31.62 12.24
chr13 7587500 7588500 33.17 17.71
chr13 7722000 7723000 33.70 20.06
chr13 8056900 8059600 31.56 1.56
chr13 8142200 8143400 33.01 7.64
chr13 8182100 8183200 34.44 18.82
chr13 8243100 8244100 33.35 17.79
chr13 8556200 8558300 34.76 4.61
chr13 8654700 8655700 31.11 13.41
chr13 8859400 8860400 32.68 18.26
chr13 8903100 8904100 31.93 13.26
chr13 9003000 9004000 30.15 16.03
chr13 9027100 9030000 33.96 18.59
chr13 9069400 9077600 27.56 0.15
chr13 9084700 9087500 31.54 9.62
chr13 9159400 9160400 35.56 1.77
chr13 9216400 9217600 33.23 3.35
chr13 9233500 9237300 32.12 17.91
chr13 9289800 9290800 29.95 8.50
chr13 9351700 9352700 32.37 6.07
chr13 9372100 9373700 31.84 2.56
chr13 9604200 9605200 30.14 9.99
chr13 9688600 9689600 30.63 8.20
chr13 9814200 9815400 31.53 17.97
chr13 9844200 9848900 34.57 0.27
chr13 10056600 10058300 30.58 7.12
chr13 10132800 10133800 31.62 16.77
chr13 10208600 10209600 32.62 12.35
chr13 10274000 10276900 31.76 9.98
chr13 10299000 10301900 32.21 0.48
chr13 10512400 10513400 33.63 16.78
chr13 10619100 10620100 33.05 18.80
chr13 10645300 10647300 30.31 2.82
chr13 10729600 10731200 32.64 11.65
chr13 10789500 10790500 32.20 9.54
chr13 10833500 10835500 32.23 3.10
chr13 10864200 10869300 34.76 3.62
chr13 10975600 10976600 33.05 4.95
chr13 11051400 11055700 31.95 10.13
chr13 11066700 11068700 34.42 1.92
chr13 11182700 11184000 31.72 6.88
chr13 11280300 11281300 31.86 6.78
chr13 11559100 11560100 32.04 16.97
chr13 11565800 11575700 27.72 0.01
chr13 11697700 11698700 32.14 18.93
chr13 11722300 11723300 28.79 10.64
chr13 11725100 11726100 33.27 6.95
chr13 11995700 11996800 31.02 4.03
chr13 12021100 12022900 30.06 0.02
chr13 12068800 12070700 32.40 2.91
chr13 12279500 12280500 32.84 14.56
chr13 12287100 12292100 33.09 19.65
chr13 12498500 12499600 32.05 18.21
chr13 12582900 12583900 32.39 16.12
chr13 12710500 12712200 31.14 15.36
chr13 12885700 12886700 33.10 14.98
chr13 12921400 12922400 33.37 13.12
chr13 12924200 12925200 31.33 13.84
chr13 13158000 13159400 34.02 0.43
chr13 13196400 13197800 33.00 12.89
chr13 13247600 13248600 30.57 12.38
chr13 13332300 13333500 32.91 16.46
chr13 13402600 13403900 30.45 2.92
chr13 13497400 13498400 32.70 3.57
chr13 13588300 13593100 34.48 15.19
chr13 13621100 13622100 32.56 13.53
chr13 13907600 13909500 32.82 19.43
chr13 14052900 14053900 33.11 18.92
chr13 14085200 14093500 26.24 12.33
chr13 14105600 14106800 32.72 18.68
chr13 14185700 14186800 31.67 8.94
chr13 14424200 14425200 27.06 4.36
chr13 14466500 14468400 30.80 8.29
chr13 14521400 14522800 32.05 19.06
chr13 14696900 14698200 31.78 17.11
chr13 14774300 14778000 30.19 0.42
chr13 14805700 14806700 29.76 12.97
chr13 14861500 14863600 31.04 13.11
chr13 14907500 14912600 29.77 2.60
chr13 14927500 14928500 30.22 14.54
chr13 14958400 14959400 33.60 6.91
chr13 14973900 14975200 31.15 0.74
chr13 15084200 15085400 27.92 0.38
chr13 15229600 15230600 31.59 16.99
chr13 15259100 15260200 31.06 15.98
chr13 15376800 15377800 32.75 15.82
chr13 15422600 15423600 33.58 13.90
chr13 15657300 15658400 31.81 10.59
chr13 15702500 15703500 32.62 4.26
chr13 15763100 15764100 31.66 7.01
chr13 15800100 15801100 32.49 5.97
chr13 15979800 15981000 31.18 13.40
chr13 15984700 15985700 33.77 13.94
chr13 16032800 16033800 30.09 12.67
chr13 16129700 16130700 33.54 15.45
chr13 16152800 16153900 30.81 3.42
chr13 16445800 16446800 33.22 3.43
chr13 16676900 16681200 31.69 18.20
chr13 16725200 16726200 31.84 6.38
chr13 16815600 16816600 31.42 4.16
chr13 16884400 16885800 32.65 16.07
chr13 17080100 17081100 33.84 10.84
chr13 17132300 17133400 31.56 17.58
chr13 17225200 17226200 31.92 15.62
chr13 17399200 17400400 31.59 15.72
chr13 17759400 17760400 32.51 4.88
chr13 17918700 17919900 30.98 1.84
chr13 17985300 17990800 30.96 2.00
chr13 18020200 18022100 31.51 12.53
chr13 18054200 18055200 31.61 15.85
chr13 18066000 18074100 31.40 10.76
chr13 18184800 18185800 31.43 13.77
chr13 18279500 18280500 30.97 2.69
chr13 18444800 18446100 33.87 16.32
chr13 18571000 18574000 30.67 0.12
chr13 18692500 18693600 33.68 15.66
chr13 18725900 18726900 32.56 18.83
chr13 18842500 18843500 32.26 8.73
chr13 19038700 19039700 33.04 9.77
chr13 19045600 19047100 31.81 17.91
chr13 19216400 19217400 32.21 6.43
chr13 19269200 19270200 31.46 13.72
chr13 19333600 19335200 32.07 6.44
chr13 19437800 19440200 31.40 13.36
chr13 19483100 19484100 31.25 5.74
chr13 19591500 19592500 31.74 12.97
chr13 19692200 19693800 30.08 0.88
chr13 19724300 19725600 31.66 17.53
chr13 19783100 19784100 30.23 3.20
chr13 19926700 19928000 31.52 13.58
chr13 19964900 19969500 32.92 10.35
chr13 20033900 20034900 30.85 9.23
chr13 20215400 20216400 32.00 9.41
chr13 20261500 20262500 34.56 5.84
chr13 20380900 20381900 30.21 1.94
chr13 20447600 20448700 32.17 17.35
chr13 20484200 20485200 31.24 13.08
chr13 20511400 20512400 30.82 10.80
chr13 20577400 20578400 30.45 2.51
chr13 20729400 20730600 30.07 0.55
chr13 20748500 20752400 32.32 11.12
chr13 20876800 20877800 31.04 10.89
chr13 20957400 20963000 34.76 3.85
chr13 20986500 20988300 32.39 7.95
chr13 21080100 21082700 34.62 19.51
chr13 21175000 21176000 33.34 16.87
chr13 21189100 21190200 31.42 10.52
chr13 21450400 21451400 33.56 5.31
chr13 21568400 21569400 32.46 7.22
chr13 21638500 21639500 32.33 18.61
chr13 21673400 21676400 32.24 8.82
chr13 21869400 21870500 31.77 16.34
chr13 21885400 21886400 34.47 19.22
chr13 21915000 21916100 33.00 10.04
chr13 21981700 21982700 32.96 16.60
chr13 22124200 22126900 33.78 18.38
chr13 22204500 22205600 31.52 17.75
chr13 22237200 22238200 32.20 15.21
chr13 22314300 22315300 30.59 11.22
chr13 22495600 22496600 32.18 14.25
chr13 22553400 22554800 30.53 1.96
chr13 22638400 22639400 32.11 16.76
chr13 22759200 22761100 31.92 0.18
chr13 22831100 22832300 31.84 16.31
chr13 23084600 23085600 31.67 8.60
chr13 23344600 23345600 32.78 17.47
chr13 23376900 23377900 31.47 12.12
chr13 23396300 23398000 32.04 1.01
chr13 23857700 23861200 29.18 9.56
chr13 23864800 23865900 32.93 18.47
chr13 24014400 24015600 32.20 1.87
chr13 24074300 24076600 31.61 16.86
chr13 24207900 24208900 31.16 13.35
chr13 24228700 24229700 31.89 18.11
chr13 24270100 24271100 32.40 7.18
chr13 24626900 24627900 32.24 13.97
chr13 24815900 24817200 31.59 18.66
chr13 24884800 24885800 31.39 16.94
chr13 24998100 25000400 32.84 8.70
chr13 25207800 25208800 32.31 9.70
chr13 25240400 25241400 34.62 16.65
chr13 25313700 25314700 31.56 17.72
chr13 25373800 25378800 35.55 0.35
chr13 25446200 25447200 30.29 3.47
chr13 25514800 25515800 32.95 12.92
chr13 25570400 25571400 31.81 7.28
chr13 25675400 25676400 31.40 16.66
chr13 25857100 25859900 32.23 2.40
chr13 26003100 26004100 33.10 19.19
chr13 26029700 26031200 32.63 10.44
chr13 26115100 26116100 31.61 9.62
chr13 26132200 26133900 33.46 10.66
chr13 26240200 26241800 30.35 0.12
chr13 26278400 26279400 33.44 17.53
chr13 26284800 26285800 32.02 3.69
chr13 26388900 26389900 31.47 15.21
chr13 26531200 26532600 33.54 1.21
chr13 26645200 26646200 31.48 15.89
chr13 26791000 26792000 33.56 18.05
chr13 26880500 26881500 33.04 17.36
chr13 27485000 27486000 30.94 6.52
chr13 27632800 27635900 32.26 3.01
chr13 27816100 27817100 32.31 16.72
chr13 28196000 28202900 35.33 8.14
chr13 28341400 28342400 31.26 10.38
chr13 28396300 28397300 32.06 16.17
chr13 28576300 28577800 31.07 11.21
chr13 28599600 28600600 31.17 4.52
chr13 28673400 28674500 29.98 16.09
chr13 28867900 28869600 31.47 15.40
chr13 29004200 29008400 31.68 15.42
chr13 29102800 29104100 33.81 16.87
chr13 29133400 29134700 32.57 5.89
chr13 29294300 29295300 32.05 7.52
chr13 29315300 29316700 32.38 0.22
chr13 29635600 29638100 31.91 15.34
chr13 29760200 29761200 31.38 11.32
chr13 29831900 29832900 32.81 5.44
chr13 29970400 29971400 31.60 10.06
chr13 30313000 30315100 32.24 18.74
chr13 30520300 30521300 32.99 11.86
chr13 30584200 30585300 33.76 15.93
chr13 30951000 30953900 31.93 10.73
chr13 31405900 31406900 32.45 9.01
chr13 31432300 31433300 31.64 10.36
chr13 31595800 31596800 32.39 16.02
chr13 31737400 31738400 31.49 4.31
chr13 31850400 31851400 31.99 17.74
chr13 32142300 32144100 33.18 0.91
chr13 32427700 32434600 32.03 14.10
chr13 32489100 32491700 29.58 1.46
chr13 32535400 32541300 29.98 1.76
chr13 32587600 32592300 30.04 9.06
chr13 32617100 32624100 29.48 17.13
chr13 32764200 32765300 31.70 4.00
chr13 32830700 32834000 33.38 16.17
chr13 32849500 32856300 29.23 8.83
chr13 32925000 32926000 31.30 14.71
chr13 33015600 33016600 31.37 6.41
chr13 33092600 33095700 29.28 10.71
chr13 33120500 33121500 30.96 4.04
chr13 33310600 33312000 28.34 14.28
chr13 33374100 33375100 30.91 8.08
chr13 33442900 33444100 30.34 3.12
chr13 33444200 33445700 32.58 2.26
chr13 33464200 33466300 32.64 14.43
chr13 33505000 33507800 30.59 7.47
chr13 33678700 33682200 31.92 18.02
chr13 33955600 33957800 29.00 12.11
chr13 33990600 33992000 31.41 1.75
chr13 34050500 34051500 31.43 8.36
chr13 34108300 34109300 31.83 16.77
chr13 34161800 34163600 31.45 17.58
chr13 34166800 34168400 29.33 1.21
chr13 34361500 34363300 32.35 4.39
chr13 34471800 34472800 32.06 17.50
chr13 34664700 34665700 32.29 12.51
chr13 34924200 34925200 32.34 5.36
chr13 35011500 35012600 31.86 18.06
chr13 35161100 35163000 34.35 1.56
chr13 35175300 35176300 30.65 16.07
chr13 35298500 35300000 30.81 6.01
chr13 35376400 35380400 31.58 1.64
chr13 35384700 35385700 31.09 16.84
chr13 35418300 35419300 33.01 7.97
chr13 35630200 35631300 31.62 1.66
chr13 35684200 35685200 33.26 13.36
chr13 35950800 35952100 31.39 2.70
chr13 35979200 35980200 32.94 14.62
chr13 36033200 36036300 32.27 13.67
chr13 36544600 36545600 30.54 15.07
chr13 36580300 36582400 30.99 12.66
chr13 36595300 36597000 32.58 1.40
chr13 36676500 36678100 32.55 1.73
chr13 36919000 36920200 33.31 3.10
chr13 37027600 37028600 33.00 3.28
chr13 37116700 37117700 32.38 18.68
chr13 37129300 37130300 31.54 13.21
chr13 37156000 37164000 32.90 4.31
chr13 37166100 37167300 32.74 3.84
chr13 37464200 37465200 32.58 18.73
chr13 37527900 37533100 30.26 4.39
chr13 37570900 37572800 33.13 18.27
chr13 37639300 37642100 30.77 17.50
chr13 37905000 37906200 32.24 6.84
chr13 37965800 37966800 31.01 6.93
chr13 38086400 38087400 32.39 16.97
chr13 38417800 38419400 33.40 17.65
chr13 38436100 38437400 31.60 17.35
chr13 38490800 38491900 31.78 18.02
chr13 38699900 38700900 33.92 15.86
chr13 38821400 38822400 33.08 19.14
chr13 38930000 38931000 34.20 16.04
chr13 38949400 38950400 32.01 11.67
chr13 39018800 39020000 32.16 1.52
chr13 39121600 39123100 33.09 5.11
chr13 39261500 39263900 32.92 12.98
chr13 39412600 39413600 32.17 13.96
chr13 39510700 39511700 31.92 17.95
chr13 39549300 39550300 30.41 8.97
chr13 39597700 39599600 32.76 15.01
chr13 39680100 39681400 32.67 6.95
chr13 39687700 39688700 33.63 10.27
chr13 39893800 39894800 33.18 3.09
chr13 40034700 40035700 31.54 3.87
chr13 40126800 40127800 33.28 10.26
chr13 40267400 40269000 32.98 18.04
chr13 40369000 40370000 30.18 4.94
chr13 40525400 40526400 31.69 14.61
chr13 40646000 40647100 30.60 11.88
chr13 40700900 40701900 32.91 16.26
chr13 40738000 40740300 31.22 0.38
chr13 40791100 40792100 33.72 8.37
chr13 40886500 40887500 33.92 4.35
chr13 40937700 40938700 33.69 18.98
chr13 40967200 40970500 31.26 4.66
chr13 41119400 41120600 34.44 19.10
chr13 41195100 41196100 34.12 6.71
chr13 41207500 41208500 33.22 15.97
chr13 41407500 41408500 30.67 12.74
chr13 41426900 41427900 33.16 10.10
chr13 41542900 41543900 32.14 15.30
chr13 41546700 41549300 32.08 11.56
chr13 41726700 41727700 30.31 16.60
chr13 42028800 42029800 32.04 4.67
chr13 42139700 42140800 33.02 0.88
chr13 42149900 42150900 32.34 10.73
chr13 42174200 42175200 30.93 11.17
chr13 42202400 42203400 33.22 14.14
chr13 42257300 42258300 32.34 17.14
chr13 42779500 42780500 29.95 13.50
chr13 42910800 42911800 32.84 12.62
chr13 42995500 42996600 31.16 2.53
chr13 43075100 43076300 28.67 13.52
chr13 43112100 43114300 32.11 1.39
chr13 43186500 43187500 30.98 11.81
chr13 43218900 43220500 30.53 8.07
chr13 43242200 43243200 32.24 4.86
chr13 43285200 43287400 32.04 0.20
chr13 43422900 43423900 31.94 8.65
chr13 43438200 43439200 32.66 16.39
chr13 43778000 43782700 29.74 7.45
chr13 43784500 43786100 31.62 11.65
chr13 43862600 43863600 33.01 18.00
chr13 43871300 43872600 33.91 6.68
chr13 43949300 43950300 31.84 10.32
chr13 44044500 44045500 31.76 17.40
chr13 44095200 44103300 31.99 0.75
chr13 44154700 44157300 36.65 0.47
chr13 44184600 44188200 31.29 1.02
chr13 44204200 44205200 32.36 17.76
chr13 44268200 44269200 31.93 18.33
chr13 44493300 44494700 30.05 10.81
chr13 44669900 44670900 33.47 19.52
chr13 44845800 44847200 32.83 3.48
chr13 45005400 45007600 32.78 2.07
chr13 45578500 45579600 31.80 1.43
chr13 45770800 45773400 31.18 0.71
chr13 46048400 46051200 29.48 0.04
chr13 46072800 46073800 31.68 11.38
chr13 46272500 46273500 31.85 8.71
chr13 46291600 46292800 30.36 12.39
chr13 46337000 46339200 30.59 15.35
chr13 46490000 46491000 30.77 14.95
chr13 46694300 46695600 32.31 0.97
chr13 46769400 46770400 32.92 3.61
chr13 46815700 46820300 35.58 10.66
chr13 46844200 46845300 32.98 1.63
chr13 46917200 46919900 32.59 1.05
chr13 46938600 46939600 31.56 6.50
chr13 47179500 47182300 32.47 2.97
chr13 47324200 47325300 30.42 13.74
chr13 47582400 47583400 32.43 14.14
chr13 47646300 47647800 32.67 14.00
chr13 47775000 47776000 31.41 3.37
chr13 47940900 47941900 32.31 14.60
chr13 48348000 48349000 30.64 11.94
chr13 48452500 48453500 31.84 15.93
chr13 48487900 48489000 32.29 2.10
chr13 48948000 48949000 31.65 2.21
chr13 49062700 49064100 33.37 5.02
chr13 49176800 49177800 33.45 11.61
chr13 49312800 49313800 33.62 9.46
chr13 49492900 49493900 32.77 7.34
chr13 49552100 49553100 32.95 13.38
chr13 49798300 49799300 32.52 15.27
chr13 49805300 49806300 33.76 8.46
chr13 49857400 49858400 32.99 6.42
chr13 50018900 50019900 33.10 14.42
chr13 50069800 50070800 32.42 19.18
chr13 50184200 50185200 34.42 3.61
chr13 50300500 50301500 29.74 3.84
chr13 50304200 50305500 32.11 12.13
chr13 50338400 50339400 33.24 16.38
chr13 50519400 50520900 31.12 17.20
chr13 50679100 50680200 31.17 1.96
chr13 50799900 50801000 34.84 6.34
chr13 50806400 50807600 29.68 1.06
chr13 50864400 50868200 32.31 7.95
chr13 50949100 50950100 34.74 20.25
chr13 50966100 50975800 31.87 7.46
chr13 51137300 51138400 32.37 16.95
chr13 51212200 51214500 32.59 16.73
chr13 51230100 51231100 32.72 18.95
chr13 51278000 51279000 32.67 12.31
chr13 51335100 51336100 31.94 2.69
chr13 51536200 51537200 34.20 17.07
chr13 51596000 51598400 32.78 8.51
chr13 51649100 51650200 33.20 18.91
chr13 51726000 51727000 32.85 12.12
chr13 51830100 51831100 35.42 19.93
chr13 51876800 51877800 34.67 16.66
chr13 51891300 51892300 31.61 11.97
chr13 51913400 51914400 33.71 18.80
chr13 51977100 51978700 33.79 3.49
chr13 52097700 52098700 30.33 12.65
chr13 52256000 52257400 32.01 6.78
chr13 52327400 52333500 36.73 5.42
chr13 52398100 52399100 31.76 12.41
chr13 52472800 52473900 33.92 18.04
chr13 52502000 52503400 33.05 17.51
chr13 52604200 52605200 35.10 13.19
chr13 52708200 52709300 32.90 18.79
chr13 52907500 52910100 31.79 14.22
chr13 53062100 53063100 33.13 4.18
chr13 53152100 53153100 33.92 14.36
chr13 53218300 53219300 30.19 6.24
chr13 53235900 53239900 32.01 15.86
chr13 53278900 53280000 31.09 5.98
chr13 53303100 53304100 28.75 4.15
chr13 53304700 53306100 33.56 4.63
chr13 53331800 53333200 31.67 8.26
chr13 53385700 53387000 31.75 2.30
chr13 53604200 53605600 32.01 2.91
chr13 53846200 53853400 32.96 16.00
chr13 54175200 54180500 34.21 2.89
chr13 54601400 54603500 32.63 9.09
chr13 54615800 54617500 31.41 13.72
chr13 54650100 54651100 33.38 12.38
chr13 54704200 54706800 31.83 16.92
chr13 54729300 54734200 33.84 11.44
chr13 54759500 54760500 32.00 7.06
chr13 54921900 54923600 32.85 2.42
chr13 55136400 55137400 33.20 17.33
chr13 55240600 55241900 31.91 11.98
chr13 55372800 55374000 31.91 7.78
chr13 55492700 55494400 32.15 4.96
chr13 55580400 55581400 31.12 11.26
chr13 55658800 55660600 28.28 0.00
chr13 55757600 55758600 32.53 18.80
chr13 55778600 55779700 33.61 15.92
chr13 55800300 55801900 32.88 14.81
chr13 55943100 55944100 33.42 16.23
chr13 56042600 56043600 32.04 8.40
chr13 56143100 56144100 32.41 15.48
chr13 56271900 56272900 32.73 14.47
chr13 56295000 56296100 29.42 11.72
chr13 56439200 56441100 29.27 3.44
chr13 56448400 56453600 31.47 18.06
chr13 56771200 56772200 32.78 17.10
chr13 57072100 57073300 32.73 18.17
chr13 57261500 57262500 30.82 3.62
chr13 58326500 58327500 31.97 10.25
chr13 58424900 58425900 32.36 15.15
chr13 58470100 58471100 32.03 14.57
chr13 58531500 58532500 29.44 4.51
chr13 58644200 58645400 31.77 18.28
chr13 58703000 58704000 30.99 9.96
chr13 58775900 58776900 29.07 4.89
chr13 58938700 58940600 31.06 0.03
chr13 59033400 59034400 33.97 15.55
chr13 59115000 59116000 31.14 17.54
chr13 59331200 59332200 30.84 17.31
chr13 59566700 59567800 32.31 15.95
chr13 59724400 59725400 30.99 6.39
chr13 59824200 59825200 32.72 15.61
chr13 59999200 60000900 31.82 12.43
chr13 60042600 60043600 31.99 13.50
chr13 60261000 60263400 27.44 0.72
chr13 60313300 60314300 32.18 16.97
chr13 60380400 60381400 31.49 14.77
chr13 60890500 60891500 34.07 15.34
chr13 61076700 61077700 31.01 8.07
chr13 61249200 61250400 31.29 18.51
chr13 61382600 61383600 32.70 19.24
chr13 61399100 61400100 32.47 6.00
chr13 61598100 61599200 33.94 13.79
chr13 61754500 61756500 35.22 20.46
chr13 61975500 61976500 30.64 8.80
chr13 61987200 61988200 32.48 4.66
chr13 62019300 62020300 31.73 7.63
chr13 62077900 62080900 30.86 7.33
chr13 62122700 62123700 33.18 7.06
chr13 62164200 62165900 31.29 12.86
chr13 62236000 62237000 31.64 18.44
chr13 62322400 62323800 31.34 0.40
chr13 62380100 62381100 29.42 8.09
chr13 62470600 62471600 32.05 16.91
chr13 62710600 62711600 33.25 3.68
chr13 62976000 62977100 32.08 9.44
chr13 63034100 63035100 33.74 7.32
chr13 63062300 63063300 30.35 17.33
chr13 63132500 63134400 33.09 9.67
chr13 63197300 63198300 32.37 18.75
chr13 63241400 63242600 33.27 0.72
chr13 63422400 63423400 34.44 17.14
chr13 63430800 63432600 33.09 13.46
chr13 63467700 63469300 31.45 12.31
chr13 63491100 63492100 32.34 2.54
chr13 63514000 63515400 32.11 3.71
chr13 63551500 63552500 32.83 18.49
chr13 63574800 63575800 30.79 5.47
chr13 63630500 63631500 33.27 19.28
chr13 63878000 63879000 31.96 3.40
chr13 64072800 64073900 33.64 5.60
chr13 64370100 64371100 31.50 6.54
chr13 64397600 64398600 30.79 18.23
chr13 64410800 64411900 31.58 3.48
chr13 64529600 64530700 31.13 17.81
chr13 64696000 64697000 29.71 2.28
chr13 64718200 64719200 31.59 16.17
chr13 64737200 64738200 30.91 11.74
chr13 64787700 64789200 32.19 16.83
chr13 65006400 65010400 30.56 2.59
chr13 65174500 65178400 35.76 0.77
chr13 65309300 65310600 32.68 11.04
chr13 65535200 65536300 34.02 14.75
chr13 65701900 65702900 32.63 15.17
chr13 65778000 65779000 32.79 9.66
chr13 65885500 65886800 32.16 4.82
chr13 65910100 65911100 33.58 20.01
chr13 66055800 66057200 31.64 17.29
chr13 66109600 66110900 30.45 17.88
chr13 66217200 66219300 32.31 19.23
chr13 66378400 66379400 30.99 11.76
chr13 66438900 66440200 32.14 16.47
chr13 66525400 66529600 30.61 10.08
chr13 66583100 66584100 32.15 12.24
chr13 66584200 66585400 32.00 8.27
chr13 66653200 66654200 31.34 15.59
chr13 66664200 66665200 33.36 15.45
chr13 66696800 66697800 31.56 6.23
chr13 66769100 66770900 32.15 3.60
chr13 66947100 66948200 32.36 12.79
chr13 66983100 66984100 32.21 9.23
chr13 67107200 67108200 32.33 13.61
chr13 67213500 67214500 32.48 4.42
chr13 67269200 67270200 32.69 19.50
chr13 67288100 67289100 30.80 11.12
chr13 67331500 67334000 32.40 13.80
chr13 67424300 67425400 32.21 18.48
chr13 67627100 67628100 30.65 8.86
chr13 67910200 67917200 31.94 17.79
chr13 67927100 67928300 31.67 16.72
chr13 68120900 68122200 32.94 19.10
chr13 68529000 68532900 30.24 8.78
chr13 68566000 68567000 29.85 17.07
chr13 68760100 68761100 31.00 15.62
chr13 68847100 68852800 31.00 10.55
chr13 69018500 69024100 32.12 0.26
chr13 69024200 69027000 31.68 0.66
chr13 69321000 69322000 30.86 12.77
chr13 69341600 69342900 31.45 15.14
chr13 69399000 69400000 31.69 11.93
chr13 69645100 69646100 32.91 8.04
chr13 69706000 69707000 32.01 9.27
chr13 69840500 69841500 32.42 9.19
chr13 69856600 69858000 32.15 11.76
chr13 69973500 69974500 31.48 10.07
chr13 70347500 70350500 30.51 10.86
chr13 70384600 70392700 29.88 16.02
chr13 70429400 70430400 29.54 15.41
chr13 70478800 70479800 30.54 15.14
chr13 70704500 70705500 30.89 6.94
chr13 70818400 70819400 30.21 10.82
chr13 70840000 70841000 29.83 4.32
chr13 70932400 70935500 30.44 1.58
chr13 71032400 71035300 28.10 10.84
chr13 71198700 71199700 31.55 18.23
chr13 71205300 71207200 31.87 13.05
chr13 71228400 71229400 32.24 4.93
chr13 71264400 71265400 32.00 6.53
chr13 71605800 71610200 31.80 12.61
chr13 71632700 71634800 31.14 2.87
chr13 71736400 71737400 30.62 16.03
chr13 71760700 71761700 31.70 15.60
chr13 71809000 71810000 29.97 17.24
chr13 72031000 72032200 32.96 2.65
chr13 72085800 72086800 31.93 9.44
chr13 72118800 72119800 28.53 3.86
chr13 72140400 72141500 32.20 3.26
chr13 72207400 72208400 32.04 18.33
chr13 72230300 72231700 29.89 14.27
chr13 72291700 72292700 30.46 17.01
chr13 72452700 72460600 31.85 9.96
chr13 72608400 72609500 32.59 7.80
chr13 72933900 72937000 35.67 1.36
chr13 72954100 72955200 31.42 3.71
chr13 72971800 72974100 30.05 5.02
chr13 72984800 72985800 32.88 19.27
chr13 73182900 73183900 31.46 13.55
chr13 73468200 73470000 31.53 13.77
chr13 73676800 73677800 31.13 17.17
chr13 73732600 73733600 31.39 5.73
chr13 73843100 73844100 30.98 5.54
chr13 73978200 73979200 31.67 8.33
chr13 74172100 74173100 33.29 7.29
chr13 74204200 74205200 31.44 9.53
chr13 74391800 74392800 32.22 4.82
chr13 74464300 74465300 31.48 18.61
chr13 74582700 74583700 31.10 13.18
chr13 74664200 74665700 33.32 10.99
chr13 74826600 74827600 31.72 12.72
chr13 74904200 74905200 30.22 8.96
chr13 74956800 74960200 34.58 3.67
chr13 75103000 75104100 30.28 15.97
chr13 75160100 75161100 31.05 2.69
chr13 75415300 75422400 29.69 14.36
chr13 75560300 75561700 31.10 5.93
chr13 75635500 75636500 30.02 11.97
chr13 75769700 75775000 30.55 14.61
chr13 75794200 75796200 34.06 0.96
chr13 75836800 75840600 29.54 4.04
chr13 75922100 75923600 26.38 0.05
chr13 75989300 75990300 31.51 18.68
chr13 76016100 76020100 33.66 17.62
chr13 76110000 76111000 31.30 3.67
chr13 76207200 76209800 32.10 11.52
chr13 76448100 76449100 29.50 1.84
chr13 76479400 76480400 30.21 10.73
chr13 76519900 76520900 30.04 3.79
chr13 76851600 76852600 30.90 14.24
chr13 76879100 76880100 33.75 17.66
chr13 77005300 77007700 32.93 1.45
chr13 77224600 77225600 32.12 18.83
chr13 77284500 77285500 32.68 15.32
chr13 77432900 77433900 31.76 12.63
chr13 77559700 77561400 31.31 4.82
chr13 77616200 77617300 34.46 12.64
chr13 77671900 77672900 33.76 14.29
chr13 77690800 77691900 31.51 5.61
chr13 77888900 77890000 31.07 13.43
chr13 78234800 78235800 32.28 4.97
chr13 78260000 78261000 31.48 7.30
chr13 78300200 78304100 30.80 12.67
chr13 78457600 78458600 31.02 10.09
chr13 78500800 78501800 32.61 8.88
chr13 78624200 78625300 31.58 9.64
chr13 79372400 79374100 32.63 18.27
chr13 79418500 79420300 32.64 13.34
chr13 79477900 79482600 32.57 16.83
chr13 79642400 79643400 31.76 19.02
chr13 79669400 79671800 31.52 18.04
chr13 79696300 79697700 33.41 3.54
chr13 79710600 79711800 31.46 2.29
chr13 79945000 79946300 32.48 10.60
chr13 80035100 80037100 31.72 17.15
chr13 80095800 80098300 31.78 3.68
chr13 80174900 80184100 31.16 0.43
chr13 80184200 80185200 31.13 15.34
chr13 80468000 80469000 30.92 9.41
chr13 80486700 80489300 32.03 1.16
chr13 80562100 80563100 32.31 18.11
chr13 80655000 80656000 33.04 3.15
chr13 80740300 80742100 31.15 1.10
chr13 80936400 80937400 33.04 11.36
chr13 80946000 80947200 32.77 17.92
chr13 80989300 80990700 31.40 11.94
chr13 81191500 81193800 30.49 10.16
chr13 81310100 81311100 33.31 5.51
chr13 81674700 81677100 29.32 2.57
chr13 81694000 81698100 32.09 18.17
chr13 81709600 81711500 32.48 19.30
chr13 81751300 81752300 33.24 11.99
chr13 81961600 81962600 33.52 12.76
chr13 82157300 82158300 33.39 3.40
chr13 82217000 82218000 33.03 13.73
chr13 82261500 82263200 34.64 12.56
chr13 82274300 82275300 32.46 5.68
chr13 82372700 82375000 32.72 15.20
chr13 82390900 82395500 35.14 19.43
chr13 82420600 82423200 32.24 16.24
chr13 82495700 82497700 34.17 11.99
chr13 82509400 82510600 32.61 19.56
chr13 82557100 82558200 34.14 8.51
chr13 82589100 82590500 28.63 2.28
chr13 82692600 82693800 32.29 11.10
chr13 82720400 82722100 31.97 4.67
chr13 82931700 82933100 31.86 3.66
chr13 82957900 82960200 31.39 8.09
chr13 83078400 83079500 34.94 19.99
chr13 83097100 83098200 30.31 5.27
chr13 83137500 83139500 31.21 18.00
chr13 83176400 83178700 32.18 17.93
chr13 83262600 83264100 32.26 11.77
chr13 83326500 83327600 33.93 12.90
chr13 83357400 83358400 33.66 17.60
chr13 83365000 83366300 34.32 20.13
chr13 83421100 83424100 35.04 0.64
chr13 83424200 83428100 30.74 0.69
chr13 83499400 83501400 35.09 3.07
chr13 83527700 83530700 27.04 0.37
chr13 83551900 83553000 34.19 1.21
chr13 83649200 83650200 30.12 13.11
chr13 83684400 83685400 32.43 17.59
chr13 83915700 83917200 32.87 3.47
chr13 83997600 83998600 32.46 18.29
chr13 84148600 84151100 32.78 0.91
chr13 84171000 84175800 36.33 6.34
chr13 84199400 84200500 32.61 7.85
chr13 84439100 84441100 33.53 15.49
chr13 84550100 84551100 30.57 12.44
chr13 84614400 84615800 33.23 19.13
chr13 84749800 84750800 33.54 7.82
chr13 84851200 84852200 33.52 9.95
chr13 85051000 85052100 32.76 16.46
chr13 85218400 85220400 32.70 2.10
chr13 85305600 85306800 32.54 0.61
chr13 85359300 85362400 34.84 13.04
chr13 85583100 85584100 31.77 7.45
chr13 85593600 85595300 31.86 1.21
chr13 85614700 85615700 34.26 18.46
chr13 85650400 85651900 31.27 18.18
chr13 85715400 85716400 33.05 13.48
chr13 85747300 85749600 34.31 1.21
chr13 85831000 85832000 33.18 10.00
chr13 86155300 86156300 32.53 1.85
chr13 86199600 86201100 30.72 0.80
chr13 86444900 86445900 30.75 9.76
chr13 86504200 86509600 33.39 1.67
chr13 86525600 86527300 32.86 18.98
chr13 86557800 86558900 30.60 6.06
chr13 86580200 86581500 29.38 10.87
chr13 86680000 86681000 33.24 13.88
chr13 86694800 86696000 32.52 6.58
chr13 86761900 86762900 32.19 14.70
chr13 86850200 86851400 32.76 15.97
chr13 86882600 86883800 32.61 3.55
chr13 86997400 87000000 29.84 16.19
chr13 87027300 87037200 24.41 0.00
chr13 87069000 87072700 30.29 9.43
chr13 87111900 87115500 32.38 11.70
chr13 87206800 87215500 31.10 14.51
chr13 87279400 87280500 32.93 7.37
chr13 87294300 87295500 31.75 9.92
chr13 87305300 87307200 31.35 6.56
chr13 87340700 87343000 26.84 2.07
chr13 87344300 87346400 32.88 3.09
chr13 87366400 87367400 32.61 7.61
chr13 87399600 87400600 33.67 2.77
chr13 87509100 87510800 37.09 5.05
chr13 87591700 87592700 32.88 10.04
chr13 87614600 87616200 29.77 17.18
chr13 87633700 87634700 32.59 19.45
chr13 87725600 87726600 33.65 4.79
chr13 87984200 87985200 33.09 12.56
chr13 88072100 88077400 29.08 16.21
chr13 88109100 88110400 30.02 14.08
chr13 88557600 88559500 28.01 2.47
chr13 88604600 88605600 31.41 5.51
chr13 88627300 88633600 32.87 7.17
chr13 88701400 88702700 33.49 1.03
chr13 88760400 88761600 33.55 8.47
chr13 88804200 88809800 33.64 4.81
chr13 88830800 88832900 33.66 10.57
chr13 88864600 88867800 30.70 0.14
chr13 89133900 89137500 32.75 17.13
chr13 89144600 89145900 33.69 20.07
chr13 89216200 89218400 31.54 8.49
chr13 89246100 89247100 31.55 2.44
chr13 89302400 89303800 31.09 14.86
chr13 89443000 89444000 33.04 12.69
chr13 89679500 89681000 32.03 11.02
chr13 89844300 89846400 29.04 0.26
chr13 89907800 89908800 33.05 19.31
chr13 89951000 89952000 32.25 18.57
chr13 89998000 89999000 29.71 15.10
chr13 90047400 90048400 33.34 18.41
chr13 90102000 90104100 32.87 0.30
chr13 90104200 90105200 32.61 2.65
chr13 90130900 90131900 32.64 3.98
chr13 90180100 90181500 33.15 16.43
chr13 90208300 90209300 34.94 14.72
chr13 90361000 90362000 31.18 14.44
chr13 90445300 90446900 32.81 3.18
chr13 90498600 90499600 33.84 7.53
chr13 90655200 90656200 34.20 6.34
chr13 90960800 90961800 32.59 16.39
chr13 90995100 90996100 33.36 19.98
chr13 91004400 91005400 33.11 15.90
chr13 91081500 91082500 33.08 12.12
chr13 91158000 91159000 31.23 8.58
chr13 91259600 91260900 34.22 17.79
chr13 91273100 91283000 35.20 3.21
chr13 91302800 91303800 31.92 16.35
chr13 91305300 91306300 32.60 7.10
chr13 91399500 91400600 33.10 3.20
chr13 91405900 91406900 33.47 11.52
chr13 91427600 91435500 30.61 4.87
chr13 91663000 91664000 33.37 19.61
chr13 91690100 91691100 33.23 17.68
chr13 91794400 91798000 34.01 0.54
chr13 91914700 91915700 31.12 5.20
chr13 91980600 91981800 31.37 16.86
chr13 92017000 92018000 34.16 4.06
chr13 92086200 92096100 32.27 15.59
chr13 92115300 92116400 29.99 13.54
chr13 92237900 92244100 33.01 17.93
chr13 92315500 92316500 32.16 18.89
chr13 92427700 92430200 33.42 15.65
chr13 92482600 92483900 31.54 7.22
chr13 92525600 92532900 32.52 13.52
chr13 92547000 92548700 32.03 1.70
chr13 92612400 92613400 33.22 17.94
chr13 92647000 92648000 33.09 14.48
chr13 92735300 92736300 32.45 15.61
chr13 92753500 92754700 30.47 18.26
chr13 92799700 92803700 31.09 6.68
chr13 92864800 92874300 34.38 11.97
chr13 92917700 92920300 27.42 0.13
chr13 93069500 93071100 29.62 0.18
chr13 93277500 93279700 31.40 3.97
chr13 93305300 93306300 34.42 13.45
chr13 93357000 93358600 28.95 2.88
chr13 93365100 93375000 34.02 11.13
chr13 93490500 93497000 33.85 11.15
chr13 93510000 93512700 29.02 7.11
chr13 93588100 93591100 30.80 15.11
chr13 93639000 93643300 27.87 7.22
chr13 93721100 93723300 31.89 7.97
chr13 93861300 93862400 35.94 20.49
chr13 93872700 93873700 34.71 9.84
chr13 94164600 94168100 30.68 12.31
chr13 94194200 94195200 32.78 8.84
chr13 94281300 94282300 35.05 19.43
chr13 94307400 94315800 29.50 6.14
chr13 94331900 94332900 34.70 7.40
chr13 94430700 94432200 32.96 3.87
chr13 94484200 94491700 27.18 10.40
chr13 94510700 94511700 33.66 18.21
chr13 94637600 94644100 35.24 19.60
chr13 94654800 94655800 29.60 5.83
chr13 94734400 94735400 33.62 17.63
chr13 94762500 94763900 32.97 16.94
chr13 94767800 94768900 27.86 2.77
chr13 94895700 94898600 31.19 3.48
chr13 95026300 95029700 30.62 15.08
chr13 95080400 95082300 28.08 3.55
chr13 95124200 95125200 30.15 8.40
chr13 95176400 95178200 32.30 0.44
chr13 95192700 95194000 28.39 8.20
chr13 95389500 95390900 32.24 3.91
chr13 95420400 95421400 35.45 12.50
chr13 95507600 95510800 33.17 11.50
chr13 95551000 95553000 30.73 8.73
chr13 95593800 95595700 31.50 4.06
chr13 95612100 95613500 33.04 9.77
chr13 95636200 95638800 34.04 1.83
chr13 95650300 95651300 29.68 12.44
chr13 95672600 95674200 33.47 14.00
chr13 95689200 95698300 31.80 17.77
chr13 95704500 95705500 33.48 19.18
chr13 95751800 95755300 29.89 12.92
chr13 95764700 95774000 33.38 4.28
chr13 95799200 95803900 27.71 14.43
chr13 95916600 95917600 34.71 16.29
chr13 95932400 95933500 30.13 2.50
chr13 95952900 95953900 28.92 10.88
chr13 96004800 96005800 29.83 11.31
chr13 96032600 96034700 31.92 16.54
chr13 96073800 96074900 31.83 9.26
chr13 96293500 96294500 34.72 1.71
chr13 96322700 96324000 32.98 19.44
chr13 96382600 96383600 32.15 15.33
chr13 96413300 96419700 33.12 19.68
chr13 96440300 96441300 32.01 13.71
chr13 96521500 96522600 30.24 13.46
chr13 96533300 96534600 31.90 14.79
chr13 96583100 96584100 32.64 2.95
chr13 96586200 96588200 30.54 2.21
chr13 96611800 96612800 32.55 16.99
chr13 96697900 96698900 33.12 17.45
chr13 96734700 96737600 26.34 3.37
chr13 96829100 96838900 28.66 0.25
chr13 96850800 96854500 28.58 0.27
chr13 96867700 96871000 30.94 17.74
chr13 96911400 96912400 31.79 13.72
chr13 96938200 96944100 32.37 12.87
chr13 96957000 96958000 30.79 5.03
chr13 96967300 96969300 33.50 5.89
chr13 97015700 97016700 32.54 16.56
chr13 97076300 97077300 33.58 8.31
chr13 97090900 97092400 31.36 4.59
chr13 97129700 97132500 30.40 6.82
chr13 97196800 97197800 34.35 5.08
chr13 97327900 97328900 32.05 15.66
chr13 97357900 97364000 33.09 16.86
chr13 97375400 97376900 28.21 9.13
chr13 97404200 97407400 29.35 7.55
chr13 97518500 97520700 34.49 16.39
chr13 97676400 97677400 32.52 15.25
chr13 97704400 97705400 34.09 16.91
chr13 97756400 97758000 33.36 8.78
chr13 97850500 97852100 33.71 17.13
chr13 97928400 97930200 28.34 1.77
chr13 97968500 97971400 31.00 12.66
chr13 98028600 98038500 30.12 15.31
chr13 98076000 98077800 32.96 16.61
chr13 98095600 98100500 32.37 18.09
chr13 98126800 98130400 35.53 11.31
chr13 98301900 98303700 33.21 0.33
chr13 98475600 98476600 33.10 15.94
chr13 98524200 98525500 31.78 3.63
chr13 98570300 98572300 32.83 14.63
chr13 98720400 98724100 31.60 15.02
chr13 98738500 98740300 28.78 2.86
chr13 98792400 98802000 35.83 21.45
chr13 98868600 98870300 32.86 16.85
chr13 98905000 98907600 31.16 17.14
chr13 98944200 98949600 30.79 17.06
chr13 99002900 99004100 32.60 17.37
chr13 99004200 99005200 32.45 17.93
chr13 99033000 99042100 34.36 19.81
chr13 99049100 99050100 32.16 3.26
chr13 99189600 99190600 31.02 10.18
chr13 99240300 99241400 32.17 15.03
chr13 99250700 99258600 27.89 4.07
chr13 99274900 99275900 32.20 5.86
chr13 99284900 99285900 33.55 13.63
chr13 99390400 99392100 29.62 9.89
chr13 99432400 99441700 28.83 10.94
chr13 99464200 99474100 31.60 0.00
chr13 99582300 99583300 32.43 4.76
chr13 99669800 99671700 26.63 13.55
chr13 99744200 99745200 27.20 11.09
chr13 99784500 99786100 32.76 16.61
chr13 99821000 99824100 33.45 9.40
chr13 99835100 99838000 27.18 11.49
chr13 99922900 99924000 28.32 6.69
chr13 99936300 99938200 30.24 10.60
chr13 100020500 100024000 34.09 18.59
chr13 100031600 100032600 31.13 5.17
chr13 100077500 100079200 31.63 14.70
chr13 100087700 100090600 33.14 10.79
chr13 100137900 100138900 32.86 12.08
chr13 100163100 100164100 29.34 13.79
chr13 100244200 100253700 33.62 15.30
chr13 100388900 100389900 32.97 13.77
chr13 100468900 100469900 31.49 9.88
chr13 100619200 100620700 31.19 0.00
chr13 100730500 100732600 29.20 16.13
chr13 100764600 100766500 31.17 0.82
chr13 100796800 100800600 30.58 0.19
chr13 100828500 100835800 37.39 0.08
chr13 100858600 100862500 25.61 0.23
chr13 100883100 100884100 31.61 13.11
chr13 100911900 100912900 32.32 5.15
chr13 101046200 101048300 31.18 1.54
chr13 101197100 101198100 31.75 18.30
chr13 101295600 101297700 33.89 1.53
chr13 101339400 101340400 31.65 9.29
chr13 101404200 101405200 29.90 17.20
chr13 101608800 101609800 31.70 8.63
chr13 101760400 101761500 31.92 4.76
chr13 101837200 101839600 30.87 2.40
chr13 101975900 101977200 31.44 14.39
chr13 102052700 102054700 34.88 18.63
chr13 102072900 102074400 31.59 14.53
chr13 102110700 102112500 31.49 14.31
chr13 102159400 102160400 32.34 11.23
chr13 102202600 102203600 32.44 18.85
chr13 102207600 102212600 36.91 12.31
chr13 102225900 102231200 28.70 9.43
chr13 102282800 102283800 32.04 16.17
chr13 102344900 102345900 31.95 1.83
chr13 102379400 102384100 29.99 3.83
chr13 102408200 102409200 32.62 14.48
chr13 102431600 102441500 39.59 12.80
chr13 102499600 102501700 25.02 0.64
chr13 102588900 102592600 34.26 0.08
chr13 102738200 102739200 32.04 7.47
chr13 102860300 102864100 30.24 8.46
chr13 103062500 103063500 33.75 19.91
chr13 103098900 103101700 32.60 13.29
chr13 103142300 103143300 31.03 14.35
chr13 103186900 103188700 38.75 1.18
chr13 103327000 103328000 33.81 20.27
chr13 103350900 103352000 33.61 20.03
chr13 103439500 103440600 28.61 7.93
chr13 103517200 103519100 28.16 1.32
chr13 103555600 103557400 28.31 2.08
chr13 103569300 103571900 28.32 1.45
chr13 103609700 103610700 31.17 14.09
chr13 103640900 103642100 31.16 3.88
chr13 103655100 103662800 28.20 6.57
chr13 103695400 103696400 29.22 13.81
chr13 103730200 103731300 28.92 2.84
chr13 103786800 103787900 33.67 14.35
chr13 103848000 103850300 30.20 7.88
chr14 3150900 3151900 29.62 16.98
chr14 3224500 3225500 33.79 14.20
chr14 3250700 3255300 34.57 16.19
chr14 3276100 3277100 33.61 8.09
chr14 3578400 3580300 30.12 5.63
chr14 3618900 3619900 33.07 14.80
chr14 3668200 3669300 32.45 13.40
chr14 3818900 3819900 34.28 10.12
chr14 3903100 3904800 31.40 11.79
chr14 4008000 4009000 33.67 19.64
chr14 4305800 4306800 31.32 18.16
chr14 4314500 4316000 31.59 13.66
chr14 4356000 4357000 30.28 15.86
chr14 4377900 4387800 29.65 12.68
chr14 4425100 4430500 31.21 7.91
chr14 4430700 4432200 31.50 18.05
chr14 4478700 4479700 30.17 15.29
chr14 4517500 4518500 31.08 12.26
chr14 4743100 4744100 32.45 9.21
chr14 5101700 5104200 34.01 10.96
chr14 5330700 5331700 32.33 14.81
chr14 5567100 5568900 31.50 2.92
chr14 5650800 5651800 33.01 10.24
chr14 5807000 5808100 32.42 12.92
chr14 5898100 5899100 32.89 16.45
chr14 5911800 5912800 32.66 5.14
chr14 6126300 6127300 31.33 6.43
chr14 6314200 6315200 33.61 11.56
chr14 6387400 6388800 34.41 17.89
chr14 6413300 6414300 31.04 17.15
chr14 6488200 6489200 32.09 8.12
chr14 6826500 6827500 31.58 2.41
chr14 7085400 7086600 30.43 14.25
chr14 7120800 7121800 30.82 11.52
chr14 7136100 7139100 31.99 1.69
chr14 7154700 7155700 30.26 14.16
chr14 7209400 7210400 34.84 19.90
chr14 7292300 7294800 31.77 18.03
chr14 7468400 7469600 30.64 15.57
chr14 7564100 7565100 32.39 7.88
chr14 7615500 7616500 32.84 10.69
chr14 7667100 7668700 30.11 6.94
chr14 7702200 7709700 32.97 14.65
chr14 7792200 7793200 31.13 3.76
chr14 7983900 7986000 34.37 15.96
chr14 8020700 8022000 32.73 16.57
chr14 8063600 8064600 34.47 16.13
chr14 8580600 8581600 31.48 11.44
chr14 8626400 8627400 32.35 9.61
chr14 8654500 8656100 31.06 0.96
chr14 8677200 8678200 34.40 14.48
chr14 8712200 8713200 32.83 19.33
chr14 8758600 8759600 33.17 12.57
chr14 8781500 8782800 30.13 12.19
chr14 8822400 8823400 33.38 18.65
chr14 8982800 8983800 31.21 7.24
chr14 9038800 9040000 33.38 16.91
chr14 9075500 9079400 33.64 17.20
chr14 9160700 9162000 29.65 6.00
chr14 9248900 9249900 35.21 20.30
chr14 9283900 9287800 34.21 15.36
chr14 9340800 9341800 29.80 11.34
chr14 9355000 9356000 34.55 16.53
chr14 9374300 9375300 33.28 10.76
chr14 9435900 9437400 31.95 12.10
chr14 9508000 9509000 33.50 13.59
chr14 9596700 9606400 31.41 4.28
chr14 9684800 9689800 34.29 20.09
chr14 9726600 9727800 31.63 13.88
chr14 9782600 9783600 32.55 18.69
chr14 9806200 9807500 35.38 8.97
chr14 9815400 9816400 30.79 13.50
chr14 9852000 9853100 33.59 5.42
chr14 9988400 9989600 31.16 11.62
chr14 10015600 10016700 28.79 3.49
chr14 10033500 10035400 37.37 15.69
chr14 10070800 10073300 32.96 18.19
chr14 10108300 10109300 34.38 6.70
chr14 10186600 10187700 32.96 19.32
chr14 10242100 10243200 33.56 3.79
chr14 10282100 10284100 32.26 2.19
chr14 10290700 10292000 32.08 2.48
chr14 10391500 10395200 32.54 9.67
chr14 10410700 10411800 30.87 18.02
chr14 10472200 10473200 33.09 15.56
chr14 10530900 10534700 32.62 14.68
chr14 10576200 10577500 32.65 1.29
chr14 10646700 10647700 33.59 19.04
chr14 10785500 10790600 31.57 8.49
chr14 10791900 10797000 35.11 17.34
chr14 10933300 10934300 32.76 12.74
chr14 10959800 10964300 34.84 5.81
chr14 10997400 10998400 34.08 8.40
chr14 11025200 11026200 32.31 14.64
chr14 11100400 11101400 35.68 11.25
chr14 11165000 11166100 31.63 8.52
chr14 11193200 11194700 33.60 18.79
chr14 11301000 11302000 31.05 16.35
chr14 11356000 11357400 32.02 6.56
chr14 11668200 11669300 34.50 10.73
chr14 11680000 11682700 30.02 3.13
chr14 11731800 11732800 34.61 16.54
chr14 11876200 11877700 32.39 14.53
chr14 11952500 11953500 31.57 13.25
chr14 12417600 12418600 32.54 3.60
chr14 12585400 12586500 34.80 12.32
chr14 12799100 12800100 31.90 10.50
chr14 12856300 12857400 34.30 10.40
chr14 12880800 12881800 31.78 12.91
chr14 13076200 13077200 33.78 17.77
chr14 13141500 13142500 34.57 14.56
chr14 13203000 13205400 31.68 18.09
chr14 13250900 13251900 33.01 7.29
chr14 13402300 13404200 33.10 18.79
chr14 13596100 13597100 32.66 16.10
chr14 13657200 13658200 32.73 5.87
chr14 13756500 13759300 31.96 0.71
chr14 13786100 13787100 30.75 11.81
chr14 13839200 13840200 32.49 13.04
chr14 13865100 13866900 33.37 12.41
chr14 13948700 13949700 33.28 10.91
chr14 13952400 13958700 34.03 4.91
chr14 13990900 13995400 32.98 4.94
chr14 14144200 14145200 32.47 7.86
chr14 14505900 14506900 31.52 6.38
chr14 14586500 14587500 32.39 12.92
chr14 14643800 14644800 31.95 17.37
chr14 14736800 14738100 34.27 18.19
chr14 14790700 14791700 33.85 19.89
chr14 14829600 14830600 33.51 17.24
chr14 14912500 14913500 32.74 18.05
chr14 14996100 14997100 34.36 17.64
chr14 15038700 15039700 35.40 8.40
chr14 15065600 15066600 32.31 14.47
chr14 15167300 15168700 32.32 19.38
chr14 15222800 15223800 31.34 10.32
chr14 15241600 15242600 30.15 13.33
chr14 15444700 15447700 31.22 8.47
chr14 15450700 15451700 30.84 10.34
chr14 15485500 15490600 24.72 1.36
chr14 15708700 15709900 29.89 12.73
chr14 15730700 15737200 29.57 11.94
chr14 15754700 15755700 30.92 13.15
chr14 15784400 15786200 31.23 6.65
chr14 15857400 15858400 32.84 10.03
chr14 15906300 15907400 31.68 15.38
chr14 16011500 16019800 35.34 11.66
chr14 16132500 16133500 31.86 15.61
chr14 16235100 16236100 32.36 12.40
chr14 16342100 16350600 32.30 4.02
chr14 16350700 16354200 27.18 3.26
chr14 16440800 16445000 36.52 0.46
chr14 16541300 16543500 29.01 11.88
chr14 16727900 16728900 30.48 3.75
chr14 16752200 16755500 29.74 16.65
chr14 16838000 16839000 30.99 12.79
chr14 16898900 16899900 30.88 10.82
chr14 17026900 17027900 32.93 10.00
chr14 17094700 17095700 33.06 19.51
chr14 17265800 17270600 31.90 6.73
chr14 17367400 17368800 32.05 16.73
chr14 17594700 17601400 25.92 0.44
chr14 17675600 17679100 34.89 2.08
chr14 17781000 17782000 30.50 15.92
chr14 17807900 17808900 33.11 2.68
chr14 17911400 17912500 32.97 13.51
chr14 17958100 17959100 33.65 17.85
chr14 18250900 18256800 29.81 0.14
chr14 18310700 18319300 34.44 14.10
chr14 18404900 18405900 31.26 17.28
chr14 18680200 18681800 36.16 1.16
chr14 18707800 18708800 33.05 10.86
chr14 18996800 18997800 32.44 8.31
chr14 19053300 19054700 34.51 12.91
chr14 19085100 19087100 34.98 19.52
chr14 19106600 19108000 29.87 11.56
chr14 19118300 19119500 32.36 10.80
chr14 19251200 19252200 31.48 17.14
chr14 19326000 19327900 30.98 1.36
chr14 19346900 19348500 34.50 0.35
chr14 19351000 19352500 32.48 11.61
chr14 19462300 19463400 34.44 17.84
chr14 19483100 19484100 28.07 7.78
chr14 19510700 19511700 34.24 7.98
chr14 19611400 19615200 32.19 15.94
chr14 19643800 19650600 34.48 7.96
chr14 19673800 19674900 32.70 1.43
chr14 19863000 19864200 34.08 16.86
chr14 19926900 19927900 32.71 5.78
chr14 19978600 19979600 33.88 18.87
chr14 20026000 20027000 31.85 14.26
chr14 20056200 20058700 30.91 10.76
chr14 20107600 20108600 31.72 17.02
chr14 20137900 20138900 32.85 17.83
chr14 20157100 20158100 33.57 18.24
chr14 20233800 20234800 31.32 10.90
chr14 20314800 20316000 32.70 6.34
chr14 20409400 20410400 31.92 16.10
chr14 20475700 20476700 33.34 19.53
chr14 20559200 20560200 32.68 18.47
chr14 20576800 20577800 32.74 14.61
chr14 20602600 20603600 33.36 10.19
chr14 20787100 20788400 32.86 5.83
chr14 20830700 20831700 33.10 10.18
chr14 21006900 21010200 34.53 2.63
chr14 21021800 21030500 33.08 5.10
chr14 21051700 21053000 33.11 18.62
chr14 21196600 21202800 28.62 3.72
chr14 21349000 21350000 33.02 16.51
chr14 21357500 21358900 33.44 18.75
chr14 21398200 21399200 30.74 18.33
chr14 21416000 21417000 31.74 18.17
chr14 21854200 21855200 31.95 14.12
chr14 21936700 21938100 32.57 0.47
chr14 22022600 22023600 32.57 11.85
chr14 22098600 22099600 32.63 15.26
chr14 22251100 22252100 33.24 9.88
chr14 22301400 22302400 30.49 15.78
chr14 22347700 22350400 38.93 1.07
chr14 22592200 22595000 30.57 16.49
chr14 22610700 22613600 32.31 17.87
chr14 22647600 22650500 30.90 13.61
chr14 22658500 22659500 29.66 12.92
chr14 22883700 22884700 31.94 15.21
chr14 23047800 23049700 27.76 8.03
chr14 23105500 23110600 32.30 2.90
chr14 23285300 23286500 32.95 14.66
chr14 23388800 23389800 29.71 17.70
chr14 23391600 23393100 32.42 7.58
chr14 23413300 23421400 29.24 9.89
chr14 23465900 23467300 32.18 16.41
chr14 23529000 23530000 31.50 12.98
chr14 23714200 23715200 31.68 12.21
chr14 23876100 23877200 31.12 16.00
chr14 24153100 24154100 33.40 18.46
chr14 24173000 24174100 32.59 7.89
chr14 24242500 24243600 32.00 12.02
chr14 24447000 24448000 34.23 6.79
chr14 24537000 24542300 31.27 3.31
chr14 24578300 24579300 32.77 11.55
chr14 24710700 24711700 33.86 16.98
chr14 25002600 25003600 30.94 9.80
chr14 25209600 25210600 32.39 4.06
chr14 25240100 25241100 33.45 15.56
chr14 25307100 25309900 33.57 15.94
chr14 25340200 25341200 32.42 14.81
chr14 25408900 25410600 32.12 13.10
chr14 25552000 25553000 33.78 1.01
chr14 25628800 25629800 31.49 14.46
chr14 25686900 25689700 31.40 17.58
chr14 25872000 25873300 31.14 16.42
chr14 25908800 25909800 33.48 14.39
chr14 25937900 25938900 32.74 7.42
chr14 26111400 26112400 31.18 12.78
chr14 26140100 26141500 31.31 7.64
chr14 26260000 26261000 31.38 12.53
chr14 26391400 26392400 30.58 14.03
chr14 26437900 26439800 31.67 14.50
chr14 26554100 26555300 29.30 3.66
chr14 26571500 26572500 35.65 15.52
chr14 26691200 26692200 34.72 13.17
chr14 27029000 27030000 32.71 19.35
chr14 27105100 27106100 32.87 17.57
chr14 27216400 27217400 37.16 2.76
chr14 27306500 27307500 31.93 15.78
chr14 27339800 27340900 33.86 10.94
chr14 27591900 27597500 31.24 12.03
chr14 27820800 27821800 31.55 4.87
chr14 27978900 27979900 31.99 15.66
chr14 28003400 28004400 33.48 16.25
chr14 28290700 28291700 33.08 11.76
chr14 28391300 28392300 33.28 11.96
chr14 28572200 28574000 32.75 16.81
chr14 28656100 28657100 32.23 7.95
chr14 28849600 28850600 33.94 5.45
chr14 28850700 28851700 32.31 12.71
chr14 29020000 29021000 33.28 10.07
chr14 29132700 29133700 33.03 7.31
chr14 29255000 29256200 31.42 1.23
chr14 29348900 29349900 33.74 13.09
chr14 29361900 29364500 32.64 1.22
chr14 29374400 29375700 32.53 4.89
chr14 29395600 29397900 32.20 6.33
chr14 29609600 29610600 31.83 5.12
chr14 29862100 29863500 30.71 17.89
chr14 29908500 29909500 32.24 9.95
chr14 30360700 30362500 33.42 3.88
chr14 30572500 30573500 33.65 9.72
chr14 30656000 30657000 32.60 17.63
chr14 30809000 30810600 33.32 14.31
chr14 30861700 30862700 33.76 8.20
chr14 30870700 30871800 33.67 18.81
chr14 30938500 30939500 31.90 6.09
chr14 30997900 30999700 30.92 14.15
chr14 31109100 31110100 33.17 13.59
chr14 31185500 31187700 30.86 4.93
chr14 31432400 31435100 33.95 10.84
chr14 31473600 31474600 32.90 11.15
chr14 31521900 31524800 33.15 19.22
chr14 31585600 31586600 36.02 10.86
chr14 31655900 31656900 34.86 20.44
chr14 31683300 31685300 29.78 17.55
chr14 31770700 31771700 32.19 9.82
chr14 32004700 32005700 31.31 11.14
chr14 32027200 32030100 32.20 19.18
chr14 32260800 32261800 32.40 17.02
chr14 32318600 32319600 34.14 11.40
chr14 32377600 32378900 29.99 0.78
chr14 32399300 32400300 33.32 4.94
chr14 32627800 32628800 31.62 18.33
chr14 32670900 32671900 32.68 9.92
chr14 32718200 32727200 32.42 9.43
chr14 32762800 32768200 28.33 1.69
chr14 32770700 32771700 31.69 18.73
chr14 32853500 32854500 33.00 19.76
chr14 32944800 32945800 33.03 13.42
chr14 33036800 33038300 30.94 16.72
chr14 33127200 33128200 31.93 17.74
chr14 33156700 33158500 31.44 15.03
chr14 33242200 33243600 32.12 3.51
chr14 33273700 33274700 32.78 18.10
chr14 33357900 33358900 32.48 10.77
chr14 33404100 33405100 33.80 19.86
chr14 33428700 33429800 31.35 2.46
chr14 33432100 33433100 35.50 11.91
chr14 33525300 33526300 32.18 16.15
chr14 33567600 33569200 32.72 7.86
chr14 33685700 33686700 30.87 11.69
chr14 33748900 33749900 32.27 18.65
chr14 33802800 33803900 34.44 20.55
chr14 33915500 33917000 33.64 6.63
chr14 34059400 34060600 33.66 17.67
chr14 34094800 34097400 34.52 15.52
chr14 34316900 34318500 31.21 4.88
chr14 34429200 34430200 36.25 21.04
chr14 34455400 34456400 33.32 12.36
chr14 34576800 34579000 33.03 18.54
chr14 34724000 34725000 31.69 8.51
chr14 34775200 34776500 30.60 12.59
chr14 34925500 34929000 34.66 7.93
chr14 34930700 34931700 32.15 17.37
chr14 35237400 35239400 33.81 3.12
chr14 35300700 35303400 31.27 0.57
chr14 35349600 35350600 33.48 14.57
chr14 35366500 35367500 36.30 0.46
chr14 35986700 35987700 32.77 17.42
chr14 36076500 36077800 27.72 2.49
chr14 36127900 36130300 30.67 1.38
chr14 36307500 36310600 30.87 18.19
chr14 36310700 36316600 29.53 16.13
chr14 36480400 36481400 31.76 13.99
chr14 36736600 36737900 30.77 11.85
chr14 36975200 36976200 32.67 7.77
chr14 37035200 37036400 31.06 12.94
chr14 37103600 37105900 29.93 4.52
chr14 37252400 37255400 33.33 17.02
chr14 37457800 37458800 31.93 14.60
chr14 37619000 37620200 30.16 15.60
chr14 37906700 37907700 31.74 17.68
chr14 37982900 37983900 32.91 10.87
chr14 37995500 37996500 33.27 17.02
chr14 38080200 38081200 31.30 14.08
chr14 38456700 38457700 33.05 1.20
chr14 38479800 38481500 31.84 14.70
chr14 38754100 38755200 32.29 14.65
chr14 38803000 38804000 31.63 4.98
chr14 38991500 38997600 28.81 8.63
chr14 39085200 39086700 29.20 1.83
chr14 39137200 39138200 29.70 8.16
chr14 39641000 39642000 30.29 13.17
chr14 39922000 39924400 29.50 17.31
chr14 40152800 40153800 31.64 4.86
chr14 40205700 40210600 28.42 1.03
chr14 40210700 40211700 30.14 4.47
chr14 40329400 40330400 31.37 17.56
chr14 40384800 40386300 30.97 8.97
chr14 40491800 40492800 30.44 14.70
chr14 40576700 40584500 29.98 9.10
chr14 40748100 40749100 31.28 18.37
chr14 40775900 40777500 30.67 14.02
chr14 40817900 40818900 30.23 7.43
chr14 40912600 40915100 30.93 15.27
chr14 41232200 41233200 31.40 12.97
chr14 41427900 41429000 31.32 15.90
chr14 41479200 41481100 33.48 5.80
chr14 41602000 41603400 31.29 1.32
chr14 41617500 41618500 31.34 14.79
chr14 41915400 41916700 31.78 17.11
chr14 42034400 42035400 31.01 16.50
chr14 42083900 42084900 31.64 16.28
chr14 42186500 42189100 29.65 16.61
chr14 42444500 42445500 32.48 12.05
chr14 42732200 42733200 31.49 14.81
chr14 42876000 42877000 30.40 18.12
chr14 42965500 42966500 31.28 10.47
chr14 43081500 43082500 30.91 4.72
chr14 43129100 43130300 33.35 17.09
chr14 43180900 43181900 30.92 6.49
chr14 43238200 43239200 31.60 11.64
chr14 43391200 43392400 30.30 8.80
chr14 43544000 43545000 32.93 5.80
chr14 43679200 43681200 32.68 0.23
chr14 43792500 43793500 31.22 7.29
chr14 43894100 43895100 33.61 13.49
chr14 43937500 43941000 32.10 7.24
chr14 43985600 43986600 32.83 18.75
chr14 44086400 44087400 31.60 4.86
chr14 44096900 44097900 31.65 7.45
chr14 44121800 44122800 30.72 15.80
chr14 44214300 44216100 31.70 3.30
chr14 44248600 44250600 31.05 14.42
chr14 44253400 44254400 25.50 3.62
chr14 44314800 44315900 30.42 16.96
chr14 44338100 44339900 34.70 19.88
chr14 44390700 44399000 33.44 6.18
chr14 44427200 44430600 34.41 1.43
chr14 44445100 44446400 31.03 14.07
chr14 44625800 44626800 32.00 15.21
chr14 44639400 44640400 31.10 16.32
chr14 44665200 44666200 32.76 14.31
chr14 44768500 44769800 33.21 16.35
chr14 44816900 44819700 31.47 18.59
chr14 44835900 44837600 31.93 2.21
chr14 44921100 44922100 32.47 16.41
chr14 44985400 44986400 33.25 4.23
chr14 44991200 44992300 32.59 18.34
chr14 45046000 45047100 32.93 17.25
chr14 45386300 45387600 32.53 14.90
chr14 45401400 45406500 33.11 7.30
chr14 45469200 45470600 33.83 0.45
chr14 45503000 45505900 32.77 14.89
chr14 45513100 45514500 35.16 14.69
chr14 45533800 45535400 29.81 8.10
chr14 45574900 45575900 30.53 6.06
chr14 45601200 45602200 33.79 13.46
chr14 45706600 45709000 32.18 9.53
chr14 45725300 45726300 31.58 17.39
chr14 45760800 45762000 28.69 11.70
chr14 45952500 45958200 35.23 17.91
chr14 45981300 45982400 34.51 19.35
chr14 46055900 46057700 32.82 19.47
chr14 46367500 46368500 32.38 15.18
chr14 46497800 46503800 30.29 8.82
chr14 46818800 46819800 30.17 7.83
chr14 46831900 46832900 33.82 15.82
chr14 46852700 46853700 32.73 5.00
chr14 46871200 46872200 28.68 1.62
chr14 46930700 46931700 31.72 5.42
chr14 46973400 46975100 32.44 3.46
chr14 47086600 47088500 31.77 13.92
chr14 47126000 47127400 33.01 1.85
chr14 47148800 47149800 31.78 5.49
chr14 47361700 47362700 29.69 12.96
chr14 47406600 47407800 31.52 16.16
chr14 47497200 47498200 30.95 10.62
chr14 47529600 47530600 28.43 6.03
chr14 47607100 47608500 31.92 17.87
chr14 47640000 47641000 31.38 8.40
chr14 47844500 47845700 33.23 16.70
chr14 47885300 47886900 30.91 17.66
chr14 47945300 47946600 32.13 15.15
chr14 48006500 48007700 32.98 4.10
chr14 48066900 48069700 34.75 19.76
chr14 48071500 48073700 25.61 12.52
chr14 48112000 48113000 32.38 17.57
chr14 48230800 48231900 33.62 17.32
chr14 48517600 48518600 32.94 8.01
chr14 48542800 48544100 32.88 11.31
chr14 48850700 48851700 32.71 19.16
chr14 48896800 48897800 30.94 12.20
chr14 49005900 49007100 32.56 9.97
chr14 49033000 49040900 27.52 13.14
chr14 49073100 49074200 28.91 2.64
chr14 49112600 49120800 34.81 14.00
chr14 49172800 49175300 28.75 1.88
chr14 49230700 49231700 32.89 9.96
chr14 49251500 49253400 32.95 15.51
chr14 49374500 49376300 32.27 18.79
chr14 49427600 49429000 32.34 8.99
chr14 49456500 49457500 32.50 13.35
chr14 49492900 49494400 33.02 4.92
chr14 49529300 49530600 33.01 0.30
chr14 49596500 49597500 32.88 18.11
chr14 49674000 49675000 34.77 8.56
chr14 49778300 49784300 32.37 0.29
chr14 49823000 49824000 30.95 11.08
chr14 49837500 49838500 32.65 12.01
chr14 50033000 50034200 32.54 17.85
chr14 50518900 50524000 34.22 7.81
chr14 50677500 50679000 32.33 13.13
chr14 50728900 50729900 30.94 16.71
chr14 50864800 50865900 33.23 7.74
chr14 50873700 50875400 30.69 18.15
chr14 51017700 51019000 30.69 12.43
chr14 51104600 51105900 31.02 2.28
chr14 51216700 51217700 33.39 19.45
chr14 51518000 51519100 32.55 4.45
chr14 51553400 51554700 32.34 3.33
chr14 51642800 51644000 33.48 14.79
chr14 51758000 51759200 31.51 17.56
chr14 51804800 51805800 31.05 15.34
chr14 52046200 52047200 31.23 18.49
chr14 52081400 52086600 29.55 0.15
chr14 52131600 52136800 32.15 17.84
chr14 52357500 52358500 32.43 10.97
chr14 52427700 52429000 31.32 18.15
chr14 52876000 52877100 30.89 3.36
chr14 53047100 53048700 32.11 16.64
chr14 53079300 53080500 30.86 12.23
chr14 53167000 53168000 31.89 13.21
chr14 53250700 53255100 31.23 7.79
chr14 53336600 53337600 31.85 11.53
chr14 53568300 53569300 32.85 9.08
chr14 53648200 53649200 34.07 17.77
chr14 53755600 53758200 33.11 9.35
chr14 54061800 54062800 31.74 5.51
chr14 54231000 54233700 32.41 15.85
chr14 54441400 54442400 31.79 11.11
chr14 54485100 54486100 31.29 13.02
chr14 54567300 54568600 32.46 11.66
chr14 54628700 54630100 29.47 11.06
chr14 54718100 54720100 31.99 15.52
chr14 54758100 54759700 37.82 2.84
chr14 54782100 54783100 29.80 8.36
chr14 54860700 54861700 30.24 10.81
chr14 54969200 54970200 31.46 7.67
chr14 54971400 54973300 32.98 10.65
chr14 54996400 54997400 33.00 11.03
chr14 55068200 55069900 33.66 17.76
chr14 55203500 55204500 31.01 8.67
chr14 55255500 55256500 33.50 17.50
chr14 55317600 55318700 32.96 4.89
chr14 55376900 55377900 32.42 11.08
chr14 55474200 55475500 32.31 2.64
chr14 55613100 55614100 32.23 9.27
chr14 55676900 55677900 31.70 7.53
chr14 55781200 55782200 30.69 18.20
chr14 55801200 55802400 31.37 6.31
chr14 55963000 55964800 31.96 15.60
chr14 55978600 55980900 33.31 12.28
chr14 56001200 56002200 32.40 12.47
chr14 56030700 56038600 31.13 0.42
chr14 56052700 56054200 31.65 2.13
chr14 56404600 56407500 32.29 7.04
chr14 56569500 56570500 32.64 15.53
chr14 56707000 56708300 30.53 7.20
chr14 56710700 56720600 32.06 18.78
chr14 56820900 56821900 31.04 1.22
chr14 56880900 56881900 31.55 4.79
chr14 57070800 57072700 33.99 15.90
chr14 57166000 57167000 32.99 17.49
chr14 57218600 57219600 32.51 17.04
chr14 57275900 57276900 34.08 9.79
chr14 57368900 57369900 32.23 10.22
chr14 57400300 57401700 30.85 10.83
chr14 57430800 57431800 31.47 18.73
chr14 57562500 57564500 30.37 1.20
chr14 57998400 57999500 31.34 10.94
chr14 58033000 58034000 33.59 15.40
chr14 58052700 58053700 32.77 18.95
chr14 58161500 58164000 34.09 18.61
chr14 58246300 58247300 33.19 8.93
chr14 58389600 58390600 32.01 18.92
chr14 58503700 58506200 32.90 14.04
chr14 58578900 58580100 32.53 13.51
chr14 58612300 58613800 31.94 18.34
chr14 58656100 58657100 31.73 11.52
chr14 58736700 58737700 31.97 6.09
chr14 58881500 58882500 31.82 14.66
chr14 58926100 58927100 31.33 10.03
chr14 58939200 58942000 32.06 7.51
chr14 58959000 58960000 32.92 18.86
chr14 59571400 59573800 32.31 9.40
chr14 59637500 59638500 32.00 15.93
chr14 59681200 59682200 32.73 10.45
chr14 59838100 59839100 32.06 3.86
chr14 59926800 59927800 31.30 3.93
chr14 59930900 59935500 31.96 2.95
chr14 59992100 59993800 31.11 17.94
chr14 60036100 60037100 32.03 17.42
chr14 60058200 60059500 31.20 3.11
chr14 60128200 60129200 30.93 16.08
chr14 60181700 60184400 32.78 1.32
chr14 60241100 60242300 31.33 1.67
chr14 60455900 60458700 31.84 0.52
chr14 60729500 60730500 31.46 13.14
chr14 60759400 60760400 32.02 15.48
chr14 60785700 60788000 31.30 16.73
chr14 60821200 60822400 32.08 15.74
chr14 60941500 60943100 35.21 4.68
chr14 61082300 61087200 32.84 0.61
chr14 61151800 61155300 32.53 7.76
chr14 61685500 61686500 31.66 10.10
chr14 61746400 61747700 30.80 3.05
chr14 61817300 61819600 31.06 12.67
chr14 62093400 62094400 32.08 11.41
chr14 62266900 62267900 33.67 20.08
chr14 62270700 62271700 32.50 6.83
chr14 62407900 62409000 32.20 9.65
chr14 62500400 62501400 33.01 15.47
chr14 62556700 62558300 31.55 17.11
chr14 62584200 62585200 32.48 15.59
chr14 62608200 62609200 30.48 9.17
chr14 62758000 62759200 31.97 3.86
chr14 63135400 63136400 31.03 10.02
chr14 63229400 63230400 31.21 3.71
chr14 63369400 63370500 33.10 12.69
chr14 63497100 63498400 32.62 19.08
chr14 63569500 63570500 32.47 4.21
chr14 63663600 63664700 29.88 16.23
chr14 63672000 63677000 28.92 10.51
chr14 63819400 63820400 32.92 18.27
chr14 63926000 63929500 32.39 17.02
chr14 63930700 63935400 31.95 15.00
chr14 64097200 64098200 31.74 18.64
chr14 64226600 64227600 32.39 8.81
chr14 64651200 64652200 32.10 14.11
chr14 64871400 64874800 29.10 0.58
chr14 65030700 65031700 31.02 17.50
chr14 65172100 65173100 31.79 11.63
chr14 65427900 65428900 31.87 9.22
chr14 65473100 65474100 31.97 17.23
chr14 65612600 65613700 32.53 4.55
chr14 65729500 65730600 31.65 8.84
chr14 65900700 65901700 31.53 10.10
chr14 65998000 65999000 32.19 13.79
chr14 66045800 66047100 30.92 4.59
chr14 66304900 66305900 31.10 11.06
chr14 66405100 66406200 32.39 16.51
chr14 66420700 66421700 32.15 18.99
chr14 66478900 66479900 33.13 17.84
chr14 66522800 66523800 31.16 13.99
chr14 66599000 66600500 30.63 17.53
chr14 66666100 66667200 33.37 18.29
chr14 66699400 66700400 33.27 15.98
chr14 66757700 66758700 31.32 14.80
chr14 66876300 66877400 30.93 13.99
chr14 67073700 67074800 30.85 1.55
chr14 67287700 67288700 29.54 10.06
chr14 67376600 67377600 32.35 6.62
chr14 67438100 67439300 30.48 0.31
chr14 67462000 67463000 31.27 6.09
chr14 67544900 67546900 31.21 3.41
chr14 67620700 67622300 30.79 2.66
chr14 67689600 67690600 32.64 13.61
chr14 67741900 67750600 30.55 0.15
chr14 67774400 67775400 32.11 16.05
chr14 67966300 67968000 31.52 2.56
chr14 68007300 68008300 34.05 5.50
chr14 68112700 68113700 32.15 3.68
chr14 68180600 68181600 32.85 12.70
chr14 68214200 68216500 33.46 0.00
chr14 68295700 68297300 32.51 9.17
chr14 68403300 68404400 31.46 3.08
chr14 68514500 68516000 30.23 7.45
chr14 68585500 68586600 32.88 12.21
chr14 68674900 68675900 31.40 7.86
chr14 68840500 68842300 31.51 0.32
chr14 69194700 69196700 31.48 2.05
chr14 69231100 69232400 31.10 2.22
chr14 69261700 69262700 33.26 18.29
chr14 69290700 69291700 30.96 13.57
chr14 69324400 69325400 32.60 17.90
chr14 69335500 69336500 31.92 17.20
chr14 69364800 69367600 33.72 16.67
chr14 69493200 69494200 30.63 6.44
chr14 69517900 69521500 31.57 4.37
chr14 69539700 69541000 34.00 7.57
chr14 69712300 69713300 31.27 3.52
chr14 69737700 69739800 30.57 16.28
chr14 69803900 69804900 33.70 11.81
chr14 69811400 69812800 32.40 1.36
chr14 70045900 70046900 31.85 6.92
chr14 70147700 70148700 33.74 13.62
chr14 70151700 70153200 35.24 17.92
chr14 70306700 70310600 31.12 0.06
chr14 70411100 70412100 31.65 14.73
chr14 70478900 70482500 28.81 1.78
chr14 70495000 70499700 33.63 8.97
chr14 70658900 70660900 30.04 4.65
chr14 70815400 70816400 31.88 17.75
chr15 3035600 3036700 35.31 2.42
chr15 3036800 3037900 32.55 0.33
chr15 3186400 3187400 33.82 13.96
chr15 3230000 3233500 31.84 18.18
chr15 3306200 3307300 33.20 15.57
chr15 3337800 3339400 32.68 15.22
chr15 3551600 3552900 34.66 3.60
chr15 3579100 3580100 30.97 5.09
chr15 3675300 3676300 30.61 10.14
chr15 3823300 3824300 30.87 16.28
chr15 3941000 3942000 32.28 16.47
chr15 4134200 4135200 32.42 4.38
chr15 4236800 4237800 30.57 15.22
chr15 4431700 4432700 32.26 18.04
chr15 4523800 4524900 31.64 12.68
chr15 4566000 4575500 36.75 7.89
chr15 4615700 4616700 33.36 9.62
chr15 4715700 4716700 31.22 14.98
chr15 4747300 4756000 34.44 4.86
chr15 4922900 4927800 36.64 15.82
chr15 5003600 5004800 32.52 11.78
chr15 5271000 5272000 31.94 3.24
chr15 5629900 5630900 31.97 9.25
chr15 5772400 5773500 34.18 6.80
chr15 5781200 5784300 32.23 12.62
chr15 5853600 5854600 29.93 9.64
chr15 5952300 5953400 31.43 17.30
chr15 5987300 5988300 33.19 18.15
chr15 6124000 6125000 33.27 9.99
chr15 6161900 6162900 32.55 11.42
chr15 6386100 6387100 34.42 19.98
chr15 6429300 6430600 31.82 0.66
chr15 6465200 6466400 32.82 6.73
chr15 6672400 6673500 31.37 7.06
chr15 6685500 6686500 34.66 15.60
chr15 6827400 6836400 31.30 2.76
chr15 6839600 6841100 33.40 19.70
chr15 7100900 7103400 32.21 9.92
chr15 7248000 7250500 33.42 8.44
chr15 7530200 7533000 32.46 14.82
chr15 7593300 7594300 30.32 4.98
chr15 7766300 7771600 29.92 12.24
chr15 7883800 7884900 32.68 8.86
chr15 7963300 7969000 31.68 0.06
chr15 7989300 7990800 33.13 0.22
chr15 8045100 8046100 32.16 15.44
chr15 8107000 8109500 29.67 9.22
chr15 8240100 8241100 32.00 4.77
chr15 8332900 8333900 32.91 10.82
chr15 8375700 8376700 33.58 11.39
chr15 8453900 8456600 31.39 7.76
chr15 8490200 8492000 32.62 1.60
chr15 8562300 8563500 30.57 15.91
chr15 8802700 8803700 32.03 13.20
chr15 8853600 8854600 32.56 14.11
chr15 8988500 8989900 34.20 6.71
chr15 9013100 9014100 31.50 5.38
chr15 9033700 9034900 31.82 10.67
chr15 9036800 9038800 29.21 1.24
chr15 9085800 9087500 33.11 0.99
chr15 9136800 9137800 31.79 6.91
chr15 9342000 9343000 31.93 13.74
chr15 9377700 9378700 33.15 11.43
chr15 9405600 9406600 33.72 11.56
chr15 9476800 9478500 31.06 5.77
chr15 9640000 9641200 33.23 6.15
chr15 9687500 9688500 33.16 7.51
chr15 9732200 9733400 32.97 16.91
chr15 9823900 9825100 34.97 2.35
chr15 10075500 10076500 32.86 5.77
chr15 10222400 10223400 30.82 9.19
chr15 10268800 10270300 31.64 9.04
chr15 10591200 10595400 29.76 1.61
chr15 10852400 10853400 32.96 3.09
chr15 10888000 10889900 31.32 1.55
chr15 10911300 10912800 31.41 7.65
chr15 10957700 10959400 32.02 11.59
chr15 11035000 11036000 32.18 18.27
chr15 11096900 11105200 31.41 15.09
chr15 11127500 11128500 31.35 16.15
chr15 11217900 11218900 31.01 14.09
chr15 11249800 11250800 32.62 10.84
chr15 11280200 11281200 33.39 15.77
chr15 11304100 11305100 32.47 14.98
chr15 11423600 11424600 33.47 11.73
chr15 11836800 11837800 31.21 10.75
chr15 11912900 11916700 32.59 14.11
chr15 11938200 11939200 31.83 16.34
chr15 12059500 12060500 34.91 13.65
chr15 12478100 12479500 33.44 18.87
chr15 12531000 12533300 30.40 13.30
chr15 12564000 12565000 32.33 14.91
chr15 12722700 12723700 32.27 13.55
chr15 12871600 12872600 31.28 10.73
chr15 12905600 12906600 32.19 7.77
chr15 12963500 12964500 32.31 17.96
chr15 13129800 13130800 32.64 11.56
chr15 13312200 13314000 33.04 8.20
chr15 13475700 13476700 31.98 9.78
chr15 13494500 13495800 31.17 16.92
chr15 13582500 13584000 28.98 5.37
chr15 13646900 13647900 31.77 12.15
chr15 13810800 13812400 33.49 17.20
chr15 13854500 13856100 33.19 18.43
chr15 13860700 13861700 30.88 0.83
chr15 13948200 13949700 32.77 12.27
chr15 14048700 14051000 33.19 2.09
chr15 14075700 14076700 30.98 11.75
chr15 14292200 14293200 31.79 17.10
chr15 14332800 14333900 31.97 2.97
chr15 14418200 14419200 31.61 14.38
chr15 14713200 14715600 31.23 7.63
chr15 14750700 14756200 33.48 4.54
chr15 14758900 14759900 31.96 18.93
chr15 15067800 15068800 32.05 4.30
chr15 15113800 15114800 31.46 9.89
chr15 15355200 15356200 32.55 5.47
chr15 15376800 15377800 32.74 16.68
chr15 15408000 15409300 33.54 0.24
chr15 15522100 15523400 30.46 0.48
chr15 15625300 15626300 32.76 5.33
chr15 15677000 15678100 31.26 18.74
chr15 15715400 15716700 32.64 16.62
chr15 15718800 15719800 32.09 17.00
chr15 15759400 15760400 31.96 13.15
chr15 15785100 15786100 33.67 10.23
chr15 15931200 15932500 30.02 11.09
chr15 16034000 16035000 31.85 17.46
chr15 16043000 16044000 32.00 14.57
chr15 16100500 16101500 30.25 16.88
chr15 16269600 16270600 33.05 9.03
chr15 16285100 16286800 31.90 8.83
chr15 16405900 16407200 31.14 7.25
chr15 16438700 16439700 31.72 14.06
chr15 16464900 16465900 32.64 13.46
chr15 16492000 16493000 31.68 18.15
chr15 16498900 16499900 32.14 12.56
chr15 16582400 16583600 31.20 5.33
chr15 16664500 16665500 29.69 15.18
chr15 16688300 16689300 30.55 6.45
chr15 16734600 16735900 30.59 14.69
chr15 16944500 16945500 29.70 0.68
chr15 17460500 17461500 34.65 10.02
chr15 17487600 17488600 32.15 12.34
chr15 17577700 17578700 31.44 16.60
chr15 17633700 17634700 31.57 17.18
chr15 17755000 17756000 30.87 16.81
chr15 17768900 17771000 34.40 0.30
chr15 17837100 17838100 33.79 18.32
chr15 17875200 17876200 31.74 18.83
chr15 17951500 17953700 32.16 16.42
chr15 17998200 18003300 32.46 13.31
chr15 18056800 18057800 31.75 8.04
chr15 18217200 18218200 30.69 17.50
chr15 18596800 18602600 32.40 5.21
chr15 18645500 18647400 30.18 0.23
chr15 18784000 18785000 32.74 11.77
chr15 18880000 18881000 28.83 3.72
chr15 18950900 18951900 30.40 16.89
chr15 18968000 18969000 32.07 15.76
chr15 19561300 19564400 32.59 17.64
chr15 19769100 19774200 36.01 0.85
chr15 19822700 19825300 33.22 17.32
chr15 20121200 20122300 32.06 5.44
chr15 20202000 20205200 33.97 11.60
chr15 20348300 20355300 31.80 0.18
chr15 20356800 20357800 32.35 13.55
chr15 20415700 20416700 31.86 7.77
chr15 20416800 20417800 32.31 19.16
chr15 20514500 20515500 31.65 18.47
chr15 20798100 20801200 32.54 15.27
chr15 20840800 20841800 32.18 13.96
chr15 20889700 20890700 31.64 8.99
chr15 20898600 20899600 31.85 5.08
chr15 21364500 21365600 32.73 4.88
chr15 21643300 21644300 33.13 18.65
chr15 21737400 21738800 31.07 9.34
chr15 21779800 21781600 30.19 2.20
chr15 21815500 21816500 31.99 5.56
chr15 22025300 22026800 31.48 17.88
chr15 22178700 22179700 31.83 9.93
chr15 22199700 22200700 31.82 13.92
chr15 22276800 22277800 33.19 3.12
chr15 22309400 22311000 32.43 11.00
chr15 22396800 22398700 32.24 2.11
chr15 22458800 22459800 32.78 4.92
chr15 22624900 22625900 31.84 17.23
chr15 22808700 22809700 31.51 8.81
chr15 22822800 22823800 31.87 18.50
chr15 22920500 22921800 31.26 15.08
chr15 23130100 23131700 30.53 5.05
chr15 23454300 23455300 30.99 5.46
chr15 23529000 23530000 30.88 15.01
chr15 24028000 24029000 32.38 10.73
chr15 24041500 24042500 32.59 8.00
chr15 24148700 24149700 32.33 2.01
chr15 24260000 24261000 32.05 11.64
chr15 24307100 24308100 29.76 9.65
chr15 24358400 24359400 34.79 13.62
chr15 24396800 24398900 31.78 16.15
chr15 24522700 24523700 32.36 14.18
chr15 24858500 24861200 31.81 11.34
chr15 24918200 24919200 31.08 13.76
chr15 25147400 25148400 30.02 11.35
chr15 25158900 25159900 30.63 16.76
chr15 25616800 25617900 31.35 12.22
chr15 25670300 25671300 32.07 8.10
chr15 25771700 25773600 29.54 10.92
chr15 25843300 25844300 31.52 1.73
chr15 26059100 26060500 31.30 2.80
chr15 26225500 26227500 32.23 17.80
chr15 26293200 26294200 30.98 7.82
chr15 26567700 26568800 31.91 9.35
chr15 26713800 26715800 29.40 10.62
chr15 26967500 26968800 30.19 3.16
chr15 27050400 27051400 32.62 11.18
chr15 27071200 27072200 31.33 16.53
chr15 27102500 27103500 31.08 17.88
chr15 27239800 27242800 31.38 4.10
chr15 27287900 27288900 31.70 11.92
chr15 27315500 27316600 32.43 13.65
chr15 27357400 27358700 31.49 1.35
chr15 27599100 27604600 31.26 8.54
chr15 27731900 27734200 36.26 15.70
chr15 27838500 27839800 32.01 3.19
chr15 27916800 27917800 28.66 17.08
chr15 28166100 28167100 31.76 9.23
chr15 28239300 28240300 30.03 15.83
chr15 28329700 28330700 30.64 18.15
chr15 28858700 28860100 31.18 17.89
chr15 29012300 29013300 31.26 12.12
chr15 29130400 29131900 32.38 2.06
chr15 29150600 29151600 30.83 3.54
chr15 29266300 29267800 31.39 17.33
chr15 29549700 29550700 30.91 16.37
chr15 29578000 29579000 30.39 6.42
chr15 29613500 29614500 31.56 18.46
chr15 29753100 29754100 32.56 12.69
chr15 29757000 29758000 32.65 19.10
chr15 29797600 29799400 31.00 16.24
chr15 29962200 29963900 31.14 9.86
chr15 30091700 30092700 32.25 12.69
chr15 30250700 30252200 32.65 19.53
chr15 30369500 30370500 30.86 13.54
chr15 30574700 30575900 32.66 13.22
chr15 30610100 30612000 31.08 3.50
chr15 30721800 30722800 32.05 1.80
chr15 30805300 30806500 32.65 3.26
chr15 31071600 31072600 33.44 18.16
chr15 31089100 31090200 30.48 2.91
chr15 31174700 31175800 33.30 1.30
chr15 31347500 31349100 32.72 17.87
chr15 31366800 31367800 30.27 8.31
chr15 31481000 31482000 32.35 14.60
chr15 31524300 31526100 31.32 4.71
chr15 31579500 31580500 31.99 14.37
chr15 31599900 31600900 33.56 10.84
chr15 31717500 31718500 32.06 17.04
chr15 32023200 32024200 30.35 16.57
chr15 32105600 32106600 30.24 17.01
chr15 32211100 32212100 30.64 15.57
chr15 32227900 32228900 32.50 17.90
chr15 32239700 32240700 31.25 17.05
chr15 32353600 32355200 31.31 16.11
chr15 32642300 32651100 33.99 9.15
chr15 32750000 32751200 31.97 17.87
chr15 32778400 32786700 30.61 1.29
chr15 32965700 32966700 33.06 15.30
chr15 33040200 33047300 35.24 0.98
chr15 33106400 33108400 32.32 7.85
chr15 33394200 33395200 33.65 10.74
chr15 33396800 33401300 29.43 14.58
chr15 33442000 33443200 30.66 1.85
chr15 33460700 33464600 29.85 14.08
chr15 33685000 33686000 30.60 10.25
chr15 33715700 33716700 30.71 17.96
chr15 33762100 33764600 29.28 0.00
chr15 33887700 33895200 30.70 5.81
chr15 33977000 33978000 31.30 18.34
chr15 34083700 34087500 30.95 8.43
chr15 34278000 34279000 32.77 16.41
chr15 34313200 34316700 29.83 0.13
chr15 34545000 34546000 31.70 9.16
chr15 34572100 34573100 31.10 9.81
chr15 34828900 34832800 31.94 13.71
chr15 35102700 35103700 31.05 9.15
chr15 35312100 35313100 32.31 2.80
chr15 35354500 35355500 31.44 17.88
chr15 35420900 35422000 29.79 10.37
chr15 35472300 35473300 30.56 16.39
chr15 35540000 35541100 31.02 14.97
chr15 35690500 35691500 33.71 19.09
chr15 35720800 35721800 30.61 7.08
chr15 35938800 35939800 33.16 16.14
chr15 35962400 35963500 31.42 4.52
chr15 36293000 36294000 31.62 17.24
chr15 36438500 36439500 31.11 8.98
chr15 36493400 36494500 30.94 18.03
chr15 36496800 36497800 32.53 18.92
chr15 36601300 36602500 32.47 15.38
chr15 36640100 36641100 31.26 12.90
chr15 36692400 36693500 33.51 2.62
chr15 36869800 36870800 31.04 10.47
chr15 37071100 37072100 30.98 2.05
chr15 37077500 37078500 32.98 14.34
chr15 37098900 37099900 30.91 8.06
chr15 37351400 37352500 31.41 15.77
chr15 37409400 37411700 31.28 0.45
chr15 37417800 37418800 30.41 10.80
chr15 37447200 37450000 29.93 16.54
chr15 37673700 37674700 32.42 13.18
chr15 37878700 37879700 31.99 10.94
chr15 37970700 37971700 33.31 18.99
chr15 38050900 38056700 33.37 15.26
chr15 38056800 38061200 32.24 15.74
chr15 38169000 38172800 29.17 0.21
chr15 38180700 38182100 31.23 18.66
chr15 38208900 38210200 29.70 1.51
chr15 38610500 38611600 29.98 14.05
chr15 38662100 38663600 30.63 0.78
chr15 38725200 38726200 30.13 11.19
chr15 38853700 38854700 31.19 18.53
chr15 39043300 39044300 31.45 16.18
chr15 39160100 39161100 30.38 4.46
chr15 39252000 39253000 31.09 7.61
chr15 39355300 39356400 31.19 1.82
chr15 39356800 39360800 30.71 0.74
chr15 39433200 39434200 31.76 8.02
chr15 39600900 39602000 33.31 11.73
chr15 39665400 39666400 31.84 13.24
chr15 39713700 39714800 32.68 15.43
chr15 39938500 39939500 32.33 4.55
chr15 40279900 40280900 33.04 15.06
chr15 40457400 40458400 30.27 14.36
chr15 40503500 40504500 32.98 14.15
chr15 40526300 40527300 31.46 10.82
chr15 40578500 40580200 32.80 11.55
chr15 40617100 40618100 32.17 16.59
chr15 40680500 40681500 32.92 14.07
chr15 40773500 40774600 30.66 10.81
chr15 40865800 40867400 31.13 12.29
chr15 40914100 40915100 30.76 14.80
chr15 41463200 41471300 32.76 14.93
chr15 41746700 41750700 32.55 16.10
chr15 41790000 41791000 31.87 10.21
chr15 41948400 41950200 31.38 9.49
chr15 41957600 41958600 32.10 13.81
chr15 41990700 41991700 31.50 10.48
chr15 42077100 42078200 32.15 12.01
chr15 42108100 42109900 31.44 0.13
chr15 42806800 42808500 31.64 13.86
chr15 43066400 43067400 32.26 17.87
chr15 43370500 43371500 34.50 12.14
chr15 43400100 43407300 32.30 15.96
chr15 43573200 43574200 31.25 16.84
chr15 43786800 43788500 32.37 3.17
chr15 43884700 43888200 32.37 0.19
chr15 44016800 44019200 31.25 5.62
chr15 44156800 44159300 32.54 1.55
chr15 44184900 44185900 33.25 17.29
chr15 44532100 44536100 33.28 18.33
chr15 44605600 44606600 31.93 10.54
chr15 44634900 44635900 30.75 17.10
chr15 44736800 44738400 31.50 9.45
chr15 44868400 44869600 30.43 17.90
chr15 44975300 44976300 30.81 9.48
chr15 44977700 44978700 31.93 16.86
chr15 45065100 45066100 31.94 18.53
chr15 45080800 45081800 30.92 11.13
chr15 45146000 45147000 32.06 16.60
chr15 45298400 45299400 33.01 18.79
chr15 45351300 45354700 36.80 1.22
chr15 45510800 45513800 34.06 19.70
chr15 45517100 45518100 32.32 18.24
chr15 45630000 45631000 33.29 18.93
chr15 46048100 46049200 30.23 8.24
chr15 46073700 46074700 29.05 5.44
chr15 46183300 46184700 31.83 10.94
chr15 46216800 46217800 33.44 19.54
chr15 46278400 46279400 32.72 18.18
chr15 46321100 46328300 34.11 14.50
chr15 46438300 46440700 33.80 18.60
chr15 46815700 46816700 29.23 4.64
chr15 46905900 46907500 33.98 17.24
chr15 47102400 47106100 31.83 2.37
chr15 47150300 47151300 33.71 10.29
chr15 47274600 47275600 32.97 18.72
chr15 47410200 47411200 32.49 6.88
chr15 47459000 47460000 32.37 7.86
chr15 47638400 47639400 31.10 0.95
chr15 47661100 47662200 32.11 14.27
chr15 47739400 47740400 33.03 10.60
chr15 47987900 47989000 33.24 17.37
chr15 48082800 48083800 33.87 6.43
chr15 48132900 48133900 33.55 15.26
chr15 48150200 48151400 33.55 13.46
chr15 48237900 48239400 33.37 0.25
chr15 48261400 48263200 31.69 10.79
chr15 48276800 48277800 33.02 6.64
chr15 48598100 48599200 31.28 12.70
chr15 48659500 48665400 30.30 9.86
chr15 48708000 48709100 33.69 18.10
chr15 48750100 48753000 32.84 19.42
chr15 48918000 48919000 30.54 13.56
chr15 48964400 48967300 30.25 1.53
chr15 49018900 49023600 30.08 2.68
chr15 49089500 49090700 31.18 0.30
chr15 49101400 49102400 30.55 14.80
chr15 49205300 49206300 30.39 13.77
chr15 49258300 49259300 30.65 18.14
chr15 49278800 49279800 31.70 18.96
chr15 49328400 49329400 31.48 18.72
chr15 49366400 49367700 33.91 1.22
chr15 49716800 49717800 30.92 14.52
chr15 49742200 49743200 31.85 18.68
chr15 49850300 49851300 32.31 12.95
chr15 49911100 49912200 31.06 15.34
chr15 49947700 49952500 30.66 17.80
chr15 49981400 49982400 32.86 16.52
chr15 50003900 50004900 32.49 10.88
chr15 50100700 50102700 31.42 2.82
chr15 50235200 50236600 33.40 18.43
chr15 50325100 50326100 32.07 5.63
chr15 50387300 50388300 32.77 14.78
chr15 50464200 50466000 32.33 18.63
chr15 50491000 50496700 32.87 17.63
chr15 50523000 50524700 32.18 8.23
chr15 50583200 50584400 31.73 7.78
chr15 50708900 50715100 33.08 7.04
chr15 50804500 50807200 32.01 11.55
chr15 50983600 50984600 31.49 17.70
chr15 51065900 51069400 31.97 12.93
chr15 51090600 51091600 32.18 18.61
chr15 51375000 51376000 32.53 10.01
chr15 51377300 51383300 32.01 2.54
chr15 51408900 51409900 32.30 17.67
chr15 51516800 51517800 33.31 17.28
chr15 51707300 51708300 32.30 6.95
chr15 51724400 51725400 32.54 12.65
chr15 51761300 51762300 32.66 11.67
chr15 51984200 51985200 32.82 14.88
chr15 52075600 52076600 30.86 18.38
chr15 52107100 52108100 32.86 14.30
chr15 52274200 52275700 30.92 5.54
chr15 52314600 52315900 35.00 5.69
chr15 52353600 52354700 33.64 10.03
chr15 52470600 52473300 32.88 7.63
chr15 52486500 52487500 31.64 7.51
chr15 52506900 52507900 32.78 9.22
chr15 52617400 52618800 32.22 5.85
chr15 52683200 52685000 32.86 13.88
chr15 52703400 52704500 31.68 4.47
chr15 52754500 52755500 35.71 7.03
chr15 52812900 52814600 32.68 8.80
chr15 52922500 52923600 32.05 5.78
chr15 52940400 52941400 30.91 11.75
chr15 52977800 52978800 32.12 18.06
chr15 53021200 53022200 31.75 17.01
chr15 53042200 53043200 32.04 18.99
chr15 53071000 53072000 32.98 11.74
chr15 53123700 53124700 30.89 5.83
chr15 53151900 53156400 32.32 0.30
chr15 53272400 53274400 32.69 5.76
chr15 53589600 53590900 30.96 3.83
chr15 53749500 53750500 29.64 10.89
chr15 53887600 53889400 33.37 17.45
chr15 54046500 54047900 35.24 2.01
chr15 54123700 54124700 32.37 16.03
chr15 54196800 54202800 28.80 7.80
chr15 54589300 54590300 32.74 16.20
chr15 54620500 54621500 32.57 11.97
chr15 54819100 54820100 31.06 15.21
chr15 54894700 54895700 32.79 16.57
chr15 54947100 54948900 32.22 8.25
chr15 55275500 55276700 31.29 17.95
chr15 55563600 55565200 31.15 9.01
chr15 55585400 55586400 31.47 9.48
chr15 55615600 55616600 31.52 16.84
chr15 55671300 55672300 31.11 10.97
chr15 55751100 55752100 31.56 14.08
chr15 55814500 55815500 31.72 18.78
chr15 55868200 55869200 31.64 16.47
chr15 55903900 55905500 31.33 4.34
chr15 55937100 55938500 32.35 18.51
chr15 56046000 56047000 30.05 13.17
chr15 56153200 56154200 31.60 15.54
chr15 56257500 56258500 32.10 3.97
chr15 56300200 56301800 31.16 12.10
chr15 57314600 57315600 33.32 11.42
chr15 57413700 57414700 32.32 8.58
chr15 57527000 57528000 32.20 13.27
chr15 57609500 57610500 32.72 13.80
chr15 58027800 58028800 30.28 14.32
chr15 58112200 58113200 31.87 13.43
chr15 58236900 58237900 33.47 14.00
chr15 58550300 58552300 31.04 6.46
chr15 58576800 58580000 31.31 17.05
chr15 58822500 58824600 29.07 0.13
chr15 58964700 58973000 31.18 14.50
chr15 59064100 59065100 30.20 13.47
chr15 59076800 59077900 31.74 3.79
chr15 59119900 59126200 30.94 5.00
chr15 59208700 59209900 31.72 11.80
chr15 59252100 59253100 31.95 10.69
chr15 59258600 59259600 31.47 14.49
chr15 59394500 59395500 31.81 13.18
chr15 59474300 59476400 31.25 17.84
chr15 59615300 59616300 31.50 16.40
chr15 59907400 59911900 32.85 14.20
chr15 60130500 60133800 31.22 0.66
chr15 60187800 60190000 31.11 4.43
chr15 60243900 60244900 30.45 14.12
chr15 60317000 60318000 31.16 5.98
chr15 60434300 60435400 31.46 10.81
chr15 60694800 60695900 29.18 2.23
chr15 60846500 60847500 32.05 18.06
chr15 60861300 60864100 29.42 4.64
chr15 60919600 60927000 29.70 10.93
chr15 60950800 60951800 31.02 13.02
chr15 61027100 61028400 30.18 13.66
chr15 61256800 61260600 29.64 0.02
chr15 61434500 61436300 29.83 17.71
chr15 61530200 61536700 29.06 9.33
chr15 61536800 61541100 31.67 6.23
chr15 61739400 61740600 29.54 12.84
chr15 61768600 61769700 31.38 13.41
chr15 61856800 61857900 30.97 15.23
chr15 62006300 62007300 30.53 13.42
chr15 62280500 62281500 30.20 15.18
chr15 62494300 62495800 31.78 11.02
chr15 62497600 62502100 29.48 13.56
chr15 62591000 62596700 30.84 14.30
chr15 62596800 62597900 31.02 10.03
chr15 62639700 62640700 29.03 16.16
chr15 62902000 62903000 29.92 17.73
chr15 63119100 63120100 31.65 16.92
chr15 63226600 63229300 28.33 8.43
chr15 63293200 63294400 31.56 11.26
chr15 63313800 63315100 32.38 5.98
chr15 63360600 63361900 32.42 0.54
chr15 63406900 63407900 32.46 2.85
chr15 63422900 63424500 31.57 7.14
chr15 63461900 63462900 30.67 6.55
chr15 63634000 63635000 29.79 10.56
chr15 63697800 63700400 31.94 16.26
chr15 63752200 63753200 30.87 4.47
chr15 63840800 63841800 31.46 18.34
chr15 63976800 63977800 31.07 15.45
chr15 64130800 64132700 30.95 9.87
chr15 64249300 64252700 35.07 1.71
chr15 64695000 64696000 31.19 18.38
chr15 64990700 64992800 32.80 9.99
chr15 65055700 65056700 31.95 15.22
chr15 65151700 65152700 30.84 1.30
chr15 65296800 65298700 33.87 2.42
chr15 66075500 66076500 31.50 13.19
chr15 66252500 66253500 33.86 10.53
chr15 66298100 66299100 31.71 16.81
chr15 66465400 66466400 33.84 19.83
chr15 66618200 66619200 31.27 14.57
chr15 66915500 66916500 32.53 13.89
chr15 66976800 66981600 32.06 15.15
chr15 67313800 67315000 32.20 7.49
chr15 67415400 67416400 32.32 12.24
chr15 67439600 67440600 32.55 6.37
chr15 67793700 67794700 33.47 13.33
chr15 67931100 67932500 31.24 16.85
chr15 68223700 68224700 32.02 15.92
chr15 68540000 68541000 30.30 12.79
chr15 68614000 68615000 32.23 16.99
chr15 68681100 68682100 31.50 15.09
chr15 68703500 68705000 34.11 1.34
chr15 68922900 68923900 32.52 14.36
chr15 69081900 69082900 31.84 18.30
chr15 69099700 69100700 33.23 12.91
chr15 69120600 69121600 30.45 6.23
chr15 69163900 69165000 31.53 1.67
chr15 69214100 69215100 33.56 11.36
chr15 69686100 69687100 32.19 15.53
chr15 69905400 69906700 33.51 7.33
chr15 70043100 70044100 32.76 10.28
chr15 70071100 70072100 31.51 6.68
chr15 70177400 70178400 30.98 13.94
chr15 70257500 70258500 31.47 11.33
chr15 70336800 70337800 32.23 10.39
chr15 70359600 70360600 31.13 7.40
chr15 70607500 70608500 32.25 17.86
chr15 70627000 70628100 33.92 14.08
chr15 70652600 70653600 32.81 14.79
chr15 70685300 70686800 29.87 16.67
chr15 70744900 70746000 31.56 12.92
chr15 70910700 70911800 33.92 10.54
chr15 70999800 71000900 33.83 0.78
chr15 71054200 71055200 31.73 18.12
chr15 71076800 71077800 32.06 19.22
chr15 71226300 71227400 31.28 2.10
chr15 71291600 71292600 31.25 15.93
chr15 71364100 71365600 30.72 2.12
chr15 71505600 71506600 31.49 16.13
chr15 71747100 71748100 30.60 15.53
chr15 71849300 71852300 34.03 10.72
chr15 71945200 71946200 33.39 11.52
chr15 71995700 71996700 33.26 6.67
chr15 72100600 72101600 33.03 16.57
chr15 72177800 72178800 31.17 10.98
chr15 72197200 72198200 31.07 17.25
chr15 72220200 72221300 31.98 14.88
chr15 72292800 72293900 33.23 3.86
chr15 72415700 72416700 32.73 19.22
chr15 72416800 72417800 32.56 7.65
chr15 72473300 72474900 32.23 12.93
chr15 72564600 72565600 32.49 3.81
chr15 72695100 72696200 31.42 15.09
chr15 72957600 72958600 33.59 20.11
chr15 73027400 73028800 33.11 6.62
chr15 73147900 73149900 31.17 6.02
chr15 73174000 73175000 30.78 8.85
chr15 73214100 73215100 30.40 3.01
chr15 73222700 73223700 31.14 6.20
chr15 73392600 73393600 31.60 7.71
chr15 73452600 73453600 33.62 1.14
chr15 73748800 73749800 32.67 15.66
chr15 74011100 74012100 33.76 16.38
chr15 74079200 74080700 28.71 2.11
chr15 74158900 74159900 33.40 12.59
chr15 74206200 74207200 32.93 7.37
chr15 74249600 74251200 27.23 0.88
chr15 74284800 74286100 31.49 0.47
chr15 74801800 74804800 30.10 3.04
chr15 74890500 74891500 33.34 14.63
chr15 75057500 75060200 33.10 15.68
chr15 75227400 75228400 32.08 15.05
chr15 75502700 75503700 33.29 19.44
chr15 75752900 75753900 32.91 18.47
chr15 75773800 75775600 31.94 17.42
chr15 76129100 76130100 31.48 15.74
chr15 76185500 76191600 33.73 17.16
chr15 76230000 76231000 35.03 10.67
chr15 76245700 76247800 33.73 15.97
chr15 76281700 76282700 31.22 13.95
chr15 76345000 76346000 32.20 3.40
chr15 76441700 76442700 32.48 14.06
chr15 76725000 76726000 33.59 0.94
chr15 76805600 76806600 33.56 17.97
chr15 76867400 76874200 29.68 12.48
chr15 76888100 76889300 32.19 17.88
chr15 76956900 76957900 32.98 15.66
chr15 77018600 77019600 32.87 17.11
chr15 77071100 77072100 30.84 11.88
chr15 77091200 77092200 31.07 5.89
chr15 77113900 77114900 32.69 9.54
chr15 77177000 77178000 31.40 7.08
chr15 77236800 77237800 32.50 10.57
chr15 77325100 77326100 33.88 15.72
chr15 77375700 77376700 30.83 15.84
chr15 77478000 77480300 31.08 3.64
chr15 77619300 77621900 33.67 2.92
chr15 77643900 77650600 29.92 3.68
chr15 77773900 77774900 31.62 14.89
chr15 77927200 77928600 31.43 0.36
chr15 78224300 78227800 34.19 7.37
chr15 78258600 78259600 33.07 14.66
chr15 78278500 78279500 29.30 16.76
chr15 78384500 78385800 32.11 9.68
chr15 78447300 78448300 31.44 13.63
chr15 78481900 78483000 33.72 7.89
chr15 78780800 78782800 28.42 1.73
chr15 78848400 78849400 33.41 9.30
chr15 78875600 78876700 32.97 19.19
chr15 78876800 78878000 34.07 11.69
chr15 79034300 79035300 32.40 14.80
chr15 79058100 79059100 31.38 4.12
chr15 79265000 79266000 33.21 7.57
chr15 79360800 79363800 33.72 11.39
chr15 79403200 79404200 33.82 15.68
chr15 79452900 79453900 33.38 17.04
chr15 79508700 79509700 33.41 6.91
chr15 79602500 79603600 31.51 17.69
chr15 79617300 79618300 32.50 14.91
chr15 79787700 79789600 34.26 17.87
chr15 79978800 79980000 32.32 19.23
chr15 80038400 80039500 32.25 7.97
chr15 80193500 80196300 30.23 12.83
chr15 80260100 80261100 33.91 16.34
chr15 80607200 80608600 34.58 5.51
chr15 80763500 80764500 32.42 18.45
chr15 80886700 80890900 31.74 12.53
chr15 81047900 81048900 32.92 8.92
chr15 81106900 81107900 32.22 4.45
chr15 81194400 81195400 32.42 9.26
chr15 81237600 81239500 33.67 16.80
chr15 81309000 81310600 32.88 17.76
chr15 81367400 81368400 32.12 16.49
chr15 81533500 81536300 32.02 17.27
chr15 81611400 81612500 33.66 3.01
chr15 81728200 81729200 32.66 16.08
chr15 81813200 81814500 31.73 18.49
chr15 81817500 81820300 30.94 17.59
chr15 81966400 81967500 32.80 12.41
chr15 82174900 82175900 32.08 11.89
chr15 82301100 82302100 31.51 7.89
chr15 82519200 82520200 31.20 3.26
chr15 82541100 82542200 32.51 19.36
chr15 82558800 82559800 32.94 4.16
chr15 82594500 82595500 30.53 2.07
chr15 82645400 82646400 31.43 2.03
chr15 82874600 82875600 32.93 16.82
chr15 82903400 82904400 33.75 17.33
chr15 82953300 82954300 31.40 13.82
chr15 83076800 83077800 33.83 4.13
chr15 83234800 83235800 33.78 12.05
chr15 83340400 83341400 32.97 17.90
chr15 83454600 83455600 35.74 1.76
chr15 83479700 83480700 33.16 2.12
chr15 83738300 83740500 29.62 3.45
chr15 83878000 83879000 31.85 6.98
chr15 83993600 83994600 31.94 4.42
chr15 84114400 84115400 32.12 19.12
chr15 84179100 84180100 33.04 16.94
chr15 84311200 84316700 32.70 12.28
chr15 84358200 84361700 32.21 1.74
chr15 84394800 84396100 29.88 2.17
chr15 84451500 84452600 31.93 2.18
chr15 84501600 84504200 28.81 0.96
chr15 84559700 84561100 27.09 0.59
chr15 84598100 84599100 31.29 11.74
chr15 84769600 84770600 31.69 9.37
chr15 84797800 84798800 29.47 15.45
chr15 84874100 84875400 32.58 2.85
chr15 84912500 84913900 32.42 1.00
chr15 85025200 85026200 32.96 11.31
chr15 85130100 85131100 34.12 5.92
chr15 85310100 85313100 33.28 4.93
chr15 85322500 85323500 31.15 13.10
chr15 85499700 85501300 32.56 16.85
chr15 85613600 85614600 34.08 17.35
chr15 85632900 85633900 31.60 12.38
chr15 85795300 85796300 32.60 13.50
chr15 85849500 85850500 33.62 4.86
chr15 85877200 85878200 35.82 19.70
chr15 85960500 85961500 32.27 2.49
chr15 85990600 85991800 31.97 1.59
chr15 86001500 86010900 39.68 0.68
chr15 86160500 86162600 31.03 13.41
chr15 86286300 86287300 34.35 2.59
chr15 86349000 86350000 32.72 18.53
chr15 86563400 86564400 32.88 9.74
chr15 86583300 86584300 32.45 3.22
chr15 86835700 86836700 31.84 11.90
chr15 86903600 86910300 27.80 1.73
chr15 86938900 86939900 29.80 5.34
chr15 86966200 86967200 31.73 3.19
chr15 86985100 86987200 28.88 10.48
chr15 87051400 87052400 30.51 12.23
chr15 87239700 87240700 32.63 13.29
chr15 87269700 87270900 32.17 4.15
chr15 87290800 87291800 32.82 14.89
chr15 87493100 87494100 28.93 11.01
chr15 87529700 87530700 34.58 4.20
chr15 87603300 87604600 31.44 6.26
chr15 87640800 87642200 29.17 16.13
chr15 87710200 87716600 28.97 11.97
chr15 87719400 87721100 31.17 4.09
chr15 87811800 87812800 34.13 7.08
chr15 87860800 87861800 32.36 17.64
chr15 87903400 87904400 31.80 11.80
chr15 87959200 87960200 31.82 3.94
chr15 87985600 87986600 33.54 4.82
chr15 88127600 88129200 30.78 5.32
chr15 88187300 88188300 32.09 16.89
chr15 88248700 88249700 27.87 6.03
chr15 88316800 88319800 31.35 15.28
chr15 88351500 88352800 30.19 13.96
chr15 88391100 88392100 27.69 5.57
chr15 88529700 88531300 30.51 9.75
chr15 88592900 88593900 28.69 11.78
chr15 88602500 88603500 30.09 18.03
chr15 88620400 88627700 31.22 16.52
chr16 3092500 3093500 31.58 2.07
chr16 3132400 3133400 31.85 17.20
chr16 3245600 3248200 35.43 12.98
chr16 3363900 3369900 38.05 0.08
chr16 3527800 3535500 28.99 0.36
chr16 3566500 3567600 33.50 19.02
chr16 3856100 3857100 30.70 12.81
chr16 3935000 3936000 32.60 18.41
chr16 3993200 3994200 31.14 11.60
chr16 4066800 4068600 31.25 17.36
chr16 4131800 4132800 30.99 9.25
chr16 4321700 4322800 32.78 18.69
chr16 4355000 4356000 33.05 13.94
chr16 4359300 4360300 31.38 5.70
chr16 4522800 4523800 32.59 18.06
chr16 4549300 4550300 32.47 7.00
chr16 4561100 4562100 31.20 14.88
chr16 4793800 4796000 32.14 2.12
chr16 4816100 4824300 34.22 0.33
chr16 4908300 4913100 32.03 1.87
chr16 5111800 5112800 32.82 12.21
chr16 5503400 5511000 27.80 2.38
chr16 5569500 5570500 32.34 18.51
chr16 5632800 5633900 29.86 9.43
chr16 5640400 5641400 31.31 7.09
chr16 5847000 5848000 32.26 12.07
chr16 5947800 5952000 32.76 8.88
chr16 5956400 5957400 32.42 5.42
chr16 5989700 5991400 32.21 3.88
chr16 6010800 6012000 33.76 19.97
chr16 6060100 6061100 33.04 1.66
chr16 6099500 6108100 30.89 2.70
chr16 6278700 6286600 32.28 4.95
chr16 6326000 6327800 29.16 0.79
chr16 6412500 6413700 30.71 1.01
chr16 6436100 6442300 31.52 8.02
chr16 6465100 6466700 34.94 0.37
chr16 6476300 6477300 31.36 13.73
chr16 6574000 6575000 31.75 7.49
chr16 6592700 6593700 32.92 19.47
chr16 6717500 6719000 28.25 8.03
chr16 7361500 7362500 32.18 4.29
chr16 7389300 7390800 33.48 15.09
chr16 7430300 7431800 32.84 3.96
chr16 7558200 7566500 30.96 0.10
chr16 7587400 7588600 32.49 16.83
chr16 7715000 7716000 32.87 14.78
chr16 7730400 7731400 29.99 0.78
chr16 7799300 7809200 28.93 4.93
chr16 7820200 7821200 33.02 14.19
chr16 7927700 7934600 27.74 2.71
chr16 7936500 7937500 31.62 15.69
chr16 8119300 8120300 31.49 9.06
chr16 8226700 8228400 32.15 16.87
chr16 8272500 8273500 30.00 5.27
chr16 8385100 8386200 32.70 6.37
chr16 8432600 8434100 31.12 12.28
chr16 8549500 8550500 30.86 13.64
chr16 8676400 8681500 31.15 0.65
chr16 8717200 8718600 32.06 13.49
chr16 8787800 8788800 31.07 8.85
chr16 8841300 8843300 36.35 0.80
chr16 8892700 8893700 31.99 17.31
chr16 8957500 8958500 31.62 14.50
chr16 9026700 9029800 32.70 0.60
chr16 9088100 9089100 33.74 3.45
chr16 9176100 9182800 33.30 13.15
chr16 9222600 9224700 34.83 3.17
chr16 9300700 9301700 31.73 3.42
chr16 9338500 9339500 33.36 20.00
chr16 9367200 9368200 34.06 17.33
chr16 9467300 9468400 33.04 14.41
chr16 9493200 9494200 32.20 12.36
chr16 9598500 9600400 32.74 19.38
chr16 9672800 9673800 32.37 11.82
chr16 9867300 9868300 34.32 16.24
chr16 9889800 9891400 34.27 11.19
chr16 9908200 9909200 32.11 12.98
chr16 9926700 9927900 31.35 11.74
chr16 9944000 9945000 33.05 8.28
chr16 10028300 10031300 31.32 2.73
chr16 10131200 10132200 31.50 8.62
chr16 10187100 10188100 33.65 9.65
chr16 10227600 10228600 30.95 7.20
chr16 10345300 10346500 32.80 3.99
chr16 10388100 10390000 32.06 12.41
chr16 10583000 10584000 32.91 13.47
chr16 10661600 10662600 31.70 15.05
chr16 10697100 10698100 31.48 15.85
chr16 10778500 10779600 33.08 14.86
chr16 10831900 10832900 32.65 17.62
chr16 10887100 10889000 31.82 16.87
chr16 11043100 11044100 33.06 18.86
chr16 11108000 11109400 31.69 14.80
chr16 11181300 11182400 30.69 17.03
chr16 11202300 11203300 31.84 16.48
chr16 11296600 11297800 32.96 1.70
chr16 11457300 11459000 30.84 5.67
chr16 11496800 11499200 35.18 13.19
chr16 11539100 11540200 30.95 17.54
chr16 11664400 11666000 29.64 12.23
chr16 11842000 11843900 31.73 9.26
chr16 11901700 11903200 33.03 19.14
chr16 11947500 11948600 26.19 0.00
chr16 12044300 12046700 31.71 7.57
chr16 12107900 12109200 32.80 19.65
chr16 12174700 12175700 33.55 7.50
chr16 12257500 12258600 34.64 6.67
chr16 12365500 12366500 33.05 9.47
chr16 12377000 12378000 31.92 17.82
chr16 12409500 12410500 32.73 8.84
chr16 12537300 12538300 31.98 18.82
chr16 12618900 12619900 32.58 8.73
chr16 12656100 12657100 32.44 16.11
chr16 12716100 12717200 30.73 16.13
chr16 12741000 12742000 30.18 7.58
chr16 12756100 12757100 31.85 17.79
chr16 12862700 12865000 31.65 9.28
chr16 12907400 12908400 31.88 18.52
chr16 12944800 12946400 31.22 9.71
chr16 12977800 12980600 31.62 15.87
chr16 12998200 12999200 31.80 5.17
chr16 13058600 13060300 32.96 5.47
chr16 13259300 13260300 33.69 10.66
chr16 13391200 13392200 32.75 18.26
chr16 13462900 13463900 33.25 17.00
chr16 13578300 13579300 34.36 13.80
chr16 13745100 13747300 35.45 1.05
chr16 13967500 13972500 35.29 9.76
chr16 14051100 14053100 27.70 6.72
chr16 14092900 14093900 34.10 16.59
chr16 14185800 14188200 30.55 7.07
chr16 14253700 14254700 31.24 9.17
chr16 14267000 14268000 32.83 15.62
chr16 14416500 14417500 32.52 12.55
chr16 14437800 14439500 31.32 4.40
chr16 14511900 14512900 32.24 12.60
chr16 14557800 14562600 32.40 14.97
chr16 14596200 14597200 32.61 12.90
chr16 14677000 14678000 31.97 12.99
chr16 14743500 14744600 33.02 17.92
chr16 14846600 14850700 32.80 15.29
chr16 14856500 14857500 30.31 14.37
chr16 15148400 15149400 33.90 3.16
chr16 15246300 15247800 31.31 12.94
chr16 15291000 15292400 34.20 1.54
chr16 15336400 15337400 32.25 5.19
chr16 15463600 15464800 29.83 3.41
chr16 15503100 15504300 30.89 8.26
chr16 15534200 15535300 31.46 17.33
chr16 15779200 15780200 32.42 18.20
chr16 15864700 15865700 33.08 18.19
chr16 16050800 16053300 34.62 12.81
chr16 16177200 16178200 32.35 14.99
chr16 16197500 16198500 31.73 16.15
chr16 16312900 16314200 31.80 15.68
chr16 16401800 16402900 33.29 7.09
chr16 16500600 16503500 30.50 16.29
chr16 16548500 16553600 33.64 11.29
chr16 16645500 16646500 33.34 19.09
chr16 16934700 16935700 33.60 6.73
chr16 17165400 17166400 32.32 16.50
chr16 17196900 17199400 33.28 3.62
chr16 17268700 17269800 32.53 18.10
chr16 17537700 17538700 34.19 4.08
chr16 17572700 17573900 31.68 15.68
chr16 17606800 17607800 33.15 17.65
chr16 17665100 17673600 30.80 0.37
chr16 17790700 17791700 32.31 15.92
chr16 17834500 17836000 31.25 17.86
chr16 17862100 17863100 30.98 18.03
chr16 17974100 17975700 31.21 16.67
chr16 18109800 18113300 30.62 0.77
chr16 18183700 18184700 31.43 8.41
chr16 18380200 18381200 32.73 10.96
chr16 18404300 18405500 32.35 3.11
chr16 18517400 18519000 32.56 13.53
chr16 18590000 18593100 31.13 0.23
chr16 18827100 18828300 29.62 6.80
chr16 18865300 18867800 34.01 11.57
chr16 18904600 18905600 31.91 16.09
chr16 18923300 18924300 31.69 6.05
chr16 19046400 19047400 31.97 17.24
chr16 19059300 19065400 32.32 4.82
chr16 19216900 19217900 33.26 7.11
chr16 19447200 19449800 33.70 15.68
chr16 19533100 19535100 31.58 16.65
chr16 19550500 19551500 31.53 12.24
chr16 19618200 19619200 31.31 5.32
chr16 19980600 19981600 33.53 15.51
chr16 20274600 20275600 33.12 3.44
chr16 20361900 20363100 32.56 15.17
chr16 20424000 20425000 31.44 5.07
chr16 20438100 20439100 31.90 16.59
chr16 20488400 20489400 34.05 5.29
chr16 20549600 20550700 32.14 5.99
chr16 20724100 20725200 33.21 0.32
chr16 20763000 20764800 32.02 19.20
chr16 20796700 20797700 31.26 6.32
chr16 20821900 20822900 32.70 16.79
chr16 20863300 20864300 31.88 10.26
chr16 20900100 20901100 34.53 4.70
chr16 20919500 20920500 31.67 4.22
chr16 20966700 20969900 31.56 18.68
chr16 21010900 21011900 31.80 14.21
chr16 21240400 21241400 32.44 16.73
chr16 21526400 21528800 31.49 8.38
chr16 21711600 21712600 32.16 12.56
chr16 21752800 21753800 32.84 18.27
chr16 21758700 21760200 33.98 16.40
chr16 21988000 21989000 32.47 9.31
chr16 22016100 22017200 32.42 15.32
chr16 22080900 22082500 32.44 17.19
chr16 22206700 22207700 31.36 9.33
chr16 22505700 22507100 32.35 14.84
chr16 22638000 22639800 30.92 7.51
chr16 22728900 22729900 31.63 9.63
chr16 22927700 22929100 32.73 2.67
chr16 22946900 22947900 32.68 15.86
chr16 23001800 23011700 29.11 3.59
chr16 23076700 23077700 32.55 15.46
chr16 23270800 23272500 30.22 4.04
chr16 23555000 23556000 32.51 15.05
chr16 23599500 23600500 32.20 9.36
chr16 23631300 23632300 32.12 13.27
chr16 23766800 23768200 32.24 15.08
chr16 23791500 23795900 30.46 2.63
chr16 23853700 23854700 31.48 8.86
chr16 23861400 23869700 28.15 0.39
chr16 24104600 24105600 33.96 1.59
chr16 24261900 24263700 33.09 18.42
chr16 24409800 24410800 31.98 2.85
chr16 24425100 24426800 31.28 6.16
chr16 24549300 24550300 31.61 18.22
chr16 24631100 24632100 29.57 8.84
chr16 24698000 24699000 33.00 17.38
chr16 24816100 24817300 30.32 17.57
chr16 24890600 24891600 31.17 6.65
chr16 24898000 24899500 31.96 3.97
chr16 25037400 25038400 30.29 17.90
chr16 25073900 25074900 31.60 9.62
chr16 25180800 25181800 32.30 16.35
chr16 25627000 25629100 32.59 7.40
chr16 25748000 25749000 31.27 14.56
chr16 25778000 25779000 32.18 15.25
chr16 26022000 26024000 30.03 9.72
chr16 26259300 26261200 32.48 18.49
chr16 26442200 26445400 29.88 9.20
chr16 26569200 26570200 36.25 8.44
chr16 26585600 26590600 33.07 14.34
chr16 26713700 26716000 31.26 8.94
chr16 26716100 26717100 31.55 6.30
chr16 26796100 26797100 32.45 12.77
chr16 26832000 26833000 32.36 15.25
chr16 26926500 26927500 32.61 13.23
chr16 26963000 26964000 30.71 13.36
chr16 27022600 27024400 30.83 6.27
chr16 27153300 27154900 39.02 13.87
chr16 27253100 27254100 31.90 13.29
chr16 27356500 27358000 33.63 18.97
chr16 27966000 27968900 29.74 2.45
chr16 28110500 28111700 30.56 10.69
chr16 28342500 28343500 30.57 11.26
chr16 28365600 28366600 31.96 12.41
chr16 28392600 28393600 31.53 9.89
chr16 28589600 28590600 30.69 17.39
chr16 28597100 28598100 29.83 10.38
chr16 28695000 28696000 30.36 14.44
chr16 28734000 28735100 31.13 14.69
chr16 28804400 28805400 31.42 7.06
chr16 28994500 28995500 31.64 11.94
chr16 29118200 29119200 30.28 11.30
chr16 29177400 29179800 32.35 8.88
chr16 29214700 29216000 31.19 8.22
chr16 29218600 29221800 30.48 7.37
chr16 29240400 29241400 30.48 16.68
chr16 29329900 29331000 29.49 2.74
chr16 29336100 29337200 29.21 3.59
chr16 29417600 29418600 30.06 10.90
chr16 29520800 29521800 30.38 14.05
chr16 29546500 29548000 31.65 18.58
chr16 29568500 29570700 31.12 0.09
chr16 29624500 29625600 29.05 16.34
chr16 29641700 29642700 30.46 13.47
chr16 29705700 29706800 30.45 17.32
chr16 29760900 29761900 30.10 6.14
chr16 29812500 29813500 29.83 15.09
chr16 29850200 29852700 31.38 2.00
chr16 29856700 29857900 30.74 15.40
chr16 30153900 30155300 30.89 6.78
chr16 30256700 30263500 29.46 13.95
chr16 30353600 30355800 32.16 7.22
chr16 30356600 30358100 30.02 1.14
chr16 30381900 30383000 29.75 1.08
chr16 30476400 30477400 30.07 13.35
chr16 30497800 30507700 27.84 0.00
chr16 30576100 30577100 31.30 4.20
chr16 30732100 30733100 30.62 3.96
chr16 30744600 30751700 32.05 15.10
chr16 30870300 30874600 32.94 18.11
chr16 30912000 30913200 29.96 4.56
chr16 30932700 30934100 30.59 16.59
chr16 31117800 31118800 29.91 11.68
chr16 31246700 31247700 30.92 13.27
chr16 31335000 31336000 30.11 5.61
chr16 31336100 31343800 31.63 8.16
chr16 31365500 31366900 30.51 11.67
chr16 31482800 31489800 29.58 0.01
chr16 31552400 31553400 29.99 17.46
chr16 31701700 31707400 30.39 5.76
chr16 31826400 31827500 30.74 11.42
chr16 31919800 31920800 30.92 18.23
chr16 31984200 31985200 31.47 9.44
chr16 32131400 32132400 30.41 8.95
chr16 32245100 32246200 31.14 17.19
chr16 32296200 32302000 32.26 18.76
chr16 32469200 32470600 32.41 14.91
chr16 32637500 32638500 29.07 9.92
chr16 32763500 32764500 30.23 17.53
chr16 32885400 32886400 30.21 17.20
chr16 32932500 32935600 30.31 17.44
chr16 32954300 32955400 30.48 14.59
chr16 32986100 32991800 27.66 9.07
chr16 33016400 33017400 31.16 14.17
chr16 33257100 33258400 29.35 0.74
chr16 33404400 33405400 30.90 18.03
chr16 33519800 33520800 30.62 3.66
chr16 33718400 33719400 31.50 12.33
chr16 33886900 33887900 31.47 17.54
chr16 33951000 33952000 30.15 6.33
chr16 33962500 33963500 32.61 13.39
chr16 34091200 34092700 32.90 18.45
chr16 34123400 34124400 32.87 19.51
chr16 34316700 34318000 31.61 15.99
chr16 34402500 34403600 32.71 18.96
chr16 34466100 34467800 32.46 4.13
chr16 34488900 34489900 34.71 0.60
chr16 34774600 34775600 31.82 17.07
chr16 34935000 34936000 31.83 14.19
chr16 35109200 35110200 30.16 17.77
chr16 35422100 35423300 34.17 18.30
chr16 35488400 35489400 32.88 4.24
chr16 35527800 35532000 33.32 0.65
chr16 35696100 35697300 29.92 14.64
chr16 36020500 36022200 33.39 5.53
chr16 36064900 36065900 32.13 11.80
chr16 36076100 36077100 32.46 18.96
chr16 36185500 36189000 34.17 10.40
chr16 36649300 36650300 30.61 16.24
chr16 36708600 36709600 30.39 3.92
chr16 36730700 36731700 31.33 13.34
chr16 36768200 36769500 30.35 7.68
chr16 36809000 36810200 30.04 3.09
chr16 37104300 37105300 31.65 14.77
chr16 37162100 37164700 29.67 15.61
chr16 37320300 37325800 29.87 0.18
chr16 37387400 37388400 29.23 16.62
chr16 37663000 37664000 31.20 18.20
chr16 37803800 37806400 29.49 2.21
chr16 37870900 37871900 31.27 14.64
chr16 37881200 37882200 30.54 10.08
chr16 37919500 37921100 28.65 3.79
chr16 37990500 37991500 30.55 2.92
chr16 38029700 38033100 29.85 0.20
chr16 38267400 38268400 30.82 4.09
chr16 38350400 38351400 32.58 3.40
chr16 38466700 38471300 29.39 0.09
chr16 38633000 38634000 30.99 5.21
chr16 38949500 38952100 30.22 1.37
chr16 38969600 38970600 31.24 17.41
chr16 39036100 39037200 24.45 0.27
chr16 39225500 39226500 31.55 16.87
chr16 39283100 39284100 32.30 8.52
chr16 39499000 39500000 31.60 18.20
chr16 39668500 39669700 35.91 19.04
chr16 39683500 39684700 39.06 13.97
chr16 39856100 39860300 31.55 1.90
chr16 39940700 39941700 35.48 13.13
chr16 39972900 39975800 33.53 1.42
chr16 39977600 39979900 28.94 1.93
chr16 40176800 40181100 29.01 0.00
chr16 40214400 40215500 30.80 11.00
chr16 40292300 40293300 30.18 8.59
chr16 40314300 40315300 30.20 11.36
chr16 40363800 40369800 30.46 17.37
chr16 40431100 40432700 32.00 0.42
chr16 40743600 40744600 30.25 11.12
chr16 41005200 41012400 31.03 14.51
chr16 41020200 41021600 30.98 13.73
chr16 41194800 41196000 31.63 3.23
chr16 41311000 41312000 30.55 5.47
chr16 41759500 41760500 30.43 5.06
chr16 41801500 41802500 31.19 17.89
chr16 41963600 41964600 28.10 6.87
chr16 42031800 42033100 31.22 2.35
chr16 42049500 42050600 30.93 0.75
chr16 42252700 42253800 30.82 16.22
chr16 42298700 42299900 31.91 2.31
chr16 42382600 42384400 30.32 0.81
chr16 42644500 42645600 31.07 13.76
chr16 43194800 43195800 31.14 11.14
chr16 43350900 43351900 30.17 15.25
chr16 43499300 43500300 32.00 13.72
chr16 43605700 43606700 31.50 9.42
chr16 43657900 43658900 32.88 16.37
chr16 43754900 43756000 31.49 12.54
chr16 43759900 43761200 29.12 3.23
chr16 43896500 43897500 32.78 15.81
chr16 43925200 43926200 34.17 8.64
chr16 44258000 44259900 26.93 3.77
chr16 44378600 44379800 29.81 9.95
chr16 44423800 44424800 31.13 18.03
chr16 44538200 44539900 29.50 0.18
chr16 44746000 44747000 34.93 5.29
chr16 44804800 44813000 30.74 14.81
chr16 44829800 44830800 30.33 18.18
chr16 45026900 45027900 31.87 14.35
chr16 45153800 45154800 31.29 15.05
chr16 45194800 45195900 31.28 4.63
chr16 45358600 45359600 31.27 16.59
chr16 45566600 45569500 31.47 1.16
chr16 45576600 45577600 31.04 9.12
chr16 45701900 45702900 30.85 15.22
chr16 45728000 45729600 30.65 2.43
chr17 3016100 3017100 31.19 1.25
chr17 3146900 3148400 31.99 19.03
chr17 3177300 3178300 32.15 14.12
chr17 3297200 3298600 32.35 14.63
chr17 3319600 3320600 32.50 17.78
chr17 3590200 3591700 31.92 14.98
chr17 3745600 3746600 32.33 17.87
chr17 3943600 3945000 31.10 17.98
chr17 3997000 3999900 30.16 0.44
chr17 4142300 4143300 31.09 7.70
chr17 4765300 4766300 34.21 13.67
chr17 4868600 4869600 32.75 13.22
chr17 4956200 4957300 30.42 10.05
chr17 5054300 5055300 30.40 18.17
chr17 5075100 5077600 33.37 2.30
chr17 5226100 5231700 31.76 15.46
chr17 5231800 5233700 32.53 14.65
chr17 5271800 5273400 32.39 16.76
chr17 5509900 5511300 32.68 17.06
chr17 5655300 5656500 32.58 11.56
chr17 5720500 5722200 33.09 18.39
chr17 5746500 5747500 32.69 5.60
chr17 5844200 5847500 32.15 0.37
chr17 5856300 5858100 32.18 14.95
chr17 6022200 6023400 32.11 2.11
chr17 6237200 6238200 34.36 4.99
chr17 6370700 6371700 31.09 7.50
chr17 6789100 6790100 31.28 14.82
chr17 6920900 6921900 31.47 18.72
chr17 6994000 6996100 32.01 15.06
chr17 7066700 7070500 32.87 14.89
chr17 7071800 7072800 31.26 7.33
chr17 7224600 7226100 30.42 13.06
chr17 7286700 7287700 32.34 15.02
chr17 7411800 7412800 30.38 5.05
chr17 7442600 7444300 31.93 1.14
chr17 7460000 7461000 32.35 18.41
chr17 7517300 7518300 31.11 14.72
chr17 7552000 7553300 32.47 5.47
chr17 7661600 7663000 32.99 2.28
chr17 7717800 7718800 33.22 19.66
chr17 7846600 7849200 32.13 15.07
chr17 7989700 7991700 32.38 14.93
chr17 8014000 8015200 31.36 17.64
chr17 8039600 8040600 31.26 6.78
chr17 8088000 8089200 33.56 18.50
chr17 8145100 8146500 31.53 16.12
chr17 8196400 8197400 34.05 18.61
chr17 8343800 8345600 32.84 3.95
chr17 8526200 8527200 32.78 16.14
chr17 8553000 8554000 33.01 10.59
chr17 8639000 8640000 33.21 10.73
chr17 8659100 8660100 31.05 4.45
chr17 8778900 8779900 31.51 13.27
chr17 8819900 8820900 31.47 14.88
chr17 8988700 8990100 33.09 16.05
chr17 9123200 9125700 29.78 14.56
chr17 9159400 9163600 31.75 16.50
chr17 9418500 9423000 30.88 0.21
chr17 9482100 9483100 32.32 3.64
chr17 9686600 9687600 29.69 11.15
chr17 10217300 10218600 32.92 18.84
chr17 10296000 10297000 31.71 18.80
chr17 10472700 10473800 32.01 12.51
chr17 10503000 10509800 28.41 9.61
chr17 10511800 10514300 30.56 14.00
chr17 10550200 10551200 32.93 11.95
chr17 10673500 10674500 31.86 13.60
chr17 10931800 10933200 33.27 19.47
chr17 11028600 11029600 32.31 18.12
chr17 11272000 11276000 33.89 13.26
chr17 11434200 11435300 35.32 1.05
chr17 11953100 11954100 32.91 6.19
chr17 11974900 11979200 28.68 11.14
chr17 12020500 12021500 32.77 18.57
chr17 12201900 12202900 32.91 10.51
chr17 12224100 12225600 31.78 16.94
chr17 12301200 12309600 29.44 6.81
chr17 12476100 12486000 30.03 4.05
chr17 12503800 12504800 32.46 6.62
chr17 12665800 12668700 31.29 11.10
chr17 12865700 12870900 32.46 0.95
chr17 12872600 12878000 34.73 10.07
chr17 12909400 12911300 30.75 0.79
chr17 13040200 13042100 30.96 16.21
chr17 13303100 13304600 31.68 7.50
chr17 13494400 13495400 32.77 15.64
chr17 13663400 13664400 33.38 11.52
chr17 13680800 13681800 29.91 15.21
chr17 14053300 14054300 31.95 15.86
chr17 14171800 14172800 31.27 4.36
chr17 14302300 14303700 33.49 1.98
chr17 14409300 14410300 30.98 15.82
chr17 14430400 14431600 31.81 17.89
chr17 14624600 14625600 33.09 14.19
chr17 14633600 14634600 31.90 7.89
chr17 14728000 14729000 30.17 1.32
chr17 15094500 15095500 32.88 7.96
chr17 15284400 15288500 32.29 13.40
chr17 15555100 15556100 32.04 18.04
chr17 15622300 15623300 34.11 9.50
chr17 15734700 15735800 31.37 0.39
chr17 16006700 16007700 32.38 12.16
chr17 16094700 16095700 31.41 15.00
chr17 16163100 16164600 32.38 3.68
chr17 16464200 16465700 32.41 17.00
chr17 16704400 16706700 31.11 4.82
chr17 16931800 16932800 32.95 10.94
chr17 17047500 17048600 33.46 19.93
chr17 17073200 17077500 34.43 0.73
chr17 17184100 17185200 31.61 10.47
chr17 17366300 17368000 32.22 10.09
chr17 17427600 17431700 32.62 14.03
chr17 17609200 17610700 32.97 12.46
chr17 17685600 17686600 32.06 12.53
chr17 17694100 17695500 33.33 6.87
chr17 18341300 18342300 32.32 9.48
chr17 18432300 18433400 31.41 18.53
chr17 18505400 18511700 31.52 3.63
chr17 18608600 18610800 35.46 2.15
chr17 18679300 18680300 32.02 8.68
chr17 18785400 18788300 31.14 14.78
chr17 18831800 18832800 32.48 17.94
chr17 18880300 18881300 29.22 12.23
chr17 18936600 18937600 33.25 18.66
chr17 19022600 19029300 29.84 13.42
chr17 19069400 19070400 33.30 2.16
chr17 19239000 19244900 31.99 9.44
chr17 19291800 19292800 31.46 18.32
chr17 19334800 19335800 31.77 16.25
chr17 19552500 19553500 31.67 17.60
chr17 19659500 19663200 30.95 0.75
chr17 19684700 19685700 31.43 14.15
chr17 19709300 19710300 31.79 9.13
chr17 19799700 19806500 25.34 0.21
chr17 19811800 19814700 31.66 13.82
chr17 19852400 19855000 32.55 17.60
chr17 19885600 19890400 31.55 10.70
chr17 19929600 19931700 30.98 14.50
chr17 20138500 20139500 30.97 6.76
chr17 20161900 20162900 31.69 5.64
chr17 20182000 20183000 31.94 14.64
chr17 20194000 20195000 31.86 7.46
chr17 20243300 20244300 30.58 17.65
chr17 20358500 20362300 29.83 1.78
chr17 20504500 20505500 29.66 4.52
chr17 20596400 20597400 31.32 17.17
chr17 20621500 20623500 30.84 2.86
chr17 20654800 20660100 29.67 6.48
chr17 20688400 20689400 30.98 17.39
chr17 20787600 20788600 33.05 3.39
chr17 20820200 20821200 32.84 15.92
chr17 20878500 20879500 31.16 15.37
chr17 21015100 21022100 31.18 14.48
chr17 21052500 21059600 32.67 0.36
chr17 21082800 21083800 33.23 19.66
chr17 21150700 21151700 32.85 7.61
chr17 21308800 21309800 33.36 16.87
chr17 21313800 21315000 32.47 13.73
chr17 21345300 21346300 31.52 16.15
chr17 21375400 21376700 32.23 11.88
chr17 21421600 21423000 32.97 16.63
chr17 21433700 21435100 32.00 16.44
chr17 21476100 21477900 32.09 6.70
chr17 21520300 21522600 32.38 1.42
chr17 21557000 21558000 31.38 17.32
chr17 21579700 21582400 32.69 15.27
chr17 21618400 21620200 32.31 2.69
chr17 21650700 21651700 33.04 3.95
chr17 21713800 21715100 31.36 13.59
chr17 21765100 21766200 32.88 5.83
chr17 21888300 21889300 31.97 5.88
chr17 21966600 21968200 32.61 4.45
chr17 21996900 22001300 28.48 0.22
chr17 22016400 22017400 32.83 10.34
chr17 22057100 22058100 31.93 8.95
chr17 22139000 22140400 32.53 10.70
chr17 22327300 22328500 31.13 15.78
chr17 22415100 22416100 31.44 17.56
chr17 22533200 22534200 30.59 4.90
chr17 22593900 22594900 33.47 3.61
chr17 22700700 22702100 30.49 15.60
chr17 22724200 22726100 32.79 2.09
chr17 22775700 22776700 31.47 8.58
chr17 22800900 22801900 31.95 15.25
chr17 22855300 22858000 35.71 6.96
chr17 22976700 22977700 33.38 19.77
chr17 23110600 23111600 32.11 6.96
chr17 23147600 23148900 33.41 5.65
chr17 23277000 23278100 31.97 0.73
chr17 23342100 23343100 32.79 18.28
chr17 23373600 23374600 32.81 10.08
chr17 23489700 23490700 31.36 15.61
chr17 23532100 23534100 31.10 1.85
chr17 23863700 23865300 34.14 5.31
chr17 24147800 24148800 33.72 14.23
chr17 24290500 24291500 35.21 14.27
chr17 24327800 24328800 31.87 11.48
chr17 24390300 24391400 32.97 11.69
chr17 24399100 24400100 32.41 3.47
chr17 24548100 24549400 32.81 6.01
chr17 24580400 24581900 30.06 4.68
chr17 24656000 24657000 31.95 17.39
chr17 24710700 24711700 31.03 15.53
chr17 24722300 24723800 30.44 7.66
chr17 24765000 24766200 31.57 4.89
chr17 24935700 24936700 33.30 14.21
chr17 25111800 25114100 33.15 19.61
chr17 25179500 25180600 30.54 10.23
chr17 25209000 25210000 31.76 9.40
chr17 25244700 25245800 34.39 0.18
chr17 25379300 25380300 31.86 15.49
chr17 25509200 25510200 32.51 4.43
chr17 25548200 25549500 32.07 1.30
chr17 25643800 25649300 34.74 0.40
chr17 25826500 25827500 32.07 14.58
chr17 26142000 26143900 30.95 17.83
chr17 26365100 26366400 32.43 4.74
chr17 26464100 26466600 33.24 17.52
chr17 26759600 26760600 32.55 16.11
chr17 26964400 26965400 34.07 15.09
chr17 27076100 27078600 34.23 8.39
chr17 27163400 27166700 31.57 1.08
chr17 27178100 27179400 31.36 3.57
chr17 27265000 27266100 32.61 10.92
chr17 27595700 27596700 31.65 18.26
chr17 27995900 27997300 30.49 1.73
chr17 28090700 28091700 33.03 5.64
chr17 28152600 28154400 32.54 19.41
chr17 28184700 28185800 33.60 4.06
chr17 28200400 28201400 32.52 10.74
chr17 28230600 28231600 33.80 16.97
chr17 28361700 28365900 34.08 19.27
chr17 28564600 28565600 33.73 11.33
chr17 28619100 28620100 34.20 17.68
chr17 28650300 28651300 32.72 12.09
chr17 28831800 28841100 32.54 5.44
chr17 28879000 28880000 32.52 17.19
chr17 28921200 28923400 32.43 13.21
chr17 29030600 29031600 32.39 14.88
chr17 29070000 29071000 31.42 11.97
chr17 29275400 29276400 32.34 13.43
chr17 29314600 29316200 31.80 2.23
chr17 29355200 29357200 32.81 2.92
chr17 29436200 29437200 30.62 2.21
chr17 29452300 29453300 31.12 10.45
chr17 29655800 29656900 32.15 2.05
chr17 29728500 29729500 31.93 17.29
chr17 29788400 29789400 34.95 4.07
chr17 29862900 29865800 36.04 0.67
chr17 29920700 29921700 32.07 11.99
chr17 29980700 29981700 32.20 16.33
chr17 30032500 30036300 30.11 11.86
chr17 30208000 30209000 30.88 16.55
chr17 30220400 30221500 31.95 17.84
chr17 30290700 30291700 31.79 8.75
chr17 30318100 30319100 33.05 19.81
chr17 30355700 30356700 32.87 9.55
chr17 30372700 30373700 33.31 8.43
chr17 30395600 30396600 30.70 15.86
chr17 30557700 30558700 32.19 5.55
chr17 30595800 30598000 33.59 8.66
chr17 30652900 30654000 31.47 4.63
chr17 30717600 30718600 33.15 16.67
chr17 30884900 30886400 30.87 10.05
chr17 30947300 30948400 32.92 7.68
chr17 30997500 30998500 31.18 12.49
chr17 31093000 31094100 34.88 11.30
chr17 31116700 31117900 31.68 2.17
chr17 31155400 31156400 32.90 15.07
chr17 31174700 31175700 31.48 7.53
chr17 31194800 31195900 32.02 5.91
chr17 31218500 31220500 32.49 7.10
chr17 31541700 31543100 30.69 10.26
chr17 31615400 31617000 34.16 14.84
chr17 31658700 31660000 31.45 18.12
chr17 31738100 31739100 32.96 12.68
chr17 31809600 31810600 32.29 13.24
chr17 31858800 31859800 33.68 12.57
chr17 31904100 31905100 34.28 5.44
chr17 31929800 31930900 34.77 7.94
chr17 31932300 31933400 31.96 9.25
chr17 32000900 32001900 33.60 10.32
chr17 32016000 32017000 32.16 10.13
chr17 32046600 32048600 31.84 13.99
chr17 32139900 32141000 33.38 19.46
chr17 32155000 32156000 32.16 12.95
chr17 32262800 32263800 33.10 6.31
chr17 32310000 32311000 33.55 9.34
chr17 32345000 32346000 31.08 10.32
chr17 32372500 32373500 33.24 5.67
chr17 32441300 32444800 33.16 10.21
chr17 32462200 32463200 30.55 7.86
chr17 32490500 32491600 33.69 14.72
chr17 32569200 32570200 33.05 19.76
chr17 32582000 32583100 33.73 8.71
chr17 32797200 32800900 27.60 0.13
chr17 32917300 32918700 32.40 17.08
chr17 33006600 33007600 31.07 17.44
chr17 33088800 33089800 32.69 16.04
chr17 33193400 33197900 32.64 10.20
chr17 33278900 33280400 33.37 11.80
chr17 33510700 33511700 32.07 14.09
chr17 33511800 33515200 33.77 14.72
chr17 33600200 33610100 29.71 15.56
chr17 33660600 33662900 35.11 17.37
chr17 33772500 33773500 31.74 10.28
chr17 33813300 33814400 30.70 6.76
chr17 33846600 33847600 32.27 17.29
chr17 33863300 33864300 31.41 9.57
chr17 33918400 33919400 32.78 17.83
chr17 33980800 33981800 29.79 6.47
chr17 33993800 33995400 33.93 14.29
chr17 34030700 34031700 33.38 14.72
chr17 34033000 34034200 33.91 1.75
chr17 34055100 34056100 28.38 5.82
chr17 34193000 34194300 33.10 1.68
chr17 34214600 34216000 33.77 10.04
chr17 34242900 34246200 33.38 14.51
chr17 34604900 34605900 32.77 0.58
chr17 34639000 34643200 32.35 11.52
chr17 34943300 34946900 31.95 19.12
chr17 35017600 35019300 33.05 13.85
chr17 35117400 35118400 32.50 18.28
chr17 35184300 35188100 31.78 8.82
chr17 35229000 35230000 32.16 9.23
chr17 35236900 35237900 30.34 17.32
chr17 35266300 35267300 33.74 15.07
chr17 35303000 35304000 34.52 10.89
chr17 35417800 35418800 32.72 17.48
chr17 35496900 35498000 32.79 1.60
chr17 35688300 35689300 32.71 11.35
chr17 35705000 35706000 32.35 18.93
chr17 35730700 35731700 33.84 14.16
chr17 35756500 35757500 32.92 2.88
chr17 35827100 35828100 34.43 8.44
chr17 35953000 35957400 31.87 16.19
chr17 35971900 35972900 34.91 20.29
chr17 36199400 36200400 35.97 6.16
chr17 36265300 36266300 30.73 17.45
chr17 36348700 36349700 32.09 17.76
chr17 36377900 36379800 30.99 12.13
chr17 36474000 36476500 32.69 16.96
chr17 36647700 36648700 33.00 8.37
chr17 36724400 36725600 32.83 13.25
chr17 36901700 36902700 33.22 17.14
chr17 36947300 36948700 34.24 3.72
chr17 36952600 36953700 32.36 10.97
chr17 37033100 37034100 32.99 13.04
chr17 37068400 37069400 33.39 12.76
chr17 37129400 37131000 34.95 15.52
chr17 37140300 37141300 32.92 14.32
chr17 37413800 37414800 34.00 15.76
chr17 37464600 37465600 32.95 15.47
chr17 37617200 37618200 33.55 14.50
chr17 37697000 37698000 34.01 13.69
chr17 37785400 37786700 33.72 16.39
chr17 37813300 37817800 34.80 9.54
chr17 38069400 38070400 31.63 18.15
chr17 38071800 38072900 32.92 14.23
chr17 38151800 38152800 31.12 13.48
chr17 38184100 38185900 32.89 14.97
chr17 38221300 38222300 33.25 13.34
chr17 38246200 38251700 30.46 0.59
chr17 38325500 38326500 33.90 18.79
chr17 38382800 38384200 32.22 5.34
chr17 38597900 38598900 31.24 10.11
chr17 38737600 38738600 33.58 18.57
chr17 38842400 38843400 32.37 10.94
chr17 38868000 38869700 31.94 1.79
chr17 38884000 38885000 32.56 15.51
chr17 38905000 38906100 29.52 1.06
chr17 39011900 39012900 31.25 10.07
chr17 39107300 39109000 32.51 16.17
chr17 39121500 39122500 31.20 12.26
chr17 39156600 39158400 32.09 5.66
chr17 39401800 39403800 33.97 19.69
chr17 39462200 39463200 32.01 6.36
chr17 39528000 39530400 32.35 10.59
chr17 39532300 39537700 32.95 9.84
chr17 39564400 39565400 33.77 6.39
chr17 39613000 39614000 34.68 19.28
chr17 39670700 39671700 34.35 5.94
chr17 39705600 39711500 32.36 14.29
chr17 39835900 39845500 34.30 17.88
chr17 39927300 39928300 31.83 14.84
chr17 39975200 39976200 32.12 12.23
chr17 40024600 40025600 32.27 6.31
chr17 40065400 40066400 31.10 11.71
chr17 40161900 40164700 31.32 14.85
chr17 40184500 40186400 29.57 2.24
chr17 40252900 40253900 32.94 6.18
chr17 40351800 40352800 35.02 7.98
chr17 40407300 40408600 33.94 17.19
chr17 40462400 40463400 30.48 9.48
chr17 40509400 40510500 32.06 6.56
chr17 40549600 40550600 31.44 13.85
chr17 40566700 40567700 30.42 10.47
chr17 40590300 40591300 34.03 19.09
chr17 40612600 40613900 33.68 16.88
chr17 40647800 40651000 31.78 14.66
chr17 40684500 40685600 33.69 12.24
chr17 40871800 40872900 30.66 3.40
chr17 40942900 40943900 27.16 5.25
chr17 40964900 40965900 33.26 17.08
chr17 41020400 41026100 31.85 16.72
chr17 41249100 41250100 30.06 7.82
chr17 41253800 41254900 32.42 3.30
chr17 41339400 41341200 30.95 8.38
chr17 41364000 41365000 31.10 14.84
chr17 41529600 41530600 33.51 9.41
chr17 41547600 41548700 30.23 5.40
chr17 41650700 41651700 31.78 5.22
chr17 41658200 41659900 32.59 15.93
chr17 41887600 41888600 33.19 15.57
chr17 42119800 42120800 33.95 10.77
chr17 42168900 42169900 28.97 7.61
chr17 42213700 42214700 30.24 3.57
chr17 42264900 42265900 32.80 8.56
chr17 42296900 42298100 32.44 12.01
chr17 42620500 42621900 31.72 1.13
chr17 42655300 42656300 31.20 15.14
chr17 42757000 42758000 33.25 18.75
chr17 42792500 42799200 31.04 14.53
chr17 42880800 42881800 32.26 9.27
chr17 42970700 42971700 32.14 16.44
chr17 42986900 42987900 34.13 17.46
chr17 43097600 43099300 31.68 17.21
chr17 43130100 43131100 33.28 9.54
chr17 43281500 43282800 31.30 17.75
chr17 43350000 43351700 32.21 8.70
chr17 43351800 43352800 32.11 1.74
chr17 43425100 43426300 33.29 5.60
chr17 43512200 43513200 33.11 17.44
chr17 43569100 43570100 32.04 14.74
chr17 43681000 43683100 33.21 19.26
chr17 43750700 43751700 32.24 19.20
chr17 43824700 43825700 30.55 11.33
chr17 43856700 43857800 31.87 14.81
chr17 43934000 43936000 33.94 12.38
chr17 43957800 43962700 31.54 14.22
chr17 43972000 43973000 32.97 14.90
chr17 44023800 44025000 34.07 19.80
chr17 44081100 44082100 31.82 8.67
chr17 44099100 44103400 29.71 0.65
chr17 44299300 44301200 35.09 10.10
chr17 44321200 44322800 34.09 11.01
chr17 44358100 44359200 33.53 14.06
chr17 44435100 44436100 34.45 16.59
chr17 44459700 44460700 33.09 14.43
chr17 44506100 44507200 30.15 12.41
chr17 44547500 44548500 32.21 7.99
chr17 44691800 44693200 34.34 20.52
chr17 44790200 44791200 32.98 11.16
chr17 44808400 44809400 32.49 11.41
chr17 44926600 44928400 34.72 11.88
chr17 44963900 44969000 28.28 6.40
chr17 44998600 44999600 31.19 10.73
chr17 45031800 45032800 31.81 9.09
chr17 45081000 45082000 32.46 8.07
chr17 45441000 45444700 30.30 8.71
chr17 45451800 45452800 31.46 12.01
chr17 45495000 45496000 31.27 5.78
chr17 45512600 45513600 31.90 18.06
chr17 45582500 45583500 32.21 4.83
chr17 45664000 45665000 32.05 18.96
chr17 45676200 45677300 31.91 9.99
chr17 45706100 45707100 31.89 12.48
chr17 45725100 45726100 31.94 15.44
chr17 45761800 45763500 32.20 17.91
chr17 45805500 45810700 30.84 17.74
chr17 45877300 45878500 33.52 4.53
chr17 45962500 45963500 33.10 13.81
chr17 45992100 45995100 32.52 16.96
chr17 46048000 46049000 32.32 5.21
chr17 46105200 46106600 32.69 7.92
chr17 46274400 46275700 32.17 15.89
chr17 46371800 46375800 30.68 0.57
chr17 46475300 46476300 33.17 16.17
chr17 46535000 46537100 32.03 18.22
chr17 46744400 46745800 33.90 18.20
chr17 46763500 46766400 32.79 13.75
chr17 46805100 46806100 33.18 13.34
chr17 46860600 46861600 32.56 7.63
chr17 47072600 47073600 33.11 15.17
chr17 47094700 47095700 35.45 4.26
chr17 47133000 47135100 31.97 16.15
chr17 47315200 47316200 32.64 17.74
chr17 47336500 47337500 31.31 13.39
chr17 47666600 47667700 33.76 9.73
chr17 47707200 47708200 32.50 7.40
chr17 47782500 47783500 32.66 9.90
chr17 47836700 47841100 32.95 11.66
chr17 48001100 48002100 33.56 16.24
chr17 48054200 48055200 32.48 13.80
chr17 48092500 48093600 32.25 14.64
chr17 48230000 48231000 32.38 6.66
chr17 48267100 48268200 32.67 17.77
chr17 48541600 48543000 31.40 6.99
chr17 48761600 48763800 32.39 18.41
chr17 48775300 48776300 33.10 16.46
chr17 48926500 48929600 33.78 18.60
chr17 49010700 49011700 32.52 12.51
chr17 49133500 49134500 31.83 12.27
chr17 49180500 49181800 32.24 11.96
chr17 49234800 49235900 33.10 6.53
chr17 49288000 49289000 32.14 2.85
chr17 49367900 49369500 32.52 1.82
chr17 49398500 49404800 33.02 7.01
chr17 49418800 49419800 31.26 14.99
chr17 49570400 49571400 31.69 5.18
chr17 49583800 49584800 30.60 17.61
chr17 49607100 49608100 28.97 9.94
chr17 49723200 49724200 30.36 9.40
chr17 49751800 49753600 32.64 5.17
chr17 49823900 49826800 34.29 1.20
chr17 49976700 49979300 33.32 8.04
chr17 50020900 50021900 33.68 10.73
chr17 50141200 50142400 32.70 14.90
chr17 50207100 50208300 33.11 4.58
chr17 50249100 50250100 34.52 16.81
chr17 50424900 50425900 33.06 10.28
chr17 50492700 50493700 31.44 15.66
chr17 50600400 50601400 32.03 3.40
chr17 50840500 50841500 32.07 7.55
chr17 50883800 50885300 29.87 4.28
chr17 50967600 50968600 29.51 13.90
chr17 50982000 50983100 34.71 20.23
chr17 51006900 51007900 35.80 18.98
chr17 51020500 51021500 33.84 9.34
chr17 51080900 51082900 32.73 16.75
chr17 51114700 51116400 31.28 12.76
chr17 51305300 51307500 31.48 2.43
chr17 51349600 51350600 32.06 15.23
chr17 51401700 51403700 32.20 15.90
chr17 51448800 51449800 35.52 5.10
chr17 51527500 51528700 32.34 7.76
chr17 51640300 51641300 30.55 10.44
chr17 51729400 51730700 32.47 17.05
chr17 51775900 51776900 34.09 5.61
chr17 51809000 51810000 32.56 8.19
chr17 51837100 51838300 32.79 16.01
chr17 51865800 51866800 32.51 2.65
chr17 51873700 51874900 31.67 12.40
chr17 51896300 51899500 33.25 6.94
chr17 51935900 51937100 31.29 15.28
chr17 51958700 51961100 29.86 15.78
chr17 52199500 52200500 31.61 9.19
chr17 52237000 52238200 30.08 3.24
chr17 52288100 52289500 31.85 1.23
chr17 52327100 52328100 32.81 11.89
chr17 52337300 52338300 31.97 13.32
chr17 52352900 52353900 32.07 7.02
chr17 52396500 52397500 31.45 15.13
chr17 52683100 52684400 32.59 11.56
chr17 52750700 52751700 30.77 13.57
chr17 52796600 52797700 34.86 8.93
chr17 52838100 52839200 33.86 19.61
chr17 53161500 53164300 30.22 13.60
chr17 53200300 53201400 33.43 13.05
chr17 53359000 53360000 32.69 11.36
chr17 53375000 53376200 32.49 15.62
chr17 53405200 53406200 33.19 3.93
chr17 53579500 53580500 32.77 15.62
chr17 53783300 53784400 32.62 19.30
chr17 53960100 53961100 34.40 18.88
chr17 53982900 53983900 33.06 13.52
chr17 54226400 54227400 31.95 4.87
chr17 54460000 54466700 32.61 17.54
chr17 54823800 54824800 32.12 17.51
chr17 54894100 54895500 31.46 15.08
chr17 55069000 55070000 32.36 15.83
chr17 55127400 55128400 32.34 17.15
chr17 55834300 55839800 33.08 11.09
chr17 56002900 56004200 33.35 1.94
chr17 56048400 56050400 32.73 15.54
chr17 56152100 56153300 34.38 4.32
chr17 56521200 56522800 34.22 9.36
chr17 56568800 56569900 31.52 17.89
chr17 57216100 57217100 32.04 15.23
chr17 57349000 57350100 31.36 15.14
chr17 57471800 57473400 31.34 2.59
chr17 57584500 57586300 32.71 10.52
chr17 57623000 57624000 32.32 16.02
chr17 57673700 57675400 30.13 1.27
chr17 57705100 57706100 33.35 14.11
chr17 57945600 57946600 33.32 14.38
chr17 58211800 58213300 30.92 11.00
chr17 58362600 58363600 34.63 18.49
chr17 58456200 58457200 32.05 4.77
chr17 58479700 58483700 32.77 0.80
chr17 58500100 58501100 33.10 4.93
chr17 58644500 58645800 31.96 13.54
chr17 58726000 58727400 32.62 5.87
chr17 58752900 58753900 27.99 5.98
chr17 58917300 58918600 32.65 11.51
chr17 58938000 58942500 35.57 16.18
chr17 58981900 58983400 32.82 15.54
chr17 59048500 59051100 32.64 0.15
chr17 59067800 59068800 32.90 9.68
chr17 59081200 59082200 33.20 9.52
chr17 59204200 59205200 33.05 14.67
chr17 59236900 59238800 33.78 10.75
chr17 59340300 59344200 33.65 3.34
chr17 59524500 59526100 32.55 19.27
chr17 59859200 59862900 31.61 13.95
chr17 59913700 59915000 33.31 16.43
chr17 60029600 60030600 32.13 6.06
chr17 60054200 60055200 30.97 18.43
chr17 60088300 60089300 31.97 3.82
chr17 60133800 60135800 33.61 2.72
chr17 60208100 60209100 33.10 14.12
chr17 60230500 60231500 31.61 13.91
chr17 60553200 60554700 32.47 6.90
chr17 60751800 60753300 32.23 0.00
chr17 60925400 60926400 30.35 5.95
chr17 60950200 60951200 31.31 4.43
chr17 61009000 61010000 31.64 18.75
chr17 61233600 61234800 33.01 13.38
chr17 61289600 61290600 32.38 8.01
chr17 61302400 61304800 28.12 6.03
chr17 61372500 61373600 32.03 1.49
chr17 61620600 61621600 32.77 7.63
chr17 61896600 61898000 31.89 18.28
chr17 62168900 62169900 31.97 7.26
chr17 62240100 62241400 33.26 17.89
chr17 62741500 62745600 29.50 13.11
chr17 62797400 62798400 34.83 2.82
chr17 62826400 62827700 31.74 15.20
chr17 62881700 62882700 33.57 15.04
chr17 62910400 62911400 32.09 13.82
chr17 62911800 62912800 31.19 3.24
chr17 63050500 63051500 30.97 18.12
chr17 63250300 63251500 33.85 19.33
chr17 63443200 63444200 32.50 16.44
chr17 63494800 63495800 30.95 6.65
chr17 63568100 63569100 33.81 17.72
chr17 63660200 63661300 32.60 19.53
chr17 63724100 63725600 30.47 0.75
chr17 63872500 63873500 32.23 16.54
chr17 63957200 63958300 32.88 12.72
chr17 64034700 64036300 30.64 17.16
chr17 64123900 64125000 30.72 5.09
chr17 64153000 64154000 31.50 16.64
chr17 64256200 64257300 31.49 0.69
chr17 64505100 64506600 33.72 2.33
chr17 64604600 64605600 32.40 17.10
chr17 64678100 64679700 30.15 13.03
chr17 64839700 64840900 30.99 12.50
chr17 65039000 65040000 32.64 16.21
chr17 65178800 65181400 32.10 14.28
chr17 65272800 65273800 32.99 7.33
chr17 65327000 65328000 33.44 6.28
chr17 65372200 65374700 33.65 19.52
chr17 65425100 65426100 30.44 11.06
chr17 65483300 65484400 32.08 3.64
chr17 65550000 65551000 34.60 18.58
chr17 65606600 65607600 33.46 17.99
chr17 65635200 65636200 34.01 18.85
chr17 65775400 65776400 32.77 14.09
chr17 65865200 65866200 33.16 10.61
chr17 65889900 65891700 32.01 16.04
chr17 65911800 65916100 33.39 8.29
chr17 66320800 66321800 30.02 11.47
chr17 66389600 66390700 32.57 18.79
chr17 66414700 66415700 32.14 15.06
chr17 66555900 66556900 33.24 15.68
chr17 66720100 66721500 33.62 20.12
chr17 66787300 66789300 29.83 9.75
chr17 66991800 66992800 30.21 17.25
chr17 67159500 67160500 31.41 13.76
chr17 67404800 67405800 31.71 17.46
chr17 67628400 67630000 31.53 4.41
chr17 67653900 67655700 33.84 13.12
chr17 67690600 67691600 31.26 10.07
chr17 67710700 67711700 32.06 17.10
chr17 67732700 67736900 32.04 8.62
chr17 67764800 67765800 31.40 12.17
chr17 67870700 67871700 31.59 14.70
chr17 67925700 67927800 31.86 17.70
chr17 68075000 68076400 34.26 8.66
chr17 68181900 68183200 31.25 1.24
chr17 68293600 68295500 31.43 5.65
chr17 68339300 68340300 30.59 8.62
chr17 68408800 68409800 33.42 1.76
chr17 68487200 68488200 32.56 5.97
chr17 68604200 68605200 32.13 9.34
chr17 68646800 68647800 34.21 6.24
chr17 68690600 68691700 30.95 2.68
chr17 68758600 68759600 34.35 6.86
chr17 68852700 68853700 31.61 16.86
chr17 68902000 68903000 31.34 7.02
chr17 69010600 69011600 32.76 8.65
chr17 69037500 69039700 28.55 3.54
chr18 3111000 3112000 32.48 8.92
chr18 3130200 3131300 32.83 19.19
chr18 3151600 3153100 33.97 7.23
chr18 3178900 3179900 31.87 2.64
chr18 3199600 3200600 32.25 19.12
chr18 3222000 3223000 32.60 4.40
chr18 3279600 3281100 32.16 3.80
chr18 3485700 3487100 32.15 14.09
chr18 4177500 4178500 31.59 15.22
chr18 4220800 4221900 33.82 9.29
chr18 4477500 4478500 32.74 13.45
chr18 4478600 4479700 31.44 8.59
chr18 4551000 4552000 32.96 19.32
chr18 4578600 4583600 32.34 0.92
chr18 4643300 4644300 33.36 19.54
chr18 4731100 4733100 25.77 12.73
chr18 4758600 4764400 31.18 10.97
chr18 4779400 4780400 35.95 8.93
chr18 4867000 4868000 29.80 3.96
chr18 4891200 4892800 32.29 5.98
chr18 4908500 4909500 32.42 15.20
chr18 4980600 4981700 32.41 10.09
chr18 5001500 5002500 32.43 7.50
chr18 5060200 5063300 36.35 6.12
chr18 5115400 5118500 33.79 18.09
chr18 5118600 5120500 30.45 8.24
chr18 5202400 5203400 32.29 18.00
chr18 5323600 5324600 32.91 16.01
chr18 5472900 5475100 30.15 3.33
chr18 5555800 5556800 33.38 16.95
chr18 5567300 5568300 34.82 14.58
chr18 5598600 5599600 33.96 17.28
chr18 5706700 5707700 32.33 18.93
chr18 5769100 5770100 32.79 8.52
chr18 5795900 5796900 34.10 16.54
chr18 5951100 5954400 32.83 7.92
chr18 6280900 6281900 30.73 13.26
chr18 6386300 6387300 31.31 14.18
chr18 6908500 6911900 30.92 0.83
chr18 6932900 6934100 31.31 1.00
chr18 7020900 7022100 31.80 4.15
chr18 7188900 7189900 30.28 6.44
chr18 7258700 7259700 31.61 4.44
chr18 7428700 7429700 32.13 13.72
chr18 7658600 7659800 33.93 8.79
chr18 7706200 7707200 31.84 13.60
chr18 7977200 7978200 31.54 15.62
chr18 8011600 8013900 32.26 8.39
chr18 8062800 8063800 32.13 17.23
chr18 8133700 8134800 31.77 17.16
chr18 8329500 8333300 33.10 15.30
chr18 8368600 8369600 32.92 15.85
chr18 8662000 8663000 34.15 16.99
chr18 9132300 9134500 32.91 8.93
chr18 9533100 9534100 32.20 4.80
chr18 9575500 9577500 33.25 19.70
chr18 9579400 9580400 32.66 4.20
chr18 9704500 9705600 32.90 14.60
chr18 9753100 9755200 34.80 18.49
chr18 9788900 9789900 32.02 10.33
chr18 9824100 9825100 34.17 12.64
chr18 9869200 9870200 34.17 20.41
chr18 9884300 9885300 34.04 13.15
chr18 10382500 10383500 32.68 5.46
chr18 10623900 10624900 32.04 9.17
chr18 11045900 11049600 32.60 11.35
chr18 11102700 11103700 31.78 4.54
chr18 11191400 11192800 30.78 10.40
chr18 11232000 11233000 30.76 7.14
chr18 11253000 11254000 32.73 9.69
chr18 11347400 11348400 33.88 9.06
chr18 11466300 11467300 31.37 8.41
chr18 11515200 11516200 30.54 14.02
chr18 11528300 11529800 29.54 2.28
chr18 11605600 11606600 29.71 11.41
chr18 11651900 11653800 32.47 10.20
chr18 11965600 11967100 31.53 4.34
chr18 11983700 11987900 33.04 16.70
chr18 12051200 12052500 33.12 5.11
chr18 12200700 12202800 33.91 12.25
chr18 12257500 12258500 33.13 16.75
chr18 12285500 12286700 33.63 12.22
chr18 12330900 12331900 30.01 15.04
chr18 12373200 12374200 33.43 13.90
chr18 12604500 12605500 33.96 15.19
chr18 12822800 12824100 31.39 14.23
chr18 13011600 13015200 33.17 0.21
chr18 13035900 13038500 30.79 0.03
chr18 13194100 13195100 31.09 16.54
chr18 13256300 13257500 31.45 10.91
chr18 13258800 13261300 31.22 11.83
chr18 13309700 13312700 31.63 9.56
chr18 13423100 13432600 32.47 0.01
chr18 13638600 13639600 32.49 15.26
chr18 13719200 13720200 32.20 17.05
chr18 13767100 13768100 32.77 19.36
chr18 13892600 13895900 34.32 10.75
chr18 14029200 14033000 33.28 1.44
chr18 14071400 14073400 31.31 4.73
chr18 14089000 14096500 32.49 18.85
chr18 14113300 14114300 31.05 18.57
chr18 14352900 14354100 31.21 7.98
chr18 14452300 14453300 33.11 12.54
chr18 14642100 14645500 33.36 0.11
chr18 14979700 14983500 32.81 9.58
chr18 14999100 15001600 32.29 16.62
chr18 15088500 15090500 31.58 1.81
chr18 15718600 15721200 33.48 0.51
chr18 15811800 15812800 32.95 18.72
chr18 15843900 15844900 32.58 9.19
chr18 15945000 15946000 33.00 15.44
chr18 16097000 16098300 30.90 0.98
chr18 16169500 16170500 32.16 16.75
chr18 16338600 16339600 32.78 8.03
chr18 16398600 16399600 31.25 16.44
chr18 16472400 16473400 32.53 6.75
chr18 16601900 16602900 35.16 16.49
chr18 16811700 16814600 32.90 12.00
chr18 17090200 17091200 33.89 19.31
chr18 17120500 17121500 31.42 5.71
chr18 17217200 17218200 32.86 17.98
chr18 17238600 17239600 32.49 12.11
chr18 17292500 17293500 32.05 7.80
chr18 17310700 17312200 30.95 17.75
chr18 17633300 17634400 34.01 3.45
chr18 17790800 17792800 32.67 9.58
chr18 17885700 17887000 32.75 14.27
chr18 18051000 18052000 33.04 9.39
chr18 18085400 18086400 31.06 11.69
chr18 18140400 18142000 31.73 14.19
chr18 18200100 18201100 31.90 5.80
chr18 18448700 18449700 32.74 4.96
chr18 18470100 18472200 32.00 12.70
chr18 18535900 18536900 34.16 12.17
chr18 18703600 18704600 30.40 12.03
chr18 18719300 18722300 30.73 2.17
chr18 18841200 18842200 32.69 16.88
chr18 18885400 18886400 35.62 12.70
chr18 18914500 18918200 32.88 12.25
chr18 18968800 18970500 34.58 4.34
chr18 19037300 19038300 32.81 8.21
chr18 19091600 19093200 32.43 13.56
chr18 19101800 19104300 32.99 12.41
chr18 19123500 19124500 35.72 20.12
chr18 19171900 19173100 32.12 17.56
chr18 19182600 19183600 34.84 17.82
chr18 19198600 19205600 30.44 13.46
chr18 19251000 19252500 31.91 14.27
chr18 19346600 19347600 32.49 3.85
chr18 19394200 19396700 31.76 1.29
chr18 19485300 19486300 35.90 19.34
chr18 19519600 19522100 29.48 10.07
chr18 19680700 19682000 33.37 17.32
chr18 19713500 19714800 28.41 2.40
chr18 19882500 19883500 33.10 16.03
chr18 19977200 19978200 31.55 5.68
chr18 20029800 20033400 28.75 13.75
chr18 20161800 20162800 32.11 10.67
chr18 20178600 20183200 34.20 19.91
chr18 20208200 20212000 28.12 7.11
chr18 20224000 20225000 29.34 5.16
chr18 20245500 20246800 29.97 10.24
chr18 20320900 20321900 33.97 18.83
chr18 20367800 20368900 28.47 11.94
chr18 20427100 20433900 27.24 12.88
chr18 20485600 20486600 34.96 9.65
chr18 20586900 20587900 33.50 18.80
chr18 20633000 20634000 31.58 15.50
chr18 20727600 20728600 33.33 19.43
chr18 20771200 20772200 33.10 4.98
chr18 20967400 20968500 30.98 17.78
chr18 21054900 21055900 32.64 18.43
chr18 21242400 21243400 31.81 9.70
chr18 21264000 21265000 31.78 17.51
chr18 21569500 21570500 32.95 18.54
chr18 21611800 21613400 32.70 13.97
chr18 21929800 21931400 32.46 11.14
chr18 21958600 21959900 32.68 19.60
chr18 21995400 21996400 31.69 14.09
chr18 22028500 22033500 32.54 19.07
chr18 22201700 22202700 35.19 15.95
chr18 22248500 22249500 32.18 16.35
chr18 22693500 22694500 32.39 19.07
chr18 22745500 22747300 31.99 18.14
chr18 22796800 22797800 33.89 17.81
chr18 22825400 22828600 34.12 12.66
chr18 22933600 22934600 33.84 11.10
chr18 23214800 23216600 35.61 18.12
chr18 23241700 23250300 25.19 0.10
chr18 23370700 23372100 33.13 18.17
chr18 23405500 23407600 34.28 15.45
chr18 23419900 23422300 29.14 15.84
chr18 23440100 23441300 31.67 10.02
chr18 23490000 23491400 32.57 2.64
chr18 23505400 23506400 33.53 16.56
chr18 23539600 23540600 33.13 7.46
chr18 23617500 23618500 30.58 12.37
chr18 23669500 23671100 34.33 10.99
chr18 23733300 23734400 33.76 17.48
chr18 23768500 23769500 29.16 14.27
chr18 23791100 23792500 34.01 7.39
chr18 23816200 23818500 32.81 19.11
chr18 23876900 23877900 33.14 13.04
chr18 23943300 23944900 30.73 16.23
chr18 24150700 24152800 31.66 17.98
chr18 24304600 24306200 31.29 5.74
chr18 24387000 24388000 32.73 11.96
chr18 24526900 24528100 32.12 5.22
chr18 24592400 24594200 32.09 17.22
chr18 24663700 24665700 34.93 1.61
chr18 24719800 24720800 33.74 16.43
chr18 24764600 24768600 33.83 13.11
chr18 24919300 24920300 32.11 17.56
chr18 24942200 24951000 32.67 15.33
chr18 25060800 25064600 30.75 16.57
chr18 25117200 25118500 31.84 15.45
chr18 25158800 25159800 31.22 12.75
chr18 25234700 25235700 31.19 14.98
chr18 25349700 25350700 32.66 17.95
chr18 25424200 25425200 33.13 4.78
chr18 25485600 25486600 31.92 17.37
chr18 25533400 25534600 33.28 13.49
chr18 25692100 25693300 32.89 19.48
chr18 25883800 25884800 33.64 14.68
chr18 25913900 25915000 32.65 1.12
chr18 26108600 26115800 30.16 1.11
chr18 26338600 26339900 34.81 0.00
chr18 26389900 26390900 32.07 3.28
chr18 26454400 26458000 31.45 14.34
chr18 26474000 26478500 32.41 0.14
chr18 26862100 26864500 36.06 2.49
chr18 27061800 27062800 31.69 18.31
chr18 27084700 27085700 32.33 12.55
chr18 27139200 27140700 31.39 5.67
chr18 27413400 27414400 35.12 13.17
chr18 27561500 27562500 31.91 7.30
chr18 27616200 27617200 30.41 2.85
chr18 27778700 27779700 34.26 17.07
chr18 27952700 27954600 31.62 18.52
chr18 28065200 28067500 34.93 20.59
chr18 28680600 28681600 31.36 5.76
chr18 28727500 28737300 33.38 11.24
chr18 28866600 28868000 31.59 3.44
chr18 28970100 28971600 32.30 18.47
chr18 28981400 28982400 31.62 13.10
chr18 29108000 29109000 30.82 13.44
chr18 29169000 29170000 32.14 14.96
chr18 29223800 29224800 31.12 8.07
chr18 29374200 29375900 31.90 17.72
chr18 29391000 29392000 32.00 16.69
chr18 29406000 29407000 35.27 5.41
chr18 29505800 29506800 32.99 18.57
chr18 29558600 29559700 31.12 15.93
chr18 29659600 29661000 31.91 14.65
chr18 29805600 29806600 33.94 7.68
chr18 29900900 29901900 32.29 11.76
chr18 30014900 30016100 30.83 4.39
chr18 30100200 30101300 32.74 13.85
chr18 30227300 30228300 31.44 5.94
chr18 30319700 30321500 32.57 7.36
chr18 30405000 30406400 30.37 16.75
chr18 30427200 30428200 32.31 12.26
chr18 30538600 30539600 32.91 14.42
chr18 30627900 30629100 32.33 14.09
chr18 30709000 30710300 32.15 4.82
chr18 30800400 30801400 32.46 14.86
chr18 30854200 30855200 31.22 17.41
chr18 31043300 31044300 32.32 13.36
chr18 31209400 31210400 31.56 16.14
chr18 31276000 31277000 31.59 17.33
chr18 31393600 31394600 31.73 18.13
chr18 31483900 31484900 32.88 18.08
chr18 31582800 31585600 30.23 7.04
chr18 31640500 31641500 31.93 15.82
chr18 31701500 31702500 32.46 1.07
chr18 31721600 31722600 31.47 11.78
chr18 31967500 31968500 31.47 6.26
chr18 31994600 31997100 31.74 18.36
chr18 32081400 32082400 33.64 16.70
chr18 32136800 32137800 32.92 18.04
chr18 32211200 32212200 31.31 13.03
chr18 32239600 32247900 38.12 19.29
chr18 32364500 32365500 31.97 2.40
chr18 32414400 32415400 33.53 19.13
chr18 32804300 32805400 33.45 17.58
chr18 32925800 32926800 31.42 6.35
chr18 32954900 32956400 32.56 14.09
chr18 33128100 33129100 32.41 14.17
chr18 33250900 33256600 31.44 14.50
chr18 33285100 33286100 32.74 18.30
chr18 33694700 33695700 33.23 10.39
chr18 34117300 34118300 31.49 9.88
chr18 34380100 34381200 31.11 12.13
chr18 34549900 34551100 32.04 11.83
chr18 34584700 34585700 32.51 15.42
chr18 34646500 34648800 29.46 12.08
chr18 34828500 34829500 31.76 19.01
chr18 35030600 35031600 30.59 7.89
chr18 35260300 35261300 31.86 17.11
chr18 35331200 35334900 31.83 17.89
chr18 35436400 35438200 31.12 16.38
chr18 36099900 36100900 31.38 14.40
chr18 36173200 36174200 32.21 14.72
chr18 36260300 36261300 35.11 4.67
chr18 36445500 36446600 31.08 0.93
chr18 36644900 36645900 31.95 17.55
chr18 37057300 37058400 30.90 0.67
chr18 37446400 37451100 37.12 4.89
chr18 37587600 37589400 33.61 2.82
chr18 37641900 37644800 30.71 1.14
chr18 37855200 37856600 32.09 16.92
chr18 37922500 37923500 30.42 12.91
chr18 37980100 37981100 30.07 15.52
chr18 38224600 38228800 29.67 14.68
chr18 38459700 38461300 30.63 17.35
chr18 38894200 38898500 28.70 1.41
chr18 38898600 38903400 30.38 3.16
chr18 39011800 39017500 30.38 6.37
chr18 39382300 39384700 30.76 15.37
chr18 39468700 39473400 38.04 2.63
chr18 39513500 39515000 30.61 13.05
chr18 39522100 39523100 31.47 8.96
chr18 39563100 39570200 25.13 0.49
chr18 39580400 39581400 29.34 7.55
chr18 39714200 39715300 28.47 3.61
chr18 39844600 39853800 31.14 0.23
chr18 39865800 39867800 34.05 5.15
chr18 39891000 39892000 30.66 9.00
chr18 39992300 39993300 30.60 15.04
chr18 40049900 40051800 30.03 5.14
chr18 40078600 40081800 30.09 9.87
chr18 40100000 40101000 30.93 4.41
chr18 40187200 40189800 28.97 0.55
chr18 40222100 40223100 31.90 8.75
chr18 40436600 40437600 29.71 14.96
chr18 40451800 40453300 31.55 18.58
chr18 40501000 40502000 29.94 9.90
chr18 40671500 40672800 32.42 1.61
chr18 40681300 40682400 32.01 15.69
chr18 40711000 40715700 32.43 17.21
chr18 40756300 40757300 32.76 12.11
chr18 40781800 40791700 31.10 7.53
chr18 40952400 40953400 31.49 16.85
chr18 41038600 41040900 32.24 1.30
chr18 41281200 41282400 30.86 15.78
chr18 41305000 41307900 30.81 16.76
chr18 41320600 41322000 31.49 14.73
chr18 41438600 41439600 31.42 18.20
chr18 41521800 41523500 30.53 0.00
chr18 41568100 41572800 30.79 0.96
chr18 41589700 41590700 30.06 2.90
chr18 41655700 41656700 31.73 15.26
chr18 41658900 41664300 30.58 13.47
chr18 41777100 41778500 28.41 1.48
chr18 41998600 42008100 31.31 14.69
chr18 42056000 42057000 32.37 19.17
chr18 42397500 42398500 31.25 11.03
chr18 42398600 42399800 31.35 1.12
chr18 42463000 42464500 29.43 3.77
chr18 42512200 42513200 31.07 9.53
chr18 42524000 42525000 30.98 12.25
chr18 42612100 42613700 32.82 14.68
chr18 42620100 42621100 32.92 8.41
chr18 42750100 42751100 32.08 3.62
chr18 42933100 42934100 31.60 7.94
chr18 43193500 43194500 33.53 13.97
chr18 43489700 43490800 32.92 9.05
chr18 43611100 43612100 31.74 8.13
chr18 43653900 43654900 31.78 18.41
chr18 43796900 43798100 32.80 12.75
chr18 44020300 44022100 32.80 16.76
chr18 44183500 44184500 32.39 2.46
chr18 44214100 44215500 31.06 11.12
chr18 44721800 44722800 32.86 16.55
chr18 44974400 44975400 30.42 14.25
chr18 45048400 45049700 32.84 18.21
chr18 45072800 45073800 30.66 14.24
chr18 45128700 45129700 30.83 6.34
chr18 45318600 45319600 31.18 12.01
chr18 45413400 45414500 33.31 2.49
chr18 45527400 45528400 31.65 9.78
chr18 45584700 45585700 33.24 19.45
chr18 45641700 45642700 33.45 9.01
chr18 45904000 45905000 30.17 15.90
chr18 45932700 45933700 31.81 18.85
chr18 45954000 45958200 35.05 0.56
chr18 46036200 46037200 34.32 13.17
chr18 46141500 46142500 32.23 5.92
chr18 46815200 46816300 32.47 15.57
chr18 46860200 46862000 32.02 1.00
chr18 46912600 46913600 32.50 14.11
chr18 46935900 46936900 32.96 11.15
chr18 47025600 47026600 31.07 13.96
chr18 47152800 47153800 34.17 16.21
chr18 47425900 47430200 31.36 14.88
chr18 47747700 47748700 32.79 17.61
chr18 47796300 47797300 31.64 12.12
chr18 47910200 47911200 31.14 13.24
chr18 48049600 48051100 31.60 11.15
chr18 48339600 48340600 32.32 16.67
chr18 48714300 48715300 33.16 12.66
chr18 49047200 49048200 31.34 10.12
chr18 49239700 49241700 32.72 16.35
chr18 49274800 49275800 30.11 10.87
chr18 49451400 49453100 31.03 5.35
chr18 49521600 49523600 30.83 14.98
chr18 49582400 49584200 31.34 4.45
chr18 49643200 49648400 33.23 18.26
chr18 49673900 49674900 31.76 14.24
chr18 49686600 49688500 32.01 2.16
chr18 50137400 50138500 33.66 0.20
chr18 50158600 50159600 29.03 0.57
chr18 50543100 50551000 31.03 10.32
chr18 50666400 50667600 31.89 18.00
chr18 50725400 50726700 32.80 0.54
chr18 50765500 50766800 31.66 15.52
chr18 50906100 50907100 30.97 18.58
chr18 51111500 51118400 30.64 6.08
chr18 51118600 51119900 29.81 14.90
chr18 51379600 51380600 32.19 11.44
chr18 51420000 51421400 31.76 13.06
chr18 51474900 51475900 29.93 1.72
chr18 51507300 51510600 32.17 16.30
chr18 51945700 51946700 29.76 17.13
chr18 51967400 51968500 31.03 12.00
chr18 52020700 52021700 31.76 17.52
chr18 52064200 52065200 32.49 10.39
chr18 52214100 52215100 33.26 8.03
chr18 52261000 52262000 32.71 4.73
chr18 52314700 52316200 31.39 18.09
chr18 52404700 52405700 32.34 16.99
chr18 52529600 52530600 32.85 2.55
chr18 52701700 52702700 31.04 13.89
chr18 52731300 52732300 30.45 11.06
chr18 52883700 52885200 32.24 19.06
chr18 52909700 52910700 32.11 7.99
chr18 52963400 52964500 32.20 9.29
chr18 52996800 52998500 32.20 16.82
chr18 53041600 53042900 31.57 12.35
chr18 53330500 53331700 32.83 11.29
chr18 53413100 53416400 31.68 17.60
chr18 53475100 53476100 32.45 18.37
chr18 53546800 53548000 32.32 15.75
chr18 53615700 53616700 32.05 17.28
chr18 53666200 53667200 32.49 9.28
chr18 53699500 53700500 32.16 18.01
chr18 53870500 53871800 32.35 11.95
chr18 54011500 54014700 34.67 3.87
chr18 54031300 54032300 30.46 12.85
chr18 54075300 54076700 29.04 12.04
chr18 54289300 54290300 30.66 3.20
chr18 54387200 54389700 31.86 18.32
chr18 54420800 54421800 31.83 8.11
chr18 54447000 54448000 34.15 19.81
chr18 54580900 54581900 33.50 8.77
chr18 54661400 54663500 31.96 14.77
chr18 54752300 54753700 30.73 16.90
chr18 54761900 54763400 33.26 6.54
chr18 54832000 54833300 32.66 10.32
chr18 54842400 54844300 31.69 16.69
chr18 55001800 55002800 31.42 13.51
chr18 55021400 55022900 35.58 18.23
chr18 55054700 55056300 33.84 10.12
chr18 55089900 55092700 32.07 17.83
chr18 55104900 55108300 32.74 9.41
chr18 55133800 55135500 32.39 13.93
chr18 55198600 55199600 32.06 15.41
chr18 55223200 55224200 30.28 11.04
chr18 55257500 55258500 31.31 15.01
chr18 55261600 55264400 34.71 0.92
chr18 55324300 55325300 32.13 14.49
chr18 55350400 55351800 30.77 11.04
chr18 55370500 55371500 32.04 9.62
chr18 55531800 55534800 33.58 17.22
chr18 55583100 55584700 32.78 18.57
chr18 55645100 55646300 33.37 12.07
chr18 55688200 55689200 31.45 13.90
chr18 55738600 55741300 33.58 17.96
chr18 55768700 55776200 32.53 14.73
chr18 55842500 55843500 30.86 14.92
chr18 56033100 56035000 33.73 9.32
chr18 56080400 56081400 31.99 2.84
chr18 56149600 56150600 32.41 13.68
chr18 56175600 56176600 32.24 6.24
chr18 56208200 56209200 31.88 15.57
chr18 56228100 56231000 34.56 13.35
chr18 56439200 56440200 33.91 20.07
chr18 56557500 56558500 32.56 15.99
chr18 56690500 56691500 32.20 11.44
chr18 56704200 56705200 32.18 17.09
chr18 56720800 56721800 32.76 15.55
chr18 56794600 56795600 33.36 17.90
chr18 56882000 56883300 31.20 7.89
chr18 57013400 57015400 31.18 14.93
chr18 57073400 57074400 32.03 11.67
chr18 57114400 57115400 30.72 8.10
chr18 57196200 57197600 33.11 15.39
chr18 57205800 57208100 32.08 17.77
chr18 57231500 57232500 32.50 16.83
chr18 57252900 57253900 29.53 8.90
chr18 57272800 57273800 30.46 9.17
chr18 57397500 57398500 31.98 10.93
chr18 57528400 57529400 31.95 17.56
chr18 57548300 57549300 31.38 9.69
chr18 57623000 57624000 30.42 9.61
chr18 57660600 57663200 33.55 14.65
chr18 57939300 57941100 36.24 0.93
chr18 58066800 58068100 31.29 13.56
chr18 58162800 58163800 33.07 16.48
chr18 58212800 58213900 30.96 12.64
chr18 58285100 58286100 30.94 10.36
chr18 58305500 58306500 33.57 8.87
chr18 58405400 58409200 31.16 8.82
chr18 58472900 58473900 33.03 9.10
chr18 58549700 58550700 32.10 18.22
chr18 58601700 58603000 31.06 16.12
chr18 58622500 58625800 33.85 17.44
chr18 58652800 58654300 34.06 12.94
chr18 58664500 58665500 32.01 13.70
chr18 58687200 58688400 31.89 2.56
chr18 58710000 58711000 33.51 13.27
chr18 58748000 58750000 31.81 4.45
chr18 58794100 58795100 32.94 8.57
chr18 58925100 58926500 31.20 10.97
chr18 58947400 58948400 33.41 13.85
chr18 59068200 59070100 32.38 1.06
chr18 59100500 59101500 32.89 13.56
chr18 59156000 59157000 30.82 15.35
chr18 59163700 59164700 29.80 11.26
chr18 59249000 59250000 31.56 15.36
chr18 59277500 59278500 30.51 17.15
chr18 59654200 59655200 32.30 16.59
chr18 59721700 59724300 32.40 3.69
chr18 59775000 59776100 32.40 17.60
chr18 59890700 59891700 34.53 16.97
chr18 59949100 59951100 32.55 15.00
chr18 60019000 60020000 32.17 17.05
chr18 60089200 60090200 32.09 18.43
chr18 60172200 60174300 33.30 14.37
chr18 60216800 60217800 35.92 18.77
chr18 60267000 60268600 31.86 2.64
chr18 60302300 60310900 32.25 4.23
chr18 60353300 60356600 31.43 12.22
chr18 60374100 60375200 29.75 1.41
chr18 60398600 60399600 31.04 10.01
chr18 60510400 60511400 34.96 19.68
chr18 60592200 60593200 31.65 14.03
chr18 60709200 60716000 33.35 0.63
chr18 60883700 60884700 33.37 16.94
chr18 61202300 61203300 33.23 18.72
chr18 61322000 61323000 32.83 13.09
chr18 61412800 61413800 32.67 18.08
chr18 61461500 61462500 33.47 12.88
chr18 61522600 61528200 30.78 18.32
chr18 61567700 61568700 33.58 19.50
chr18 61831100 61832100 32.17 13.72
chr18 62069800 62070800 31.22 18.40
chr18 62144700 62145700 32.07 16.91
chr18 62320800 62321800 34.26 15.88
chr18 62356400 62357400 32.77 3.31
chr18 62387000 62388000 33.34 18.90
chr18 62403500 62404800 33.58 9.25
chr18 62589000 62590000 34.26 5.38
chr18 62764300 62765300 33.04 4.76
chr18 62937400 62938400 32.11 18.44
chr18 62938600 62939800 31.34 2.68
chr18 62987500 62994000 39.09 12.02
chr18 63210000 63212800 32.69 15.02
chr18 63248100 63249100 34.82 15.90
chr18 63272500 63273500 33.81 14.53
chr18 63303900 63309600 33.13 13.92
chr18 63434200 63435400 33.33 18.56
chr18 63444200 63445200 30.61 8.94
chr18 63528700 63529700 32.52 10.53
chr18 63574100 63575100 33.40 10.98
chr18 63749900 63750900 33.10 17.85
chr18 63761800 63763900 31.89 17.66
chr18 63786200 63787200 34.85 14.16
chr18 63935900 63937000 32.43 17.99
chr18 63946900 63956800 28.90 16.71
chr18 64109000 64110000 33.18 17.33
chr18 64202500 64203600 32.12 13.50
chr18 64331800 64332800 32.02 9.46
chr18 64343300 64345400 34.05 7.79
chr18 64445900 64446900 31.39 7.70
chr18 64497000 64498000 33.59 16.05
chr18 64545500 64546500 31.00 1.18
chr18 64657100 64658500 29.70 0.62
chr18 64658600 64660900 31.39 5.89
chr18 64837500 64838500 30.25 6.92
chr18 64838600 64841300 30.94 7.98
chr18 64887000 64891600 33.13 17.77
chr18 64950500 64952100 31.58 9.40
chr18 64978600 64979600 28.79 4.49
chr18 65067700 65070700 30.09 5.42
chr18 65209100 65210100 29.22 4.20
chr18 65328700 65329900 34.33 17.89
chr18 65402900 65403900 29.89 14.20
chr18 65490500 65491600 33.31 18.44
chr18 65616500 65617500 31.56 2.85
chr18 65728600 65736100 36.71 15.05
chr18 65782200 65784700 30.86 11.97
chr18 65804500 65805900 33.60 10.90
chr18 65965900 65967700 31.73 14.44
chr18 65992100 65993400 32.35 16.51
chr18 66054600 66055600 33.44 4.21
chr18 66138900 66139900 31.41 14.42
chr18 66213300 66214300 33.47 18.67
chr18 66396100 66397100 31.92 19.08
chr18 66530200 66531200 32.09 6.05
chr18 66616000 66618500 29.90 0.92
chr18 66626500 66635700 25.91 2.21
chr18 66721800 66727100 30.98 0.84
chr18 66754000 66755000 30.15 9.19
chr18 66912600 66913800 32.96 17.57
chr18 66977100 66978100 32.23 17.28
chr18 67063300 67064300 33.88 5.37
chr18 67104500 67106700 32.06 17.02
chr18 67238600 67239600 32.12 17.97
chr18 67328400 67332600 34.77 0.15
chr18 67347500 67348600 31.92 19.11
chr18 67376400 67377400 30.58 9.21
chr18 67531800 67536200 34.41 0.50
chr18 67575000 67576100 31.58 18.66
chr18 67787200 67789200 33.92 19.30
chr18 67858600 67861700 31.10 0.06
chr18 67891200 67893400 34.59 12.33
chr18 67933200 67934200 30.12 10.43
chr18 68134000 68136500 32.95 8.48
chr18 68138800 68139800 31.64 8.17
chr18 68159800 68160800 35.01 12.45
chr18 68201400 68202400 28.03 1.53
chr18 68256900 68258300 34.73 18.27
chr18 68390200 68391200 31.82 10.72
chr18 68448800 68449800 33.42 18.58
chr18 68544600 68545600 31.18 7.07
chr18 68625800 68634300 31.64 0.59
chr18 68756200 68757500 34.57 5.64
chr18 68902400 68903500 33.19 15.60
chr18 68977500 68978500 31.49 1.90
chr18 68987900 68988900 32.22 9.52
chr18 69196500 69198000 30.79 10.27
chr18 69198700 69202200 33.69 15.03
chr18 69278600 69279600 31.57 15.84
chr18 69400300 69401400 32.83 15.67
chr18 69478900 69480300 30.06 10.49
chr18 69539600 69540600 35.62 14.13
chr18 69627600 69628600 33.31 7.42
chr18 69639100 69641800 33.18 17.74
chr18 69718600 69719600 32.71 9.31
chr18 69798600 69802200 31.27 7.74
chr18 69851200 69852300 30.86 2.77
chr18 69874400 69875500 30.70 8.86
chr18 70144200 70145200 33.79 19.71
chr18 70198700 70199700 33.00 10.55
chr18 70295800 70297800 33.71 18.73
chr18 70589600 70591300 28.93 7.51
chr18 70607500 70609800 31.13 0.84
chr18 70654500 70656800 37.99 3.21
chr18 70693200 70696600 31.89 0.31
chr18 70698600 70704200 34.70 16.86
chr18 70763600 70764600 36.58 20.22
chr18 70792300 70793300 28.13 4.14
chr18 70818600 70820200 31.71 2.44
chr18 70918600 70922800 34.05 1.49
chr18 70954500 70956100 30.63 2.66
chr18 71000700 71010000 31.87 16.63
chr18 71150800 71151800 34.05 19.17
chr18 71230400 71231500 32.17 14.46
chr18 71298600 71306300 34.65 0.06
chr18 71573000 71574000 32.29 3.76
chr18 71657400 71658500 30.33 16.55
chr18 71660000 71661500 32.87 19.57
chr18 71811400 71812400 33.47 19.56
chr18 72049300 72050300 32.71 10.84
chr18 72170000 72171000 31.66 9.00
chr18 72259000 72260100 32.12 12.31
chr18 72353500 72358500 32.38 9.11
chr19 3112100 3113200 30.68 9.46
chr19 3174500 3180500 34.13 17.82
chr19 3221700 3227500 32.98 7.35
chr19 3328400 3329400 33.31 17.57
chr19 3629900 3630900 31.90 15.84
chr19 3686500 3687600 31.61 7.28
chr19 3744300 3745500 32.21 19.05
chr19 3847300 3848300 33.99 7.59
chr19 3943100 3944100 32.79 18.91
chr19 4141600 4142600 32.12 6.61
chr19 4439100 4440100 31.27 11.07
chr19 4514500 4515500 33.02 9.59
chr19 4567200 4568200 33.22 14.30
chr19 4601500 4602500 32.48 16.62
chr19 4937000 4938000 33.71 16.69
chr19 4974600 4981600 31.85 9.65
chr19 4998600 5002700 32.13 1.00
chr19 5036900 5037900 32.38 10.78
chr19 5380500 5381500 32.23 15.88
chr19 5428900 5429900 31.82 4.44
chr19 5444000 5445000 32.89 17.49
chr19 5537700 5539500 33.88 17.36
chr19 5672100 5673500 31.78 4.32
chr19 5694900 5695900 32.32 9.75
chr19 5732400 5733900 33.70 5.56
chr19 5801600 5803000 31.86 17.91
chr19 5860100 5862100 31.39 4.07
chr19 6022300 6026400 32.97 19.10
chr19 6135400 6136600 33.74 17.51
chr19 6157800 6159000 33.07 3.35
chr19 6410800 6411800 32.22 10.24
chr19 6452600 6453700 32.91 16.81
chr19 6549800 6550800 33.21 15.40
chr19 6637100 6638300 31.97 15.98
chr19 6711400 6712400 33.18 12.88
chr19 6714500 6715600 33.49 11.37
chr19 6747600 6748600 29.99 6.22
chr19 6758900 6760000 32.35 17.71
chr19 6803800 6804800 32.39 16.35
chr19 6829800 6830800 31.79 11.80
chr19 6896700 6898200 30.20 5.22
chr19 6919900 6921000 33.94 1.47
chr19 7013200 7014200 33.54 14.81
chr19 7035600 7036600 31.65 10.94
chr19 7229300 7230300 34.41 18.34
chr19 7262500 7263600 31.89 2.69
chr19 7404700 7405700 35.34 6.34
chr19 7720000 7727000 31.16 6.54
chr19 7849300 7850300 33.40 19.52
chr19 7910300 7911300 33.18 17.91
chr19 8065100 8067800 32.67 1.43
chr19 8347900 8350200 32.99 19.07
chr19 8423300 8424300 30.68 3.91
chr19 8454600 8457100 33.66 10.32
chr19 8529100 8530800 30.76 1.27
chr19 8560400 8563800 32.98 3.58
chr19 8686000 8687000 31.44 12.87
chr19 8796100 8797100 32.69 7.64
chr19 8943900 8944900 30.98 4.01
chr19 8995100 8999400 32.45 7.03
chr19 9075400 9076800 32.38 19.28
chr19 9111200 9112200 32.29 9.98
chr19 9148800 9149900 32.57 5.19
chr19 9420900 9422000 31.08 9.81
chr19 9481100 9482100 32.78 15.06
chr19 9540600 9546900 34.94 7.40
chr19 10031100 10032100 31.19 4.65
chr19 10108800 10109800 31.49 4.25
chr19 10232100 10233100 32.39 7.21
chr19 10295900 10296900 30.73 13.74
chr19 10416100 10417100 33.15 13.76
chr19 10725600 10726600 33.18 5.54
chr19 10940900 10941900 32.15 9.64
chr19 11154500 11158400 30.16 14.25
chr19 11238800 11239800 31.00 16.60
chr19 11383400 11389000 33.39 10.19
chr19 11548400 11549400 32.25 16.15
chr19 11602900 11603900 34.26 12.05
chr19 11726200 11727700 29.39 15.42
chr19 11791500 11793100 34.08 1.44
chr19 11842400 11844000 31.74 17.56
chr19 11891200 11892200 34.09 6.33
chr19 11919800 11920800 33.34 3.62
chr19 11934500 11935600 30.41 8.86
chr19 11959400 11961300 31.36 17.29
chr19 12051700 12053600 33.31 14.39
chr19 12090700 12093600 34.85 0.80
chr19 12265700 12266700 32.51 13.38
chr19 12293400 12294400 32.80 15.15
chr19 12308900 12310000 34.52 6.51
chr19 12523800 12524900 31.58 9.42
chr19 12581500 12582500 31.77 11.10
chr19 12666400 12668200 31.37 18.22
chr19 12696800 12698500 31.20 14.48
chr19 12963300 12964300 32.55 15.17
chr19 13138200 13139800 32.48 6.95
chr19 13234500 13235500 33.10 19.54
chr19 13352000 13353000 34.21 6.88
chr19 13358300 13359300 32.79 14.43
chr19 13386100 13394400 36.67 7.27
chr19 13532600 13533600 30.65 9.12
chr19 13649700 13650700 33.47 17.15
chr19 13666700 13667700 32.75 5.81
chr19 13749400 13750400 34.40 16.43
chr19 13988500 13989500 32.41 14.20
chr19 14129700 14130700 32.89 15.02
chr19 14206400 14207500 31.79 3.30
chr19 14351200 14352200 33.93 10.71
chr19 14650000 14651000 33.82 16.38
chr19 14833200 14834200 33.41 17.60
chr19 14924100 14932300 33.68 18.12
chr19 14938400 14939400 33.13 15.08
chr19 14965100 14966100 32.36 17.16
chr19 14996900 14998000 34.21 14.39
chr19 15252600 15253600 31.42 17.90
chr19 15255800 15256800 31.85 9.74
chr19 15647200 15648200 32.06 16.32
chr19 15675400 15676700 34.83 2.14
chr19 15880900 15882700 34.34 2.19
chr19 15951100 15952200 32.02 2.17
chr19 15959800 15960800 30.50 4.56
chr19 15997300 15998300 32.42 5.83
chr19 16074900 16075900 32.27 18.42
chr19 16352500 16353500 34.36 15.13
chr19 16420500 16426900 33.86 16.40
chr19 16699400 16700400 33.74 15.09
chr19 16732500 16733500 32.30 11.62
chr19 16777600 16778600 31.33 17.46
chr19 16822100 16823800 35.24 21.07
chr19 16878900 16879900 34.04 12.82
chr19 17009000 17010000 33.29 9.20
chr19 17064600 17065600 33.41 16.72
chr19 17161800 17163900 30.58 12.45
chr19 17390600 17391600 32.83 5.46
chr19 17466500 17467700 29.39 11.10
chr19 17476700 17480100 32.01 14.29
chr19 17542100 17543100 34.40 19.61
chr19 17572500 17573500 29.39 12.31
chr19 17588300 17590100 32.95 1.63
chr19 17700600 17702100 32.14 8.12
chr19 17732600 17733900 32.70 14.18
chr19 17784600 17787400 28.34 9.72
chr19 17841800 17842800 30.79 13.29
chr19 17876000 17877000 34.00 18.22
chr19 17922400 17923400 31.92 5.22
chr19 17946500 17947500 33.15 5.24
chr19 17974500 17975500 33.51 10.85
chr19 18041900 18042900 33.96 10.59
chr19 18166600 18169200 28.32 9.96
chr19 18317500 18319000 26.12 2.45
chr19 18356400 18357500 33.84 6.03
chr19 18417400 18418400 27.49 11.75
chr19 18456000 18457000 31.17 7.87
chr19 18529100 18530100 33.42 18.99
chr19 18570200 18571400 30.60 7.95
chr19 18667000 18668000 25.06 6.98
chr19 18724300 18725300 34.07 12.00
chr19 18794500 18796500 32.25 12.54
chr19 18892000 18894400 30.70 0.30
chr19 18894500 18901000 31.24 3.84
chr19 18962700 18963700 27.49 15.65
chr19 18984400 18985400 31.04 5.03
chr19 18998600 18999700 31.37 11.07
chr19 19067300 19068300 33.80 14.74
chr19 19140600 19141900 32.85 0.58
chr19 19166700 19167800 30.57 13.03
chr19 19267000 19268400 29.93 6.69
chr19 19543900 19549900 32.06 7.49
chr19 19740600 19746400 27.43 0.95
chr19 20025000 20026000 31.21 5.35
chr19 20064600 20065600 31.44 12.20
chr19 20091500 20092700 35.89 4.43
chr19 20162100 20163100 29.07 17.22
chr19 20178600 20179900 32.29 9.58
chr19 20200300 20202200 32.21 17.39
chr19 20256000 20257000 29.45 17.03
chr19 20279500 20282200 33.12 19.51
chr19 20307500 20309200 30.27 10.86
chr19 20353100 20354400 28.05 1.34
chr19 20404500 20405700 34.78 20.09
chr19 20458800 20459800 33.98 10.52
chr19 20540900 20541900 30.55 17.49
chr19 20569100 20570300 31.34 14.76
chr19 20575000 20576400 31.86 4.83
chr19 20645600 20646600 31.17 11.40
chr19 20772100 20773400 28.84 14.12
chr19 20879000 20880100 30.81 2.91
chr19 20953400 20954400 34.32 15.43
chr19 20997100 20998400 33.61 9.71
chr19 21050400 21051900 34.33 16.29
chr19 21071300 21072300 34.86 17.47
chr19 21084700 21086800 33.30 19.64
chr19 21125400 21126400 31.87 17.41
chr19 21155700 21156700 32.80 17.57
chr19 21191400 21192500 33.49 18.49
chr19 21255000 21256000 28.82 12.52
chr19 21277800 21279200 34.97 13.24
chr19 21331200 21333100 32.29 11.76
chr19 21360300 21361500 32.76 12.37
chr19 21425400 21426400 33.11 13.59
chr19 21450500 21451500 32.67 15.31
chr19 21457600 21458600 31.93 9.96
chr19 21492500 21493500 31.22 5.89
chr19 21655500 21657100 28.02 14.24
chr19 21682200 21691400 26.07 10.21
chr19 21703800 21708400 37.05 1.10
chr19 21746500 21749700 28.79 6.88
chr19 21830400 21831800 31.91 1.82
chr19 21834900 21838200 39.39 1.12
chr19 21891200 21892300 33.24 13.45
chr19 21899100 21900300 26.29 4.62
chr19 21987800 21988900 33.41 15.92
chr19 22023700 22024700 30.84 8.57
chr19 22055800 22058400 33.09 0.21
chr19 22200500 22203100 32.26 16.87
chr19 22225600 22226900 31.17 18.48
chr19 22323100 22324100 32.57 4.24
chr19 22334500 22336000 35.21 10.17
chr19 22405700 22407000 32.85 12.00
chr19 22426200 22427200 32.51 12.35
chr19 22524400 22525400 34.30 15.81
chr19 22609800 22611500 31.13 18.31
chr19 22645100 22646200 33.13 7.26
chr19 22670400 22671400 34.28 13.95
chr19 22686700 22687700 33.22 9.63
chr19 22768800 22769800 32.68 17.01
chr19 22856800 22859000 31.24 4.71
chr19 22923400 22924400 31.81 17.83
chr19 23068200 23069500 24.98 6.69
chr19 23090700 23091800 37.27 17.22
chr19 23287300 23288300 32.51 8.45
chr19 23314500 23321700 31.67 0.09
chr19 23362300 23371400 33.23 7.12
chr19 23580500 23581500 32.16 17.44
chr19 23654500 23656500 27.84 6.09
chr19 23758100 23759200 32.08 17.91
chr19 23884900 23885900 35.43 5.74
chr19 23969300 23970300 30.59 0.80
chr19 24048400 24049400 33.24 11.95
chr19 24297500 24298500 33.03 16.50
chr19 24417400 24418400 32.35 15.85
chr19 24500600 24501600 30.88 16.90
chr19 24587500 24594400 31.05 5.32
chr19 24642900 24643900 31.78 15.92
chr19 24840400 24841400 31.36 9.99
chr19 24901400 24902400 30.56 17.98
chr19 24921500 24922500 33.28 3.35
chr19 24946800 24947800 33.97 5.99
chr19 24992800 24993800 35.09 6.77
chr19 25146300 25147300 33.74 11.23
chr19 25292300 25293800 31.12 2.93
chr19 25375600 25376600 32.93 12.31
chr19 25499700 25500800 31.45 3.01
chr19 25560300 25561600 33.35 15.23
chr19 25692300 25693300 31.72 12.58
chr19 25814500 25815600 34.18 17.90
chr19 25856500 25857500 33.01 17.09
chr19 25902800 25903800 34.36 19.37
chr19 25931800 25933500 35.45 18.82
chr19 25966100 25967900 32.17 15.42
chr19 26042600 26043600 31.72 12.48
chr19 26115000 26116000 33.79 17.71
chr19 26139700 26140700 32.37 10.36
chr19 26347100 26348100 32.62 14.01
chr19 26369000 26373500 31.10 12.93
chr19 26713400 26714400 30.08 6.26
chr19 26735500 26738100 34.09 0.37
chr19 26764600 26765600 31.96 10.48
chr19 27014500 27015500 32.90 18.15
chr19 27067900 27068900 32.20 5.28
chr19 27172400 27173400 33.81 20.20
chr19 27279500 27280500 32.41 12.79
chr19 27337100 27338100 33.90 8.16
chr19 27446200 27447200 33.68 15.86
chr19 27468400 27469400 32.65 15.38
chr19 27485100 27486400 33.95 19.22
chr19 27555800 27557100 33.39 17.49
chr19 27807700 27808700 31.95 14.73
chr19 27823500 27824500 34.28 17.42
chr19 27846900 27847900 31.76 13.54
chr19 27866200 27867200 30.11 5.78
chr19 28015300 28016300 32.86 7.76
chr19 28203500 28204500 32.51 7.64
chr19 28304700 28307600 33.16 12.00
chr19 28513100 28514100 31.83 14.35
chr19 28770600 28771700 29.60 3.02
chr19 28879100 28880900 31.71 3.10
chr19 29022200 29023200 33.93 12.24
chr19 29148300 29149300 31.96 9.89
chr19 29239400 29240400 33.87 15.18
chr19 29347500 29348600 33.37 19.58
chr19 29518400 29519900 33.55 19.91
chr19 29545000 29546700 36.38 3.41
chr19 29656800 29658200 32.93 12.67
chr19 29770000 29771000 31.91 13.17
chr19 29811300 29812300 30.92 12.07
chr19 29848900 29849900 32.86 7.94
chr19 29863800 29864800 29.93 16.75
chr19 29916900 29917900 31.91 13.41
chr19 30110400 30111400 32.80 16.71
chr19 30144100 30146600 35.63 18.71
chr19 30329000 30330000 32.15 13.24
chr19 30342100 30343500 29.55 6.94
chr19 30384300 30387100 36.38 1.06
chr19 30447200 30448200 32.87 4.12
chr19 30497400 30500500 37.98 0.98
chr19 30535400 30536400 30.84 3.21
chr19 30580200 30581300 32.97 16.04
chr19 30630300 30631300 33.09 9.35
chr19 30721100 30722100 32.57 7.81
chr19 30751200 30752200 32.04 13.71
chr19 31045100 31050700 34.58 0.22
chr19 31111400 31112900 28.62 1.09
chr19 31200700 31201800 30.37 17.44
chr19 31218500 31219500 33.44 13.57
chr19 31250200 31251800 33.26 12.47
chr19 31385800 31386800 31.22 13.96
chr19 31430800 31431900 31.81 14.84
chr19 31434500 31435500 32.87 16.90
chr19 31581900 31582900 31.92 8.80
chr19 31655000 31656100 32.10 9.18
chr19 31691000 31692100 30.33 17.33
chr19 31757700 31758900 32.69 6.19
chr19 31788900 31790100 33.54 18.09
chr19 31831500 31833100 29.72 8.89
chr19 31918500 31919500 32.24 18.29
chr19 32023300 32024300 32.77 10.07
chr19 32140500 32141500 32.13 15.47
chr19 32242300 32243800 32.87 18.27
chr19 32290900 32292300 33.47 18.30
chr19 32310900 32312700 30.98 17.01
chr19 32355000 32356000 33.41 18.11
chr19 32384600 32385600 35.14 10.80
chr19 32500700 32502200 32.96 0.78
chr19 32546300 32547800 31.96 16.09
chr19 32587700 32588700 34.05 17.87
chr19 32694500 32695500 29.48 8.24
chr19 32794500 32804000 33.28 17.13
chr19 32878900 32880800 31.69 0.32
chr19 32968200 32971900 31.91 13.90
chr19 32993100 32994100 30.70 12.94
chr19 33034700 33035700 32.27 12.95
chr19 33093200 33094200 32.17 14.91
chr19 33196100 33197800 29.62 7.95
chr19 33247100 33248100 33.36 7.62
chr19 33271300 33272300 30.42 18.19
chr19 33364100 33365100 32.18 12.58
chr19 33506400 33507400 32.33 11.01
chr19 33553400 33554400 30.40 12.17
chr19 33657600 33658600 32.16 13.94
chr19 33755200 33756900 34.35 5.41
chr19 33804900 33805900 33.20 4.22
chr19 33900300 33902100 32.85 10.77
chr19 34019500 34021000 31.42 7.32
chr19 34186400 34187400 33.13 12.08
chr19 34228100 34230100 31.98 7.79
chr19 34362200 34363300 34.13 3.42
chr19 34409300 34410300 32.76 12.50
chr19 34457100 34458100 34.22 7.65
chr19 34481500 34482500 32.27 8.19
chr19 34657500 34658500 33.80 0.60
chr19 34693400 34694400 34.20 7.68
chr19 34770600 34771600 31.99 10.63
chr19 34776100 34777100 29.95 9.27
chr19 34827700 34834100 30.07 5.32
chr19 34868300 34871400 31.72 13.59
chr19 34932000 34933000 33.23 17.20
chr19 35202700 35203700 30.83 15.03
chr19 35305500 35306500 31.49 12.39
chr19 35470300 35471300 29.64 15.04
chr19 35550800 35551900 31.16 4.86
chr19 35719000 35720100 30.84 17.05
chr19 35734500 35735500 34.52 20.55
chr19 35801700 35803800 29.00 0.40
chr19 35877100 35878100 34.14 20.46
chr19 35973300 35974400 32.81 4.13
chr19 35974500 35975500 33.47 6.26
chr19 36126300 36127600 34.82 19.81
chr19 36317700 36318800 31.81 10.02
chr19 36559600 36560600 32.25 13.78
chr19 36616300 36618100 31.79 8.86
chr19 36642500 36643500 30.25 13.82
chr19 36663000 36665000 28.67 6.87
chr19 36866000 36867700 25.27 0.09
chr19 36880000 36881200 33.58 14.62
chr19 36963800 36964800 32.18 15.66
chr19 37008900 37009900 32.25 4.55
chr19 37029200 37030200 33.14 4.09
chr19 37109500 37110500 30.53 15.78
chr19 37123700 37124700 33.14 19.77
chr19 37146500 37147500 32.85 12.41
chr19 37421000 37422000 31.26 17.90
chr19 37446800 37448100 30.45 12.87
chr19 37476800 37477800 29.93 12.73
chr19 37523500 37525900 34.04 0.49
chr19 37599000 37600000 32.53 13.34
chr19 37696200 37697300 33.99 18.45
chr19 37735900 37736900 32.89 15.73
chr19 37786000 37787300 30.13 5.51
chr19 38012300 38013500 33.56 9.36
chr19 38019900 38020900 32.40 18.58
chr19 38055300 38056300 33.15 7.39
chr19 38260900 38261900 31.31 18.40
chr19 38590100 38591100 32.02 11.95
chr19 38646900 38647900 30.40 6.16
chr19 38781600 38783400 32.38 11.35
chr19 39002500 39004400 33.41 14.98
chr19 39025800 39026800 32.18 7.84
chr19 39197400 39199000 33.32 12.19
chr19 39225100 39226200 33.69 2.40
chr19 39254500 39255500 30.40 0.90
chr19 39474500 39475600 32.97 19.31
chr19 39516900 39517900 33.75 11.18
chr19 39658200 39659200 29.56 16.37
chr19 39759900 39760900 32.96 12.82
chr19 40002000 40003900 28.77 12.82
chr19 40026600 40027700 29.40 13.28
chr19 40110200 40112800 33.22 4.01
chr19 40114800 40116300 32.06 18.98
chr19 40148800 40150600 33.85 9.10
chr19 40185600 40186900 33.59 13.18
chr19 40202000 40208200 31.21 4.31
chr19 40247300 40249200 31.86 19.07
chr19 40262900 40264000 32.63 18.00
chr19 40287500 40288900 32.85 10.31
chr19 40325400 40326400 33.95 14.75
chr19 40362400 40364200 31.96 14.67
chr19 40374800 40376200 27.50 0.78
chr19 40412400 40414300 32.65 8.80
chr19 40489500 40492100 32.00 16.51
chr19 40499400 40500400 31.67 12.84
chr19 40834500 40840800 31.93 18.95
chr19 40857000 40858000 33.95 16.25
chr19 41040700 41041700 31.56 6.91
chr19 41277700 41279200 34.71 20.70
chr19 41461400 41462400 33.89 16.85
chr19 41635300 41636300 32.71 11.31
chr19 41667700 41668700 33.22 8.39
chr19 41758000 41759200 32.61 5.01
chr19 41828300 41829300 32.39 16.32
chr19 41850700 41853200 31.51 0.98
chr19 41875900 41877100 32.28 12.13
chr19 41919700 41922600 29.80 4.40
chr19 41995000 41996000 31.60 13.16
chr19 42042800 42043800 32.37 5.45
chr19 42103700 42104700 32.24 4.29
chr19 42177000 42178900 33.25 0.06
chr19 42659100 42660100 33.71 19.59
chr19 42689500 42690500 31.82 7.69
chr19 42853100 42854100 32.56 8.84
chr19 42951700 42952700 30.82 12.27
chr19 42992200 42993600 31.82 1.04
chr19 43461400 43462400 30.63 13.27
chr19 43497000 43500000 31.97 0.87
chr19 43548500 43549500 31.53 13.61
chr19 43595000 43596500 32.67 17.68
chr19 43639800 43640800 32.21 10.41
chr19 43731200 43733400 29.83 2.23
chr19 43775400 43776400 30.85 16.45
chr19 43944100 43945100 30.87 15.29
chr19 43983300 43984300 30.51 11.85
chr19 43994500 43995500 31.10 17.03
chr19 44323000 44324000 32.33 16.34
chr19 44370400 44371400 31.38 16.62
chr19 44374500 44377100 29.04 8.49
chr19 44414500 44415500 31.47 18.73
chr19 44463200 44464200 33.48 17.44
chr19 44631100 44632100 31.59 11.86
chr19 44636800 44638300 30.96 0.12
chr19 44755700 44756700 32.28 7.39
chr19 44792900 44794400 33.06 0.08
chr19 44838400 44839900 32.92 3.41
chr19 45208200 45209200 31.69 12.43
chr19 45273300 45274300 33.04 18.95
chr19 45302400 45303400 30.93 10.56
chr19 45376200 45377300 32.48 5.12
chr19 45423600 45424900 31.17 9.67
chr19 45539200 45540300 30.65 15.74
chr19 45566200 45567700 30.82 4.82
chr19 46080500 46081500 28.59 5.66
chr19 46113200 46114200 31.77 6.75
chr19 46198900 46199900 34.33 9.18
chr19 46322100 46323100 31.77 16.84
chr19 46626300 46627300 31.78 15.92
chr19 46851300 46852300 32.73 18.91
chr19 46865000 46866900 32.50 15.25
chr19 46931100 46932100 33.16 14.40
chr19 47239400 47240400 32.87 14.97
chr19 47297300 47298700 33.16 16.02
chr19 47346700 47348200 32.60 10.85
chr19 47373100 47374300 32.41 5.51
chr19 47527500 47529500 30.88 17.70
chr19 47659700 47660800 32.84 19.57
chr19 47834500 47836000 31.79 6.17
chr19 48268400 48269400 30.86 13.40
chr19 48354500 48355500 30.61 6.36
chr19 48491900 48492900 32.42 13.00
chr19 48703700 48704700 31.67 6.79
chr19 48819000 48820000 32.03 14.48
chr19 48847100 48848100 32.21 10.06
chr19 48980900 48981900 33.69 14.81
chr19 49264100 49274000 30.23 15.48
chr19 49407000 49408900 30.94 12.34
chr19 49665000 49666300 32.29 15.05
chr19 49702400 49705100 26.72 0.51
chr19 49721900 49722900 31.55 17.55
chr19 49775100 49776100 32.17 12.34
chr19 49919300 49920500 32.87 3.42
chr19 49965700 49966700 30.83 9.14
chr19 50362200 50363200 31.48 11.33
chr19 50685700 50687800 31.75 18.37
chr19 50864700 50865700 31.87 11.40
chr19 50941600 50942600 32.32 6.28
chr19 51279900 51281600 32.20 18.38
chr19 51563900 51565500 29.30 0.75
chr19 51627200 51628200 31.98 16.24
chr19 51641100 51642100 32.10 6.95
chr19 51878000 51879000 30.85 14.92
chr19 51968900 51969900 31.12 17.37
chr19 52244500 52246200 31.80 16.34
chr19 52380500 52383400 32.92 1.68
chr19 52479100 52480100 30.27 15.57
chr19 52843800 52844800 32.25 17.91
chr19 53033100 53034100 32.29 19.34
chr19 53153400 53154400 30.71 12.75
chr19 53192700 53193700 31.42 16.72
chr19 53194500 53195700 32.49 14.98
chr19 53235000 53236000 30.18 6.13
chr19 53479600 53480800 33.14 18.59
chr19 53509000 53510000 34.18 13.20
chr19 53929400 53930400 34.02 11.58
chr19 54194500 54195500 31.41 16.47
chr19 54250900 54252200 32.13 11.61
chr19 54320500 54321500 29.41 1.27
chr19 54683700 54689900 29.37 3.44
chr19 55003200 55004200 32.37 5.10
chr19 55030400 55031400 32.65 10.33
chr19 55034500 55035500 34.22 4.22
chr19 55344200 55345200 34.53 11.95
chr19 55409500 55410500 34.99 19.61
chr19 55522600 55523600 31.45 16.81
chr19 55580700 55581700 32.32 18.20
chr19 55613100 55614100 32.35 8.91
chr19 55643600 55644600 31.79 10.98
chr19 55678600 55680300 31.44 4.72
chr19 55723200 55724200 30.75 4.66
chr19 55790100 55791100 31.90 11.92
chr19 55926400 55929400 31.75 10.45
chr19 55945400 55946400 32.72 14.29
chr19 56505100 56506100 33.54 13.02
chr19 56685700 56692200 32.26 10.60
chr19 56837600 56838700 33.46 8.48
chr19 56904000 56906000 32.32 15.97
chr19 56991800 56994100 32.72 15.20
chr19 57045200 57046400 31.49 14.85
chr19 57067200 57068200 31.60 15.65
chr19 57206900 57207900 32.71 7.34
chr19 57302300 57305300 30.96 13.95
chr19 57442200 57443300 32.13 16.30
chr19 57469500 57470500 33.15 6.25
chr19 57708300 57709300 32.92 2.85
chr19 57919300 57920300 33.39 17.92
chr19 57953400 57954400 32.48 5.92
chr19 58058800 58059800 31.96 3.77
chr19 58127000 58131200 34.90 17.60
chr19 58144600 58145600 32.68 16.88
chr19 58238000 58239400 33.67 7.11
chr19 58297600 58298800 32.07 15.11
chr19 58346800 58348200 33.14 4.64
chr19 58366800 58368100 32.68 18.73
chr19 58397700 58398700 33.91 17.38
chr19 58508800 58509800 32.72 18.66
chr19 58562600 58563600 32.42 2.43
chr19 58840900 58841900 30.77 11.66
chr19 58915500 58916900 31.53 15.71
chr19 59009500 59010800 32.12 12.88
chr19 59108300 59109500 32.85 2.56
chr19 59114500 59115500 32.03 18.16
chr19 59243100 59244100 33.83 11.29
chr19 59302900 59303900 33.87 17.95
chr19 59334900 59335900 34.74 4.93
chr19 59390500 59391500 32.72 15.90
chr19 59538800 59540200 34.37 0.78
chr19 59697300 59698300 31.49 17.37
chr19 60022900 60023900 32.91 9.96
chr19 60346500 60347500 31.65 15.79
chr19 60391600 60394400 28.54 0.24
chr19 60446300 60447700 33.13 11.42
chr19 60945300 60946800 33.87 18.88
chr19 60990700 60992000 32.52 8.43
chr19 61000300 61002000 33.80 6.40
chr19 61041600 61042600 32.76 17.67
chr19 61247700 61248800 31.53 18.43
chr19 61290800 61292000 28.56 15.62
chr19 61301000 61302500 31.88 18.95
chr19 61338100 61340100 32.49 0.82
chr19 61415100 61420700 31.55 8.19
chr19 61587700 61591500 32.53 0.14
chr19 61772200 61773500 33.15 13.14
chr19 61824900 61826200 33.32 5.90
chr19 61851700 61852700 32.14 18.97
chr19 61889900 61890900 33.27 17.69
chr19 62010500 62011500 33.70 9.49
chr19 62071500 62072500 31.69 1.59
chr19 62134500 62135500 31.63 11.64
chr19 62200400 62202300 32.24 18.31
chr19 62530200 62531400 29.53 12.84
chr19 62569100 62573100 29.38 5.34
chr19 62588900 62589900 32.66 14.21
chr19 62615200 62619900 30.09 15.73
chr19 62637600 62641600 33.92 16.50
chr19 62655700 62657300 30.49 5.45
chr19 62718000 62719400 26.60 5.42
chr19 62743100 62744400 29.52 16.06
chr19 62844100 62845100 27.35 3.64
chr19 62934700 62936400 31.90 15.77
chr19 62992900 62993900 31.11 2.16
chr19 63056400 63057500 31.83 3.38
chr19 63210300 63211500 30.20 3.83
chr19 63380800 63382500 30.95 3.04
chr19 63441500 63444400 38.19 8.69
chr19 63469000 63474200 27.96 11.04
chr19 63659600 63664500 35.86 20.49
chr19 63697400 63699000 29.88 17.71
chr19 63721100 63723100 31.66 12.88
chr19 63922000 63925100 31.22 12.33
chr19 64073200 64074200 30.84 11.88
chr19 64080900 64081900 33.36 14.15
chr19 64162700 64163700 32.38 2.89
chr19 64227400 64228600 36.02 8.92
chr19 64292300 64293300 32.81 19.43
chr19 64409800 64410800 30.97 15.79
chr19 64537300 64538700 30.69 2.73
chr19 64569500 64571800 31.58 1.99
chr19 64605000 64606500 31.70 4.58
chr19 64664900 64665900 32.45 2.73
chr19 64684500 64685700 30.55 7.35
chr19 64729300 64730300 31.11 14.29
chr19 64873400 64874400 31.04 17.56
chr19 64969000 64974400 31.44 2.61
chr19 64992300 64993300 31.15 1.79
chr19 65147500 65151500 30.50 11.46
chr19 65161700 65162700 31.73 11.01
chr19 65226200 65231500 32.29 8.71
chr19 65279200 65286600 32.77 0.41
chr19 65325300 65327000 34.66 19.36
chr19 65344800 65347300 29.41 5.20
chr19 65394700 65395700 31.69 12.99
chr19 65497100 65499400 26.24 6.87
chr19 65694600 65695700 31.84 17.98
chr19 65783600 65784900 33.47 3.63
chr19 65861900 65866300 33.42 15.23
chr19 65895200 65896200 30.54 0.88
chr19 66015600 66016600 32.29 15.79
chr19 66082500 66083500 32.96 9.66
chr19 66102500 66103500 30.84 4.64
chr19 66115700 66116800 32.58 18.33
chr19 66144500 66153500 30.54 5.18
chr19 66154600 66157700 32.10 0.88
chr19 66192300 66193600 34.46 0.62
chr19 66206500 66214400 30.54 16.46
chr19 66214500 66218200 31.21 15.36
chr19 66465600 66474400 29.68 0.80
chr19 66540300 66541600 29.10 6.33
chr19 66571300 66572500 29.86 10.54
chr19 66574800 66575800 33.01 12.38
chr19 66601700 66603200 30.75 13.55
chr19 66690200 66691500 31.14 17.78
chr19 66965400 66966400 34.05 13.12
chr19 66999700 67001300 32.64 2.95
chr19 67224700 67225900 32.49 15.56
chr19 67257400 67258400 32.83 15.34
chr19 67292200 67293200 33.31 6.91
chr19 67529400 67531100 33.17 1.65
chr19 67557000 67558200 31.47 17.15
chr19 67612600 67613600 32.00 14.96
chr19 67799100 67800100 33.09 19.06
chr19 67881800 67886900 30.02 8.79
chr19 67946300 67947300 32.42 18.68
chr19 68164300 68165300 31.04 13.60
chr19 68191600 68193000 31.97 8.85
chr19 68214500 68216200 31.61 4.15
chr19 68429900 68430900 31.51 14.47
chr19 68445300 68446300 33.31 7.10
chr19 68502600 68504500 33.39 3.06
chr19 68525300 68526300 32.15 6.30
chr19 68627600 68629300 33.14 19.24
chr19 68783000 68784500 33.05 0.31
chr19 68815500 68816600 30.05 12.95
chr2 3003500 3004500 29.85 6.80
chr2 3018300 3019300 32.16 15.00
chr2 3069500 3070500 32.29 17.06
chr2 3288400 3289400 30.61 15.65
chr2 3352400 3354700 32.30 16.08
chr2 3361400 3362400 31.93 13.69
chr2 3466000 3467000 30.92 14.80
chr2 3553300 3554300 32.03 7.77
chr2 3582500 3589600 29.42 14.60
chr2 3642300 3643600 32.88 17.38
chr2 3703000 3704100 30.49 12.09
chr2 3853800 3856600 31.30 3.75
chr2 3944200 3945200 31.08 2.09
chr2 3990400 3991400 30.66 3.27
chr2 4094600 4095600 33.46 14.30
chr2 4134900 4136000 31.93 14.20
chr2 4241200 4242600 31.48 6.74
chr2 4473400 4474400 30.45 17.96
chr2 4528100 4529100 31.44 8.83
chr2 4620700 4621700 34.31 9.19
chr2 4777100 4778100 32.09 10.63
chr2 4887100 4888200 35.37 20.33
chr2 4958900 4959900 32.18 12.83
chr2 4979500 4981300 31.35 4.55
chr2 5024400 5025400 33.36 10.15
chr2 5065500 5066500 32.09 4.23
chr2 5398700 5399700 30.52 13.64
chr2 5437500 5438800 31.90 12.80
chr2 5545800 5546900 31.10 8.79
chr2 5585200 5586300 32.88 14.05
chr2 5703700 5705300 29.26 5.66
chr2 5781100 5782100 34.63 17.31
chr2 5912500 5913500 33.27 17.89
chr2 6046600 6048900 31.87 4.00
chr2 6082100 6083200 31.44 0.15
chr2 6160500 6161500 30.43 15.87
chr2 6321000 6322000 31.47 15.61
chr2 6398600 6399600 31.88 9.55
chr2 6489300 6490600 32.79 4.78
chr2 6497700 6498700 33.88 3.92
chr2 6612300 6613300 31.93 13.31
chr2 6835300 6837000 32.27 0.78
chr2 6911800 6915800 31.94 7.66
chr2 6984000 6985000 31.67 4.39
chr2 7031800 7032800 32.62 17.50
chr2 7556000 7557000 33.29 9.29
chr2 7559700 7560700 34.47 3.38
chr2 7589700 7591000 31.18 2.76
chr2 7988400 7991900 32.65 3.69
chr2 8086400 8088300 29.88 0.24
chr2 8205900 8207000 32.73 17.16
chr2 8405300 8406300 32.65 11.95
chr2 8420200 8421300 30.49 5.97
chr2 8515900 8517000 32.22 17.86
chr2 8548100 8549800 30.78 4.93
chr2 8659100 8660100 32.69 14.90
chr2 8769200 8770500 32.45 0.99
chr2 8786700 8787700 32.16 17.24
chr2 8872100 8873100 28.58 4.08
chr2 8905800 8906800 33.15 15.37
chr2 8919000 8920000 30.86 9.00
chr2 9031800 9033000 34.41 0.38
chr2 9120800 9121800 32.74 5.91
chr2 9215700 9216700 32.62 18.86
chr2 9297100 9298300 29.78 1.52
chr2 9354900 9355900 34.02 4.93
chr2 9358600 9361700 35.85 3.06
chr2 9413800 9415600 33.16 6.27
chr2 9451200 9453000 32.37 15.28
chr2 9545200 9546300 31.74 17.86
chr2 9587100 9588100 32.34 7.21
chr2 9734000 9735000 32.45 13.74
chr2 9796000 9797000 31.09 17.94
chr2 9812400 9813600 33.10 3.50
chr2 9862600 9863600 33.33 19.97
chr2 9928700 9929700 32.48 14.26
chr2 9952800 9956900 33.50 9.99
chr2 9957800 9958900 32.11 13.20
chr2 10033800 10037000 31.75 16.12
chr2 10054000 10055500 31.83 15.69
chr2 10102400 10107800 32.12 15.84
chr2 10210100 10211100 29.91 5.21
chr2 10337100 10338100 31.47 7.11
chr2 10678100 10680000 33.63 15.99
chr2 10858800 10864800 30.69 0.13
chr2 11078600 11079600 32.37 11.88
chr2 11156000 11157000 29.62 11.36
chr2 11160200 11162500 29.58 6.80
chr2 11181900 11184000 30.92 9.87
chr2 11362700 11363700 31.31 14.25
chr2 11410200 11411500 31.39 17.96
chr2 11422200 11423200 33.99 13.46
chr2 11455800 11456800 33.30 11.32
chr2 11460700 11461700 31.26 13.50
chr2 11490300 11491300 34.02 19.91
chr2 11826500 11828000 32.09 0.17
chr2 11853800 11855600 31.85 3.98
chr2 11922600 11923800 32.34 16.95
chr2 12008400 12009400 32.71 17.16
chr2 12123000 12124000 31.75 10.08
chr2 12138100 12139100 33.65 14.93
chr2 12182100 12183100 34.36 14.17
chr2 12206100 12207100 31.26 8.24
chr2 12270800 12271800 32.50 9.67
chr2 12298200 12299200 33.74 17.64
chr2 12380000 12381000 33.30 13.60
chr2 12432500 12433600 31.16 4.24
chr2 12592500 12594600 29.87 2.09
chr2 12637100 12638100 31.21 13.86
chr2 12730700 12731700 28.92 9.20
chr2 12752100 12753500 31.67 15.37
chr2 12783800 12785200 33.02 2.98
chr2 12797100 12798100 32.32 8.06
chr2 12909500 12910500 32.14 18.65
chr2 13104200 13105200 34.51 12.89
chr2 13294300 13295300 33.39 16.60
chr2 13407000 13408000 34.31 3.85
chr2 13509200 13510200 31.78 15.73
chr2 13578400 13579500 33.58 7.61
chr2 13604700 13605700 32.40 4.03
chr2 13748500 13749500 30.09 12.77
chr2 13757100 13762900 31.19 0.83
chr2 13780300 13781500 32.99 17.32
chr2 13830000 13831100 31.32 18.32
chr2 13995700 13996800 31.85 0.77
chr2 14052400 14053400 29.63 4.79
chr2 14199400 14200400 32.52 12.74
chr2 14252900 14255100 29.90 5.01
chr2 14332100 14333200 31.20 15.81
chr2 14340100 14345500 33.51 19.77
chr2 14635600 14637000 33.36 16.76
chr2 14637100 14638800 32.12 15.66
chr2 14701500 14704000 32.33 4.32
chr2 14919400 14920400 31.86 12.98
chr2 14944000 14948100 34.39 13.84
chr2 14965400 14967400 34.62 8.41
chr2 15374700 15375800 32.94 18.38
chr2 15443700 15444800 33.25 16.48
chr2 15459200 15460400 31.95 6.75
chr2 15499200 15500200 31.12 11.57
chr2 15606900 15607900 32.15 13.90
chr2 15674200 15675200 29.98 6.67
chr2 15677600 15678600 33.39 2.43
chr2 15768800 15769800 30.82 13.54
chr2 15900500 15901500 31.63 13.38
chr2 15920700 15922400 32.44 16.14
chr2 16055300 16056900 32.76 17.44
chr2 16097300 16098300 33.55 20.07
chr2 16132200 16133700 31.84 5.68
chr2 16449000 16450000 34.91 1.26
chr2 16619000 16620000 32.35 18.61
chr2 16715300 16716300 33.69 6.38
chr2 16717100 16718100 31.87 2.83
chr2 16846500 16848400 32.39 0.31
chr2 17045200 17049300 30.70 17.13
chr2 17187600 17188600 33.04 5.43
chr2 17280900 17282800 32.34 13.18
chr2 17555900 17556900 34.31 19.24
chr2 17722400 17723400 33.01 14.77
chr2 17762600 17764200 30.32 14.28
chr2 17950100 17951200 33.05 14.70
chr2 18074500 18076600 32.70 16.91
chr2 18079600 18080600 32.23 6.11
chr2 18121400 18122500 31.91 8.43
chr2 18320300 18326500 36.75 12.17
chr2 18654100 18655100 32.30 8.95
chr2 18989700 18990700 32.60 12.32
chr2 19074400 19075600 31.72 18.52
chr2 19095500 19096500 32.30 16.23
chr2 19221800 19222800 32.23 14.55
chr2 19237900 19238900 32.32 18.79
chr2 19293800 19294800 33.79 4.09
chr2 19325700 19326700 33.78 3.38
chr2 19366900 19369600 28.96 0.04
chr2 19408000 19409000 33.08 5.99
chr2 19465900 19468400 31.40 11.66
chr2 19550800 19551800 32.51 10.79
chr2 19607600 19608600 32.70 11.51
chr2 19629700 19630700 32.77 19.04
chr2 19638600 19643500 33.35 9.34
chr2 19730600 19731600 30.97 17.84
chr2 19793100 19794800 34.08 14.62
chr2 19829600 19830600 34.73 14.87
chr2 19879600 19880600 32.30 16.57
chr2 19903100 19904200 32.64 16.83
chr2 19939800 19940900 33.40 12.48
chr2 20066000 20067000 31.57 1.75
chr2 20171100 20172100 32.09 5.82
chr2 20450800 20451800 33.65 3.46
chr2 20465600 20471400 31.18 7.29
chr2 20532200 20533200 32.39 10.52
chr2 20614100 20615600 30.15 10.20
chr2 20845500 20847300 30.19 13.95
chr2 20970400 20971900 31.90 7.18
chr2 21000100 21001500 30.21 13.60
chr2 21018500 21020200 34.31 20.01
chr2 21146700 21148900 29.67 0.46
chr2 21167300 21171700 28.60 8.70
chr2 21224900 21225900 35.26 20.81
chr2 21281600 21287800 32.99 8.78
chr2 21508400 21509400 32.99 9.60
chr2 21562000 21563000 31.92 13.12
chr2 21697500 21699300 31.29 12.31
chr2 21928700 21929700 31.56 10.08
chr2 21953300 21954300 33.12 19.79
chr2 21997300 21998300 34.75 6.13
chr2 22024200 22025200 32.83 5.83
chr2 22043700 22044700 33.74 7.64
chr2 22149900 22150900 31.50 13.10
chr2 22178600 22179600 32.86 18.85
chr2 22213200 22214300 30.16 1.65
chr2 22278800 22279800 33.14 1.65
chr2 22359700 22363300 34.60 9.37
chr2 22492600 22493600 31.80 15.94
chr2 22600000 22601000 30.55 9.70
chr2 22626600 22634300 33.93 15.38
chr2 22679300 22689200 39.60 17.33
chr2 22993900 22996600 34.00 0.63
chr2 23023700 23024700 32.32 10.75
chr2 23096000 23097000 31.51 16.96
chr2 23259400 23260400 30.39 17.69
chr2 23289600 23296300 30.84 1.61
chr2 23297100 23298300 27.14 7.67
chr2 23332000 23333000 31.85 15.80
chr2 23380000 23383300 31.21 6.85
chr2 23403400 23404800 32.22 3.59
chr2 23468600 23469600 32.05 9.92
chr2 23552900 23554000 30.98 3.10
chr2 23565200 23568000 27.74 0.58
chr2 23590600 23593500 31.46 15.76
chr2 23952100 23953100 32.07 11.59
chr2 24072400 24073400 32.43 19.42
chr2 24178500 24179700 30.86 7.23
chr2 24215500 24216500 30.59 12.43
chr2 24255200 24256300 31.21 16.92
chr2 24287700 24289800 32.70 0.12
chr2 24459000 24460000 33.00 17.51
chr2 24557800 24558800 32.50 10.02
chr2 24622300 24623300 33.08 6.78
chr2 24810400 24811400 31.36 3.70
chr2 24824700 24827000 32.18 18.94
chr2 24871400 24872500 32.13 3.55
chr2 24944900 24945900 33.82 6.71
chr2 25155000 25156800 26.90 13.58
chr2 25269900 25271400 34.00 11.77
chr2 25277800 25279500 32.58 18.34
chr2 25326000 25327000 33.00 14.61
chr2 25339900 25340900 31.08 14.41
chr2 25373200 25374200 29.80 12.74
chr2 25385200 25387500 36.02 12.92
chr2 25411700 25414000 35.82 19.69
chr2 25507800 25509200 32.24 2.84
chr2 25617300 25618300 28.64 10.39
chr2 25844000 25845400 30.69 14.01
chr2 25900300 25901300 33.22 9.74
chr2 25985600 25989700 31.75 17.55
chr2 26016000 26017000 29.71 17.09
chr2 26058000 26059000 31.12 16.04
chr2 26077100 26078200 34.90 18.56
chr2 26115100 26116100 29.48 7.12
chr2 26141800 26142800 33.34 13.03
chr2 26220400 26228100 30.33 10.66
chr2 26277900 26279500 32.22 13.41
chr2 26357300 26358600 32.25 2.62
chr2 26414600 26417000 33.09 0.95
chr2 26537600 26540000 28.75 6.78
chr2 26573200 26574900 33.03 17.89
chr2 26588700 26590100 28.62 9.11
chr2 26597100 26598800 29.43 13.98
chr2 26650500 26652900 32.44 17.31
chr2 26677100 26679800 33.80 17.25
chr2 26777700 26782800 29.46 11.22
chr2 26806500 26808900 30.84 17.04
chr2 26898900 26899900 30.18 12.60
chr2 27193800 27194800 32.54 17.81
chr2 27235200 27236200 34.54 20.46
chr2 27382900 27383900 31.14 14.37
chr2 27480000 27481800 33.35 12.79
chr2 27632800 27633800 28.38 6.76
chr2 27664800 27665800 33.11 7.82
chr2 27783700 27785300 35.04 11.71
chr2 27799000 27800000 32.46 10.83
chr2 27818900 27819900 31.82 2.13
chr2 27919100 27920100 32.94 19.53
chr2 27984200 27985700 32.43 2.01
chr2 28022600 28023600 27.38 4.72
chr2 28106700 28107800 32.66 1.36
chr2 28242700 28244200 33.42 19.52
chr2 28267700 28271400 31.90 12.68
chr2 28352200 28353200 35.38 6.97
chr2 28404000 28405000 34.58 7.89
chr2 28760500 28764200 39.23 17.62
chr2 29004700 29006300 34.43 1.00
chr2 29053100 29054500 35.79 9.78
chr2 29139000 29140000 35.36 14.02
chr2 29164600 29165600 32.31 17.87
chr2 29192400 29193400 33.30 8.13
chr2 29274300 29275300 32.21 13.27
chr2 29340500 29346100 33.97 0.80
chr2 29635300 29637000 30.99 2.43
chr2 29758300 29759300 32.38 19.07
chr2 29780900 29782400 32.24 1.75
chr2 29848300 29857000 29.31 8.13
chr2 30060000 30061000 32.65 16.49
chr2 30082000 30083300 31.25 12.26
chr2 30269500 30270500 31.70 11.70
chr2 30291300 30292300 32.44 5.30
chr2 30402900 30405300 30.33 9.50
chr2 30509600 30517000 35.19 3.66
chr2 30783900 30784900 33.08 19.70
chr2 30846200 30847600 31.48 1.00
chr2 30864600 30866900 31.93 16.23
chr2 30886300 30887300 32.23 14.61
chr2 30931200 30932900 33.94 0.06
chr2 30974200 30977000 28.41 4.31
chr2 30977100 30978400 33.37 6.67
chr2 31080000 31081400 31.48 10.77
chr2 31135900 31136900 31.16 9.19
chr2 31243300 31244900 35.14 3.24
chr2 31334800 31336500 34.63 13.29
chr2 31339600 31340600 32.61 16.86
chr2 31384100 31385100 32.88 2.98
chr2 31440600 31441600 32.93 5.21
chr2 31490100 31491100 31.77 13.22
chr2 31533900 31536100 32.19 3.97
chr2 31538600 31539600 32.86 16.91
chr2 31604900 31607400 33.86 0.93
chr2 31691000 31694200 31.11 0.98
chr2 31699000 31700800 34.23 18.99
chr2 31790100 31791100 33.07 12.90
chr2 31827700 31829000 31.51 9.50
chr2 32075500 32076500 32.71 15.91
chr2 32079600 32081300 28.32 1.28
chr2 32183700 32184700 31.58 14.99
chr2 32268800 32269800 32.53 2.84
chr2 32458200 32459600 31.00 3.02
chr2 32602400 32603400 33.13 9.42
chr2 32684700 32685700 31.35 13.79
chr2 32740100 32743200 32.55 1.41
chr2 32951600 32953200 32.19 10.73
chr2 32984900 32985900 32.76 18.98
chr2 33070600 33071600 31.78 13.21
chr2 33116000 33117000 34.68 17.87
chr2 33269800 33270800 32.77 15.60
chr2 33328900 33330400 32.83 10.79
chr2 33589800 33591000 30.43 3.36
chr2 33599400 33600400 31.46 18.43
chr2 33626100 33627100 32.15 11.94
chr2 33644600 33646500 30.09 2.18
chr2 33762100 33766400 32.39 12.66
chr2 33892200 33893200 32.93 16.05
chr2 33916000 33917000 31.34 14.73
chr2 34025800 34026900 33.33 1.03
chr2 34134600 34136300 31.24 16.99
chr2 34160400 34161400 30.80 16.04
chr2 34197500 34198900 30.98 13.36
chr2 34265700 34267300 29.65 7.57
chr2 34311800 34312800 29.94 5.33
chr2 34443700 34444700 32.57 17.02
chr2 34535300 34536300 33.01 14.56
chr2 34589800 34591100 31.84 9.53
chr2 34642700 34643700 33.07 7.95
chr2 34661600 34665500 32.12 4.04
chr2 34765600 34766600 31.74 7.82
chr2 34790900 34792000 34.32 18.94
chr2 34822600 34823600 34.18 6.87
chr2 34861500 34862500 30.73 18.31
chr2 34917800 34918800 31.65 16.86
chr2 34959600 34962800 31.02 6.96
chr2 34979700 34980700 32.41 17.62
chr2 34998000 34999200 35.60 0.72
chr2 35094000 35095500 31.57 4.98
chr2 35098700 35099700 31.41 17.90
chr2 35130800 35132100 32.98 19.11
chr2 35185000 35186600 32.46 7.15
chr2 35201900 35202900 33.99 17.25
chr2 35299300 35300300 30.83 9.43
chr2 35475100 35476100 32.90 11.90
chr2 35509100 35510100 32.72 14.70
chr2 35691300 35695600 29.08 1.01
chr2 35728300 35729800 32.15 4.57
chr2 35773800 35777000 35.88 0.00
chr2 35777100 35779200 33.34 0.65
chr2 35839100 35840200 33.57 19.38
chr2 35862900 35864300 31.65 15.00
chr2 35906000 35907000 34.27 13.78
chr2 35975600 35976600 31.39 10.91
chr2 36121600 36122600 32.84 11.59
chr2 36184200 36185200 32.60 19.09
chr2 36250800 36251800 31.36 1.80
chr2 36322000 36323000 33.80 8.72
chr2 36413700 36414700 31.60 5.74
chr2 36583700 36585800 28.48 4.61
chr2 36830800 36831800 32.25 15.30
chr2 36855500 36857000 32.27 6.59
chr2 36858200 36859200 32.53 16.14
chr2 36883100 36884200 33.10 8.19
chr2 37010300 37011900 33.16 7.61
chr2 37042700 37043700 33.06 14.39
chr2 37096000 37097000 31.21 18.68
chr2 37145700 37146700 33.93 10.76
chr2 37171400 37173100 29.66 2.00
chr2 37227000 37228000 31.46 6.74
chr2 37412500 37413500 31.96 9.00
chr2 37497600 37498900 32.51 2.68
chr2 37588800 37589800 33.28 19.94
chr2 37695600 37697000 32.10 3.91
chr2 37844000 37846000 33.10 2.58
chr2 38003700 38004900 31.69 17.13
chr2 38364200 38365200 32.83 12.25
chr2 38846300 38847800 32.12 18.96
chr2 38861600 38862600 31.01 0.33
chr2 38970000 38974600 33.29 13.77
chr2 39023100 39024300 33.10 12.73
chr2 39148600 39149600 31.41 5.01
chr2 39270300 39271300 31.94 15.16
chr2 39299700 39300900 33.03 17.66
chr2 39399700 39401000 32.06 2.61
chr2 39429100 39433400 35.12 6.58
chr2 39783900 39785000 31.98 5.29
chr2 39906400 39907400 32.30 15.06
chr2 39959600 39960600 30.17 11.84
chr2 40238000 40240500 33.40 1.86
chr2 40265800 40266800 29.55 8.73
chr2 40371600 40373200 32.93 7.56
chr2 40476000 40477000 30.94 11.18
chr2 40477100 40478100 32.86 10.39
chr2 40604600 40605900 33.25 5.59
chr2 40900100 40903400 31.83 1.93
chr2 40943500 40944700 33.10 18.35
chr2 40981900 40983300 32.15 15.69
chr2 41073700 41075900 30.82 7.48
chr2 41227500 41228500 32.68 18.64
chr2 41268800 41271400 31.51 3.30
chr2 41292200 41295100 32.18 11.41
chr2 41409900 41410900 32.19 9.82
chr2 41462400 41463500 31.65 7.65
chr2 41549700 41550700 34.97 18.30
chr2 41568000 41569000 31.72 19.03
chr2 42145100 42146100 31.74 12.96
chr2 42204900 42205900 31.61 10.80
chr2 42521600 42522600 31.49 13.93
chr2 42601400 42603000 32.47 17.79
chr2 42859700 42861200 30.82 16.27
chr2 43194000 43195000 29.87 16.22
chr2 43197100 43200600 31.00 0.02
chr2 43494700 43495900 30.90 7.33
chr2 43617100 43618100 31.57 17.51
chr2 43662800 43663800 31.88 14.04
chr2 43719400 43720400 31.14 8.59
chr2 43762800 43763800 31.09 18.07
chr2 43937800 43939100 32.04 13.95
chr2 44153900 44154900 30.15 18.05
chr2 44223800 44224800 33.42 13.15
chr2 44237300 44238300 31.59 7.44
chr2 44273500 44275400 29.55 13.13
chr2 44728600 44736300 31.54 13.09
chr2 44808000 44809200 30.82 12.16
chr2 44819000 44820400 31.43 7.41
chr2 44869100 44870700 31.90 2.23
chr2 44893700 44894900 32.75 18.40
chr2 44978600 44979600 31.84 18.38
chr2 45188100 45189100 31.92 17.84
chr2 45212500 45214300 31.76 17.80
chr2 45356000 45357000 31.47 9.21
chr2 45357100 45358200 30.61 3.92
chr2 45677900 45678900 31.46 15.98
chr2 45798800 45800200 32.30 9.65
chr2 46154500 46155900 29.91 1.49
chr2 46258900 46259900 29.46 0.62
chr2 46281400 46284700 29.49 1.54
chr2 46339800 46340800 31.31 18.26
chr2 46363600 46364600 29.52 8.69
chr2 46555900 46557000 29.85 15.20
chr2 46740500 46741500 30.03 17.98
chr2 46820300 46821300 31.26 11.70
chr2 46949900 46950900 30.65 8.90
chr2 47049100 47050300 30.90 1.11
chr2 47419000 47421200 30.66 1.41
chr2 47889000 47893600 32.14 7.55
chr2 47936000 47937000 29.97 0.94
chr2 47937100 47938100 30.64 9.51
chr2 48059700 48061700 27.58 14.25
chr2 48236000 48237000 30.77 17.55
chr2 48294800 48295800 30.17 12.75
chr2 48348400 48349400 33.15 14.40
chr2 48542500 48543700 30.21 0.50
chr2 48566300 48567400 32.60 13.71
chr2 48631000 48634300 31.83 11.93
chr2 48637100 48638100 31.12 17.11
chr2 48899400 48901800 30.30 10.63
chr2 49057700 49058900 31.42 16.01
chr2 49186700 49187800 31.23 18.42
chr2 49202800 49203800 32.05 3.34
chr2 49220200 49223000 28.99 13.69
chr2 49239300 49240300 31.87 3.63
chr2 49525100 49526100 29.58 17.54
chr2 49675800 49676800 31.69 10.94
chr2 49682900 49683900 29.45 17.61
chr2 49893900 49895600 29.80 3.30
chr2 49973200 49975300 30.20 2.62
chr2 49977100 49978400 29.81 16.33
chr2 50088700 50094200 31.58 18.28
chr2 50104500 50105500 30.81 12.94
chr2 50137600 50138600 29.26 12.54
chr2 50196000 50197000 29.64 9.17
chr2 50197100 50198800 29.02 12.27
chr2 50334400 50335400 32.90 5.45
chr2 50397100 50404000 29.19 5.93
chr2 50431800 50435700 30.20 0.53
chr2 50448700 50450400 30.51 17.40
chr2 50580100 50583300 28.90 14.44
chr2 50598500 50602100 29.72 12.18
chr2 50684800 50686200 27.09 13.37
chr2 50757300 50764100 31.14 17.81
chr2 50950100 50951100 29.47 15.45
chr2 50982200 50986800 31.63 0.51
chr2 50997100 50998400 31.49 4.21
chr2 51173600 51174700 32.33 12.73
chr2 51523100 51524100 30.25 10.11
chr2 51861100 51862500 27.54 1.12
chr2 51903700 51904700 30.14 5.68
chr2 52084200 52086500 30.04 1.99
chr2 52203100 52204100 32.33 17.14
chr2 52434500 52435500 30.05 13.39
chr2 52489500 52491400 32.08 1.27
chr2 52517200 52518200 30.64 15.60
chr2 52733400 52736000 30.19 16.07
chr2 52869000 52872000 31.49 0.19
chr2 52988400 52989400 29.52 12.31
chr2 52998100 52999100 31.30 16.87
chr2 53087200 53088200 29.78 3.15
chr2 53128300 53129300 30.86 16.08
chr2 53257100 53258100 30.95 11.93
chr2 53354600 53356400 30.91 5.06
chr2 53357200 53359600 28.96 1.74
chr2 53544400 53548700 30.43 15.11
chr2 53857900 53858900 30.26 12.61
chr2 54187800 54188800 30.16 16.65
chr2 54302800 54304100 28.62 8.29
chr2 54672800 54676800 31.23 11.31
chr2 54684100 54692000 29.17 14.66
chr2 54897200 54898200 30.26 7.66
chr2 54947700 54950400 31.35 10.71
chr2 55017800 55022800 31.53 17.21
chr2 55323000 55324400 29.89 13.98
chr2 55366300 55367300 30.88 16.31
chr2 55475500 55476500 30.70 8.68
chr2 55562000 55563100 31.03 12.06
chr2 55580300 55581300 31.08 15.65
chr2 55599200 55606200 32.38 12.16
chr2 55792800 55795400 30.87 18.29
chr2 55848700 55849700 30.31 17.52
chr2 55884700 55887200 29.95 5.25
chr2 55913600 55914900 28.66 10.90
chr2 55995800 55996800 29.16 9.66
chr2 55998300 55999300 31.60 14.59
chr2 56066400 56067400 29.98 13.73
chr2 56132300 56136100 31.58 6.69
chr2 56333100 56334300 32.56 3.90
chr2 56364700 56365700 29.92 1.75
chr2 57245800 57246800 32.47 4.82
chr2 57357100 57358100 31.51 14.14
chr2 57386900 57387900 32.56 13.50
chr2 57529900 57530900 31.38 15.68
chr2 57674600 57675600 31.51 16.05
chr2 57680900 57681900 31.42 11.20
chr2 57817500 57818700 32.25 19.28
chr2 57987700 57988900 32.41 17.70
chr2 58344100 58346400 25.94 4.67
chr2 58400000 58401000 32.66 16.10
chr2 58516000 58517000 31.70 15.17
chr2 58660700 58661700 32.38 14.78
chr2 58691200 58692400 32.64 16.51
chr2 58839800 58844700 33.02 0.97
chr2 59269800 59270900 30.67 13.32
chr2 59357900 59358900 31.74 18.96
chr2 59417800 59418800 32.07 18.84
chr2 59452500 59453800 32.29 5.84
chr2 59634600 59635600 33.40 19.66
chr2 59663200 59664800 31.95 15.26
chr2 59731500 59732500 31.54 3.33
chr2 59942700 59943700 30.47 9.91
chr2 60206800 60207800 32.49 5.62
chr2 60250800 60251800 32.39 14.95
chr2 60315000 60316000 33.10 18.40
chr2 60341400 60345300 32.61 0.40
chr2 60368500 60370700 31.93 12.60
chr2 60438600 60439600 31.38 9.98
chr2 60461900 60462900 31.55 6.58
chr2 60534800 60535800 31.70 15.73
chr2 60540700 60550600 39.60 1.62
chr2 60561400 60562600 32.14 14.31
chr2 60645100 60646200 31.53 18.91
chr2 60841100 60842200 32.39 18.41
chr2 61002300 61003500 30.82 11.62
chr2 61094600 61096000 34.35 6.37
chr2 61152400 61153400 31.25 14.13
chr2 61251300 61252400 31.69 18.84
chr2 61329900 61332700 29.85 3.99
chr2 61358400 61363500 32.57 5.49
chr2 61414500 61417000 31.42 6.29
chr2 61419600 61421200 32.90 3.60
chr2 61449200 61450800 31.10 18.18
chr2 61460600 61461600 30.98 18.00
chr2 61518100 61519100 32.36 15.51
chr2 61654500 61655500 33.39 15.82
chr2 61791200 61797000 31.35 8.75
chr2 61880500 61889700 31.09 13.50
chr2 61920400 61921400 31.90 17.83
chr2 61962500 61963500 32.56 16.76
chr2 62086200 62088400 31.69 14.47
chr2 62282000 62283000 32.04 16.61
chr2 62421100 62422100 31.94 17.00
chr2 62469400 62470400 32.22 3.22
chr2 62606600 62607600 31.84 13.47
chr2 62749800 62750800 32.06 6.26
chr2 62935700 62936700 31.19 8.57
chr2 62961600 62962600 31.45 9.07
chr2 62993900 62996900 30.92 12.32
chr2 63381700 63389700 31.00 8.37
chr2 63581200 63582200 31.15 12.77
chr2 63651100 63652900 30.81 7.49
chr2 64202000 64203700 32.30 17.00
chr2 64335500 64336500 32.99 18.31
chr2 64400500 64401500 32.85 6.82
chr2 64558100 64559100 32.74 16.05
chr2 64627500 64628500 29.76 3.96
chr2 64708700 64709700 33.44 18.09
chr2 64835400 64836500 30.49 17.24
chr2 64891200 64893700 30.89 12.00
chr2 64913700 64914700 31.21 16.66
chr2 65066400 65067400 30.64 14.56
chr2 65231600 65232800 32.26 8.13
chr2 65531700 65532800 33.68 16.62
chr2 65972700 65973700 30.77 11.28
chr2 66215200 66216700 30.98 11.13
chr2 66217100 66218500 31.35 18.59
chr2 66492100 66493200 31.22 17.42
chr2 66621300 66622300 30.67 14.38
chr2 66661600 66662800 30.54 17.71
chr2 66846800 66847800 29.54 11.38
chr2 66981100 66982100 30.03 11.26
chr2 67232400 67233400 30.28 13.35
chr2 67322000 67323200 30.93 1.11
chr2 67434500 67435600 31.77 2.61
chr2 67450100 67451200 30.43 10.73
chr2 67484900 67485900 29.23 15.22
chr2 67808300 67809300 30.52 17.51
chr2 67854400 67855700 31.57 14.31
chr2 68095800 68096800 31.60 16.57
chr2 68124000 68125000 30.67 4.53
chr2 68209100 68210500 30.45 17.63
chr2 68259300 68260300 32.00 5.77
chr2 68377100 68378100 31.04 16.23
chr2 68480900 68481900 29.59 13.96
chr2 68821900 68822900 30.82 9.94
chr2 69054100 69055100 31.23 17.76
chr2 69093500 69094500 31.16 3.97
chr2 69399800 69406800 35.22 0.54
chr2 69450900 69455400 35.79 13.32
chr2 69861200 69862900 33.75 11.58
chr2 69894400 69895400 33.64 14.58
chr2 69988800 69989800 31.33 16.77
chr2 70152000 70154200 32.16 12.80
chr2 70202400 70205600 32.10 18.30
chr2 70294400 70295400 32.92 15.72
chr2 70314400 70315500 31.41 17.88
chr2 70552300 70553300 34.62 15.87
chr2 70584700 70586400 33.41 18.57
chr2 70648700 70649700 31.37 3.20
chr2 70671500 70673900 27.93 2.48
chr2 70685800 70687300 31.01 15.13
chr2 70737200 70738400 32.12 12.22
chr2 70849300 70850600 32.08 12.19
chr2 70879200 70880200 31.97 19.16
chr2 70903600 70905400 33.06 18.66
chr2 70947900 70951200 32.05 6.47
chr2 70979600 70982400 32.64 17.72
chr2 71069700 71070700 34.57 20.37
chr2 71087700 71090800 38.57 0.79
chr2 71113400 71114500 31.51 14.21
chr2 71123600 71125700 29.61 11.51
chr2 71239800 71241200 31.47 1.84
chr2 71351500 71352500 32.51 16.26
chr2 71404900 71405900 32.34 14.43
chr2 71417200 71418300 31.84 3.60
chr2 71458300 71459300 32.30 11.16
chr2 71554000 71555400 31.90 7.66
chr2 71562700 71563700 32.74 15.27
chr2 71657100 71658100 33.71 15.64
chr2 71758600 71760700 32.18 16.46
chr2 71809400 71810400 32.65 16.40
chr2 71819000 71820600 33.86 17.56
chr2 71871700 71873400 31.87 13.34
chr2 71968000 71969000 32.16 15.94
chr2 72226800 72227900 33.24 15.97
chr2 72255200 72256200 29.73 6.22
chr2 72297200 72298200 30.41 12.93
chr2 72319600 72320600 32.91 17.48
chr2 72432200 72434100 32.07 16.68
chr2 72475100 72476100 30.96 11.70
chr2 72528900 72529900 30.72 4.53
chr2 72571900 72572900 32.02 13.57
chr2 72626300 72627300 30.74 5.30
chr2 72785400 72786400 32.21 15.10
chr2 72885700 72886700 31.78 14.10
chr2 72933800 72935000 31.01 4.23
chr2 72985200 72993900 29.71 0.36
chr2 73001200 73002200 33.62 18.92
chr2 73121100 73122400 29.34 4.54
chr2 73214500 73215500 31.33 17.01
chr2 73260900 73269400 37.10 0.05
chr2 74029000 74030400 31.36 15.65
chr2 74064400 74065700 30.96 16.74
chr2 74133900 74134900 31.34 8.72
chr2 74139700 74141000 29.47 1.48
chr2 74195100 74196100 31.63 12.38
chr2 74224400 74225800 30.85 10.33
chr2 74318400 74319700 31.52 18.68
chr2 74460100 74463600 32.25 18.52
chr2 74484800 74485800 30.63 16.69
chr2 74574900 74575900 32.12 7.72
chr2 74588400 74589400 31.93 10.72
chr2 74601600 74602600 32.77 5.22
chr2 74755200 74756200 31.43 13.36
chr2 74774100 74775300 32.90 10.67
chr2 74843900 74844900 32.55 13.87
chr2 75090600 75091600 31.00 3.28
chr2 75203600 75204600 31.27 8.11
chr2 75219000 75220000 31.93 14.60
chr2 75554100 75555100 31.98 6.87
chr2 75560800 75561800 32.08 4.88
chr2 75666200 75667200 33.12 19.57
chr2 75705100 75707400 33.08 5.72
chr2 75746000 75747000 31.56 8.55
chr2 75955200 75956200 30.91 10.94
chr2 75962200 75963700 30.43 1.09
chr2 76023700 76033600 30.58 5.84
chr2 76174600 76175600 31.81 12.97
chr2 76514400 76515400 31.22 17.60
chr2 76698600 76701500 30.20 1.38
chr2 76753400 76755000 29.33 5.21
chr2 76757100 76759300 28.35 4.52
chr2 76777100 76779800 31.68 14.26
chr2 77008700 77009700 32.79 3.53
chr2 77328600 77329600 29.08 17.22
chr2 77428600 77429800 30.66 18.35
chr2 77563300 77564300 30.90 6.33
chr2 77601800 77604300 27.98 1.03
chr2 77643700 77644700 32.12 14.98
chr2 77681000 77682000 31.31 14.10
chr2 77763300 77764300 31.88 15.77
chr2 78290700 78291700 31.58 18.91
chr2 78380100 78381100 31.38 18.00
chr2 78494000 78495000 32.23 15.71
chr2 78558100 78559100 31.39 18.12
chr2 78790000 78791000 31.30 7.20
chr2 78835100 78836100 31.67 11.92
chr2 78843500 78850400 31.16 1.39
chr2 78864100 78865100 30.91 4.03
chr2 79041700 79044800 29.08 4.01
chr2 79124700 79126100 31.40 15.36
chr2 79137200 79141600 31.83 15.53
chr2 79163900 79168000 30.17 3.67
chr2 79390000 79392600 29.88 3.25
chr2 79397100 79398300 30.99 16.60
chr2 79505000 79514900 29.50 12.37
chr2 79636000 79637000 30.43 16.95
chr2 79675400 79676400 30.77 9.76
chr2 79717400 79718700 29.39 6.05
chr2 79753800 79755100 30.31 8.22
chr2 79791100 79792100 32.02 15.51
chr2 79858900 79860200 31.49 8.22
chr2 79880700 79881700 30.88 16.88
chr2 80012600 80014500 31.05 2.09
chr2 80037300 80038700 30.20 15.79
chr2 80104900 80105900 33.65 4.69
chr2 80388400 80389600 28.34 2.20
chr2 80440400 80441400 28.00 6.09
chr2 80525100 80526300 31.70 15.19
chr2 80541300 80542400 30.95 16.03
chr2 80728100 80729100 29.93 10.05
chr2 80741300 80742800 31.07 13.08
chr2 81002300 81003300 31.62 5.30
chr2 81078800 81079800 30.89 5.18
chr2 81104200 81105200 28.68 9.89
chr2 81134300 81135300 32.04 14.32
chr2 81158300 81159300 30.85 17.25
chr2 81233500 81234500 31.15 17.23
chr2 81281000 81282000 31.32 13.79
chr2 81311000 81313200 33.72 3.16
chr2 81427200 81428200 31.60 17.81
chr2 81481000 81487400 31.90 3.71
chr2 81526700 81528100 31.62 0.44
chr2 81551900 81552900 28.89 2.50
chr2 81657100 81658400 30.51 2.71
chr2 81694600 81695600 31.30 12.30
chr2 81729500 81734000 29.63 6.06
chr2 81874100 81875100 31.44 15.60
chr2 82204300 82205700 31.63 13.06
chr2 82286100 82287400 32.11 13.38
chr2 82321800 82324000 32.52 17.37
chr2 82392000 82393100 33.48 15.78
chr2 82402900 82403900 33.16 10.17
chr2 82540000 82541000 32.34 7.16
chr2 82755000 82756000 32.27 18.41
chr2 82757800 82758800 33.48 18.44
chr2 82784700 82785700 32.75 9.34
chr2 83262800 83264100 33.07 11.74
chr2 83333600 83337000 32.01 3.14
chr2 83337700 83341500 32.91 2.08
chr2 83405700 83406700 32.35 19.07
chr2 83478800 83479800 32.04 17.11
chr2 83603200 83604200 29.63 3.42
chr2 83751400 83752400 31.68 16.21
chr2 83767400 83768400 29.91 7.66
chr2 83801900 83803100 31.82 16.17
chr2 83890100 83891300 31.00 15.99
chr2 83908000 83909600 33.99 17.44
chr2 84279300 84280300 31.80 18.06
chr2 84297100 84298200 32.31 12.99
chr2 84347600 84348600 31.42 18.11
chr2 84366700 84367800 31.50 16.60
chr2 84657100 84658100 33.45 8.67
chr2 84732500 84733500 30.24 0.28
chr2 84742800 84743800 30.23 13.12
chr2 84758300 84759300 35.94 9.44
chr2 84864600 84867800 31.34 3.35
chr2 84888700 84889800 32.56 19.37
chr2 84952800 84954000 33.37 19.04
chr2 84968700 84970500 34.50 2.31
chr2 85097100 85098700 30.94 3.65
chr2 85251900 85252900 30.41 12.41
chr2 85329000 85330300 32.66 19.31
chr2 85386100 85387100 31.81 15.70
chr2 85408600 85409600 34.53 18.05
chr2 85515900 85517000 31.35 15.40
chr2 85580500 85581600 32.82 15.08
chr2 85612900 85614400 28.86 3.11
chr2 85694700 85695700 32.07 14.02
chr2 85717800 85718900 31.49 8.90
chr2 85765500 85766500 31.78 8.56
chr2 85785200 85787900 33.19 8.52
chr2 85933900 85936600 31.22 1.19
chr2 86059200 86062100 34.59 3.12
chr2 86090200 86091200 33.51 6.87
chr2 86234400 86235400 33.84 6.10
chr2 86262200 86263200 34.72 10.02
chr2 86298300 86299600 29.67 14.42
chr2 86353700 86355200 29.34 0.86
chr2 86386100 86388100 33.06 6.10
chr2 86520800 86521800 32.86 18.04
chr2 86554400 86555400 30.91 10.10
chr2 86569000 86574100 29.49 0.28
chr2 86666100 86667100 31.79 12.81
chr2 86720800 86721800 32.88 16.80
chr2 86754500 86755500 33.96 8.60
chr2 86828500 86829500 31.54 5.69
chr2 86867300 86868300 31.76 4.03
chr2 86957300 86958400 35.61 0.72
chr2 87039700 87040700 31.01 15.85
chr2 87060200 87062000 30.22 17.60
chr2 87130700 87131800 31.67 13.62
chr2 87289500 87290500 32.87 16.04
chr2 87335900 87337000 33.42 9.52
chr2 87337100 87340100 30.40 0.45
chr2 87419200 87420500 33.03 17.58
chr2 87479100 87480100 33.53 18.61
chr2 87607300 87608300 31.74 6.04
chr2 87726600 87728100 31.88 17.11
chr2 87745300 87746400 36.31 13.45
chr2 87773400 87774400 33.47 17.14
chr2 87806900 87807900 32.44 2.92
chr2 87835600 87836600 33.06 5.60
chr2 87850100 87855500 34.86 19.28
chr2 87913600 87914600 32.71 10.57
chr2 88046600 88048600 33.69 6.40
chr2 88062200 88063200 36.05 14.65
chr2 88128500 88129700 33.01 18.37
chr2 88188400 88189600 34.86 3.71
chr2 88359600 88360600 35.07 11.67
chr2 88384900 88385900 33.46 9.73
chr2 88427600 88428600 32.93 17.10
chr2 88443500 88447800 36.38 11.27
chr2 88488400 88489400 34.49 20.09
chr2 88590600 88596600 31.61 18.93
chr2 88710500 88711700 32.63 15.19
chr2 88808800 88810000 29.06 1.73
chr2 88817100 88818400 31.52 12.20
chr2 89007300 89008700 31.19 3.21
chr2 89086200 89087200 32.66 14.80
chr2 89101900 89103700 32.07 17.62
chr2 89117100 89118400 30.99 7.47
chr2 89240400 89241400 31.75 12.60
chr2 89317100 89318100 34.21 0.29
chr2 89470500 89472900 31.66 9.92
chr2 89607700 89609100 32.59 5.79
chr2 89776000 89777000 30.84 16.12
chr2 89976000 89977000 32.73 16.94
chr2 90045000 90046000 33.66 13.75
chr2 90109700 90111700 31.51 1.45
chr2 90124700 90126200 33.64 6.78
chr2 90146500 90147500 33.26 19.57
chr2 90364200 90366100 33.72 7.90
chr2 90442700 90443900 32.51 12.89
chr2 90497100 90498100 31.89 17.41
chr2 90640300 90645500 34.72 7.52
chr2 90673200 90674200 34.04 17.50
chr2 90797100 90798100 31.33 11.11
chr2 90826200 90827200 32.62 7.74
chr2 91005800 91007500 31.46 15.76
chr2 91095100 91096100 32.54 18.14
chr2 91140100 91141400 31.00 17.34
chr2 91228300 91229300 31.48 12.39
chr2 91304000 91305000 29.17 17.02
chr2 91332100 91333200 31.20 3.80
chr2 91418700 91419700 31.66 11.76
chr2 91548400 91549600 32.94 12.50
chr2 91572600 91573600 35.44 15.25
chr2 91649300 91650300 35.62 16.78
chr2 91660500 91662500 30.82 12.07
chr2 91729400 91730400 31.71 12.95
chr2 91811800 91814100 31.05 12.63
chr2 91866900 91867900 32.16 13.01
chr2 91881100 91882100 34.01 17.43
chr2 91918000 91919000 33.74 11.61
chr2 91997300 91998300 31.08 4.51
chr2 92054500 92055500 31.56 9.90
chr2 92215600 92216700 32.30 8.58
chr2 92308400 92309400 32.35 15.05
chr2 92438200 92439300 33.61 12.28
chr2 92497600 92499900 32.69 16.04
chr2 92527700 92528700 30.67 9.91
chr2 92547100 92548100 31.41 14.19
chr2 92679300 92680700 31.70 6.71
chr2 92760500 92761500 32.89 5.60
chr2 92868500 92869500 32.01 17.58
chr2 92924300 92925300 32.54 19.09
chr2 92961900 92962900 32.62 19.43
chr2 93125400 93126400 33.79 16.57
chr2 93377100 93378100 31.29 7.99
chr2 93591900 93592900 32.79 9.95
chr2 93695100 93696100 31.90 14.84
chr2 93830200 93831200 31.27 6.37
chr2 93973600 93974600 32.88 14.47
chr2 94018400 94019400 33.01 17.34
chr2 94132000 94133000 32.13 13.94
chr2 94182900 94185000 31.73 2.15
chr2 94204500 94205500 32.30 17.05
chr2 94256000 94257000 32.66 4.27
chr2 94257100 94259600 30.92 0.27
chr2 94407900 94409900 33.17 2.01
chr2 94577100 94578100 31.85 13.58
chr2 94603800 94604800 31.45 13.80
chr2 94629900 94630900 31.82 19.01
chr2 94715200 94716200 33.25 15.32
chr2 94769300 94770300 33.62 10.59
chr2 94891700 94892700 33.45 13.30
chr2 95078700 95081200 30.85 3.49
chr2 95167700 95168800 33.38 19.99
chr2 95207900 95208900 33.02 14.91
chr2 95520900 95521900 32.27 6.77
chr2 95582500 95589200 27.45 1.00
chr2 95620300 95621300 32.48 13.46
chr2 95779800 95781600 31.02 2.57
chr2 96066000 96067000 31.66 13.50
chr2 96391900 96392900 34.56 13.62
chr2 96493900 96494900 32.85 19.43
chr2 96615200 96616200 32.11 16.84
chr2 96680700 96681700 32.67 16.37
chr2 96718600 96719600 32.18 15.80
chr2 96751700 96757000 33.55 3.60
chr2 96757100 96759900 35.23 2.12
chr2 96817100 96818100 32.92 19.18
chr2 96916000 96917000 31.01 5.79
chr2 96940900 96942200 32.09 11.48
chr2 96970600 96972100 31.58 17.89
chr2 97051800 97053000 32.87 18.52
chr2 97236000 97237000 31.93 11.66
chr2 97237100 97238100 32.52 4.26
chr2 97301900 97302900 32.13 17.76
chr2 97387600 97388600 32.87 16.73
chr2 97415800 97416800 32.32 19.24
chr2 97501500 97502500 32.69 17.42
chr2 97543000 97544000 32.34 10.23
chr2 97560900 97561900 31.73 9.84
chr2 97791200 97795900 36.99 0.37
chr2 97835100 97837000 34.33 18.67
chr2 98023900 98025200 34.73 4.90
chr2 98242500 98243700 32.75 15.31
chr2 98342400 98343700 31.51 18.38
chr2 98366200 98373200 34.03 17.85
chr2 98484500 98485500 31.99 3.23
chr2 98535800 98536800 36.02 7.18
chr2 98595700 98596700 34.87 10.19
chr2 98654300 98655300 32.61 13.65
chr2 98661600 98663000 31.74 1.77
chr2 98908500 98914600 31.87 6.36
chr2 98917100 98918100 30.46 3.70
chr2 99017700 99019700 32.30 17.15
chr2 99073700 99074700 32.75 3.66
chr2 99154100 99155900 31.59 8.87
chr2 99159000 99160000 32.95 13.20
chr2 99395000 99396200 33.26 11.40
chr2 99434600 99435600 30.64 15.26
chr2 99486500 99487500 33.10 18.53
chr2 99657700 99658700 31.26 6.04
chr2 99701300 99702300 32.44 16.74
chr2 99809000 99810000 31.60 10.47
chr2 99844200 99845200 33.38 17.12
chr2 100057900 100058900 32.17 13.95
chr2 100286500 100289800 32.00 12.75
chr2 100533700 100535700 28.45 13.20
chr2 100623300 100625500 32.89 1.17
chr2 100664600 100666200 31.90 6.51
chr2 100680700 100682000 32.38 10.29
chr2 100897400 100898400 31.48 12.24
chr2 101049100 101052000 33.01 10.05
chr2 101181600 101182600 30.78 10.62
chr2 101254500 101256800 33.41 0.76
chr2 101259100 101260600 30.80 4.23
chr2 101433700 101435700 31.97 4.80
chr2 101471400 101472400 31.74 9.32
chr2 101637100 101638100 32.55 17.20
chr2 101829300 101830800 31.96 13.88
chr2 101958800 101959800 32.07 11.55
chr2 102085300 102086300 31.15 10.71
chr2 102355000 102356000 32.00 15.80
chr2 102555300 102556600 31.41 12.91
chr2 102557200 102562200 32.67 16.25
chr2 102845100 102846100 30.17 11.86
chr2 102880600 102881600 31.41 16.98
chr2 103070600 103071600 30.05 8.35
chr2 103249600 103250600 29.71 10.58
chr2 103271300 103272500 31.38 10.96
chr2 103294100 103295300 32.23 15.30
chr2 103297500 103298700 31.65 11.04
chr2 103346000 103348600 31.43 15.50
chr2 103478500 103479500 31.81 15.21
chr2 103570800 103572600 30.91 0.83
chr2 103661200 103662200 32.46 15.34
chr2 103724300 103725300 31.88 16.61
chr2 103819500 103821000 33.67 17.67
chr2 104001700 104003800 32.63 12.55
chr2 104074100 104075100 33.84 4.94
chr2 104165800 104166800 33.81 11.92
chr2 104276000 104277000 33.11 5.34
chr2 104330700 104332200 32.50 15.48
chr2 104428700 104429700 32.83 9.99
chr2 104448600 104450500 30.79 13.96
chr2 104483400 104484500 32.24 17.55
chr2 104627900 104631100 28.02 2.47
chr2 104843200 104844600 31.42 12.76
chr2 105035000 105036800 34.81 12.55
chr2 105051700 105052700 31.53 2.39
chr2 105130600 105131600 33.75 10.79
chr2 105186500 105187500 31.57 4.38
chr2 105303400 105304900 31.78 10.33
chr2 105319300 105320300 32.57 7.72
chr2 105445700 105446700 29.68 3.19
chr2 105474700 105475800 33.38 17.89
chr2 105488000 105489000 30.95 18.55
chr2 105512700 105514700 28.04 2.83
chr2 105668000 105675000 29.48 11.09
chr2 105793800 105794800 31.44 1.63
chr2 105813100 105814100 33.67 5.30
chr2 105911000 105912500 31.46 18.32
chr2 106065000 106066900 33.07 8.04
chr2 106146100 106147900 32.07 15.76
chr2 106243900 106244900 31.59 2.08
chr2 106309500 106310500 32.01 12.82
chr2 106323500 106324500 31.36 11.42
chr2 106402900 106403900 32.33 10.18
chr2 106442100 106443600 33.83 19.92
chr2 106599700 106600700 29.99 7.11
chr2 106937100 106944600 31.22 5.68
chr2 107247400 107248400 31.88 15.85
chr2 107537100 107546000 32.38 3.07
chr2 107927700 107928700 31.58 10.87
chr2 108054600 108055600 31.87 14.97
chr2 108134500 108135500 32.97 6.57
chr2 108205300 108206500 31.76 11.57
chr2 108241500 108242500 29.57 3.89
chr2 108393500 108394500 33.83 20.23
chr2 108644800 108645800 31.75 6.30
chr2 108715100 108716100 32.30 16.28
chr2 108909200 108911300 33.20 17.41
chr2 109137100 109138100 31.67 10.13
chr2 109262400 109263400 31.09 8.29
chr2 109569000 109570000 32.07 18.77
chr2 109610800 109611900 30.66 9.39
chr2 109618300 109619300 29.99 8.93
chr2 109732000 109733100 30.26 11.22
chr2 109740500 109742400 32.16 18.71
chr2 109849300 109850300 31.70 3.36
chr2 109881400 109882500 31.12 5.01
chr2 110143200 110144200 31.46 5.29
chr2 110208400 110209400 33.28 18.60
chr2 110366200 110367700 30.44 1.20
chr2 110414300 110416400 29.20 10.21
chr2 110417100 110420000 32.09 15.92
chr2 110453700 110454800 25.34 1.00
chr2 110475600 110476700 31.01 6.15
chr2 110481100 110482100 31.63 9.51
chr2 110517100 110518200 32.02 16.72
chr2 110709100 110710800 33.40 2.73
chr2 110880900 110881900 32.19 3.01
chr2 110933600 110934700 30.61 12.69
chr2 111221100 111222300 32.99 18.81
chr2 111334600 111337000 31.45 6.76
chr2 111384700 111388000 29.25 1.10
chr2 111589700 111590900 32.56 15.11
chr2 111598200 111600300 33.19 18.33
chr2 111635000 111636500 33.54 17.28
chr2 111668300 111677000 31.71 5.75
chr2 111677100 111679900 25.16 5.73
chr2 111844700 111845700 32.16 6.92
chr2 112532300 112533900 31.29 8.09
chr2 112797500 112804000 32.66 9.99
chr2 112817900 112818900 31.82 17.65
chr2 113083200 113084200 31.54 8.35
chr2 113159600 113160900 31.22 13.31
chr2 113188500 113189900 33.49 18.77
chr2 113231200 113232200 31.16 12.31
chr2 113290300 113291300 31.66 12.86
chr2 113435300 113436700 33.53 12.40
chr2 113460200 113464200 29.53 17.63
chr2 113477900 113479200 32.51 4.57
chr2 113506300 113507300 32.56 16.58
chr2 113617100 113618100 33.26 6.88
chr2 113973800 113974800 31.77 18.67
chr2 113977100 113978100 31.13 15.90
chr2 114287900 114288900 33.68 19.91
chr2 114412300 114416400 30.50 13.75
chr2 114512200 114515700 34.27 6.96
chr2 114865000 114866200 31.24 13.15
chr2 114937600 114938800 34.36 17.74
chr2 115279200 115280200 31.54 13.54
chr2 115485900 115486900 32.49 13.66
chr2 115505100 115506100 31.30 12.22
chr2 115541300 115542500 31.59 14.30
chr2 115689500 115690500 30.55 3.85
chr2 115804900 115805900 33.41 12.23
chr2 116020900 116021900 30.43 16.28
chr2 116206900 116207900 33.27 12.46
chr2 116231400 116233900 30.60 17.52
chr2 116545500 116546500 31.60 6.79
chr2 116894800 116895900 33.09 3.35
chr2 116943800 116944900 32.11 8.30
chr2 117010300 117011300 33.03 10.82
chr2 117113500 117114800 34.03 0.00
chr2 117236000 117237000 31.51 18.29
chr2 117237100 117238500 30.18 9.80
chr2 117437900 117439200 29.95 16.66
chr2 117537400 117538400 33.10 18.78
chr2 117609300 117610300 33.10 13.67
chr2 117864900 117866000 33.84 17.45
chr2 117952700 117953700 32.10 10.68
chr2 118003100 118005100 32.41 12.02
chr2 118098500 118099600 31.45 16.46
chr2 118172800 118173800 33.31 19.33
chr2 118375200 118376200 31.40 12.03
chr2 118410500 118414900 29.32 0.67
chr2 118474400 118475400 31.62 17.00
chr2 118575200 118576300 30.55 13.19
chr2 118738400 118742100 30.82 14.49
chr2 118841200 118842200 32.44 11.85
chr2 118927500 118929000 28.74 0.77
chr2 118960100 118961100 31.12 14.12
chr2 119108100 119109300 31.33 1.30
chr2 119218900 119220100 32.08 7.65
chr2 119306800 119307800 31.42 5.17
chr2 119369500 119370500 31.28 3.95
chr2 119432300 119433300 32.97 13.37
chr2 119484600 119485600 30.85 9.27
chr2 119794400 119796200 31.68 18.71
chr2 119797100 119798200 32.49 11.68
chr2 119882200 119883500 32.14 18.74
chr2 120193000 120194000 30.89 8.43
chr2 120320300 120322100 31.81 16.30
chr2 120494400 120495500 30.77 14.90
chr2 120498000 120499600 32.24 13.33
chr2 120733900 120735100 30.49 2.99
chr2 120737100 120739200 31.23 0.98
chr2 120808800 120810200 32.02 1.07
chr2 121004700 121005700 33.69 17.47
chr2 121207700 121208700 31.56 18.47
chr2 121246300 121247300 32.01 17.84
chr2 121408600 121409600 29.71 8.01
chr2 121519500 121522300 32.10 12.09
chr2 121803300 121804300 32.67 2.04
chr2 121939700 121940700 32.24 12.27
chr2 121999100 122000100 31.69 16.16
chr2 122037100 122038300 32.83 19.52
chr2 122145000 122146000 31.51 18.85
chr2 122318200 122320000 31.10 8.47
chr2 122853900 122855100 32.24 8.95
chr2 123017200 123019100 30.12 1.41
chr2 123071900 123072900 31.26 6.97
chr2 123179100 123181000 31.68 1.12
chr2 123214100 123215100 31.02 14.24
chr2 123236000 123237000 30.71 17.33
chr2 123304900 123305900 31.07 17.69
chr2 123378700 123379700 31.53 18.60
chr2 123415900 123417000 29.64 10.50
chr2 123447400 123448400 32.65 15.55
chr2 123734500 123735500 29.26 10.53
chr2 123764000 123766300 31.70 14.54
chr2 123975700 123976700 30.35 12.04
chr2 124093700 124094700 32.23 3.54
chr2 124287300 124288300 32.35 14.00
chr2 124335900 124337000 31.14 0.70
chr2 124337100 124338600 31.43 0.27
chr2 124469400 124470400 32.18 17.85
chr2 124537100 124538200 30.98 2.61
chr2 124719900 124720900 31.10 14.47
chr2 125048300 125049300 32.09 10.17
chr2 125112800 125114100 33.08 19.77
chr2 125187100 125188200 33.00 3.50
chr2 125199400 125200500 32.34 18.53
chr2 125318800 125319800 30.57 13.00
chr2 125344100 125346600 36.89 10.94
chr2 125583700 125584700 31.64 6.33
chr2 125633100 125637000 31.01 16.57
chr2 125637100 125644800 31.79 16.35
chr2 125710900 125711900 31.50 15.31
chr2 125845200 125846200 31.14 18.60
chr2 125946100 125947100 32.21 17.53
chr2 126050500 126052600 31.32 18.42
chr2 126077900 126078900 33.12 16.02
chr2 126302800 126305600 30.76 7.61
chr2 126401000 126402000 32.70 16.49
chr2 126437100 126438100 31.27 16.25
chr2 126817400 126819700 31.05 0.92
chr2 127109800 127111500 35.93 0.17
chr2 127156000 127157000 31.05 15.70
chr2 127185400 127186400 32.71 8.91
chr2 127223000 127224900 31.40 18.07
chr2 127380700 127384600 31.78 12.89
chr2 127718500 127719500 32.20 18.19
chr2 127867000 127868000 31.82 17.98
chr2 127927700 127928700 32.13 12.03
chr2 128059900 128060900 32.95 15.52
chr2 128168800 128169800 33.05 18.47
chr2 128457100 128458300 30.91 0.53
chr2 128731400 128733200 31.83 15.97
chr2 128818300 128819300 33.66 20.03
chr2 128845200 128846200 33.10 9.64
chr2 128948400 128949400 31.35 18.11
chr2 129452100 129453200 32.06 13.13
chr2 129495600 129497000 31.38 14.72
chr2 129499800 129502700 31.14 17.68
chr2 129655100 129656200 33.18 12.47
chr2 129667300 129668600 32.61 18.30
chr2 129721300 129722300 31.71 8.55
chr2 130020200 130021200 33.14 19.00
chr2 130125700 130126700 32.18 15.68
chr2 130450000 130451000 30.98 18.22
chr2 130484700 130485700 30.66 8.61
chr2 130549600 130550600 31.94 12.03
chr2 130619400 130620400 31.63 18.11
chr2 130660100 130661100 30.67 5.54
chr2 131110000 131111000 31.63 10.36
chr2 131214600 131216300 32.27 16.80
chr2 131318900 131319900 31.09 7.44
chr2 131414500 131415500 32.75 1.55
chr2 131457500 131459000 32.21 15.81
chr2 131478900 131479900 33.59 6.14
chr2 131592900 131595100 29.60 8.06
chr2 131597100 131598200 29.92 5.16
chr2 131714300 131715800 31.34 17.62
chr2 131857300 131859600 31.67 17.55
chr2 132013300 132014300 31.79 9.44
chr2 132132500 132136900 29.90 15.85
chr2 132204700 132205700 31.06 17.27
chr2 132336000 132337000 32.06 9.66
chr2 132515800 132516800 30.63 7.25
chr2 132592800 132597000 29.24 9.13
chr2 132633200 132634200 29.95 14.14
chr2 132683400 132684400 34.57 1.34
chr2 132798900 132800400 32.64 6.01
chr2 132853700 132854700 32.61 12.79
chr2 132874700 132875700 29.71 2.16
chr2 133095100 133096200 30.04 2.91
chr2 133149200 133150400 30.55 11.32
chr2 133645900 133646900 31.56 6.59
chr2 133690800 133691800 32.22 16.82
chr2 133861600 133862700 31.73 3.15
chr2 134147000 134148000 31.55 12.09
chr2 134235900 134236900 32.13 12.65
chr2 134494000 134495500 35.79 3.05
chr2 134854000 134855000 32.07 13.88
chr2 134954200 134955200 33.43 20.01
chr2 135147400 135149000 30.64 16.07
chr2 135288200 135289200 31.70 12.70
chr2 135583500 135584600 30.85 17.99
chr2 135677200 135678200 32.07 3.90
chr2 135952800 135953800 30.74 18.22
chr2 135992500 135995400 31.04 14.33
chr2 136054300 136055300 30.32 11.57
chr2 136451100 136452100 31.59 17.44
chr2 136464700 136465700 32.99 4.73
chr2 136538100 136541400 33.13 1.33
chr2 136875400 136877000 33.80 0.42
chr2 136944700 136949900 33.18 14.50
chr2 137066400 137067400 32.62 17.95
chr2 137712400 137713400 32.92 17.56
chr2 137983000 137984000 32.61 11.28
chr2 138006200 138007200 33.32 12.89
chr2 138137500 138138500 32.34 16.03
chr2 138189600 138191400 32.34 5.42
chr2 138326400 138327400 33.67 16.92
chr2 138352000 138353000 30.09 4.96
chr2 138384500 138385500 33.05 9.11
chr2 138489300 138490900 32.80 16.55
chr2 138552900 138553900 31.85 17.33
chr2 138613600 138614600 30.94 4.04
chr2 138719200 138720500 33.67 18.48
chr2 138873700 138874800 32.24 11.87
chr2 138910600 138911600 32.68 17.47
chr2 138988500 138989500 30.71 4.40
chr2 139200100 139201100 32.41 4.44
chr2 139277300 139278300 31.96 8.80
chr2 139401900 139402900 31.11 4.91
chr2 139501000 139502000 32.34 2.73
chr2 139534800 139535800 32.70 8.19
chr2 139563200 139564200 32.40 15.19
chr2 139596000 139597000 32.06 12.83
chr2 139833900 139835000 30.64 18.21
chr2 139915400 139917000 31.81 0.58
chr2 139917100 139921000 32.43 0.71
chr2 139943400 139944400 31.90 17.69
chr2 139999100 140000100 31.33 5.42
chr2 140278000 140279800 31.99 15.59
chr2 140392800 140393800 32.10 11.30
chr2 140557100 140558100 31.62 17.90
chr2 140615000 140616000 33.19 2.35
chr2 140748200 140749200 31.20 4.16
chr2 140812800 140814500 33.26 16.83
chr2 140832500 140833500 33.17 4.33
chr2 140875900 140876900 31.48 18.74
chr2 140965700 140966700 31.21 17.30
chr2 141003600 141005500 31.60 14.27
chr2 141071800 141074400 33.27 13.39
chr2 141128100 141135000 29.19 11.66
chr2 141158900 141160000 30.86 3.71
chr2 141387100 141388200 32.12 10.86
chr2 141648900 141650200 31.71 2.65
chr2 141747400 141748400 32.04 9.77
chr2 141917700 141919100 31.75 3.41
chr2 142357100 142358100 31.81 17.70
chr2 142619400 142620900 33.25 7.38
chr2 142750800 142757000 33.08 7.51
chr2 142789100 142790400 32.69 2.05
chr2 142818200 142819200 31.60 18.43
chr2 142872200 142873300 33.15 14.72
chr2 143165900 143173800 30.54 17.10
chr2 143523200 143524600 33.61 13.89
chr2 143673500 143674800 35.34 2.07
chr2 143677100 143678400 30.18 2.95
chr2 143744100 143749500 28.92 3.46
chr2 143781900 143783200 33.45 8.94
chr2 143936000 143937000 32.08 4.38
chr2 143937100 143938100 31.20 5.32
chr2 143987300 143989600 31.12 17.15
chr2 144041000 144042000 30.88 8.20
chr2 144234600 144236100 31.46 16.74
chr2 144237500 144238500 32.30 9.38
chr2 144363500 144364600 32.63 13.77
chr2 144406400 144407400 33.49 19.47
chr2 144720700 144721700 31.43 18.75
chr2 144773600 144774600 30.47 16.43
chr2 144887000 144888000 33.55 4.20
chr2 144913100 144914100 32.02 15.25
chr2 144941000 144942000 29.37 9.41
chr2 145022600 145023600 33.83 16.03
chr2 145119500 145120500 32.42 13.85
chr2 145193200 145194200 30.65 16.61
chr2 145579500 145580700 32.88 16.77
chr2 145666600 145668500 32.74 12.66
chr2 145693700 145694900 32.01 12.37
chr2 145873200 145874200 32.45 19.42
chr2 145893500 145894600 32.90 5.30
chr2 146199400 146209200 31.83 14.67
chr2 146607100 146609600 32.24 17.27
chr2 146707100 146708100 33.53 16.55
chr2 146850200 146853500 32.38 9.93
chr2 146972800 146973800 31.94 6.12
chr2 147007400 147008400 31.70 18.12
chr2 147112500 147116700 24.07 1.56
chr2 147117100 147119600 32.40 8.68
chr2 147231000 147232200 30.55 2.78
chr2 147305200 147306500 29.27 6.14
chr2 147477100 147479700 32.97 14.25
chr2 147498200 147499200 31.95 15.40
chr2 147526500 147527500 30.53 1.95
chr2 147603900 147604900 31.52 9.58
chr2 147663400 147664400 29.80 8.51
chr2 147804000 147805200 31.52 2.88
chr2 147852300 147853600 31.35 1.50
chr2 147904500 147905500 31.91 10.64
chr2 147946300 147947300 33.29 9.66
chr2 148132800 148133800 32.52 13.66
chr2 148325900 148326900 32.14 18.36
chr2 148421800 148422800 32.77 2.49
chr2 148626600 148627600 33.32 15.34
chr2 148689000 148690100 33.05 19.40
chr2 148757200 148758600 35.32 1.25
chr2 148811500 148812500 35.03 16.00
chr2 148929600 148933300 31.89 16.81
chr2 149162700 149164100 31.55 11.93
chr2 149258300 149260100 31.85 16.65
chr2 149284000 149285000 33.26 13.61
chr2 149603900 149605200 33.27 12.54
chr2 149718200 149719200 33.52 13.47
chr2 150097500 150098500 32.88 17.47
chr2 150184600 150185600 31.57 11.89
chr2 150307300 150308300 32.33 5.75
chr2 150373800 150374800 32.06 9.19
chr2 150493300 150494300 32.00 7.05
chr2 151033400 151034400 32.94 19.67
chr2 151101800 151111700 25.10 3.23
chr2 151197100 151201400 32.30 1.69
chr2 151233600 151234600 33.12 16.98
chr2 151397100 151398100 31.87 11.00
chr2 151463200 151464200 31.07 8.99
chr2 151532300 151533300 31.64 13.58
chr2 151595900 151596900 31.86 13.37
chr2 151597100 151598200 32.55 19.37
chr2 151688100 151689100 32.59 9.97
chr2 151844400 151845600 32.25 6.70
chr2 152055900 152056900 32.62 16.60
chr2 152059000 152060000 32.75 18.55
chr2 152123600 152125400 32.02 1.11
chr2 152213200 152215400 32.78 9.66
chr2 152217100 152219900 29.33 1.05
chr2 152279700 152280700 32.01 19.12
chr2 152644900 152645900 33.71 17.50
chr2 152735100 152736100 31.53 5.81
chr2 152818100 152819400 34.11 5.76
chr2 152871100 152872100 33.67 16.92
chr2 153282400 153284300 32.23 4.33
chr2 153409700 153410700 32.20 17.75
chr2 153566600 153567600 33.49 12.48
chr2 153660700 153661800 32.00 15.87
chr2 153692800 153693800 30.22 17.13
chr2 153771400 153773200 28.56 10.81
chr2 153795900 153796900 30.79 8.56
chr2 153800400 153801400 33.31 18.03
chr2 153828200 153829200 32.18 10.22
chr2 153951100 153952100 34.05 9.03
chr2 153988300 153989300 32.63 11.93
chr2 154024300 154025300 31.46 10.55
chr2 154105300 154106300 32.65 18.46
chr2 154148700 154150500 34.29 3.24
chr2 154329100 154330100 32.25 10.78
chr2 154363600 154364600 36.28 20.78
chr2 154541500 154542800 32.25 14.28
chr2 154623900 154624900 33.74 6.29
chr2 154737900 154738900 31.96 3.79
chr2 154762100 154763100 32.20 3.69
chr2 154850200 154852600 34.84 14.71
chr2 154901000 154902000 34.23 10.84
chr2 155219700 155221000 35.19 16.53
chr2 155242500 155244100 32.86 17.22
chr2 155386700 155389700 35.13 15.38
chr2 155486500 155487500 34.74 19.22
chr2 155557100 155558100 34.22 7.33
chr2 155826800 155827900 31.89 18.76
chr2 156032300 156033800 36.20 1.03
chr2 156037100 156042200 32.93 0.73
chr2 156079300 156080300 32.78 12.09
chr2 156214900 156216400 35.25 9.14
chr2 156246200 156247200 31.64 2.56
chr2 156273500 156275000 32.94 11.47
chr2 156307200 156308400 32.29 8.77
chr2 156432000 156433000 31.39 18.19
chr2 156445400 156446400 32.79 15.32
chr2 156461700 156462700 33.07 4.77
chr2 156537100 156538200 32.67 18.19
chr2 156691800 156692800 31.20 13.04
chr2 156732300 156735200 33.75 5.81
chr2 156757600 156758600 32.29 8.47
chr2 156785100 156786100 29.36 13.49
chr2 156940000 156941700 32.38 10.06
chr2 156999300 157000300 32.85 15.38
chr2 157221400 157222400 32.71 16.94
chr2 157286200 157287200 33.15 13.24
chr2 157426000 157427000 31.46 17.60
chr2 157457100 157458100 31.99 18.41
chr2 157551900 157552900 31.03 16.37
chr2 157599300 157600300 32.72 12.60
chr2 157646900 157647900 31.65 6.31
chr2 157674200 157676800 30.15 14.10
chr2 157726100 157727100 33.37 14.16
chr2 157740500 157741500 31.86 17.01
chr2 158031200 158032800 31.37 12.89
chr2 158073200 158074200 32.26 18.95
chr2 158170600 158171600 31.54 16.50
chr2 158227200 158229300 32.35 9.29
chr2 158281500 158283300 35.52 4.43
chr2 158677100 158681400 34.05 18.73
chr2 158860700 158862100 33.60 16.20
chr2 158913900 158914900 32.99 13.38
chr2 158917100 158918100 33.35 4.09
chr2 159087100 159088100 34.23 16.57
chr2 159227300 159228300 32.20 14.56
chr2 159305100 159306200 31.06 16.71
chr2 159322100 159323100 31.54 12.86
chr2 159376000 159377000 31.53 6.76
chr2 159377100 159378100 31.74 17.39
chr2 159464300 159465300 31.22 14.99
chr2 159595100 159596200 31.39 8.61
chr2 159677900 159685100 32.38 2.01
chr2 159806400 159807400 31.74 6.79
chr2 159937300 159938300 30.40 14.42
chr2 160423000 160424000 33.63 12.06
chr2 160512000 160513000 32.72 12.17
chr2 160773500 160774500 33.09 8.19
chr2 160821800 160822800 29.52 4.40
chr2 160943600 160944600 31.95 11.19
chr2 160970600 160971600 32.40 12.84
chr2 161040500 161041500 33.09 10.47
chr2 161058400 161060500 31.48 2.01
chr2 161242700 161244300 32.02 9.31
chr2 161650100 161651100 33.45 10.24
chr2 161814000 161815000 33.42 17.12
chr2 161868900 161869900 34.19 15.65
chr2 161944800 161948000 29.77 10.04
chr2 161968600 161977000 33.10 6.85
chr2 162041900 162043000 32.68 9.42
chr2 162155400 162156400 30.84 17.13
chr2 162161900 162163500 27.94 10.68
chr2 162304700 162306100 31.90 15.51
chr2 162445100 162446100 32.13 16.92
chr2 162567700 162568800 32.67 2.17
chr2 162597900 162599000 32.57 19.19
chr2 162645200 162646200 34.74 17.80
chr2 162669600 162671800 34.53 4.12
chr2 162701400 162702400 31.48 18.48
chr2 162754700 162755700 33.32 13.70
chr2 162924900 162925900 32.11 15.15
chr2 163057900 163058900 30.78 6.76
chr2 163130400 163133900 33.79 7.65
chr2 163160900 163162700 33.05 13.18
chr2 163234300 163235400 31.79 1.70
chr2 163307700 163310700 33.53 19.85
chr2 163327200 163328200 34.80 11.13
chr2 163663600 163664600 33.11 13.14
chr2 163738400 163739400 30.75 6.59
chr2 163939100 163940100 30.04 11.17
chr2 164001300 164002400 33.88 15.61
chr2 164046700 164050300 33.93 1.31
chr2 164072500 164073500 34.65 19.35
chr2 164134700 164136000 34.85 20.43
chr2 164194700 164195700 31.87 18.08
chr2 164267100 164268100 32.13 17.52
chr2 164281600 164284000 34.98 20.00
chr2 164337100 164338100 33.39 1.46
chr2 164440800 164441900 32.76 6.06
chr2 164531200 164533200 31.00 17.59
chr2 164675400 164676500 32.63 16.33
chr2 164785700 164787000 33.41 6.90
chr2 164835000 164836000 34.35 11.50
chr2 164894400 164895600 30.33 6.64
chr2 164917100 164918100 34.10 19.08
chr2 164943200 164944200 31.62 15.54
chr2 165047500 165048500 31.34 6.34
chr2 165094800 165095800 30.68 9.45
chr2 165126700 165129200 33.56 17.48
chr2 165186600 165187600 33.55 15.29
chr2 165318900 165319900 32.76 16.66
chr2 165344400 165345400 29.18 5.95
chr2 165378300 165379300 34.71 9.38
chr2 165418800 165419800 33.87 17.56
chr2 165447300 165448300 34.93 3.74
chr2 165497100 165498100 34.32 7.41
chr2 165628100 165629100 29.56 13.38
chr2 165683900 165684900 34.41 19.27
chr2 165737100 165738100 33.65 3.18
chr2 165761000 165763000 30.56 10.08
chr2 165801300 165803200 33.51 17.74
chr2 165817800 165818800 30.09 10.51
chr2 165864700 165868600 34.43 20.57
chr2 165880600 165881600 34.56 17.17
chr2 165935600 165936600 33.22 15.82
chr2 165997100 165998700 31.54 0.12
chr2 166033600 166034900 32.45 17.22
chr2 166108300 166109300 32.84 17.06
chr2 166151200 166152700 33.31 12.78
chr2 166230600 166231600 30.07 15.86
chr2 166311200 166313000 33.74 3.67
chr2 166368400 166369400 32.65 13.70
chr2 166444300 166448400 35.87 15.58
chr2 166462000 166463000 32.53 8.09
chr2 166705200 166713400 34.08 6.07
chr2 166809200 166810200 33.91 19.33
chr2 166838100 166841000 30.93 0.99
chr2 166861600 166863000 34.86 18.08
chr2 166927400 166928400 32.60 9.79
chr2 166951300 166952300 35.41 0.49
chr2 166959000 166960800 32.82 1.00
chr2 167020400 167021400 32.78 19.57
chr2 167251800 167252800 31.11 11.72
chr2 167291200 167292400 33.55 4.23
chr2 167445700 167446700 32.47 14.77
chr2 167483700 167485400 33.44 17.19
chr2 167568700 167569800 31.19 6.67
chr2 167684900 167685900 33.27 14.49
chr2 167746100 167749600 33.21 19.60
chr2 167834600 167835800 32.36 18.17
chr2 167845600 167846600 32.61 5.50
chr2 167928100 167929200 32.36 3.53
chr2 168222900 168224000 32.04 10.23
chr2 168418300 168419300 32.12 6.62
chr2 168631400 168632400 32.50 13.98
chr2 168697100 168698100 32.63 16.96
chr2 168736000 168737000 33.20 19.76
chr2 168737100 168742800 32.32 14.97
chr2 168810800 168814900 34.80 11.47
chr2 169039500 169040500 34.05 1.40
chr2 169068200 169070200 30.62 3.68
chr2 169154000 169155500 32.83 4.15
chr2 169192000 169193000 33.54 14.79
chr2 169302500 169303500 33.66 19.93
chr2 169403300 169405300 35.54 15.76
chr2 169463300 169464300 30.70 15.23
chr2 169506500 169507500 34.43 11.06
chr2 169603700 169604900 33.33 16.85
chr2 169623200 169624400 30.55 3.25
chr2 169723500 169724800 32.12 1.49
chr2 169739400 169740400 31.15 11.84
chr2 169863300 169864300 32.88 14.40
chr2 170048600 170049700 33.18 13.91
chr2 170080400 170081500 26.89 9.32
chr2 170337100 170338300 32.32 13.89
chr2 170384600 170385600 32.33 13.40
chr2 170423400 170424400 33.11 17.07
chr2 170454800 170455800 28.48 12.37
chr2 170500400 170502300 32.24 11.43
chr2 170620900 170623100 30.55 2.79
chr2 170643400 170646300 28.82 10.62
chr2 170659100 170660100 33.62 10.63
chr2 170709800 170711700 33.40 19.19
chr2 170769400 170770500 33.34 12.97
chr2 170839000 170840000 31.61 10.28
chr2 170892400 170895000 32.44 17.57
chr2 170922600 170924800 34.31 6.59
chr2 170994100 170997000 33.93 4.98
chr2 171000300 171002000 32.47 8.23
chr2 171242600 171243600 34.10 15.16
chr2 171265100 171266100 33.77 5.54
chr2 171279700 171282700 30.17 8.41
chr2 171307400 171309300 31.84 5.02
chr2 171350400 171351400 31.44 12.59
chr2 171377900 171379200 33.26 12.87
chr2 171419500 171420500 31.79 10.47
chr2 171493800 171494800 30.72 5.11
chr2 171558600 171559700 33.31 17.37
chr2 171928100 171929300 31.72 14.63
chr2 171938600 171940700 31.31 2.49
chr2 171967900 171968900 32.42 18.76
chr2 172250600 172251600 33.15 17.95
chr2 172331100 172332200 32.03 13.52
chr2 172363600 172364600 32.61 8.96
chr2 172401100 172402200 32.23 3.97
chr2 172417100 172419800 30.55 9.70
chr2 172465200 172466900 29.97 5.68
chr2 172525000 172526000 30.82 8.80
chr2 172555400 172556400 34.15 18.32
chr2 172571700 172574400 37.09 0.73
chr2 172623200 172624200 33.63 15.78
chr2 172641900 172644300 32.86 1.75
chr2 172657700 172658700 30.72 9.87
chr2 172713800 172716300 29.51 7.96
chr2 172871500 172872500 32.91 19.23
chr2 172908300 172911500 30.44 10.25
chr2 172942800 172943800 33.61 7.15
chr2 172993400 172994900 28.22 13.33
chr2 173275900 173276900 33.90 1.77
chr2 173337900 173338900 33.50 4.84
chr2 173411100 173412100 33.53 16.38
chr2 173478800 173479900 33.87 17.55
chr2 173499500 173500500 32.04 13.94
chr2 173832600 173833600 32.93 10.24
chr2 173916000 173917000 33.93 14.00
chr2 173995300 173996300 34.60 10.39
chr2 173998700 174000200 32.07 12.17
chr2 174175800 174176800 35.07 12.63
chr2 174294400 174295400 32.30 17.46
chr2 174297100 174298100 32.16 14.01
chr2 174351600 174353200 27.54 7.53
chr2 174410000 174411000 34.82 12.39
chr2 174438900 174441200 34.26 19.59
chr2 174542600 174548800 29.98 12.77
chr2 174638100 174641800 31.71 0.43
chr2 174719300 174720300 32.95 12.62
chr2 174751000 174752200 31.54 14.29
chr2 174798000 174801100 32.59 16.42
chr2 174822100 174823600 32.47 2.26
chr2 174846400 174847400 31.94 16.50
chr2 174875000 174876000 32.60 3.05
chr2 175022800 175023800 32.73 6.69
chr2 175142700 175143700 26.99 4.19
chr2 175157100 175158100 28.54 3.96
chr2 175286300 175287300 29.70 10.74
[truncated: 590,525 more chars]
