# Supplementary material for: Excess of genomic defects in a woolly mammoth on Wrangel island
Source: PLoS Genet. 2017 Mar 2;13(3):e1006601. doi: 10.1371/journal.pgen.1006601 (PMC5333797; doi:10.1371/journal.pgen.1006601)
Supplement: S1 Data — (ZIP) [file pgen.1006601.s019.zip › SuppFiles/Deletions.Wrangel.Fmt]

chr1 3305900 3310600 18.20 8.78
chr1 3343000 3344000 17.23 8.99
chr1 3561700 3562700 17.29 4.01
chr1 3647500 3649700 16.51 8.81
chr1 3667200 3668200 17.93 4.02
chr1 3798500 3799900 17.33 9.83
chr1 3802600 3804400 17.43 0.00
chr1 3840000 3841000 17.13 8.98
chr1 3985000 3986000 15.11 1.71
chr1 4009400 4010500 16.23 0.51
chr1 4073400 4075800 17.75 6.26
chr1 4169900 4172800 15.69 1.24
chr1 4180000 4181000 17.28 4.18
chr1 4228500 4229500 16.95 8.07
chr1 4258600 4259900 16.10 7.84
chr1 4349600 4350600 15.63 9.92
chr1 4466900 4468900 16.65 0.07
chr1 4557800 4558900 17.26 9.31
chr1 4569300 4570400 17.28 11.13
chr1 4720000 4726200 19.59 0.02
chr1 4752700 4753700 15.81 2.36
chr1 4777800 4779300 14.21 0.82
chr1 4802800 4803800 16.33 6.67
chr1 4863300 4864600 17.26 0.67
chr1 4989400 4991400 16.84 9.60
chr1 5028600 5030300 16.87 1.87
chr1 5056400 5057400 16.72 8.78
chr1 5144200 5145200 16.51 10.09
chr1 5240400 5241500 17.10 9.42
chr1 5395800 5396800 17.27 7.16
chr1 5408600 5409600 17.41 11.24
chr1 5622400 5623700 16.20 2.46
chr1 5654100 5655100 16.54 8.60
chr1 5673500 5676100 16.28 0.43
chr1 5769700 5772100 15.90 3.13
chr1 5978900 5979900 16.81 6.03
chr1 5985700 5987200 16.34 7.42
chr1 6016000 6017000 16.39 9.28
chr1 6022900 6024400 17.19 8.45
chr1 6261000 6262000 16.32 8.25
chr1 6302500 6305500 16.14 0.67
chr1 6422500 6423500 15.23 1.96
chr1 6498900 6499900 16.23 10.23
chr1 6545300 6546300 16.30 7.09
chr1 6672400 6673400 16.64 3.84
chr1 6691900 6692900 18.21 8.03
chr1 6770700 6771700 17.71 10.40
chr1 6823400 6824500 16.94 1.82
chr1 7008500 7009500 19.41 5.70
chr1 7023900 7024900 18.09 6.87
chr1 7100000 7101000 17.44 6.17
chr1 7127100 7128100 18.01 10.50
chr1 7155800 7156900 17.19 10.49
chr1 7229800 7230800 17.50 10.65
chr1 7271100 7272100 17.16 4.82
chr1 7291500 7293900 16.16 8.88
chr1 7306200 7307900 16.26 1.08
chr1 7408000 7409000 17.07 10.98
chr1 7563800 7564800 17.69 11.05
chr1 7658200 7659200 16.92 5.46
chr1 7676200 7677200 16.96 5.93
chr1 7727600 7728600 17.52 3.43
chr1 7936500 7937500 17.02 6.71
chr1 8065300 8066300 15.90 4.59
chr1 8196000 8197000 17.40 11.04
chr1 8237800 8238800 17.94 1.51
chr1 8307600 8308800 17.40 10.95
chr1 8381700 8382700 16.21 4.80
chr1 8416200 8417400 16.80 3.21
chr1 8495700 8497500 16.77 10.21
chr1 8526000 8527000 16.42 8.26
chr1 8714800 8716300 17.80 0.03
chr1 8810400 8811400 16.77 6.18
chr1 8831500 8832900 16.94 9.71
chr1 8933100 8934300 18.28 11.43
chr1 8966300 8968100 17.70 0.15
chr1 8985600 8987000 16.95 9.83
chr1 9357900 9358900 17.99 5.60
chr1 9406400 9408400 17.72 9.62
chr1 9462000 9464100 17.09 10.66
chr1 9656800 9657900 17.11 1.50
chr1 9667200 9668200 16.65 7.94
chr1 9685400 9686400 17.27 11.16
chr1 9907500 9908800 16.52 10.60
chr1 9945000 9946800 16.77 7.41
chr1 10034800 10035800 17.43 6.20
chr1 10062500 10068400 16.13 6.23
chr1 10180700 10181700 17.67 4.32
chr1 10315900 10316900 16.19 6.62
chr1 10626000 10627000 17.43 10.51
chr1 10711200 10712700 18.26 0.18
chr1 11116100 11117500 16.74 10.12
chr1 11171400 11172400 17.67 4.10
chr1 11230500 11231500 17.34 6.79
chr1 11312500 11313500 16.79 10.49
chr1 11334100 11335100 17.36 0.99
chr1 11429700 11430700 16.75 4.37
chr1 11496300 11497400 17.86 1.02
chr1 11634500 11635500 17.29 9.40
chr1 11751200 11752200 16.75 7.85
chr1 11890200 11891200 16.74 10.70
chr1 11998700 11999700 16.70 9.28
chr1 12016900 12018800 17.50 1.60
chr1 12094500 12098700 16.89 0.33
chr1 12132400 12133400 16.80 10.18
chr1 12300500 12302000 15.95 0.33
chr1 12331800 12337100 16.65 0.21
chr1 12340500 12341900 15.85 1.75
chr1 12365300 12366300 15.87 2.14
chr1 12420000 12429500 19.99 0.00
chr1 12516500 12517500 16.71 10.85
chr1 12623300 12624600 16.33 8.80
chr1 12728600 12729600 17.25 9.74
chr1 12774600 12775600 16.29 2.66
chr1 12815600 12816600 17.67 2.31
chr1 12833700 12834800 17.06 8.41
chr1 12855100 12856100 16.25 8.16
chr1 12888600 12889600 16.90 5.90
chr1 12930600 12931600 17.07 5.49
chr1 12980100 12981600 16.95 10.78
chr1 13014300 13015300 17.11 9.70
chr1 13077000 13078700 16.39 1.25
chr1 13123100 13124100 17.61 4.30
chr1 13312000 13313200 16.62 10.11
chr1 13612600 13613600 16.39 10.40
chr1 13622600 13625600 17.10 3.78
chr1 13647300 13648900 15.10 0.48
chr1 13761800 13762800 17.43 1.34
chr1 13809800 13813000 16.63 0.37
chr1 13842000 13843500 17.37 10.81
chr1 13908800 13913600 16.30 7.44
chr1 13963300 13964300 17.01 10.78
chr1 14049300 14050300 15.72 5.55
chr1 14294000 14295400 16.68 9.44
chr1 14328900 14329900 15.84 4.72
chr1 14438800 14439900 16.65 9.75
chr1 14526300 14529900 17.12 0.44
chr1 14552800 14553800 16.84 2.42
chr1 14629200 14630200 17.35 6.86
chr1 14907000 14908000 17.59 4.97
chr1 14938500 14939500 16.89 8.73
chr1 14949300 14950700 15.48 0.51
chr1 14997800 14998800 17.48 0.62
chr1 15036200 15037200 15.64 4.99
chr1 15043500 15044500 15.55 9.67
chr1 15078200 15079200 16.33 5.13
chr1 15303400 15304400 16.60 4.88
chr1 15435200 15436200 16.54 5.09
chr1 15463100 15464100 17.71 9.71
chr1 15630500 15631500 17.11 3.32
chr1 15821000 15822000 17.12 6.30
chr1 15936200 15937200 16.07 9.01
chr1 16054700 16055700 16.95 4.90
chr1 16063900 16064900 16.64 7.79
chr1 16091800 16092800 16.86 3.87
chr1 16102700 16104000 18.07 9.56
chr1 16144900 16147100 15.36 5.15
chr1 16246500 16247600 17.51 11.36
chr1 16263000 16264100 17.22 7.75
chr1 16298200 16299200 16.21 6.58
chr1 16385300 16386300 17.10 7.73
chr1 16442600 16446000 16.37 0.46
chr1 16498200 16499900 17.42 10.85
chr1 16500000 16501000 17.15 3.88
chr1 16672400 16674200 17.05 7.84
chr1 16690400 16691400 17.28 11.14
chr1 16940000 16949400 16.54 8.20
chr1 16977700 16978700 17.22 5.86
chr1 16981400 16982400 17.25 1.65
chr1 17184800 17185800 16.75 6.52
chr1 17250100 17251700 15.52 5.26
chr1 17405100 17413600 16.38 0.83
chr1 17484100 17485100 17.87 10.03
chr1 17554300 17555400 18.32 11.86
chr1 17592800 17593800 16.97 10.57
chr1 17634300 17635300 17.10 5.95
chr1 17831200 17833000 17.76 11.36
chr1 17861300 17862300 17.61 1.79
chr1 17903300 17904300 17.68 7.84
chr1 17957600 17959900 17.09 0.04
chr1 17960000 17962100 14.29 0.02
chr1 17982300 17983300 15.76 0.90
chr1 18044200 18045500 17.13 9.96
chr1 18196400 18197400 15.96 8.40
chr1 18246200 18247200 16.21 1.01
chr1 18476700 18478300 16.70 10.71
chr1 18560000 18561000 17.12 2.65
chr1 18613300 18614400 16.63 4.41
chr1 18741000 18742500 17.10 9.51
chr1 18804000 18805000 16.47 4.32
chr1 18921000 18922100 17.21 6.49
chr1 19054200 19055200 17.80 8.57
chr1 19070100 19071100 17.81 5.96
chr1 19086600 19088300 16.38 0.68
chr1 19167300 19168300 17.37 9.67
chr1 19413100 19414100 15.85 6.53
chr1 19474200 19475500 16.42 9.92
chr1 19511000 19512100 16.20 7.72
chr1 19748000 19749200 17.01 9.93
chr1 19905900 19906900 17.74 5.39
chr1 19989100 19990100 15.25 7.34
chr1 20351400 20352400 17.45 10.54
chr1 20380600 20381800 16.58 0.21
chr1 20447000 20448000 17.20 10.05
chr1 20506400 20509100 16.68 0.49
chr1 20528500 20529500 17.12 4.21
chr1 20576000 20577000 16.90 6.38
chr1 20589500 20590600 17.30 9.03
chr1 20651100 20652100 17.51 4.54
chr1 20680000 20681100 17.45 10.59
chr1 20835300 20836400 17.27 10.39
chr1 20992800 20993800 17.52 11.16
chr1 21063400 21064400 16.84 9.09
chr1 21086700 21087800 17.50 9.18
chr1 21116600 21117700 17.55 8.77
chr1 21204900 21205900 16.33 9.25
chr1 21221500 21222500 16.16 9.55
chr1 21412000 21413100 16.91 9.02
chr1 21467000 21468900 16.76 10.71
chr1 21623200 21624200 16.50 9.96
chr1 21850500 21851500 17.58 6.53
chr1 22076000 22079600 14.25 3.41
chr1 22297200 22298400 16.30 5.86
chr1 22309200 22310200 16.64 7.18
chr1 22454400 22455400 15.71 0.35
chr1 22495500 22496500 16.83 3.00
chr1 22607100 22608300 18.09 9.35
chr1 22636500 22637500 17.14 9.09
chr1 22647300 22648300 16.29 3.00
chr1 22766900 22767900 17.35 6.94
chr1 22801400 22802400 17.35 9.19
chr1 22823200 22824200 16.82 9.98
chr1 22854100 22855100 16.94 2.12
chr1 23024400 23025500 17.62 8.54
chr1 23113700 23114800 17.11 10.38
chr1 23232000 23233000 16.88 9.44
chr1 23294700 23296300 18.02 2.04
chr1 23715200 23716200 17.95 7.09
chr1 23776900 23777900 17.05 6.08
chr1 23784000 23785400 16.55 6.13
chr1 23822500 23823500 17.17 7.14
chr1 23971400 23972400 17.54 10.69
chr1 24020000 24021400 18.04 11.06
chr1 24132800 24133800 17.26 2.21
chr1 24197000 24198000 17.20 8.75
chr1 24227600 24228700 17.68 0.77
chr1 24275700 24276700 16.74 8.69
chr1 24312700 24313700 16.04 5.89
chr1 24810100 24811200 16.40 2.06
chr1 24849900 24851400 20.51 0.70
chr1 24878900 24879900 16.12 4.43
chr1 24895600 24897300 16.79 9.77
chr1 25292400 25293400 16.97 8.99
chr1 25427200 25428200 17.38 3.16
chr1 25490500 25491500 17.62 9.07
chr1 25558200 25559400 17.08 9.88
chr1 25681500 25682700 17.23 10.65
chr1 25996500 25997500 16.89 9.87
chr1 26100000 26103200 17.18 6.76
chr1 26175200 26176300 17.54 6.52
chr1 26181000 26185700 17.76 0.33
chr1 26316500 26317500 17.70 9.65
chr1 26362900 26363900 17.02 5.14
chr1 26496800 26499900 19.58 0.28
chr1 26534500 26535500 17.53 3.18
chr1 26582500 26584000 17.00 9.51
chr1 26706200 26707200 16.60 7.34
chr1 26748900 26752000 16.41 1.27
chr1 26780100 26782100 16.92 10.27
chr1 26832100 26833100 15.65 10.16
chr1 26947300 26948600 17.72 9.63
chr1 27402600 27403600 17.09 11.08
chr1 27637500 27638500 17.50 6.68
chr1 27725000 27726000 16.68 5.96
chr1 28060000 28061000 17.27 9.84
chr1 28141300 28142300 16.82 8.90
chr1 28306600 28307600 15.77 6.61
chr1 28507900 28509200 17.48 9.76
chr1 28666700 28667700 16.08 7.59
chr1 28688200 28689300 16.37 6.68
chr1 28705700 28706800 15.90 1.12
chr1 28776700 28777700 15.55 8.58
chr1 28985000 28986000 17.05 9.78
chr1 29000000 29001000 17.56 10.05
chr1 29202900 29203900 17.12 10.64
chr1 29603900 29608900 15.75 4.53
chr1 29704100 29705300 15.65 0.79
chr1 29741300 29742300 16.49 7.08
chr1 29803100 29804100 17.31 3.36
chr1 29824000 29825000 16.76 7.96
chr1 30016700 30017700 17.43 1.51
chr1 30125900 30126900 16.51 10.02
chr1 30196200 30197200 17.67 10.82
chr1 30240900 30241900 18.42 3.15
chr1 30291900 30292900 17.24 3.28
chr1 30312300 30313300 15.31 1.84
chr1 30387500 30388500 17.33 10.57
chr1 30697800 30698800 17.11 7.36
chr1 30894200 30895200 17.16 5.44
chr1 30965900 30967000 16.85 9.47
chr1 31160300 31161300 17.65 5.49
chr1 31196800 31197800 17.44 5.04
chr1 31352500 31353500 17.21 8.82
chr1 31471400 31472500 17.84 10.98
chr1 31568100 31573800 18.05 4.49
chr1 31580000 31581000 16.95 2.61
chr1 31605100 31606100 16.68 6.61
chr1 31795800 31796900 16.69 5.21
chr1 31907100 31908100 17.86 4.77
chr1 31927000 31928000 17.15 2.13
chr1 31987400 31988400 17.02 9.40
chr1 32018800 32019800 19.41 4.48
chr1 32022300 32023300 17.49 11.07
chr1 32202700 32205500 17.64 1.30
chr1 32430800 32431900 17.34 10.44
chr1 32509500 32510500 17.33 2.39
chr1 32585600 32592100 17.03 2.00
chr1 32657700 32658700 16.58 5.09
chr1 32752500 32753500 16.76 8.23
chr1 32794100 32795100 16.24 6.12
chr1 32803900 32804900 15.46 0.47
chr1 32840700 32841700 17.61 11.27
chr1 32981800 32984500 20.29 0.17
chr1 33207600 33209800 17.11 1.41
chr1 33347700 33348700 18.03 6.52
chr1 33420000 33421100 16.69 6.44
chr1 33527800 33528800 17.21 3.88
chr1 33610300 33611300 15.86 1.94
chr1 33634500 33635500 17.04 4.16
chr1 33678100 33679100 15.80 3.26
chr1 33695400 33696500 18.09 11.66
chr1 33725500 33726800 17.09 7.62
chr1 33756400 33757600 16.60 1.39
chr1 33797400 33798400 17.36 9.07
chr1 33854000 33855100 17.82 6.09
chr1 33876800 33877800 17.20 5.70
chr1 33936100 33937700 16.82 4.76
chr1 33963500 33964600 17.86 11.15
chr1 34066300 34067300 18.16 6.36
chr1 34155500 34156500 17.39 10.33
chr1 34208200 34209200 17.18 7.36
chr1 34620500 34621600 17.30 3.93
chr1 34829800 34830900 16.62 8.22
chr1 34992900 34993900 16.07 6.66
chr1 35134400 35136700 18.59 0.49
chr1 35140000 35141000 17.86 9.86
chr1 35280200 35286900 16.38 2.64
chr1 35320400 35321400 17.09 5.65
chr1 35395100 35396100 16.48 3.82
chr1 35480400 35482600 16.29 9.57
chr1 35743100 35745900 17.18 1.11
chr1 35784000 35785200 17.00 4.64
chr1 35880000 35881000 18.17 5.65
chr1 35953000 35954100 16.84 5.19
chr1 36380600 36383300 17.25 9.06
chr1 36671900 36673200 17.42 11.15
chr1 36738800 36739800 16.70 9.05
chr1 36746400 36749000 17.35 0.00
chr1 36768700 36769700 17.82 5.35
chr1 36850700 36851700 18.25 2.15
chr1 36967700 36969600 17.21 9.78
chr1 37305800 37307200 18.65 2.18
chr1 37412500 37413500 17.80 5.40
chr1 37508300 37510200 17.82 0.34
chr1 37681600 37682600 16.66 9.04
chr1 37711600 37712600 20.67 3.22
chr1 38110100 38111100 17.31 4.85
chr1 38298800 38299800 18.29 1.19
chr1 38445800 38446800 17.85 7.15
chr1 38640000 38641000 17.03 5.80
chr1 38723000 38724000 17.79 9.51
chr1 38800500 38801700 18.20 9.16
chr1 38955100 38956100 17.61 9.25
chr1 38960300 38961400 17.16 7.08
chr1 38997600 38998700 16.98 6.52
chr1 39000100 39001100 16.66 9.65
chr1 39026400 39027400 17.20 11.09
chr1 39088600 39089700 17.54 1.84
chr1 39213800 39219900 13.37 3.09
chr1 39222700 39223700 15.89 4.05
chr1 39269000 39270000 17.04 3.84
chr1 39518800 39519900 16.55 0.00
chr1 39585200 39586200 17.63 5.87
chr1 39732500 39735700 17.66 0.00
chr1 39843300 39844300 17.81 8.63
chr1 40043800 40047300 14.17 0.13
chr1 40088500 40089800 15.58 0.48
chr1 40177800 40178900 17.30 9.06
chr1 40210200 40211600 13.98 0.30
chr1 40348100 40349200 17.64 9.73
chr1 40380800 40383300 17.10 0.02
chr1 40470300 40471400 19.46 0.69
chr1 40543900 40544900 19.03 9.79
chr1 40595700 40598500 17.26 9.39
chr1 40836600 40839500 17.92 5.91
chr1 40951700 40954000 17.88 7.95
chr1 40968700 40969900 18.42 7.85
chr1 41021000 41022000 16.36 6.69
chr1 41047700 41048700 17.87 1.96
chr1 41108000 41111200 17.22 0.00
chr1 41405600 41406600 16.32 3.34
chr1 41421600 41422600 17.07 2.89
chr1 41524600 41530700 17.36 3.28
chr1 41578800 41579800 16.61 1.02
chr1 41613200 41617200 16.68 5.98
chr1 41620000 41622800 17.28 9.24
chr1 41710200 41711200 16.85 8.71
chr1 41728600 41730100 18.72 1.03
chr1 41843600 41844600 15.69 0.93
chr1 41875700 41877000 18.75 0.00
chr1 41907900 41908900 17.59 8.08
chr1 42232500 42239500 18.00 0.11
chr1 42241500 42242500 17.28 7.42
chr1 42267500 42268500 17.53 9.61
chr1 42341200 42342200 16.88 8.91
chr1 42792700 42795100 18.51 0.04
chr1 42853000 42854000 17.50 7.20
chr1 43087700 43088700 17.58 2.48
chr1 43138000 43139600 18.12 0.80
chr1 43143900 43146100 14.74 0.18
chr1 43183600 43184600 17.49 4.59
chr1 43238400 43239400 16.07 6.22
chr1 43340000 43346500 15.93 0.04
chr1 43407200 43409700 18.90 2.56
chr1 43461300 43462300 16.76 0.71
chr1 43524500 43525500 17.56 3.18
chr1 43576100 43577100 16.97 10.75
chr1 43652300 43653300 15.84 8.18
chr1 43753600 43758000 17.46 4.19
chr1 43775800 43777000 17.22 5.83
chr1 43808200 43809200 16.93 1.55
chr1 43846800 43847900 19.10 2.76
chr1 44088000 44089100 17.82 0.23
chr1 44116800 44117800 17.73 5.47
chr1 44187300 44188400 17.53 0.28
chr1 44206900 44207900 15.54 3.60
chr1 44383200 44384200 17.85 5.02
chr1 44417500 44418500 17.37 7.84
chr1 44529500 44530900 18.50 0.01
chr1 44601300 44602400 16.82 3.81
chr1 44665600 44666600 20.24 1.38
chr1 44683100 44684100 17.55 2.45
chr1 44770700 44773400 19.61 0.12
chr1 44787600 44789400 16.93 1.99
chr1 44878200 44879200 16.26 5.75
chr1 44896500 44898800 18.15 0.49
chr1 44953300 44957200 19.79 10.68
chr1 45095000 45096800 17.76 0.00
chr1 45114700 45115800 18.30 0.92
chr1 45493000 45494000 17.65 7.93
chr1 45651700 45652900 17.02 0.36
chr1 45814900 45815900 16.43 2.65
chr1 45833200 45835000 17.15 0.24
chr1 46115500 46116500 18.23 8.91
chr1 46193200 46194200 17.41 7.49
chr1 46316700 46317700 17.66 2.73
chr1 46408600 46410500 17.28 10.37
chr1 46580800 46581800 17.20 10.94
chr1 46613200 46615000 16.10 0.40
chr1 46712100 46713200 17.51 1.08
chr1 46877300 46878300 17.02 1.74
chr1 47133000 47134100 17.78 0.46
chr1 47161500 47162500 17.19 8.71
chr1 47255300 47256300 17.32 8.14
chr1 47362700 47366500 17.30 4.34
chr1 47406900 47407900 17.30 6.18
chr1 47438500 47439600 17.04 0.31
chr1 47491200 47492200 17.65 7.95
chr1 47736500 47737500 17.88 3.52
chr1 47817600 47818600 17.29 6.69
chr1 47927000 47928000 17.91 4.20
chr1 48056200 48057200 17.32 4.91
chr1 48122600 48124100 16.93 10.91
chr1 48192900 48193900 17.09 10.27
chr1 48204100 48205100 17.59 7.37
chr1 48271400 48272400 16.95 4.85
chr1 48338100 48339100 16.26 7.21
chr1 48568700 48569700 17.82 11.48
chr1 48617300 48618300 17.32 2.23
chr1 48808800 48809800 18.01 9.05
chr1 48836200 48838300 17.36 11.25
chr1 49058600 49059600 17.09 10.04
chr1 49062200 49063300 17.26 9.44
chr1 49201500 49202500 17.42 8.06
chr1 49327000 49332400 18.06 0.16
chr1 49534300 49535300 16.15 10.46
chr1 49654300 49655300 18.10 1.60
chr1 49683500 49684500 17.41 1.52
chr1 49709900 49711800 15.59 0.43
chr1 49741300 49742300 16.76 6.86
chr1 49950100 49957300 14.40 6.19
chr1 50012300 50013300 17.76 4.28
chr1 50045800 50046800 15.95 0.89
chr1 50137600 50138700 16.76 10.30
chr1 50218800 50219900 17.53 0.23
chr1 50252700 50253800 17.90 7.00
chr1 50260400 50261700 16.80 5.67
chr1 50304800 50305800 16.78 10.09
chr1 50464400 50465700 16.83 1.99
chr1 50507100 50508700 17.38 9.49
chr1 50576200 50577300 18.26 10.15
chr1 50620100 50621100 17.03 2.23
chr1 50705500 50706900 17.04 0.24
chr1 50763500 50764500 17.69 3.74
chr1 50914500 50915500 17.68 6.44
chr1 50933300 50934300 18.31 4.73
chr1 51172100 51173100 17.78 9.16
chr1 51281700 51282700 16.52 10.59
chr1 51301400 51302800 19.54 1.79
chr1 51395600 51397400 17.91 0.68
chr1 51561300 51564200 16.25 7.28
chr1 51590700 51591700 16.76 6.14
chr1 51662200 51663300 17.56 11.17
chr1 51900800 51901900 16.82 8.22
chr1 51932500 51933500 16.40 10.11
chr1 52049100 52050100 16.94 8.30
chr1 52298400 52299500 17.26 9.89
chr1 52494700 52495900 18.94 2.22
chr1 52541500 52542500 17.53 9.53
chr1 52713500 52714600 16.92 10.04
chr1 52789300 52790300 17.52 11.18
chr1 52898200 52899600 18.34 0.45
chr1 52990100 52991400 18.31 11.74
chr1 53096700 53097800 17.73 10.22
chr1 53172300 53173300 17.15 7.18
chr1 53309200 53310400 17.56 0.89
chr1 53360000 53361000 17.59 10.59
chr1 53416700 53418100 17.79 11.55
chr1 53448600 53449600 17.26 6.89
chr1 53486100 53487200 16.59 1.18
chr1 53516200 53517400 17.41 11.06
chr1 53520800 53521800 17.65 2.07
chr1 53558500 53559900 18.47 6.86
chr1 53606300 53607300 17.20 10.67
chr1 53638100 53639300 16.26 3.78
chr1 53695500 53696500 17.54 4.97
chr1 53752200 53753200 17.19 5.51
chr1 53890800 53891800 17.06 5.41
chr1 54022100 54023100 17.67 8.90
chr1 54083500 54091000 17.36 9.68
chr1 54247100 54248200 18.19 0.22
chr1 54264700 54266600 17.17 8.81
chr1 54354900 54355900 16.57 1.32
chr1 54417900 54419900 16.80 7.30
chr1 54420000 54421000 17.62 10.24
chr1 54531600 54536700 17.57 4.91
chr1 54549000 54550000 16.91 9.19
chr1 54749900 54750900 16.50 8.94
chr1 54834700 54836100 15.45 5.01
chr1 54989900 54991600 19.54 0.61
chr1 55021600 55022600 17.42 1.45
chr1 55234900 55236400 17.96 0.53
chr1 55288000 55289000 17.18 8.71
chr1 55314000 55316000 14.70 0.15
chr1 55320600 55321600 16.26 7.05
chr1 55512800 55513800 18.90 4.34
chr1 55567700 55568800 16.61 0.72
chr1 55635600 55637300 17.89 0.03
chr1 55653000 55655900 17.45 11.07
chr1 55678900 55679900 17.36 2.20
chr1 55774600 55777200 19.32 0.00
chr1 55861700 55863100 17.12 9.81
chr1 55884600 55885800 18.57 4.93
chr1 55935300 55936300 16.54 7.76
chr1 56189700 56191000 16.57 1.10
chr1 56248600 56249700 16.59 10.27
chr1 56532800 56534100 17.45 10.68
chr1 56735700 56739700 15.89 3.62
chr1 56757400 56758600 17.04 5.96
chr1 56869700 56870700 17.37 8.32
chr1 56974900 56975900 17.16 8.13
chr1 57073900 57074900 16.79 7.25
chr1 57093700 57095200 16.48 8.15
chr1 57152800 57153800 17.04 10.95
chr1 57217400 57218400 16.80 7.80
chr1 57276000 57277500 16.79 10.14
chr1 57391600 57392600 16.92 10.84
chr1 57525200 57526300 16.39 5.90
chr1 57555400 57556600 15.25 2.96
chr1 57580900 57582100 16.30 7.44
chr1 57641700 57642700 15.78 4.53
chr1 57686900 57689200 15.53 8.12
chr1 57821600 57823200 18.14 0.39
chr1 57840900 57843000 16.33 0.18
chr1 57864200 57866400 17.92 11.27
chr1 57890700 57891700 18.66 2.35
chr1 57938300 57939300 17.09 3.50
chr1 58320500 58321500 17.52 9.61
chr1 58342300 58343300 17.68 9.84
chr1 58803700 58805000 19.77 0.66
chr1 58862600 58863600 16.65 7.09
chr1 59186200 59187200 17.07 10.99
chr1 59296100 59297100 18.36 8.52
chr1 59510100 59511100 16.37 6.03
chr1 59569500 59570800 16.61 10.05
chr1 59612900 59613900 16.24 7.58
chr1 59630600 59631600 16.05 6.76
chr1 59707500 59709000 16.57 10.28
chr1 60034200 60035200 17.26 9.85
chr1 60073100 60075200 15.78 8.68
chr1 60312100 60316700 13.45 0.20
chr1 60461200 60462700 16.84 10.92
chr1 60520100 60521100 17.82 10.95
chr1 60550000 60551000 17.49 8.98
chr1 60644600 60645700 16.89 6.11
chr1 60757300 60758600 17.38 10.85
chr1 60796600 60797600 16.21 1.99
chr1 60800100 60801100 16.44 10.64
chr1 60823900 60825800 16.61 7.17
chr1 60872900 60873900 16.64 6.42
chr1 61025600 61027100 16.79 9.46
chr1 61191200 61192200 16.33 9.64
chr1 61433000 61434000 15.73 6.60
chr1 61451800 61452800 17.14 5.26
chr1 61460200 61461200 17.72 9.78
chr1 61765900 61766900 16.53 6.87
chr1 61805300 61806500 17.51 3.99
chr1 61872900 61874000 18.93 0.55
chr1 61888800 61889800 16.54 9.31
chr1 61920200 61923500 17.22 0.25
chr1 62183300 62184900 18.80 0.69
chr1 62430100 62431700 16.11 9.02
chr1 62636500 62637500 15.96 4.80
chr1 62724900 62725900 17.23 8.57
chr1 62790600 62791600 17.02 2.98
chr1 62877700 62878700 18.73 6.13
chr1 62938500 62939900 17.84 10.21
chr1 62940200 62943800 15.65 2.55
chr1 62983400 62986000 16.10 0.39
chr1 63097300 63098300 16.62 5.80
chr1 63243600 63244600 16.63 8.72
chr1 63273800 63274800 17.22 0.86
chr1 63424700 63425700 18.04 9.51
chr1 63455300 63456300 17.40 1.89
chr1 63573600 63574600 17.63 9.14
chr1 63695000 63696100 17.34 10.70
chr1 63780500 63782400 16.14 1.97
chr1 63810700 63811700 16.38 2.82
chr1 63912200 63913900 17.00 10.26
chr1 63953100 63955600 17.34 0.05
chr1 64004400 64005400 16.59 4.49
chr1 64137300 64138400 17.17 10.90
chr1 64158200 64159900 16.63 0.28
chr1 64245100 64246100 17.34 8.90
chr1 64285400 64286400 16.94 10.61
chr1 64418400 64419900 16.39 8.85
chr1 64534800 64539900 17.54 0.06
chr1 64540000 64547900 17.54 0.04
chr1 64972500 64973500 16.55 9.91
chr1 65005300 65006700 15.66 6.44
chr1 65020300 65021300 16.59 10.25
chr1 65178900 65179900 16.71 3.26
chr1 65190000 65193700 13.40 0.24
chr1 65300000 65307600 16.67 1.96
chr1 65436900 65437900 16.61 6.40
chr1 65693000 65694000 17.63 9.51
chr1 65701400 65702400 17.66 7.80
chr1 65978800 65979800 17.86 10.59
chr1 66018900 66019900 16.77 10.19
chr1 66085200 66086900 17.28 9.99
chr1 66451800 66452800 16.79 5.61
chr1 67052100 67053100 16.80 10.27
chr1 67089100 67090100 16.92 2.05
chr1 67251000 67252000 16.43 10.27
chr1 67289600 67291800 16.10 9.20
chr1 67620000 67621000 16.69 6.19
chr1 67670300 67671600 15.48 9.51
chr1 67954300 67955300 16.32 8.53
chr1 68371800 68372800 15.65 3.50
chr1 68414400 68415400 16.65 9.20
chr1 68558800 68559800 16.02 8.29
chr1 68569500 68571300 17.85 1.07
chr1 68600000 68602000 16.58 9.57
chr1 68634200 68635200 17.32 9.25
chr1 68651600 68653400 16.95 0.20
chr1 68832100 68833100 18.93 4.81
chr1 68882800 68887700 18.79 6.98
chr1 69396100 69397100 17.82 1.72
chr1 69421400 69422400 17.39 7.88
chr1 69448800 69449800 16.23 4.37
chr1 69592200 69593200 17.48 4.14
chr1 69675400 69676400 16.94 9.91
chr1 69854000 69855000 18.07 0.05
chr1 69872800 69877200 17.27 0.26
chr1 69891100 69892400 16.42 7.95
chr1 69923700 69925500 16.78 0.11
chr1 70596000 70599500 16.57 0.17
chr1 70608700 70613800 15.75 0.01
chr1 70700000 70701000 18.25 1.78
chr1 70752300 70753600 16.55 1.02
chr1 70849600 70850600 16.90 7.78
chr1 70906000 70907000 16.80 4.81
chr1 71117300 71118300 16.90 10.16
chr1 71377100 71378100 16.95 0.22
chr1 71437600 71438600 17.13 10.75
chr1 71515500 71516500 17.72 8.82
chr1 71535000 71536000 16.41 7.18
chr1 71632500 71633500 15.85 8.36
chr1 71722100 71723100 16.61 3.68
chr1 71762400 71763500 17.08 11.04
chr1 71987500 71988800 17.14 11.09
chr1 72278900 72279900 17.03 2.33
chr1 72280000 72281000 17.70 4.75
chr1 72369300 72370300 17.57 8.93
chr1 72388400 72395200 18.52 2.46
chr1 72427500 72428500 16.86 10.52
chr1 72534900 72535900 17.39 11.18
chr1 72832200 72834300 16.25 2.62
chr1 73005000 73006000 17.42 3.36
chr1 73058200 73059200 18.13 6.31
chr1 73074200 73079900 17.12 1.89
chr1 73250400 73251600 16.73 2.65
chr1 73281400 73283400 16.41 6.15
chr1 73310700 73311700 16.63 8.90
chr1 73356400 73359900 17.45 9.15
chr1 73360000 73362400 18.15 9.17
chr1 73600500 73601800 16.76 9.41
chr1 73668800 73669800 16.00 6.25
chr1 73809600 73810600 16.85 10.54
chr1 73998000 73999000 16.39 7.88
chr1 74235200 74236200 17.16 9.98
chr1 74316300 74318700 16.63 0.49
chr1 74550200 74559100 16.32 7.05
chr1 74575300 74576300 17.59 8.27
chr1 74728600 74729700 16.93 3.60
chr1 74765700 74774600 17.06 0.11
chr1 75005000 75006000 16.94 2.99
chr1 75176900 75177900 18.95 5.84
chr1 75182500 75184100 18.80 7.97
chr1 75211000 75212900 18.44 0.06
chr1 75340000 75341100 17.57 0.16
chr1 75385400 75386400 17.43 10.09
chr1 75406600 75407600 17.37 5.21
chr1 75467400 75468900 16.62 1.13
chr1 75515600 75516600 16.10 7.42
chr1 75661900 75662900 16.95 10.50
chr1 76104600 76105600 16.20 6.92
chr1 76342900 76343900 16.39 9.53
chr1 76455900 76458900 17.62 9.98
chr1 76725400 76731100 16.80 2.65
chr1 76863100 76864100 17.65 8.19
chr1 76968000 76969200 17.20 9.45
chr1 77032700 77033700 16.12 4.62
chr1 77335800 77336800 16.26 8.56
chr1 77491400 77493200 19.64 0.43
chr1 77636600 77638900 17.14 0.45
chr1 77926300 77927400 16.96 0.64
chr1 77946900 77950100 18.26 1.77
chr1 77990700 77992000 17.88 11.02
chr1 78036100 78037600 16.78 10.51
chr1 78111800 78112900 16.30 9.07
chr1 78251600 78252900 19.14 0.55
chr1 78516700 78518300 17.00 8.48
chr1 78709800 78710800 16.87 8.67
chr1 78769500 78770500 17.38 7.13
chr1 79096600 79097600 16.81 9.58
chr1 79109800 79110800 17.66 3.26
chr1 79187500 79188500 16.70 4.26
chr1 79316400 79317400 17.53 9.50
chr1 79335800 79337100 17.39 10.49
chr1 79440000 79441600 16.85 0.00
chr1 79644100 79645300 17.86 8.25
chr1 79731100 79732100 17.13 5.84
chr1 79908100 79909400 16.38 2.81
chr1 79980200 79983200 15.30 0.12
chr1 80040100 80041100 16.97 9.96
chr1 80060000 80061900 17.84 11.12
chr1 80104300 80105400 16.31 10.14
chr1 80178600 80179800 17.45 8.59
chr1 80200000 80201000 15.92 4.15
chr1 80224000 80225400 16.60 9.60
chr1 80244700 80245700 16.56 7.13
chr1 80294700 80295700 16.58 6.57
chr1 80398900 80399900 16.39 4.18
chr1 80400000 80408400 17.08 6.44
chr1 80574000 80575200 17.60 9.67
chr1 80697800 80699900 12.62 0.08
chr1 80884900 80885900 18.05 6.37
chr1 81306900 81307900 16.45 10.18
chr1 81335700 81336700 16.16 8.18
chr1 81378100 81379100 15.43 0.61
chr1 81417800 81419200 15.86 8.73
chr1 81481100 81482100 17.00 8.24
chr1 81507800 81508800 16.91 3.11
chr1 81542000 81543000 17.31 9.20
chr1 81726200 81727200 17.52 3.02
chr1 81757700 81758700 17.68 9.60
chr1 81786600 81790800 14.75 3.70
chr1 81896500 81897800 15.87 10.02
chr1 81909300 81911100 16.86 9.74
chr1 81920000 81921000 16.47 10.64
chr1 81953000 81954000 16.74 10.23
chr1 81983200 81984200 16.91 5.99
chr1 82026700 82027700 17.20 7.91
chr1 82051500 82054400 16.86 5.85
chr1 82157000 82158000 17.02 10.84
chr1 82284000 82285000 17.09 7.97
chr1 82300000 82301200 17.36 0.23
chr1 82340000 82341000 16.03 4.34
chr1 82505700 82506700 15.82 6.68
chr1 82525900 82527000 16.71 0.30
chr1 82551000 82552000 16.22 9.23
chr1 82671700 82672700 15.62 2.62
chr1 82727100 82728400 17.32 0.72
chr1 82757500 82758500 16.91 1.81
chr1 82869800 82870800 17.50 6.61
chr1 83014200 83015200 17.85 10.27
chr1 83124800 83125800 16.92 9.39
chr1 83345500 83346500 17.16 4.07
chr1 83423700 83424700 15.97 10.13
chr1 83490800 83491800 17.13 10.03
chr1 83590000 83591000 16.09 8.23
chr1 83622300 83623300 17.10 8.48
chr1 83847500 83850400 14.55 0.36
chr1 84658900 84659900 17.35 8.99
chr1 85088500 85089500 17.11 2.51
chr1 85424900 85426000 17.88 7.53
chr1 85458700 85459800 17.13 11.04
chr1 85481100 85483400 16.17 9.47
chr1 85625600 85626600 16.22 6.74
chr1 85660400 85661600 17.06 9.73
chr1 85965600 85966600 16.71 9.63
chr1 86093300 86094300 17.12 7.36
chr1 86335800 86336800 15.80 9.36
chr1 86417700 86418700 15.65 6.21
chr1 86482200 86483200 16.49 5.09
chr1 86615500 86616500 16.44 10.55
chr1 86688900 86689900 16.88 9.28
chr1 86754900 86756500 15.27 9.07
chr1 86901100 86902100 16.98 6.78
chr1 86937200 86938800 17.71 0.04
chr1 86965300 86967200 18.83 0.42
chr1 87206100 87207400 16.28 0.92
chr1 87404400 87406200 16.97 0.31
chr1 87472000 87473000 16.42 5.91
chr1 87501000 87502000 17.08 10.53
chr1 87555300 87556300 16.41 2.75
chr1 87617000 87618000 16.39 8.54
chr1 87628300 87633500 16.09 5.24
chr1 87648000 87651400 13.06 4.09
chr1 87765200 87767100 15.98 10.09
chr1 87790500 87791500 16.74 7.87
chr1 87831300 87832300 15.75 8.70
chr1 87896900 87897900 17.26 9.87
chr1 87982800 87983800 16.47 2.81
chr1 88369900 88371100 17.30 8.90
chr1 88453600 88457300 16.36 0.34
chr1 88463600 88464700 16.86 9.66
chr1 88543600 88545700 16.99 0.54
chr1 88603100 88604100 16.47 9.90
chr1 88662100 88663100 16.84 8.64
chr1 88702000 88703100 16.06 9.63
chr1 89100200 89101200 17.60 11.18
chr1 89400000 89408100 16.67 0.37
chr1 89529200 89530200 17.46 0.52
chr1 89595400 89596400 16.63 4.88
chr1 89638900 89639900 17.68 2.98
chr1 89640000 89641000 16.96 7.91
chr1 89850900 89857200 15.15 0.04
chr1 89882600 89883600 16.67 8.12
chr1 90004600 90005600 17.51 10.99
chr1 90208100 90209100 17.53 11.02
chr1 90282700 90283700 16.46 9.73
chr1 90306200 90307600 17.26 9.95
chr1 90448400 90451300 17.05 5.93
chr1 90590900 90591900 16.01 4.34
chr1 90762400 90763500 17.94 11.52
chr1 90802700 90803700 17.75 3.86
chr1 90870300 90875900 16.46 1.28
chr1 90943700 90944700 16.57 2.74
chr1 91248500 91249500 16.75 8.43
chr1 91563200 91564200 17.22 8.82
chr1 91626900 91628000 16.95 9.83
chr1 91698200 91699200 16.21 7.60
chr1 91905900 91907000 16.25 8.58
chr1 92123700 92124700 18.18 10.57
chr1 92223300 92224300 16.66 3.10
chr1 92352600 92353700 17.03 11.03
chr1 92436700 92437700 17.04 2.08
chr1 92547500 92548500 16.95 5.16
chr1 92653400 92658500 17.32 2.30
chr1 92822700 92823700 17.30 10.00
chr1 92856800 92858300 17.43 1.85
chr1 92913900 92917800 16.73 6.47
chr1 92977900 92979000 16.77 6.25
chr1 93008400 93009400 16.81 1.93
chr1 93133200 93134200 16.25 3.73
chr1 93180400 93181400 15.99 8.85
chr1 93380100 93381100 16.57 4.03
chr1 93452200 93453200 16.55 6.48
chr1 93670300 93671300 16.64 9.83
chr1 93735900 93737100 16.71 9.94
chr1 93770300 93773000 18.20 0.18
chr1 93927900 93928900 16.84 6.93
chr1 94004100 94006600 18.08 0.45
chr1 94121500 94123300 16.08 9.11
chr1 94195900 94196900 16.45 8.44
chr1 94218000 94219000 17.48 5.13
chr1 94283900 94285500 16.63 0.40
chr1 94620900 94622000 17.47 3.88
chr1 94660200 94661200 17.22 7.80
chr1 94858900 94859900 15.72 4.58
chr1 94981400 94982400 17.15 4.43
chr1 95068900 95070000 17.22 7.97
chr1 95242600 95243600 17.37 11.21
chr1 95486800 95491700 16.46 7.55
chr1 95509100 95510100 18.00 1.10
chr1 95592600 95593600 15.62 1.77
chr1 95836600 95837600 18.31 5.41
chr1 95840000 95841000 17.43 8.77
chr1 96029200 96030200 15.54 8.19
chr1 96151300 96152600 15.33 9.80
chr1 96309300 96310300 16.39 1.41
chr1 96347200 96348200 16.34 7.76
chr1 96388300 96389300 16.28 8.59
chr1 96426100 96427100 16.05 7.86
chr1 96442900 96443900 17.39 4.02
chr1 96461200 96462200 17.37 10.57
chr1 96645800 96646800 16.48 1.38
chr1 96713800 96714800 16.47 10.10
chr1 96856500 96857500 17.26 5.28
chr1 96911200 96913900 16.16 9.86
chr1 96997800 96998800 17.10 2.11
chr1 97041800 97042800 16.44 7.07
chr1 97084800 97085800 16.89 9.93
chr1 97255900 97256900 17.04 5.99
chr1 97280000 97285000 15.16 4.31
chr1 97409700 97410700 16.34 4.99
chr1 97538700 97539700 17.57 6.81
chr1 97540000 97541000 16.61 9.84
chr1 97564100 97565100 16.91 8.14
chr1 97880000 97881000 17.04 9.55
chr1 97930700 97931700 17.15 2.88
chr1 98002700 98004500 18.94 0.34
chr1 98041700 98042800 17.62 7.73
chr1 98162200 98163400 17.55 0.03
chr1 98381300 98382500 16.10 10.05
chr1 98503600 98504700 16.67 1.91
chr1 98532900 98535400 16.33 10.18
chr1 98664000 98665000 17.05 4.14
chr1 98914400 98918400 16.47 10.20
chr1 98926300 98927800 16.11 10.47
chr1 98978200 98979200 17.41 7.18
chr1 99030700 99031700 16.34 8.27
chr1 99165200 99166500 17.41 11.23
chr1 99208600 99209600 16.48 7.05
chr1 99268700 99271300 16.76 6.61
chr1 99402700 99404500 16.28 0.45
chr1 99535200 99539100 18.96 4.30
chr1 99867900 99871700 14.95 0.35
chr1 99920000 99923000 14.71 3.98
chr1 100011900 100014100 16.43 9.08
chr1 100094400 100095400 17.74 8.11
chr1 100215500 100216700 15.69 0.76
chr1 100572200 100573200 16.28 9.66
chr1 100669800 100672300 17.94 0.37
chr1 100730700 100733300 17.52 1.52
chr1 100742400 100743400 16.62 5.82
chr1 101004700 101005700 16.27 9.50
chr1 101053600 101056300 15.99 0.13
chr1 101109900 101111000 16.72 8.62
chr1 101233400 101235300 17.18 2.23
chr1 101311000 101316400 17.44 2.22
chr1 101398500 101399700 16.59 1.74
chr1 101526600 101527900 16.84 9.53
chr1 101567800 101568800 16.56 8.02
chr1 101715700 101716900 17.32 0.31
chr1 102008600 102009600 17.19 8.17
chr1 102178800 102179900 16.73 2.16
chr1 102227700 102229700 16.53 0.35
chr1 102300000 102301000 16.44 10.06
chr1 102520000 102528400 15.87 0.06
chr1 102542100 102543100 17.13 4.02
chr1 102642300 102646900 16.56 1.95
chr1 102793500 102795200 16.04 0.86
chr1 102900300 102905100 18.41 1.49
chr1 102972500 102975600 16.41 6.17
chr1 103003800 103004800 17.47 9.95
chr1 103083500 103084500 17.57 11.34
chr1 103111400 103113900 16.43 0.48
chr1 103153300 103154300 16.12 3.35
chr1 103207500 103208500 18.49 0.90
chr1 103222700 103223700 16.55 5.71
chr1 103288200 103289200 16.71 6.39
chr1 103380000 103382500 14.73 2.13
chr1 103527600 103528600 17.25 5.28
chr1 103631000 103636000 16.81 0.05
chr1 103664000 103665000 17.08 8.02
chr1 103855600 103857000 17.47 7.56
chr1 103860400 103861400 16.91 7.53
chr1 103998900 103999900 17.31 10.29
chr1 104002600 104003800 16.49 9.01
chr1 104066900 104067900 17.63 2.91
chr1 104426900 104427900 17.83 0.11
chr1 104482100 104483100 16.98 2.73
chr1 104533600 104534600 17.48 10.56
chr1 104633600 104634600 16.63 3.63
chr1 104820000 104823600 17.14 9.18
chr1 104891900 104892900 17.06 10.36
chr1 104967900 104969800 15.98 0.63
chr1 105093300 105094500 18.12 0.61
chr1 105172700 105179900 17.24 1.47
chr1 105224200 105225200 16.80 8.79
chr1 105243000 105247200 16.46 0.24
chr1 105323400 105324400 15.26 0.50
chr1 105484900 105487500 18.96 0.35
chr1 105517600 105518700 17.40 8.29
chr1 105822900 105823900 16.84 2.63
chr1 105867900 105868900 17.00 11.03
chr1 106021700 106022700 17.32 10.45
chr1 106449700 106450700 17.98 2.52
chr1 106514700 106515700 17.13 10.33
chr1 106581300 106582300 17.97 4.02
chr1 106608100 106610600 17.79 0.00
chr1 106748900 106750100 17.68 1.30
chr1 106843200 106850100 16.86 0.91
chr1 107045400 107046400 16.59 10.78
chr1 107246300 107247300 16.61 4.61
chr1 107424500 107427100 16.76 0.25
chr1 107496600 107497900 17.35 4.57
chr1 107644800 107645800 16.18 8.36
chr1 107675600 107676600 16.68 6.03
chr1 107703100 107704100 16.49 5.85
chr1 108058900 108059900 16.88 8.31
chr1 108060000 108069900 19.24 0.00
chr1 108265000 108266000 15.77 3.36
chr1 108380500 108382600 17.40 0.50
chr1 108429200 108430200 16.87 10.48
chr1 108440000 108441000 16.10 8.06
chr1 108464400 108465400 17.16 8.89
chr1 108496900 108498500 16.62 2.04
chr1 108664000 108669400 16.94 1.09
chr1 108690400 108691600 16.17 7.08
chr1 108785700 108786700 15.43 9.61
chr1 109015100 109016100 15.81 5.45
chr1 109187000 109188000 17.99 6.24
chr1 109444700 109445900 17.15 10.14
chr1 109605800 109606800 16.37 2.40
chr1 109971700 109972700 17.51 7.55
chr1 109987700 109988700 17.35 9.55
chr1 110136300 110137300 17.09 9.89
chr1 110291300 110292400 17.84 8.23
chr1 110313300 110314300 17.42 11.12
chr1 110329000 110330600 17.05 10.87
chr1 110477600 110478600 16.55 0.90
chr1 110575400 110579900 15.44 3.93
chr1 110690800 110691800 16.24 10.41
chr1 110738800 110739800 16.71 9.33
chr1 110822100 110823100 17.00 8.09
chr1 110856400 110858900 17.37 0.21
chr1 110887900 110888900 18.09 8.16
chr1 111078900 111079900 17.51 5.65
chr1 111081200 111083400 16.60 3.00
chr1 111257600 111258600 17.62 6.68
chr1 111337200 111339900 16.52 0.00
chr1 111340000 111341800 16.14 0.02
chr1 111533200 111535300 16.58 8.91
chr1 111546500 111547600 16.82 10.68
chr1 111577300 111578300 16.90 9.40
chr1 111798800 111799800 17.28 5.91
chr1 111995400 111999700 16.09 5.16
chr1 112000700 112003100 16.33 1.19
chr1 112165500 112166500 15.66 5.32
chr1 112275800 112277100 15.98 8.87
chr1 112282000 112283100 16.41 8.65
chr1 112340300 112341300 16.56 8.90
chr1 112375600 112376600 15.97 4.70
chr1 112442000 112443000 18.20 3.35
chr1 112664600 112665700 16.64 9.51
chr1 112892500 112893500 15.72 1.55
chr1 112937300 112938300 16.07 8.38
chr1 112956400 112958000 15.81 2.97
chr1 113185300 113186300 16.14 8.72
chr1 113220100 113221900 17.42 0.37
chr1 113247900 113248900 15.54 6.58
chr1 113682100 113683300 18.31 0.02
chr1 113706400 113710400 17.55 0.11
chr1 113824300 113825300 17.41 10.69
chr1 113989700 113991500 18.00 0.31
chr1 114002500 114003700 17.21 0.13
chr1 114182000 114183200 19.09 0.34
chr1 114376500 114378100 18.13 0.58
chr1 114448200 114450200 17.55 0.58
chr1 114471000 114472000 16.60 2.93
chr1 114655500 114658800 16.87 5.46
chr1 114671300 114672300 17.42 8.19
chr1 114715800 114717900 17.10 8.57
chr1 114765400 114767900 14.78 1.87
chr1 114851400 114853000 15.81 8.52
chr1 114948000 114949000 15.88 4.12
chr1 114981500 114982500 18.04 3.83
chr1 115035500 115036700 16.96 4.95
chr1 115133200 115137500 18.29 0.39
chr1 115163800 115164800 16.28 5.17
chr1 115338900 115339900 16.49 5.91
chr1 115340000 115341000 15.64 7.95
chr1 115405300 115406300 17.91 2.41
chr1 115466300 115467300 16.87 3.84
chr1 115604700 115606100 19.30 0.62
chr1 116035700 116036700 15.95 0.56
chr1 116478500 116479900 18.28 0.04
chr1 116520700 116521700 15.99 10.18
chr1 116654300 116655300 16.95 10.13
chr1 116770300 116771300 16.71 8.42
chr1 116812500 116813500 16.85 9.98
chr1 116829900 116831000 16.81 10.89
chr1 116911000 116912600 19.07 0.88
chr1 117260900 117265100 17.90 4.83
chr1 117293600 117294600 15.82 4.36
chr1 117424500 117426900 19.03 0.06
chr1 117720000 117721000 17.20 7.04
chr1 117768000 117769000 17.29 6.23
chr1 117876800 117877800 16.98 8.96
chr1 118021200 118022200 16.33 8.64
chr1 118361300 118366500 15.01 1.86
chr1 118388700 118389700 16.68 1.41
chr1 118414400 118419900 18.74 0.00
chr1 118420000 118421000 16.46 8.30
chr1 118473300 118474300 16.90 8.55
chr1 118887500 118888500 16.63 3.89
chr1 119038800 119039800 16.52 6.62
chr1 119080000 119081000 15.78 5.66
chr1 119101500 119102500 15.88 6.47
chr1 119167900 119168900 16.86 9.59
chr1 119218000 119219000 18.47 1.14
chr1 119234800 119235900 17.11 10.94
chr1 119765900 119766900 18.20 3.93
chr1 120128300 120129300 15.85 5.41
chr1 120186200 120187200 16.33 0.68
chr1 120252300 120253300 16.50 9.69
chr1 120456500 120457500 16.55 4.04
chr1 120750900 120751900 17.36 5.90
chr1 120980300 120981400 15.69 5.13
chr1 121083200 121085000 16.73 0.56
chr1 121125400 121126700 17.80 10.50
chr1 121200100 121209100 16.25 4.66
chr1 121445900 121448300 15.22 7.32
chr1 121480000 121481100 17.18 10.57
chr1 121540800 121541800 16.98 10.59
chr1 121594900 121595900 17.58 1.85
chr1 121651600 121652600 17.31 4.72
chr1 121774700 121777300 17.98 0.35
chr1 121805200 121806200 17.08 1.19
chr1 121984600 121985600 16.72 9.06
chr1 122074000 122075000 17.70 6.27
chr1 122367100 122368200 16.65 0.96
chr1 122390800 122391800 16.64 4.96
chr1 122455400 122456500 16.52 10.45
chr1 122509100 122510100 18.28 6.94
chr1 122723400 122733300 17.82 2.02
chr1 122784000 122785000 16.46 4.58
chr1 122844500 122846000 19.38 0.58
chr1 123007400 123009200 17.19 2.91
chr1 123025600 123026600 16.70 9.00
chr1 123077100 123079900 18.44 5.06
chr1 123080000 123085800 16.54 5.36
chr1 123126000 123128600 20.31 0.67
chr1 123182000 123183000 16.81 5.25
chr1 123209400 123210400 19.34 5.13
chr1 123269800 123270800 17.08 8.14
chr1 123369000 123370500 18.79 0.00
chr1 123430000 123431200 17.04 7.60
chr1 123476900 123479200 17.70 0.16
chr1 123658300 123659800 18.60 11.68
chr1 123960000 123962800 16.77 10.64
chr1 124065900 124066900 17.81 10.83
chr1 124227400 124228700 19.40 0.01
chr1 124338100 124339500 16.30 9.92
chr1 124498900 124499900 16.61 6.95
chr1 124517500 124518600 16.98 5.31
chr1 124575700 124577100 15.92 3.84
chr1 124897800 124898800 17.36 10.40
chr1 124902300 124903300 17.09 1.88
chr1 124940200 124941200 17.18 5.85
chr1 125062100 125063100 16.68 1.29
chr1 125142300 125143900 18.52 1.20
chr1 125443300 125444300 17.56 5.88
chr1 125517200 125518200 18.10 1.66
chr1 125533300 125534600 16.57 8.01
chr1 125542700 125543700 17.44 6.77
chr1 125584900 125585900 17.63 6.85
chr1 125642300 125643300 17.16 8.14
chr1 125680000 125681000 16.56 10.67
chr1 125811300 125812300 17.08 1.99
chr1 125898400 125899400 15.60 3.70
chr1 125914300 125916300 16.71 10.48
chr1 126324200 126325200 16.32 4.47
chr1 126355800 126356800 16.96 7.36
chr1 126363700 126367200 20.14 6.60
chr1 126509900 126510900 16.49 3.12
chr1 126673500 126674700 17.50 10.06
chr1 126749400 126750400 16.40 9.06
chr1 126845500 126846500 16.82 3.66
chr1 127125100 127126200 17.11 9.92
chr1 127253500 127255400 15.96 0.50
chr1 127435500 127436500 16.44 7.24
chr1 127533400 127534400 16.91 6.56
chr1 127568900 127569900 17.82 8.98
chr1 127591600 127592600 16.88 3.02
chr1 127714300 127715300 17.61 5.76
chr1 127807700 127808700 16.55 10.04
chr1 127855100 127856100 15.39 4.48
chr1 128017200 128018200 17.44 5.95
chr1 128073700 128074700 17.67 8.05
chr1 128154800 128156900 16.36 0.41
chr1 128576400 128577400 16.45 4.98
chr1 128804400 128806400 16.98 0.40
chr1 128911400 128912600 18.07 2.03
chr1 129470600 129475700 16.70 8.79
chr1 129485200 129486200 16.92 10.84
chr1 129656300 129657800 16.52 8.37
chr1 129851000 129852000 16.23 6.65
chr1 129937700 129938700 17.21 10.20
chr1 130044300 130045300 15.95 3.19
chr1 130173300 130174300 17.30 9.96
chr1 130183500 130184500 16.93 5.04
chr1 130218900 130219900 17.19 8.21
chr1 130355000 130356000 16.92 8.79
chr1 130554800 130555800 16.91 10.73
chr1 130943100 130944200 15.12 2.86
chr1 131040000 131042200 17.84 0.11
chr1 131132900 131133900 16.61 7.51
chr1 131247000 131248000 17.22 6.68
chr1 131267600 131268700 18.09 0.77
chr1 131523900 131524900 17.36 9.90
chr1 131575800 131576800 16.95 10.70
chr1 131618900 131619900 14.87 7.17
chr1 131621900 131622900 17.00 7.57
chr1 131652500 131653700 17.07 0.94
chr1 131693300 131694300 16.40 9.34
chr1 131737600 131738600 18.05 10.10
chr1 131835100 131836100 16.53 6.48
chr1 131863600 131864600 17.27 10.61
chr1 132203600 132205700 17.13 0.00
chr1 132236200 132237500 16.53 0.26
chr1 132413500 132414500 16.64 6.78
chr1 132643100 132644100 16.72 10.54
chr1 132735800 132737900 15.43 1.32
chr1 132740000 132741200 18.00 0.18
chr1 132830600 132831600 17.19 8.26
chr1 132849800 132850800 17.29 11.06
chr1 132860400 132861400 16.72 10.70
chr1 133098800 133099800 16.63 10.47
chr1 133109500 133111900 16.38 2.16
chr1 133162200 133163200 15.97 5.57
chr1 133241400 133242400 16.63 9.00
chr1 133460400 133461400 15.76 7.64
chr1 133506200 133507500 16.89 2.18
chr1 133540400 133544400 16.58 7.78
chr1 133618700 133619700 16.21 8.51
chr1 133943600 133944600 18.64 0.78
chr1 133993100 133996500 16.93 7.78
chr1 134195700 134197700 16.10 0.37
chr1 134254500 134255500 17.24 10.05
chr1 134429800 134430800 16.82 9.68
chr1 134726800 134730900 17.02 9.48
chr1 134916000 134917100 17.88 9.51
chr1 135014900 135015900 16.47 9.19
chr1 135206200 135207600 16.85 10.16
chr1 135268300 135269300 16.28 1.55
chr1 135288300 135289300 16.48 9.66
chr1 135548000 135549000 16.16 6.63
chr1 135630900 135631900 17.54 6.95
chr1 135976800 135977800 15.65 9.97
chr1 136037500 136038500 16.90 1.21
chr1 136042300 136043600 17.26 0.36
chr1 136132900 136133900 16.59 4.98
chr1 136166500 136167500 17.12 9.87
chr1 136438100 136439100 16.81 8.85
chr1 136471100 136472100 17.17 11.07
chr1 136563900 136564900 16.57 10.19
chr1 136746400 136747400 16.54 3.77
chr1 136987500 136988500 17.26 11.05
chr1 137115800 137116800 16.95 4.49
chr1 137212300 137213600 16.63 9.04
chr1 137240800 137243400 17.92 11.21
chr1 137353800 137355200 17.53 10.35
chr1 137394900 137395900 16.93 10.86
chr1 137507100 137508100 17.01 3.27
chr1 137632600 137633600 16.93 7.95
chr1 138054400 138055400 16.64 3.79
chr1 138107800 138112000 16.23 8.62
chr1 138125300 138126300 17.17 2.92
chr1 138225800 138226900 17.31 9.32
chr1 138305900 138307900 16.48 10.21
chr1 138351500 138355500 17.44 7.09
chr1 138411500 138412500 16.83 4.00
chr1 138428300 138429300 17.32 8.33
chr1 138514800 138516200 17.63 10.73
chr1 138564500 138565500 16.76 1.63
chr1 138604700 138605700 16.80 3.38
chr1 138910100 138912000 16.96 9.66
chr1 138938900 138939900 16.11 8.75
chr1 139200800 139201800 16.94 9.33
chr1 139292300 139293700 16.31 9.28
chr1 139410600 139412500 16.49 0.68
chr1 139476900 139477900 17.47 5.18
chr1 139508900 139510000 17.06 9.73
chr1 139580000 139582800 17.06 0.02
chr1 139752400 139754500 18.26 0.60
chr1 139817300 139818900 16.49 10.40
chr1 139825000 139826000 17.24 4.16
chr1 139905500 139914300 15.46 9.58
chr1 139962100 139963100 16.49 8.10
chr1 140281900 140282900 16.94 5.64
chr1 140334800 140336100 18.99 0.63
chr1 140385600 140387400 16.42 8.34
chr1 140481400 140482700 17.05 10.50
chr1 140578700 140579900 17.43 0.25
chr1 140580000 140581000 16.23 4.58
chr1 140934600 140936700 19.95 0.25
chr1 141005500 141006800 19.04 1.17
chr1 141178800 141179800 17.46 9.67
chr1 141302600 141303600 17.53 6.38
chr1 141368000 141369700 18.66 0.12
chr1 141473400 141479900 17.62 8.06
chr1 141480000 141487300 17.09 8.98
chr1 141573800 141574800 16.46 2.42
chr1 141596100 141598800 17.70 1.09
chr1 141600000 141607200 17.97 1.65
chr1 141642700 141643700 17.09 10.44
chr1 141687300 141688300 17.00 7.67
chr1 141841700 141842700 17.14 5.98
chr1 141893600 141899900 20.07 0.24
chr1 142013200 142019900 17.30 9.57
chr1 142020000 142022000 16.52 8.58
chr1 142081100 142082500 19.66 1.53
chr1 142288500 142290800 17.29 11.23
chr1 142448900 142450100 16.98 0.53
chr1 142644200 142645800 16.93 2.01
chr1 142716000 142719900 16.56 10.44
chr1 142753600 142754800 15.85 0.00
chr1 142994700 142995700 17.67 9.95
chr1 143116900 143119200 17.56 0.48
chr1 143476600 143479100 18.62 1.60
chr1 143729100 143730100 16.82 6.08
chr1 143854200 143855200 16.37 10.22
chr1 143868300 143869300 18.78 5.63
chr1 144028200 144029200 16.77 4.51
chr1 144151900 144152900 17.04 5.71
chr1 144501300 144502300 17.53 5.14
chr1 144617300 144618400 16.77 9.64
chr1 144747300 144749200 17.45 10.59
chr1 144916700 144917700 17.20 8.65
chr1 145015700 145016700 16.80 10.58
chr1 145494000 145495000 17.07 7.85
chr1 145504200 145505200 17.86 10.62
chr1 145681600 145682600 18.11 11.43
chr1 145764600 145765600 17.61 5.68
chr1 146010600 146011800 17.15 8.43
chr1 146313400 146314400 17.32 7.45
chr1 146385800 146386800 17.64 5.86
chr1 146594900 146595900 17.14 3.38
chr1 146669800 146671100 15.67 1.25
chr1 146835500 146836500 17.13 8.44
chr1 147018600 147019900 18.02 0.08
chr1 147194800 147195800 16.45 9.82
chr1 147236000 147237100 16.84 1.25
chr1 147853500 147854700 17.21 10.54
chr1 147869600 147870600 15.51 4.88
chr1 148046100 148049200 16.11 5.48
chr1 148077900 148078900 17.43 8.00
chr1 148130700 148131800 18.39 0.00
chr1 148155400 148156500 17.18 0.32
chr1 148294600 148297500 18.54 0.36
chr1 148412300 148413300 16.56 8.33
chr1 148474600 148475600 16.36 4.64
chr1 148556400 148557400 17.48 8.82
chr1 148598900 148599900 16.17 4.08
chr1 148600000 148602200 19.28 1.26
chr1 148636100 148637400 16.65 10.41
chr1 148711100 148713300 18.55 0.18
chr1 148838900 148839900 16.73 2.78
chr1 148846600 148847800 16.57 10.48
chr1 148908400 148910200 17.38 0.37
chr1 149045200 149046200 16.43 9.00
chr1 149218600 149219600 16.42 2.21
chr1 149274000 149275000 17.07 4.09
chr1 149392000 149393000 16.64 8.51
chr1 149571800 149572800 16.96 2.25
chr1 149596800 149597800 16.31 8.55
chr1 149620800 149621800 15.95 9.43
chr1 149910000 149911000 16.70 10.73
chr1 149924800 149925900 17.87 10.14
chr1 150014700 150015700 17.38 7.32
chr1 150046800 150047800 16.83 3.18
chr1 150183900 150185000 17.82 5.51
chr1 150452500 150455600 16.51 1.01
chr1 150493700 150494700 17.02 3.77
chr1 150530800 150533100 16.51 0.34
chr1 150572500 150573600 17.77 10.99
chr1 150580700 150581800 16.63 5.90
chr1 150603000 150604000 17.14 2.88
chr1 150683400 150684400 16.26 9.16
chr1 150802000 150804300 16.30 1.88
chr1 151190200 151193700 15.94 9.35
chr1 151346200 151348100 16.29 6.99
chr1 151401400 151402400 17.06 5.29
chr1 151549400 151551500 17.17 11.12
chr1 151678900 151679900 15.75 5.23
chr1 151714900 151715900 16.77 10.65
chr1 151938600 151939600 16.55 7.70
chr1 151940000 151941400 19.10 0.00
chr1 152022600 152025400 18.39 0.32
chr1 152082500 152083500 16.12 7.58
chr1 152233700 152234700 17.22 10.51
chr1 152320600 152324900 19.50 4.35
chr1 152427600 152428600 16.64 8.64
chr1 152642300 152643500 17.21 0.02
chr1 152906100 152907200 17.72 8.88
chr1 153103100 153104900 18.29 0.30
chr1 153415000 153416000 17.43 5.00
chr1 153511900 153512900 17.05 9.67
chr1 153764200 153765400 18.37 1.30
chr1 153990900 153992500 16.93 10.76
chr1 154118900 154119900 17.87 9.35
chr1 154149400 154150500 17.00 10.04
chr1 154286200 154287500 15.62 0.10
chr1 154438400 154439500 17.01 10.32
chr1 154473200 154474500 17.16 0.50
chr1 154706400 154707400 18.25 8.23
chr1 154726900 154727900 16.25 9.90
chr1 154745200 154747800 17.73 0.09
chr1 154763300 154764300 17.26 6.82
chr1 154960200 154961200 16.48 10.50
chr1 155150800 155151900 15.35 9.43
chr1 155164900 155165900 16.53 6.51
chr1 155233300 155234700 16.02 0.32
chr1 155245200 155247300 16.80 0.78
chr1 155271200 155272200 16.64 5.87
chr1 155298800 155299800 16.93 1.51
chr1 155300000 155301200 16.85 0.46
chr1 155320200 155322500 16.74 1.17
chr1 155353400 155354400 16.39 4.30
chr1 155462400 155463700 17.26 7.72
chr1 155570700 155571700 16.87 10.85
chr1 155729900 155739200 14.69 0.02
chr1 155957100 155958300 16.60 10.36
chr1 155984800 155985800 16.93 5.40
chr1 156075700 156076700 16.32 8.70
chr1 156324000 156325100 16.58 7.06
chr1 156363200 156364200 15.56 4.30
chr1 156395200 156396200 16.57 7.62
chr1 156629100 156630100 18.05 8.25
chr1 156674700 156675700 17.93 10.90
chr1 156697600 156698700 18.43 0.28
chr1 156708700 156709700 17.90 10.09
chr1 156738200 156739300 18.82 4.04
chr1 156770200 156771200 16.55 9.89
chr1 156940200 156941200 16.30 7.57
chr1 157041900 157042900 17.60 7.88
chr1 157117900 157118900 17.75 10.01
chr1 157133600 157134600 17.57 7.53
chr1 157165300 157167100 19.30 0.58
chr1 157271400 157272600 17.64 10.72
chr1 157454700 157456000 16.02 8.96
chr1 157568300 157569300 15.74 6.43
chr1 157633800 157634800 16.14 10.04
chr1 157698800 157699900 17.50 11.32
chr1 157700000 157701000 16.95 9.51
chr1 157827400 157828500 17.58 10.99
chr1 158127100 158128700 16.63 10.12
chr1 158272900 158273900 16.60 7.49
chr1 158361900 158365000 19.32 0.35
chr1 158389200 158390200 17.50 1.62
chr1 158568500 158569500 17.63 5.91
chr1 158918700 158919700 16.43 0.00
chr1 158966100 158967100 16.63 7.20
chr1 158980900 158982800 16.80 1.39
chr1 159052400 159053600 17.08 10.73
chr1 159083000 159084000 16.90 10.09
chr1 159235500 159236500 16.57 3.19
chr1 159336200 159339300 17.47 0.05
chr1 159415400 159416400 17.00 4.91
chr1 159507000 159508000 16.46 9.41
chr1 159558700 159559700 16.46 9.63
chr1 159580500 159581500 16.83 9.25
chr1 159684800 159685800 16.93 4.48
chr1 159704300 159705900 16.50 6.34
chr1 159895600 159896600 16.64 7.99
chr1 160094200 160095200 19.09 0.97
chr1 160169000 160170400 16.89 8.93
chr1 160294800 160295800 18.09 7.43
chr1 160395700 160396700 17.34 11.25
chr1 160680800 160682800 16.91 5.01
chr1 160752500 160753500 16.79 9.34
chr1 160881900 160883200 17.05 0.90
chr1 161020300 161021300 16.16 1.28
chr1 161211600 161217300 16.33 5.47
chr1 161221800 161222800 16.80 3.08
chr1 161293600 161294600 16.14 1.32
chr1 161477300 161479300 16.57 9.93
chr1 161716700 161717700 18.08 5.55
chr1 161738800 161739900 17.77 0.51
chr1 161740000 161745000 15.38 0.05
chr1 161794800 161795800 16.29 4.57
chr1 161830900 161831900 16.58 0.89
chr1 162393200 162394200 16.16 3.51
chr1 162413900 162414900 16.18 10.22
chr1 162491500 162492800 16.37 10.55
chr1 162841900 162842900 16.38 10.56
chr1 162927200 162928700 15.77 2.38
chr1 162996700 162997700 17.19 10.84
chr1 163081500 163082500 15.99 5.12
chr1 163157300 163158300 17.38 10.43
chr1 163200500 163204600 17.11 8.70
chr1 163266600 163267600 16.23 3.87
chr1 163606100 163607100 15.84 9.22
chr1 163823500 163824500 16.90 10.95
chr1 164167900 164169500 17.78 1.23
chr1 164260500 164263900 16.23 0.33
chr1 164420900 164421900 17.04 3.30
chr1 164648600 164649600 17.26 4.11
chr1 164802000 164803000 17.34 9.74
chr1 165023100 165024100 16.40 7.93
chr1 165096900 165097900 17.17 1.31
chr1 165144200 165145200 16.89 3.22
chr1 165283400 165288600 17.49 0.00
chr1 165304600 165305600 17.30 7.19
chr1 165338500 165339800 16.98 0.30
chr1 165408400 165409400 18.00 1.62
chr1 165560000 165561800 17.48 11.16
chr1 165656700 165658300 16.70 0.16
chr1 165747300 165748300 17.70 10.32
chr1 165916700 165917700 17.42 9.59
chr1 165975500 165976500 16.71 10.22
chr1 166075100 166076100 17.92 6.65
chr1 166222600 166223600 15.75 8.91
chr1 166420000 166421000 16.85 10.59
chr1 166447100 166448100 15.96 7.61
chr1 166561900 166562900 16.56 10.68
chr1 167026500 167027500 16.52 9.14
chr1 167214500 167215500 15.66 2.45
chr1 167220000 167221000 16.07 1.41
chr1 167248400 167249400 16.00 6.18
chr1 167300000 167301000 17.38 10.38
chr1 167793400 167794900 17.18 10.67
chr1 167826400 167827400 17.59 7.84
chr1 167913100 167914300 19.36 1.29
chr1 167957700 167958700 17.18 7.47
chr1 168121600 168122600 16.61 4.92
chr1 168161000 168164200 17.66 3.48
chr1 168380800 168381800 16.72 5.63
chr1 168449800 168450900 16.57 10.00
chr1 168496800 168497800 16.71 6.97
chr1 168627300 168628300 16.19 4.64
chr1 168766000 168767000 16.19 10.17
chr1 168815400 168816400 17.92 1.07
chr1 169094500 169096400 16.48 6.31
chr1 169192500 169195200 16.11 0.81
chr1 169397000 169399700 18.21 3.73
chr1 169421100 169422500 16.64 0.18
chr1 169488900 169489900 16.51 5.49
chr1 169618200 169619200 16.89 1.66
chr1 169632900 169634000 16.85 8.60
chr1 169736200 169737200 16.02 3.86
chr1 169751000 169752000 15.19 4.09
chr1 169764500 169765500 16.26 8.03
chr1 170015800 170016800 15.65 5.78
chr1 170032600 170033700 16.12 10.07
chr1 170240300 170241400 16.10 7.66
chr1 170278800 170279800 15.83 8.30
chr1 170726300 170727500 15.85 9.93
chr1 170757800 170758900 19.74 0.13
chr1 170791800 170792800 15.85 4.13
chr1 170925200 170926200 17.24 2.08
chr1 170964400 170965400 18.25 0.06
chr1 171648000 171649000 16.76 9.03
chr1 171717000 171718000 16.23 2.03
chr1 171826600 171827700 16.17 8.68
chr1 171862700 171863700 16.17 7.56
chr1 171890800 171891900 17.24 7.67
chr1 171911200 171912200 16.62 9.67
chr1 171920900 171921900 16.83 8.41
chr1 171991300 171992300 17.54 1.36
chr1 172071800 172073400 15.69 0.55
chr1 172104700 172105700 16.67 2.03
chr1 172273700 172274700 17.92 2.45
chr1 172311100 172312700 17.08 7.29
chr1 172338200 172339200 16.55 6.02
chr1 172344800 172346800 16.59 9.07
chr1 172601000 172602900 17.30 9.55
chr1 172646200 172647600 18.52 1.21
chr1 172673100 172677900 17.59 10.00
chr1 172726500 172727500 16.84 7.86
chr1 173116900 173117900 17.10 10.24
chr1 173353600 173357400 16.39 1.08
chr1 173512000 173513000 17.20 4.49
chr1 173682500 173683500 18.01 2.93
chr1 173746800 173747800 16.75 0.84
chr1 173772200 173773200 17.34 7.97
chr1 173894700 173896600 16.69 10.23
chr1 173997400 173998600 17.22 0.55
chr1 174070700 174079200 16.91 7.57
chr1 174243400 174244600 19.19 1.82
chr1 174270400 174271400 16.50 9.41
chr1 174418700 174419700 16.54 5.00
chr1 174572000 174573000 17.18 3.79
chr1 174729200 174730200 16.01 8.22
chr1 174851100 174852200 16.09 8.62
chr1 174897500 174898800 17.29 0.40
chr1 175092400 175094300 17.19 0.41
chr1 175110600 175119900 15.92 7.35
chr1 175121700 175126400 16.27 3.68
chr1 175140000 175141700 16.56 9.32
chr1 175507200 175508200 15.42 4.33
chr1 175731800 175732800 16.66 7.89
chr1 175854100 175855100 17.82 5.95
chr1 176003200 176004200 17.85 8.09
chr1 176191200 176192200 16.56 7.95
chr1 176340000 176341000 16.07 8.51
chr1 176418600 176419900 16.97 0.48
chr1 176687800 176688800 17.47 8.09
chr1 176845100 176846200 16.27 8.16
chr1 176895400 176896400 16.65 5.60
chr1 176951400 176952400 16.66 5.47
chr1 177183500 177184500 15.74 8.32
chr1 177200300 177201700 17.56 10.88
chr1 177277900 177279900 16.81 0.53
chr1 177282500 177284700 17.22 1.98
chr1 177313700 177314700 17.48 8.37
chr1 177528100 177529100 16.46 10.49
chr1 177544800 177547300 16.74 9.57
chr1 177638200 177639200 16.76 4.69
chr1 177650200 177651200 16.69 10.65
chr1 177705900 177706900 16.69 9.87
chr1 177740500 177741500 15.96 10.32
chr1 177927800 177929000 16.74 10.57
chr1 177992600 177993600 16.02 6.92
chr1 178048500 178049500 16.07 9.34
chr1 178172300 178174800 17.00 0.75
chr1 178216800 178218100 15.40 0.29
chr1 178251000 178252500 20.65 0.66
chr1 178370800 178371800 15.99 8.40
chr1 178460500 178461500 15.86 5.30
chr1 178483500 178484500 15.84 9.07
chr1 178521900 178523400 17.06 11.06
chr1 178545000 178546000 17.01 10.63
chr1 178589500 178590500 18.18 7.76
chr1 178828200 178830000 15.26 0.17
chr1 178876400 178877400 16.56 9.25
chr1 178898000 178899000 17.61 9.67
chr1 178992500 178994300 17.81 1.10
chr1 179037300 179038300 16.50 5.13
chr1 179247100 179248200 17.12 10.55
chr1 179526500 179527500 16.71 8.45
chr1 179587100 179588100 16.17 7.94
chr1 179693700 179694700 17.58 11.13
chr1 179806500 179807500 16.41 8.23
chr1 179993000 179996800 18.06 10.55
chr1 180016700 180017800 17.04 9.94
chr1 180020500 180021800 17.58 0.21
chr1 180323300 180324300 16.90 1.46
chr1 180486300 180487300 17.68 8.96
chr1 180533100 180537100 16.90 0.31
chr1 180574000 180575000 17.01 9.32
chr1 180583600 180584900 16.87 9.86
chr1 180745500 180748500 17.54 2.29
chr1 180775400 180776700 17.48 1.24
chr1 180780300 180781400 16.29 6.15
chr1 180841500 180842500 16.17 3.28
chr1 180984600 180985600 16.52 9.87
chr1 181073500 181074600 16.24 3.58
chr1 181147300 181148300 17.08 5.85
chr1 181600000 181605700 16.37 8.45
chr1 181673400 181674400 16.14 9.98
chr1 181722600 181723700 16.68 10.78
chr1 181807900 181808900 16.79 9.90
chr1 181918900 181919900 16.92 10.36
chr1 182187900 182189300 16.10 0.66
chr1 182362200 182363200 15.85 6.28
chr1 182592900 182593900 16.76 9.57
chr1 182610200 182612500 17.00 0.05
chr1 182704200 182705200 18.65 10.72
chr1 182726400 182727400 16.33 7.88
chr1 182781700 182782700 16.39 3.77
chr1 182889400 182890400 17.30 10.21
chr1 183200900 183201900 15.64 5.94
chr1 183228000 183229000 17.19 8.48
chr1 183293200 183296000 18.35 4.48
chr1 183333700 183334800 17.07 4.73
chr1 183356400 183357400 16.55 9.50
chr1 183782500 183783500 15.69 6.24
chr1 184068700 184069700 17.91 5.26
chr1 184407200 184408200 16.27 7.12
chr1 184606300 184607300 17.46 11.21
chr1 184900000 184908100 16.76 0.96
chr1 184965400 184966400 17.03 9.64
chr1 185148600 185149600 16.54 4.87
chr1 185162600 185167500 17.21 5.72
chr1 185283500 185284500 15.71 2.49
chr1 185362100 185363300 17.51 10.29
chr1 185411100 185412100 16.98 11.03
chr1 185600300 185601300 17.17 4.75
chr1 185632300 185633800 16.51 0.28
chr1 185720500 185721500 16.86 8.13
chr1 185745100 185746100 16.98 10.59
chr1 185771600 185775500 18.72 4.40
chr1 185822500 185823500 16.70 6.93
chr1 186246900 186248100 16.13 0.68
chr1 186303700 186308800 20.22 0.10
chr1 186405600 186406600 17.51 10.91
chr1 186700000 186706300 15.68 5.46
chr1 186771700 186772700 16.47 1.69
chr1 186889700 186891400 16.92 8.93
chr1 186965100 186966100 16.72 6.09
chr1 186989300 186990900 17.69 10.87
chr1 187095600 187097500 17.11 10.99
chr1 187101900 187103100 16.29 3.75
chr1 187421800 187422800 16.27 4.53
chr1 187480000 187481000 18.02 7.77
chr1 188026900 188027900 17.70 1.94
chr1 188074800 188078800 18.09 0.03
chr1 188152300 188154100 16.05 0.26
chr1 188234000 188235000 16.65 5.84
chr1 188285000 188286000 17.27 1.75
chr1 188332800 188333800 17.35 8.12
chr1 188511200 188512700 16.02 8.81
chr1 188700600 188701600 15.76 10.02
chr1 188763300 188764300 16.05 8.82
chr1 188815900 188816900 16.42 8.93
chr1 188864400 188865400 15.81 7.49
chr1 188948100 188949500 16.58 0.05
chr1 189031800 189032800 17.02 10.58
chr1 189116900 189118300 16.83 3.21
chr1 189231600 189232600 17.20 10.28
chr1 189276200 189277200 16.43 3.90
chr1 189551600 189552600 16.86 4.06
chr1 189620700 189621700 17.15 2.97
chr1 189640000 189641000 17.39 10.30
chr1 189932000 189933900 16.02 1.16
chr1 189963600 189964700 17.60 6.59
chr1 189980000 189981000 16.58 8.94
chr1 190045600 190046600 17.20 11.13
chr1 190372200 190373200 17.08 8.90
chr1 190398900 190399900 17.15 8.04
chr1 190469300 190470300 17.28 5.01
chr1 190703000 190704100 16.20 9.68
chr1 190843600 190844600 16.18 9.90
chr1 190881200 190882200 16.53 10.32
chr1 191006100 191007400 17.16 7.20
chr1 191194700 191195700 17.16 6.59
chr1 191201700 191202700 16.38 0.21
chr1 191690200 191691700 15.69 9.44
chr1 191802100 191803100 16.00 9.28
chr1 191901300 191902400 16.96 10.00
chr1 191980900 191981900 16.02 6.59
chr1 192000300 192001300 17.02 9.46
chr1 192204600 192205700 17.20 10.62
chr1 192282400 192283700 16.64 4.90
chr1 192858000 192859000 15.79 8.48
chr1 192951300 192952300 16.35 4.51
chr1 193133100 193134100 16.66 10.52
chr1 193174400 193175400 16.99 6.36
chr1 193212200 193213200 16.72 10.75
chr1 193297500 193298700 17.55 4.02
chr1 193390100 193391400 17.00 10.97
chr1 193501200 193502300 17.37 5.98
chr1 193572900 193574000 17.20 10.50
chr1 193836900 193837900 17.90 2.77
chr1 193875900 193877100 18.02 11.03
chr1 193892100 193893100 16.84 2.76
chr1 193962000 193963000 17.63 7.00
chr1 193987300 193989000 16.10 1.49
chr1 194048300 194049500 16.57 1.86
chr1 194255600 194256600 16.74 9.79
chr1 194286500 194287500 16.39 3.73
chr1 194322900 194324600 15.45 2.89
chr1 194438100 194439100 17.31 8.65
chr1 194452000 194453000 16.65 8.38
chr1 194680000 194681100 16.56 3.41
chr1 194720400 194723800 16.25 2.08
chr1 194870400 194871400 17.21 8.14
chr1 194958900 194959900 17.05 10.73
chr1 194971800 194972900 16.91 6.66
chr1 195071600 195072800 16.97 9.69
chr1 195204600 195205600 17.27 2.89
chr1 195258700 195259700 16.91 2.56
chr1 195331200 195332200 17.36 6.93
chr1 195383700 195384700 16.12 8.75
chr1 195452600 195453600 17.17 7.05
chr1 195488700 195489700 17.27 7.86
chr1 195546600 195548100 17.44 9.28
chr1 195597800 195599500 16.91 0.75
chr1 195622800 195624000 16.05 8.81
chr1 195927800 195928800 17.56 10.83
chr1 195964100 195965100 16.92 5.69
chr1 196006000 196007000 17.89 8.72
chr1 196169400 196171100 16.17 1.01
chr1 196330800 196333500 14.19 2.21
chr1 196535600 196536600 17.27 6.67
chr1 196610300 196611300 18.62 8.28
chr1 196655100 196659700 16.00 4.76
chr1 196660000 196661000 16.09 0.24
chr1 196737900 196738900 16.90 10.41
chr1 196910700 196911700 18.00 5.72
chr1 196967400 196968400 16.96 4.35
chr1 197012200 197013300 17.14 5.28
chr1 197043800 197044800 17.15 7.86
chr1 197109200 197110200 16.60 6.21
chr1 197410800 197411800 16.44 6.12
chr1 197754400 197755500 16.87 4.65
chr1 198092900 198093900 16.82 5.96
chr1 198109400 198110500 16.76 6.15
chr1 198121700 198125600 18.42 0.11
chr1 198146500 198147500 17.43 10.92
chr1 198223500 198224500 16.75 8.40
chr1 198245200 198246200 17.23 10.65
chr1 198548300 198549300 17.09 6.16
chr1 198613300 198618000 16.97 4.23
chr1 198620000 198627900 17.49 0.26
chr1 198676100 198677800 16.46 2.95
chr1 198696900 198697900 16.42 8.70
chr1 198790400 198791600 19.12 1.63
chr1 198930600 198932300 18.34 0.56
chr1 198977100 198978100 17.61 5.92
chr1 199050800 199057300 18.37 6.47
chr1 199284400 199285400 16.25 3.46
chr1 199442700 199443700 16.36 7.08
chr1 199676100 199677100 16.52 2.43
chr1 199830300 199831300 16.51 6.86
chr1 199968900 199969900 16.13 1.91
chr1 200002100 200003100 16.87 8.88
chr1 200160000 200161100 17.27 9.73
chr1 200185600 200186600 16.48 6.94
chr1 200217400 200218400 17.28 7.45
chr1 200749600 200751600 16.25 10.46
chr1 200905800 200906900 17.10 10.80
chr1 200943000 200944000 18.05 2.39
chr1 201067500 201068700 17.53 11.33
chr1 201085100 201086100 16.79 10.62
chr1 201122700 201123700 16.00 6.44
chr1 201222200 201223200 16.48 6.75
chr1 201260400 201261400 15.90 10.30
chr1 201288000 201289000 17.07 7.92
chr1 201656900 201657900 16.79 9.07
chr1 201720500 201725500 16.46 1.75
chr1 201829200 201830200 16.68 7.05
chr1 201877400 201878400 17.13 10.85
chr1 202170900 202172200 16.92 0.30
chr1 202192700 202193900 16.73 4.08
chr1 202296800 202298600 17.43 0.46
chr1 202324400 202325400 16.82 9.55
chr1 202465000 202466000 15.78 4.96
chr1 202596700 202597700 16.37 5.25
chr1 202788500 202789500 16.69 8.83
chr1 202813100 202814300 17.18 2.04
chr1 202834700 202835700 16.73 0.02
chr1 202924200 202925200 16.75 10.30
chr1 202958900 202959900 17.73 7.74
chr1 203132600 203135600 17.57 5.32
chr1 203140300 203141300 16.89 4.12
chr1 203201600 203202600 17.18 4.78
chr1 203264400 203265600 16.93 0.36
chr1 203424400 203425400 16.99 7.24
chr1 203490000 203491100 17.21 8.54
chr1 203578900 203579900 15.85 5.67
chr1 203581600 203582600 16.63 3.46
chr1 203621300 203626700 16.80 5.27
chr1 203660000 203661000 17.19 2.01
chr1 203701600 203702700 16.22 7.77
chr1 203851700 203852700 17.32 4.67
chr1 204082000 204083100 16.63 10.59
chr1 204115400 204119900 17.27 0.00
chr1 204172800 204173800 16.77 5.19
chr1 204182300 204183400 17.04 11.07
chr1 204224200 204225200 16.14 2.60
chr1 204394800 204395800 17.22 5.83
chr1 204466800 204467800 16.31 1.28
chr1 204480000 204481500 17.08 8.63
chr1 204515300 204516300 17.14 6.86
chr1 204536100 204537100 17.39 5.40
chr1 204720000 204722200 15.63 0.00
chr1 204740000 204743300 17.60 2.07
chr1 204831900 204832900 20.44 0.59
chr1 204847600 204848600 16.48 8.16
chr1 204922300 204923400 16.34 9.79
chr1 204951400 204952400 17.40 6.40
chr1 205206500 205207500 16.61 3.93
chr1 205253400 205254500 16.50 4.08
chr1 205406900 205408100 16.48 5.15
chr1 205447200 205448200 16.58 9.48
chr1 205485300 205486300 16.07 5.46
chr1 205527800 205529900 16.18 0.63
chr1 205560000 205561700 17.19 2.03
chr1 205607600 205610500 16.82 1.77
chr1 205676600 205677600 17.63 7.43
chr1 205698800 205699800 17.32 3.70
chr1 205737100 205738100 16.70 4.81
chr1 205767100 205768100 16.57 4.68
chr1 205796000 205797600 17.51 0.03
chr1 205800100 205801200 17.90 5.84
chr1 205844500 205845500 16.87 5.43
chr1 205982300 205983300 17.87 11.56
chr1 206063100 206064100 17.34 11.12
chr1 206110400 206111400 17.86 6.82
chr1 206287100 206288100 17.10 2.90
chr1 206325000 206326200 17.02 7.94
chr1 206395700 206397200 17.10 3.03
chr1 206452200 206453200 17.13 10.99
chr1 206467900 206468900 16.90 3.21
chr1 206486600 206493900 18.10 3.73
chr1 206603300 206606800 18.69 0.39
chr1 206689100 206690200 17.08 7.37
chr1 206711800 206715400 17.36 0.94
chr1 206936800 206937800 17.00 3.46
chr1 206984000 206985100 17.24 11.18
chr1 207017600 207018600 16.61 7.75
chr1 207206000 207207900 14.94 0.06
chr1 207260000 207261000 15.91 7.66
chr1 207302500 207303800 16.50 0.06
chr1 207335700 207336700 16.97 5.60
chr1 207375100 207376100 17.31 0.91
chr1 207381000 207382000 17.26 9.78
chr1 207493200 207494600 19.36 0.19
chr1 207630700 207631700 16.80 6.09
chr1 207829400 207830900 17.30 10.85
chr1 207920000 207921000 17.16 6.20
chr1 207944300 207946200 18.02 0.51
chr1 208104700 208105700 16.29 7.35
chr1 208202300 208203300 17.03 1.72
chr1 208234300 208235300 17.27 7.18
chr1 208392600 208393600 18.04 6.24
chr1 208418500 208419500 16.92 3.20
chr1 208538400 208539400 16.45 5.85
chr1 208546000 208547000 17.64 7.62
chr1 208578500 208579500 17.43 6.66
chr1 208588300 208589300 16.84 6.97
chr1 208660300 208661500 16.49 4.03
chr1 208705500 208706500 17.63 0.55
chr1 208724600 208725600 17.10 10.64
chr1 208786000 208787000 16.61 4.05
chr1 208966100 208967100 16.93 5.49
chr1 209032200 209034500 15.03 0.33
chr1 209068600 209069600 16.54 10.16
chr1 209224300 209225300 17.29 7.12
chr1 209263900 209264900 17.55 5.76
chr1 209318900 209319900 17.61 3.62
chr1 209431300 209432300 16.84 4.08
chr1 209456400 209457400 16.77 10.88
chr1 209650900 209652000 17.84 11.24
chr1 209690000 209691100 16.31 5.94
chr1 209847300 209848400 17.02 5.94
chr1 209863900 209864900 16.28 5.29
chr1 209907700 209909600 17.86 1.62
chr1 209971000 209972000 17.58 6.78
chr1 210018400 210019400 16.80 0.12
chr1 210288300 210290500 16.28 0.20
chr1 210376600 210378000 17.90 11.24
chr1 210398500 210399500 18.09 2.38
chr1 210400600 210401600 17.20 8.36
chr1 210461500 210463500 20.45 1.10
chr1 210501200 210502600 16.83 10.08
chr1 210541900 210542900 17.07 6.34
chr1 210624500 210625800 19.09 0.38
chr1 210668400 210669600 17.13 9.14
chr1 210688900 210689900 17.45 4.14
chr1 210737000 210738000 17.15 6.85
chr1 210845500 210850700 16.80 5.33
chr1 210943100 210946900 16.80 0.33
chr1 211025600 211026600 16.99 5.58
chr1 211377500 211378500 18.09 5.14
chr1 211401700 211402700 16.87 0.48
chr1 211503600 211504600 17.32 5.06
chr1 211549400 211551600 16.44 0.15
chr1 211605200 211606200 17.35 10.31
chr1 211698900 211699900 18.13 5.53
chr1 211794000 211795200 16.46 5.28
chr1 211867300 211868300 17.46 11.31
chr1 211923200 211924800 17.32 0.47
chr1 211947900 211948900 17.80 7.15
chr1 211996300 211997300 17.78 1.26
chr1 212090500 212091800 16.75 1.79
chr1 212113800 212118700 13.36 0.10
chr1 212132400 212133400 17.80 10.10
chr1 212193300 212194300 17.92 11.44
chr1 212212200 212216100 18.66 0.04
chr1 212244600 212245600 16.51 3.18
chr1 212266200 212271000 14.39 0.01
chr1 212289400 212290400 16.57 6.45
chr1 212300300 212301300 18.25 1.78
chr1 212327300 212328300 18.17 0.58
chr1 212371900 212372900 17.22 2.73
chr1 212402200 212407100 17.73 3.50
chr1 212461700 212462700 17.40 8.35
chr1 212512600 212513600 16.87 8.20
chr1 212521400 212522400 17.10 5.86
chr1 212557700 212558800 17.54 6.60
chr1 212720000 212721000 17.84 10.48
chr1 212755500 212756500 17.63 8.22
chr1 212762300 212763500 17.11 6.16
chr1 212858800 212859900 17.10 2.75
chr1 212861600 212862600 17.41 6.21
chr1 212888300 212889300 17.44 8.64
chr1 212907000 212909200 16.66 0.45
chr1 212974700 212975800 17.22 8.71
chr1 213000900 213002000 17.41 0.16
chr1 213081000 213082000 18.07 9.11
chr1 213155900 213158000 17.17 0.95
chr1 213295200 213297700 18.10 8.10
chr1 213581200 213591100 15.07 4.55
chr1 213650000 213651000 18.66 2.87
chr1 213666900 213667900 17.66 9.81
chr1 213773400 213775700 15.97 0.12
chr1 213951100 213952700 17.28 0.51
chr1 214037300 214038300 17.64 10.49
chr1 214143300 214145000 17.67 10.51
chr1 214334000 214335000 16.74 9.38
chr1 214463800 214465800 17.20 0.39
chr1 214494100 214495200 18.06 0.80
chr1 214613900 214614900 18.70 11.53
chr1 214674200 214675200 18.03 6.89
chr10 3038600 3039600 18.52 0.00
chr10 3059400 3060400 17.91 7.70
chr10 3089900 3090900 15.65 2.83
chr10 3202800 3203800 16.13 3.30
chr10 3239000 3240400 17.26 3.75
chr10 3277500 3278500 17.16 10.35
chr10 3280800 3282600 15.98 0.34
chr10 3324300 3329300 16.81 4.89
chr10 3371400 3374000 16.38 0.47
chr10 3394200 3397100 13.83 2.04
chr10 3456800 3457800 17.15 5.53
chr10 3525600 3526600 17.07 9.57
chr10 3549200 3551300 13.03 0.29
chr10 3572800 3573800 16.66 10.62
chr10 3652200 3654800 17.40 0.24
chr10 3676900 3677900 16.89 6.62
chr10 3693700 3694800 15.62 2.38
chr10 3751400 3752400 17.33 9.99
chr10 3892600 3893600 17.14 8.00
chr10 3972000 3973000 16.58 9.27
chr10 3986400 3987600 16.96 9.57
chr10 4027000 4028000 17.08 0.88
chr10 4068100 4069100 17.10 10.31
chr10 4140100 4141100 17.69 6.92
chr10 4392300 4393300 16.75 7.30
chr10 4398600 4399600 16.74 10.36
chr10 4422000 4423000 17.63 7.80
chr10 4487300 4488600 17.19 9.57
chr10 4728200 4729200 18.06 5.90
chr10 4738600 4739600 17.54 8.29
chr10 5122600 5124200 16.68 8.82
chr10 5339200 5340200 17.28 9.12
chr10 5672400 5673900 16.59 10.23
chr10 5688700 5689800 17.31 8.97
chr10 5715600 5717800 17.06 1.84
chr10 5718600 5719600 17.05 3.31
chr10 5859000 5861300 14.63 0.71
chr10 6013500 6014500 16.69 6.03
chr10 6506700 6508700 16.70 8.19
chr10 6584500 6585500 16.49 6.35
chr10 6713000 6714300 16.66 10.05
chr10 6765500 6766500 17.46 7.65
chr10 6782300 6783300 17.33 9.18
chr10 6799400 6800400 17.57 8.99
chr10 6851200 6852200 18.44 1.27
chr10 6887500 6891400 17.70 1.68
chr10 6962000 6963100 18.01 11.29
chr10 7039900 7041200 17.20 0.85
chr10 7164700 7165700 17.79 11.18
chr10 7444500 7445500 17.81 0.09
chr10 7510900 7511900 17.90 2.21
chr10 7530800 7531800 17.36 3.19
chr10 7667100 7668100 17.39 3.44
chr10 7764800 7767200 15.64 1.18
chr10 7885400 7886400 17.05 10.71
chr10 7933800 7934800 17.17 2.68
chr10 8053800 8054800 17.35 4.87
chr10 8084300 8085600 17.43 10.98
chr10 8185000 8186000 17.40 9.76
chr10 8347800 8348800 17.22 5.62
chr10 8404100 8405400 17.18 10.55
chr10 8433700 8434700 17.60 11.42
chr10 8464500 8465500 16.28 8.89
chr10 8611200 8612200 17.31 4.09
chr10 8654100 8655100 17.30 10.23
chr10 8669700 8670700 18.08 9.90
chr10 8883000 8884000 17.29 7.34
chr10 9238900 9240500 18.07 11.41
chr10 9416700 9417700 17.39 3.93
chr10 9419600 9420600 18.16 10.41
chr10 9501300 9502300 16.97 9.46
chr10 9551300 9554100 18.71 2.27
chr10 9604200 9605200 18.21 0.65
chr10 9731300 9732300 18.17 7.74
chr10 9892200 9893200 17.92 11.43
chr10 9935400 9936400 17.31 7.99
chr10 10010300 10011600 16.30 0.60
chr10 10079900 10081300 17.26 9.20
chr10 10100300 10101800 16.46 8.93
chr10 10273800 10274800 16.33 9.59
chr10 10323000 10325900 20.34 0.01
chr10 10363400 10366600 16.86 10.38
chr10 10391800 10392800 16.53 10.10
chr10 10482900 10484200 18.64 1.59
chr10 10522500 10523500 16.55 7.99
chr10 10676400 10677400 17.59 2.50
chr10 10708300 10709500 16.64 9.91
chr10 10718600 10719600 17.10 9.78
chr10 10863300 10864300 16.77 7.53
chr10 10943000 10944000 16.87 6.51
chr10 10974700 10975700 16.83 6.69
chr10 11146800 11147800 16.86 9.52
chr10 11228600 11229600 16.81 2.20
chr10 11367500 11370400 18.57 0.22
chr10 11492300 11493300 17.14 1.20
chr10 11592500 11594300 14.46 0.05
chr10 11980300 11981400 16.77 8.46
chr10 12201300 12202300 16.00 5.33
chr10 12419900 12421100 16.98 0.72
chr10 12464000 12465000 16.27 8.16
chr10 12651800 12652800 17.60 10.63
chr10 12775400 12777800 16.76 1.07
chr10 12991700 12992700 17.06 10.56
chr10 13004700 13005700 17.54 5.04
chr10 13267700 13268700 16.57 6.14
chr10 13322900 13324800 18.92 0.35
chr10 13339200 13342000 17.94 0.00
chr10 13412600 13413600 17.19 10.96
chr10 13611200 13612200 17.19 2.12
chr10 13711200 13713000 19.40 0.35
chr10 13892200 13893200 16.40 3.77
chr10 13980300 13981800 15.50 2.83
chr10 14065000 14066000 17.22 7.28
chr10 14097100 14098100 16.85 10.16
chr10 14141800 14142800 17.39 4.56
chr10 14234600 14235600 16.33 8.72
chr10 14238600 14241600 17.59 2.77
chr10 14294300 14295300 17.14 7.27
chr10 14338700 14339700 17.41 7.67
chr10 14654600 14655600 17.00 3.28
chr10 14730600 14731600 16.47 4.75
chr10 14796700 14797700 16.94 10.07
chr10 14816100 14817100 15.99 7.74
chr10 14983400 14984400 16.78 5.58
chr10 15012500 15013500 15.65 9.39
chr10 15055000 15056000 17.05 4.60
chr10 15077100 15078100 17.85 5.29
chr10 15103500 15104500 16.51 7.09
chr10 15167400 15168400 17.65 6.25
chr10 15231600 15232600 16.79 2.96
chr10 15585500 15586500 16.80 4.62
chr10 15663200 15668600 17.52 8.32
chr10 15934200 15935400 16.90 3.36
chr10 15955200 15956200 17.63 10.00
chr10 15961000 15965200 19.31 0.28
chr10 16038600 16041100 16.67 4.21
chr10 16157500 16158500 17.77 8.95
chr10 16225800 16226800 17.15 9.78
chr10 16682700 16683800 17.11 10.74
chr10 16737500 16738500 16.67 2.40
chr10 16738600 16739600 17.55 8.73
chr10 16783800 16784800 17.01 6.55
chr10 16827100 16828100 17.28 10.74
chr10 17074400 17075400 16.79 2.40
chr10 17230300 17231300 16.70 6.89
chr10 17325900 17326900 16.82 7.45
chr10 17415400 17416400 16.70 0.97
chr10 17478600 17482000 18.12 5.21
chr10 17549600 17550600 15.95 3.51
chr10 17699400 17700500 16.93 3.06
chr10 17832700 17833700 16.64 6.72
chr10 17972100 17973300 17.16 1.84
chr10 18050200 18051200 17.19 10.05
chr10 18066600 18068100 16.99 10.79
chr10 18308000 18309900 16.18 0.49
chr10 18329600 18330600 17.85 1.83
chr10 18391700 18393200 17.12 8.84
chr10 18474400 18477200 16.40 8.55
chr10 18517400 18518400 17.26 1.42
chr10 18711800 18712800 17.47 1.56
chr10 18851300 18852500 17.53 10.93
chr10 19075900 19078500 16.05 2.47
chr10 19078600 19087600 17.53 4.35
chr10 19115500 19116600 16.64 6.64
chr10 19150700 19151700 16.79 10.63
chr10 19187400 19188400 16.92 10.67
chr10 19368800 19369800 15.99 3.03
chr10 19546300 19547300 15.49 4.13
chr10 19564600 19565600 17.44 1.97
chr10 19598600 19599600 17.78 6.37
chr10 19690500 19691500 16.73 3.03
chr10 19922700 19923800 17.60 5.52
chr10 20286900 20287900 16.24 9.30
chr10 20319100 20326200 16.91 4.86
chr10 20428100 20429300 18.45 0.51
chr10 20636000 20637000 18.22 5.01
chr10 20803200 20804600 19.03 1.08
chr10 20839500 20840500 17.08 9.17
chr10 20907900 20908900 17.99 6.49
chr10 21081300 21082300 16.98 10.69
chr10 21475600 21478400 18.36 11.11
chr10 21533200 21534300 17.18 10.95
chr10 21607800 21609200 17.33 0.60
chr10 21620900 21622400 16.36 0.00
chr10 21652600 21653600 16.81 10.88
chr10 21695200 21696200 17.50 2.15
chr10 21843300 21844300 16.94 9.85
chr10 21961600 21962800 16.71 4.52
chr10 22023300 22024600 17.66 10.18
chr10 22240700 22241700 18.26 11.34
chr10 22303600 22304600 17.87 4.05
chr10 22346000 22347000 16.78 2.52
chr10 22364900 22366500 17.73 8.05
chr10 22383700 22384700 17.20 10.97
chr10 22454400 22456100 18.16 0.59
chr10 22684100 22685100 17.78 10.91
chr10 22748800 22749800 16.95 7.87
chr10 23012600 23015200 17.28 10.08
chr10 23084500 23085800 16.75 1.43
chr10 23112900 23113900 17.03 8.53
chr10 23250200 23251300 17.12 4.26
chr10 23309200 23310200 17.28 6.78
chr10 23611600 23612600 17.03 4.81
chr10 23779100 23781100 17.00 10.29
chr10 23861900 23863000 17.19 1.07
chr10 23976800 23977800 17.34 9.25
chr10 23989900 23990900 16.79 10.86
chr10 24634900 24636000 17.38 9.69
chr10 24640700 24641700 15.75 5.55
chr10 24839100 24840200 17.62 7.35
chr10 25297200 25298200 17.21 7.23
chr10 25434800 25436100 17.55 3.83
chr10 25590100 25591100 17.69 6.52
chr10 25614600 25616000 18.27 11.61
chr10 25686500 25687500 17.58 9.19
chr10 25784300 25785500 16.68 10.03
chr10 25842400 25843800 17.64 1.19
chr10 25881000 25882000 16.45 2.60
chr10 25928000 25929000 16.55 4.67
chr10 26123700 26124900 16.28 9.73
chr10 26236800 26237800 15.78 5.73
chr10 26472500 26473500 16.55 10.22
chr10 26547100 26548100 16.40 5.86
chr10 26710200 26711200 15.85 1.57
chr10 26886000 26888600 18.27 0.58
chr10 26906600 26907600 16.69 7.24
chr10 27047800 27049100 16.96 1.97
chr10 27074600 27075600 16.33 9.05
chr10 27110700 27111700 16.26 7.47
chr10 27283600 27284800 16.37 10.51
chr10 27513100 27514100 16.58 4.47
chr10 27567700 27568700 17.33 9.87
chr10 27646500 27647500 16.81 7.42
chr10 27702700 27704400 19.23 0.73
chr10 27944200 27947500 17.75 0.14
chr10 28192800 28193800 16.02 10.13
chr10 28466500 28467500 15.81 6.29
chr10 28626700 28628100 17.02 1.02
chr10 28700800 28701800 16.55 10.75
chr10 28862100 28863100 16.71 9.69
chr10 29045900 29046900 17.34 9.44
chr10 29117300 29118300 16.46 7.67
chr10 29122200 29124400 15.98 0.68
chr10 29239400 29240500 16.72 9.44
chr10 29370300 29371300 17.08 8.85
chr10 29451300 29452700 17.61 8.00
chr10 29517500 29518500 16.44 9.51
chr10 29547800 29548800 15.40 0.44
chr10 29747900 29748900 15.42 5.71
chr10 29762400 29763800 16.59 9.55
chr10 29845200 29846300 16.89 9.46
chr10 29929400 29933000 18.70 11.66
chr10 29976500 29977600 19.13 11.14
chr10 30000300 30001300 17.42 2.46
chr10 30034100 30036400 17.32 5.23
chr10 30213900 30215100 16.12 9.67
chr10 30285700 30287000 16.91 10.20
chr10 30353100 30354400 17.64 10.45
chr10 30471600 30472600 16.91 10.98
chr10 30851200 30852300 16.57 8.26
chr10 30868500 30870000 16.19 1.75
chr10 30991100 30997300 16.92 5.44
chr10 30998600 30999600 17.47 5.92
chr10 31042600 31043600 16.57 9.10
chr10 31276800 31277800 17.10 10.06
chr10 31326600 31327900 16.98 0.51
chr10 31386200 31387500 17.08 10.02
chr10 31654800 31655800 15.71 10.03
chr10 31961000 31962000 16.18 7.75
chr10 31978600 31979600 16.61 8.76
chr10 32044300 32045800 19.00 2.81
chr10 32206400 32207400 16.63 10.39
chr10 32327000 32328000 16.04 8.38
chr10 32470800 32471800 17.53 10.69
chr10 32533200 32536700 18.20 0.32
chr10 32635600 32636600 16.41 8.88
chr10 32662100 32663100 17.50 11.21
chr10 32693900 32694900 16.81 10.62
chr10 32706000 32709800 15.03 6.47
chr10 32788600 32789600 16.60 0.06
chr10 33124400 33131500 17.31 0.32
chr10 33284600 33285700 16.69 9.30
chr10 33462400 33463700 16.02 2.21
chr10 33573500 33574500 16.32 6.78
chr10 33796600 33797700 15.96 4.76
chr10 34081800 34083500 17.76 1.03
chr10 34122000 34123000 17.69 6.02
chr10 34187300 34188300 17.24 10.43
chr10 34216200 34217200 17.28 6.10
chr10 34292100 34293100 17.77 8.97
chr10 34391100 34392400 16.54 2.63
chr10 34555500 34556800 16.95 1.30
chr10 34782300 34783300 18.25 3.51
chr10 35139100 35140100 16.67 10.72
chr10 35203600 35204600 17.34 0.55
chr10 35252500 35253500 16.74 7.48
chr10 35432400 35433600 16.55 6.50
chr10 35549000 35550000 16.08 9.60
chr10 35721100 35722100 16.60 6.05
chr10 35965700 35966800 16.35 6.34
chr10 36047000 36048000 17.03 2.57
chr10 36145000 36146300 14.70 0.84
chr10 36159500 36160800 16.39 10.64
chr10 36253400 36255500 17.09 2.33
chr10 36326600 36327600 15.70 1.65
chr10 36384800 36386000 17.11 1.48
chr10 36416400 36417400 17.24 10.05
chr10 36573600 36574600 16.05 9.97
chr10 36694700 36695700 17.29 7.41
chr10 36755700 36756700 17.68 9.78
chr10 36925700 36926700 17.36 5.87
chr10 36992300 36993400 16.60 6.84
chr10 37030100 37031100 17.02 4.44
chr10 37081500 37082500 17.81 8.80
chr10 37232900 37233900 15.87 10.24
chr10 37389700 37391500 18.06 9.33
chr10 37590700 37591700 17.54 8.86
chr10 37632500 37633500 19.63 10.23
chr10 37764000 37765100 16.25 10.13
chr10 37783600 37784800 17.00 10.32
chr10 37813600 37817400 16.94 8.84
chr10 37830200 37831200 16.55 10.64
chr10 37914500 37915600 15.74 5.48
chr10 37955600 37956600 16.79 9.31
chr10 38028000 38029000 16.26 8.13
chr10 38126000 38132700 15.62 4.02
chr10 38140200 38141300 17.27 11.09
chr10 38162500 38163500 16.68 6.36
chr10 38376300 38377300 15.64 5.83
chr10 38467000 38469000 16.44 2.48
chr10 38493300 38495200 18.10 11.58
chr10 38542100 38543100 16.58 7.03
chr10 38620900 38621900 16.89 4.12
chr10 38645000 38646100 17.26 8.67
chr10 38670000 38671400 16.63 0.99
chr10 38684900 38686300 17.31 8.32
chr10 38802900 38804500 17.05 1.74
chr10 38962800 38963800 16.68 7.88
chr10 39038800 39039800 15.68 3.36
chr10 39129400 39132000 17.06 0.11
chr10 39160500 39161500 17.19 3.94
chr10 39221100 39222400 16.17 8.68
chr10 39246600 39247600 16.19 2.91
chr10 39317500 39318500 16.55 3.04
chr10 39424800 39425800 16.20 9.35
chr10 39454700 39455700 16.14 8.98
chr10 39458700 39459700 15.45 1.12
chr10 39650500 39652200 16.43 9.50
chr10 39660900 39664400 16.24 4.76
chr10 39709700 39710700 16.02 8.28
chr10 39724800 39725900 15.91 7.80
chr10 39758600 39759600 16.69 7.76
chr10 39858800 39859800 17.53 10.18
chr10 40475000 40476000 17.53 7.85
chr10 40510100 40511100 17.21 8.65
chr10 40520100 40521100 17.58 2.51
chr10 40740800 40741800 16.38 10.51
chr10 40770600 40772200 17.27 10.16
chr10 40792700 40793700 18.16 5.41
chr10 40835000 40836000 16.88 10.12
chr10 40988000 40989000 16.95 3.90
chr10 41059800 41061000 17.65 9.36
chr10 41092100 41093100 17.88 10.80
chr10 41289400 41290400 17.23 9.07
chr10 41339300 41340300 17.34 10.46
chr10 41638600 41640300 17.16 3.98
chr10 41721600 41722600 17.03 8.10
chr10 42012200 42013200 18.16 5.70
chr10 42186100 42187100 16.80 4.91
chr10 42418900 42419900 16.62 10.32
chr10 42478900 42479900 16.65 5.39
chr10 42738600 42739600 16.81 7.86
chr10 42812500 42813500 16.48 6.74
chr10 42825800 42826800 16.28 3.35
chr10 42847400 42848500 17.21 11.00
chr10 43077500 43078500 17.77 11.48
chr10 43151300 43152300 17.71 2.89
chr10 43230600 43231800 16.81 0.95
chr10 43243100 43244100 16.89 5.20
chr10 43299700 43300700 17.00 8.01
chr10 43499300 43500300 17.18 5.54
chr10 43536700 43537700 17.21 6.81
chr10 43609000 43611500 16.91 9.81
chr10 43724900 43726000 17.45 11.13
chr10 43788300 43789300 17.33 11.03
chr10 43798800 43799800 17.54 8.01
chr10 43939400 43940400 17.32 8.15
chr10 43969200 43970200 17.51 10.58
chr10 43982600 43983600 15.04 2.43
chr10 44004100 44005100 17.82 6.41
chr10 44062400 44063400 17.41 10.24
chr10 44149000 44150000 16.50 3.25
chr10 44540600 44543300 16.44 0.33
chr10 44860600 44861600 16.71 8.03
chr10 44897400 44898500 15.71 8.37
chr10 44898600 44908300 16.38 9.92
chr10 44924500 44926300 16.92 10.59
chr10 44941700 44942700 16.75 8.65
chr10 45181200 45185800 16.75 10.38
chr10 45278600 45283200 16.77 9.28
chr10 45306100 45314500 16.06 1.45
chr10 45376900 45378300 17.45 10.89
chr10 45384700 45390900 20.84 4.22
chr10 45448900 45456400 16.50 0.26
chr10 45464700 45473300 14.49 0.35
chr10 45554000 45555000 17.32 9.70
chr10 45618800 45619800 18.70 3.17
chr10 45688600 45689600 17.32 11.13
chr10 45765700 45767200 18.66 8.38
chr10 46035900 46037700 16.74 0.67
chr10 46207700 46210000 17.21 8.95
chr10 46264100 46266600 16.52 9.10
chr10 46546700 46547700 17.30 8.05
chr10 46598600 46599600 16.34 1.07
chr10 46640900 46642200 15.96 0.93
chr10 46695800 46697300 16.35 6.85
chr10 46726500 46727500 16.38 4.79
chr10 47121200 47122200 16.82 9.52
chr10 47177500 47178500 16.80 10.02
chr10 47396700 47397700 17.00 2.34
chr10 47516600 47517600 17.60 1.14
chr10 47588100 47589200 15.88 7.75
chr10 47667400 47668400 16.33 10.21
chr10 47755400 47756400 16.46 1.60
chr10 48016800 48017800 17.08 1.00
chr10 48085300 48086300 16.70 8.90
chr10 48185600 48186600 17.14 8.53
chr10 48353000 48356500 16.35 4.48
chr10 48536900 48538200 16.66 10.61
chr10 48553700 48554700 16.46 10.52
chr10 48684600 48685600 17.04 2.90
chr10 48792300 48793400 18.25 9.49
chr10 48880500 48881500 17.28 10.75
chr10 48992500 48993500 17.62 5.47
chr10 49161900 49163800 15.75 0.00
chr10 49178900 49179900 17.43 8.76
chr10 49273000 49274000 16.65 10.17
chr10 49278700 49279700 17.05 7.13
chr10 49443400 49444700 16.85 8.65
chr10 49472000 49473600 19.59 0.59
chr10 49498700 49499700 17.28 1.88
chr10 49538600 49539800 17.13 0.58
chr10 49665300 49666300 17.58 0.79
chr10 49874200 49876000 16.77 10.60
chr10 49890700 49891800 16.93 8.32
chr10 49911800 49912800 15.77 5.20
chr10 49941400 49942400 16.94 2.29
chr10 49975600 49976600 17.67 0.08
chr10 50026200 50028100 18.24 0.17
chr10 50132200 50133300 17.28 9.61
chr10 50277000 50278500 16.44 0.42
chr10 50418600 50421700 16.55 5.93
chr10 50891300 50892400 15.88 6.82
chr10 50913300 50914300 17.27 10.84
chr10 51358600 51359600 16.56 7.08
chr10 51421700 51423000 16.45 10.67
chr10 51508700 51510700 18.15 0.34
chr10 51726300 51727300 17.15 9.73
chr10 51749000 51750000 17.47 8.08
chr10 51869400 51871400 17.12 0.31
chr10 52141100 52142100 16.83 6.21
chr10 52188000 52189000 16.23 4.26
chr10 52281800 52283700 20.44 0.26
chr10 52502100 52503100 17.06 10.25
chr10 52576800 52578300 17.59 10.67
chr10 52693500 52696100 16.89 7.38
chr10 52785300 52786300 15.43 0.68
chr10 52817000 52818500 17.32 0.50
chr10 53004900 53010800 17.64 0.05
chr10 53034500 53038300 19.73 0.06
chr10 53145500 53146500 17.18 8.86
chr10 53213900 53215600 18.35 0.90
chr10 53243200 53244200 16.61 7.75
chr10 53326600 53327600 17.27 9.11
chr10 53392400 53395300 19.47 0.72
chr10 53443800 53444800 16.82 10.71
chr10 53468700 53469700 17.18 8.04
chr10 53715500 53716600 17.63 9.89
chr10 53743600 53744700 16.77 10.00
chr10 53797100 53798100 17.29 9.06
chr10 54079800 54080900 17.92 8.51
chr10 54162400 54163400 16.32 9.18
chr10 54352300 54353500 17.49 6.56
chr10 54869300 54870300 16.71 3.86
chr10 54997400 54998400 17.89 8.31
chr10 55028100 55029100 16.80 2.56
chr10 55241000 55242000 15.71 3.03
chr10 55293200 55294200 17.33 9.44
chr10 55309000 55310500 17.24 11.14
chr10 55516500 55517600 15.04 9.04
chr10 55700500 55701500 16.49 3.95
chr10 55763900 55765000 17.53 10.89
chr10 55869000 55870300 16.99 10.50
chr10 55881400 55884800 16.25 3.57
chr10 55928100 55930000 16.45 10.42
chr10 56092000 56093000 17.08 4.45
chr10 56113400 56114400 17.63 2.92
chr10 56134100 56135300 15.53 0.02
chr10 56155900 56157000 17.94 10.34
chr10 56195000 56198500 18.01 5.27
chr10 56290700 56291700 15.63 2.38
chr10 56428400 56429600 15.37 8.93
chr10 56510800 56513600 15.83 7.55
chr10 56667700 56669700 18.57 0.00
chr10 56710100 56711100 16.26 8.94
chr10 56845800 56847300 16.36 9.42
chr10 56881900 56882900 16.57 8.14
chr10 57080600 57081600 16.51 7.90
chr10 57337100 57338100 16.84 9.55
chr10 57478800 57480000 15.98 10.36
chr10 57602500 57604000 16.44 2.67
chr10 57735700 57736700 18.07 0.17
chr10 57899200 57900200 17.48 7.93
chr10 58153500 58154500 16.25 8.47
chr10 58326000 58327500 16.62 0.63
chr10 58407300 58408800 16.53 0.32
chr10 58544800 58545800 15.52 7.51
chr10 58587400 58591100 17.32 9.60
chr10 58650600 58651600 15.76 6.11
chr10 58997200 58998500 15.87 6.72
chr10 58998600 59003900 17.32 0.11
chr10 59264300 59265300 17.22 8.27
chr10 59395700 59396700 15.91 2.58
chr10 59399300 59400300 16.47 10.69
chr10 59513400 59514400 16.81 7.24
chr10 59558600 59559600 17.14 10.86
chr10 59589500 59590500 16.03 3.97
chr10 59607100 59608100 17.74 6.88
chr10 59624600 59625800 16.32 8.48
chr10 59759800 59761300 16.35 5.94
chr10 59911500 59912600 15.83 7.04
chr10 59932200 59933200 16.11 1.98
chr10 60018800 60019800 15.43 2.32
chr10 60257500 60258500 16.63 10.69
chr10 60530000 60531000 16.98 10.92
chr10 60801100 60802100 17.48 3.33
chr10 61186900 61188000 16.88 10.71
chr10 61275100 61276100 16.97 5.68
chr10 61369700 61371100 16.78 7.59
chr10 61404800 61405800 15.76 6.55
chr10 61534900 61535900 16.01 6.68
chr10 61568600 61569600 15.48 6.16
chr10 61662000 61663000 17.68 9.65
chr10 62145900 62146900 16.84 9.42
chr10 62228900 62229900 16.02 3.27
chr10 62282200 62283200 17.34 1.34
chr10 62344200 62345200 16.91 10.11
chr10 62511600 62512600 16.61 9.25
chr10 62523200 62524300 16.51 9.75
chr10 62568400 62569400 16.67 6.37
chr10 62746300 62747300 16.71 5.09
chr10 62776900 62777900 18.06 10.77
chr10 62809400 62812200 16.03 0.20
chr10 62936100 62937200 16.68 7.25
chr10 63047300 63048600 16.84 10.46
chr10 63164300 63165300 16.23 6.30
chr10 63283100 63284200 16.22 10.30
chr10 63520000 63521000 16.22 6.41
chr10 63552600 63553600 16.32 3.39
chr10 63722000 63723000 16.69 6.22
chr10 63926300 63927300 15.86 5.12
chr10 64061000 64062000 17.86 2.24
chr10 64142800 64143800 18.37 3.68
chr10 64177400 64178400 17.68 5.95
chr10 64473000 64474000 17.19 10.95
chr10 64489200 64494400 15.47 0.13
chr10 64543600 64544600 17.27 9.48
chr10 64646800 64648800 17.04 0.03
chr10 64715100 64717000 15.74 0.45
chr10 65024500 65025600 17.49 8.27
chr10 65271700 65273300 15.67 1.02
chr10 65379500 65380500 16.34 6.94
chr10 65428800 65429800 17.31 9.60
chr10 65528400 65531900 16.59 0.10
chr10 65544800 65545800 16.18 10.48
chr10 65566700 65568700 17.13 0.09
chr10 65615600 65617000 14.81 0.41
chr10 65618600 65619600 16.14 5.47
chr10 65853900 65855400 18.69 0.69
chr10 66182200 66183300 16.64 10.79
chr10 66340200 66341300 16.46 9.89
chr10 66588400 66589400 16.77 10.60
chr10 66912400 66913400 16.63 10.75
chr10 67197000 67198000 18.44 11.83
chr10 67201400 67202600 16.59 8.97
chr10 67253200 67254200 17.03 7.53
chr10 67797200 67798500 15.15 0.21
chr10 67937100 67938100 16.83 10.15
chr10 67938900 67939900 15.65 1.97
chr10 67966500 67968600 16.50 4.46
chr10 68055500 68056500 17.80 5.98
chr10 68110300 68111300 16.74 6.26
chr10 68172700 68173700 16.78 9.93
chr10 68181800 68182800 15.28 4.23
chr10 68215500 68217000 19.45 0.66
chr10 68520900 68522500 19.22 1.62
chr10 68570800 68572400 17.07 0.78
chr10 68653900 68656800 17.29 10.02
chr10 68769100 68770100 16.82 2.60
chr10 68814300 68815300 17.28 3.99
chr10 68824500 68825500 17.87 1.79
chr10 68979400 68980400 16.63 6.12
chr10 69199600 69200600 16.88 8.87
chr10 69218600 69219600 16.96 5.33
chr10 69351300 69352300 17.17 1.93
chr10 69533500 69534500 17.81 5.48
chr10 69566800 69567900 17.28 8.78
chr10 69629500 69630500 18.35 7.83
chr10 69736800 69737800 17.35 8.84
chr10 69745100 69746100 17.16 3.14
chr10 70002500 70003500 17.45 1.83
chr10 70053600 70054600 16.96 9.04
chr10 70060800 70061800 16.90 5.95
chr10 70095600 70096700 17.65 7.93
chr10 70099100 70100100 17.21 6.74
chr10 70124400 70125400 16.91 8.42
chr10 70159600 70160600 17.52 6.88
chr10 70276500 70277600 17.01 7.21
chr10 70320100 70321100 17.74 1.69
chr10 70344700 70345700 17.55 9.27
chr10 70624900 70625900 18.33 4.64
chr10 70742600 70743600 15.47 6.74
chr10 70916600 70917600 16.51 3.87
chr10 71005000 71006300 18.75 2.11
chr10 71032900 71033900 18.02 7.78
chr10 71097300 71098300 17.72 7.29
chr10 71270300 71271300 17.81 10.24
chr10 71460900 71463300 16.80 5.46
chr10 71528000 71529000 17.07 10.16
chr10 71573200 71576100 17.29 6.89
chr10 71620500 71621500 17.10 2.58
chr10 72020200 72021200 16.94 9.68
chr10 72065500 72069300 15.78 2.21
chr10 72524900 72525900 17.53 8.97
chr10 72610500 72611500 16.89 8.57
chr10 72670300 72671300 18.09 8.01
chr10 72832100 72833100 17.23 8.11
chr10 72988000 72989000 17.08 5.08
chr10 73210900 73212000 16.78 10.59
chr10 73222600 73223600 16.84 1.65
chr10 73249600 73250600 16.64 5.20
chr10 73367000 73368900 17.09 1.23
chr10 73530400 73532100 16.15 0.87
chr10 73596100 73597100 18.27 3.22
chr10 73684100 73685100 17.37 4.50
chr10 73766900 73767900 16.66 2.86
chr10 73783200 73786200 16.31 0.02
chr10 73834700 73835800 15.64 10.14
chr10 73838900 73839900 16.27 2.56
chr10 73923100 73924100 16.62 8.12
chr10 73959100 73960200 16.07 8.51
chr10 74187400 74188400 16.84 4.53
chr10 74392400 74394200 16.06 8.49
chr10 74526300 74527300 17.40 8.79
chr10 74544000 74545000 16.25 2.55
chr10 74678600 74688500 16.61 0.00
chr10 74731200 74732300 16.91 6.27
chr10 74837400 74838400 17.30 9.70
chr10 74920100 74921100 16.33 7.29
chr10 74968700 74975400 16.84 7.65
chr10 74993100 74994100 17.27 10.13
chr10 75011300 75012300 17.75 2.46
chr10 75018600 75019600 16.72 9.63
chr10 75161100 75162100 16.13 10.45
chr10 75202400 75203400 17.31 8.43
chr10 75328200 75329200 17.01 7.06
chr10 75380600 75381600 17.68 1.33
chr10 75507300 75508300 17.02 7.01
chr10 75625600 75626700 16.34 9.67
chr10 75747000 75748000 15.99 7.03
chr10 75801700 75802700 17.94 7.64
chr10 75843100 75844100 16.65 2.57
chr10 76156900 76157900 16.36 9.75
chr10 76231000 76232100 17.52 6.13
chr10 76420600 76421600 17.26 10.35
chr10 76597200 76598500 18.58 8.17
chr10 76738700 76739700 17.32 9.75
chr10 76774100 76776200 16.64 10.56
chr10 76779300 76780400 16.58 0.57
chr10 76900200 76901400 20.72 0.63
chr10 77050700 77052000 17.66 0.03
chr10 77379200 77382700 18.05 11.23
chr10 77470900 77472000 16.89 9.76
chr10 77673100 77674400 17.55 10.74
chr10 77706000 77707000 17.46 7.03
chr10 77846400 77847500 19.55 1.03
chr10 77881500 77884400 17.10 10.00
chr10 77962300 77964900 18.41 1.03
chr10 78015700 78016700 17.24 10.21
chr10 78141000 78142000 16.42 5.45
chr10 78196000 78197000 16.84 10.83
chr10 78235500 78238500 18.56 0.15
chr10 78297200 78298200 16.90 9.77
chr10 78361200 78362200 16.76 6.04
chr10 78397500 78398500 16.17 5.42
chr10 78403000 78404800 16.00 1.74
chr10 78837500 78838500 17.21 4.47
chr10 78972200 78973200 16.36 9.16
chr10 79071200 79072200 16.63 2.45
chr10 79078600 79079800 16.88 8.62
chr10 79099700 79100900 16.55 0.77
chr10 79194900 79195900 17.07 6.96
chr10 79256100 79257100 16.56 1.64
chr10 79307600 79310200 16.65 0.05
chr10 79387300 79388400 17.18 10.91
chr10 79489800 79491500 17.10 11.11
chr10 79631200 79632200 16.11 9.27
chr10 79770500 79772900 16.75 0.43
chr10 79982700 79983800 16.58 9.60
chr10 80049100 80050200 17.13 10.01
chr10 80275500 80276500 16.86 7.92
chr10 80330400 80331900 16.23 10.27
chr10 80400300 80401300 16.62 4.06
chr10 80675300 80676300 16.45 6.89
chr10 80792100 80793100 17.37 7.36
chr10 81008200 81009200 17.66 10.21
chr10 81141000 81142100 16.80 1.76
chr10 81278800 81279800 16.21 9.45
chr10 81444100 81449500 18.45 0.45
chr10 81481400 81482500 17.11 10.68
chr10 81690200 81691900 17.93 0.10
chr10 82005800 82006800 17.08 10.20
chr10 82075100 82076500 16.73 4.04
chr10 82082000 82083900 18.06 11.24
chr10 82119300 82120300 17.08 6.77
chr10 82166600 82167600 16.32 9.16
chr10 82315000 82316000 17.32 4.84
chr10 82346800 82347800 17.34 10.95
chr10 82515600 82516800 17.47 0.06
chr10 82639500 82640500 16.66 9.42
chr10 83023600 83024600 17.04 0.50
chr10 83055400 83058500 17.28 0.02
chr10 83607300 83608400 17.37 9.33
chr10 83620000 83621000 17.62 6.17
chr10 84015600 84016600 17.49 3.02
chr10 84148500 84149500 17.94 3.80
chr10 84234800 84235800 16.06 6.82
chr10 84271500 84272500 16.63 6.57
chr10 84379600 84380600 17.14 10.69
chr10 84516500 84517500 16.83 9.55
chr10 84959700 84960700 16.98 4.78
chr10 84997100 84998100 17.72 6.17
chr10 85487200 85488500 16.51 0.22
chr10 85777100 85778200 16.62 10.78
chr10 85798900 85799900 17.02 10.68
chr10 85867000 85869600 17.42 0.24
chr10 85920300 85921300 16.92 8.05
chr10 85988900 85990000 16.95 5.23
chr10 86243100 86248300 17.97 0.12
chr10 86362400 86363400 16.56 9.70
chr10 86384500 86385500 17.01 2.27
chr10 86474700 86475800 17.69 8.43
chr10 86491100 86492300 16.54 0.36
chr10 86520300 86521300 16.83 8.01
chr10 86553700 86554700 17.52 6.46
chr10 86579300 86580300 16.38 2.62
chr10 86879100 86880100 15.31 4.93
chr10 86948300 86949300 17.46 7.61
chr10 87051300 87052300 16.09 9.04
chr10 87214600 87215600 18.26 11.25
chr10 87451500 87453300 16.82 0.81
chr10 87461600 87462800 16.30 10.26
chr10 87545500 87555400 13.88 0.53
chr10 87645900 87646900 16.03 2.21
chr10 87676700 87677700 16.51 6.36
chr10 88089700 88090700 16.00 8.73
chr10 88152400 88153400 17.14 6.32
chr10 88300300 88301300 17.25 4.41
chr10 88430500 88431700 16.43 10.46
chr10 88512500 88513500 17.08 3.81
chr10 88560300 88561400 18.80 9.58
chr10 88658600 88659600 16.40 4.38
chr10 88974900 88978500 16.74 6.79
chr10 89019700 89020700 16.61 10.66
chr10 89110900 89111900 18.27 5.26
chr10 89133900 89135400 16.98 7.87
chr10 89146100 89147100 16.11 6.06
chr10 89175000 89176000 16.18 3.27
chr10 89301900 89304900 17.17 0.54
chr10 89741100 89742700 17.38 10.22
chr10 90033900 90035100 17.37 11.03
chr10 90059400 90060400 17.83 9.19
chr10 90166500 90167700 17.17 10.31
chr10 90256000 90258100 16.97 10.90
chr10 90314600 90317000 17.18 9.27
chr10 90736700 90737700 16.75 9.53
chr10 90939500 90941100 16.31 5.85
chr10 91052800 91053800 16.42 4.24
chr10 91111500 91112500 18.21 8.72
chr10 91212000 91214300 16.11 0.39
chr10 91351800 91353800 18.21 10.38
chr10 91477500 91478500 16.46 8.21
chr10 91478600 91479600 17.43 8.44
chr10 91684800 91685800 16.91 4.45
chr10 91730100 91731200 17.55 11.36
chr10 91792900 91794200 17.27 10.89
chr10 91871500 91872800 18.44 11.75
chr10 91937100 91938100 17.53 10.48
chr10 91939700 91940700 17.10 8.55
chr10 92118600 92120000 17.25 11.18
chr10 92183800 92188700 19.50 0.11
chr10 92268600 92269600 17.32 6.49
chr10 92345200 92346300 18.54 4.62
chr10 92429200 92436200 14.31 3.42
chr10 92584100 92585100 16.26 8.60
chr10 92685800 92686800 16.90 10.73
chr10 92724900 92725900 15.67 7.30
chr10 92886200 92895300 16.66 1.60
chr10 93338600 93339600 16.17 9.13
chr10 93430000 93431000 16.45 10.45
chr10 93541300 93542300 17.81 4.28
chr10 93609500 93610500 17.00 10.46
chr10 93664600 93666300 17.73 0.32
chr10 93749600 93750700 17.86 5.25
chr10 93780800 93784300 18.60 7.34
chr10 93881700 93882700 16.79 9.11
chr10 93900500 93901500 17.70 10.55
chr10 93966200 93967200 17.68 10.74
chr10 94236800 94237800 16.35 6.85
chr10 94315300 94316300 17.63 9.95
chr10 94378600 94380300 17.22 9.10
chr10 94631800 94632900 16.90 4.96
chr10 94829800 94830800 16.63 2.90
chr10 94972100 94973300 16.26 10.28
chr10 95302600 95304400 19.21 1.50
chr10 95322300 95323300 16.74 2.96
chr10 95526700 95528300 17.44 0.65
chr10 95673800 95674800 16.97 2.32
chr10 95678600 95680300 18.14 0.44
chr10 95911300 95912400 17.43 9.12
chr10 95950400 95951400 17.52 3.42
chr10 95982100 95986900 16.80 0.35
chr10 96027300 96028300 16.62 8.32
chr10 96116500 96117600 18.34 2.78
chr10 96168700 96173000 16.49 0.24
chr10 96227700 96228700 17.60 8.13
chr10 96387000 96388000 17.04 7.77
chr10 96516800 96518500 16.39 0.29
chr10 96597200 96598300 17.44 6.06
chr10 96781300 96782700 20.39 1.33
chr10 96857000 96858500 16.62 0.08
chr10 96995000 96996800 18.45 2.06
chr10 97016000 97017000 16.68 8.72
chr10 97035200 97036200 16.01 1.05
chr10 97040100 97041200 17.44 10.84
chr10 97231300 97232300 18.15 7.64
chr10 97291200 97292200 16.79 10.07
chr10 97303000 97311700 16.61 0.19
chr10 97615700 97616700 16.73 9.51
chr10 97648000 97649300 16.86 9.94
chr10 97716400 97717400 16.99 7.41
chr10 97796800 97797800 17.06 10.42
chr10 98018800 98020200 16.77 9.95
chr10 98145200 98146200 17.18 10.74
chr10 98316300 98317300 17.47 10.08
chr10 98319800 98321000 16.68 8.79
chr10 98356900 98358000 18.29 0.09
chr10 98359500 98361100 18.84 0.02
chr10 98415900 98416900 17.54 7.73
chr10 98420400 98421500 16.14 9.41
chr10 98651900 98652900 17.10 10.13
chr10 98968300 98969300 17.19 7.53
chr10 99235600 99236600 17.33 9.10
chr10 99264200 99265600 16.49 6.54
chr10 99576000 99577200 16.37 0.98
chr10 99992900 99993900 16.34 7.09
chr10 100274700 100275800 19.77 0.61
chr10 100298700 100300600 17.38 3.71
chr10 100392900 100394100 16.79 10.46
chr10 100500900 100502000 17.72 10.60
chr10 100541000 100542200 16.17 2.05
chr10 100920600 100924400 17.01 1.58
chr10 101102700 101104600 16.81 0.73
chr10 101159300 101160300 17.10 9.05
chr10 101238600 101239600 17.27 10.76
chr10 101431400 101432600 16.60 10.77
chr10 101735900 101738500 16.27 0.30
chr10 101738600 101740700 17.07 2.09
chr10 101780700 101781700 17.20 8.73
chr10 101900900 101902500 16.23 9.74
chr10 102080400 102083900 17.36 7.11
chr10 102123100 102124100 17.66 10.29
chr10 102180500 102181500 17.89 3.41
chr10 102245600 102246900 16.62 1.37
chr10 102386800 102388200 16.82 9.04
chr10 102417500 102418500 16.19 3.26
chr10 102560400 102561500 16.25 7.40
chr10 102582300 102584400 17.34 11.15
chr10 102749800 102750800 17.40 10.67
chr10 102805800 102806800 16.01 0.55
chr10 102825600 102826600 15.63 1.60
chr10 102884700 102887300 17.91 10.29
chr10 103000800 103002700 19.34 4.14
chr10 103029200 103030300 16.75 7.84
chr10 103101500 103102500 17.84 8.55
chr10 103167000 103168200 16.76 9.19
chr10 103257500 103258500 17.57 2.36
chr10 103258600 103261800 16.51 0.06
chr11 3080600 3081900 17.16 5.41
chr11 3115600 3116600 16.99 9.65
chr11 3174000 3175000 16.95 6.18
chr11 3265900 3266900 17.33 11.11
chr11 3326700 3332000 17.00 6.91
chr11 3340400 3341400 16.54 8.55
chr11 3377000 3378000 17.30 5.12
chr11 3410200 3411200 18.16 8.25
chr11 3472700 3474200 17.24 0.84
chr11 3496700 3497700 17.16 9.24
chr11 3512700 3514000 16.82 7.43
chr11 3552700 3555300 17.37 0.12
chr11 3585800 3586800 17.73 7.04
chr11 3671600 3672600 16.55 1.27
chr11 3672700 3679100 17.16 5.30
chr11 3715300 3718200 16.62 6.63
chr11 3764800 3766000 16.04 2.47
chr11 3823300 3824300 17.01 0.58
chr11 3895500 3896500 16.03 2.68
chr11 3929300 3930300 16.90 1.10
chr11 4062400 4063400 16.42 4.56
chr11 4098000 4099000 16.06 3.75
chr11 4130100 4131100 15.71 7.65
chr11 4148200 4149200 17.62 9.88
chr11 4164000 4172600 16.50 2.20
chr11 4197100 4198800 16.72 7.24
chr11 4214000 4215200 14.37 0.63
chr11 4245300 4247000 17.51 9.26
chr11 4298700 4299700 16.81 7.30
chr11 4317700 4319400 17.15 0.18
chr11 4415200 4416200 16.63 3.63
chr11 4475500 4476500 16.83 6.07
chr11 4495600 4496600 16.38 7.63
chr11 4530000 4531000 16.25 3.30
chr11 4534700 4536200 13.27 0.15
chr11 4554300 4555300 17.04 3.28
chr11 4584600 4585900 16.65 0.79
chr11 4609200 4610200 16.62 9.28
chr11 4685900 4686900 15.20 1.19
chr11 4717400 4718400 17.19 8.75
chr11 4740100 4742900 16.61 6.24
chr11 4773700 4774800 16.10 6.19
chr11 4797900 4799000 17.86 11.49
chr11 4849700 4850900 17.20 2.48
chr11 4860800 4861800 16.72 10.51
chr11 4880100 4881100 16.57 8.73
chr11 4975200 4976300 17.41 0.88
chr11 5381300 5382600 17.04 10.08
chr11 5417800 5418800 16.02 4.36
chr11 5433200 5434200 16.72 5.68
chr11 5704600 5705600 16.53 3.89
chr11 5744900 5750400 15.41 4.73
chr11 5809200 5810200 17.37 5.23
chr11 5903200 5904200 16.33 10.05
chr11 5929400 5930400 17.87 8.89
chr11 5942300 5943300 17.32 7.96
chr11 6008100 6009300 17.30 9.45
chr11 6031000 6032000 16.80 4.11
chr11 6081200 6088500 15.12 4.52
chr11 6108700 6110100 16.82 0.00
chr11 6127000 6128600 17.10 0.49
chr11 6148200 6149200 15.58 0.60
chr11 6200200 6201200 16.27 4.40
chr11 6227900 6228900 16.80 4.66
chr11 6289800 6291200 17.90 0.36
chr11 6439600 6440600 16.20 3.49
chr11 6546300 6547500 16.74 0.59
chr11 6600600 6601600 17.32 8.36
chr11 6694300 6695300 18.02 8.77
chr11 6757800 6758800 17.37 7.90
chr11 6782100 6786000 17.43 8.71
chr11 6816500 6817500 16.38 6.31
chr11 6836200 6837200 17.23 4.10
chr11 6950300 6951300 15.73 6.98
chr11 7061800 7062800 16.92 6.21
chr11 7075400 7076400 17.38 8.21
chr11 7142000 7143300 16.51 0.65
chr11 7408600 7410100 16.41 1.13
chr11 7468100 7469100 16.96 6.78
chr11 7482800 7483800 16.72 1.12
chr11 7514200 7515200 16.91 9.94
chr11 7559000 7560000 17.25 6.72
chr11 7684800 7686000 16.42 0.68
chr11 7864100 7865800 16.51 0.60
chr11 7954900 7956400 14.64 0.02
chr11 8015500 8016600 15.66 0.65
chr11 8034700 8035700 17.36 5.73
chr11 8084900 8085900 16.59 6.03
chr11 8098100 8099100 17.48 7.08
chr11 8124800 8125800 17.55 10.45
chr11 8187600 8188900 17.00 10.86
chr11 8199300 8200400 16.67 9.42
chr11 8310500 8311500 16.38 8.74
chr11 8364800 8365800 16.55 2.03
chr11 8402600 8403600 15.46 0.16
chr11 8442200 8443200 17.68 6.73
chr11 8455700 8456700 16.74 1.89
chr11 8523100 8524100 17.04 5.59
chr11 8590200 8591200 17.40 7.81
chr11 8686100 8687100 16.62 2.80
chr11 8701700 8702700 16.35 6.99
chr11 8714600 8715600 17.81 9.39
chr11 8734800 8736100 16.82 8.11
chr11 8766000 8767000 15.36 0.66
chr11 8772700 8776500 17.67 9.65
chr11 8834700 8836000 18.96 0.06
chr11 8852700 8853700 16.70 3.55
chr11 8898800 8899800 17.18 5.03
chr11 9006300 9007300 15.82 1.74
chr11 9053300 9054600 16.53 0.00
chr11 9076900 9078200 14.92 0.41
chr11 9121700 9122700 16.72 3.05
chr11 9134200 9135200 17.41 7.76
chr11 9152700 9153700 17.80 6.03
chr11 9220200 9221300 17.26 1.21
chr11 9313600 9314600 15.46 1.96
chr11 9341600 9342600 18.05 5.39
chr11 9384800 9385800 16.46 4.48
chr11 9480100 9481100 17.47 6.00
chr11 9689600 9690600 16.75 10.49
chr11 9699800 9700800 16.44 4.42
chr11 9720000 9721200 16.11 0.80
chr11 9760700 9761900 16.47 7.98
chr11 9790700 9792100 15.92 0.15
chr11 9794500 9795500 15.49 1.63
chr11 9812900 9813900 16.22 0.74
chr11 9917400 9918400 16.56 5.38
chr11 9983900 9984900 15.96 7.46
chr11 10263400 10264400 17.35 9.76
chr11 10285300 10286300 17.60 11.35
chr11 10296600 10297600 16.71 6.70
chr11 10333000 10334000 15.26 3.30
chr11 10366600 10367600 17.64 10.42
chr11 10395200 10396200 17.21 4.18
chr11 10420300 10421300 17.42 4.46
chr11 10476400 10477400 17.16 9.39
chr11 10526800 10527800 17.61 6.01
chr11 10545000 10547800 15.60 4.48
chr11 10664500 10672000 15.55 1.81
chr11 10805300 10808000 16.47 0.40
chr11 11000900 11006000 18.42 3.77
chr11 11078800 11080000 17.61 9.62
chr11 11108800 11109800 16.77 4.00
chr11 11112800 11113800 16.54 9.47
chr11 11328200 11329200 16.86 10.57
chr11 11343200 11344300 17.12 9.90
chr11 11412700 11413700 17.04 7.23
chr11 11504400 11505400 17.93 10.92
chr11 11566000 11567000 17.09 9.28
chr11 11589400 11590400 17.68 1.73
chr11 11781600 11782700 17.06 1.83
chr11 11911600 11912600 16.41 6.64
chr11 11913300 11914300 15.75 8.19
chr11 11980300 11981400 15.57 5.98
chr11 12004800 12005900 15.92 9.23
chr11 12023100 12024100 15.94 3.69
chr11 12108000 12109000 16.11 7.33
chr11 12222800 12223800 16.20 9.25
chr11 12343800 12344800 16.03 3.79
chr11 12353000 12354100 17.45 10.97
chr11 12518800 12519800 17.24 9.88
chr11 12535800 12538100 19.48 0.34
chr11 12568900 12569900 17.27 1.63
chr11 12623500 12625400 17.99 7.20
chr11 12770700 12771900 17.21 11.03
chr11 12790700 12792600 16.77 0.69
chr11 12792700 12794700 17.57 11.12
chr11 12926100 12927100 17.00 2.38
chr11 12942100 12943100 16.54 10.19
chr11 13105900 13107300 17.98 10.47
chr11 13209900 13211000 18.09 11.22
chr11 13340300 13342200 18.04 10.15
chr11 13524000 13525600 18.49 0.00
chr11 14286800 14287800 17.30 9.61
chr11 14470000 14472400 18.26 5.94
chr11 14474100 14475100 17.14 5.41
chr11 14737000 14738300 16.00 5.17
chr11 15109300 15110400 16.98 9.04
chr11 15194800 15196000 17.01 8.51
chr11 15224500 15225500 18.93 8.82
chr11 15329600 15330600 17.86 2.69
chr11 15334700 15335700 17.10 9.23
chr11 15384700 15385700 15.86 8.56
chr11 15588000 15589000 17.69 9.14
chr11 15627800 15629100 18.23 10.71
chr11 15698700 15699700 17.52 9.25
chr11 15833500 15834500 16.98 8.59
chr11 15962000 15963000 16.41 3.66
chr11 16007000 16008300 16.39 10.35
chr11 16104800 16108100 16.23 2.72
chr11 16147300 16148300 15.97 8.54
chr11 16229300 16231400 15.84 0.76
chr11 16237000 16238000 17.27 8.07
chr11 16285100 16286200 16.16 10.43
chr11 16667100 16668100 17.02 9.89
chr11 16705800 16706800 16.82 6.39
chr11 16777500 16778500 17.87 11.15
chr11 16880200 16881500 16.29 1.92
chr11 16992700 16993900 17.38 9.61
chr11 17016100 17018500 16.93 6.73
chr11 17046700 17047700 17.24 7.35
chr11 17091600 17092600 16.88 10.79
chr11 17133800 17134800 16.75 2.09
chr11 17250200 17251400 16.11 2.18
chr11 17252900 17253900 17.87 6.02
chr11 17334900 17335900 16.33 2.95
chr11 17403900 17404900 17.12 5.18
chr11 17466300 17467300 17.07 3.98
chr11 17577100 17578100 17.78 5.87
chr11 17618100 17619200 17.29 7.36
chr11 17643400 17644400 17.31 7.57
chr11 17666400 17668700 15.52 0.05
chr11 17679500 17680500 17.06 9.48
chr11 17820000 17821900 16.87 8.47
chr11 17874900 17876400 16.01 0.53
chr11 17924300 17925300 17.06 11.00
chr11 18133600 18134600 16.99 8.82
chr11 18207300 18211200 18.33 0.79
chr11 18232700 18233700 17.72 10.14
chr11 18262100 18263100 16.61 6.84
chr11 18283200 18284200 15.89 5.58
chr11 18297300 18298400 15.92 3.16
chr11 18421300 18422300 16.64 6.51
chr11 18561000 18562000 16.48 8.15
chr11 18635800 18636800 17.22 8.71
chr11 18684700 18688000 18.37 0.17
chr11 18708700 18709700 16.94 7.27
chr11 18976800 18977900 17.18 10.68
chr11 19062400 19063400 18.16 9.84
chr11 19369500 19370500 18.02 8.74
chr11 19686800 19688800 18.02 1.86
chr11 19745600 19746600 17.33 3.15
chr11 19802700 19803700 16.27 8.40
chr11 19899500 19900500 16.74 3.86
chr11 20020300 20021300 17.92 3.43
chr11 20284700 20285800 17.18 1.54
chr11 20382200 20383300 16.81 9.71
chr11 20511400 20512400 16.39 8.20
chr11 20608800 20609800 16.56 4.25
chr11 20649200 20650200 17.17 8.01
chr11 20699300 20705100 16.84 4.28
chr11 20755500 20756500 16.97 11.02
chr11 20775100 20776100 16.99 2.86
chr11 20816300 20817300 16.16 8.51
chr11 20835300 20836300 16.67 4.13
chr11 20864800 20866200 16.54 10.19
chr11 20902400 20903400 16.49 7.83
chr11 20944800 20945900 15.45 2.82
chr11 21008900 21010200 17.02 6.15
chr11 21074700 21075700 16.62 7.33
chr11 21108200 21109400 16.88 9.36
chr11 21276000 21277000 16.70 10.52
chr11 21344500 21345500 16.67 5.97
chr11 21554400 21555600 17.47 10.06
chr11 21616100 21617100 17.30 5.34
chr11 21685000 21686500 16.30 1.88
chr11 21782900 21783900 15.56 2.14
chr11 21842700 21843700 17.52 7.16
chr11 21874900 21875900 16.96 9.28
chr11 22019500 22020500 15.97 1.05
chr11 22048900 22050100 17.39 11.30
chr11 22270300 22271300 17.21 6.94
chr11 22420500 22421500 19.08 0.08
chr11 22517900 22520300 17.09 10.20
chr11 22576300 22577300 19.49 5.52
chr11 22621500 22622800 16.20 1.44
chr11 23047300 23048300 16.28 3.50
chr11 23099800 23100800 17.72 7.93
chr11 23143900 23145200 17.95 1.17
chr11 23404100 23405100 18.07 3.96
chr11 23644100 23645300 16.28 4.00
chr11 23677600 23678600 17.45 10.91
chr11 23712700 23713800 17.35 10.03
chr11 23853400 23855700 19.63 0.59
chr11 23901500 23903100 17.91 1.36
chr11 24017000 24018400 15.94 6.62
chr11 24067500 24068500 16.55 7.50
chr11 24188900 24190200 16.86 0.72
chr11 24212700 24213700 16.81 6.58
chr11 24234700 24235700 15.98 8.20
chr11 24268900 24269900 14.67 5.59
chr11 24272700 24275100 14.94 0.00
chr11 24393700 24394700 17.22 8.60
chr11 24455600 24456600 16.59 8.00
chr11 24525400 24526400 17.50 3.99
chr11 24601400 24602400 16.92 5.39
chr11 24713100 24714400 17.00 9.65
chr11 24887200 24888200 16.63 2.40
chr11 24915500 24916700 15.86 0.09
chr11 25016100 25017100 16.98 7.87
chr11 25042500 25044300 16.92 0.75
chr11 25062200 25063600 16.19 3.57
chr11 25129600 25130600 16.50 3.99
chr11 25156500 25158000 16.25 10.03
chr11 25224300 25225300 16.85 7.88
chr11 25401100 25402100 15.44 2.37
chr11 25505300 25506300 16.73 4.33
chr11 25516300 25517300 17.54 11.20
chr11 25545000 25546000 16.89 10.06
chr11 25566500 25567700 17.19 2.90
chr11 25613600 25614600 17.10 3.32
chr11 25664500 25665500 17.03 7.57
chr11 25845500 25846500 16.67 10.55
chr11 25937000 25938000 16.69 7.05
chr11 25968800 25969800 16.61 10.64
chr11 26022200 26024100 15.40 6.55
chr11 26104200 26105200 16.74 4.77
chr11 26280000 26281000 16.39 10.52
chr11 26411200 26412200 17.33 9.19
chr11 26500100 26501200 14.22 0.68
chr11 26608400 26609500 16.28 0.36
chr11 26613900 26618300 15.57 2.48
chr11 26679100 26680100 16.75 5.67
chr11 26711000 26712000 16.44 3.77
chr11 26733200 26734200 16.56 9.70
chr11 26797000 26798000 17.19 2.88
chr11 26856700 26857700 15.76 6.37
chr11 26994700 26995800 17.41 6.50
chr11 27034000 27035000 17.27 11.02
chr11 27062000 27063200 17.16 1.92
chr11 27137600 27138600 17.96 3.47
chr11 27225400 27226400 17.70 8.95
chr11 27495900 27500800 16.75 1.60
chr11 27613700 27614700 17.07 8.39
chr11 27774600 27775600 17.41 4.74
chr11 27948900 27949900 17.05 2.94
chr11 28007300 28008700 14.72 0.00
chr11 28033100 28034100 17.09 6.22
chr11 28070800 28071800 15.92 6.96
chr11 28076200 28078400 15.69 8.67
chr11 28097600 28098600 16.39 3.88
chr11 28138800 28139800 16.11 4.70
chr11 28299400 28300500 17.01 7.70
chr11 28314400 28315400 15.96 4.96
chr11 28335900 28336900 15.02 3.78
chr11 28690500 28691500 16.76 7.75
chr11 28732700 28733700 16.63 9.64
chr11 28892900 28894100 16.01 7.94
chr11 28949700 28950900 16.79 8.32
chr11 29035000 29036100 15.57 5.31
chr11 29079300 29080300 16.51 8.90
chr11 29247900 29248900 16.22 10.28
chr11 29307100 29308300 17.20 10.68
chr11 29363800 29365300 15.37 2.08
chr11 29380000 29383700 12.65 0.07
chr11 29409300 29410300 16.09 5.34
chr11 29447200 29448200 18.34 9.31
chr11 29464900 29465900 18.37 7.58
chr11 29501300 29502300 15.94 5.72
chr11 29519200 29520200 16.43 2.60
chr11 29583400 29591100 16.01 5.96
chr11 29636700 29638400 15.75 0.73
chr11 29665300 29666800 17.91 11.63
chr11 29686000 29687000 17.84 5.82
chr11 29753900 29754900 16.21 1.01
chr11 29884400 29885700 16.52 10.15
chr11 29897600 29898600 16.80 7.44
chr11 29922900 29923900 16.45 4.02
chr11 29950200 29951200 16.73 2.45
chr11 29996300 29997300 16.58 6.12
chr11 30040900 30041900 16.75 3.32
chr11 30078600 30079600 16.49 10.17
chr11 30111400 30112400 16.69 10.55
chr11 30112700 30113900 16.94 10.03
chr11 30203400 30204400 17.22 6.07
chr11 30217600 30218600 15.90 3.77
chr11 30250200 30251200 16.41 10.08
chr11 30599600 30600600 17.70 3.97
chr11 30646400 30647400 16.71 3.30
chr11 30667400 30668400 17.49 1.47
chr11 30698200 30699200 18.13 8.85
chr11 30716500 30717500 16.68 4.36
chr11 30746400 30747900 17.76 1.08
chr11 30752800 30753800 17.01 3.66
chr11 30818300 30819300 17.24 7.07
chr11 30927200 30929100 20.33 0.22
chr11 30973800 30974800 17.95 9.97
chr11 30998700 30999700 16.91 9.41
chr11 31060500 31061900 16.68 0.56
chr11 31136600 31138900 17.33 10.79
chr11 31153100 31155400 17.67 0.32
chr11 31185200 31186200 17.88 10.31
chr11 31200200 31201200 18.86 11.13
chr11 31252700 31253700 17.80 8.72
chr11 31313000 31314100 16.06 7.47
chr11 31349900 31350900 16.53 9.58
chr11 31353100 31354100 16.00 5.05
chr11 31397800 31398900 16.34 0.44
chr11 31413900 31414900 15.53 6.45
chr11 31433700 31434700 17.02 7.84
chr11 31563900 31564900 16.58 1.52
chr11 31583600 31584800 16.91 0.39
chr11 31603300 31604300 17.23 7.39
chr11 31637300 31647200 14.76 0.00
chr11 31653500 31654500 16.46 5.02
chr11 31829300 31830300 16.85 9.10
chr11 32034100 32035100 16.78 2.81
chr11 32053300 32054300 17.73 9.44
chr11 32139700 32149000 20.36 11.53
chr11 32160700 32161700 16.56 6.89
chr11 32202500 32204800 14.92 5.22
chr11 32261700 32262700 15.33 4.49
chr11 32277200 32278200 16.54 2.15
chr11 32306500 32307800 15.63 1.99
chr11 32354500 32355500 16.94 3.39
chr11 32393800 32394800 16.36 1.10
chr11 32500100 32501100 16.58 5.64
chr11 32795000 32796600 16.80 6.84
chr11 33272700 33273800 17.43 2.77
chr11 33305100 33306400 17.83 11.49
chr11 33356000 33358200 17.46 9.84
chr11 33386900 33387900 17.68 10.29
chr11 33690300 33691300 17.29 8.18
chr11 33745000 33746500 18.44 2.41
chr11 33786500 33787500 16.73 9.58
chr11 33971100 33972100 16.15 5.45
chr11 34080800 34088700 15.87 0.03
chr11 34146500 34147500 17.23 4.53
chr11 34173200 34174300 16.86 6.92
chr11 34363400 34364400 16.37 5.40
chr11 34486300 34488500 16.32 0.03
chr11 34493400 34496900 16.71 9.98
chr11 34578700 34579700 16.99 4.73
chr11 34608000 34609100 16.43 6.73
chr11 34790000 34791200 16.29 7.18
chr11 34793900 34795100 16.69 10.12
chr11 34943200 34944300 16.92 6.45
chr11 35028500 35029500 17.54 3.91
chr11 35175800 35177600 16.48 6.90
chr11 35475600 35476600 17.28 7.75
chr11 35496500 35498000 17.00 10.51
chr11 35738700 35744800 14.10 0.01
chr11 35907200 35908200 16.57 9.60
chr11 36005900 36011300 15.17 4.91
chr11 36064300 36065800 17.09 0.27
chr11 36237600 36238600 14.04 0.48
chr11 36263300 36264300 16.16 8.36
chr11 36408400 36409700 16.98 10.41
chr11 36427800 36428800 17.04 3.96
chr11 36468100 36472300 17.84 6.44
chr11 36472700 36474800 16.78 7.39
chr11 36512800 36513800 16.69 7.56
chr11 36620200 36621200 17.01 9.03
chr11 36873800 36874800 16.99 1.17
chr11 37304800 37306000 17.64 10.64
chr11 37422800 37423800 17.94 6.88
chr11 37570100 37571100 17.40 10.98
chr11 37611000 37612000 17.08 1.20
chr11 37661200 37662200 17.89 11.06
chr11 38041100 38042100 16.81 7.73
chr11 38079300 38080300 16.78 10.71
chr11 38131500 38132500 16.99 6.12
chr11 38177500 38178500 17.24 5.28
chr11 38235000 38236000 17.23 8.27
chr11 38260900 38261900 17.25 3.32
chr11 38284700 38285800 17.70 10.86
chr11 38323200 38326700 16.94 3.72
chr11 38410700 38411700 17.26 5.74
chr11 38429700 38430700 16.49 4.99
chr11 38651600 38652600 17.02 5.21
chr11 38655300 38656300 15.92 4.03
chr11 38761200 38762200 17.01 2.88
chr11 38827000 38830600 16.89 8.00
chr11 38869600 38870600 16.14 1.72
chr11 38995900 38997300 16.92 9.58
chr11 39203100 39204100 16.94 8.91
chr11 39290700 39291700 15.84 7.09
chr11 39412900 39414000 17.06 10.51
chr11 39445700 39446900 16.47 2.06
chr11 39559500 39560500 15.70 4.08
chr11 39587400 39588500 16.70 4.38
chr11 39637300 39638300 17.04 2.20
chr11 39672700 39673800 16.61 2.57
chr11 39782800 39786500 17.38 0.26
chr11 39883400 39884400 17.04 9.83
chr11 39958700 39959700 16.59 4.55
chr11 40087200 40088200 15.62 8.41
chr11 40119500 40120500 16.34 7.56
chr11 40159400 40160400 16.67 5.74
chr11 40206900 40207900 17.21 9.43
chr11 40224000 40225000 17.24 8.64
chr11 40347100 40349000 17.89 8.27
chr11 40387200 40388200 16.96 8.66
chr11 40654700 40656700 16.74 10.48
chr11 40750900 40751900 16.58 10.09
chr11 40818200 40819200 16.52 10.11
chr11 40867300 40868700 17.26 10.70
chr11 41329200 41330200 15.91 8.75
chr11 41470400 41471800 16.26 9.40
chr11 41514500 41515500 17.34 9.72
chr11 41570400 41572600 17.88 1.73
chr11 41645500 41646900 16.77 4.61
chr11 41729300 41730800 16.08 6.59
chr11 41752700 41756800 16.06 0.00
chr11 42020100 42021100 18.66 1.74
chr11 42226100 42227300 16.76 8.76
chr11 42295900 42296900 17.10 7.18
chr11 42751600 42752600 17.03 9.61
chr11 42797900 42799100 16.51 0.96
chr11 42812700 42813700 17.10 3.86
chr11 42855600 42856700 15.58 10.05
chr11 42878200 42879700 16.50 0.96
chr11 43115900 43117300 19.14 0.04
chr11 43140500 43141500 17.60 10.92
chr11 43194900 43195900 16.68 9.11
chr11 43217500 43218500 16.50 8.94
chr11 43345400 43346400 16.45 3.44
chr11 43421700 43422700 17.55 7.15
chr11 43480600 43481600 16.67 7.83
chr11 43582600 43583600 17.08 4.50
chr11 43677200 43678200 17.50 7.12
chr11 43869900 43870900 17.71 7.71
chr11 44071300 44072300 16.83 10.51
chr11 44270400 44271500 16.55 2.88
chr11 44283600 44284600 16.61 6.55
chr11 44396500 44397500 16.59 9.32
chr11 44590800 44591800 16.92 5.89
chr11 44635700 44636700 18.01 11.56
chr11 44876600 44878100 17.69 11.27
chr11 44987800 44988800 16.78 4.97
chr11 44992700 45002000 19.63 8.89
chr11 45197000 45198000 16.20 2.67
chr11 45216200 45224900 15.70 2.26
chr11 45305000 45306000 17.13 10.18
chr11 45351400 45352400 16.56 7.07
chr11 45535900 45536900 17.58 5.32
chr11 45827100 45828100 16.85 9.68
chr11 45871300 45872300 17.19 3.45
chr11 46045300 46046400 15.87 0.69
chr11 46101100 46104600 17.79 3.09
chr11 46149000 46150000 16.80 4.26
chr11 46185800 46187000 16.87 5.62
chr11 46247200 46249600 15.66 0.29
chr11 46260200 46261200 17.52 3.34
chr11 46285400 46286800 17.54 1.73
chr11 46332700 46333700 16.79 6.40
chr11 46377500 46378500 17.18 5.70
chr11 46617500 46618500 17.41 8.72
chr11 46786500 46787700 17.51 9.19
chr11 46935000 46936000 16.73 1.34
chr11 47002300 47003300 16.29 3.94
chr11 47024600 47025900 16.86 7.76
chr11 47100700 47101700 17.88 10.02
chr11 47221100 47222100 17.59 5.75
chr11 47246300 47252600 16.60 5.04
chr11 47292700 47293700 17.63 11.14
chr11 47324800 47325900 17.48 6.61
chr11 47349500 47351100 17.12 0.02
chr11 47400200 47401200 17.14 9.37
chr11 47475900 47476900 17.04 3.81
chr11 47601500 47603400 16.98 4.27
chr11 47649600 47651800 16.32 4.75
chr11 47708700 47709700 17.84 8.66
chr11 47719500 47720500 15.53 0.31
chr11 47757900 47758900 17.50 10.28
chr11 47864400 47865700 17.26 7.90
chr11 48015400 48016400 17.20 6.18
chr11 48045300 48046400 17.23 1.80
chr11 48139100 48140200 16.88 3.31
chr11 48186000 48187200 17.18 11.04
chr11 48266700 48268600 19.56 1.42
chr11 48512900 48514000 16.44 0.94
chr11 48661100 48662100 17.61 10.14
chr11 48680900 48681900 16.70 10.72
chr11 48701500 48702500 17.13 8.84
chr11 48881200 48882200 16.80 4.80
chr11 48903200 48904500 16.46 3.50
chr11 48942000 48943100 16.87 7.89
chr11 48976700 48977700 16.10 7.14
chr11 49047200 49049300 15.81 0.54
chr11 49145700 49146700 17.21 9.34
chr11 49155600 49156600 17.31 8.27
chr11 49360700 49361700 16.95 8.28
chr11 49398700 49399900 15.48 8.02
chr11 49439700 49440700 15.96 9.52
chr11 49480200 49481200 16.70 8.01
chr11 49531600 49532600 16.37 6.50
chr11 49541300 49542300 15.34 5.29
chr11 49806500 49810800 16.30 6.12
chr11 49827500 49828500 16.98 5.31
chr11 50086200 50087200 17.43 0.70
chr11 50129600 50130700 16.53 8.58
chr11 50146700 50147700 16.97 5.91
chr11 50236800 50237800 16.66 7.70
chr11 50274500 50275500 17.16 10.48
chr11 50384900 50389300 20.50 0.55
chr11 50430500 50431500 18.50 8.41
chr11 50594700 50595700 20.76 1.31
chr11 51034700 51038900 19.17 9.05
chr11 51137200 51138200 18.20 9.97
chr11 51154900 51156200 16.08 1.56
chr11 51176100 51177100 16.80 9.86
chr11 51453900 51454900 17.17 8.52
chr11 51490800 51491800 17.72 9.28
chr11 51561100 51562100 16.27 9.13
chr11 51762800 51764100 16.42 9.33
chr11 51818300 51819400 15.45 1.85
chr11 51845700 51846700 17.07 2.68
chr11 51869000 51870200 17.34 4.77
chr11 52006200 52007200 16.45 6.25
chr11 52073300 52074400 15.66 9.09
chr11 52141100 52142100 17.61 6.13
chr11 52211100 52212200 16.33 7.37
chr11 52221800 52222800 16.42 3.34
chr11 52351100 52352200 17.43 8.19
chr11 52364500 52365500 15.65 7.19
chr11 52608900 52609900 16.60 8.38
chr11 52636500 52637600 17.24 9.98
chr11 52780300 52781300 17.29 11.02
chr11 52829700 52830700 16.40 3.21
chr11 53040500 53041500 16.76 10.01
chr11 53153000 53154000 17.62 3.37
chr11 53332800 53333900 16.74 10.36
chr11 53425500 53426500 17.21 0.64
chr11 53640300 53641300 16.38 4.09
chr11 53757400 53758900 17.64 11.44
chr11 53779500 53780700 16.74 7.89
chr11 54264300 54265300 16.25 5.68
chr11 54480900 54482100 17.12 7.98
chr11 54615200 54616200 16.14 9.54
chr11 54707500 54708600 16.27 4.16
chr11 54775500 54776500 16.52 1.04
chr11 55193900 55194900 16.91 3.34
chr11 55281500 55282500 17.18 9.14
chr11 55330400 55331600 17.82 10.43
chr11 55478900 55480200 16.87 10.94
chr11 55662200 55663200 17.30 4.01
chr11 55808100 55809200 17.30 8.56
chr11 55954300 55955300 16.42 9.95
chr11 55996300 56002000 15.36 4.26
chr11 56211600 56212600 15.30 5.34
chr11 56214700 56215700 16.38 7.77
chr11 56309500 56310500 16.40 3.89
chr11 56321600 56322600 18.09 11.65
chr11 56374100 56375100 17.83 4.03
chr11 56664300 56665300 17.29 8.03
chr11 56688700 56689700 18.78 2.81
chr11 56706300 56710600 18.02 11.25
chr11 57218000 57219000 19.45 4.97
chr11 57371500 57372500 19.22 2.63
chr11 57451300 57452300 17.36 11.05
chr11 57570400 57571400 19.48 4.07
chr11 57579000 57580200 16.14 9.71
chr11 57679600 57681400 15.98 9.72
chr11 57781700 57782700 17.09 8.14
chr11 57837100 57838100 17.86 10.58
chr11 57946800 57947800 17.02 4.02
chr11 58034000 58035000 16.29 1.20
chr11 58078100 58079400 16.85 10.51
chr11 58239200 58240300 16.73 6.81
chr11 58323600 58325500 14.96 0.82
chr11 58359400 58360400 16.63 9.49
chr11 58385300 58386300 16.12 3.58
chr11 58548000 58549300 17.55 5.32
chr11 58579900 58580900 17.00 5.48
chr11 58593800 58594800 16.00 7.76
chr11 58614800 58615800 16.58 6.67
chr11 58654900 58655900 17.23 6.24
chr11 58686400 58687400 16.81 10.65
chr11 58692900 58693900 18.57 6.37
chr11 58802200 58805900 16.65 2.48
chr11 58828300 58829300 18.10 9.48
chr11 58858200 58859200 17.40 9.19
chr11 58920400 58921400 16.40 1.39
chr11 58933600 58936400 17.35 9.59
chr11 58954500 58955700 16.92 9.10
chr11 59070200 59071200 17.28 9.06
chr11 59105200 59107200 17.01 10.84
chr11 59112700 59114000 13.06 0.00
chr11 59151200 59152300 16.95 10.09
chr11 59238400 59239500 18.06 6.86
chr11 59275500 59276500 18.05 9.65
chr11 59412700 59413800 17.20 3.99
chr11 59557300 59558300 16.41 5.01
chr11 59582800 59583800 17.39 3.33
chr11 59691000 59692300 17.69 1.66
chr11 59746800 59747800 17.47 10.51
chr11 59767600 59768900 17.28 10.05
chr11 59773100 59774100 18.62 8.95
chr11 59968600 59969600 16.90 3.57
chr11 59972700 59976000 18.69 7.40
chr11 60059000 60060000 16.60 9.91
chr11 60105600 60111100 13.02 4.74
chr11 60148200 60149200 17.40 10.71
chr11 60197400 60198400 16.39 8.89
chr11 60242300 60244300 16.62 0.04
chr11 60296800 60297800 16.63 2.87
chr11 60365500 60366500 16.52 4.31
chr11 60389000 60390000 16.56 4.50
chr11 60415000 60416000 16.61 9.38
chr11 60438300 60439800 16.57 7.46
chr11 60487600 60488600 16.83 9.15
chr11 60493000 60494000 17.34 3.01
chr11 60626500 60627900 16.40 10.62
chr11 60691500 60692500 16.48 0.33
chr11 60705700 60706700 15.33 3.31
chr11 60745900 60746900 16.56 2.73
chr11 60761900 60762900 17.16 5.65
chr11 60822200 60823200 15.64 7.72
chr11 60935500 60940500 18.17 5.34
chr11 61030400 61031400 17.78 8.19
chr11 61068200 61069200 18.14 8.91
chr11 61076800 61083400 17.58 9.06
chr11 61134200 61135200 17.61 9.44
chr11 61208000 61209100 18.90 0.97
chr11 61238100 61239100 16.91 2.95
chr11 61340900 61343700 17.42 6.43
chr11 61524700 61525800 17.10 9.29
chr11 61578500 61579500 17.03 7.70
chr11 61651500 61652500 16.10 8.53
chr11 61677500 61679500 15.58 1.48
chr11 61697600 61699600 17.50 0.29
chr11 61769900 61771100 17.22 10.60
chr11 61798600 61799700 15.61 7.09
chr11 61875000 61876000 18.23 10.74
chr11 61899600 61906100 17.05 8.37
chr11 61941400 61943200 15.55 0.33
chr11 61965000 61966100 15.76 0.58
chr11 62125900 62127000 17.07 4.20
chr11 62147800 62152600 14.58 3.04
chr11 62247900 62248900 17.07 7.54
chr11 62303100 62304100 17.20 5.16
chr11 62350300 62351300 18.18 2.45
chr11 62362500 62365200 15.70 9.96
chr11 62399300 62404600 15.36 5.61
chr11 62426800 62432600 17.37 7.40
chr11 62530400 62531400 17.24 3.95
chr11 62538600 62539600 16.85 6.90
chr11 62562200 62563200 16.82 1.42
chr11 62691600 62692600 16.16 3.06
chr11 62769700 62770700 15.92 4.67
chr11 62821500 62822500 16.98 10.57
chr11 63056300 63057700 17.13 10.74
chr11 63086500 63088500 16.33 0.57
chr11 63187800 63189300 16.69 4.18
chr11 63263800 63264800 17.12 9.64
chr11 63285000 63286000 17.19 10.62
chr11 63404400 63406200 16.54 1.02
chr11 63584800 63585800 16.91 7.02
chr11 63633100 63634100 17.13 5.20
chr11 63703500 63704500 16.59 1.30
chr11 63732800 63734100 17.69 7.71
chr11 63777300 63779100 15.86 0.38
chr11 63866700 63867700 16.45 3.16
chr11 63893000 63894000 16.88 10.63
chr11 63989000 63990300 17.15 8.69
chr11 64170500 64171500 17.38 5.51
chr11 64267100 64268100 17.82 9.40
chr11 64384100 64385400 17.20 10.89
chr11 64393300 64394300 17.53 1.57
chr11 64747800 64748800 17.53 10.74
chr11 64763200 64764400 17.06 10.73
chr11 64868200 64872600 17.62 9.24
chr11 64884300 64885300 17.60 10.12
chr11 64915500 64916500 18.22 4.21
chr11 64999200 65000600 18.33 0.17
chr11 65225500 65226600 17.53 10.61
chr11 65350600 65351600 16.95 2.09
chr11 65409800 65410800 17.22 6.32
chr11 65530300 65531400 17.11 10.15
chr11 65560000 65561000 16.37 8.59
chr11 65743100 65744100 16.45 10.67
chr11 65798400 65799900 17.20 7.77
chr11 65832700 65833700 16.31 5.01
chr11 65984400 65985400 16.50 9.91
chr11 66049800 66051700 17.28 0.56
chr11 66092700 66099000 17.72 10.97
chr11 66193400 66194600 17.60 8.93
chr11 66251600 66252600 16.63 10.40
chr11 66305700 66312300 18.07 6.49
chr11 66331600 66332600 17.70 8.65
chr11 66648500 66649500 17.28 4.04
chr11 66736500 66737500 16.99 11.01
chr11 66768800 66769800 17.64 5.59
chr11 66805000 66806000 15.63 1.51
chr11 66892700 66894100 18.54 0.04
chr11 66985700 66986700 17.23 7.05
chr11 67060700 67063500 15.10 0.11
chr11 67093900 67095100 17.66 11.05
chr11 67222300 67223300 17.39 9.87
chr11 67236700 67237700 18.59 1.41
chr11 67294800 67295800 17.21 8.49
chr11 67331200 67332200 16.07 1.14
chr11 67342800 67349600 17.08 5.01
chr11 67375100 67376100 16.24 8.42
chr11 67443500 67444500 16.64 3.71
chr11 67611500 67612500 17.30 5.03
chr11 67631600 67632600 16.22 3.18
chr11 67672700 67674200 18.36 9.35
chr11 67799600 67800600 17.25 7.25
chr11 67825500 67826500 17.15 10.65
chr11 67935400 67936400 17.36 3.25
chr11 68031200 68032200 16.94 2.87
chr11 68045200 68046200 18.20 9.50
chr11 68107700 68108700 17.00 8.80
chr11 68167900 68169000 17.78 0.89
chr11 68212700 68214100 16.37 9.45
chr11 68396900 68397900 17.30 9.90
chr11 68492700 68494200 16.26 10.47
chr11 68530900 68531900 17.32 10.41
chr11 68548900 68550900 16.10 8.25
chr11 68759800 68760800 17.29 10.17
chr11 68781100 68782200 17.39 10.70
chr11 68830900 68832600 18.68 0.00
chr12 3041100 3043900 16.36 0.16
chr12 3188000 3189000 17.38 1.72
chr12 3252100 3259600 14.48 0.01
chr12 3286400 3287900 17.46 0.92
chr12 3333000 3334000 16.76 6.35
chr12 3399900 3401400 17.48 0.32
chr12 3552500 3553600 16.15 9.46
chr12 3645000 3646100 16.45 0.84
chr12 3932500 3933500 15.88 7.80
chr12 4089900 4090900 15.98 8.99
chr12 4150400 4151400 16.08 2.56
chr12 4266100 4267100 16.92 9.71
chr12 4529200 4530200 17.17 6.00
chr12 4811500 4812500 16.25 8.23
chr12 4871300 4881200 16.80 5.43
chr12 4889100 4890100 15.00 4.65
chr12 4960000 4961000 16.88 6.54
chr12 5136100 5137800 16.57 4.17
chr12 5215100 5216100 15.84 7.05
chr12 5265900 5266900 17.38 4.86
chr12 5286900 5287900 15.88 7.22
chr12 5328200 5329200 16.58 2.21
chr12 5348400 5354400 18.41 0.96
chr12 5632000 5633100 16.20 4.24
chr12 5663400 5664400 16.10 10.44
chr12 5777900 5781700 16.82 0.16
chr12 5845800 5846800 16.52 9.89
chr12 6060800 6061800 16.78 7.27
chr12 6125600 6126600 16.23 9.48
chr12 6159500 6160600 16.99 6.22
chr12 6192800 6193800 16.15 8.81
chr12 6233400 6234400 15.38 2.24
chr12 6288300 6289300 15.30 4.13
chr12 6369400 6370400 16.93 7.59
chr12 6468000 6469400 16.47 8.97
chr12 6500500 6501500 16.02 7.43
chr12 6544800 6547100 17.71 0.14
chr12 6679300 6681400 16.04 8.40
chr12 6708000 6709000 15.90 7.39
chr12 7223200 7225700 16.28 0.35
chr12 7575600 7576600 17.06 0.37
chr12 7590300 7591400 17.03 0.74
chr12 7704900 7707900 16.66 0.03
chr12 7850800 7859900 17.65 4.00
chr12 7978300 7980500 17.80 7.82
chr12 7988000 7989000 16.82 8.75
chr12 8068000 8069000 16.09 3.83
chr12 8178900 8179900 16.64 6.93
chr12 8237500 8238500 16.91 5.61
chr12 8271300 8275900 17.08 0.36
chr12 8322400 8323400 17.49 5.94
chr12 8755600 8756900 15.58 10.00
chr12 8790900 8792400 17.48 11.14
chr12 8815200 8816900 17.16 10.96
chr12 9200100 9201100 17.23 10.28
chr12 9388200 9390000 17.39 10.90
chr12 9632200 9633200 17.14 1.65
chr12 9649100 9650100 16.90 6.45
chr12 9673800 9675100 19.63 0.59
chr12 9862700 9863800 18.01 3.52
chr12 9889100 9890100 17.55 10.98
chr12 10013100 10014600 17.12 0.09
chr12 10196400 10197400 16.29 10.33
chr12 10305000 10306100 15.87 0.71
chr12 10338100 10340300 16.12 9.15
chr12 10449500 10451200 16.11 2.24
chr12 10884100 10885600 17.15 10.92
chr12 11001600 11002600 16.73 3.93
chr12 11045800 11047000 17.64 8.49
chr12 11145200 11146200 16.09 10.23
chr12 11198600 11199600 17.69 2.26
chr12 11390400 11391400 17.79 2.59
chr12 11500400 11503000 17.36 10.44
chr12 11554600 11556200 17.83 1.32
chr12 11568300 11569300 16.91 10.67
chr12 11626800 11627800 16.61 9.31
chr12 11628000 11629000 16.97 0.89
chr12 11678400 11679500 16.63 7.16
chr12 11775000 11776000 17.23 10.95
chr12 11984700 11986100 16.51 9.46
chr12 12112900 12119300 16.32 0.07
chr12 12188000 12189800 17.07 2.11
chr12 12426700 12427800 17.25 7.60
chr12 12428000 12429000 17.40 1.66
chr12 12560900 12561900 16.82 10.85
chr12 12575500 12576500 17.14 3.00
chr12 12686900 12687900 16.78 3.23
chr12 12837100 12844400 17.07 3.94
chr12 13172400 13173700 17.35 8.21
chr12 13199400 13200400 16.93 8.56
chr12 13315000 13316000 16.98 10.67
chr12 13381300 13382300 17.65 3.86
chr12 13482900 13483900 17.06 5.30
chr12 13853800 13854800 16.76 10.78
chr12 13888200 13889200 17.44 1.40
chr12 14073200 14074200 16.70 10.51
chr12 14211600 14213000 17.65 11.43
chr12 14357400 14358400 16.24 6.31
chr12 14388400 14389400 16.42 8.86
chr12 14462700 14464000 17.52 0.11
chr12 14492300 14493300 16.37 8.75
chr12 14518000 14519000 16.95 8.41
chr12 14562100 14565000 19.28 0.65
chr12 14576200 14577700 16.82 10.33
chr12 14596800 14597800 17.21 2.68
chr12 14625900 14626900 17.88 9.76
chr12 14658300 14659300 17.00 4.07
chr12 14808000 14813900 16.82 8.72
chr12 15048100 15049100 16.75 9.16
chr12 15228400 15229600 16.60 9.75
chr12 15310900 15311900 16.65 7.45
chr12 15351700 15352800 16.62 5.43
chr12 15414700 15415700 18.08 3.49
chr12 15643900 15644900 16.77 2.08
chr12 15728300 15729300 17.45 11.16
chr12 15784900 15786000 16.75 7.88
chr12 15804700 15805700 16.33 6.46
chr12 15846900 15847900 17.44 7.01
chr12 15938700 15939700 17.43 8.59
chr12 16010500 16011500 17.77 6.62
chr12 16225700 16227900 18.77 0.41
chr12 16235000 16236000 16.69 9.44
chr12 16439800 16441200 17.82 0.37
chr12 16563700 16567800 16.46 0.25
chr12 16568000 16572300 16.43 1.65
chr12 16592500 16593500 16.84 8.12
chr12 16691300 16694200 17.87 0.32
chr12 16968000 16969000 17.45 4.15
chr12 17104900 17105900 16.84 1.69
chr12 17233800 17234900 17.27 7.40
chr12 17476300 17477400 17.15 10.92
chr12 17653500 17657200 16.86 0.84
chr12 17685300 17686400 17.82 3.43
chr12 17690100 17691200 18.27 1.83
chr12 18074800 18076100 16.72 8.78
chr12 18110500 18111500 17.34 10.23
chr12 18306900 18307900 16.49 1.42
chr12 18340900 18341900 17.65 3.03
chr12 18435500 18436500 17.22 9.96
chr12 18526200 18527200 16.92 9.32
chr12 18601000 18606600 18.18 5.04
chr12 18734000 18735000 16.84 6.22
chr12 18832600 18833600 17.08 10.13
chr12 18996700 18997700 16.19 5.03
chr12 19343400 19345000 17.23 9.92
chr12 19374700 19383300 15.22 0.64
chr12 19494000 19495100 16.44 8.16
chr12 19540600 19542000 17.24 0.45
chr12 19684900 19685900 17.44 8.78
chr12 19808500 19809900 17.44 0.32
chr12 20077000 20078000 17.30 1.74
chr12 20160400 20161400 16.56 8.31
chr12 20275500 20276500 18.44 8.61
chr12 20455400 20459000 14.48 0.20
chr12 20529000 20530000 16.89 9.27
chr12 20888000 20889000 17.63 2.37
chr12 20965700 20966800 16.83 6.21
chr12 20968000 20969200 16.91 9.20
chr12 21078400 21079400 15.99 7.10
chr12 21174200 21175200 16.22 6.24
chr12 21238700 21239900 15.89 3.16
chr12 21379500 21381400 16.27 0.98
chr12 21650900 21651900 16.41 4.21
chr12 21777600 21778600 16.06 6.57
chr12 21884400 21887800 16.76 3.01
chr12 22006300 22007400 15.91 10.20
chr12 22165200 22166700 17.40 11.16
chr12 22183700 22184800 16.46 10.17
chr12 22200500 22201500 17.48 3.46
chr12 22221500 22222500 17.18 8.42
chr12 22359200 22360300 19.00 1.25
chr12 22481900 22482900 16.94 9.28
chr12 22599900 22601200 15.86 3.30
chr12 22736600 22737600 17.20 5.09
chr12 22826600 22827600 17.55 11.00
chr12 22832700 22833700 17.19 5.44
chr12 22888000 22889000 17.38 3.14
chr12 22948900 22949900 16.73 10.35
chr12 22992200 22993200 17.17 9.85
chr12 23038400 23039400 17.37 5.51
chr12 23102200 23103200 16.91 2.17
chr12 23118100 23119500 16.55 2.33
chr12 23457700 23458700 17.61 8.53
chr12 23599300 23600300 17.59 9.10
chr12 23641800 23644400 19.20 0.54
chr12 23683900 23684900 16.21 9.63
chr12 23834600 23835700 17.82 9.89
chr12 23858000 23859000 17.78 5.41
chr12 23905400 23906600 17.48 11.06
chr12 23933200 23934200 17.07 9.60
chr12 24015300 24016300 17.00 5.45
chr12 24034400 24035400 16.81 9.86
chr12 24138700 24140000 16.39 9.64
chr12 24176900 24180500 15.90 0.31
chr12 24351700 24352700 17.23 6.74
chr12 24440300 24441300 16.71 8.88
chr12 24584600 24585700 17.32 3.65
chr12 24615800 24616800 16.87 7.60
chr12 24708300 24709400 16.02 9.85
chr12 24784000 24785000 16.69 5.03
chr12 24968000 24969000 16.36 5.56
chr12 25145500 25147900 17.05 0.04
chr12 25151000 25152000 17.81 2.90
chr12 25201800 25202800 16.88 9.19
chr12 25431600 25432600 17.37 8.36
chr12 25537300 25538300 16.64 5.39
chr12 25885700 25886700 16.77 7.97
chr12 25930800 25935000 19.83 0.36
chr12 26063900 26066600 16.78 0.28
chr12 26091700 26092700 16.52 10.14
chr12 26111700 26112700 15.98 8.71
chr12 26140700 26141700 15.91 3.75
chr12 26158400 26160500 17.62 0.44
chr12 26430500 26431500 16.95 9.23
chr12 26455000 26456100 17.57 10.11
chr12 26469700 26474000 16.23 0.26
chr12 26715800 26719400 16.32 6.15
chr12 26825200 26826200 16.49 7.38
chr12 27031500 27032600 18.21 1.89
chr12 27458300 27463100 18.00 8.43
chr12 27558100 27559700 17.71 11.27
chr12 27586000 27587900 17.80 0.06
chr12 27588000 27590300 16.18 0.44
chr12 27613700 27614700 16.15 6.50
chr12 27646500 27647500 16.44 9.01
chr12 27854800 27855800 17.23 7.04
chr12 28012500 28013600 16.63 8.91
chr12 28142100 28144800 17.55 0.72
chr12 28231500 28232500 16.50 10.05
chr12 28283900 28285100 16.96 10.31
chr12 28424900 28426200 16.97 9.46
chr12 28599800 28600800 17.35 8.35
chr12 28626300 28627300 17.20 5.76
chr12 28711600 28712900 16.33 9.14
chr12 28943300 28944500 16.20 10.41
chr12 28962400 28963400 16.34 4.58
chr12 29003000 29004000 16.39 10.60
chr12 29144900 29146100 16.00 5.07
chr12 29308600 29309600 18.90 8.64
chr12 29341600 29342600 16.72 8.84
chr12 29788900 29789900 17.27 8.66
chr12 29848000 29851700 15.93 0.05
chr12 29882600 29883600 17.47 9.84
chr12 30237300 30238300 17.19 2.53
chr12 30397500 30398700 16.55 9.40
chr12 30461100 30462100 17.22 6.15
chr12 30480100 30481100 16.23 10.21
chr12 30614300 30615300 16.36 9.10
chr12 30722800 30723800 16.92 8.15
chr12 30909000 30910000 17.71 11.23
chr12 31052800 31054400 16.10 3.09
chr12 31156700 31157800 17.47 11.15
chr12 31308000 31312900 15.51 3.40
chr12 31668000 31669000 15.79 6.96
chr12 31779700 31780700 15.58 3.23
chr12 31908100 31911100 17.29 0.72
chr12 31937600 31938600 17.07 9.20
chr12 31993800 31995300 17.48 1.35
chr12 32015100 32016100 17.73 5.96
chr12 32082000 32083100 17.66 11.05
chr12 32238200 32240200 16.71 0.60
chr12 32281500 32284800 13.38 0.13
chr12 32356500 32357500 16.75 10.13
chr12 32372200 32373200 18.17 2.50
chr12 32415800 32416800 17.26 8.93
chr12 32442300 32444400 18.30 0.00
chr12 32448000 32450000 16.25 0.00
chr12 32598800 32599800 16.89 2.16
chr12 32625500 32626500 17.79 7.25
chr12 32674600 32675900 16.41 7.95
chr12 32923000 32924000 16.93 9.75
chr12 33155300 33156300 18.19 3.99
chr12 33179000 33180000 15.96 9.91
chr12 33268900 33269900 17.12 4.73
chr12 33365200 33366400 17.11 2.08
chr12 33499200 33500200 16.24 5.01
chr12 33786100 33787400 16.27 1.80
chr12 33803600 33804700 17.19 9.06
chr12 33923800 33924800 16.36 3.10
chr12 33935800 33936800 16.26 1.64
chr12 34022800 34027900 17.22 7.13
chr12 34248700 34249700 16.83 8.30
chr12 34330900 34331900 16.81 6.97
chr12 34428600 34429600 16.70 3.24
chr12 34464000 34465000 16.31 10.01
chr12 34492000 34493400 16.22 8.18
chr12 34714600 34715600 16.63 6.60
chr12 34815600 34820800 16.70 3.88
chr12 34835000 34840700 16.43 0.14
chr12 34864000 34865000 16.49 7.52
chr12 35646100 35647100 16.26 3.91
chr12 35723400 35724900 17.06 1.10
chr12 35873900 35875700 18.33 0.34
chr12 35888400 35889400 17.67 0.39
chr12 35919300 35920600 16.39 10.47
chr12 35960700 35961800 17.49 10.29
chr12 36033400 36034400 16.59 3.43
chr12 36226900 36227900 17.48 8.05
chr12 36251400 36252400 16.57 7.32
chr12 36293500 36294500 16.14 9.85
chr12 36343000 36344000 16.91 9.65
chr12 36504600 36505600 17.21 9.27
chr12 36816900 36817900 16.57 3.71
chr12 36857300 36858300 15.68 5.43
chr12 36875900 36877400 19.06 5.18
chr12 36897700 36899600 17.34 8.00
chr12 37134600 37135900 17.42 1.51
chr12 37166400 37167900 17.60 0.45
chr12 37245800 37247900 17.23 0.00
chr12 37251400 37257800 16.46 0.14
chr12 37305400 37306500 17.82 10.31
chr12 37724000 37725000 16.47 8.40
chr12 37900000 37901100 16.47 0.06
chr12 37966700 37967700 17.49 7.82
chr12 38032900 38034000 16.49 1.98
chr12 38185200 38186200 18.27 11.49
chr12 38226800 38227800 17.53 11.39
chr12 38297400 38298400 16.27 6.23
chr12 38352100 38353100 16.34 3.18
chr12 38491600 38492700 16.79 10.75
chr12 38602200 38604800 18.69 0.36
chr12 38651900 38653300 17.84 2.94
chr12 38671700 38676400 18.18 0.36
chr12 38714800 38715800 17.06 5.56
chr12 38881400 38882400 17.86 9.82
chr12 38928000 38929000 17.71 3.55
chr12 39011600 39012900 17.33 10.84
chr12 39039100 39040100 17.68 1.05
chr12 39286600 39287600 17.58 4.67
chr12 39314300 39315400 15.99 0.64
chr12 39331800 39332800 17.47 2.40
chr12 39534500 39542000 16.51 0.09
chr12 39743500 39744500 16.58 0.77
chr12 39772400 39773400 17.16 6.45
chr12 39822700 39823700 17.47 5.44
chr12 39854700 39855700 16.64 10.32
chr12 39875800 39876800 19.97 4.45
chr12 39920800 39921800 19.79 1.37
chr12 39978100 39984300 16.49 2.79
chr12 39989200 39994300 15.81 7.78
chr12 40120100 40121200 16.35 8.77
chr12 40138000 40139000 17.51 5.24
chr12 40257000 40258000 17.19 2.76
chr12 40344100 40345100 17.95 7.47
chr12 40359900 40360900 17.50 8.18
chr12 40439100 40440100 16.06 7.93
chr12 40617700 40619300 15.78 0.75
chr12 40651800 40652800 17.12 8.18
chr12 40821800 40826600 14.41 0.19
chr12 40865700 40866700 17.43 4.14
chr12 40886500 40887800 15.99 6.69
chr12 40937200 40938200 18.46 3.50
chr12 41095200 41096700 16.70 0.97
chr12 41298700 41301700 15.52 4.23
chr12 41315600 41317900 16.63 5.13
chr12 41338600 41339700 16.25 3.22
chr12 41349100 41350100 16.49 9.73
chr12 41590000 41591000 17.83 9.46
chr12 41768200 41769300 17.26 10.31
chr12 42071300 42072600 16.82 0.00
chr12 42148000 42151500 17.35 5.22
chr12 42230400 42234000 17.43 7.45
chr12 42293200 42294200 16.51 9.41
chr12 42375800 42376800 17.13 11.06
chr12 42399500 42407900 16.19 4.72
chr12 42408000 42414000 18.23 0.56
chr12 42439500 42440600 16.58 7.49
chr12 42514600 42516400 16.10 0.05
chr12 42583500 42584500 16.69 5.89
chr12 42596900 42597900 17.26 10.85
chr12 42715700 42717200 15.30 9.60
chr12 42769400 42770400 17.46 10.14
chr12 43024700 43025900 17.46 6.00
chr12 43053100 43054100 17.98 1.85
chr12 43092700 43093700 17.40 6.66
chr12 43111800 43112800 15.67 1.68
chr12 43163900 43164900 17.84 8.60
chr12 43241200 43242200 17.07 10.33
chr12 43363900 43364900 16.95 3.20
chr12 43422600 43423700 17.59 10.96
chr12 43439700 43440800 16.26 8.15
chr12 43470400 43471400 17.50 6.34
chr12 43533000 43534700 16.59 0.31
chr12 43650600 43651600 17.21 2.99
chr12 43755900 43756900 18.10 3.38
chr12 43782100 43786600 17.83 5.48
chr12 43803500 43804500 17.12 9.25
chr12 43821000 43822000 17.15 9.76
chr12 43944100 43945100 17.27 1.59
chr12 43990200 43991200 17.28 11.13
chr12 44103800 44104800 18.48 8.69
chr12 44165600 44166600 16.34 2.28
chr12 44223400 44227900 17.69 5.85
chr12 44232000 44233000 17.80 2.47
chr12 44599400 44600400 17.71 10.75
chr12 44852000 44853000 17.42 9.52
chr12 44917600 44918800 15.11 0.19
chr12 44972400 44973400 16.53 1.29
chr12 45240300 45241400 17.29 9.79
chr12 45708000 45709000 16.51 6.36
chr12 45820400 45821400 17.10 8.17
chr12 45917800 45918900 16.19 8.40
chr12 45986900 45987900 17.58 4.32
chr12 45988000 45989000 16.24 5.74
chr12 46019500 46020500 16.84 9.96
chr12 46143400 46145400 16.17 8.50
chr12 46359200 46365000 17.10 9.80
chr12 46372900 46373900 16.29 0.47
chr12 46391800 46392800 17.68 4.78
chr12 46641100 46642100 16.27 10.02
chr12 46678900 46682200 17.03 2.72
chr12 46860900 46862300 17.50 1.33
chr12 46878800 46879800 16.33 7.55
chr12 47032700 47033700 17.20 5.60
chr12 47184200 47185700 17.00 11.04
chr12 47282900 47283900 20.85 0.78
chr12 47317900 47318900 16.26 6.89
chr12 47403500 47407900 20.52 13.14
chr12 47413900 47414900 16.97 7.77
chr12 47456300 47458600 16.81 2.90
chr12 47472300 47473300 17.14 9.76
chr12 47510900 47513100 17.18 7.29
chr12 47711700 47721600 12.64 0.00
chr12 47751100 47752200 17.73 0.18
chr12 47802900 47804200 20.27 0.79
chr12 48071900 48073200 16.29 10.21
chr12 48133700 48134700 16.04 8.38
chr12 48324400 48326600 15.80 0.45
chr12 48379500 48380500 19.16 3.41
chr12 48566100 48567800 16.96 10.71
chr12 48599000 48601100 18.61 0.62
chr12 48632800 48633800 15.94 8.12
chr12 48750900 48752500 16.73 0.26
chr12 48800300 48803400 18.75 0.20
chr12 48890600 48894700 17.87 7.19
chr12 48978500 48980600 16.42 0.16
chr12 49013000 49014700 14.48 1.73
chr12 49042000 49043700 13.22 8.40
chr12 49076500 49078300 14.03 0.01
chr12 49135900 49136900 16.25 2.35
chr12 49175500 49183000 17.46 3.50
chr12 49202300 49203300 17.25 6.70
chr12 49378400 49379400 17.68 3.08
chr12 49410900 49413100 17.71 2.22
chr12 49531300 49532300 16.55 5.92
chr12 49571300 49572300 17.53 5.43
chr12 49589700 49594600 20.69 0.28
chr12 49614100 49615100 16.34 8.69
chr12 49677400 49679500 18.00 10.88
chr12 49739800 49740800 14.82 0.87
chr12 49793000 49794000 16.35 10.07
chr12 49815500 49816500 16.66 4.95
chr12 49915200 49916200 15.93 1.25
chr12 49950000 49951600 17.25 9.85
chr12 49988700 49989700 16.33 7.42
chr12 50014600 50015600 16.03 10.24
chr12 50046500 50047800 16.61 9.05
chr12 50101200 50102400 15.36 0.69
chr12 50118600 50119600 16.31 5.71
chr12 50130400 50136900 16.65 4.70
chr12 50174200 50175200 16.68 8.39
chr12 50335500 50336700 16.87 10.37
chr12 50431400 50432800 15.92 2.56
chr12 50465400 50466700 16.24 8.38
chr12 50505400 50506400 15.92 8.07
chr12 50516300 50521500 17.45 3.99
chr12 50548200 50555300 17.62 0.16
chr12 50579800 50580900 17.53 10.41
chr12 50605200 50606300 15.98 1.32
chr12 50684900 50685900 17.50 11.29
chr12 50708700 50709700 16.26 3.85
chr12 50800900 50805200 15.26 4.29
chr12 50848000 50849000 18.38 7.69
chr12 50873200 50874200 15.76 0.48
chr12 50897200 50898200 17.00 8.70
chr12 50931100 50932100 17.65 6.91
chr12 50965400 50966400 16.67 6.38
chr12 51001800 51002800 16.10 5.24
chr12 51013700 51016300 15.62 0.17
chr12 51094500 51095500 17.07 2.72
chr12 51108400 51109400 16.88 0.20
chr12 51157100 51158100 17.05 4.28
chr12 51183100 51184100 16.41 9.56
chr12 51193500 51194600 16.70 7.16
chr12 51216800 51218100 16.79 5.97
chr12 51269400 51270400 16.75 9.92
chr12 51334300 51335300 15.80 5.17
chr12 51356900 51357900 16.05 7.68
chr12 51391300 51392300 16.57 5.29
chr12 51510000 51512900 20.06 9.14
chr12 51670300 51671300 15.57 2.21
chr12 51833400 51834500 16.85 0.86
chr12 51912500 51913500 16.99 9.03
chr12 51928400 51929400 16.31 0.75
chr12 52003400 52007400 18.65 0.29
chr12 52049700 52050800 17.19 8.78
chr12 52071500 52072700 17.27 3.13
chr12 52108000 52114100 16.63 5.54
chr12 52155700 52156700 16.17 9.63
chr12 52199900 52200900 16.77 5.01
chr12 52220900 52222000 16.36 10.38
chr12 52248000 52249000 17.07 4.61
chr12 52273500 52274500 15.84 3.98
chr12 52297800 52300100 18.50 5.40
chr12 52310500 52318400 16.34 2.70
chr12 52328000 52329000 16.77 4.47
chr12 52352000 52356300 19.90 5.16
chr12 52429600 52430600 17.47 7.41
chr12 52470100 52471100 16.51 5.15
chr12 52517000 52518000 16.23 7.12
chr12 52550200 52551200 17.83 9.94
chr12 52579900 52580900 17.60 9.86
chr12 52601400 52602400 16.91 7.94
chr12 52648200 52649800 17.17 9.63
chr12 52685400 52687000 18.82 11.72
chr12 52805200 52806200 16.56 5.65
chr12 52854800 52856800 18.71 5.04
chr12 52906300 52907300 18.36 4.00
chr12 52909200 52910200 18.46 3.94
chr12 52988900 52990200 18.60 0.84
chr12 53108100 53109100 17.94 10.93
chr12 53161200 53167900 18.86 1.09
chr12 53168000 53169000 16.78 1.26
chr12 53248000 53249000 18.26 0.85
chr12 53322600 53323600 16.70 1.92
chr12 53410000 53411000 15.95 7.56
chr12 53442400 53447500 16.13 6.89
chr12 53474300 53475300 17.13 8.86
chr12 53497600 53498600 16.58 1.27
chr12 53638600 53639600 16.70 2.70
chr12 53648200 53649200 18.24 6.98
chr12 53822500 53823600 17.22 10.81
chr12 53828700 53830000 17.90 11.38
chr12 53874000 53875200 16.77 3.13
chr12 54101500 54102500 17.81 9.37
chr12 54128500 54133700 20.57 10.33
chr12 54197800 54204600 17.10 8.55
chr12 54339600 54344700 16.53 7.51
chr12 54374800 54376400 16.73 8.08
chr12 54398500 54400000 16.76 0.45
chr12 54411600 54413100 16.17 0.36
chr12 54448600 54450300 15.02 0.01
chr12 54492700 54493700 16.89 8.90
chr12 54557200 54558200 17.93 1.77
chr12 54583300 54584400 16.31 7.15
chr12 54588000 54589000 16.23 2.51
chr12 54672600 54675400 17.36 0.29
chr12 54768000 54776400 16.96 7.28
chr12 54824900 54825900 16.91 7.18
chr12 54846400 54847400 16.32 5.11
chr12 54914300 54915300 17.65 9.35
chr12 54966600 54967800 16.94 10.27
chr12 55065200 55066900 17.15 10.19
chr12 55225500 55226500 16.56 3.92
chr12 55242700 55243900 16.41 9.86
chr12 55296900 55304100 18.63 9.92
chr12 55401200 55402200 17.72 6.34
chr12 55584000 55585800 17.25 10.32
chr12 55905500 55906500 16.26 6.75
chr12 55909400 55910400 17.00 3.10
chr12 56011300 56012300 17.47 11.27
chr12 56341100 56343800 18.31 0.38
chr12 56428600 56430300 17.75 10.69
chr12 56568000 56569000 16.62 5.35
chr12 56726900 56727900 16.65 2.31
chr12 56733400 56735300 16.85 10.80
chr12 56951900 56959800 17.67 9.18
chr12 57026600 57027600 17.27 6.91
chr12 57036100 57037100 16.60 4.20
chr12 57058400 57059400 17.28 2.60
chr12 57310700 57311700 16.61 2.57
chr12 57408800 57409800 17.08 3.96
chr12 57624900 57625900 17.13 6.39
chr12 57674500 57675500 17.24 4.83
chr12 58068600 58070200 19.40 0.45
chr12 58120900 58122100 16.76 0.01
chr12 58372400 58373400 16.78 9.21
chr12 58606100 58607700 18.14 1.71
chr12 58609400 58610400 17.35 6.48
chr12 58715800 58717100 18.38 5.73
chr12 58872200 58873200 17.46 8.96
chr12 58988900 58989900 16.48 8.80
chr12 59017100 59018400 17.00 9.10
chr12 59174200 59175200 17.44 5.19
chr12 59190900 59191900 16.87 8.25
chr12 59222400 59223900 16.93 6.70
chr12 59242900 59243900 16.15 10.46
chr12 59288000 59294900 16.65 1.83
chr12 59517200 59518200 16.99 1.83
chr12 59549700 59551900 18.47 0.12
chr12 59588000 59592400 17.02 9.36
chr12 59675900 59677600 15.45 7.32
chr12 59784900 59787700 14.99 0.87
chr12 59902500 59903500 18.02 9.85
chr12 59957100 59958100 16.67 3.26
chr12 59999800 60001300 17.50 4.33
chr12 60019300 60020300 17.37 9.05
chr12 60096000 60097000 16.39 5.74
chr12 60137300 60138300 16.91 4.89
chr12 60221500 60222500 17.54 8.15
chr12 60236300 60237300 17.59 8.75
chr12 60282300 60287900 17.28 7.46
chr12 60372800 60373800 17.39 6.73
chr12 60448900 60449900 17.54 10.03
chr12 61048000 61049000 15.73 2.66
chr12 61074900 61075900 17.90 11.20
chr12 61168000 61169100 16.67 0.62
chr12 61204100 61205100 16.63 5.05
chr12 61299500 61300500 16.83 4.04
chr12 61348500 61349700 16.77 5.91
chr12 61406900 61407900 16.80 9.65
chr12 61482000 61483700 16.33 7.14
chr12 61517200 61518200 17.40 2.86
chr12 61663500 61664500 15.85 2.70
chr12 61671100 61672100 17.82 4.25
chr12 61741000 61742500 16.62 1.25
chr12 61785900 61786900 17.94 5.60
chr12 61872300 61873300 16.57 5.64
chr12 61921500 61923100 17.36 10.85
chr12 62064300 62065300 16.60 4.26
chr12 62080600 62081600 17.78 6.90
chr12 62148600 62149600 17.35 4.87
chr12 62288000 62289000 16.73 7.88
chr12 62364100 62365100 17.17 9.18
chr12 62492000 62493000 16.77 7.93
chr12 62828000 62835700 20.34 0.09
chr12 62963900 62964900 16.54 10.13
chr12 63011500 63012500 16.94 7.94
chr12 63052800 63053800 16.90 6.96
chr12 63145700 63146700 17.26 5.56
chr12 63168000 63169000 17.22 9.38
chr12 63285900 63286900 16.85 3.25
chr12 63334200 63335300 17.01 7.91
chr12 63691200 63692500 19.51 0.55
chr12 63831400 63832400 16.96 4.57
chr12 63855500 63856500 17.36 8.77
chr12 63940700 63941700 17.58 8.79
chr12 63972100 63973100 17.56 4.37
chr12 64069900 64070900 17.05 5.77
chr12 64142900 64143900 16.92 7.36
chr12 64209600 64210600 16.28 8.98
chr12 64269100 64270100 16.65 10.67
chr12 64318200 64319200 16.83 0.49
chr12 64371100 64372400 17.70 9.54
chr12 64436700 64441900 15.10 4.27
chr12 64533300 64534300 16.94 6.35
chr12 64553300 64554300 16.96 10.61
chr12 64596400 64597600 16.42 8.66
chr12 64646800 64647900 16.49 7.08
chr12 64648000 64649000 16.02 7.87
chr12 64720000 64721200 16.34 2.83
chr12 65096900 65099600 18.36 4.57
chr12 65160200 65167100 20.12 0.00
chr12 65200800 65207900 16.06 0.03
chr12 65208000 65212300 20.87 0.00
chr12 65379100 65383800 16.57 6.99
chr12 65415000 65416300 16.94 0.42
chr12 65470700 65477200 17.48 3.28
chr12 65597400 65600300 17.81 5.12
chr12 65613400 65614400 16.92 7.01
chr12 65633100 65635100 17.28 0.58
chr12 65649500 65650700 17.10 1.84
chr12 65808400 65809400 17.14 10.75
chr12 65840000 65841100 18.16 3.96
chr12 65875000 65876100 16.56 9.23
chr12 65941300 65942300 16.55 6.03
chr12 66165300 66167100 17.45 0.69
chr12 66326700 66327700 16.96 6.52
chr12 66442500 66443500 17.38 5.85
chr12 66513400 66515000 17.52 0.00
chr12 66532400 66533400 17.68 4.30
chr12 66592700 66593700 16.81 2.90
chr12 66783800 66786400 17.47 0.24
chr12 66839400 66840400 16.45 8.97
chr12 66858100 66859200 16.45 7.98
chr12 66965700 66966700 16.79 9.03
chr12 66968100 66969900 17.33 10.85
chr12 67016500 67017500 15.90 9.81
chr12 67039500 67046900 16.32 1.38
chr12 67053900 67056600 14.11 0.17
chr12 67069200 67070700 16.86 0.05
chr12 67102600 67104000 17.65 1.85
chr12 67145900 67147000 16.97 6.46
chr12 67162500 67163700 16.69 6.41
chr12 67186800 67187800 15.64 9.17
chr12 67312100 67314000 17.00 10.48
chr12 67384800 67386200 14.88 0.79
chr12 67426400 67427400 16.39 10.51
chr12 67463300 67465300 16.34 7.92
chr12 67519900 67525800 16.44 9.16
chr12 67626500 67627500 16.54 5.16
chr12 67774700 67775700 16.64 8.62
chr12 67884400 67885400 16.73 1.17
chr12 67916600 67917600 17.46 10.11
chr12 67977300 67978500 17.34 4.20
chr12 68026700 68027900 16.93 8.78
chr12 68096400 68097400 15.16 0.82
chr12 68129400 68130400 16.58 10.73
chr12 68360100 68361700 16.45 3.89
chr12 68453300 68454300 17.44 8.33
chr12 68509800 68510800 15.77 6.68
chr12 68541700 68542700 16.43 0.15
chr12 68606800 68607900 16.75 9.18
chr12 68610000 68611000 16.58 5.72
chr12 68644700 68645700 16.44 9.30
chr12 68702300 68707700 16.18 8.61
chr12 68723800 68724800 16.78 1.61
chr12 68729600 68730600 17.19 4.34
chr12 68822400 68823400 17.07 2.29
chr12 69033100 69034100 16.86 1.98
chr12 69048600 69049600 16.29 6.57
chr12 69090500 69091500 16.13 6.58
chr12 69192100 69193100 16.66 9.03
chr12 69226500 69227500 16.60 2.23
chr12 69286500 69287500 16.75 2.57
chr12 69641700 69642800 15.98 0.87
chr12 69670100 69671200 16.33 9.71
chr12 69694200 69695200 14.33 0.55
chr12 69710600 69711600 16.23 8.69
chr12 69746500 69747500 16.17 5.72
chr12 69841500 69842500 18.16 10.81
chr12 69866800 69867800 17.34 10.37
chr12 69874200 69875300 18.08 9.69
chr12 69914700 69915700 17.34 5.58
chr12 69938800 69939800 17.83 2.91
chr12 70048100 70049300 17.31 9.53
chr12 70143000 70144000 16.91 7.79
chr12 70519400 70520500 16.71 5.41
chr12 70554600 70555600 16.99 10.42
chr12 70624000 70625000 17.31 6.72
chr12 70765400 70766400 16.99 10.20
chr12 70842000 70843000 17.28 5.99
chr12 70854100 70856600 18.66 0.03
chr12 70968100 70969100 16.65 6.87
chr12 71039500 71040500 16.52 4.79
chr12 71052200 71053200 16.91 7.33
chr12 71131200 71132300 17.12 9.60
chr12 71158500 71159500 17.26 8.86
chr12 71237800 71238800 17.69 6.87
chr12 71423700 71424800 17.86 10.71
chr12 71500400 71501400 17.61 11.38
chr12 71526700 71527700 17.87 10.32
chr12 71571200 71572300 16.55 9.04
chr12 71695600 71696600 16.62 6.88
chr12 71809300 71810400 17.22 7.08
chr12 71962600 71963700 16.78 6.29
chr12 71992000 71993000 18.91 5.51
chr12 72042300 72047400 15.52 0.40
chr12 72048000 72054700 18.92 1.38
chr12 72143400 72145700 19.11 0.27
chr12 72202000 72204900 15.53 7.40
chr12 72258300 72264300 13.71 4.72
chr12 72472600 72473600 15.68 4.02
chr12 72539800 72540800 16.89 3.79
chr12 72563900 72564900 16.74 9.48
chr12 72613500 72614600 16.87 10.38
chr12 72739200 72740200 17.01 1.48
chr12 72762300 72767900 15.90 6.10
chr12 72768000 72769300 16.06 5.77
chr12 72900400 72901500 15.01 1.58
chr12 72924000 72925600 16.95 0.21
chr12 73010500 73012000 16.51 6.42
chr12 73038000 73039000 17.70 2.83
chr12 73218800 73221200 17.13 3.50
chr12 73271800 73272800 17.07 7.16
chr12 73342300 73343300 17.85 11.20
chr12 73485700 73487200 16.86 0.51
chr12 73496100 73497100 16.00 3.55
chr12 73513300 73514300 16.29 7.30
chr12 73538800 73539900 17.26 2.01
chr12 73604400 73605500 17.72 9.68
chr12 73634600 73635900 16.45 10.25
chr12 73684900 73686200 17.65 10.23
chr12 73746500 73747900 18.95 9.34
chr12 73757000 73758500 17.60 9.78
chr12 73782200 73785400 17.17 0.86
chr12 73840800 73841800 16.66 8.58
chr12 73920700 73921700 17.03 5.08
chr12 73988300 73989500 17.56 2.27
chr12 74019300 74020300 16.16 10.11
chr12 74171900 74172900 17.33 9.50
chr12 74193200 74194200 16.93 10.18
chr12 74311900 74314500 14.46 0.13
chr12 74340300 74341300 16.83 10.02
chr12 74382400 74383400 17.53 9.14
chr12 74411100 74414500 17.19 1.15
chr12 74535300 74536300 16.70 8.04
chr12 74564300 74565500 16.44 0.12
chr12 74628100 74629100 16.92 9.32
chr12 74656700 74657700 17.51 1.85
chr12 74674100 74675100 17.32 10.26
chr12 74711400 74719000 13.75 0.06
chr12 74749100 74750500 17.19 0.52
chr12 74974600 74975600 16.57 7.61
chr12 75039900 75040900 18.14 5.45
chr12 75085000 75086000 17.00 2.81
chr12 75109800 75110900 17.77 11.13
chr12 75146400 75147900 16.64 0.87
chr12 75222500 75223500 16.87 2.63
chr12 75414100 75417300 17.09 10.02
chr12 75499900 75500900 16.78 9.95
chr12 75654300 75655300 16.45 9.14
chr12 75824000 75825000 16.97 4.25
chr12 75879100 75880100 16.58 7.98
chr12 75946200 75947200 16.65 6.83
chr12 76008000 76009000 16.99 2.89
chr12 76194100 76195100 17.27 11.14
chr12 76240400 76241400 16.75 2.35
chr12 76337900 76338900 17.38 8.89
chr12 76349400 76350400 17.04 0.75
chr12 76401500 76402500 17.26 8.18
chr12 76419500 76420600 17.52 0.83
chr12 76460200 76464000 17.60 8.10
chr12 76676900 76678000 16.92 10.93
chr12 76752700 76753700 17.29 4.66
chr12 76829800 76830900 17.20 0.37
chr12 76918600 76919600 16.93 8.70
chr12 76931100 76932100 17.12 2.72
chr12 77057500 77058500 16.44 4.70
chr12 77154900 77155900 17.07 9.29
chr12 77300700 77303000 17.01 10.45
chr12 77380500 77387700 18.67 2.34
chr12 77425500 77426500 17.57 10.13
chr12 77594800 77596700 15.76 0.95
chr12 77701000 77702100 16.83 7.31
chr12 77871700 77872700 17.42 9.42
chr12 77956300 77957500 17.46 0.51
chr12 78038300 78039300 17.79 9.97
chr12 78198900 78200300 15.72 0.23
chr12 78228100 78229100 17.00 8.56
chr12 78314200 78315200 16.54 3.74
chr12 78662700 78663900 16.96 10.26
chr12 78691400 78692400 16.70 7.89
chr12 78759100 78760100 18.01 10.45
chr12 78790600 78791600 17.60 9.82
chr12 79376900 79377900 16.70 10.06
chr12 79508500 79511200 16.98 2.01
chr12 79655900 79656900 16.28 5.34
chr12 79699500 79700500 17.48 10.48
chr12 79803100 79804200 17.43 9.40
chr12 79857300 79858500 17.78 0.00
chr12 79916000 79917000 16.76 7.07
chr12 80010100 80011100 17.69 9.03
chr12 80166900 80167900 17.34 7.86
chr12 80221500 80222700 16.92 2.18
chr12 80423200 80427900 17.40 9.65
chr12 80550700 80551700 16.95 7.92
chr12 80601600 80603500 17.02 9.50
chr12 80717300 80718400 16.80 7.92
chr12 80748000 80749000 17.55 6.09
chr12 80788000 80789100 16.80 0.40
chr12 80833400 80835900 16.87 4.25
chr12 80915900 80917000 18.38 10.58
chr12 80995800 80997400 18.50 5.97
chr12 81211100 81212100 17.92 7.59
chr12 81249200 81250300 18.43 0.58
chr12 81278900 81280100 19.76 0.58
chr12 81304500 81305500 17.75 11.22
chr12 81325900 81326900 17.81 7.84
chr12 81343500 81344500 18.25 11.83
chr12 81380600 81381600 17.46 5.16
chr12 81417300 81420600 16.57 5.82
chr12 81438600 81439600 16.02 3.05
chr12 81479900 81481100 17.13 0.85
chr12 81588900 81590000 16.62 0.13
chr12 81656700 81657700 16.44 5.11
chr12 81695400 81702600 17.40 10.00
chr12 81734500 81735500 17.20 7.06
chr12 81854900 81856300 15.45 0.46
chr12 81993800 81999000 15.93 3.99
chr12 82080200 82081300 16.11 2.18
chr12 82148400 82149400 16.73 9.86
chr12 82173200 82174200 16.18 6.95
chr12 82199500 82200700 17.93 3.04
chr12 82226900 82227900 17.45 10.69
chr12 82403300 82404300 16.32 8.12
chr12 82441500 82442500 16.80 7.65
chr12 82563000 82564000 16.82 5.75
chr12 82598400 82601300 16.91 10.74
chr12 82610100 82611400 16.55 10.07
chr12 82695500 82697000 17.44 7.74
chr12 82771600 82778000 15.38 3.14
chr12 82811400 82812400 18.12 11.39
chr12 82832200 82833200 15.59 7.63
chr12 83013200 83014300 15.60 9.05
chr12 83056500 83057500 16.86 3.26
chr12 83114100 83117500 16.62 9.70
chr12 83149100 83150100 18.07 4.24
chr12 83245700 83246700 16.42 4.49
chr12 83275100 83282000 18.51 0.08
chr12 83311100 83312100 15.32 4.36
chr12 83342200 83344000 18.56 0.01
chr12 83409400 83410400 16.25 6.25
chr12 83471200 83472200 17.00 2.47
chr13 3105100 3106100 17.26 9.18
chr13 3142000 3143000 18.86 4.05
chr13 3210700 3213600 16.76 0.43
chr13 3234200 3235700 18.87 0.43
chr13 3331300 3332300 16.79 9.57
chr13 3777900 3779600 15.13 0.73
chr13 3795600 3796600 19.10 5.18
chr13 3824900 3826000 18.47 0.09
chr13 3866000 3868200 19.41 0.02
chr13 3958400 3959500 18.10 0.10
chr13 4038000 4039000 16.53 9.10
chr13 4072100 4073300 17.68 0.38
chr13 4149500 4151500 17.68 6.55
chr13 4195700 4197300 14.78 0.62
chr13 4304200 4305500 19.15 0.00
chr13 4364200 4370200 16.96 0.09
chr13 4579000 4580000 16.44 5.68
chr13 4657300 4662700 19.18 0.18
chr13 4705600 4708000 17.54 0.33
chr13 4792700 4793700 17.50 7.69
chr13 4936600 4937600 18.83 2.25
chr13 5057000 5058000 17.72 3.74
chr13 5130900 5132000 16.35 8.18
chr13 5151400 5155700 18.53 8.04
chr13 5208100 5209100 18.45 9.72
chr13 5229000 5230000 17.84 9.34
chr13 5395600 5396600 16.11 2.22
chr13 5504200 5505200 17.53 11.12
chr13 5560400 5561400 17.82 11.49
chr13 5636200 5640400 17.55 6.94
chr13 5667200 5668200 17.43 9.29
chr13 5730100 5731100 17.06 8.19
chr13 5749300 5750400 17.95 1.38
chr13 5786400 5787400 16.10 4.90
chr13 5849300 5850300 17.25 9.36
chr13 5964200 5965200 17.17 8.82
chr13 6004200 6005200 17.44 10.84
chr13 6114600 6115600 16.10 7.71
chr13 6179100 6180100 17.55 9.38
chr13 6187400 6196000 17.34 0.02
chr13 6338700 6344100 16.62 3.57
chr13 6558800 6559800 17.86 2.25
chr13 6859000 6860000 17.79 4.44
chr13 6922800 6923800 18.56 6.19
chr13 6927000 6928000 17.21 9.63
chr13 7034800 7035800 17.19 1.76
chr13 7269600 7273600 17.16 1.50
chr13 7289300 7295100 17.86 3.32
chr13 7451900 7454800 17.25 10.73
chr13 7618600 7619600 17.00 10.06
chr13 7722000 7723000 17.13 11.08
chr13 8057200 8059500 17.38 0.01
chr13 8142000 8143100 16.34 7.61
chr13 8268200 8269300 15.82 9.08
chr13 8432000 8433000 16.80 10.62
chr13 8553500 8562900 18.18 7.01
chr13 8582000 8583900 17.61 9.72
chr13 8812900 8813900 17.61 11.11
chr13 8859900 8860900 16.27 8.19
chr13 8903100 8904100 15.65 5.45
chr13 9003000 9004100 17.50 10.47
chr13 9029100 9030100 18.00 7.21
chr13 9084800 9087600 18.40 6.08
chr13 9159400 9160400 18.91 0.97
chr13 9176500 9179200 16.86 1.21
chr13 9216400 9217600 18.46 2.01
chr13 9289900 9290900 16.30 5.09
chr13 9351600 9352600 17.68 5.00
chr13 9372100 9373200 16.85 0.08
chr13 9604200 9605200 16.92 5.56
chr13 9688500 9689500 17.19 3.23
chr13 9813600 9814600 17.54 10.29
chr13 9842600 9844100 19.17 0.40
chr13 9844200 9848800 13.59 0.02
chr13 10056800 10057800 16.32 5.61
chr13 10084200 10085200 18.25 11.24
chr13 10208400 10209400 18.01 7.51
chr13 10233300 10234300 17.18 10.11
chr13 10273900 10277000 17.38 5.69
chr13 10299000 10301900 17.70 1.17
chr13 10411300 10413900 17.04 9.91
chr13 10430600 10431900 17.52 10.99
chr13 10512500 10513500 16.33 6.72
chr13 10645500 10647200 16.40 0.67
chr13 10729500 10730500 17.77 3.58
chr13 10789400 10790400 16.85 4.36
chr13 10833500 10835300 16.90 1.05
chr13 10867500 10869200 18.74 0.56
chr13 10925300 10926300 17.15 10.49
chr13 10975700 10976700 16.47 3.29
chr13 10987000 10988000 17.60 11.00
chr13 11051600 11055600 17.18 5.69
chr13 11066800 11068700 17.36 1.11
chr13 11183100 11184100 16.04 3.12
chr13 11280500 11281500 16.78 5.23
chr13 11559100 11560100 15.93 7.27
chr13 11722200 11723200 17.14 4.65
chr13 11725300 11726300 17.42 4.14
chr13 11995700 11997000 15.45 6.68
chr13 12021100 12022900 15.78 0.02
chr13 12069000 12070600 16.87 1.59
chr13 12142900 12143900 16.54 9.43
chr13 12279500 12280500 17.44 8.98
chr13 12395000 12396000 16.10 10.05
chr13 12498500 12499600 17.14 9.48
chr13 12594300 12595300 19.43 9.32
chr13 12885900 12886900 18.20 8.16
chr13 12947100 12948100 18.56 1.30
chr13 13158000 13159400 17.51 1.91
chr13 13261900 13262900 15.78 7.10
chr13 13266600 13267700 17.44 10.03
chr13 13332500 13333500 16.81 9.24
chr13 13402700 13403700 15.54 2.31
chr13 13497400 13498400 17.50 1.89
chr13 13591800 13593000 17.52 0.10
chr13 13621100 13622100 17.17 7.28
chr13 13751800 13753600 17.82 10.60
chr13 14053000 14054100 17.06 9.84
chr13 14091900 14093500 16.96 0.43
chr13 14185700 14186700 16.58 2.91
chr13 14295200 14304100 17.07 9.91
chr13 14414000 14415800 17.13 0.24
chr13 14618900 14620000 20.16 2.17
chr13 14695300 14698600 18.17 11.76
chr13 14774400 14778100 16.17 1.65
chr13 14861500 14863200 17.27 10.01
chr13 14887000 14888000 18.09 11.44
chr13 14908500 14912500 17.28 0.05
chr13 14958300 14959300 18.59 4.92
chr13 15084200 15085400 14.96 0.03
chr13 15229400 15230400 17.03 7.84
chr13 15365200 15366700 17.15 0.67
chr13 15422600 15423600 16.80 10.55
chr13 15626900 15627900 16.60 10.76
chr13 15657300 15658400 17.14 4.92
chr13 15800200 15801200 18.63 6.26
chr13 15972700 15973700 16.20 6.70
chr13 16047500 16048700 16.83 10.21
chr13 16099300 16100300 15.30 9.05
chr13 16129400 16130400 16.07 7.79
chr13 16152500 16153800 16.03 7.54
chr13 16374800 16375900 17.37 11.12
chr13 16445900 16446900 16.18 2.53
chr13 16725400 16726400 17.42 4.99
chr13 16815100 16816400 17.01 4.14
chr13 16885100 16886100 16.37 6.67
chr13 16958600 16959700 16.82 8.96
chr13 17080100 17081100 17.04 4.44
chr13 17225300 17226300 17.83 8.67
chr13 17759400 17760400 17.21 1.91
chr13 17918700 17919700 16.94 3.41
chr13 17986600 17990800 16.63 0.26
chr13 18053900 18054900 16.64 8.60
chr13 18070300 18071900 15.63 0.34
chr13 18180000 18181400 16.54 10.18
chr13 18230400 18231400 18.76 2.24
chr13 18279400 18280400 16.07 1.71
chr13 18405900 18406900 17.18 9.86
chr13 18571000 18574000 16.54 0.26
chr13 18619300 18620500 17.81 11.26
chr13 18669100 18670500 18.87 0.00
chr13 18692500 18693600 18.07 6.12
chr13 18842600 18843600 17.01 5.99
chr13 19038700 19039700 18.05 5.56
chr13 19216400 19217400 16.64 2.85
chr13 19262900 19263900 16.26 9.27
chr13 19269000 19270000 16.02 5.63
chr13 19333800 19335200 16.14 5.58
chr13 19351500 19352600 17.76 10.90
chr13 19483100 19484100 16.28 4.00
chr13 19514600 19515700 16.48 9.16
chr13 19591700 19592700 17.00 7.11
chr13 19702600 19704100 17.09 0.48
chr13 19724200 19725200 15.90 9.57
chr13 19783100 19784100 15.98 5.54
chr13 19926700 19928200 16.64 5.30
chr13 19953600 19954600 17.37 9.81
chr13 19964900 19969500 17.26 5.41
chr13 20030800 20034700 16.52 9.61
chr13 20215500 20216500 17.02 5.25
chr13 20261100 20262400 17.65 4.30
chr13 20288100 20289100 17.45 10.73
chr13 20377900 20382000 16.74 4.52
chr13 20414300 20415400 18.85 0.20
chr13 20447300 20448300 17.21 7.02
chr13 20511600 20512600 16.66 4.98
chr13 20577300 20578400 15.87 1.89
chr13 20729200 20730600 15.42 1.25
chr13 20851600 20852600 16.47 7.81
chr13 20871400 20872400 14.56 2.16
chr13 20918100 20919100 17.86 11.26
chr13 20957500 20963000 18.54 3.45
chr13 21048200 21049200 17.54 9.55
chr13 21118100 21119100 18.02 4.60
chr13 21175000 21176000 17.90 9.00
chr13 21189100 21190100 16.32 6.06
chr13 21450400 21451400 17.76 1.71
chr13 21568500 21569500 17.33 3.30
chr13 21673400 21676400 16.38 4.69
chr13 21713600 21716700 16.57 5.64
chr13 21885500 21886500 17.82 10.63
chr13 22124200 22127100 17.19 9.51
chr13 22237200 22238200 17.09 8.04
chr13 22330900 22332300 16.50 10.35
chr13 22440600 22441800 16.45 8.01
chr13 22495800 22496800 16.63 7.98
chr13 22553400 22554700 16.08 1.10
chr13 22638800 22639800 17.13 8.67
chr13 22759200 22761300 17.69 0.67
chr13 22916300 22917400 17.33 11.00
chr13 23084200 23085200 17.40 8.98
chr13 23229800 23230800 16.50 5.33
chr13 23319000 23320000 16.74 10.17
chr13 23365100 23366100 16.83 4.64
chr13 23396700 23398000 16.70 0.54
chr13 23435900 23438000 16.66 2.54
chr13 23738400 23739400 18.79 6.91
chr13 23858400 23861000 16.59 7.26
chr13 24014300 24015600 16.90 3.08
chr13 24027500 24028500 17.41 8.42
chr13 24074200 24075200 17.08 7.47
chr13 24096000 24097000 17.44 3.11
chr13 24207800 24208800 16.36 8.74
chr13 24228600 24229600 17.25 8.48
chr13 24270200 24271200 16.22 2.29
chr13 24318900 24319900 16.86 10.85
chr13 24619500 24620500 17.14 6.62
chr13 24626900 24627900 16.40 7.38
chr13 24884900 24885900 17.15 10.36
chr13 24952800 24953800 17.77 9.36
chr13 24998200 24999600 16.58 6.48
chr13 25208100 25209100 16.61 9.41
chr13 25313400 25314400 17.10 7.44
chr13 25373800 25378800 19.88 0.11
chr13 25446200 25447200 17.08 5.85
chr13 25513800 25515800 16.86 9.90
chr13 25570500 25571500 16.61 4.94
chr13 25675100 25676100 16.60 8.82
chr13 25793000 25794100 17.08 10.82
chr13 25857700 25859700 17.23 0.59
chr13 26003000 26004100 17.66 9.47
chr13 26115200 26116200 15.90 5.11
chr13 26131700 26135100 17.41 9.76
chr13 26240200 26241800 15.66 0.09
chr13 26284800 26285800 16.87 1.12
chr13 26450100 26451100 17.58 5.56
chr13 26490400 26491400 17.47 11.01
chr13 26644700 26645800 16.13 7.36
chr13 26730500 26731500 17.51 7.09
chr13 26791000 26792000 16.79 10.45
chr13 27152200 27153200 17.68 10.87
chr13 27484800 27485800 15.38 4.16
chr13 27633600 27635900 16.93 0.33
chr13 27815700 27816900 17.22 8.70
chr13 28196100 28202900 19.22 6.21
chr13 28341600 28342600 19.13 5.42
chr13 28554600 28557700 17.64 0.12
chr13 28576000 28577300 16.11 6.95
chr13 28599600 28600700 18.68 7.29
chr13 29133500 29134500 17.13 5.76
chr13 29242500 29243500 16.88 6.63
chr13 29294200 29295200 17.32 4.52
chr13 29315300 29316700 16.99 0.16
chr13 29484200 29485200 17.07 9.11
chr13 29634600 29636200 16.40 10.54
chr13 29722700 29723700 18.41 11.46
chr13 29760300 29761300 16.87 6.61
chr13 29832000 29833000 17.17 2.82
chr13 29970200 29971200 16.43 6.03
chr13 30218400 30221300 19.91 0.33
chr13 30256700 30258500 20.53 0.97
chr13 30393400 30394400 17.38 10.14
chr13 30630600 30634300 19.12 2.12
chr13 30952500 30953700 15.85 7.06
chr13 31199100 31200400 16.55 10.17
chr13 31405800 31406800 17.48 6.83
chr13 31432000 31433100 17.36 6.34
chr13 31465600 31466800 17.30 0.57
chr13 31596000 31597000 16.95 8.92
chr13 31737400 31738400 16.38 2.95
chr13 31746700 31747700 17.21 7.48
chr13 32142300 32144100 17.37 0.43
chr13 32239000 32240000 17.13 10.53
chr13 32428900 32433900 18.68 7.78
chr13 32489200 32491300 17.02 0.32
chr13 32513600 32514800 18.74 6.47
chr13 32536100 32540400 17.89 0.08
chr13 32588100 32589200 17.30 0.00
chr13 32616900 32619100 16.90 8.79
chr13 32764200 32765200 17.42 3.11
chr13 32849500 32856200 16.03 10.09
chr13 32882900 32884100 17.03 0.57
chr13 32925000 32926000 15.91 6.97
chr13 33015700 33016700 17.19 2.37
chr13 33092700 33095700 16.25 5.94
chr13 33120400 33121400 16.26 2.39
chr13 33212500 33213800 16.16 0.65
chr13 33374200 33375300 17.20 4.89
chr13 33443100 33444100 16.42 2.06
chr13 33444200 33445400 18.97 1.27
chr13 33464200 33465500 16.94 7.55
chr13 33702500 33703500 16.48 10.35
chr13 33881900 33882900 17.85 7.07
chr13 33990700 33992000 18.02 0.51
chr13 34050500 34051600 16.91 3.89
chr13 34108300 34109300 16.52 10.22
chr13 34167000 34168500 17.65 3.68
chr13 34202000 34203000 17.28 8.87
chr13 34361500 34362700 16.33 0.70
chr13 34673400 34674500 16.80 10.73
chr13 34693800 34694800 16.24 8.81
chr13 34805900 34806900 18.00 11.07
chr13 34865100 34866900 19.52 0.25
chr13 34924200 34925200 16.38 8.21
chr13 35011500 35012500 16.68 10.48
chr13 35298400 35299600 15.84 6.39
chr13 35376600 35380100 18.65 0.51
chr13 35418400 35419400 16.83 3.86
chr13 35436900 35437900 16.67 1.70
chr13 35613400 35614400 17.05 10.30
chr13 35630200 35631400 15.99 7.48
chr13 35732900 35734100 17.28 10.86
chr13 35950800 35951900 16.19 0.77
chr13 35979200 35980200 16.60 7.26
chr13 36544600 36545600 17.21 9.67
chr13 36595400 36596800 17.47 0.72
chr13 36676600 36678100 18.18 0.13
chr13 36853000 36854500 17.65 10.70
chr13 36874600 36877000 17.82 0.07
chr13 36919100 36920100 17.33 1.17
chr13 36990600 36991800 16.84 9.12
chr13 37011100 37012100 16.99 9.68
chr13 37027600 37028600 18.17 1.44
chr13 37116800 37117800 16.48 10.30
chr13 37129300 37130300 17.50 7.37
chr13 37158500 37164000 16.28 5.28
chr13 37166100 37167300 16.32 1.77
chr13 37464400 37465400 17.04 7.44
chr13 37528000 37533100 16.56 2.19
chr13 37904800 37906100 16.21 4.66
chr13 37965800 37966800 15.54 5.01
chr13 38086700 38087700 16.19 8.43
chr13 38360100 38361100 16.38 10.00
chr13 38870200 38875800 16.88 9.78
chr13 38904200 38905900 16.76 8.96
chr13 38949400 38950400 17.34 4.40
chr13 38998200 38999500 17.13 7.97
chr13 39018800 39020000 15.59 0.55
chr13 39121600 39122800 16.86 3.42
chr13 39261600 39263900 16.94 7.23
chr13 39622600 39623600 17.26 4.51
chr13 39656800 39658300 18.12 0.22
chr13 39680200 39681400 17.08 10.33
chr13 39893800 39894800 16.81 1.81
chr13 40034800 40036300 16.14 6.18
chr13 40127100 40128100 16.24 5.23
chr13 40156500 40157500 16.11 8.14
chr13 40330400 40331400 17.42 9.98
chr13 40359100 40360100 17.39 7.36
chr13 40369000 40370000 17.84 2.61
chr13 40525700 40526700 16.97 7.40
chr13 40738000 40740400 15.90 0.31
chr13 40777400 40778700 16.95 10.61
chr13 40791000 40792000 17.35 3.71
chr13 40886500 40887500 16.93 2.33
chr13 40967300 40969600 16.52 0.23
chr13 41118800 41119800 17.78 10.86
chr13 41207600 41208600 16.95 6.99
chr13 41315600 41316600 17.09 9.47
chr13 41337900 41339800 16.79 9.54
chr13 41368600 41375200 18.10 2.78
chr13 41407900 41408900 16.47 7.11
chr13 41426700 41427700 16.46 7.51
chr13 41509200 41510300 16.98 10.98
chr13 41855900 41856900 16.86 8.68
chr13 42021200 42022200 17.00 9.57
chr13 42028700 42029700 16.03 2.47
chr13 42174400 42175400 16.14 6.32
chr13 42257400 42258400 16.54 9.16
chr13 42948100 42949400 16.19 9.67
chr13 42995500 42996600 16.39 1.84
chr13 43112100 43114000 18.05 0.34
chr13 43186600 43187600 16.24 5.86
chr13 43422800 43423900 16.50 4.57
chr13 43440900 43442300 16.21 8.91
chr13 43527000 43528000 17.04 10.18
chr13 43778400 43780100 15.55 3.95
chr13 43862600 43863600 16.82 10.81
chr13 43949300 43950500 16.51 4.81
chr13 44001100 44002100 16.60 10.74
chr13 44044400 44045400 16.76 10.18
chr13 44095600 44103000 16.69 0.09
chr13 44154700 44157200 19.25 0.33
chr13 44184900 44188200 17.01 0.05
chr13 44204200 44205200 16.50 9.24
chr13 44493300 44494400 15.86 2.58
chr13 44669800 44670800 17.77 10.52
chr13 44845900 44846900 16.67 1.82
chr13 45006000 45007500 17.17 0.44
chr13 45277000 45278000 16.68 9.96
chr13 45297000 45301400 17.16 0.11
chr13 45636100 45637300 17.76 10.72
chr13 45770800 45773000 16.80 0.45
chr13 45832700 45833700 16.67 9.81
chr13 45976600 45977700 17.49 9.02
chr13 46048400 46051200 17.10 0.03
chr13 46072700 46073700 17.80 6.52
chr13 46119800 46123600 18.81 0.00
chr13 46162800 46163800 17.09 0.40
chr13 46272400 46273400 16.79 4.52
chr13 46341300 46342300 14.49 2.50
chr13 46769500 46770500 16.72 2.55
chr13 46816800 46818600 19.70 0.24
chr13 46896300 46897300 17.08 3.55
chr13 46917200 46919800 17.10 0.42
chr13 46938600 46939600 16.12 2.90
chr13 47180000 47182300 16.59 0.17
chr13 47330300 47331600 17.05 7.79
chr13 47462000 47463000 17.97 6.10
chr13 47509400 47510400 16.20 8.53
chr13 47582600 47583600 17.73 7.83
chr13 47714700 47715700 15.96 9.88
chr13 47775000 47776000 16.50 2.11
chr13 47825100 47827000 16.77 0.33
chr13 47970700 47971700 16.26 9.97
chr13 48348100 48349100 16.12 5.67
chr13 48392600 48396300 16.65 10.77
chr13 48452300 48453300 16.06 9.33
chr13 48487900 48488900 18.64 2.10
chr13 48542900 48544000 17.61 9.72
chr13 48928400 48929900 16.88 10.73
chr13 48948100 48949100 16.37 1.80
chr13 49062700 49063900 17.91 5.47
chr13 49065900 49067000 16.98 10.99
chr13 49176800 49177800 16.30 5.52
chr13 49312900 49313900 16.56 5.79
chr13 49492700 49493700 16.46 7.42
chr13 49515500 49517000 17.17 9.73
chr13 49552100 49553100 17.13 5.89
chr13 49798400 49799400 17.71 7.77
chr13 49805300 49806300 17.19 4.05
chr13 49857400 49858400 16.06 3.95
chr13 50018600 50019900 16.21 8.75
chr13 50184200 50185200 17.02 2.23
chr13 50300600 50301600 15.90 2.41
chr13 50304300 50305300 17.01 7.44
chr13 50338300 50339300 16.71 7.82
chr13 50428300 50429300 16.77 10.81
chr13 50674500 50675500 17.23 4.50
chr13 50799900 50800900 18.06 4.80
chr13 50806400 50810200 16.57 7.02
chr13 50825400 50826500 16.34 9.86
chr13 50866300 50868200 15.10 0.05
chr13 50890900 50891900 17.53 9.99
chr13 50966100 50975800 16.55 3.96
chr13 51036000 51037000 17.17 8.55
chr13 51230300 51231300 17.04 9.96
chr13 51277500 51278600 16.34 9.20
chr13 51335100 51336100 15.90 1.15
chr13 51365300 51366400 18.45 10.66
chr13 51475100 51476100 17.24 2.05
chr13 51512900 51514100 16.24 10.22
chr13 51596400 51597700 17.36 10.21
chr13 51666800 51667900 16.85 10.92
chr13 51734300 51735300 17.63 5.48
chr13 51830100 51831100 17.95 10.15
chr13 51876900 51878000 18.47 7.66
chr13 51891400 51892400 18.06 6.22
chr13 51977400 51978600 16.38 0.04
chr13 52097200 52098400 16.33 9.53
chr13 52256100 52257200 16.52 6.05
chr13 52327400 52333500 19.54 3.27
chr13 52604200 52605200 16.59 6.35
chr13 52849600 52850600 19.45 8.14
chr13 52891900 52892900 16.79 8.17
chr13 53062200 53063200 16.82 2.55
chr13 53156100 53157800 16.28 2.33
chr13 53218400 53219400 16.38 4.42
chr13 53238900 53239900 15.80 0.94
chr13 53279100 53280100 16.44 2.49
chr13 53303100 53304100 14.95 6.26
chr13 53310500 53311600 16.48 2.14
chr13 53332200 53333700 15.57 7.52
chr13 53385800 53387100 16.25 1.74
chr13 53604200 53605300 16.72 1.24
chr13 53785000 53786900 17.94 0.10
chr13 53846200 53853400 17.46 8.42
chr13 54144200 54145400 18.39 5.12
chr13 54542200 54543600 19.56 0.58
chr13 54601900 54603400 16.95 10.33
chr13 54616200 54617900 17.12 8.01
chr13 54649900 54650900 16.52 6.70
chr13 54699500 54700500 16.32 6.55
chr13 54704200 54705200 16.73 6.49
chr13 54729300 54731300 15.22 0.11
chr13 54759400 54760400 16.76 2.96
chr13 54922100 54923400 17.86 0.33
chr13 55135900 55136900 17.54 9.83
chr13 55184600 55187500 17.23 10.99
chr13 55240600 55241600 16.94 10.50
chr13 55362800 55363800 16.48 8.99
chr13 55372600 55373600 16.54 5.89
chr13 55493200 55494500 16.04 1.55
chr13 55506000 55507000 16.97 10.56
chr13 55542600 55544100 16.08 9.78
chr13 55580300 55581600 16.95 10.84
chr13 55628400 55629400 16.80 6.34
chr13 55649100 55650200 15.90 0.10
chr13 55757300 55758300 17.61 9.18
chr13 55778100 55779100 17.47 8.43
chr13 55943100 55944100 17.11 10.66
chr13 56042600 56043600 16.36 4.79
chr13 56044200 56045800 18.37 0.00
chr13 56143100 56144100 17.20 7.27
chr13 56227900 56234900 14.19 0.01
chr13 56271900 56272900 16.47 5.78
chr13 56439700 56440900 17.20 1.41
chr13 56452200 56453200 16.41 4.02
chr13 56525500 56526700 17.30 7.33
chr13 56706900 56707900 16.94 9.04
chr13 56771200 56773300 16.60 10.59
chr13 56788500 56789500 17.81 11.36
chr13 57072100 57073400 16.79 8.93
chr13 57261500 57262500 18.43 2.44
chr13 57477200 57478200 15.96 9.41
chr13 57507700 57509400 16.42 0.26
chr13 57578600 57579600 16.54 10.65
chr13 57979800 57980800 17.34 9.30
chr13 58085300 58086300 17.02 11.05
chr13 58181300 58182500 16.64 0.39
chr13 58326500 58327500 17.04 4.19
chr13 58469900 58470900 16.72 6.73
chr13 58531700 58532700 15.03 5.17
chr13 58702900 58703900 16.65 7.82
chr13 58755400 58756400 19.38 11.18
chr13 58775900 58776900 16.67 1.38
chr13 59288900 59289900 15.61 9.56
chr13 59405900 59406900 17.09 9.54
chr13 59567300 59568300 16.92 9.82
chr13 59724500 59725500 15.60 3.48
chr13 60033100 60034400 16.41 1.07
chr13 60261000 60263300 14.84 0.34
chr13 60313800 60314800 16.54 7.44
chr13 60380400 60381400 17.31 5.59
chr13 60556800 60557800 16.71 9.93
chr13 60890700 60891700 17.30 7.09
chr13 61051200 61052200 17.65 11.08
chr13 61076500 61077700 17.25 7.46
chr13 61094000 61095000 16.05 10.41
chr13 61212000 61213000 16.06 9.78
chr13 61249500 61250500 16.19 7.95
chr13 61382800 61383800 16.75 9.04
chr13 61399300 61400300 16.33 2.33
chr13 61598400 61599400 17.09 8.91
chr13 61700500 61701500 19.60 1.90
chr13 61961500 61962500 16.99 8.43
chr13 61975700 61976700 16.39 7.32
chr13 61987300 61988300 16.67 1.86
chr13 62019100 62020100 16.48 5.85
chr13 62077900 62080900 16.25 4.21
chr13 62122600 62123600 16.41 4.25
chr13 62322300 62323800 17.02 0.45
chr13 62380300 62381300 16.90 3.32
chr13 62470500 62471500 16.46 8.75
chr13 62710600 62711600 17.06 1.98
chr13 63034100 63035100 16.75 4.46
chr13 63061800 63063000 16.53 8.16
chr13 63132600 63133600 15.91 4.80
chr13 63155700 63156700 16.59 10.09
chr13 63300700 63301700 16.68 9.81
chr13 63422700 63423700 17.87 10.17
chr13 63468100 63469100 17.89 10.87
chr13 63491200 63492200 16.65 3.35
chr13 63514000 63515400 17.23 1.51
chr13 63550700 63552000 16.85 9.39
chr13 63574800 63575800 15.79 2.81
chr13 63702800 63703800 17.97 11.34
chr13 63878000 63879000 17.39 0.84
chr13 64054600 64055700 17.27 9.03
chr13 64072800 64073800 18.57 4.33
chr13 64369900 64370900 16.78 5.62
chr13 64410800 64411800 17.69 2.38
chr13 64547200 64548200 16.89 10.57
chr13 64632500 64633500 16.75 3.49
chr13 64696000 64697000 15.78 1.99
chr13 64717900 64719000 17.45 8.99
chr13 64782400 64784100 16.85 8.87
chr13 64784200 64791100 16.50 8.30
chr13 65006500 65010400 18.36 1.68
chr13 65174500 65178200 18.90 0.14
chr13 65324800 65325800 17.81 11.44
chr13 65534800 65535800 18.12 8.40
chr13 65688300 65689400 16.79 9.67
chr13 65777700 65778900 17.00 6.90
chr13 65805900 65806900 17.10 7.78
chr13 65885800 65886800 16.95 1.91
chr13 66013200 66014200 17.10 10.69
chr13 66056700 66057700 16.26 9.50
chr13 66109600 66110800 15.93 9.65
chr13 66161300 66162300 17.02 10.66
chr13 66333500 66334600 16.46 9.42
chr13 66424600 66425600 16.30 7.51
chr13 66525400 66529600 17.67 5.87
chr13 66691500 66692500 17.08 8.98
chr13 66732500 66733500 17.33 9.84
chr13 66768900 66770800 17.33 6.51
chr13 66791100 66792200 16.58 9.77
chr13 66947400 66948400 16.53 7.78
chr13 66983000 66984100 16.63 7.48
chr13 67107500 67108500 16.88 8.36
chr13 67144300 67145300 16.44 9.23
chr13 67213200 67214400 16.60 3.90
chr13 67269000 67270000 16.26 9.33
chr13 67288300 67289300 16.11 7.24
chr13 67332700 67333700 15.54 8.03
chr13 67424300 67425300 18.05 10.87
chr13 68120300 68121300 17.63 9.44
chr13 68226900 68227900 16.36 7.72
chr13 68480200 68481300 17.06 4.64
chr13 68529000 68532900 16.33 4.48
chr13 68718100 68719400 16.76 1.00
chr13 68759600 68760600 15.99 8.13
chr13 68847000 68852900 16.77 6.08
chr13 69018800 69024100 18.10 0.46
chr13 69024200 69026800 16.69 0.07
chr13 69052800 69053900 16.04 9.09
chr13 69077900 69081100 17.49 0.03
chr13 69259300 69260300 16.87 10.68
chr13 69321300 69322600 16.88 9.70
chr13 69398900 69399900 16.88 8.96
chr13 69640300 69641300 19.62 1.87
chr13 69748500 69750100 16.37 10.45
chr13 69840400 69841400 16.87 4.39
chr13 69856600 69857600 16.92 6.98
chr13 69910200 69912800 16.24 9.02
chr13 69973600 69974600 16.83 9.84
chr13 70388300 70389300 16.31 3.08
chr13 70478300 70479300 16.59 8.46
chr13 70636200 70637200 16.78 9.64
chr13 70818100 70819100 16.43 6.83
chr13 70840000 70841000 15.56 2.08
chr13 71037800 71038800 16.59 1.72
chr13 71206400 71207400 16.62 6.43
chr13 71228300 71229300 17.46 2.91
chr13 71264500 71265500 17.22 7.26
chr13 71308100 71309300 16.83 9.42
chr13 71394000 71395000 15.73 7.53
chr13 71503000 71504000 16.88 9.34
chr13 71608900 71610200 19.14 0.33
chr13 71633200 71634800 16.26 0.49
chr13 71760800 71761800 16.58 8.69
chr13 71809100 71810100 17.04 8.69
chr13 71970500 71971500 19.21 3.93
chr13 71989900 71991100 16.73 0.97
chr13 72031000 72032200 17.66 0.78
chr13 72056900 72058000 16.96 10.47
chr13 72080300 72081500 18.14 3.45
chr13 72118800 72119800 16.52 2.22
chr13 72140400 72141500 16.96 1.19
chr13 72230300 72231800 16.22 1.21
chr13 72452800 72454600 15.93 1.25
chr13 72504900 72505900 17.81 5.40
chr13 72608400 72609600 17.60 5.99
chr13 72759900 72760900 19.77 3.04
chr13 72934000 72936600 18.97 1.03
chr13 72954100 72955100 16.97 8.35
chr13 72972400 72973800 17.03 0.65
chr13 73182900 73183900 16.47 5.49
chr13 73215400 73216600 16.99 9.79
chr13 73468200 73470000 17.00 7.79
chr13 73732600 73733600 16.45 2.64
chr13 73843100 73844100 16.76 5.56
chr13 73978200 73979200 16.78 5.84
chr13 74172200 74173200 17.20 3.11
chr13 74204300 74205400 16.57 9.74
chr13 74230900 74233000 17.32 10.98
chr13 74327200 74328200 16.79 4.03
chr13 74391800 74392800 18.33 3.76
chr13 74417600 74418800 15.94 9.74
chr13 74464500 74465500 16.58 9.03
chr13 74582200 74584000 16.27 10.20
chr13 74676900 74678100 16.93 8.96
chr13 74788700 74790800 16.45 0.42
chr13 74826600 74827600 16.78 8.77
chr13 74957500 74960100 19.28 0.02
chr13 75414800 75422800 15.35 8.07
chr13 75560400 75562000 15.86 7.59
chr13 75565600 75567600 16.47 9.42
chr13 75585000 75586100 15.94 10.07
chr13 75635500 75636500 15.91 7.86
chr13 75681300 75682300 17.72 4.77
chr13 75684900 75690300 14.92 1.44
chr13 75794200 75796100 16.99 0.16
chr13 75836800 75840200 16.79 1.94
chr13 75915300 75916900 14.10 0.35
chr13 76019100 76020100 17.75 2.49
chr13 76110100 76111100 17.59 2.27
chr13 76126600 76127600 16.09 9.08
chr13 76448100 76449100 16.56 1.67
chr13 76479200 76480200 16.32 4.91
chr13 76851600 76852600 16.95 9.09
chr13 76879200 76880200 16.62 7.46
chr13 77005800 77007700 17.56 0.03
chr13 77158600 77159600 16.64 7.86
chr13 77590400 77591400 17.06 9.03
chr13 77671500 77672500 17.13 7.28
chr13 77690400 77692100 17.41 10.81
chr13 78234900 78235900 16.98 2.68
chr13 78260000 78261000 17.18 2.95
chr13 78300400 78304100 16.06 8.78
chr13 78457800 78458800 16.86 3.74
chr13 78500600 78501600 15.86 4.08
chr13 78624200 78625200 17.19 6.01
chr13 78790500 78791800 18.21 0.02
chr13 79124800 79125800 17.21 11.08
chr13 79478000 79479000 16.04 6.19
chr13 79521100 79522100 17.82 10.95
chr13 79696600 79697700 19.13 0.67
chr13 79710600 79712000 15.93 3.71
chr13 79924600 79927500 17.35 1.02
chr13 79944700 79946200 17.94 11.22
chr13 80040300 80041500 17.86 9.88
chr13 80095800 80097800 16.42 0.59
chr13 80134200 80135200 16.84 10.06
chr13 80175200 80184100 17.62 0.45
chr13 80443100 80444100 16.34 10.45
chr13 80468000 80469000 16.70 4.24
chr13 80484700 80485800 17.12 0.56
chr13 80561700 80562700 17.32 9.76
chr13 80654900 80655900 16.96 1.96
chr13 80740300 80741800 15.90 0.56
chr13 80915600 80919700 16.78 10.63
chr13 80936400 80937400 16.84 5.64
chr13 80945800 80946800 16.75 10.39
chr13 80989300 80990300 16.96 4.91
chr13 81017200 81018300 16.66 10.66
chr13 81030200 81032000 16.95 10.83
chr13 81053600 81055200 19.95 0.65
chr13 81097200 81098200 16.45 9.16
chr13 81191500 81194000 16.87 6.57
chr13 81310200 81311200 16.17 2.77
chr13 81542600 81543600 17.24 9.31
chr13 81675000 81676800 17.16 0.97
chr13 81709700 81710700 17.31 8.00
chr13 81751700 81752700 17.44 11.30
chr13 81919300 81922400 19.78 0.31
chr13 81961700 81962700 17.39 7.47
chr13 82135800 82136800 16.39 8.72
chr13 82157400 82158400 17.08 0.92
chr13 82216800 82217800 16.56 8.30
chr13 82274200 82275200 16.98 3.06
chr13 82357500 82358500 17.44 9.04
chr13 82422700 82423700 17.30 8.91
chr13 82496100 82497100 18.32 5.48
chr13 82557200 82558200 17.99 9.50
chr13 82600100 82601300 16.09 1.00
chr13 82637500 82638500 17.57 11.35
chr13 82692900 82693900 16.15 7.32
chr13 82721000 82722100 16.19 0.38
chr13 82750500 82755000 18.52 11.64
chr13 82932100 82933100 16.51 3.62
chr13 82958900 82959900 16.62 5.31
chr13 83097300 83098400 16.20 6.39
chr13 83152200 83153300 16.43 9.14
chr13 83176800 83178700 16.39 7.14
chr13 83263100 83264100 17.42 8.39
chr13 83357400 83358400 18.54 8.50
chr13 83421100 83424100 17.98 2.30
chr13 83424200 83427900 16.89 1.08
chr13 83499200 83504100 15.80 4.72
chr13 83544200 83546000 13.10 0.66
chr13 83564200 83572000 12.23 5.39
chr13 83591900 83594800 15.44 4.61
chr13 83624800 83626100 17.79 10.34
chr13 83916000 83917200 20.18 0.87
chr13 83968100 83969100 17.97 11.42
chr13 84148400 84151100 16.32 0.94
chr13 84171100 84174200 17.71 0.00
chr13 84199400 84200500 17.65 6.08
chr13 84440300 84441300 17.19 8.04
chr13 84550200 84551200 17.46 6.45
chr13 84601200 84602200 16.60 8.29
chr13 84614700 84615700 17.57 10.39
chr13 84695800 84696800 17.39 3.22
chr13 84808000 84809600 17.47 10.32
chr13 84851500 84852500 17.61 5.09
chr13 85218400 85220400 17.11 1.77
chr13 85305200 85306800 16.43 1.98
chr13 85360400 85361400 17.22 2.11
chr13 85583100 85584100 16.75 5.52
chr13 85593600 85595300 16.33 0.96
chr13 85631800 85633700 20.34 0.42
chr13 85715700 85716700 17.47 6.15
chr13 85747300 85749600 19.00 0.81
chr13 85831000 85832000 17.87 4.47
chr13 86088400 86089400 16.22 4.47
chr13 86155300 86156300 17.49 0.61
chr13 86199600 86201100 17.47 0.43
chr13 86445000 86446000 16.54 3.93
chr13 86465100 86466800 18.50 0.00
chr13 86504200 86509600 17.05 4.83
chr13 86557700 86558800 16.39 6.18
chr13 86694400 86695700 17.93 5.32
chr13 86859600 86860600 17.91 11.54
chr13 86882600 86883800 17.42 2.80
chr13 86957800 86958800 17.03 10.96
chr13 86998500 86999500 16.52 10.65
chr13 87027300 87037200 12.49 0.00
chr13 87070400 87072300 16.05 7.49
chr13 87114000 87115000 16.54 2.09
chr13 87124200 87128400 19.03 0.11
chr13 87213400 87215500 15.95 0.33
chr13 87279300 87280600 16.51 9.94
chr13 87294400 87295400 16.26 7.00
chr13 87316600 87318000 15.95 1.52
chr13 87340700 87342700 14.11 0.33
chr13 87344300 87346900 16.86 3.07
chr13 87366500 87367500 16.77 2.48
chr13 87399500 87400500 16.42 4.41
chr13 87404300 87405300 17.47 8.28
chr13 87509600 87510900 18.50 0.93
chr13 87584600 87585600 15.94 8.02
chr13 87614200 87615600 17.33 10.91
chr13 87634300 87635300 17.42 10.87
chr13 87715400 87716500 18.76 0.33
chr13 87725600 87726600 16.59 2.47
chr13 87903000 87904000 17.67 10.45
chr13 87984200 87985200 17.24 7.13
chr13 88022500 88024100 17.42 1.31
chr13 88024200 88026200 17.16 0.68
chr13 88073500 88074500 15.33 5.40
chr13 88108500 88109500 16.19 10.22
chr13 88156200 88157200 15.94 7.46
chr13 88187000 88188700 20.89 4.08
chr13 88278300 88280500 17.38 0.12
chr13 88307800 88310500 18.71 0.19
chr13 88557600 88559100 15.82 0.17
chr13 88587100 88588100 15.93 8.56
chr13 88604600 88606100 16.87 4.96
chr13 88627300 88633600 16.30 3.54
chr13 88760200 88761200 18.00 5.47
chr13 88804200 88808100 17.24 0.16
chr13 88831500 88832500 17.67 2.54
chr13 88875200 88876200 17.42 5.27
chr13 89070400 89071400 16.97 10.89
chr13 89134000 89135100 17.00 4.90
chr13 89246100 89247100 18.66 2.28
chr13 89284500 89286100 17.67 9.85
chr13 89307500 89308500 18.08 11.04
chr13 89379400 89380500 18.33 10.63
chr13 89449500 89450500 20.78 2.28
chr13 89680100 89681300 18.05 6.15
chr13 89907500 89908500 18.15 10.52
chr13 90067500 90069300 17.16 6.36
chr13 90109200 90113900 17.91 9.22
chr13 90131000 90132000 16.28 2.29
chr13 90180000 90181400 17.85 10.93
chr13 90213100 90215600 17.47 0.12
chr13 90342200 90343200 17.10 9.70
chr13 90361200 90362200 17.32 8.78
chr13 90404400 90406500 17.20 0.24
chr13 90445600 90446900 16.53 0.51
chr13 90498700 90499700 18.23 2.82
chr13 90655300 90656300 16.82 3.40
chr13 90954500 90955500 16.36 7.62
chr13 91004500 91005500 16.73 8.39
chr13 91081700 91082900 17.28 7.41
chr13 91158000 91159000 16.52 4.92
chr13 91259400 91260400 17.77 8.12
chr13 91272900 91282400 17.62 4.15
chr13 91302800 91303800 16.75 7.87
chr13 91305300 91306300 17.72 2.55
chr13 91399500 91400600 16.50 0.79
chr13 91405700 91406700 16.98 5.81
chr13 91432200 91435100 16.36 9.96
chr13 91494300 91495700 19.36 1.24
chr13 91506800 91509700 16.61 10.01
chr13 91662700 91663700 16.79 10.53
chr13 91794400 91797900 18.64 0.10
chr13 91914800 91915800 17.05 3.16
chr13 91980600 91981700 17.24 8.14
chr13 92017100 92018100 17.15 2.54
chr13 92045100 92046200 16.72 10.65
chr13 92089900 92092200 15.37 0.47
chr13 92139600 92140600 17.95 9.71
chr13 92154300 92157800 16.97 10.30
chr13 92204200 92205200 17.39 8.91
chr13 92238500 92244100 15.51 2.02
chr13 92482800 92483800 17.10 2.70
chr13 92527800 92532800 16.09 6.91
chr13 92546500 92550200 17.16 5.82
chr13 92709300 92710300 18.71 11.19
chr13 92734900 92735900 16.53 6.14
chr13 92745200 92746200 16.07 8.82
chr13 92799800 92802100 16.35 0.16
chr13 92871200 92874200 14.65 0.04
chr13 92913300 92920400 16.82 5.88
chr13 93138100 93144100 18.93 0.02
chr13 93144200 93145700 17.53 11.13
chr13 93233100 93234100 16.05 8.11
chr13 93277900 93279700 16.77 0.87
chr13 93305300 93306300 17.69 6.94
chr13 93357300 93358600 16.91 0.20
chr13 93365100 93375000 17.60 6.49
chr13 93490400 93495700 17.82 5.20
chr13 93508300 93512700 17.09 8.53
chr13 93555200 93561800 16.58 3.65
chr13 93588300 93589300 17.71 8.21
chr13 93637400 93643300 17.67 6.27
chr13 93680700 93681800 17.88 0.86
chr13 93721100 93722300 17.61 0.97
chr13 93727500 93737400 14.39 0.00
chr13 93872700 93873700 18.01 5.28
chr13 93956600 93958000 17.93 10.97
chr13 94030100 94031100 17.14 8.40
chr13 94128300 94129400 17.45 9.17
chr13 94164700 94168100 16.93 8.57
chr13 94194100 94195100 17.81 3.79
chr13 94307400 94315400 15.87 3.41
chr13 94332100 94333100 17.64 4.80
chr13 94430900 94432000 17.06 7.32
chr13 94453500 94455000 17.60 9.53
chr13 94484200 94488500 15.61 4.12
chr13 94510700 94512000 18.09 10.87
chr13 94613100 94614100 17.72 10.62
chr13 94639800 94640800 16.43 3.20
chr13 94654700 94655700 16.26 3.42
chr13 94685000 94686000 17.21 10.70
chr13 94734200 94735400 17.43 8.41
chr13 94768000 94769000 15.23 2.11
chr13 94787100 94788100 16.92 10.39
chr13 94874900 94876000 16.94 10.42
chr13 94896400 94898700 16.13 0.31
chr13 94972100 94973100 16.67 10.69
chr13 95008100 95009500 17.39 10.43
chr13 95026300 95029400 17.07 9.30
chr13 95062300 95063300 17.22 8.81
chr13 95080500 95082400 17.04 3.05
chr13 95123100 95124100 16.07 3.93
chr13 95124200 95125200 16.80 7.72
chr13 95148000 95149700 13.71 0.41
chr13 95176400 95180200 16.85 4.81
chr13 95196000 95197000 15.32 1.97
chr13 95389600 95390700 17.38 3.22
chr13 95420400 95421400 18.55 7.46
chr13 95456900 95461400 16.98 10.02
chr13 95485900 95487100 17.20 9.73
chr13 95507700 95510800 17.19 6.24
chr13 95551200 95552200 16.38 2.53
chr13 95577500 95578500 17.64 9.02
chr13 95594000 95595700 16.68 2.95
chr13 95612300 95613300 16.19 4.84
chr13 95636200 95638900 16.74 1.85
chr13 95689100 95692100 16.88 9.58
chr13 95751500 95752500 16.56 7.81
chr13 95764700 95773600 17.22 2.14
chr13 95799300 95800300 14.81 0.20
chr13 95862700 95863700 16.23 8.36
chr13 95916400 95917400 17.45 11.06
chr13 95932400 95933400 16.93 0.71
chr13 95948500 95949900 16.98 8.85
chr13 95997900 96001200 15.47 9.61
chr13 96004900 96005900 15.50 6.59
chr13 96033000 96034000 16.16 7.55
chr13 96074100 96075100 17.02 4.12
chr13 96141300 96142300 17.45 10.62
chr13 96147100 96150600 16.98 9.06
chr13 96293500 96294500 19.67 2.31
chr13 96339800 96340800 18.25 11.68
chr13 96382200 96383200 18.34 8.94
chr13 96413300 96414300 17.64 1.64
chr13 96440200 96441200 17.58 10.70
chr13 96455400 96456600 17.19 10.19
chr13 96583100 96584100 16.53 1.77
chr13 96586200 96587800 15.64 1.00
chr13 96735400 96737600 13.80 0.49
chr13 96794000 96795000 16.96 9.03
chr13 96829100 96838700 16.19 0.01
chr13 96850800 96854500 16.21 0.20
chr13 96911500 96912500 17.06 5.49
chr13 96937900 96944100 17.25 8.95
chr13 96957000 96958000 16.94 4.35
chr13 96967400 96969400 17.94 3.70
chr13 97016200 97017300 18.29 8.94
chr13 97076300 97077300 17.17 7.12
chr13 97090900 97091900 16.74 0.64
chr13 97130900 97132500 15.37 0.00
chr13 97145700 97147000 17.44 11.04
chr13 97196900 97197900 17.71 2.90
chr13 97264400 97265400 17.44 3.38
chr13 97328000 97329100 17.55 10.46
chr13 97357900 97359000 16.17 0.74
chr13 97375500 97376700 16.98 5.66
chr13 97404200 97407300 16.88 6.11
chr13 97676400 97677400 17.00 8.22
chr13 97704800 97705800 17.16 6.94
chr13 97756300 97757300 17.79 7.90
chr13 97825800 97826800 18.15 9.79
chr13 97928700 97930200 15.21 0.69
chr13 97969800 97972200 16.37 9.81
chr13 98028800 98038500 18.42 7.90
chr13 98099500 98100500 17.81 4.28
chr13 98117300 98118300 17.09 5.48
chr13 98127000 98128200 18.43 1.88
chr13 98475900 98476900 17.13 6.67
chr13 98524300 98526200 17.25 5.70
chr13 98653400 98654400 17.41 8.25
chr13 98720400 98724100 18.09 11.64
chr13 98738800 98740300 15.82 0.79
chr13 98764200 98765300 17.01 8.70
chr13 98795900 98802100 17.77 10.72
chr13 98917900 98918900 17.18 6.80
chr13 98945100 98946500 17.52 10.39
chr13 99017500 99018600 16.96 10.23
chr13 99037500 99038500 16.76 2.83
chr13 99049100 99050100 17.63 2.25
chr13 99189300 99190300 17.04 8.87
chr13 99250600 99258600 16.38 1.90
chr13 99274900 99276000 18.25 8.86
chr13 99284800 99285800 17.88 8.17
chr13 99432400 99441700 16.27 6.20
chr13 99463100 99464100 16.69 10.78
chr13 99582300 99583300 17.60 4.03
chr13 99744200 99745200 17.30 7.14
chr13 99822800 99824100 15.64 0.41
chr13 99837000 99838000 15.62 0.99
chr13 99922800 99924000 16.77 7.68
chr13 99936200 99938200 15.53 5.87
chr13 100022100 100023100 16.14 10.33
chr13 100031700 100032700 15.96 4.38
chr13 100077400 100078400 17.38 7.74
chr13 100087700 100090600 17.96 7.22
chr13 100137900 100138900 17.62 7.04
chr13 100163100 100164100 17.06 8.22
chr13 100244200 100253800 17.98 8.55
chr13 100339600 100340600 15.90 5.80
chr13 100389000 100390000 17.29 7.11
chr13 100468700 100469700 17.72 5.35
chr13 100619100 100620800 16.69 0.94
chr13 100764600 100766400 17.71 0.01
chr13 100796800 100800600 15.19 0.16
chr13 100828500 100835800 17.78 0.12
chr13 100858600 100862500 14.68 0.17
chr13 100912000 100913000 16.91 2.84
chr13 101046300 101048000 16.88 0.00
chr13 101197500 101198500 17.60 10.76
chr13 101295600 101297600 18.49 0.96
chr13 101339400 101340400 17.38 8.52
chr13 101400000 101401800 18.35 0.00
chr13 101511400 101512600 17.74 11.08
chr13 101608900 101609900 17.06 3.45
chr13 101679300 101680300 18.12 10.60
chr13 101760400 101761500 18.16 5.32
chr13 101837600 101839700 16.35 0.44
chr13 101994300 101996900 18.14 0.44
chr13 102110700 102112500 16.52 8.40
chr13 102159500 102160500 16.48 5.43
chr13 102197600 102200100 17.69 0.60
chr13 102207100 102212600 19.06 6.68
chr13 102225800 102231100 17.60 4.43
chr13 102283000 102284000 16.78 10.41
chr13 102321000 102324100 19.09 2.78
chr13 102344200 102346000 16.36 4.40
chr13 102379400 102383100 16.13 3.71
chr13 102392600 102401600 12.25 0.09
chr13 102408200 102409300 16.47 7.43
chr13 102514600 102516000 14.80 0.37
chr13 102588800 102592700 18.87 0.73
chr13 102672900 102679200 20.85 3.37
chr13 102738300 102739300 16.62 2.93
chr13 102862700 102864100 16.53 0.02
chr13 103020200 103024100 17.56 1.47
chr13 103062500 103063500 16.71 9.53
chr13 103098900 103101900 18.99 7.49
chr13 103142600 103143600 17.00 7.95
chr13 103350800 103351800 17.92 9.37
chr13 103393000 103399700 20.32 0.18
chr13 103439500 103440500 16.80 5.55
chr13 103517400 103519100 16.10 1.63
chr13 103555700 103558200 15.82 3.00
chr13 103569400 103571700 15.77 0.25
chr13 103609700 103610700 16.53 6.47
chr13 103640900 103641900 16.81 1.99
chr13 103655100 103662900 16.28 4.63
chr13 103695300 103696300 16.51 7.16
chr13 103730200 103731200 16.87 2.25
chr13 103772600 103773600 16.88 9.06
chr13 103787100 103788100 17.28 8.71
chr13 103848300 103849500 17.13 1.32
chr14 3052200 3053200 17.99 9.21
chr14 3169500 3170500 17.11 10.34
chr14 3224500 3225500 17.25 8.57
chr14 3254100 3255300 17.54 0.10
chr14 3276200 3277200 17.62 3.98
chr14 3578400 3579600 15.35 0.81
chr14 3619000 3620000 16.47 7.39
chr14 3668300 3669300 18.26 9.43
chr14 3731300 3732300 17.33 11.19
chr14 3819100 3820100 18.11 4.56
chr14 3882300 3883400 18.62 11.86
chr14 4008000 4009000 17.08 7.75
chr14 4314400 4316000 16.11 10.23
chr14 4343000 4344100 18.27 6.41
chr14 4378400 4388100 15.32 6.56
chr14 4425200 4427900 16.55 1.48
chr14 4517500 4518500 15.75 4.66
chr14 4743200 4744200 17.88 2.85
chr14 4993300 4994300 17.54 2.87
chr14 5101700 5104200 17.65 6.67
chr14 5567300 5568800 15.39 2.18
chr14 5650900 5651900 16.88 4.34
chr14 5703800 5704800 17.08 9.90
chr14 5799100 5800100 15.70 8.92
chr14 5911800 5912800 16.86 2.81
chr14 5950700 5952600 19.94 0.32
chr14 6126300 6127300 16.48 2.98
chr14 6314600 6315600 17.91 8.53
chr14 6347500 6348500 17.37 10.68
chr14 6393700 6394800 16.82 6.70
chr14 6413700 6414800 17.29 9.88
chr14 6488300 6489700 18.35 7.65
chr14 6687700 6689200 17.57 9.98
chr14 6825000 6827300 16.98 7.02
chr14 6898800 6905200 18.12 7.55
chr14 7085000 7086000 16.56 5.59
chr14 7120600 7121600 16.87 10.80
chr14 7136500 7139100 17.75 0.26
chr14 7165500 7166500 16.84 7.72
chr14 7467800 7469700 15.99 9.21
chr14 7481700 7482800 16.33 9.40
chr14 7564300 7565300 16.97 8.19
chr14 7663400 7664400 15.68 3.98
chr14 7702100 7706700 15.38 4.90
chr14 7792200 7793200 16.58 0.76
chr14 7983900 7984900 17.55 6.94
chr14 8021100 8022100 17.02 7.71
chr14 8063600 8064600 16.89 9.02
chr14 8306700 8307900 17.24 11.06
chr14 8405100 8406100 16.88 7.28
chr14 8626400 8627400 16.84 3.86
chr14 8654500 8658900 18.33 7.21
chr14 8707800 8710500 17.44 7.87
chr14 8711700 8712700 16.51 9.39
chr14 8769100 8770100 16.56 7.65
chr14 8822500 8823500 16.67 8.63
chr14 8937500 8939500 19.67 0.01
chr14 8967900 8968900 17.54 10.91
chr14 8983000 8984000 16.38 4.45
chr14 9160700 9161700 15.87 4.01
chr14 9284000 9285200 15.93 0.56
chr14 9310700 9312100 16.02 9.17
chr14 9344500 9345500 16.04 5.43
chr14 9354900 9355900 18.60 6.14
chr14 9374500 9375500 17.57 4.06
chr14 9418000 9419000 15.35 8.89
chr14 9507800 9508800 17.25 6.31
chr14 9553500 9562200 15.17 2.65
chr14 9575100 9576500 12.45 0.22
chr14 9596900 9606500 15.60 1.85
chr14 9806300 9807300 17.34 7.07
chr14 9815400 9816400 16.29 7.23
chr14 9851900 9853100 16.29 7.53
chr14 9975600 9976600 16.49 9.53
chr14 10015900 10016900 16.30 3.97
chr14 10034300 10035300 16.91 7.87
chr14 10108400 10109400 17.33 4.27
chr14 10242000 10243000 17.12 2.97
chr14 10282500 10284100 17.04 0.21
chr14 10290700 10291800 16.66 0.68
chr14 10392800 10395300 16.97 4.68
chr14 10530800 10536800 17.09 8.96
chr14 10576500 10577500 17.29 0.45
chr14 10785500 10790600 17.44 4.03
chr14 10792200 10793200 17.20 7.92
chr14 10906200 10907200 16.49 8.67
chr14 10922500 10923500 16.87 6.38
chr14 10933300 10934300 16.17 5.78
chr14 10959800 10964300 17.35 3.34
chr14 10987900 10989000 17.84 9.85
chr14 10997700 10998700 16.76 8.64
chr14 11068400 11069500 18.09 9.12
chr14 11100600 11101600 17.97 6.59
chr14 11164900 11165900 16.88 10.69
chr14 11300800 11301800 16.28 9.31
chr14 11343400 11344500 16.63 9.37
chr14 11356000 11357000 17.35 5.74
chr14 11411100 11412200 17.79 10.47
chr14 11496700 11497900 17.38 10.09
chr14 11668500 11669500 17.04 4.86
chr14 11680100 11682200 17.36 0.07
chr14 11703000 11705100 17.51 10.31
chr14 11731700 11732700 17.43 8.18
chr14 12009400 12010600 16.87 10.26
chr14 12170700 12173800 16.77 6.66
chr14 12222500 12223500 17.67 10.08
chr14 12277400 12278800 16.44 10.50
chr14 12417700 12418700 17.22 1.52
chr14 12585400 12586500 17.22 5.07
chr14 12709200 12710200 15.98 3.34
chr14 12799100 12800100 17.13 5.69
chr14 12881100 12882100 17.34 6.67
chr14 13104500 13105500 16.91 9.79
chr14 13141500 13142500 17.30 6.18
chr14 13203700 13204900 15.36 9.18
chr14 13251100 13252100 16.73 6.25
chr14 13362100 13363100 15.73 9.83
chr14 13402300 13404300 16.24 9.95
chr14 13657400 13658400 16.20 3.21
chr14 13679700 13681500 17.61 0.11
chr14 13744200 13745300 17.67 11.39
chr14 13756500 13759200 17.00 2.66
chr14 13785900 13786900 16.52 6.91
chr14 13817500 13818500 16.94 10.41
chr14 13838800 13839900 17.09 6.18
chr14 13875200 13876200 17.50 10.29
chr14 13948700 13949700 17.49 5.98
chr14 13954400 13958700 16.37 0.01
chr14 13990900 13994200 16.94 3.86
chr14 14144300 14145300 17.39 6.96
chr14 14341200 14342400 16.98 10.56
chr14 14505900 14506900 15.42 2.77
chr14 14519700 14520700 16.91 10.06
chr14 14586300 14587300 16.38 6.91
chr14 14655900 14656900 17.34 10.69
chr14 14819000 14820100 16.97 9.50
chr14 14858400 14859400 16.50 10.22
chr14 14906300 14907300 16.96 8.37
chr14 14912700 14913700 16.72 10.14
chr14 15038700 15039700 16.59 4.42
chr14 15089000 15090000 17.17 10.70
chr14 15279000 15280000 16.84 10.18
chr14 15444700 15447700 16.90 4.76
chr14 15450700 15451700 16.00 5.41
chr14 15501200 15510600 16.71 2.05
chr14 15510700 15516600 14.51 1.08
chr14 15557200 15560100 15.96 0.05
chr14 15670700 15673200 14.86 2.77
chr14 15754700 15755700 17.21 7.95
chr14 15784400 15785400 17.23 2.30
chr14 15857400 15858400 16.98 4.93
chr14 15906400 15907400 17.05 8.98
chr14 15941400 15943100 16.27 9.65
chr14 15991800 16000100 16.31 0.28
chr14 16011700 16019900 17.06 8.35
chr14 16079100 16080100 17.14 9.01
chr14 16103100 16105900 16.70 9.76
chr14 16165600 16170100 18.04 9.88
chr14 16235100 16236400 16.97 6.38
chr14 16297500 16298500 17.48 10.04
chr14 16342200 16350600 16.83 3.38
chr14 16350700 16354200 13.79 4.08
chr14 16440800 16445100 18.65 0.41
chr14 16551400 16552400 14.50 6.41
chr14 16591600 16592600 16.31 9.89
chr14 16727900 16728900 16.18 1.08
chr14 16799800 16805100 17.15 10.61
chr14 16837900 16838900 17.34 6.54
chr14 16855300 16856900 18.69 0.46
chr14 16899000 16900000 16.72 4.65
chr14 16946200 16950600 16.55 4.08
chr14 16950700 16951800 16.22 5.77
chr14 17094600 17095600 15.65 8.02
chr14 17121800 17122800 16.71 9.37
chr14 17266100 17269000 17.75 0.28
chr14 17281800 17282800 17.63 4.31
chr14 17367900 17368900 17.09 7.59
chr14 17371100 17372200 16.46 10.41
chr14 17462300 17464600 17.00 1.91
chr14 17594900 17599700 16.86 0.00
chr14 17771300 17772300 16.96 10.37
chr14 17808000 17809000 17.45 1.81
chr14 18036500 18040300 17.05 9.01
chr14 18103500 18107900 18.63 9.85
chr14 18228600 18230600 20.84 0.64
chr14 18530700 18537300 16.61 0.00
chr14 18632800 18634400 18.34 7.91
chr14 18680200 18681800 17.72 2.07
chr14 18707600 18708600 18.06 5.18
chr14 18996600 18997600 16.96 5.70
chr14 19200700 19203300 17.00 0.47
chr14 19251500 19252500 17.51 10.74
chr14 19326000 19327700 16.61 0.18
chr14 19347000 19348500 19.42 0.00
chr14 19432200 19433400 16.85 9.71
chr14 19483300 19484300 16.15 4.39
chr14 19510700 19511700 17.46 3.11
chr14 19539200 19540200 17.52 11.07
chr14 19643800 19650600 16.74 4.29
chr14 19673800 19675000 17.35 0.80
chr14 19810700 19811700 17.58 7.90
chr14 19847100 19848100 16.40 7.23
chr14 19903400 19904400 16.70 9.82
chr14 19927100 19928200 16.94 4.56
chr14 20057600 20058600 16.07 1.76
chr14 20125000 20126000 16.85 8.18
chr14 20157600 20158600 16.82 9.90
chr14 20234000 20235000 16.61 5.13
chr14 20409300 20410400 16.96 9.61
chr14 20526800 20527800 17.96 11.63
chr14 20576500 20577500 16.61 5.54
chr14 20602800 20603900 17.46 8.10
chr14 20786900 20788200 17.00 6.97
chr14 20824700 20825800 18.90 1.36
chr14 20830700 20831700 17.22 4.92
chr14 21007500 21010200 19.32 0.17
chr14 21022100 21030500 17.01 5.16
chr14 21196600 21203000 15.76 2.41
chr14 21415800 21416800 17.29 7.69
chr14 21945700 21946800 17.46 5.67
chr14 21953400 21954400 17.05 10.41
chr14 22098500 22099500 16.58 9.06
chr14 22251300 22252300 18.11 5.05
chr14 22301000 22302300 16.77 10.31
chr14 22347900 22350400 20.61 0.40
chr14 22438000 22440000 19.08 0.27
chr14 22547000 22548000 17.47 10.73
chr14 22592200 22595100 17.29 8.12
chr14 22810700 22811700 16.94 10.34
chr14 22860800 22862200 18.04 9.73
chr14 23063600 23064800 17.22 1.02
chr14 23105500 23110600 17.08 2.94
chr14 23222100 23223300 17.26 7.73
chr14 23285600 23287000 17.63 9.22
chr14 23352800 23354400 17.11 10.87
chr14 23413300 23421600 15.48 5.37
chr14 23455100 23456300 16.85 9.96
chr14 23487300 23488300 16.81 6.26
chr14 23537500 23538500 17.45 10.64
chr14 23693600 23694600 16.38 10.02
chr14 23714000 23715100 17.17 6.76
chr14 23811600 23812700 16.74 10.73
chr14 23876100 23878000 17.28 11.14
chr14 24153200 24154200 15.97 9.69
chr14 24173100 24174100 17.14 7.57
chr14 24242700 24243700 17.77 10.96
chr14 24380900 24382000 15.68 0.87
chr14 24447100 24448100 16.41 2.61
chr14 24537100 24545300 17.49 4.69
chr14 24560800 24561800 17.31 9.71
chr14 25002700 25003700 16.85 5.31
chr14 25062200 25063300 16.57 9.19
chr14 25209500 25210600 17.17 8.54
chr14 25240200 25241400 17.94 7.45
chr14 25253900 25255500 17.26 1.09
chr14 25279500 25281100 17.75 1.99
chr14 25340200 25341200 17.81 9.65
chr14 25408700 25409700 17.94 7.69
chr14 25552000 25558000 17.05 4.20
chr14 25628800 25629800 17.26 9.88
chr14 25688700 25689700 16.97 4.47
chr14 25872700 25873900 17.09 9.15
chr14 25937700 25938700 17.30 4.35
chr14 26111300 26112300 17.00 7.48
chr14 26391400 26392400 16.43 8.88
chr14 26539000 26540000 17.19 11.09
chr14 26554200 26555300 16.48 1.91
chr14 26571800 26573500 17.43 9.92
chr14 26608800 26609800 17.80 10.95
chr14 26826900 26828000 18.13 11.42
chr14 27216400 27217400 18.81 2.49
chr14 27339900 27340900 18.09 7.97
chr14 27541800 27542800 17.08 11.08
chr14 27591900 27593900 16.23 0.14
chr14 27697600 27698700 16.90 7.25
chr14 27774700 27775900 17.00 9.94
chr14 27820700 27821700 16.40 4.25
chr14 27978900 27979900 16.09 8.25
chr14 28003500 28004500 17.22 8.44
chr14 28181900 28183200 18.12 0.03
chr14 28290700 28291700 15.89 5.44
chr14 28391100 28392100 17.22 5.66
chr14 28572300 28573900 17.05 8.37
chr14 28656100 28657100 16.95 4.95
chr14 28819200 28820200 17.12 7.25
chr14 29019100 29021000 18.00 9.37
chr14 29132600 29133600 18.37 3.21
chr14 29255100 29256300 17.16 0.71
chr14 29324900 29325900 16.39 10.12
chr14 29348900 29349900 17.81 6.77
chr14 29362100 29364500 17.66 0.54
chr14 29374700 29375700 17.28 4.23
chr14 29424300 29425300 16.53 10.15
chr14 29459700 29462200 15.81 0.45
chr14 29496000 29497000 16.82 9.57
chr14 29531400 29532400 17.44 10.20
chr14 29609600 29610600 17.81 4.53
chr14 30178800 30180600 19.17 0.94
chr14 30360700 30362300 16.91 2.65
chr14 30572500 30573500 17.33 3.81
chr14 30639300 30640300 16.44 9.17
chr14 30742300 30743400 16.23 9.36
chr14 30778700 30780100 15.83 1.34
chr14 30861500 30862500 17.12 5.04
chr14 30938400 30939400 16.58 4.30
chr14 31087700 31089500 16.86 0.10
chr14 31109100 31110100 16.86 9.25
chr14 31183200 31187800 17.51 7.00
chr14 31243300 31244300 17.17 4.19
chr14 31434000 31435100 17.15 0.19
chr14 31473500 31474500 17.51 5.62
chr14 31585500 31586500 17.63 6.17
chr14 31703800 31704800 17.36 5.66
chr14 31770700 31771700 17.08 9.09
chr14 32004600 32005600 16.06 4.88
chr14 32377700 32379000 17.24 0.43
chr14 32399500 32400500 17.30 7.48
chr14 32444400 32445400 16.55 10.51
chr14 32647400 32648500 16.72 9.87
chr14 32668200 32669500 17.31 10.99
chr14 32671000 32672000 17.37 4.47
chr14 32718100 32721200 15.41 0.52
chr14 32763200 32770200 19.34 7.63
chr14 32770700 32771700 17.16 9.28
chr14 32944900 32945900 16.50 4.71
chr14 33127100 33128100 16.58 9.24
chr14 33156300 33158600 17.10 9.66
chr14 33242600 33243600 15.85 1.00
chr14 33273500 33274500 16.90 10.50
chr14 33404300 33405300 18.37 7.79
chr14 33428700 33429800 17.55 1.15
chr14 33431900 33432900 18.31 5.18
chr14 33568200 33569200 17.36 2.58
chr14 33748900 33749900 16.77 8.33
chr14 33767800 33768800 20.05 5.17
chr14 33915800 33916900 16.01 5.63
chr14 34165600 34166600 16.70 9.23
chr14 34317000 34318100 17.52 0.04
chr14 34724000 34725000 16.31 4.93
chr14 34775500 34776500 15.41 6.53
chr14 34795000 34797000 16.31 10.50
chr14 34836600 34841900 15.93 8.62
chr14 34925500 34928700 19.33 7.37
chr14 35032600 35035400 16.54 8.80
chr14 35106200 35107200 17.05 5.48
chr14 35237100 35239100 18.38 2.60
chr14 35330700 35336400 16.90 4.55
chr14 35366500 35367600 19.28 0.99
chr14 35530700 35532100 17.16 5.18
chr14 35923900 35930600 20.57 9.77
chr14 35986400 35987400 16.97 8.99
chr14 36066200 36067600 16.63 10.69
chr14 36076900 36077900 16.59 2.69
chr14 36128000 36130200 16.60 0.41
chr14 36480200 36481200 16.81 6.18
chr14 36500400 36501900 19.42 0.32
chr14 36580100 36581100 16.93 0.26
chr14 36975200 36976200 17.21 2.48
chr14 37035400 37036400 15.99 4.07
chr14 37103900 37104900 17.70 3.80
chr14 37270700 37272700 16.48 0.31
chr14 37456900 37458900 16.97 7.75
chr14 37953000 37954200 16.78 8.31
chr14 38080200 38081200 16.96 9.90
chr14 38402200 38403400 15.90 7.86
chr14 38423100 38424100 16.61 10.44
chr14 38456500 38457800 17.02 2.14
chr14 38479600 38481500 16.51 8.50
chr14 38803000 38804000 16.91 4.88
chr14 38991900 38994000 16.86 0.75
chr14 39085300 39086700 18.51 0.35
chr14 39137000 39138000 16.65 3.55
chr14 39190700 39192900 16.22 0.16
chr14 39578300 39579300 18.20 8.25
chr14 39641100 39642100 16.00 6.88
chr14 39661300 39662300 15.94 9.07
chr14 39744600 39745600 16.46 10.24
chr14 39866100 39867100 17.40 10.54
chr14 39922100 39925700 16.82 10.90
chr14 40025200 40026200 17.10 10.41
chr14 40125100 40126100 16.66 8.09
chr14 40152800 40153800 16.12 2.44
chr14 40207000 40210600 15.23 0.00
chr14 40210700 40211700 16.99 1.57
chr14 40329200 40330200 16.60 7.82
chr14 40385500 40386500 17.48 5.58
chr14 40491800 40492800 16.53 10.26
chr14 40517100 40518100 16.81 10.50
chr14 40577400 40580700 16.65 0.50
chr14 40748300 40749300 16.90 9.27
chr14 40774000 40777600 15.92 9.90
chr14 40974400 40975800 17.08 10.65
chr14 41232400 41233400 17.08 7.33
chr14 41413900 41414900 15.85 6.30
chr14 41479200 41480400 19.50 1.49
chr14 41601700 41603300 15.90 0.55
chr14 41617400 41618400 17.33 7.42
chr14 41813300 41814700 16.56 9.14
chr14 41850700 41857900 16.23 10.26
chr14 41915400 41916700 16.81 9.19
chr14 42268800 42270300 17.83 1.77
chr14 42270700 42271700 16.78 5.38
chr14 42444400 42445400 15.86 7.02
chr14 42732200 42733200 17.40 5.70
chr14 42876200 42877200 16.55 8.03
chr14 42965700 42966700 15.69 5.81
chr14 42975100 42976100 15.25 8.34
chr14 43081600 43082600 16.82 2.83
chr14 43180500 43182100 16.34 8.48
chr14 43237900 43238900 16.19 7.08
chr14 43260500 43261500 16.45 9.41
chr14 43385700 43386900 17.50 10.53
chr14 43390800 43391800 16.90 9.58
chr14 43544100 43545100 17.72 3.77
chr14 43685500 43686500 16.60 7.74
chr14 43792400 43793400 15.58 5.11
chr14 43893900 43894900 17.21 5.29
chr14 43939100 43941000 16.78 0.26
chr14 44085800 44087700 17.40 4.39
chr14 44096800 44097800 16.94 4.09
chr14 44214700 44216100 17.05 0.77
chr14 44253500 44254500 16.20 2.16
chr14 44274900 44276000 16.83 10.91
chr14 44390700 44396800 16.27 1.60
chr14 44427700 44430600 16.64 0.18
chr14 44444600 44445700 16.74 10.52
chr14 44541000 44542000 17.40 10.37
chr14 44559200 44560200 17.38 10.43
chr14 44639700 44640900 16.26 9.85
chr14 44706400 44707500 16.90 8.47
chr14 44768900 44769900 16.89 10.72
chr14 44772400 44773400 17.03 10.70
chr14 44835900 44837500 16.81 1.09
chr14 44920800 44921800 17.44 8.18
chr14 44985400 44986400 16.60 2.09
chr14 44991300 44992400 17.29 10.85
chr14 45045800 45046800 16.25 8.42
chr14 45072000 45073400 16.62 0.19
chr14 45104000 45105000 16.96 8.06
chr14 45236200 45237200 17.23 3.45
chr14 45327000 45328000 15.74 9.02
chr14 45403700 45406500 16.98 0.29
chr14 45430700 45431700 19.86 0.00
chr14 45469200 45470600 19.23 1.26
chr14 45534600 45535600 15.97 7.53
chr14 45575100 45576100 16.44 3.26
chr14 45601300 45602300 17.03 11.00
chr14 45653300 45654300 17.54 7.97
chr14 45706800 45707800 17.25 5.90
chr14 45724800 45725800 16.82 9.41
chr14 45957200 45958200 17.36 11.18
chr14 45981800 45982800 18.14 10.52
chr14 46367800 46368800 15.88 8.19
chr14 46478000 46479000 16.38 10.39
chr14 46498100 46500800 16.88 0.14
chr14 46818700 46819700 16.47 4.19
chr14 46831500 46832500 17.30 7.75
chr14 46852700 46853700 17.89 1.83
chr14 46871300 46872300 16.36 2.22
chr14 46930700 46931700 16.25 4.73
chr14 46973400 46974800 18.70 1.94
chr14 47086700 47088500 16.88 8.30
chr14 47125800 47127400 16.91 1.87
chr14 47148900 47149900 16.25 3.57
chr14 47238300 47239600 16.89 9.72
chr14 47265700 47266700 15.93 9.65
chr14 47361700 47362700 15.56 6.67
chr14 47431200 47432900 17.07 11.04
chr14 47497500 47498500 16.23 4.40
chr14 47529600 47530600 16.20 5.29
chr14 47607400 47608400 16.91 8.98
chr14 47640000 47641000 16.22 3.46
chr14 47650700 47651700 15.98 10.31
chr14 47799100 47800100 17.08 10.68
chr14 48006500 48007500 16.48 0.90
chr14 48086500 48087500 17.23 6.14
chr14 48267900 48268900 17.17 9.49
chr14 48517600 48518600 16.68 3.05
chr14 48542700 48543700 16.39 8.47
chr14 48620200 48621200 16.65 10.73
chr14 49032700 49041000 15.04 6.93
chr14 49056800 49057800 16.47 9.75
chr14 49073200 49074200 15.29 1.90
chr14 49112600 49120500 16.36 6.94
chr14 49173200 49175000 15.45 0.00
chr14 49230700 49231800 16.44 4.08
chr14 49328000 49329100 16.60 9.35
chr14 49455800 49457400 16.34 10.55
chr14 49493400 49494400 16.82 5.46
chr14 49529300 49530400 16.30 0.65
chr14 49674200 49675200 17.43 3.87
chr14 49778400 49784300 18.54 0.25
chr14 49837500 49838500 16.13 4.68
chr14 50032700 50034100 16.65 10.35
chr14 50282100 50285200 16.93 9.93
chr14 50519000 50524000 17.26 10.81
chr14 50727300 50729900 17.24 10.90
chr14 50819800 50820800 16.35 8.61
chr14 50864800 50866000 16.97 4.34
chr14 51104400 51105900 15.79 4.51
chr14 51216500 51217500 16.76 9.73
chr14 51518000 51519000 17.06 3.16
chr14 51553400 51554700 16.87 1.47
chr14 51758700 51759800 16.96 8.87
chr14 51805100 51806100 16.48 8.77
chr14 51850700 51855300 17.84 0.15
chr14 51927300 51928300 17.33 9.45
chr14 52089400 52090600 16.96 0.15
chr14 52131600 52136700 16.72 7.06
chr14 52357500 52358500 17.01 4.07
chr14 52428300 52429300 17.75 7.86
chr14 52876100 52877100 15.60 1.21
chr14 52907800 52909300 17.62 11.27
chr14 53046700 53047800 17.36 6.53
chr14 53054000 53055100 16.77 10.65
chr14 53129000 53130000 17.58 2.13
chr14 53166600 53168000 17.44 8.85
chr14 53250700 53255100 17.32 5.27
chr14 53336500 53337500 16.15 4.41
chr14 53568100 53569100 17.83 6.81
chr14 53648600 53649600 17.82 9.30
chr14 53757200 53758200 17.31 1.41
chr14 53870700 53873700 19.39 0.02
chr14 54011800 54013500 17.97 0.23
chr14 54061800 54062800 16.35 2.96
chr14 54419600 54420600 16.55 6.25
chr14 54485100 54486100 17.29 6.76
chr14 54567300 54568900 17.13 10.81
chr14 54628800 54629900 17.00 9.69
chr14 54758200 54759700 19.82 1.97
chr14 54782000 54783000 16.04 4.92
chr14 54865600 54867100 16.69 9.74
chr14 54899300 54900400 18.10 0.84
chr14 54969100 54970100 16.19 3.05
chr14 54996600 54997600 16.78 5.30
chr14 55068400 55069900 17.05 10.24
chr14 55203500 55204500 17.23 9.35
chr14 55255600 55256600 17.69 9.23
chr14 55317700 55318700 17.02 3.26
chr14 55376800 55377800 17.30 7.27
chr14 55474200 55475500 18.12 1.54
chr14 55613100 55614100 18.07 6.37
chr14 55648300 55649300 16.81 9.60
chr14 55676800 55677800 16.96 8.55
chr14 55774500 55775800 16.81 10.80
chr14 55800500 55802400 17.08 10.88
chr14 56001300 56002300 16.99 5.13
chr14 56021000 56023000 17.18 0.10
chr14 56031000 56038600 15.58 0.00
chr14 56066600 56069700 14.86 0.25
chr14 56216800 56218000 17.57 9.29
chr14 56404600 56407500 17.23 4.45
chr14 56466500 56469900 18.57 0.12
chr14 56487700 56488800 17.04 7.83
chr14 56569500 56570500 17.08 7.37
chr14 56707100 56708200 16.90 9.09
chr14 56716300 56717300 17.69 6.54
chr14 56821000 56822100 16.77 1.81
chr14 56880900 56881900 16.38 1.97
chr14 57165700 57166700 16.45 9.24
chr14 57276000 57277000 17.06 4.20
chr14 57368900 57369900 16.77 5.14
chr14 57400600 57401700 15.78 10.19
chr14 57562500 57564400 16.45 0.87
chr14 57837700 57839700 16.90 10.03
chr14 58052700 58053700 17.08 10.02
chr14 58162800 58163800 17.06 6.15
chr14 58246400 58247400 16.45 6.42
chr14 58389500 58390500 16.10 9.26
chr14 58579200 58580200 16.78 5.72
chr14 58881700 58882700 17.21 6.68
chr14 58926200 58927200 16.83 5.87
chr14 58940500 58941900 16.55 2.64
chr14 58957200 58959500 17.13 10.40
chr14 59244600 59248000 17.60 0.15
chr14 59571600 59572600 17.15 3.22
chr14 59637400 59638400 17.05 6.42
chr14 59681200 59682300 17.85 6.06
chr14 59838100 59839100 16.75 2.79
chr14 59926800 59927800 16.91 1.24
chr14 59930900 59935500 16.73 1.33
chr14 60036200 60037200 16.37 7.65
chr14 60058200 60059400 15.57 3.89
chr14 60128500 60129500 15.14 5.38
chr14 60181700 60184200 15.17 0.14
chr14 60241200 60242200 15.82 1.87
chr14 60729500 60730500 16.86 7.11
chr14 60759500 60760500 17.43 9.43
chr14 60785500 60786500 16.51 6.76
chr14 60942000 60943000 20.45 1.61
chr14 61082800 61087200 18.24 0.00
chr14 61151800 61155300 16.77 4.03
chr14 61575900 61576900 18.00 10.28
chr14 61593500 61595500 17.18 10.35
chr14 61685700 61686700 17.08 4.71
chr14 61722500 61723500 16.83 9.52
chr14 61932000 61933400 17.20 9.82
chr14 62054000 62055000 16.73 9.91
chr14 62093500 62094500 16.66 4.84
chr14 62179500 62180700 16.56 9.94
chr14 62270800 62271800 17.52 5.80
chr14 62408000 62409000 17.04 7.52
chr14 62556400 62557500 16.68 7.63
chr14 62584100 62585100 17.59 8.02
chr14 62608200 62609200 15.87 5.90
chr14 62758300 62759300 16.81 7.53
chr14 62804100 62805100 17.18 9.65
chr14 63189500 63190600 16.75 10.65
chr14 63225700 63226700 16.25 2.10
chr14 63359200 63360400 17.15 1.98
chr14 63569500 63570500 17.13 3.13
chr14 63672900 63674300 16.82 0.77
chr14 63819700 63820700 17.15 8.32
chr14 64096800 64097900 17.62 10.00
chr14 64226100 64227300 17.20 6.22
chr14 64337200 64340500 17.43 7.41
chr14 64376000 64378300 16.39 0.04
chr14 64499700 64502600 15.36 0.11
chr14 64651300 64652700 16.86 9.21
chr14 64871400 64874600 17.18 6.23
chr14 65030700 65031700 16.58 7.81
chr14 65065800 65066900 18.87 0.54
chr14 65135700 65136800 17.06 10.99
chr14 65172000 65173000 16.96 6.97
chr14 65195600 65197400 18.97 1.04
chr14 65367600 65368600 17.79 0.00
chr14 65385000 65387400 19.42 4.26
chr14 65427800 65428800 16.64 4.37
chr14 65472900 65473900 16.66 2.36
chr14 65729600 65730600 16.66 5.64
chr14 65877400 65878800 17.04 9.94
chr14 65960000 65961900 15.91 10.23
chr14 65998100 65999100 17.14 8.31
chr14 66046100 66047100 16.92 1.90
chr14 66598900 66599900 16.86 9.26
chr14 66699500 66700600 16.53 10.25
chr14 66715000 66716300 17.27 9.77
chr14 66757700 66758700 17.78 8.77
chr14 66876300 66877300 16.45 6.18
chr14 67073700 67074800 16.13 1.33
chr14 67287900 67289000 16.20 9.18
chr14 67376800 67377800 17.10 7.13
chr14 67419800 67421500 18.74 0.55
chr14 67438100 67439600 16.67 1.34
chr14 67517300 67518400 16.08 7.55
chr14 67545000 67546300 16.35 0.92
chr14 67554800 67555800 17.41 7.85
chr14 67573900 67575000 17.10 10.70
chr14 67620900 67622100 16.77 0.14
chr14 67689600 67690600 16.81 5.23
chr14 67741400 67750600 17.34 0.53
chr14 67789600 67790600 16.87 9.49
chr14 67966400 67967800 16.46 0.05
chr14 68007400 68008400 17.33 2.90
chr14 68112800 68113800 15.88 2.03
chr14 68296600 68297600 16.30 8.58
chr14 68403400 68404500 16.39 1.64
chr14 68479700 68480800 17.45 10.50
chr14 68514600 68515600 15.85 4.28
chr14 68585500 68586600 17.00 7.58
chr14 68675000 68676000 16.70 4.12
chr14 68840500 68842500 17.01 0.77
chr14 68924400 68925400 17.27 8.97
chr14 69044300 69047100 18.27 0.33
chr14 69195000 69196600 16.83 0.23
chr14 69290900 69292100 16.25 8.01
chr14 69335600 69336600 16.84 6.69
chr14 69404300 69406100 17.01 10.80
chr14 69493200 69494200 16.10 6.09
chr14 69712400 69713400 16.93 8.15
chr14 69737700 69739700 16.32 10.56
chr14 69804000 69805000 17.07 5.95
chr14 69811400 69813000 16.48 3.06
chr14 70046000 70047000 17.31 10.12
chr14 70147400 70148400 16.05 7.80
chr14 70152100 70153200 15.99 8.64
chr14 70310700 70312100 16.71 0.00
chr14 70345000 70346600 17.12 0.26
chr14 70407700 70409000 19.37 1.41
chr14 70451200 70452200 17.04 8.90
chr14 70478900 70482500 17.47 0.49
chr14 70495000 70499700 18.02 5.23
chr14 70659000 70661300 16.41 9.77
chr14 70807500 70808500 16.98 7.31
chr14 70829200 70830200 16.55 10.28
chr15 3035700 3036700 19.66 1.75
chr15 3036800 3038100 18.03 1.27
chr15 3075700 3076700 16.16 1.34
chr15 3088900 3090800 17.61 0.02
chr15 3105100 3108600 18.59 0.07
chr15 3186500 3187500 19.13 6.00
chr15 3232600 3236700 17.35 8.61
chr15 3305900 3306900 16.82 8.59
chr15 3579100 3580100 16.26 3.42
chr15 3742200 3743600 14.14 0.48
chr15 3823400 3824400 17.16 8.82
chr15 4134300 4135300 17.38 2.01
chr15 4432000 4433800 17.25 10.78
chr15 4566000 4574700 17.70 4.24
chr15 4615700 4616700 17.25 6.14
chr15 4616800 4618000 16.39 0.46
chr15 4747300 4753300 17.52 0.16
chr15 4804800 4805900 18.98 3.01
chr15 4889900 4890900 16.84 10.31
chr15 4922900 4924100 18.48 0.84
chr15 5271000 5272000 17.42 2.37
chr15 5446600 5447900 18.74 0.55
chr15 5491000 5492200 19.38 0.07
chr15 5512800 5516700 17.27 8.87
chr15 5629900 5630900 16.28 4.74
chr15 5853400 5854400 16.61 5.48
chr15 5952900 5953900 16.64 9.36
chr15 5987600 5988900 17.85 10.41
chr15 6016800 6017800 16.85 5.05
chr15 6123800 6124800 17.56 5.44
chr15 6161600 6162600 16.72 6.12
chr15 6312000 6313300 14.00 3.72
chr15 6316800 6321600 13.45 1.16
chr15 6385900 6387100 18.04 11.51
chr15 6465500 6466500 17.62 3.51
chr15 6535300 6536700 18.09 0.31
chr15 6574200 6575200 16.92 10.54
chr15 6685600 6686600 17.86 6.39
chr15 6703100 6704100 16.95 5.88
chr15 6829500 6836400 16.21 0.11
chr15 6839600 6841200 17.69 10.94
chr15 7100900 7102100 16.32 0.63
chr15 7248700 7250300 17.31 7.16
chr15 7391900 7392900 17.57 11.00
chr15 7593300 7594300 16.99 1.59
chr15 7666700 7667700 17.33 4.96
chr15 7770100 7771500 16.38 0.00
chr15 7883800 7884800 17.96 4.70
chr15 7963300 7969000 16.41 0.02
chr15 7989300 7990800 18.41 0.22
chr15 8009600 8011500 17.38 0.29
chr15 8107000 8109500 16.28 4.91
chr15 8157500 8158500 17.03 7.68
chr15 8180400 8181400 17.65 10.72
chr15 8240200 8242400 17.61 6.44
chr15 8332900 8334500 16.76 9.69
chr15 8375700 8376700 17.91 4.65
chr15 8453900 8456700 16.88 5.66
chr15 8490500 8492100 16.76 0.77
chr15 8802300 8803300 17.11 6.25
chr15 8988600 8989800 18.19 7.37
chr15 9013000 9014000 16.83 4.18
chr15 9033500 9034500 17.05 4.13
chr15 9036800 9038400 16.15 0.61
chr15 9085800 9087300 17.94 0.86
chr15 9136800 9137800 16.70 2.55
chr15 9342100 9343100 17.82 6.04
chr15 9377300 9378300 17.14 7.48
chr15 9405900 9406900 16.96 5.19
chr15 9474700 9476700 18.92 0.49
chr15 9476800 9478500 16.65 3.86
chr15 9585300 9586800 17.27 0.10
chr15 9632500 9634700 17.39 9.37
chr15 9687600 9688600 16.78 4.54
chr15 9823800 9824800 18.61 2.13
chr15 9952700 9953700 17.05 8.82
chr15 10075400 10076400 16.94 3.35
chr15 10592000 10595400 17.09 0.00
chr15 10626700 10628300 17.13 0.73
chr15 10852400 10853400 18.24 1.78
chr15 10888300 10889800 17.48 0.09
chr15 11018400 11019400 16.52 6.27
chr15 11121600 11122600 17.04 10.61
chr15 11192000 11193000 17.17 10.44
chr15 11218200 11219200 17.02 6.07
chr15 11249600 11250600 17.64 5.90
chr15 11264900 11266300 18.77 0.37
chr15 11280200 11281200 17.22 8.06
chr15 11304000 11305000 16.57 8.07
chr15 11357600 11358600 17.32 8.72
chr15 11673800 11674800 17.43 8.88
chr15 11836800 11837800 16.17 6.18
chr15 11913400 11914500 16.09 0.28
chr15 11938300 11939300 15.79 7.12
chr15 12059500 12060500 18.68 6.66
chr15 12116800 12117900 17.05 6.59
chr15 12281100 12282100 18.08 8.60
chr15 12367800 12368900 16.60 9.18
chr15 12530900 12533200 16.40 8.11
chr15 12564000 12565000 17.12 8.32
chr15 12722400 12723400 16.36 4.85
chr15 12754500 12755500 17.41 9.69
chr15 12864700 12865700 15.80 0.23
chr15 12905600 12906600 17.17 3.82
chr15 12963200 12964200 17.88 8.49
chr15 13002000 13003000 16.35 10.47
chr15 13024500 13025500 16.85 9.93
chr15 13269000 13270100 17.14 10.53
chr15 13312700 13313700 17.27 4.42
chr15 13475700 13476700 16.64 7.71
chr15 13494700 13495800 17.23 10.27
chr15 13582800 13584000 16.44 6.02
chr15 13598300 13599300 16.62 10.06
chr15 13646800 13647800 17.32 5.05
chr15 13834100 13835400 17.82 0.00
chr15 13921900 13923000 16.90 10.21
chr15 13948100 13949100 17.56 5.69
chr15 14292700 14294500 16.44 10.10
chr15 14332900 14333900 16.85 0.22
chr15 14418000 14419000 16.93 6.77
chr15 14587200 14589400 17.24 9.90
chr15 14711800 14715700 17.77 7.51
chr15 14750600 14756300 17.03 2.91
chr15 15067800 15068800 17.92 2.75
chr15 15113900 15114900 17.29 5.69
chr15 15239100 15240100 18.20 4.89
chr15 15355100 15356100 17.09 2.54
chr15 15408000 15409300 18.51 0.27
chr15 15522100 15523400 15.61 0.58
chr15 15625300 15626300 17.30 2.38
chr15 15677600 15678600 16.68 9.45
chr15 15719000 15720000 17.67 9.89
chr15 15759400 15760400 17.20 5.52
chr15 15785200 15786200 17.63 4.34
chr15 15826600 15827600 16.49 8.19
chr15 15931700 15932700 16.29 9.27
chr15 15960200 15961200 16.89 10.79
chr15 16007900 16008900 18.49 2.31
chr15 16022400 16023400 16.65 8.25
chr15 16146000 16147000 16.04 9.74
chr15 16269600 16270600 16.89 3.90
chr15 16325200 16327300 19.64 0.59
chr15 16405900 16407200 16.90 8.85
chr15 16438700 16439700 16.88 8.26
chr15 16464900 16465900 16.98 7.39
chr15 16498800 16499900 16.68 10.84
chr15 16547300 16549400 15.50 0.00
chr15 16582400 16583400 15.90 1.63
chr15 16664600 16665600 16.86 8.07
chr15 16688100 16689100 16.43 5.78
chr15 16734900 16735900 17.10 5.27
chr15 16773700 16774700 16.67 9.35
chr15 16788300 16789300 16.74 8.09
chr15 17140700 17141700 17.60 3.04
chr15 17460400 17461400 17.67 5.48
chr15 17577600 17578600 16.16 8.42
chr15 17634100 17635100 15.93 6.22
chr15 17768900 17770800 18.54 0.22
chr15 17837400 17838400 17.03 8.87
chr15 17856800 17857800 17.02 10.39
chr15 17926400 17927400 16.84 8.08
chr15 17998200 18003300 18.80 6.48
chr15 18056800 18057800 16.29 6.33
chr15 18217100 18218100 15.82 7.58
chr15 18596800 18602600 17.08 1.98
chr15 18703800 18704900 17.07 10.91
chr15 18771400 18772500 16.59 0.56
chr15 18783900 18784900 17.53 7.86
chr15 18875700 18876700 16.80 9.05
chr15 18879900 18880900 15.60 2.85
chr15 18901500 18902500 17.65 9.20
chr15 18950900 18951900 16.26 7.35
chr15 18968500 18969500 17.14 7.19
chr15 19217500 19218700 17.15 9.94
chr15 19568400 19569400 17.81 7.32
chr15 19769200 19774200 18.38 0.69
chr15 20078900 20079900 16.04 9.10
chr15 20121200 20122400 15.94 6.62
chr15 20157600 20158700 15.95 10.18
chr15 20203300 20204500 17.13 0.57
chr15 20348600 20355300 16.80 0.00
chr15 20415600 20416700 15.20 6.31
chr15 20514600 20515600 18.04 9.28
chr15 20607400 20609200 18.92 0.03
chr15 20798200 20801200 17.44 7.99
chr15 20840600 20841800 16.22 7.89
chr15 20873800 20874800 15.89 9.59
chr15 20889700 20890700 15.61 3.45
chr15 20898700 20899700 18.05 1.72
chr15 20957900 20959000 17.21 10.91
chr15 21540100 21541100 17.03 10.25
chr15 21737800 21738800 17.59 9.51
chr15 21779400 21781600 16.50 2.59
chr15 21815600 21816600 16.87 4.31
chr15 22178500 22179500 17.57 5.87
chr15 22202400 22203900 17.30 10.73
chr15 22276800 22277800 18.38 1.52
chr15 22396800 22398400 16.75 0.00
chr15 22458800 22459800 17.58 1.64
chr15 22624900 22625900 17.06 9.43
chr15 22720600 22721600 17.32 9.91
chr15 22998400 22999400 17.19 10.40
chr15 23068400 23069400 17.46 10.63
chr15 23078600 23079700 18.30 11.74
chr15 23130200 23131200 16.26 2.96
chr15 23387600 23388600 16.11 9.05
chr15 23454300 23455300 15.97 3.22
chr15 23528700 23529700 16.75 7.46
chr15 23565700 23566800 16.13 10.43
chr15 23985500 23986800 17.41 10.85
chr15 24027900 24028900 17.19 6.62
chr15 24148700 24149700 16.32 2.84
chr15 24158900 24159900 17.71 9.07
chr15 24260000 24261000 17.14 6.64
chr15 24307100 24308100 15.59 4.33
chr15 24396800 24398800 17.42 7.77
chr15 24522400 24523700 17.82 8.37
chr15 24766600 24768100 17.11 10.83
chr15 24860100 24861200 16.32 0.26
chr15 24918300 24919300 17.49 6.45
chr15 25147400 25148400 17.31 6.24
chr15 25335500 25336500 16.45 9.28
chr15 25440400 25441400 16.61 9.64
chr15 25546300 25547300 16.62 10.44
chr15 25616800 25618000 16.99 9.26
chr15 25670400 25671400 17.80 4.09
chr15 25746700 25748100 17.24 11.17
chr15 25843400 25844400 17.67 1.43
chr15 26059100 26060200 16.88 1.35
chr15 26151000 26152200 18.95 0.92
chr15 26231300 26232700 17.52 11.21
chr15 26293200 26294300 16.68 3.04
chr15 26518000 26519000 16.73 10.67
chr15 26713900 26715600 16.02 6.43
chr15 26971500 26972500 16.26 3.36
chr15 27050100 27051100 17.19 6.16
chr15 27071200 27072200 16.45 10.57
chr15 27102300 27103300 17.50 10.84
chr15 27213600 27216300 17.93 0.39
chr15 27240100 27242200 17.71 0.38
chr15 27287800 27288800 16.57 6.66
chr15 27357700 27358700 17.73 1.11
chr15 27465800 27466800 17.04 0.10
chr15 27599000 27604700 17.69 5.24
chr15 27731900 27734300 20.01 9.17
chr15 27838600 27839700 17.52 0.48
chr15 27916800 27917800 16.19 9.43
chr15 27993700 27994700 17.32 9.40
chr15 28166300 28167300 16.98 7.63
chr15 28254600 28255900 16.14 8.90
chr15 28329400 28330400 16.59 10.11
chr15 28551100 28552200 16.54 10.36
chr15 29012400 29013400 16.35 8.71
chr15 29072800 29073900 17.12 10.93
chr15 29109500 29110500 17.56 7.17
chr15 29130500 29131700 16.92 0.09
chr15 29150600 29152000 17.04 4.61
chr15 29266900 29267900 16.85 8.60
chr15 29303700 29307400 18.70 8.44
chr15 29549500 29550500 16.74 7.47
chr15 29578000 29579000 17.04 2.56
chr15 29757000 29758000 16.41 10.24
chr15 29962500 29963500 16.82 9.59
chr15 30151800 30152800 16.27 8.67
chr15 30610300 30611600 16.27 1.10
chr15 30721900 30722900 16.89 1.60
chr15 30805500 30806500 16.68 1.32
chr15 31038600 31039600 17.14 10.78
chr15 31089200 31090200 16.65 1.42
chr15 31132900 31134000 17.37 10.30
chr15 31174600 31175700 17.60 1.16
chr15 31328300 31329300 16.22 9.62
chr15 31348400 31349600 16.43 9.96
chr15 31366300 31367800 16.09 8.19
chr15 31480700 31481800 16.12 6.39
chr15 31524400 31525600 17.47 0.65
chr15 31579700 31580800 16.78 9.41
chr15 31599900 31600900 17.56 7.32
chr15 32025100 32026200 16.66 10.59
chr15 32105600 32106600 17.06 9.46
chr15 32228500 32229500 17.23 10.15
chr15 32239600 32240600 16.85 7.29
chr15 32324100 32325100 17.11 10.74
chr15 32454600 32456600 17.02 9.43
chr15 32459100 32460300 16.42 9.45
chr15 32526600 32527900 18.96 0.30
chr15 32642300 32651200 18.21 8.04
chr15 32707200 32708200 16.93 10.78
chr15 32749700 32750700 17.51 7.20
chr15 32779000 32786300 15.09 0.01
chr15 32965900 32966900 16.74 10.28
chr15 33040800 33047400 18.61 0.08
chr15 33107000 33108000 17.85 1.24
chr15 33212200 33213400 17.52 0.27
chr15 33276800 33283200 14.80 0.00
chr15 33438100 33439100 18.29 8.25
chr15 33482900 33484200 17.02 10.87
chr15 33685000 33686000 16.59 6.21
chr15 33887800 33895100 16.08 5.43
chr15 34086500 34087500 17.95 0.22
chr15 34313200 34316700 15.88 0.47
chr15 34317300 34319900 16.52 0.00
chr15 34545000 34546000 16.68 6.57
chr15 34571900 34572900 16.71 5.94
chr15 34829000 34832800 17.44 7.05
chr15 35022800 35023800 17.17 10.68
chr15 35102700 35103700 16.99 6.32
chr15 35132300 35133300 16.54 10.09
chr15 35312200 35313200 17.95 2.24
chr15 35540200 35541200 16.42 7.03
chr15 35891300 35892300 15.98 10.11
chr15 35938700 35940200 16.51 8.91
chr15 35962700 35963700 16.20 1.59
chr15 36292800 36293800 17.18 9.81
chr15 36497100 36498100 16.68 8.69
chr15 36640100 36641100 16.77 8.18
chr15 36692500 36693500 17.48 1.35
chr15 36869700 36870700 16.67 4.66
chr15 37071100 37072100 17.22 1.34
chr15 37077800 37078800 16.53 6.76
chr15 37099200 37100200 16.88 4.67
chr15 37409400 37414700 17.83 5.26
chr15 37448100 37449100 16.98 5.94
chr15 37673600 37674600 16.01 6.48
chr15 37878800 37879800 16.30 5.80
chr15 37970600 37971600 16.10 10.04
chr15 38168800 38172800 14.66 1.07
chr15 38209000 38212700 15.58 6.12
chr15 38265600 38266800 14.91 8.34
chr15 38300300 38304100 16.85 0.38
chr15 38554400 38556500 16.77 0.20
chr15 38610700 38611700 17.28 7.18
chr15 38618600 38619600 17.32 10.23
chr15 38662100 38665700 17.53 6.06
chr15 38681100 38682900 18.36 0.51
chr15 38724500 38725800 15.85 9.11
chr15 38817300 38818600 19.58 0.43
chr15 39005500 39006500 16.89 2.74
chr15 39043500 39044500 16.74 10.16
chr15 39160100 39161100 16.67 1.72
chr15 39252000 39253000 17.06 4.27
chr15 39355400 39356400 17.62 2.25
chr15 39356800 39360500 15.75 0.09
chr15 39433500 39434500 17.70 5.18
chr15 39601000 39602000 16.94 7.46
chr15 39665700 39666700 16.70 10.34
chr15 39757600 39758700 16.08 10.03
chr15 39810100 39811100 15.85 9.04
chr15 39938500 39939500 16.22 1.30
chr15 40034200 40035200 16.03 8.89
chr15 40457000 40458100 16.58 8.06
chr15 40503300 40504300 17.31 6.62
chr15 40526100 40527100 16.91 5.85
chr15 40579200 40580200 16.23 7.91
chr15 40617100 40618200 16.58 7.48
chr15 40773700 40774700 17.31 5.04
chr15 40865700 40866900 16.77 10.42
chr15 40914600 40915600 16.53 8.27
chr15 41329900 41330900 16.36 8.97
chr15 41463700 41465700 17.24 2.58
chr15 41580600 41581600 18.79 6.51
chr15 41613200 41614200 16.89 10.09
chr15 41680700 41681700 16.82 10.48
chr15 41790000 41791000 16.45 2.66
chr15 41949200 41950200 16.16 2.96
chr15 41957800 41958800 16.87 7.19
chr15 41990900 41991900 16.93 5.06
chr15 42502200 42503200 17.11 9.43
chr15 42601400 42602400 16.46 9.42
chr15 42782100 42783100 17.13 9.10
chr15 42806400 42808600 16.56 7.99
chr15 43066000 43067000 16.79 10.49
chr15 43370200 43371200 16.73 6.44
chr15 43378000 43379000 18.30 4.81
chr15 43446700 43447700 16.90 10.75
chr15 43786800 43787800 16.54 1.33
chr15 43884700 43888200 16.74 1.81
chr15 44016800 44020700 16.38 7.13
chr15 44156800 44159000 17.96 0.41
chr15 44185200 44186200 18.00 10.16
chr15 44605800 44606900 16.31 5.89
chr15 44635400 44636400 16.91 9.43
chr15 44908100 44909200 17.11 9.23
chr15 44977400 44978400 16.25 8.70
chr15 45014900 45016100 16.22 10.42
chr15 45064800 45065800 17.04 7.84
chr15 45080700 45081700 16.81 4.98
chr15 45169700 45170800 17.41 10.38
chr15 45252700 45253900 17.74 10.89
chr15 45367600 45372300 18.52 0.16
chr15 45572800 45573800 16.53 5.99
chr15 45630300 45631300 17.40 10.43
chr15 45907600 45908600 17.30 10.81
chr15 45970900 45971900 17.01 10.01
chr15 46048000 46049000 17.20 8.50
chr15 46073700 46074700 17.89 2.39
chr15 46278600 46279800 17.06 10.22
chr15 46322800 46324500 16.84 0.43
chr15 46430300 46431300 17.52 8.56
chr15 46508700 46509700 16.38 9.41
chr15 46815700 46816700 15.30 2.34
chr15 47049800 47050800 17.46 10.43
chr15 47064100 47065100 17.19 2.99
chr15 47102400 47106200 16.74 2.03
chr15 47150300 47151300 16.25 4.59
chr15 47410200 47411200 16.90 4.25
chr15 47458800 47459800 16.84 3.30
chr15 47608800 47609800 17.20 9.89
chr15 47630900 47636300 19.04 8.03
chr15 47638400 47639400 18.71 1.96
chr15 47835600 47836600 17.38 3.57
chr15 47957000 47958100 17.76 9.55
chr15 48083000 48084000 17.04 4.36
chr15 48213700 48215000 19.15 0.00
chr15 48237300 48239500 17.07 1.97
chr15 48272900 48273900 17.72 8.09
chr15 48276800 48277800 16.69 2.84
chr15 48585400 48586400 16.21 9.69
chr15 48598300 48599300 16.75 8.60
chr15 48659500 48665400 15.82 5.49
chr15 48721700 48722800 16.71 8.26
chr15 48918300 48919300 16.77 6.58
chr15 48964800 48967400 18.03 0.33
chr15 48997100 48998100 15.94 7.36
chr15 49018900 49023200 17.65 2.31
chr15 49089500 49091500 16.38 3.62
chr15 49101500 49102500 16.41 7.47
chr15 49205100 49206100 16.45 6.69
chr15 49265100 49266100 16.01 1.75
chr15 49328400 49329400 16.20 10.48
chr15 49716800 49717800 16.49 7.01
chr15 49879800 49880800 17.09 4.78
chr15 49947800 49952400 16.77 9.94
chr15 49981400 49982400 16.97 8.96
chr15 50003900 50004900 16.78 9.78
chr15 50100800 50102600 16.55 2.29
chr15 50235500 50236500 17.04 10.29
chr15 50325000 50326000 17.29 4.64
chr15 50491000 50492000 16.88 2.14
chr15 50523500 50524600 16.72 4.03
chr15 50583200 50584500 17.36 4.68
chr15 50649100 50655100 20.63 7.98
chr15 50708900 50715100 18.02 4.39
chr15 51066300 51069500 17.01 7.75
chr15 51375000 51376000 17.60 6.06
chr15 51377400 51382000 17.77 0.21
chr15 51411600 51412600 16.58 4.45
chr15 51445400 51446400 17.04 9.32
chr15 51516900 51518100 16.67 8.70
chr15 51707300 51708300 16.54 4.79
chr15 51724100 51725100 16.48 7.47
chr15 51761000 51762000 16.63 4.57
chr15 51911800 51912800 16.30 10.22
chr15 52075700 52076700 16.59 7.38
chr15 52274700 52275700 16.01 3.35
chr15 52314700 52315700 18.35 1.79
chr15 52470600 52473000 16.80 7.39
chr15 52483700 52484700 17.37 4.02
chr15 52506900 52507900 16.81 5.51
chr15 52617700 52618800 16.55 2.78
chr15 52651800 52652800 15.33 9.49
chr15 52703400 52704400 17.18 1.74
chr15 52754500 52755500 18.62 4.05
chr15 52775600 52776700 17.13 10.22
chr15 52813700 52814700 15.94 2.18
chr15 52848400 52849500 15.49 0.63
chr15 52922500 52923600 17.28 7.65
chr15 52940400 52941400 16.58 6.28
chr15 52977700 52978700 16.75 8.01
chr15 53020600 53021600 17.24 10.17
chr15 53042200 53043200 16.93 9.65
chr15 53123700 53125200 15.88 8.43
chr15 53273000 53274000 17.62 5.56
chr15 53307500 53308500 17.32 11.20
chr15 53589700 53590800 18.06 5.66
chr15 53749500 53750500 16.57 5.21
chr15 54046400 54047900 18.51 1.33
chr15 54196800 54203000 15.97 4.85
chr15 54273000 54274100 16.74 10.25
chr15 54433000 54434000 16.66 10.65
chr15 54589100 54590100 16.71 7.63
chr15 54620400 54621400 17.42 5.78
chr15 54730100 54731200 19.38 1.53
chr15 54819100 54820100 16.41 7.50
chr15 54894500 54895500 17.20 9.42
chr15 54947100 54948100 16.35 2.56
chr15 55560200 55561200 16.15 3.30
chr15 55585300 55586300 16.45 4.15
chr15 55627700 55630000 17.52 1.18
chr15 55671700 55672700 17.01 8.38
chr15 55751100 55752200 16.43 7.34
chr15 55758600 55759700 16.97 9.42
chr15 55904100 55905400 15.77 2.14
chr15 56046100 56047100 15.11 5.25
chr15 56153700 56154700 16.45 9.49
chr15 56257600 56258600 16.33 3.50
chr15 56300500 56301800 16.12 9.59
chr15 57314600 57315600 16.54 3.96
chr15 57413800 57414800 17.10 4.28
chr15 57527100 57528100 17.48 7.62
chr15 57609600 57610700 17.25 7.33
chr15 57848300 57849300 16.98 3.24
chr15 58027500 58028600 16.57 8.39
chr15 58112700 58113700 17.15 7.86
chr15 58236900 58237900 17.03 6.18
chr15 58550300 58552400 15.94 4.59
chr15 58578400 58580200 16.53 8.10
chr15 58665000 58666400 16.94 9.59
chr15 58687400 58688400 17.67 10.73
chr15 58822500 58824600 17.37 0.30
chr15 58918000 58919000 16.24 8.46
chr15 58964700 58972800 16.96 8.66
chr15 58983400 58984400 17.17 11.12
chr15 59064300 59065300 16.13 6.32
chr15 59076800 59077900 16.49 3.02
chr15 59119800 59126200 16.29 2.11
chr15 59252000 59253000 15.94 8.23
chr15 59258700 59259700 16.19 6.50
chr15 59394500 59395500 16.63 5.77
chr15 59772600 59774000 16.37 10.25
chr15 59880000 59886000 17.53 0.13
chr15 59910800 59911900 17.41 3.58
chr15 60037800 60039000 15.95 8.95
chr15 60130600 60133800 18.52 0.71
chr15 60188500 60190100 17.93 2.25
chr15 60284300 60285600 16.79 9.02
chr15 60317000 60318000 16.77 2.19
chr15 60434000 60435000 16.84 5.79
chr15 60463200 60464200 16.42 9.89
chr15 60699100 60701000 15.00 0.02
chr15 60727600 60728600 18.08 3.10
chr15 60862100 60863700 15.85 0.17
chr15 60919600 60921800 16.41 0.26
chr15 60950500 60951500 16.66 7.71
chr15 60970200 60971200 17.03 10.10
chr15 61027200 61028200 16.70 9.65
chr15 61058700 61059900 16.72 9.89
chr15 61155400 61156400 15.87 10.29
chr15 61483800 61484800 16.63 8.80
chr15 61530200 61532400 14.67 0.61
chr15 61536800 61541100 17.50 3.07
chr15 62017600 62018600 16.94 8.60
chr15 62280500 62281500 15.79 7.56
chr15 62494400 62495800 15.82 7.08
chr15 62496800 62502000 16.52 8.73
chr15 63172900 63173900 16.85 7.57
chr15 63196800 63201200 16.11 1.51
chr15 63227700 63228800 17.69 0.67
chr15 63270000 63271000 17.05 7.96
chr15 63360600 63361900 19.19 0.09
chr15 63406900 63407900 16.72 1.86
chr15 63423300 63424300 17.15 1.66
chr15 63461900 63462900 18.06 5.27
chr15 63633700 63634900 17.23 5.72
chr15 63752200 63753200 16.28 2.29
chr15 63758400 63759500 18.18 9.54
chr15 63976800 63977800 16.83 10.70
chr15 64205800 64207100 16.88 0.11
chr15 64249700 64252700 18.62 0.15
chr15 64354400 64355400 16.82 8.85
chr15 64379600 64380600 16.72 10.72
chr15 64412500 64414400 17.87 0.32
chr15 64435000 64436700 17.70 0.03
chr15 64439200 64440300 18.55 0.13
chr15 64637200 64638200 16.59 10.40
chr15 64695100 64696100 16.71 8.68
chr15 64967400 64968500 15.94 9.81
chr15 64991500 64992500 14.97 6.39
chr15 65151700 65152700 15.79 0.52
chr15 65162900 65164100 16.80 10.12
chr15 65296800 65298300 16.52 0.15
chr15 65984200 65985200 16.47 8.57
chr15 66075500 66076500 15.64 8.65
chr15 66079300 66080300 18.47 1.53
chr15 66252500 66253500 16.29 7.30
chr15 66401700 66404400 17.56 0.82
chr15 66455300 66456400 17.19 9.32
chr15 66618100 66619100 17.08 7.75
chr15 66915400 66916400 16.82 8.21
chr15 66976800 66979300 16.30 5.02
chr15 67168600 67169600 16.73 10.85
chr15 67291600 67292700 16.79 9.54
chr15 67314000 67315000 15.93 3.53
chr15 67415600 67416600 16.79 5.74
chr15 67439700 67440700 17.08 4.68
chr15 67501000 67502000 17.63 10.54
chr15 67659800 67660800 17.14 6.30
chr15 67793700 67794700 16.83 6.12
chr15 67840500 67841500 17.34 8.59
chr15 68086000 68087000 17.52 11.19
chr15 68613500 68614900 17.23 8.94
chr15 68785200 68786200 16.88 7.59
chr15 68922900 68924000 17.13 8.43
chr15 69064200 69065200 16.37 10.15
chr15 69081200 69082400 16.21 9.71
chr15 69120800 69121800 16.46 3.51
chr15 69160600 69165000 17.11 8.17
chr15 69213800 69215100 16.88 6.14
chr15 69286700 69287700 16.74 10.34
chr15 69297500 69298500 16.62 10.74
chr15 69368500 69369500 16.58 6.71
chr15 69686400 69687400 17.24 8.89
chr15 69905500 69906500 16.29 7.62
chr15 70043100 70044100 16.77 5.54
chr15 70071100 70072100 17.04 4.44
chr15 70177300 70178300 16.07 7.84
chr15 70257200 70258200 17.69 5.77
chr15 70335700 70336700 16.77 6.01
chr15 70336800 70337800 16.50 3.52
chr15 70359600 70360600 17.34 3.61
chr15 70607700 70608700 17.18 8.87
chr15 70652400 70653400 17.59 7.25
chr15 70744700 70745700 16.51 7.29
chr15 70910900 70911900 16.86 9.80
chr15 71000000 71001000 17.13 5.09
chr15 71042600 71043600 17.17 10.84
chr15 71076800 71077800 16.86 9.81
chr15 71178600 71179600 16.69 10.66
chr15 71226300 71227400 16.43 0.66
chr15 71291600 71292700 17.66 7.62
chr15 71364300 71365300 17.91 0.35
chr15 71506100 71507300 17.11 9.43
chr15 71736800 71737900 16.18 5.73
chr15 71850800 71852000 16.81 0.42
chr15 71883700 71884800 17.63 10.72
chr15 71945600 71946600 16.87 6.31
chr15 71995700 71996700 17.39 6.41
chr15 72059000 72060000 16.93 9.05
chr15 72128300 72129300 16.58 10.59
chr15 72177900 72178900 17.64 8.02
chr15 72220200 72221200 17.06 9.28
chr15 72292900 72293900 15.97 1.63
chr15 72415700 72416700 16.31 9.17
chr15 72416800 72417800 15.77 2.08
chr15 72564600 72565600 15.61 2.04
chr15 72660800 72662100 15.93 9.99
chr15 72678000 72679000 16.78 7.73
chr15 72708600 72709600 17.81 6.74
chr15 73027400 73028400 17.08 1.14
chr15 73148100 73149400 16.67 2.31
chr15 73173900 73174900 16.51 4.05
chr15 73214100 73215100 16.52 3.40
chr15 73222800 73223800 16.33 2.96
chr15 73392500 73393500 15.60 4.23
chr15 73451800 73453600 17.12 4.57
chr15 73748900 73750000 16.84 5.48
chr15 74011200 74012200 17.02 8.66
chr15 74079400 74080600 16.95 1.18
chr15 74108700 74109700 17.50 11.27
chr15 74158900 74159900 16.77 5.99
chr15 74206200 74207200 17.64 5.76
chr15 74240900 74242500 14.08 0.41
chr15 74284800 74286200 16.27 0.57
chr15 74421400 74422400 17.20 10.17
chr15 74486900 74488400 17.26 0.29
chr15 74585900 74590800 16.79 9.40
chr15 74603600 74605000 19.88 0.75
chr15 74634400 74635500 17.69 11.22
chr15 74808100 74809300 16.19 0.04
chr15 74890800 74891800 17.38 8.25
chr15 75059300 75060300 17.03 10.85
chr15 75227400 75228400 16.31 9.31
chr15 75650400 75651400 17.10 10.96
chr15 75752600 75753600 16.86 8.08
chr15 75773700 75775600 16.60 10.31
chr15 76188500 76189500 16.14 3.56
chr15 76246700 76247700 16.65 9.70
chr15 76281900 76282900 16.25 8.60
chr15 76345000 76346000 16.18 1.33
chr15 76365900 76366900 17.50 8.42
chr15 76441300 76442700 16.82 9.89
chr15 76795700 76796700 17.05 10.42
chr15 76867300 76875300 16.01 6.29
chr15 76887900 76888900 16.69 10.79
chr15 76956800 76957800 16.28 6.61
chr15 76998100 76999100 16.87 10.80
chr15 77071100 77072100 16.85 5.03
chr15 77091300 77092300 15.85 1.75
chr15 77113900 77114900 16.67 6.45
chr15 77236900 77237900 17.34 5.08
chr15 77325100 77326100 17.88 7.19
chr15 77381100 77382200 16.58 5.67
chr15 77478500 77480400 16.90 0.64
chr15 77619300 77621500 18.27 1.08
chr15 77643900 77650800 16.03 2.85
chr15 77773900 77774900 17.04 9.93
chr15 77934700 77935700 17.83 1.29
chr15 78224300 78227900 17.66 4.81
chr15 78258500 78259500 17.25 9.65
chr15 78384200 78385500 17.23 10.40
chr15 78447300 78448400 17.70 5.30
chr15 78780800 78782600 14.00 1.03
chr15 78848400 78849400 16.86 3.52
chr15 78945200 78946200 16.58 9.54
chr15 78979600 78981700 20.23 0.47
chr15 79031800 79035400 17.20 10.48
chr15 79058100 79059100 16.62 2.61
chr15 79179900 79180900 17.51 10.41
chr15 79265000 79266000 17.08 6.36
chr15 79361300 79362300 17.12 5.58
chr15 79383500 79384700 17.47 8.69
chr15 79402500 79403800 16.88 9.65
chr15 79508800 79509800 17.06 4.35
chr15 79617300 79618300 17.27 8.62
chr15 79968200 79970800 19.00 0.01
chr15 80038500 80039500 16.47 5.30
chr15 80193500 80196400 16.74 6.66
chr15 80259700 80260700 16.99 10.26
chr15 80430200 80431200 17.01 9.54
chr15 80607500 80608500 18.00 5.56
chr15 80889900 80890900 17.19 0.16
chr15 81048000 81049000 16.03 4.88
chr15 81106800 81107900 16.41 1.96
chr15 81194400 81195400 15.90 4.15
chr15 81241300 81242300 14.91 9.12
chr15 81367900 81368900 17.42 9.88
chr15 81485500 81486500 16.29 10.21
chr15 81704400 81705400 17.67 10.86
chr15 81728200 81729200 17.27 10.74
chr15 81813100 81814100 17.31 7.96
chr15 81819400 81820400 16.07 4.59
chr15 81966000 81967000 17.23 5.51
chr15 82170000 82171000 16.94 5.63
chr15 82301000 82302000 16.79 3.68
chr15 82519200 82520200 17.78 1.98
chr15 82558800 82559800 16.65 2.16
chr15 82590200 82591200 15.30 0.42
chr15 82645400 82646700 16.03 2.63
chr15 82788100 82791000 17.39 0.22
chr15 82903200 82904200 17.41 7.48
chr15 82953300 82954300 16.68 4.56
chr15 83076800 83077800 17.91 3.50
chr15 83133400 83134700 16.82 0.53
chr15 83234600 83235600 17.57 7.24
chr15 83346300 83347300 17.48 6.93
chr15 83395600 83396600 16.90 10.50
chr15 83454600 83455700 18.78 1.67
chr15 83475700 83476700 17.33 8.78
chr15 83479700 83480800 19.12 1.94
chr15 83610500 83611500 15.98 4.36
chr15 83739400 83740500 16.22 0.01
chr15 83877900 83878900 16.35 3.88
chr15 83993600 83994600 16.95 2.94
chr15 84114000 84115000 16.32 8.23
chr15 84179500 84180500 16.92 8.08
chr15 84237100 84238100 17.22 7.27
chr15 84311200 84314100 16.84 3.43
chr15 84358800 84361700 16.66 0.63
chr15 84395200 84396200 16.49 1.96
chr15 84451500 84452700 17.19 0.78
chr15 84501700 84504000 16.48 0.22
chr15 84579000 84584000 12.34 0.16
chr15 84598400 84599500 16.43 7.98
chr15 84874100 84875200 18.55 1.63
chr15 84912500 84913900 17.17 0.82
chr15 85007800 85009200 16.69 7.64
chr15 85025500 85026500 17.19 5.95
chr15 85130100 85131200 18.01 3.86
chr15 85310200 85313100 18.45 3.17
chr15 85322800 85323800 17.30 6.35
chr15 85351900 85352900 19.64 0.41
chr15 85392200 85393600 16.23 9.77
chr15 85551200 85552500 18.16 11.62
chr15 85633000 85634000 17.65 7.35
chr15 85795400 85796400 17.07 7.26
chr15 85849500 85850500 16.00 2.40
chr15 85910900 85911900 17.53 11.32
chr15 85935500 85936600 17.73 10.63
chr15 85960500 85961500 17.38 1.53
chr15 85990400 85991700 17.73 9.59
chr15 86160400 86161400 16.31 6.54
chr15 86251500 86252500 16.64 10.01
chr15 86286300 86287400 17.46 1.18
chr15 86329100 86330100 16.27 8.88
chr15 86406200 86407200 18.16 10.31
chr15 86507200 86508200 17.55 8.73
chr15 86583300 86584300 16.61 1.27
chr15 86692800 86693800 17.54 8.36
chr15 86835600 86836700 17.09 7.27
chr15 86903700 86910300 18.02 1.42
chr15 86933200 86934600 18.62 0.13
chr15 86938900 86939900 16.71 3.14
chr15 86966200 86967200 17.09 1.42
chr15 86985000 86986000 16.21 1.96
chr15 87051400 87052400 17.53 7.06
chr15 87270100 87271100 17.12 3.98
chr15 87290900 87291900 16.47 8.51
chr15 87493200 87494200 16.56 6.65
chr15 87529800 87530800 17.08 2.36
chr15 87603200 87604400 16.59 5.47
chr15 87619100 87620100 17.01 7.53
chr15 87713000 87714800 15.31 0.14
chr15 87719500 87720900 17.57 3.36
chr15 87811800 87812800 16.61 2.82
chr15 87860800 87861800 16.66 9.33
chr15 87903200 87904200 16.19 6.15
chr15 87959200 87960200 15.37 1.61
chr15 87985700 87986700 17.08 2.10
chr15 88127600 88128700 17.02 5.49
chr15 88143700 88144700 17.46 10.98
chr15 88170700 88173200 17.72 3.98
chr15 88248400 88249500 16.51 4.81
chr15 88316800 88319800 17.44 10.76
chr15 88391200 88392200 17.46 7.34
chr15 88448400 88449500 16.96 0.68
chr15 88573800 88574800 17.79 7.11
chr15 88591700 88593500 17.40 9.72
chr15 88602000 88603000 18.01 9.96
chr15 88620500 88627300 18.47 9.70
chr16 3092600 3093600 17.14 1.94
chr16 3132700 3134400 17.13 10.61
chr16 3245600 3248200 18.48 9.20
chr16 3304200 3305800 19.21 0.22
chr16 3336100 3338600 17.93 7.56
chr16 3363900 3370000 19.13 0.17
chr16 3527800 3535400 16.12 0.68
chr16 3567100 3568100 17.90 11.41
chr16 3646400 3652300 19.70 6.97
chr16 3753100 3754600 16.92 0.66
chr16 3856100 3857100 17.17 5.86
chr16 3935000 3936000 18.57 10.66
chr16 4131700 4132800 16.57 7.58
chr16 4258900 4264100 19.40 12.01
chr16 4322000 4323000 18.52 9.76
chr16 4355000 4356000 17.31 7.80
chr16 4359300 4360300 18.06 3.57
chr16 4549300 4550300 17.62 2.90
chr16 4561200 4562200 16.24 8.36
chr16 4794200 4796000 17.33 0.03
chr16 4816100 4824400 17.41 1.12
chr16 4908300 4913100 17.73 1.85
chr16 5262900 5267700 19.43 6.26
chr16 5503300 5511000 15.73 2.41
chr16 5569900 5570900 17.67 10.32
chr16 5611000 5612500 20.22 2.01
chr16 5640400 5641400 17.59 8.55
chr16 5742100 5743100 17.74 8.56
chr16 5764300 5766200 17.15 10.45
chr16 5847000 5848000 17.56 7.40
chr16 5947700 5952000 18.35 5.62
chr16 5956400 5957400 16.93 2.92
chr16 5989900 5991200 17.98 0.92
chr16 6099900 6108100 16.74 1.38
chr16 6174400 6176000 18.98 0.00
chr16 6246900 6247900 17.61 3.59
chr16 6279400 6286400 17.59 4.82
chr16 6326000 6330400 17.99 5.33
chr16 6435000 6436000 18.14 10.96
chr16 6436100 6442400 18.68 4.66
chr16 6476400 6477400 17.25 9.87
chr16 6574200 6575200 16.87 2.53
chr16 6592700 6593800 16.63 8.50
chr16 6699500 6701800 16.02 0.00
chr16 6725200 6726200 17.23 5.58
chr16 6802900 6803900 17.53 10.51
chr16 7066000 7067100 16.41 0.78
chr16 7361500 7362500 16.68 2.95
chr16 7430300 7431500 19.23 1.05
chr16 7556700 7557700 17.06 6.95
chr16 7715000 7716000 17.66 8.55
chr16 7730400 7731500 18.04 0.93
chr16 7799600 7805800 14.01 4.75
chr16 7820000 7821200 17.24 8.11
chr16 7910700 7915500 19.63 12.60
chr16 7927900 7933200 15.21 3.01
chr16 7936500 7937500 17.54 10.21
chr16 8119400 8120400 15.94 4.58
chr16 8142600 8143600 17.23 9.64
chr16 8204600 8207600 18.19 6.60
chr16 8218600 8219800 15.82 1.45
chr16 8243700 8244700 17.07 9.06
chr16 8272500 8273500 16.60 2.83
chr16 8291300 8292300 16.66 10.44
chr16 8549500 8550500 16.67 9.88
chr16 8676600 8681500 16.85 0.16
chr16 8787900 8788900 16.26 4.57
chr16 8841400 8843300 19.30 0.00
chr16 8892700 8893700 17.64 9.10
chr16 8957600 8958600 16.81 9.12
chr16 9026900 9029800 20.83 0.01
chr16 9088100 9089100 17.03 1.50
chr16 9178300 9179800 16.97 7.84
chr16 9222800 9224200 18.90 0.70
chr16 9300800 9301800 16.02 0.83
chr16 9367300 9368300 16.72 8.97
chr16 9466700 9467800 18.34 7.30
chr16 9493300 9494300 16.96 6.47
chr16 9598600 9600300 17.19 9.78
chr16 9672600 9673600 17.50 6.47
chr16 9847100 9848300 19.11 10.01
chr16 9867300 9868300 17.94 7.53
chr16 9890500 9891500 18.09 2.40
chr16 9944200 9945200 16.94 11.01
chr16 10028500 10030700 17.13 1.02
chr16 10187100 10188100 17.64 4.53
chr16 10203000 10204000 18.59 0.42
chr16 10223400 10224400 16.97 4.36
chr16 10240000 10241000 17.71 6.04
chr16 10293500 10295200 20.78 2.84
chr16 10345500 10346500 19.40 0.83
chr16 10388100 10390000 17.76 5.43
chr16 10530800 10532700 16.46 9.66
chr16 10661400 10662400 16.30 9.02
chr16 10722300 10723300 15.91 8.65
chr16 11181300 11182400 16.80 9.74
chr16 11296600 11297800 17.83 0.88
chr16 11457200 11458900 16.89 7.33
chr16 11498300 11499400 17.90 3.27
chr16 11792400 11793800 17.42 8.00
chr16 11842000 11844000 17.70 6.74
chr16 11901900 11902900 18.63 10.93
chr16 11939400 11940600 15.80 0.28
chr16 12045700 12046700 16.52 2.66
chr16 12174800 12175800 17.35 4.70
chr16 12365500 12366500 16.81 4.35
chr16 12376100 12377900 17.34 10.74
chr16 12409700 12410700 16.77 10.20
chr16 12585000 12586000 16.79 10.31
chr16 12619100 12620100 17.22 5.15
chr16 12656100 12657100 17.15 10.58
chr16 12741200 12742200 16.49 3.69
chr16 12862800 12865100 16.99 8.92
chr16 12907200 12908200 17.83 9.61
chr16 12944700 12945700 16.94 3.97
chr16 12977800 12980500 16.75 9.18
chr16 12998200 12999200 16.40 2.96
chr16 13058500 13060300 16.98 3.24
chr16 13126300 13127700 17.04 0.72
chr16 13259200 13260200 16.76 6.62
chr16 13462700 13463700 17.50 7.44
chr16 13578600 13579600 18.00 9.03
chr16 13745100 13747300 18.54 1.31
chr16 14050900 14053000 16.18 9.45
chr16 14092900 14093900 16.84 9.72
chr16 14185800 14187300 15.33 1.09
chr16 14299000 14303300 16.50 4.85
chr16 14416600 14417800 17.88 5.84
chr16 14438200 14439200 15.59 0.70
chr16 14511900 14512900 16.17 5.32
chr16 14557700 14562700 17.69 8.37
chr16 14677000 14678000 17.20 5.78
chr16 14849500 14850700 16.38 0.45
chr16 14856800 14857800 16.78 7.44
chr16 14923200 14924400 16.81 10.42
chr16 14973400 14974400 17.22 9.70
chr16 15148600 15149600 18.52 5.04
chr16 15351200 15352200 15.56 1.66
chr16 15400800 15401800 15.90 9.39
chr16 15463600 15464800 16.21 1.63
chr16 15534000 15535000 16.69 10.28
chr16 15649500 15650500 18.17 3.03
chr16 15686600 15687600 16.87 9.74
chr16 15709000 15710000 16.78 9.39
chr16 15864800 15865800 17.16 8.77
chr16 16050800 16052900 18.21 8.58
chr16 16058400 16061100 16.57 5.58
chr16 16176800 16177800 17.35 8.80
chr16 16313000 16314000 16.62 9.13
chr16 16401700 16402800 17.00 8.44
chr16 16500500 16501500 15.50 6.83
chr16 16548600 16553600 17.08 6.15
chr16 16685900 16687600 17.18 0.13
chr16 16853500 16854500 17.76 6.59
chr16 16935000 16936000 17.80 4.21
chr16 17197700 17199600 16.89 0.98
chr16 17537600 17538600 17.86 1.53
chr16 17572600 17573600 17.64 6.00
chr16 17665400 17673500 16.75 0.10
chr16 17730600 17735500 19.92 10.85
chr16 17790600 17791700 16.48 8.60
chr16 17810500 17811600 17.83 10.02
chr16 17834400 17836000 17.51 9.11
chr16 17973600 17974600 18.48 10.79
chr16 18057800 18059000 18.43 0.02
chr16 18110100 18113200 17.51 0.25
chr16 18183900 18186000 17.25 7.78
chr16 18224600 18225800 18.37 0.65
chr16 18264100 18265100 17.71 10.53
chr16 18299100 18300100 18.07 10.99
chr16 18316300 18317300 18.04 10.56
chr16 18380100 18381100 17.16 6.76
chr16 18404500 18405500 17.78 0.79
chr16 18589800 18593200 16.43 0.70
chr16 18833300 18834300 15.66 4.79
chr16 18865200 18866200 17.57 2.79
chr16 18904800 18906100 16.75 8.72
chr16 18923400 18924400 17.07 2.95
chr16 19034400 19035800 16.23 9.87
chr16 19059300 19065400 16.20 2.71
chr16 19217000 19218000 17.46 3.67
chr16 19387900 19389100 18.39 3.09
chr16 19550500 19551500 16.45 6.40
chr16 19618200 19619200 16.70 2.34
chr16 19849600 19850600 17.27 10.63
chr16 19934500 19935500 16.59 10.44
chr16 19969100 19970100 17.49 4.47
chr16 20236100 20237100 16.47 8.75
chr16 20274600 20275600 16.99 1.56
chr16 20424000 20425000 15.89 2.80
chr16 20488500 20489500 18.80 3.12
chr16 20499300 20500500 17.68 10.24
chr16 20549300 20550600 17.42 5.50
chr16 20724100 20725200 16.83 0.04
chr16 20762600 20764700 16.75 10.45
chr16 20796800 20797800 16.23 8.24
chr16 20845900 20846900 15.95 9.03
chr16 20863100 20864100 17.78 5.21
chr16 20900200 20901200 17.78 3.17
chr16 20919500 20920500 16.95 2.62
chr16 20966700 20969700 17.19 10.45
chr16 20992500 20993500 16.07 8.80
chr16 21010600 21011600 16.07 6.72
chr16 21240300 21241300 17.60 8.76
chr16 21401700 21402800 17.19 7.88
chr16 21450900 21452000 18.89 8.29
chr16 21526700 21528100 15.75 9.95
chr16 21711700 21712700 17.25 8.99
chr16 21752900 21753900 17.06 7.97
chr16 21988200 21989300 16.76 5.92
chr16 22016500 22017500 16.14 8.08
chr16 22081600 22082600 16.96 6.46
chr16 22206500 22207500 15.88 4.68
chr16 22372500 22373600 16.07 9.26
chr16 22638100 22639100 15.45 3.62
chr16 22728900 22729900 16.50 5.13
chr16 22867600 22869500 18.71 0.22
chr16 22927700 22929100 17.03 2.61
chr16 23004700 23009400 13.27 3.20
chr16 23270900 23272100 15.52 0.12
chr16 23443900 23444900 17.06 8.61
chr16 23555000 23556000 16.84 7.39
chr16 23599200 23600200 16.42 5.64
chr16 23767300 23768300 17.11 4.96
chr16 23791500 23795900 16.19 6.58
chr16 23809000 23810000 17.43 7.48
chr16 23853700 23854700 16.71 4.23
chr16 23861600 23869700 16.35 0.06
chr16 24104600 24105600 18.72 2.02
chr16 24177000 24178000 17.33 10.42
chr16 24409800 24411000 16.85 2.62
chr16 24425700 24427000 16.54 1.40
chr16 24516900 24518300 20.26 0.56
chr16 24572300 24573800 16.39 10.13
chr16 24631000 24632000 15.43 4.89
chr16 24697800 24698800 16.07 8.50
chr16 24739800 24740800 16.37 10.45
chr16 24868000 24873600 16.03 0.71
chr16 24890400 24891400 15.89 7.28
chr16 24898500 24899500 17.92 0.45
chr16 25037300 25038300 16.80 10.11
chr16 25074000 25075100 17.72 10.62
chr16 25180600 25181600 16.27 9.27
chr16 25428900 25429900 16.26 10.27
chr16 25627700 25628800 16.14 2.44
chr16 25747500 25748500 17.25 10.96
chr16 26023000 26024000 16.09 3.82
chr16 26266500 26267600 17.05 10.64
chr16 26442900 26443900 17.72 1.17
chr16 26569200 26570300 17.45 4.63
chr16 26589200 26590600 15.09 0.04
chr16 26713700 26716000 16.76 5.27
chr16 26716100 26720400 17.31 9.58
chr16 26762600 26763600 17.14 10.37
chr16 26796100 26797100 16.47 4.99
chr16 26832300 26833300 17.36 5.24
chr16 26871900 26873000 16.76 9.92
chr16 26926700 26927700 17.36 10.09
chr16 26963200 26964200 16.88 4.02
chr16 27022900 27024000 17.18 1.41
chr16 27966100 27968900 17.10 3.69
chr16 28106600 28107600 17.20 11.15
chr16 28342400 28343400 17.02 5.45
chr16 28365400 28366500 18.50 7.19
chr16 28392600 28393600 16.66 4.72
chr16 28396400 28397400 18.29 7.58
chr16 28596800 28597800 16.20 5.58
chr16 28733300 28734500 16.42 10.51
chr16 28804400 28805400 16.70 3.66
chr16 28878800 28880400 17.03 9.87
chr16 28994500 28995500 16.50 7.55
chr16 29043500 29049400 18.97 4.15
chr16 29118300 29119500 16.56 6.17
chr16 29178800 29179800 16.65 3.21
chr16 29214900 29216000 17.30 9.52
chr16 29240500 29241700 15.75 10.22
chr16 29329900 29331000 17.03 3.89
chr16 29336100 29337200 18.74 3.77
chr16 29373600 29374700 15.66 8.52
chr16 29417400 29418400 16.56 6.42
chr16 29521000 29522100 16.17 9.54
chr16 29546500 29547500 16.81 9.62
chr16 29556100 29557300 15.89 8.98
chr16 29624500 29625500 15.89 6.71
chr16 29641200 29642300 17.29 8.27
chr16 29687600 29688600 16.82 10.21
chr16 29742300 29743300 17.10 11.06
chr16 29761000 29762000 15.83 2.52
chr16 29812500 29813500 16.70 8.68
chr16 29850300 29852300 17.53 0.39
chr16 29881200 29882200 16.90 6.62
chr16 29963800 29965300 17.33 8.20
chr16 29991100 29992300 16.49 10.44
chr16 30035000 30036000 16.85 10.31
chr16 30251800 30252800 16.40 2.83
chr16 30260400 30261600 17.16 10.66
chr16 30317700 30321400 15.93 8.68
chr16 30353700 30354700 17.15 1.53
chr16 30356600 30357800 16.49 0.14
chr16 30381700 30383100 17.03 2.60
chr16 30425900 30427900 16.22 9.81
chr16 30476800 30477800 14.84 6.68
chr16 30546100 30547200 16.51 10.59
chr16 30732200 30733200 18.35 4.60
chr16 30912200 30913200 16.37 0.22
chr16 30933400 30934400 16.77 10.56
chr16 30958200 30960300 16.11 10.22
chr16 31117900 31118900 17.37 8.42
chr16 31142900 31143900 17.10 10.57
chr16 31188700 31189700 18.15 3.12
chr16 31246800 31247800 16.20 7.32
chr16 31335000 31336000 16.81 2.92
chr16 31341300 31343900 14.65 0.36
chr16 31552300 31553300 16.61 6.95
chr16 31616100 31617200 17.00 0.18
chr16 31701700 31706700 17.31 3.59
chr16 31983900 31984900 17.24 6.69
chr16 32131300 32132300 15.63 3.24
chr16 32245700 32246700 16.94 9.68
chr16 32469300 32470600 17.06 9.67
chr16 32637500 32638500 16.65 5.32
chr16 32684100 32685200 17.40 10.72
chr16 32770000 32771000 16.02 5.88
chr16 32954300 32955400 17.15 8.06
chr16 32982100 32983200 14.66 0.83
chr16 33227600 33228600 16.74 1.17
chr16 33257200 33258400 15.68 1.32
chr16 33321800 33322900 17.03 10.59
chr16 33404500 33405500 16.56 10.35
chr16 33694000 33695000 16.36 9.70
chr16 33718500 33719600 16.46 6.40
chr16 33858200 33860900 17.03 9.88
chr16 33886300 33887600 16.80 9.29
chr16 33951000 33952000 17.29 3.38
chr16 33989000 33991700 17.21 0.13
chr16 34270400 34271800 17.70 11.31
chr16 34402400 34403400 17.08 8.77
chr16 34466400 34467400 18.68 1.22
chr16 34488900 34489900 18.60 1.17
chr16 34730100 34731300 16.60 9.94
chr16 34775000 34776000 17.28 9.32
chr16 34822400 34823400 17.51 8.88
chr16 34935000 34936000 16.69 9.39
chr16 35207100 35208100 16.37 8.02
chr16 35422600 35423600 17.52 11.35
chr16 35488400 35489400 17.39 2.16
chr16 35528100 35532000 17.98 0.18
chr16 35629000 35630000 16.96 9.60
chr16 35696100 35697300 16.36 7.47
chr16 35744500 35745800 18.85 0.01
chr16 35919500 35920500 17.77 7.45
chr16 36020500 36021500 16.21 0.34
chr16 36064900 36065900 16.31 6.14
chr16 36185500 36189000 17.21 5.59
chr16 36437900 36439800 16.06 7.93
chr16 36548000 36549000 16.88 9.51
chr16 36648800 36650400 15.34 9.17
chr16 36667800 36673700 16.38 8.07
chr16 36706900 36709600 16.52 8.18
chr16 36730800 36731800 16.74 8.56
chr16 36750100 36751100 15.94 7.63
chr16 36768100 36769100 15.90 2.83
chr16 36796900 36798000 14.97 0.24
chr16 36841800 36843500 15.52 9.69
chr16 37104200 37105900 17.78 9.92
chr16 37265800 37270600 16.00 10.01
chr16 37320200 37321800 15.24 0.52
chr16 37370300 37371500 16.87 10.66
chr16 37568800 37569800 17.68 11.13
chr16 37584500 37586300 18.04 0.00
chr16 37663100 37664100 15.93 9.97
chr16 37734200 37735200 17.24 9.89
chr16 37784100 37787100 17.15 8.10
chr16 37803800 37805900 15.57 0.35
chr16 37819100 37820500 16.22 8.79
chr16 37871000 37872300 16.52 9.79
chr16 37881200 37882200 16.57 5.26
chr16 37919900 37921100 16.37 0.26
chr16 37990500 37991600 16.32 1.44
chr16 38029700 38033200 15.65 0.26
chr16 38104800 38105800 18.86 0.25
chr16 38267300 38268300 16.89 1.88
chr16 38350500 38351500 16.27 1.42
chr16 38432500 38434300 16.90 10.98
chr16 38466800 38471300 17.78 0.20
chr16 38633000 38634000 16.45 1.88
chr16 38686100 38690200 20.35 0.24
chr16 38730600 38731600 16.48 3.92
chr16 38790700 38791700 16.29 9.68
chr16 38893600 38895000 16.34 9.86
chr16 38949500 38952100 16.49 2.88
chr16 39036100 39037400 16.86 1.29
chr16 39225600 39226600 16.37 8.22
chr16 39283000 39284000 17.40 4.44
chr16 39418200 39419200 16.40 10.61
chr16 39856100 39859500 17.10 0.11
chr16 39972600 39975600 19.28 2.44
chr16 39977600 39979600 16.19 0.33
chr16 40225500 40226500 16.33 6.07
chr16 40292300 40293300 16.32 4.35
chr16 40296600 40298000 16.08 6.50
chr16 40431000 40432700 16.74 1.63
chr16 40743500 40744500 15.69 6.77
chr16 40778200 40779200 15.96 9.72
chr16 40887100 40888100 17.45 1.22
chr16 41005900 41007000 15.40 0.13
chr16 41020600 41021600 16.15 9.65
chr16 41273400 41274400 16.00 9.16
chr16 41443200 41444200 18.85 0.24
chr16 41759400 41760400 16.63 2.24
chr16 41801100 41802100 16.56 9.43
chr16 41963600 41964600 15.80 5.90
chr16 42049500 42050600 16.17 2.13
chr16 42123900 42124900 17.42 10.96
chr16 42176600 42179200 15.86 0.40
chr16 42298600 42299900 16.54 2.22
chr16 42382600 42384200 16.34 0.20
chr16 42644100 42645100 16.71 7.83
chr16 42793700 42794700 16.98 9.12
chr16 42877800 42878800 16.09 9.67
chr16 43194600 43195600 16.80 4.89
chr16 43350800 43351800 16.27 6.85
chr16 43470800 43471800 16.40 8.61
chr16 43499400 43500400 17.37 11.07
chr16 43605600 43606600 16.99 5.66
chr16 43755000 43756000 16.43 8.40
chr16 43760000 43761000 16.57 0.24
chr16 44342400 44343400 16.46 4.41
chr16 44379100 44380100 15.83 5.38
chr16 44723900 44724900 16.89 9.22
chr16 44805400 44813000 15.53 8.28
chr16 44893600 44895400 19.58 0.68
chr16 45153600 45154700 16.75 7.87
chr16 45173500 45174500 16.46 10.42
chr16 45194800 45195900 16.94 7.08
chr16 45576700 45577700 16.18 6.40
chr16 45704600 45713400 15.87 8.38
chr16 45728000 45729200 17.40 0.44
chr17 3031800 3032800 17.22 9.28
chr17 3177200 3178200 17.15 6.08
chr17 3319900 3320900 16.06 7.32
chr17 3533700 3535000 17.21 8.89
chr17 3745200 3746200 16.28 8.85
chr17 4142300 4143300 16.13 3.00
chr17 4469800 4471500 16.12 0.08
chr17 4638000 4643000 16.59 0.14
chr17 4798100 4799100 16.31 7.32
chr17 4868900 4869900 17.35 7.67
chr17 4949000 4950000 15.91 9.96
chr17 4956000 4957000 16.00 4.88
chr17 5054000 5055000 16.22 9.32
chr17 5075200 5077300 17.90 0.57
chr17 5226100 5231700 16.17 8.59
chr17 5231800 5233600 16.02 6.60
chr17 5509800 5510800 16.39 7.60
chr17 5575300 5580800 19.36 1.46
chr17 5608900 5609900 16.88 10.44
chr17 5655300 5656400 16.21 5.96
chr17 5746400 5747400 17.09 2.59
chr17 5755900 5757100 16.92 10.91
chr17 6022400 6023400 16.77 1.19
chr17 6094500 6095500 16.58 8.15
chr17 6237100 6238200 17.68 2.38
chr17 6280600 6289400 16.74 8.38
chr17 6370700 6371700 16.75 3.12
chr17 6654000 6655000 16.83 10.05
chr17 6789600 6790700 17.35 8.51
chr17 6811800 6815300 17.24 9.65
chr17 6853200 6854300 17.71 10.30
chr17 6994300 6995300 17.91 10.35
chr17 7069500 7070500 15.88 0.09
chr17 7071800 7072800 17.16 4.24
chr17 7224600 7225600 16.73 5.00
chr17 7286700 7287700 17.52 6.21
chr17 7411800 7412800 16.08 1.78
chr17 7442800 7444300 17.84 0.22
chr17 7517300 7518300 16.52 6.96
chr17 7552000 7553200 17.20 4.86
chr17 7572300 7573300 17.26 10.99
chr17 7661800 7663000 16.93 0.34
chr17 7718000 7719000 17.28 10.41
chr17 7782700 7783700 17.75 0.41
chr17 7848300 7849300 17.07 2.98
chr17 8029700 8030700 16.78 8.04
chr17 8039500 8040500 15.71 2.48
chr17 8087600 8088600 17.14 9.34
chr17 8196300 8197300 16.57 10.56
chr17 8343800 8345500 16.00 4.91
chr17 8553200 8554200 17.47 6.53
chr17 8639000 8640000 16.96 4.49
chr17 8659100 8660100 15.67 1.64
chr17 8779000 8780000 16.33 8.47
chr17 8819500 8820600 16.46 7.33
chr17 8907500 8908700 16.78 10.69
chr17 8912100 8913100 17.34 6.21
chr17 9418200 9423000 14.82 0.52
chr17 9482100 9483100 16.79 2.01
chr17 9590700 9591700 17.34 10.38
chr17 9683800 9690700 17.33 10.27
chr17 9820500 9821700 17.67 8.07
chr17 10037300 10038300 18.98 0.79
chr17 10256500 10257700 17.14 9.89
chr17 10499000 10500100 14.39 3.12
chr17 10515300 10517500 16.63 7.73
chr17 10673900 10675000 16.67 8.37
chr17 11028700 11029700 16.38 10.22
chr17 11110200 11111200 17.04 10.50
chr17 11274800 11275800 16.32 5.85
chr17 11434300 11435300 18.98 0.29
chr17 11953100 11954100 17.62 5.26
chr17 11977800 11979200 15.70 0.50
chr17 12201600 12202600 17.36 5.42
chr17 12301200 12305700 16.65 5.17
chr17 12352200 12353200 17.00 11.04
chr17 12476100 12486000 16.83 2.39
chr17 12665900 12668000 18.06 6.91
chr17 12773700 12774700 17.68 11.10
chr17 12865800 12870700 17.28 0.12
chr17 12873000 12875000 17.00 0.47
chr17 12909000 12911300 17.16 1.59
chr17 12930500 12931700 17.26 10.57
chr17 13041600 13043100 16.27 9.51
chr17 13093800 13094800 17.60 10.53
chr17 13303200 13304200 16.75 4.41
chr17 13423100 13424200 16.18 10.18
chr17 13663300 13664300 17.06 6.81
chr17 13680600 13681600 16.31 7.12
chr17 13703100 13704200 16.66 8.36
chr17 14053300 14054300 17.05 9.35
chr17 14083200 14084200 16.47 9.00
chr17 14171800 14172800 17.44 2.16
chr17 14200900 14201900 16.64 10.48
chr17 14302400 14303600 18.24 0.00
chr17 14409400 14410400 16.47 9.62
chr17 14430700 14431700 16.61 8.91
chr17 14624600 14625600 16.93 5.61
chr17 14633700 14634700 16.92 9.49
chr17 14727800 14729000 16.65 1.79
chr17 15037300 15038300 16.96 7.86
chr17 15094600 15095600 17.06 3.91
chr17 15145800 15149500 17.45 8.44
chr17 15275300 15276300 16.31 10.23
chr17 15316100 15317200 17.77 10.99
chr17 15342500 15343600 15.72 7.70
chr17 15555700 15556800 16.18 10.05
chr17 15622200 15623200 16.63 4.63
chr17 15734600 15735800 16.10 0.60
chr17 16094800 16095800 17.11 6.42
chr17 16163600 16164600 16.84 1.45
chr17 16394100 16395300 17.72 3.44
chr17 16705400 16706700 16.16 0.70
chr17 16798500 16799600 17.18 10.22
chr17 16844300 16845700 17.48 10.35
chr17 16931800 16932800 17.07 6.43
chr17 17027700 17028700 17.39 9.23
chr17 17073200 17077300 18.46 0.06
chr17 17183900 17185600 17.46 9.84
chr17 17366400 17367400 16.08 5.36
chr17 17427600 17431700 16.99 7.51
chr17 17609300 17610600 17.44 10.63
chr17 17694600 17695600 16.22 1.50
chr17 17855300 17856500 16.63 10.66
chr17 18128900 18129900 19.21 0.51
chr17 18341400 18342400 17.67 4.53
chr17 18403300 18404300 16.75 10.42
chr17 18432900 18433900 17.48 7.61
chr17 18505500 18511700 15.37 2.41
chr17 18515000 18516300 15.96 0.72
chr17 18609000 18610800 16.28 0.02
chr17 18679300 18680300 16.26 3.81
chr17 18880600 18881600 16.28 5.84
chr17 18995400 18996400 16.62 9.85
chr17 19022600 19028800 16.39 7.43
chr17 19069100 19070500 13.23 1.20
chr17 19111800 19115500 16.65 9.29
chr17 19147300 19148600 16.99 10.23
chr17 19183800 19184800 17.18 10.31
chr17 19239000 19241800 18.44 0.40
chr17 19334900 19335900 16.36 8.86
chr17 19499600 19505600 18.13 5.50
chr17 19512300 19513300 18.02 3.90
chr17 19659700 19663200 15.91 0.19
chr17 19709400 19710400 17.50 4.92
chr17 19799600 19807100 15.21 0.75
chr17 19811800 19815400 18.54 9.46
chr17 19859100 19860200 19.32 8.99
chr17 19888000 19890100 17.13 0.87
chr17 19930700 19931700 16.29 5.30
chr17 20010700 20011700 16.87 10.01
chr17 20138700 20139700 17.16 5.29
chr17 20161900 20162900 16.57 4.89
chr17 20181800 20182800 16.96 6.59
chr17 20194100 20195100 16.59 3.74
chr17 20247300 20248300 16.81 8.92
chr17 20504400 20505500 16.05 3.14
chr17 20622000 20623500 17.87 0.17
chr17 20654800 20660200 15.17 3.36
chr17 20688900 20689900 17.21 9.64
chr17 20787600 20788600 17.42 2.20
chr17 20878500 20879700 16.96 7.47
chr17 20920800 20921800 17.38 11.08
chr17 21020600 21022100 16.36 7.78
chr17 21033900 21035400 16.89 10.86
chr17 21150700 21151700 17.16 4.99
chr17 21313800 21315000 17.22 4.94
chr17 21345500 21346500 16.69 9.08
chr17 21375400 21376400 16.90 5.67
chr17 21476100 21477900 16.79 4.10
chr17 21520300 21522600 16.75 4.46
chr17 21557000 21558000 16.48 8.63
chr17 21579500 21580600 17.01 3.75
chr17 21618700 21620200 16.85 0.63
chr17 21650700 21651700 17.37 2.77
chr17 21714000 21715200 17.32 5.07
chr17 21888300 21889300 16.79 5.20
chr17 21967000 21968000 16.20 1.56
chr17 21996900 22001300 14.87 0.11
chr17 22016600 22017600 16.63 5.04
chr17 22057100 22058100 17.47 6.42
chr17 22104700 22105800 17.86 0.68
chr17 22139100 22140300 16.35 9.03
chr17 22198800 22199800 17.44 11.32
chr17 22327100 22328100 17.02 6.81
chr17 22533000 22534000 17.15 6.30
chr17 22593800 22594800 18.17 3.27
chr17 22706700 22707900 16.79 9.99
chr17 22724400 22726000 16.59 0.82
chr17 22775700 22776700 16.68 6.63
chr17 22800900 22802000 17.10 6.14
chr17 22856300 22857900 19.08 0.18
chr17 22976700 22977700 17.44 9.67
chr17 23110600 23111600 16.46 4.78
chr17 23147600 23148600 17.53 8.01
chr17 23277000 23278100 18.23 0.38
chr17 23309100 23310100 18.52 11.28
chr17 23341600 23342800 17.84 9.70
chr17 23529500 23530800 17.41 0.38
chr17 23532300 23534100 16.70 0.67
chr17 23662600 23665300 17.37 9.56
chr17 23762700 23763900 17.94 0.89
chr17 23863400 23864600 17.39 7.79
chr17 24062500 24064500 19.89 3.86
chr17 24147700 24148700 17.13 8.19
chr17 24277600 24278600 19.36 11.94
chr17 24305400 24306400 18.63 0.55
chr17 24327500 24328500 17.73 6.14
chr17 24390400 24391400 16.32 5.91
chr17 24399200 24400200 15.82 1.63
chr17 24548400 24549400 16.60 2.41
chr17 24580600 24581600 17.03 0.96
chr17 24656500 24657500 16.43 10.39
chr17 24710600 24711600 16.17 9.07
chr17 24765000 24766000 16.76 4.80
chr17 24935900 24936900 16.08 5.68
chr17 25028000 25029400 17.29 1.46
chr17 25111800 25114000 17.55 10.12
chr17 25179700 25180700 17.14 7.97
chr17 25209200 25210200 17.86 5.08
chr17 25244700 25245800 18.33 0.06
chr17 25509100 25510200 17.10 3.27
chr17 25644000 25649300 20.10 0.20
chr17 25663700 25664700 18.01 9.34
chr17 25826300 25827300 17.99 7.97
chr17 25880400 25882300 17.38 4.93
chr17 25913400 25914500 17.54 11.22
chr17 25982100 25988700 17.66 10.78
chr17 26365300 26366300 15.68 2.77
chr17 26464000 26466600 16.53 8.00
chr17 26516500 26517500 17.61 11.23
chr17 26562000 26563000 16.64 10.42
chr17 26964400 26966800 17.32 10.20
chr17 27013100 27014200 17.08 4.42
chr17 27077400 27078400 17.15 1.79
chr17 27163700 27166700 16.87 0.10
chr17 27178300 27179400 16.08 0.92
chr17 27319700 27321300 18.75 0.73
chr17 27880600 27881600 16.13 9.49
chr17 27996200 27997300 16.56 0.24
chr17 28090700 28091700 17.14 4.77
chr17 28091800 28092800 17.98 8.94
chr17 28120700 28121700 17.20 10.52
chr17 28184400 28185400 19.78 5.52
chr17 28364800 28365800 16.32 1.69
chr17 28564400 28565400 17.61 9.14
chr17 28619000 28620000 16.76 9.20
chr17 28650500 28651500 17.30 5.73
chr17 28726000 28727000 16.52 9.56
chr17 28827800 28828800 16.97 9.77
chr17 28831800 28841100 17.21 3.12
chr17 28866600 28869000 20.41 0.13
chr17 28894900 28895900 17.58 10.76
chr17 28927300 28928400 16.65 8.06
chr17 29070000 29071100 17.81 8.22
chr17 29079200 29080200 17.08 10.09
chr17 29235300 29236400 17.15 7.44
chr17 29275400 29276400 16.25 7.41
chr17 29314900 29316200 16.33 0.49
chr17 29355400 29356900 15.80 3.18
chr17 29399300 29401700 16.02 1.10
chr17 29436100 29437100 17.09 2.11
chr17 29655900 29656900 17.46 1.54
chr17 29673200 29674800 18.32 0.05
chr17 29696000 29697000 17.43 11.28
chr17 29728500 29729500 17.40 8.58
chr17 29788400 29789400 16.55 1.26
chr17 29835600 29837900 18.41 0.07
chr17 29921000 29922000 17.72 10.17
chr17 30030000 30031000 16.33 6.51
chr17 30032700 30036300 16.59 6.69
chr17 30152300 30153300 16.74 8.88
chr17 30237700 30238700 17.24 8.98
chr17 30290300 30291600 16.45 9.46
chr17 30317900 30318900 17.46 8.42
chr17 30372700 30373700 18.18 6.29
chr17 30407500 30408500 16.05 6.56
chr17 30478300 30479300 16.46 10.04
chr17 30532200 30533300 17.34 11.18
chr17 30557700 30560200 16.98 8.66
chr17 30586200 30587600 17.16 0.38
chr17 30595800 30597000 16.86 2.58
chr17 30653000 30654000 16.16 3.83
chr17 30884500 30885500 16.69 7.80
chr17 31086700 31087700 17.87 11.40
chr17 31116500 31117900 16.95 1.59
chr17 31143600 31144600 17.12 11.05
chr17 31151900 31152900 16.80 9.78
chr17 31194800 31195800 16.33 7.77
chr17 31218700 31220500 16.78 6.60
chr17 31303700 31305600 17.90 0.17
chr17 31533500 31534500 16.33 4.43
chr17 31809700 31810700 17.36 6.40
chr17 31858800 31859800 17.84 7.78
chr17 31904100 31905100 17.34 2.36
chr17 31929500 31930500 17.23 6.66
chr17 31932200 31933200 16.72 3.94
chr17 31954000 31955000 17.37 10.69
chr17 32000800 32001800 17.27 4.89
chr17 32016000 32017000 17.29 5.69
chr17 32262800 32263800 16.86 2.94
chr17 32310100 32311100 16.98 4.99
chr17 32344900 32345900 16.63 5.41
chr17 32372300 32373300 16.79 2.62
chr17 32441500 32443200 16.13 3.52
chr17 32462100 32463100 16.72 3.24
chr17 32581900 32583000 17.37 8.28
chr17 32641900 32642900 17.38 10.59
chr17 32797200 32800900 13.57 0.03
chr17 33088900 33089900 18.06 7.97
chr17 33190700 33191700 17.42 9.35
chr17 33193400 33197900 17.17 3.13
chr17 33510700 33511700 16.54 7.76
chr17 33511800 33514900 16.65 7.47
chr17 33589100 33590100 16.99 9.97
chr17 33606900 33607900 16.31 0.84
chr17 33650400 33651500 18.38 11.32
chr17 33662000 33663000 16.55 3.99
chr17 33772500 33773500 17.11 4.83
chr17 33863300 33864300 16.95 5.47
chr17 33903000 33904000 20.04 0.40
chr17 33918500 33919600 16.30 10.24
chr17 33981000 33982300 16.86 4.90
chr17 34031800 34034400 16.80 5.78
chr17 34055200 34056200 15.97 4.32
chr17 34173100 34174100 16.20 8.40
chr17 34193100 34194100 16.16 5.55
chr17 34242800 34246100 16.96 8.11
chr17 34313100 34314100 16.70 10.59
chr17 34351800 34352800 16.82 9.97
chr17 34604900 34605900 17.03 2.09
chr17 34613700 34614700 16.51 10.26
chr17 34639200 34642800 15.23 9.58
chr17 34946100 34947100 16.93 5.40
chr17 35184400 35188100 16.93 4.00
chr17 35229100 35230100 17.23 4.51
chr17 35275200 35276300 16.82 8.59
chr17 35417800 35419100 17.23 9.23
chr17 35496600 35498000 17.11 3.05
chr17 35688500 35689500 18.17 7.48
chr17 35730700 35731700 17.81 8.87
chr17 35756500 35757500 17.52 2.60
chr17 35827100 35828200 17.64 7.81
chr17 36022300 36024400 17.79 0.95
chr17 36101500 36102500 16.84 10.66
chr17 36199400 36200400 18.26 3.51
chr17 36265200 36266200 17.37 8.63
chr17 36278900 36279900 17.71 11.31
chr17 36348000 36349200 18.10 8.82
chr17 36378000 36379800 17.39 5.98
chr17 36475600 36476600 16.24 3.38
chr17 36622500 36623500 17.09 10.99
chr17 36724600 36725600 16.75 8.26
chr17 36752000 36759900 17.48 0.34
chr17 36947600 36948600 18.82 2.30
chr17 36952800 36954700 17.38 7.64
chr17 37032800 37033900 17.52 10.70
chr17 37068200 37069200 16.50 5.82
chr17 37129400 37131000 17.41 8.89
chr17 37140400 37141600 16.62 9.06
chr17 37155900 37156900 16.96 8.99
chr17 37414100 37415300 16.72 9.45
chr17 37432400 37433400 17.26 10.67
chr17 37464700 37465700 17.49 6.40
chr17 37617100 37618100 16.68 6.99
chr17 37697100 37698100 16.24 7.04
chr17 37785700 37786700 16.44 8.35
chr17 37813000 37817800 18.60 5.53
chr17 38167700 38168700 16.45 9.52
chr17 38221600 38222600 17.35 10.30
chr17 38246400 38251700 17.27 0.15
chr17 38383100 38384100 16.13 1.59
chr17 38474500 38475500 15.89 9.74
chr17 38597900 38598900 17.11 8.18
chr17 38737300 38738300 17.03 10.22
chr17 38842300 38843300 17.99 3.34
chr17 38868100 38869400 16.88 0.24
chr17 38883900 38885000 16.85 7.70
chr17 38905000 38906100 15.40 0.46
chr17 39011900 39013000 16.06 5.46
chr17 39121800 39122800 17.96 6.67
chr17 39156900 39157900 17.19 3.10
chr17 39309500 39310500 18.00 10.77
chr17 39312000 39313000 18.70 9.67
chr17 39461900 39462900 16.66 6.32
chr17 39482900 39483900 17.29 7.51
chr17 39529300 39530300 16.13 5.02
chr17 39532400 39537700 16.32 5.23
chr17 39564600 39565600 16.86 3.94
chr17 39670700 39671700 17.54 3.30
chr17 39709900 39711500 15.67 0.46
chr17 39842000 39843100 17.50 2.78
chr17 39885000 39891000 15.63 0.13
chr17 39927200 39928200 17.09 9.52
chr17 39963500 39964500 15.68 7.41
chr17 39975400 39976400 17.09 4.90
chr17 40024700 40025700 16.72 2.64
chr17 40065400 40066400 17.03 4.97
chr17 40134800 40136000 17.19 10.90
chr17 40161800 40162800 16.01 3.59
chr17 40184700 40186200 15.36 0.76
chr17 40252900 40253900 17.16 5.36
chr17 40351800 40352800 16.06 3.52
chr17 40425300 40427600 19.98 0.34
chr17 40462500 40463500 17.34 8.33
chr17 40509400 40510400 16.80 7.11
chr17 40533500 40534500 17.04 9.65
chr17 40566800 40567800 16.71 6.60
chr17 40590400 40591500 16.83 9.22
chr17 40612600 40613600 16.78 8.70
chr17 40634400 40635400 17.94 10.68
chr17 40684500 40685500 17.36 10.06
chr17 40870700 40871700 16.40 9.82
chr17 40871800 40873000 15.91 5.89
chr17 40909100 40911700 13.25 0.22
chr17 40943100 40944100 15.64 3.11
chr17 40965300 40966300 16.09 9.42
chr17 41249100 41250100 15.27 4.31
chr17 41253900 41254900 15.48 1.10
chr17 41340000 41341200 16.16 6.57
chr17 41364200 41365200 16.08 7.30
chr17 41529600 41530600 16.94 6.65
chr17 41561800 41562800 16.82 10.75
chr17 41650700 41651700 17.05 4.23
chr17 41659100 41660100 18.11 11.52
chr17 41676100 41677100 18.27 9.39
chr17 41774600 41775600 16.34 0.57
chr17 41794400 41795500 17.19 8.20
chr17 41980700 41981800 16.64 8.81
chr17 42169000 42170000 16.44 3.64
chr17 42213700 42214700 15.62 2.07
chr17 42265300 42266300 16.75 10.39
chr17 42495900 42497700 16.28 0.08
chr17 42655200 42656200 17.60 7.00
chr17 42793100 42794700 17.10 0.22
chr17 42829300 42830400 17.71 9.07
chr17 42880700 42881700 16.62 4.61
chr17 42970700 42971700 16.54 5.57
chr17 43129800 43130800 18.13 7.72
chr17 43281600 43282800 17.74 10.10
chr17 43349800 43351700 16.98 6.36
chr17 43351800 43352800 15.92 0.56
chr17 43425200 43426200 16.63 4.72
chr17 43496200 43498100 19.25 0.45
chr17 43822300 43825500 17.00 10.56
chr17 43960900 43962200 15.13 1.61
chr17 43972100 43973100 16.95 6.16
chr17 44081000 44082000 17.07 8.18
chr17 44099100 44103400 16.70 0.58
chr17 44299900 44300900 17.13 3.94
chr17 44321300 44322300 18.26 10.88
chr17 44415400 44416400 17.07 9.85
chr17 44440000 44441000 17.35 10.03
chr17 44460100 44461200 17.49 7.69
chr17 44506400 44507400 17.61 5.43
chr17 44547400 44548400 16.68 6.55
chr17 44563600 44564600 16.42 8.55
chr17 44691900 44692900 18.43 11.69
chr17 44789400 44791400 17.26 10.82
chr17 44808400 44809500 16.79 7.19
chr17 44963900 44969000 16.05 3.99
chr17 45008500 45009500 17.32 7.91
chr17 45031800 45032800 16.96 4.48
chr17 45081100 45082100 16.77 3.63
chr17 45441000 45444700 16.74 4.57
chr17 45451800 45452800 17.22 4.66
chr17 45494900 45495900 15.82 6.05
chr17 45515400 45516400 15.16 7.43
chr17 45582500 45583500 16.97 2.01
chr17 45724900 45725900 17.00 8.68
chr17 45736400 45737700 17.03 11.06
chr17 45877400 45878400 17.63 2.49
chr17 45974600 45976700 16.02 0.65
chr17 46013100 46014100 18.25 11.67
chr17 46048100 46049100 17.53 3.54
chr17 46105300 46106300 17.46 5.03
chr17 46275200 46276200 17.24 6.72
chr17 46371800 46372800 17.22 10.23
chr17 46474900 46475900 16.18 10.04
chr17 46659000 46660200 16.88 9.84
chr17 46805500 46806500 16.67 7.86
chr17 46860500 46861500 17.21 3.23
chr17 47072500 47073600 16.83 6.81
chr17 47094700 47095700 17.09 5.12
chr17 47133000 47135200 16.51 8.31
chr17 47391900 47392900 16.54 8.79
chr17 47585400 47590600 18.63 0.71
chr17 47595100 47596100 17.53 10.72
chr17 47666500 47667500 17.40 6.33
chr17 47707200 47708200 17.96 3.95
chr17 47782500 47783500 17.56 5.11
chr17 48054400 48055400 17.00 5.62
chr17 48229900 48230900 16.48 3.40
chr17 48267600 48268600 17.05 7.26
chr17 48344400 48345500 17.42 10.94
chr17 48405900 48407000 20.33 0.36
chr17 48542000 48543000 16.85 6.32
chr17 48926900 48927900 17.97 11.12
chr17 49143700 49144700 17.63 10.37
chr17 49234800 49235900 16.64 5.78
chr17 49287900 49288900 15.88 2.48
chr17 49367900 49369300 16.41 0.16
chr17 49398500 49404700 16.45 2.84
chr17 49418500 49419500 16.25 8.35
chr17 49570400 49571400 17.44 4.80
chr17 49607100 49608100 16.88 5.12
chr17 49723100 49724100 16.64 5.65
chr17 49749300 49751700 20.39 0.69
chr17 49751800 49752800 17.87 1.95
chr17 49823900 49826500 20.08 0.01
chr17 49977000 49978100 16.36 1.06
chr17 50021100 50022100 17.42 5.27
chr17 50207000 50208000 16.38 3.30
chr17 50449800 50450800 16.40 8.00
chr17 50492900 50493900 16.03 8.38
chr17 50600400 50601400 16.28 2.15
chr17 50840600 50841600 17.41 4.02
chr17 50884000 50885100 15.95 2.39
chr17 51020600 51021700 17.00 10.91
chr17 51081800 51082800 17.20 7.90
chr17 51127700 51128700 16.16 10.12
chr17 51306100 51307400 16.69 1.17
chr17 51448800 51449800 16.47 1.71
chr17 51527600 51528600 16.92 7.21
chr17 51544300 51545800 15.43 0.15
chr17 51640200 51641200 17.05 4.30
chr17 51740900 51741900 17.81 10.05
chr17 51775900 51776900 16.86 3.53
chr17 51809000 51810000 16.57 3.20
chr17 51865800 51866900 16.87 1.52
chr17 51873600 51874600 17.21 9.41
chr17 51896300 51899600 16.57 4.30
chr17 52099000 52100300 19.99 0.61
chr17 52199500 52200500 16.95 3.34
chr17 52236900 52238200 16.80 3.61
chr17 52327100 52328100 17.73 5.14
chr17 52353100 52354100 16.24 3.74
chr17 52396600 52397600 16.76 7.97
chr17 52683100 52684100 16.70 8.18
chr17 52722600 52723900 17.04 9.82
chr17 52750700 52751700 16.77 5.13
chr17 53200000 53201000 17.55 7.14
chr17 53276500 53277500 17.60 10.13
chr17 53297900 53300100 17.17 9.92
chr17 53359000 53360000 16.92 6.86
chr17 53375000 53376000 16.50 8.54
chr17 53402300 53403300 17.16 3.93
chr17 53482500 53483500 17.32 10.50
chr17 53579700 53580700 16.80 7.27
chr17 53740500 53743800 17.38 9.46
chr17 53810300 53811300 17.46 11.17
chr17 53982500 53983500 17.22 7.14
chr17 54083800 54084800 17.19 11.10
chr17 54226500 54227500 16.88 2.40
chr17 54448600 54450400 17.47 0.01
chr17 54460100 54466800 16.46 9.92
chr17 54890600 54891700 16.38 0.51
chr17 54916500 54918500 17.65 0.32
chr17 55017700 55018700 16.73 9.79
chr17 55068700 55069700 17.78 7.73
chr17 55100600 55102100 17.95 0.78
chr17 55127400 55128400 16.89 9.41
chr17 55374900 55376000 17.88 4.58
chr17 55713900 55714900 16.99 4.16
chr17 55781800 55782800 17.29 10.98
chr17 55822600 55823600 16.88 9.34
chr17 55834300 55839900 17.31 6.59
chr17 55860300 55861300 17.25 9.78
chr17 56003000 56004000 17.41 0.48
chr17 56056800 56058400 17.73 11.30
chr17 56152100 56153100 16.72 2.38
chr17 56521400 56522600 16.89 8.72
chr17 57145400 57147300 17.42 9.89
chr17 57216000 57217000 17.30 8.21
chr17 57349000 57350100 16.38 7.98
chr17 57376900 57379200 20.20 0.57
chr17 57469700 57471700 19.42 6.60
chr17 57471800 57473100 17.02 0.62
chr17 57623000 57624000 17.13 7.64
chr17 57673700 57675200 15.14 0.10
chr17 57705200 57706200 16.26 7.32
chr17 57724500 57725500 15.90 9.48
chr17 57838300 57839300 16.19 9.48
chr17 57945600 57946600 16.56 7.86
chr17 58043100 58045900 17.64 10.13
chr17 58156800 58157900 16.83 9.07
chr17 58216200 58217200 16.14 2.59
chr17 58387100 58388100 17.92 7.51
chr17 58456100 58457100 16.73 2.48
chr17 58532500 58533500 17.19 11.07
chr17 58557200 58558200 17.30 11.03
chr17 58726100 58727200 17.12 4.67
chr17 58752900 58753900 13.92 3.45
chr17 58836500 58837600 16.56 9.22
chr17 58885700 58886800 17.11 7.39
chr17 58941500 58942500 17.00 3.63
chr17 59068000 59069000 16.64 6.54
chr17 59080900 59081900 17.79 5.72
chr17 59340300 59344200 16.58 2.29
chr17 59394000 59395000 17.59 7.48
chr17 59524600 59526200 17.96 11.02
chr17 59559700 59561400 15.64 8.80
chr17 59601700 59604700 16.62 10.70
chr17 59672100 59673100 17.60 11.13
chr17 59859200 59861600 15.64 7.31
chr17 59914100 59915100 16.56 8.49
chr17 60054200 60055200 17.16 8.36
chr17 60133900 60135300 17.23 1.79
chr17 60172800 60174300 17.50 8.11
chr17 60230400 60231400 17.93 10.57
chr17 60306500 60308200 17.84 1.80
chr17 60429200 60430300 17.25 5.64
chr17 60443500 60444700 19.89 0.17
chr17 60553500 60554600 18.31 4.04
chr17 60905300 60911700 19.16 8.00
chr17 60925500 60926500 16.30 3.52
chr17 60950000 60951000 16.95 2.98
chr17 60967900 60969900 19.10 0.47
chr17 61008900 61009900 17.35 8.28
chr17 61163600 61165700 16.82 1.07
chr17 61289600 61290600 17.48 5.97
chr17 61295900 61297300 16.55 0.13
chr17 61372500 61373500 17.11 1.32
chr17 61620600 61621600 17.33 2.92
chr17 61895500 61897100 17.11 9.03
chr17 62169100 62170100 17.30 4.88
chr17 62240800 62241900 17.02 8.37
chr17 62440300 62441300 17.28 9.38
chr17 62741600 62742900 16.51 8.12
chr17 62751800 62752900 16.49 8.14
chr17 62797500 62798500 17.52 1.37
chr17 62919600 62920600 17.98 2.83
chr17 63443100 63444100 17.49 9.97
chr17 63494700 63495700 16.49 3.52
chr17 63640600 63641600 17.45 8.63
chr17 63724300 63725600 16.72 0.70
chr17 63957200 63958200 16.97 7.93
chr17 64124200 64125500 17.11 6.32
chr17 64272700 64273700 16.51 9.81
chr17 64456100 64457800 17.73 0.15
chr17 64604200 64605200 17.21 10.36
chr17 64678700 64679700 16.03 5.50
chr17 65178800 65181400 16.36 7.50
chr17 65272900 65273900 16.88 3.73
chr17 65363900 65365300 18.34 9.94
chr17 65430700 65431700 16.71 7.20
chr17 65483700 65484700 16.91 2.15
chr17 65606600 65607600 17.15 6.92
chr17 65635600 65636600 17.09 7.55
chr17 65773000 65776800 18.00 11.39
chr17 65865100 65866100 17.02 5.52
chr17 65889800 65891700 16.99 10.07
chr17 65914900 65916000 16.51 0.10
chr17 66414300 66415300 16.82 9.21
chr17 66624200 66625600 16.56 9.06
chr17 66787500 66789900 16.18 10.11
chr17 67017800 67018800 16.53 5.32
chr17 67159700 67160700 16.67 8.72
chr17 67422100 67423500 17.62 11.04
chr17 67575100 67576500 16.57 10.50
chr17 67628500 67629600 16.92 0.75
chr17 67653900 67656200 18.48 11.23
chr17 67690600 67691700 17.93 6.68
chr17 67710700 67711700 16.85 8.13
chr17 67732700 67736900 17.33 3.64
chr17 67765000 67766000 17.35 5.62
chr17 67925600 67926700 17.35 10.72
chr17 67972300 67973600 18.90 0.51
chr17 68075100 68076500 17.81 8.40
chr17 68105400 68107500 19.18 0.35
chr17 68217900 68218900 17.50 10.79
chr17 68293700 68294900 17.11 0.80
chr17 68345500 68346500 16.98 4.28
chr17 68408900 68409900 16.75 1.88
chr17 68443600 68444600 17.55 10.52
chr17 68487200 68488200 16.86 3.24
chr17 68508800 68509800 17.80 10.51
chr17 68551800 68552800 16.63 6.39
chr17 68604200 68605400 16.48 5.24
chr17 68646700 68647800 16.22 3.09
chr17 68690700 68691700 15.34 5.85
chr17 68757700 68759500 17.56 8.07
chr17 68902000 68903000 16.70 9.91
chr17 69010600 69011600 16.27 3.89
chr17 69038000 69039700 15.85 0.03
chr18 3083000 3084000 17.90 3.87
chr18 3111000 3112000 17.32 2.83
chr18 3129900 3130900 17.83 8.47
chr18 3151700 3153000 17.88 8.19
chr18 3178900 3179900 17.32 3.16
chr18 3199600 3200600 17.46 11.03
chr18 3222200 3223200 16.80 7.23
chr18 3279900 3281100 16.95 1.48
chr18 3313500 3314800 17.26 10.78
chr18 3429000 3430900 17.92 11.17
chr18 3616700 3617900 18.82 0.30
chr18 3884400 3891000 19.47 0.23
chr18 4177500 4178500 17.49 7.59
chr18 4221200 4222200 18.24 4.42
chr18 4477100 4478500 16.86 9.51
chr18 4478600 4479600 16.77 5.65
chr18 4501800 4502800 17.62 10.03
chr18 4578600 4583600 17.28 3.00
chr18 4602300 4603400 17.34 9.57
chr18 4643000 4644000 16.95 8.84
chr18 4758600 4764400 16.78 6.39
chr18 4836500 4837500 17.78 11.05
chr18 4867000 4868000 16.61 1.38
chr18 4891000 4892000 16.57 7.98
chr18 4908300 4909300 16.03 6.32
chr18 4980500 4981500 17.45 3.68
chr18 5061400 5063300 20.03 0.46
chr18 5118600 5120600 17.00 9.13
chr18 5202500 5203500 18.17 10.28
chr18 5323800 5324800 17.19 10.19
chr18 5447800 5448800 17.57 11.20
chr18 5473200 5474900 15.81 0.47
chr18 5567400 5568400 17.08 6.76
chr18 5706700 5707700 17.52 6.38
chr18 5769300 5770300 16.77 4.49
chr18 5795300 5796300 17.89 11.00
chr18 5952400 5953700 17.43 0.19
chr18 5965500 5966500 18.00 10.97
chr18 6067000 6068000 17.48 10.83
chr18 6281000 6282000 17.71 10.47
chr18 6378600 6379600 15.69 7.97
chr18 6477200 6478500 20.14 0.60
chr18 6808300 6809300 16.64 10.81
chr18 6908500 6912000 17.63 2.57
chr18 6932700 6934100 16.95 1.28
chr18 6974100 6976500 19.30 0.00
chr18 7021100 7022500 16.89 10.94
chr18 7258700 7259700 15.34 4.44
chr18 7343600 7344600 16.75 10.60
chr18 7428600 7429600 14.98 5.87
chr18 7658600 7659800 16.71 8.19
chr18 7705900 7706900 16.82 7.20
chr18 7882900 7883900 17.84 7.21
chr18 7977200 7978200 17.85 9.55
chr18 8011600 8012600 17.32 8.06
chr18 8062800 8063800 16.90 8.49
chr18 8133400 8134400 16.82 8.10
chr18 8287200 8288200 15.81 4.52
chr18 8662100 8663100 17.09 7.62
chr18 9064500 9065500 16.72 10.85
chr18 9111500 9112700 16.79 10.43
chr18 9133500 9134600 15.68 2.50
chr18 9533000 9534000 16.97 5.01
chr18 9579400 9580400 16.96 1.73
chr18 9704700 9705700 16.70 7.05
chr18 9730400 9731900 17.08 10.18
chr18 9789000 9790000 17.54 3.99
chr18 9816000 9817600 17.26 2.55
chr18 9824000 9825100 17.41 5.73
chr18 9884200 9885300 17.53 6.41
chr18 9962200 9963200 18.24 11.79
chr18 10096400 10097400 16.88 9.71
chr18 10102900 10103900 16.15 10.10
chr18 10170200 10171200 16.65 9.60
chr18 10213500 10214800 17.72 1.19
chr18 10382700 10383700 17.38 2.91
chr18 10429100 10430100 16.24 9.64
chr18 10498600 10499600 16.63 6.77
chr18 10624000 10625000 17.03 4.87
chr18 10738600 10739600 18.79 4.89
chr18 11102700 11103700 18.01 2.50
chr18 11232000 11233100 16.07 9.74
chr18 11253100 11254100 17.71 4.11
chr18 11276500 11277500 16.11 9.96
chr18 11285900 11286900 17.52 8.59
chr18 11482000 11484200 17.29 0.55
chr18 11515400 11516400 16.43 8.49
chr18 11525900 11532400 17.56 9.03
chr18 11605600 11606600 17.03 5.86
chr18 11834000 11835100 19.08 9.06
chr18 11931500 11932700 17.49 11.27
chr18 11965700 11967100 16.65 6.13
chr18 12051200 12052200 15.70 0.44
chr18 12257500 12258500 17.69 10.27
chr18 12373500 12374500 17.00 6.81
chr18 12501600 12502800 17.07 10.11
chr18 12549300 12550300 18.09 10.15
chr18 12719800 12720800 16.84 9.25
chr18 12883300 12884600 18.92 0.05
chr18 13007400 13015200 18.44 0.91
chr18 13276500 13278100 17.34 7.96
chr18 13309300 13312700 16.61 4.77
chr18 13328800 13329800 17.48 7.54
chr18 13553100 13556700 19.20 11.31
chr18 13638600 13639600 17.87 10.46
chr18 13894300 13895800 16.96 0.57
chr18 14029800 14033000 17.41 0.06
chr18 14071900 14073400 17.72 1.60
chr18 14091600 14096500 20.60 9.19
chr18 14353000 14354000 17.06 10.10
chr18 14452300 14453300 17.07 9.86
chr18 14642100 14645600 17.35 1.97
chr18 14979800 14983500 17.19 4.98
chr18 14999200 15000200 16.19 3.99
chr18 15023600 15024600 16.67 10.23
chr18 15088900 15090500 20.46 0.44
chr18 15254800 15256000 17.32 10.22
chr18 15645900 15646900 17.02 8.93
chr18 15718600 15720600 16.39 0.00
chr18 15775300 15777200 17.06 10.87
chr18 15812000 15813000 16.57 8.43
chr18 15843800 15844800 16.53 5.68
chr18 15945000 15946000 16.98 5.95
chr18 16097000 16098400 16.85 0.41
chr18 16120800 16121800 16.96 9.72
chr18 16155900 16156900 16.61 10.16
chr18 16169400 16170400 17.70 9.74
chr18 16338600 16339600 16.39 4.02
chr18 16392600 16393700 16.52 9.91
chr18 16398600 16399600 16.62 6.25
chr18 16472400 16473400 17.03 2.70
chr18 16601900 16603300 17.77 9.66
chr18 16813300 16814300 16.95 4.22
chr18 17120800 17121800 15.65 4.36
chr18 17171700 17172700 16.48 9.58
chr18 17238600 17239600 17.84 5.39
chr18 17292400 17293600 16.49 5.95
chr18 17310600 17312100 17.03 10.45
chr18 17633200 17634200 15.99 5.26
chr18 17660000 17661000 16.63 9.26
chr18 17790800 17791800 15.75 5.98
chr18 18051100 18052100 16.90 4.14
chr18 18111600 18112600 17.22 11.07
chr18 18200200 18201300 16.18 7.20
chr18 18448900 18449900 17.01 3.10
chr18 18470600 18471800 16.82 7.72
chr18 18535900 18536900 17.15 6.98
chr18 18703700 18704700 15.84 8.36
chr18 18719500 18721900 15.57 0.63
chr18 18914600 18918200 17.28 6.22
chr18 18934200 18935200 15.65 5.54
chr18 18968900 18970000 17.19 0.19
chr18 19037200 19038200 16.78 4.30
chr18 19091500 19092700 16.66 9.78
chr18 19102300 19104500 18.33 8.61
chr18 19182600 19183700 17.31 7.77
chr18 19199600 19204200 15.37 6.58
chr18 19233500 19234500 17.48 9.52
chr18 19251000 19252300 17.44 8.88
chr18 19346500 19347500 16.32 5.29
chr18 19394200 19396500 15.98 1.41
chr18 19509900 19510900 16.99 7.58
chr18 19519500 19522000 15.78 5.23
chr18 19589700 19591800 17.44 0.47
chr18 19713700 19714800 16.09 0.31
chr18 19882200 19883200 17.27 9.08
chr18 19966100 19967100 17.27 6.46
chr18 19978600 19979600 16.70 3.08
chr18 20031100 20032100 16.84 3.77
chr18 20161800 20162800 17.70 4.81
chr18 20182400 20183400 16.40 6.58
chr18 20208200 20212000 14.64 3.33
chr18 20224000 20225000 16.30 2.51
chr18 20367900 20368900 17.01 8.51
chr18 20419900 20420900 14.68 0.72
chr18 20470400 20471700 17.52 10.77
chr18 20485700 20486700 17.28 4.79
chr18 20519500 20520600 14.94 1.64
chr18 20563600 20564600 17.66 9.11
chr18 20771200 20772200 17.91 1.47
chr18 20779800 20780800 17.39 6.86
chr18 20875700 20876700 16.30 10.42
chr18 20968000 20969200 16.00 9.48
chr18 21190000 21191400 19.43 0.05
chr18 21242500 21243500 16.57 4.29
chr18 21264100 21265300 15.79 9.40
chr18 21568900 21570000 17.04 9.76
chr18 21612500 21613500 17.67 6.91
chr18 21704600 21705600 17.28 5.73
chr18 21929700 21930700 18.07 11.05
chr18 21993900 21996100 17.52 1.48
chr18 22004700 22006100 20.00 1.90
chr18 22154700 22156100 20.38 1.08
chr18 22248600 22249600 17.19 7.57
chr18 22692500 22694000 17.16 10.61
chr18 22746100 22747300 15.57 8.08
chr18 22796200 22797700 17.06 9.54
chr18 22825200 22828600 16.69 7.48
chr18 22933300 22934400 16.99 6.39
chr18 23012000 23013000 16.78 10.47
chr18 23241700 23250300 12.48 0.09
chr18 23267300 23268300 16.79 9.38
chr18 23359400 23360500 16.02 7.82
chr18 23405500 23407500 17.65 9.74
chr18 23424600 23425600 16.29 4.91
chr18 23440000 23441000 16.54 6.51
chr18 23490200 23491300 15.72 0.01
chr18 23539700 23540700 16.79 4.61
chr18 23617500 23618500 15.76 6.56
chr18 23669500 23671000 16.50 9.56
chr18 23714400 23715400 17.54 11.27
chr18 23791200 23792200 17.16 6.73
chr18 23803600 23804700 17.38 9.91
chr18 23876800 23877900 17.46 7.03
chr18 24070400 24071400 17.80 11.32
chr18 24305200 24306200 16.57 1.92
chr18 24353300 24354300 19.54 2.73
chr18 24365000 24366000 17.13 10.61
chr18 24387100 24388100 17.49 9.20
chr18 24663600 24665700 19.33 1.42
chr18 24719700 24720700 16.92 10.41
chr18 24764600 24768600 17.66 6.85
chr18 24891300 24892300 16.40 8.70
chr18 24919500 24920500 16.80 8.68
chr18 24942200 24951100 17.48 7.86
chr18 25001600 25002600 18.45 11.25
chr18 25060700 25061700 16.47 1.76
chr18 25143500 25145200 17.49 0.22
chr18 25158900 25160700 16.42 10.37
chr18 25349600 25350600 16.65 10.02
chr18 25424200 25425200 17.89 3.06
chr18 25441900 25443100 17.14 10.49
chr18 25485800 25486800 17.15 7.83
chr18 25610500 25611500 16.34 3.01
chr18 25691800 25692800 16.62 9.39
chr18 25911400 25915000 16.75 8.01
chr18 25970100 25971100 17.93 11.31
chr18 26109400 26116100 17.53 4.17
chr18 26196300 26198500 17.02 4.18
chr18 26245800 26250700 18.24 0.91
chr18 26336300 26338500 19.68 2.28
chr18 26338600 26344600 17.55 3.32
chr18 26375700 26378200 16.29 3.14
chr18 26454600 26458000 17.55 5.35
chr18 26792100 26793100 18.35 3.09
chr18 26861900 26864400 18.80 3.47
chr18 27061900 27062900 17.30 7.98
chr18 27084800 27085800 16.72 10.68
chr18 27139300 27140300 17.38 2.94
chr18 27413500 27414500 17.32 4.78
chr18 27561700 27562700 17.48 6.80
chr18 27608200 27610500 16.79 6.58
chr18 27778700 27779700 16.89 10.50
chr18 28146600 28147800 15.88 9.83
chr18 28417300 28418300 17.28 11.09
chr18 28479300 28480400 17.37 10.60
chr18 28680200 28681500 17.41 8.43
chr18 28727600 28737300 17.43 6.25
chr18 28866900 28867900 17.47 0.71
chr18 28940100 28941100 16.93 10.30
chr18 28981300 28982300 17.33 6.17
chr18 29087700 29088700 15.83 9.69
chr18 29285100 29286200 16.56 9.55
chr18 29300300 29301700 17.08 0.68
chr18 29375200 29376200 15.86 7.60
chr18 29406000 29407000 18.47 2.00
chr18 29418600 29419600 17.67 7.70
chr18 29497300 29498300 18.34 3.82
chr18 29552500 29553500 16.32 7.55
chr18 29584300 29592700 17.25 2.30
chr18 29659800 29660800 17.85 11.33
chr18 29733900 29734900 18.37 3.40
chr18 29805500 29806500 16.86 3.32
chr18 29901100 29902100 16.57 8.43
chr18 30015000 30016000 16.55 5.99
chr18 30032800 30034900 16.75 0.42
chr18 30092600 30094000 19.80 1.10
chr18 30204600 30206400 17.44 10.34
chr18 30227200 30228800 16.58 8.11
chr18 30320200 30322000 18.50 9.88
chr18 30405500 30406500 15.98 6.81
chr18 30516400 30517400 16.35 10.52
chr18 30538600 30539600 16.68 6.63
chr18 30709100 30710200 17.14 1.96
chr18 30786300 30787300 17.21 10.27
chr18 30800800 30801800 17.45 9.05
chr18 31043400 31044400 17.06 6.54
chr18 31140900 31143300 19.91 0.61
chr18 31209200 31210200 16.67 6.91
chr18 31393600 31394600 17.53 9.27
chr18 31582800 31585700 16.42 3.84
chr18 31640300 31641300 16.47 9.68
chr18 31722000 31723000 16.88 6.74
chr18 31814200 31815300 16.02 10.29
chr18 31868800 31869800 16.65 8.32
chr18 31967600 31969000 16.53 7.75
chr18 32081400 32082400 17.11 8.65
chr18 32136600 32137600 17.46 8.15
chr18 32205300 32206300 16.21 9.67
chr18 32243400 32244800 17.53 0.29
chr18 32290300 32292500 18.72 0.19
chr18 32330100 32332000 17.73 0.34
chr18 32364500 32365500 16.25 1.70
chr18 32414400 32415400 17.55 9.79
chr18 32727900 32728900 17.10 10.63
chr18 32925800 32926800 16.29 3.43
chr18 32954900 32956400 15.93 8.84
chr18 33128000 33129000 17.12 7.96
chr18 33255200 33256400 16.37 0.49
chr18 33651300 33652300 16.84 10.69
chr18 33694800 33695800 17.02 6.80
chr18 34080800 34082800 17.14 9.01
chr18 34379700 34382100 16.64 9.99
chr18 34584700 34585700 17.32 9.02
chr18 34651400 34652500 15.62 7.66
chr18 34709300 34711600 17.27 9.43
chr18 34882300 34883300 15.93 8.47
chr18 34953900 34954900 15.57 8.91
chr18 35030500 35031500 16.60 6.00
chr18 35463800 35464800 16.99 10.29
chr18 35704000 35707500 15.72 0.02
chr18 35730400 35731400 15.96 9.26
chr18 36100000 36101000 15.41 7.64
chr18 36173200 36174200 15.96 6.79
chr18 36260300 36261300 16.72 1.77
chr18 36333700 36335600 17.05 0.22
chr18 36445500 36446600 16.69 0.26
chr18 36527700 36528700 16.84 10.45
chr18 36623400 36624400 17.18 10.12
chr18 36945300 36946300 16.98 9.58
chr18 37051400 37052400 16.07 10.03
chr18 37447700 37451100 19.40 0.29
chr18 37489800 37491600 19.88 0.67
chr18 37587700 37589200 18.09 1.06
chr18 37642000 37644800 17.98 1.53
chr18 37670200 37671400 17.97 0.00
chr18 37855400 37856800 16.55 9.96
chr18 37860100 37861100 17.32 5.48
chr18 37924100 37925200 15.20 1.66
chr18 37940400 37941400 16.88 9.83
chr18 37992800 37993800 15.78 8.81
chr18 38051500 38052600 15.66 8.83
chr18 38220100 38221200 14.25 0.68
chr18 38460500 38461500 16.33 9.70
chr18 38556200 38557200 16.81 8.46
chr18 38604100 38605100 17.84 3.95
chr18 38894200 38898500 15.60 3.53
chr18 38898600 38903500 16.29 4.08
chr18 38967600 38968700 16.17 10.41
chr18 39012300 39014800 15.72 0.56
chr18 39203800 39205400 16.16 10.34
chr18 39372900 39373900 17.07 10.39
chr18 39382400 39384800 16.00 0.78
chr18 39422300 39423300 18.47 5.99
chr18 39554300 39556400 16.20 7.29
chr18 39563100 39569900 16.88 0.09
chr18 39580500 39581500 15.47 2.32
chr18 39714300 39715600 16.86 4.69
chr18 39844600 39853600 16.59 0.21
chr18 39891100 39892100 16.52 4.05
chr18 39906500 39907500 18.82 5.63
chr18 39992300 39993500 16.89 7.80
chr18 40050500 40051800 17.88 1.93
chr18 40078600 40079600 15.85 8.23
chr18 40099900 40100900 16.47 2.57
chr18 40222100 40223100 15.88 4.20
chr18 40390700 40391900 17.75 0.43
chr18 40404600 40405600 16.10 9.97
chr18 40430600 40432300 16.03 9.25
chr18 40452200 40453400 17.40 8.52
chr18 40711400 40712400 16.66 0.99
chr18 40782000 40791800 15.91 4.27
chr18 40853400 40854400 16.36 9.96
chr18 40952600 40953600 16.62 9.69
chr18 41034700 41038500 14.95 0.58
chr18 41038600 41040900 16.72 2.52
chr18 41320500 41321800 16.21 6.31
chr18 41383800 41384800 15.54 8.48
chr18 41438600 41439700 16.73 7.89
chr18 41521800 41523600 16.64 0.74
chr18 41550500 41551500 17.08 7.04
chr18 41561500 41562500 16.79 5.30
chr18 41589700 41590700 16.16 1.13
chr18 41630200 41631200 15.49 9.62
chr18 41662300 41663800 15.95 0.33
chr18 41777200 41778500 16.84 3.27
chr18 42084300 42085300 16.46 10.33
chr18 42397500 42398500 16.95 5.18
chr18 42412200 42413700 15.14 0.08
chr18 42441800 42444800 16.64 2.04
chr18 42463300 42464400 15.63 4.03
chr18 42512300 42513300 16.89 2.57
chr18 42524100 42525100 16.58 10.65
chr18 42611700 42613000 18.38 8.47
chr18 42620100 42621100 16.82 4.86
chr18 42726900 42727900 16.83 10.31
chr18 42750100 42751100 16.85 2.31
chr18 42933200 42934200 16.15 4.84
chr18 43194000 43195000 16.81 8.11
chr18 43434500 43435700 17.52 11.15
chr18 43489700 43490900 17.50 10.70
chr18 43569500 43570600 16.37 10.07
chr18 43610200 43612100 16.05 6.33
chr18 43620700 43621700 16.62 10.20
chr18 43653800 43654800 17.18 9.56
chr18 43906800 43909300 17.42 0.56
chr18 44020900 44022100 16.57 10.69
chr18 44183500 44184500 16.13 1.22
chr18 44471100 44472100 16.19 10.45
chr18 44521800 44522900 15.92 9.96
chr18 44721700 44722700 17.08 7.11
chr18 44857100 44858100 15.98 10.10
chr18 44932000 44933000 16.85 9.62
chr18 44974500 44975500 16.00 5.82
chr18 45128800 45129800 16.68 2.92
chr18 45185100 45186100 17.60 11.43
chr18 45413400 45414500 16.66 2.53
chr18 45454600 45455700 16.56 5.17
chr18 45527500 45528500 16.57 5.10
chr18 45585200 45586200 17.26 10.24
chr18 45598700 45600000 16.17 0.22
chr18 45641700 45642700 18.37 3.72
chr18 45703200 45704300 17.55 11.34
chr18 45954200 45958200 18.81 0.06
chr18 46141600 46142600 16.76 1.85
chr18 46425800 46426800 15.66 10.17
chr18 46935700 46936700 16.78 6.74
chr18 47025900 47026900 16.49 4.83
chr18 47153000 47154700 17.73 11.28
chr18 47226200 47227200 16.93 10.07
chr18 47392300 47396300 19.94 0.09
chr18 47428900 47430200 16.12 7.69
chr18 47796500 47797500 15.99 6.40
chr18 47910100 47911100 15.59 8.86
chr18 48746500 48747500 16.96 10.85
chr18 49033300 49034300 16.92 10.17
chr18 49047400 49048400 16.65 3.53
chr18 49274900 49275900 16.79 7.62
chr18 49339800 49340800 17.98 6.30
chr18 49496000 49497000 16.77 9.99
chr18 49582400 49583800 15.92 2.66
chr18 49687000 49688600 17.48 0.69
chr18 49840200 49841300 17.36 10.78
chr18 50015800 50016800 16.81 1.11
chr18 50026500 50027700 17.00 10.48
chr18 50153400 50155300 14.94 1.04
chr18 50158600 50159600 16.06 1.96
chr18 50238600 50242600 15.77 7.99
chr18 50293400 50295300 18.66 0.28
chr18 50302900 50304000 16.88 10.93
chr18 50545400 50546600 16.17 1.20
chr18 50665600 50667000 16.75 10.15
chr18 50703000 50704700 17.03 10.33
chr18 50725400 50726700 18.78 0.17
chr18 50766200 50767200 17.03 6.41
chr18 50906500 50907500 16.28 8.83
chr18 51113000 51115800 14.54 0.19
chr18 51118600 51119600 16.66 8.99
chr18 51167500 51168500 17.09 9.83
chr18 51245800 51246800 17.65 10.34
chr18 51379600 51380600 17.37 5.55
chr18 51474900 51475900 17.45 1.58
chr18 51508500 51510600 15.97 6.76
chr18 51558600 51559800 15.91 7.77
chr18 51959900 51960900 17.34 6.61
chr18 52017300 52018300 16.84 10.35
chr18 52020800 52021800 16.98 9.77
chr18 52064200 52065200 17.26 5.52
chr18 52214100 52215100 17.55 4.28
chr18 52261100 52262100 15.60 1.99
chr18 52404800 52405800 17.10 8.91
chr18 52531800 52533100 18.09 11.17
chr18 52701700 52702700 16.88 10.63
chr18 52719500 52720500 16.58 8.37
chr18 52910000 52911000 16.63 4.98
chr18 52963600 52964600 15.87 7.39
chr18 53060900 53061900 17.13 6.67
chr18 53248700 53249700 16.33 10.48
chr18 53330200 53331500 16.99 7.48
chr18 53546800 53548000 16.55 8.04
chr18 53615700 53616700 17.51 10.17
chr18 53666200 53667200 16.57 9.08
chr18 54011500 54014700 17.50 3.56
chr18 54031300 54032300 16.13 9.04
chr18 54145400 54146400 17.26 10.13
chr18 54289200 54290200 16.14 1.50
chr18 54420700 54421700 17.55 3.56
chr18 54447500 54448500 16.40 8.04
chr18 54580900 54581900 17.65 4.55
chr18 54761900 54763600 16.93 7.00
chr18 54842200 54844300 16.90 8.20
chr18 55054700 55055700 17.12 6.70
chr18 55104900 55108300 16.77 3.78
chr18 55198600 55199700 15.38 7.60
chr18 55261600 55264200 19.60 0.11
chr18 55281600 55287400 15.54 4.25
chr18 55324200 55325200 16.61 7.65
chr18 55437400 55438400 16.02 9.01
chr18 55513700 55514700 17.09 5.66
chr18 55531800 55535100 16.90 8.79
chr18 55583500 55584600 17.03 9.38
chr18 55688300 55689300 16.29 8.85
chr18 55738600 55739600 16.77 4.43
chr18 55771400 55776300 16.21 5.66
chr18 55842400 55843400 16.52 5.11
chr18 56033200 56034200 16.24 3.11
chr18 56070700 56072600 15.15 9.81
chr18 56080500 56081500 15.70 1.78
chr18 56121600 56122600 15.86 8.27
chr18 56210900 56212100 16.75 9.93
chr18 56228200 56229400 17.32 9.31
chr18 56439100 56440100 17.32 9.38
chr18 56468500 56469900 17.03 0.14
chr18 56690500 56691500 16.97 5.21
chr18 56730600 56731600 16.55 10.71
chr18 56740900 56741900 16.57 10.35
chr18 56819400 56821900 17.18 1.01
chr18 56932700 56933700 16.83 9.17
chr18 56945100 56946100 15.72 9.94
chr18 57073400 57074400 16.61 5.08
chr18 57111000 57115500 17.50 10.81
chr18 57205800 57206900 17.32 9.86
chr18 57252900 57253900 16.15 5.61
chr18 57272900 57273900 16.43 4.07
chr18 57397500 57398500 16.95 6.75
chr18 57532500 57533500 15.66 9.47
chr18 57765900 57767400 17.36 0.22
chr18 57939300 57941100 19.29 0.61
chr18 58110700 58111700 17.35 10.96
chr18 58285100 58286100 18.14 3.10
chr18 58305500 58306500 18.57 4.58
chr18 58472800 58474100 16.52 10.00
chr18 58479800 58480900 17.55 10.71
chr18 58623200 58624200 16.32 1.65
chr18 58687200 58688500 16.69 6.14
chr18 58710300 58711300 16.42 5.55
chr18 58748000 58749900 17.04 5.54
chr18 58794300 58795300 17.41 5.92
chr18 59068200 59070000 15.26 0.64
chr18 59155900 59156900 16.34 8.13
chr18 59163400 59164400 15.46 5.38
chr18 59249100 59250100 15.76 7.45
chr18 59277500 59278500 16.18 9.85
chr18 59654600 59655600 16.91 7.99
chr18 59722200 59724000 15.95 0.77
chr18 59890600 59891600 17.16 9.02
chr18 59949000 59950000 17.10 6.04
chr18 60019000 60020000 17.12 10.05
chr18 60089100 60090100 16.24 9.88
chr18 60216700 60218400 17.83 10.68
chr18 60267200 60268600 17.07 0.50
chr18 60302300 60310900 17.05 1.94
chr18 60374100 60375400 16.78 1.78
chr18 60398600 60399600 17.16 4.67
chr18 60510900 60512000 18.50 11.04
chr18 60592200 60593300 17.78 10.04
chr18 60709300 60715600 18.02 0.11
chr18 60769400 60770400 17.77 10.32
chr18 60926700 60927700 17.33 9.68
chr18 61003400 61004400 17.73 8.93
chr18 61172900 61174100 17.74 10.86
chr18 61202000 61203000 17.17 10.02
chr18 61225600 61227400 19.50 0.23
chr18 61461600 61462600 17.47 6.62
chr18 61522600 61523600 17.72 6.19
chr18 61732600 61733900 17.81 11.38
chr18 61831600 61832600 17.30 8.79
chr18 62144900 62145900 16.60 9.34
chr18 62356400 62357400 16.36 2.69
chr18 62764100 62765200 16.56 3.47
chr18 62938600 62939600 16.91 1.99
chr18 62958600 62959600 17.95 6.60
chr18 62989000 62990700 17.52 0.49
chr18 63071700 63073000 17.33 10.51
chr18 63248400 63249400 17.02 7.32
chr18 63272400 63273400 17.43 7.28
chr18 63305000 63309600 17.42 6.74
chr18 63444200 63445200 16.50 5.21
chr18 63528600 63529600 17.12 3.70
chr18 63574100 63575100 17.33 5.49
chr18 63737500 63738500 16.89 6.79
chr18 63749600 63750700 17.03 8.40
chr18 63761800 63763900 17.72 9.42
chr18 63836500 63837500 17.32 10.42
chr18 63921200 63922200 16.52 9.62
chr18 63950400 63951400 17.57 7.83
chr18 64104600 64105600 16.83 6.54
chr18 64202800 64203800 17.19 10.29
chr18 64332000 64333000 16.93 4.36
chr18 64344100 64345400 16.77 1.59
chr18 64445800 64446800 17.06 4.26
chr18 64497000 64498000 17.49 5.92
chr18 64545400 64546700 16.82 2.75
chr18 64657100 64658500 16.42 0.92
chr18 64658600 64660600 16.66 4.41
chr18 64837500 64838500 15.97 2.38
chr18 64838600 64841300 16.42 4.73
chr18 64887100 64888200 17.04 1.94
chr18 64950900 64951900 17.08 7.99
chr18 64978600 64979600 16.54 4.12
chr18 65068000 65069600 16.34 0.46
chr18 65132500 65134500 16.30 9.03
chr18 65161900 65165500 17.51 11.30
chr18 65209100 65210100 16.80 3.18
chr18 65348900 65349900 17.10 10.09
chr18 65403000 65404000 16.54 10.48
chr18 65616500 65617500 17.97 5.65
chr18 65734900 65736100 18.32 6.07
chr18 65804400 65805500 16.54 7.17
chr18 66054600 66055600 17.48 3.33
chr18 66138900 66139900 16.90 10.00
chr18 66186500 66187500 17.55 10.09
chr18 66530000 66531000 17.17 3.10
chr18 66611600 66612800 17.31 0.07
chr18 66626500 66635600 13.76 1.88
chr18 66721800 66726900 16.42 0.24
chr18 66754100 66755100 17.22 5.05
chr18 66770000 66772000 17.45 0.48
chr18 67063200 67064200 17.75 2.59
chr18 67250300 67251300 16.48 7.80
chr18 67328500 67332600 19.43 0.00
chr18 67368200 67369200 16.40 6.58
chr18 67381100 67387700 17.45 0.14
chr18 67532700 67534400 16.13 0.98
chr18 67575100 67576100 17.13 10.30
chr18 67629700 67631000 16.70 0.15
chr18 67858600 67861800 16.66 0.14
chr18 67891200 67892200 17.31 5.50
chr18 67923900 67924900 17.19 8.18
chr18 68134700 68136500 17.82 3.16
chr18 68138700 68139700 17.09 8.18
chr18 68160000 68161000 18.73 8.52
chr18 68190300 68191300 17.06 10.48
chr18 68216800 68217800 15.81 6.33
chr18 68319600 68320600 17.64 2.38
chr18 68389200 68391000 16.47 10.47
chr18 68448800 68449800 17.22 9.02
chr18 68496300 68497300 17.59 10.90
chr18 68544700 68545900 16.58 8.35
chr18 68630800 68631800 15.91 5.34
chr18 68756200 68757200 16.60 3.08
chr18 68895600 68896600 17.25 6.99
chr18 68917500 68918500 18.01 4.37
chr18 68928600 68930400 16.70 9.65
chr18 68977500 68978500 18.19 1.96
chr18 68987900 68988900 17.68 4.99
chr18 69041400 69042500 17.33 4.35
chr18 69096900 69098500 17.63 10.83
chr18 69278600 69279600 16.59 8.57
chr18 69400700 69401700 17.37 7.82
chr18 69514600 69515600 16.90 9.23
chr18 69537500 69538500 17.45 10.52
chr18 69538600 69540300 17.99 6.96
chr18 69627900 69628900 17.38 7.05
chr18 69639000 69641800 17.59 9.69
chr18 69718600 69719600 17.27 5.72
chr18 69776400 69778500 17.63 8.15
chr18 69798900 69802200 18.34 3.65
chr18 69831600 69835700 17.39 1.80
chr18 69851200 69852600 17.18 2.65
chr18 69874700 69875700 16.72 9.23
chr18 70053900 70054900 16.12 7.13
chr18 70172500 70174000 16.55 8.86
chr18 70198800 70199900 16.25 5.15
chr18 70296500 70297500 17.27 6.68
chr18 70325800 70327700 18.45 0.32
chr18 70379600 70380600 17.43 9.29
chr18 70607600 70609900 16.56 3.84
chr18 70654900 70656500 19.82 0.00
chr18 70693200 70696600 18.49 0.03
chr18 70698900 70702500 18.08 11.51
chr18 70792500 70793500 16.17 5.33
chr18 70818600 70819600 16.44 0.64
chr18 70891600 70892900 17.56 7.69
chr18 70954700 70956100 16.90 2.00
chr18 71000800 71006600 16.08 6.88
chr18 71230000 71231000 18.62 9.54
chr18 71272000 71275700 15.84 4.82
chr18 71298600 71306300 18.69 0.08
chr18 71345300 71346300 17.42 10.55
chr18 71433000 71434100 17.76 10.26
chr18 71572900 71573900 17.22 5.29
chr18 71649000 71650100 17.42 10.22
chr18 71660700 71661700 17.41 8.23
chr18 71754000 71755300 19.92 0.42
chr18 72007500 72008500 17.85 6.47
chr18 72259000 72260100 18.34 5.98
chr18 72353500 72355700 15.94 0.17
chr18 72358600 72363700 18.51 9.61
chr19 3006300 3007300 16.84 9.98
chr19 3119500 3120600 17.94 10.61
chr19 3222500 3227600 16.10 3.85
chr19 3328200 3329300 16.48 9.62
chr19 3628900 3630800 17.03 10.27
chr19 3686600 3687600 16.93 10.30
chr19 3847300 3848300 17.03 3.70
chr19 3943200 3944200 16.60 10.32
chr19 4131600 4133600 17.72 0.38
chr19 4141500 4142500 16.96 5.00
chr19 4166300 4167300 17.14 10.96
chr19 4439000 4440000 16.67 4.06
chr19 4501100 4502100 15.86 7.00
chr19 4514500 4515800 17.97 6.23
chr19 4567300 4568300 17.96 8.58
chr19 4601000 4602000 16.87 10.23
chr19 4657900 4658900 17.23 10.84
chr19 4879700 4880700 17.53 11.26
chr19 4928600 4929800 17.98 0.48
chr19 4974600 4981700 17.49 4.76
chr19 4998600 5002500 16.42 0.08
chr19 5042100 5044100 16.67 9.61
chr19 5129600 5130600 17.93 5.97
chr19 5145300 5146700 17.65 1.09
chr19 5380900 5382000 17.40 10.79
chr19 5399900 5400900 17.60 11.36
chr19 5428800 5429800 17.88 2.72
chr19 5444100 5445100 17.12 8.54
chr19 5558200 5559200 17.44 9.50
chr19 5575900 5577500 17.53 8.97
chr19 5732600 5733600 16.84 3.24
chr19 5801400 5803000 16.71 10.14
chr19 5860200 5861500 17.07 0.21
chr19 6022400 6026400 17.81 10.00
chr19 6157900 6158900 17.07 0.78
chr19 6295800 6296900 17.38 0.59
chr19 6315700 6316700 16.97 1.62
chr19 6411000 6412000 16.94 5.17
chr19 6550100 6551300 17.58 9.17
chr19 6579000 6580000 17.30 11.04
chr19 6711200 6712200 17.01 5.67
chr19 6714500 6715500 17.26 4.74
chr19 6747700 6748700 15.85 4.18
chr19 6803900 6804900 17.40 8.32
chr19 6829700 6830700 17.99 5.46
chr19 6843900 6845100 19.11 0.59
chr19 6897200 6898200 16.35 6.67
chr19 6938300 6939300 16.97 9.98
chr19 7013300 7014300 17.52 10.14
chr19 7035700 7036700 16.71 4.37
chr19 7135800 7136800 17.09 9.56
chr19 7229300 7230300 17.30 8.73
chr19 7262500 7263800 17.18 3.77
chr19 7283700 7285000 16.27 0.98
chr19 7294500 7295700 17.48 9.65
chr19 7357500 7359200 17.82 9.13
chr19 7404800 7405900 18.01 4.99
chr19 7514500 7515900 17.40 0.01
chr19 7581600 7582600 18.43 8.94
chr19 7720000 7726900 16.98 3.27
chr19 8065400 8067700 15.89 0.25
chr19 8151100 8152100 16.12 9.22
chr19 8347800 8350100 17.22 10.43
chr19 8423400 8424400 16.87 1.97
chr19 8455300 8456400 16.82 4.72
chr19 8529200 8530700 16.83 1.65
chr19 8561200 8563800 17.78 0.03
chr19 8685700 8686700 17.38 5.55
chr19 8943900 8944900 17.46 4.38
chr19 8958100 8959100 16.72 9.32
chr19 8997800 8999200 16.87 0.36
chr19 9111200 9112200 17.57 4.76
chr19 9148800 9152900 18.12 11.24
chr19 9296900 9299800 17.65 0.36
chr19 9385200 9386300 17.57 10.96
chr19 9420800 9421800 16.49 4.86
chr19 9540900 9544800 17.96 0.41
chr19 9666300 9667300 17.06 10.15
chr19 9692700 9693700 16.89 9.85
chr19 10007700 10008700 20.70 3.28
chr19 10031100 10032100 17.25 2.11
chr19 10062700 10063700 16.44 10.19
chr19 10108700 10109700 17.01 1.92
chr19 10231900 10232900 16.08 4.32
chr19 10295600 10296600 16.78 8.04
chr19 10416100 10417100 16.48 6.08
chr19 10725700 10726700 18.00 4.70
chr19 10753000 10754000 18.32 6.43
chr19 10765500 10766500 16.82 10.30
chr19 10797100 10798100 17.20 6.59
chr19 10940100 10941700 16.86 7.74
chr19 11154500 11155500 16.00 0.53
chr19 11383400 11389000 16.19 5.50
chr19 11548800 11549800 17.17 9.27
chr19 11603200 11604700 17.50 11.33
chr19 11618800 11619900 18.07 10.69
chr19 11725800 11726800 17.40 5.97
chr19 11791700 11793100 17.13 0.41
chr19 11891100 11892100 16.14 2.37
chr19 11919900 11920900 16.68 1.54
chr19 11949300 11950300 16.15 5.03
chr19 12027100 12028200 17.76 0.34
chr19 12091000 12093600 17.51 0.24
chr19 12125100 12126100 16.90 9.44
chr19 12309100 12310100 17.66 2.77
chr19 12918600 12919600 16.96 9.99
chr19 12963400 12964400 16.86 7.97
chr19 13029700 13030700 17.76 8.75
chr19 13048000 13049000 18.51 5.23
chr19 13138500 13139500 17.54 5.38
chr19 13155200 13156200 17.15 10.59
chr19 13202900 13204100 17.48 10.93
chr19 13352000 13353000 17.39 3.92
chr19 13358200 13359200 17.69 8.85
chr19 13386200 13394400 17.84 3.30
chr19 13532600 13533600 17.61 8.05
chr19 13649800 13650800 17.11 7.84
chr19 13666600 13667600 17.12 3.11
chr19 13749400 13750400 17.83 8.67
chr19 13988500 13989500 17.87 9.38
chr19 14130000 14131000 16.84 8.70
chr19 14206400 14207400 17.14 1.35
chr19 14351100 14352200 16.84 6.86
chr19 14650100 14651100 16.33 9.47
chr19 14764600 14765600 17.54 10.68
chr19 14833100 14834100 17.42 9.72
chr19 14925000 14926000 16.74 1.77
chr19 14996700 14997700 18.18 6.11
chr19 15255800 15256800 16.36 5.79
chr19 15615600 15616600 17.42 11.29
chr19 15651000 15652200 17.78 9.58
chr19 15675600 15676700 17.99 0.69
chr19 15880900 15882400 19.07 0.87
chr19 15951200 15952200 16.84 2.86
chr19 15959900 15960900 16.74 3.16
chr19 15977100 15978500 17.68 10.72
chr19 15997300 15998400 16.31 3.23
chr19 16075300 16076300 17.09 9.44
chr19 16352500 16353500 17.13 7.01
chr19 16425500 16426900 16.27 0.57
chr19 16485500 16488600 17.75 9.86
chr19 16790500 16791500 16.43 7.63
chr19 16805600 16806800 16.71 9.06
chr19 16823000 16824000 16.69 9.76
chr19 16855000 16856000 17.33 10.60
chr19 17009200 17010300 16.58 4.17
chr19 17065100 17066100 17.27 9.22
chr19 17163000 17164100 15.67 9.09
chr19 17318700 17319700 17.58 3.81
chr19 17390700 17391700 16.88 4.76
chr19 17466600 17467800 16.32 5.28
chr19 17542000 17543100 17.22 9.14
chr19 17572500 17573500 17.14 6.57
chr19 17588300 17589900 17.63 0.22
chr19 17629500 17634400 17.45 8.95
chr19 17784600 17787400 15.10 5.49
chr19 17842100 17843100 16.89 7.94
chr19 17922400 17923400 16.22 5.20
chr19 17946500 17947500 16.43 5.14
chr19 17974500 17975500 16.54 8.44
chr19 18041700 18042700 17.77 4.61
chr19 18097300 18098300 17.08 9.13
chr19 18167000 18169200 16.46 7.87
chr19 18266800 18274400 16.30 6.81
chr19 18317500 18318500 15.38 0.07
chr19 18356600 18357600 16.40 6.79
chr19 18394900 18396200 16.28 0.43
chr19 18417300 18418300 16.47 8.73
chr19 18455900 18456900 16.99 4.97
chr19 18488400 18490200 17.94 8.97
chr19 18528900 18529900 16.95 7.83
chr19 18538500 18539500 17.03 10.52
chr19 18666900 18667900 15.45 4.38
chr19 18724500 18725700 18.50 6.83
chr19 18747200 18748200 17.13 9.98
chr19 18795900 18796900 17.45 10.65
chr19 18892000 18894400 17.34 0.30
chr19 18894500 18899300 15.35 0.07
chr19 18984500 18985500 16.62 2.18
chr19 19067700 19068800 17.42 8.71
chr19 19377400 19383400 17.63 0.79
chr19 19543900 19550100 17.79 4.03
chr19 19769000 19770400 18.28 0.48
chr19 19829400 19830400 16.80 10.86
chr19 20025100 20026200 17.14 9.75
chr19 20048000 20049000 16.89 3.68
chr19 20064500 20065500 16.95 6.55
chr19 20091400 20092400 17.73 2.21
chr19 20144900 20145900 16.59 6.62
chr19 20179300 20180300 16.21 7.51
chr19 20294700 20295700 15.71 4.58
chr19 20346300 20347400 15.87 0.55
chr19 20354500 20355500 16.58 10.58
chr19 20459100 20460100 16.74 4.32
chr19 20569100 20570100 16.99 8.00
chr19 20575600 20576800 16.56 3.62
chr19 20632900 20634000 17.86 9.92
chr19 20645600 20646600 16.96 8.20
chr19 20728800 20729800 17.06 9.75
chr19 20879200 20880200 17.06 2.88
chr19 20997300 20998500 16.10 8.68
chr19 21029800 21030800 16.37 9.28
chr19 21071100 21072100 18.22 8.95
chr19 21156100 21157500 16.56 9.10
chr19 21277800 21278800 17.46 10.58
chr19 21360700 21361900 16.18 9.56
chr19 21450300 21451300 17.46 8.79
chr19 21457700 21458700 17.62 5.70
chr19 21492300 21493300 16.87 10.63
chr19 21569900 21570900 17.30 9.89
chr19 21684000 21691400 13.46 4.82
chr19 21704100 21708300 18.94 0.19
chr19 21746500 21749800 15.97 4.91
chr19 21830400 21831600 15.75 2.24
chr19 21835000 21838100 19.40 0.39
chr19 21861600 21863500 16.29 10.50
chr19 21891100 21892100 16.58 6.25
chr19 21899100 21900100 16.41 3.25
chr19 22019500 22020500 15.54 3.82
chr19 22081200 22082200 17.44 9.45
chr19 22215100 22216100 17.19 7.67
chr19 22323100 22324100 16.93 1.20
chr19 22334600 22335900 17.08 7.69
chr19 22381600 22382600 17.18 10.17
chr19 22426200 22427200 16.02 6.14
chr19 22455500 22457800 15.47 1.37
chr19 22524700 22525700 17.20 8.09
chr19 22618900 22619900 16.68 6.72
chr19 22645200 22646200 16.84 6.84
chr19 22670800 22671900 17.20 6.92
chr19 22768800 22769900 16.35 8.76
chr19 22857200 22858600 17.20 0.65
chr19 22973300 22974300 17.18 7.22
chr19 23068100 23069100 15.94 6.33
chr19 23283400 23288200 18.26 11.52
chr19 23314500 23321700 17.17 0.03
chr19 23362300 23371500 18.16 4.12
chr19 23522500 23523500 17.07 4.42
chr19 23580500 23581500 17.34 8.46
chr19 23654500 23655500 16.88 0.97
chr19 23677900 23679000 17.35 8.63
chr19 23884800 23885800 17.04 2.49
chr19 23969100 23970300 16.65 1.54
chr19 24048000 24049000 17.60 6.86
chr19 24106300 24107500 17.63 10.36
chr19 24297700 24298700 17.71 8.52
chr19 24417400 24418500 17.90 7.18
chr19 24587400 24594400 16.49 3.36
chr19 24840600 24841600 16.48 8.29
chr19 24901600 24902600 15.42 8.88
chr19 24921500 24922700 16.87 3.03
chr19 24946900 24947900 16.97 2.63
chr19 25146100 25147100 17.39 6.10
chr19 25277600 25278600 17.42 7.36
chr19 25351800 25353100 18.62 11.89
chr19 25499900 25500900 16.19 2.51
chr19 25585300 25587700 17.62 9.23
chr19 25718600 25719800 16.30 10.55
chr19 25931800 25933400 17.67 10.06
chr19 25966600 25967800 17.47 11.24
chr19 26023500 26025500 16.59 9.29
chr19 26042200 26043200 17.27 7.23
chr19 26139700 26140700 17.08 6.45
chr19 26189300 26190300 19.13 3.27
chr19 26346700 26347700 16.60 7.03
chr19 26370300 26371300 15.77 2.81
chr19 26381800 26383000 17.04 10.79
chr19 26713400 26714400 15.78 5.99
chr19 26735400 26738100 19.14 0.35
chr19 26911400 26912500 17.09 10.95
chr19 26996600 26997600 16.67 8.10
chr19 27068000 27069000 16.30 1.70
chr19 27171900 27172900 17.20 10.11
chr19 27337100 27338100 17.76 3.31
chr19 27694600 27695600 14.77 5.23
chr19 27823700 27824700 17.38 11.25
chr19 27846800 27847800 16.97 8.42
chr19 27866100 27867100 16.00 1.94
chr19 28015400 28016400 17.09 4.40
chr19 28203500 28204500 17.65 4.67
chr19 28304700 28307600 16.86 5.52
chr19 28449900 28450900 17.80 10.61
chr19 28512700 28513800 16.22 8.03
chr19 28516800 28517800 16.68 7.89
chr19 28584800 28585800 18.15 5.23
chr19 28770600 28771600 16.29 1.60
chr19 28818700 28819700 17.36 8.09
chr19 28879100 28880500 17.10 0.78
chr19 29022200 29023200 17.19 3.59
chr19 29347500 29348500 16.82 10.06
chr19 29366100 29367100 17.33 10.13
chr19 29418700 29419900 16.81 0.22
chr19 29518400 29519400 16.73 8.47
chr19 29545300 29546600 19.26 0.78
chr19 29769900 29770900 17.42 10.78
chr19 29811400 29812400 15.60 5.60
chr19 29829100 29830500 17.95 0.92
chr19 29848800 29849800 16.87 4.12
chr19 29896200 29897200 16.48 6.37
chr19 29916900 29917900 16.31 5.48
chr19 30109900 30111100 17.15 9.91
chr19 30287000 30288000 17.00 3.72
chr19 30342600 30343600 16.51 7.15
chr19 30384500 30387100 19.05 0.76
chr19 30447200 30448200 16.47 2.25
chr19 30535400 30536400 16.46 2.27
chr19 30630200 30631200 16.96 5.37
chr19 30721000 30722200 16.97 7.05
chr19 31111400 31112900 15.07 0.48
chr19 31157900 31158900 16.46 8.53
chr19 31218300 31219400 17.02 10.11
chr19 31250200 31251800 17.15 5.03
chr19 31354700 31359600 19.51 0.20
chr19 31385800 31386800 16.46 6.59
chr19 31430400 31431400 17.32 8.33
chr19 31481900 31484800 17.21 8.02
chr19 31535400 31536400 16.44 7.55
chr19 31582000 31583000 16.61 3.90
chr19 31655300 31656300 16.75 3.42
chr19 31693400 31694400 16.50 7.08
chr19 31757800 31758800 17.02 8.82
chr19 31831600 31832600 16.58 3.35
chr19 31878100 31879100 18.00 11.55
chr19 31918500 31919500 16.79 7.82
chr19 32023400 32024400 17.00 4.15
chr19 32203800 32205000 17.55 11.31
chr19 32354500 32355500 17.21 8.22
chr19 32451600 32452600 16.61 9.76
chr19 32500700 32502300 16.76 1.61
chr19 32547300 32548800 17.65 9.93
chr19 32588300 32589600 17.22 10.61
chr19 32669700 32670700 15.90 9.89
chr19 32694500 32695500 16.27 4.62
chr19 32802500 32804000 16.75 1.01
chr19 32911800 32912800 18.08 8.41
chr19 32968200 32971900 17.98 7.54
chr19 33196200 33197200 16.09 3.38
chr19 33246900 33248100 16.95 9.84
chr19 33423000 33424000 16.62 9.31
chr19 33506500 33507500 17.59 7.66
chr19 33657600 33658600 17.34 8.45
chr19 33755200 33756200 17.67 3.68
chr19 33775000 33776100 17.60 9.17
chr19 33804900 33805900 17.27 1.68
chr19 33822200 33823200 16.82 8.53
chr19 33850500 33851500 15.81 9.40
chr19 33877700 33878700 16.95 9.65
chr19 33900900 33901900 16.73 7.50
chr19 34020000 34021000 17.15 2.49
chr19 34186200 34187200 17.54 7.31
chr19 34228300 34229500 17.68 1.13
chr19 34362300 34363300 17.10 4.18
chr19 34457600 34458600 17.60 9.22
chr19 34487200 34488500 16.79 0.53
chr19 34532000 34533000 17.15 8.97
chr19 34657500 34658600 15.56 0.72
chr19 34693400 34694400 17.74 3.48
chr19 34770700 34771700 16.75 4.30
chr19 34775900 34776900 16.33 3.24
chr19 34827600 34834100 16.00 3.09
chr19 34870000 34871000 16.22 3.01
chr19 35138300 35139700 14.96 0.23
chr19 35202900 35203900 16.70 10.48
chr19 35313300 35314300 17.25 11.06
chr19 35470700 35471900 16.94 8.14
chr19 35551000 35552000 17.32 3.91
chr19 35676100 35677600 18.70 2.37
chr19 35801400 35803800 14.94 0.92
chr19 35857800 35858800 15.99 8.03
chr19 35911400 35912400 17.38 9.75
chr19 35973400 35974400 16.73 5.69
chr19 35974500 35975500 15.76 8.44
chr19 36238900 36240300 17.45 9.98
chr19 36286700 36287700 17.80 8.23
chr19 36317900 36319300 16.68 10.53
chr19 36338400 36344500 19.52 7.30
chr19 36559600 36560600 16.40 5.36
chr19 36611700 36612700 16.48 10.04
chr19 36616500 36617500 16.90 7.32
chr19 36642900 36643900 17.39 10.58
chr19 36663000 36665100 16.88 5.04
chr19 36864400 36871600 16.70 7.80
chr19 36934500 36941500 18.46 0.00
chr19 37008900 37009900 15.92 4.52
chr19 37029300 37030300 16.26 1.70
chr19 37109800 37110800 16.31 7.16
chr19 37123700 37124700 16.95 10.36
chr19 37446900 37447900 17.03 10.92
chr19 37476800 37477800 17.09 6.76
chr19 37523300 37526000 18.07 1.12
chr19 37599100 37600200 16.84 7.57
chr19 37735200 37736400 16.67 7.75
chr19 37786300 37787300 16.00 3.43
chr19 38019700 38020700 17.40 11.11
chr19 38055200 38056300 16.63 4.56
chr19 38192400 38193400 15.99 8.29
chr19 38647000 38648300 16.62 7.20
chr19 38781700 38782900 17.73 8.57
chr19 38835900 38836900 17.20 10.53
chr19 39002500 39004500 17.75 9.89
chr19 39026100 39027100 17.77 9.92
chr19 39225100 39226200 17.37 3.23
chr19 39254500 39255500 16.68 0.82
chr19 39512700 39513700 17.19 9.94
chr19 39516800 39517800 17.70 5.90
chr19 39550000 39551100 17.53 0.28
chr19 39566400 39567400 16.88 9.17
chr19 39658100 39659100 16.32 9.98
chr19 40019700 40020700 16.10 8.07
chr19 40110200 40112700 16.29 2.31
chr19 40149600 40150600 17.50 1.27
chr19 40202100 40208200 15.18 2.07
chr19 40248300 40249300 16.29 6.58
chr19 40325700 40326700 18.36 6.49
chr19 40371400 40372400 17.92 8.25
chr19 40374700 40378300 16.13 4.83
chr19 40412400 40414000 17.13 5.83
chr19 40490000 40491200 15.55 10.09
chr19 40499800 40501700 16.08 7.32
chr19 40606300 40611000 17.59 5.93
chr19 40647100 40648100 16.28 9.37
chr19 40839700 40840700 15.43 3.22
chr19 40856900 40857900 16.80 6.34
chr19 40994600 40995700 17.55 6.69
chr19 41040900 41041900 16.61 3.73
chr19 41139900 41140900 16.42 9.21
chr19 41395100 41396100 16.83 9.74
chr19 41461400 41462400 17.59 8.04
chr19 41635500 41636500 16.26 3.80
chr19 41667700 41668700 17.25 4.51
chr19 41758300 41759300 16.87 3.13
chr19 41920600 41922100 15.93 0.67
chr19 41935400 41936500 16.74 10.14
chr19 41994900 41996000 16.67 8.75
chr19 42042700 42043700 17.13 1.44
chr19 42103700 42104700 16.45 2.68
chr19 42177000 42179000 16.99 0.35
chr19 42249900 42250900 16.83 10.60
chr19 42410600 42412000 17.06 10.81
chr19 42522800 42523800 16.55 9.73
chr19 42578400 42579600 18.56 10.35
chr19 42689300 42690300 17.14 3.96
chr19 42951800 42952800 16.74 5.98
chr19 42992200 42993600 17.31 0.50
chr19 42996700 42997700 16.95 10.40
chr19 43191600 43192600 16.99 9.20
chr19 43461500 43462500 16.34 4.62
chr19 43548600 43549600 16.61 6.22
chr19 43639800 43640800 16.94 6.50
chr19 43731200 43733100 16.36 0.58
chr19 43799100 43800300 16.95 10.62
chr19 43944000 43945000 17.33 9.26
chr19 43983200 43984200 16.70 4.91
chr19 43994500 43995500 17.06 8.79
chr19 44177100 44180300 16.85 8.92
chr19 44264100 44265300 16.87 10.68
chr19 44313200 44314200 17.84 4.97
chr19 44323200 44324200 17.08 9.46
chr19 44374500 44375800 16.41 1.89
chr19 44462900 44463900 16.69 9.95
chr19 44476600 44477600 16.95 8.60
chr19 44631000 44632100 17.38 6.49
chr19 44698100 44699100 17.60 7.69
chr19 44717900 44718900 16.88 9.95
chr19 44755300 44756600 17.12 5.78
chr19 44792900 44794400 18.52 0.01
chr19 44827000 44828000 16.71 5.82
chr19 44838700 44839900 18.24 1.62
chr19 45135800 45136800 16.46 9.56
chr19 45208000 45209000 16.55 5.21
chr19 45302600 45303600 15.67 8.21
chr19 45376200 45377500 16.65 7.04
chr19 45423900 45424900 16.52 8.87
chr19 45539900 45540900 16.77 10.53
chr19 45566400 45567400 16.44 3.90
chr19 45813200 45814200 17.21 8.45
chr19 46080600 46081600 14.76 2.98
chr19 46113300 46114300 16.69 3.47
chr19 46199000 46200200 17.82 8.96
chr19 46322100 46323100 16.46 8.36
chr19 46335800 46336800 16.79 10.19
chr19 46674500 46675700 18.16 11.34
chr19 46882000 46883000 16.49 10.17
chr19 46981200 46982200 16.01 10.04
chr19 47149000 47150000 17.13 10.80
chr19 47172000 47173100 16.89 9.55
chr19 47239500 47240500 17.27 6.76
chr19 47297300 47298600 17.07 8.73
chr19 47346800 47348300 17.17 5.40
chr19 47725200 47729700 17.33 0.30
chr19 47828800 47829800 15.10 5.59
chr19 47834500 47836100 16.03 4.37
chr19 48268100 48269100 15.55 5.08
chr19 48354500 48355500 15.81 2.91
chr19 48374500 48377300 18.79 0.23
chr19 48408100 48410000 16.12 9.76
chr19 48414500 48416900 15.55 9.40
chr19 48491700 48492700 15.96 6.10
chr19 48703400 48704400 16.10 7.07
chr19 48799900 48800900 16.63 10.67
chr19 48846900 48847900 16.37 5.26
chr19 48855300 48856400 17.04 10.11
chr19 48912600 48914400 15.74 0.01
chr19 48981100 48982100 18.07 8.27
chr19 49243000 49244000 16.55 5.57
chr19 49272000 49274000 13.81 0.42
chr19 49584800 49588600 19.52 0.22
chr19 49631500 49632500 17.96 10.94
chr19 49702400 49704700 15.80 0.02
chr19 49722200 49723600 16.63 9.70
chr19 49775200 49776200 16.49 7.83
chr19 49893300 49894300 15.83 9.43
chr19 49919400 49920400 19.29 3.41
chr19 50107100 50108100 17.44 11.10
chr19 50129300 50130400 16.00 10.18
chr19 50361800 50362800 16.78 6.25
chr19 50685100 50688000 17.64 11.26
chr19 50864700 50865700 16.65 5.62
chr19 50905300 50906500 17.83 0.07
chr19 50941600 50944400 17.49 9.58
chr19 51169600 51171000 16.50 10.18
chr19 51539900 51540900 17.01 10.64
chr19 51563900 51565500 14.13 0.18
chr19 51627300 51628300 16.91 6.65
chr19 51641200 51642200 16.96 5.22
chr19 51968800 51969800 16.96 8.91
chr19 52183500 52186300 17.08 1.63
chr19 52244000 52245000 16.40 9.34
chr19 52370300 52372700 18.90 0.39
chr19 52380900 52382700 17.58 0.38
chr19 52843800 52844800 17.40 8.44
chr19 53153400 53154400 16.01 6.10
chr19 53192700 53193700 15.86 7.86
chr19 53194500 53196000 16.55 9.46
chr19 53235000 53236000 15.67 3.06
chr19 53283300 53284300 16.92 9.93
chr19 53374700 53375700 17.36 11.21
chr19 53432800 53433800 17.32 9.19
chr19 53508800 53509800 17.78 7.61
chr19 53518400 53520200 18.37 0.50
chr19 53534600 53535800 17.69 0.08
chr19 53558600 53559600 16.51 10.06
chr19 53646500 53647500 17.13 10.35
chr19 53929700 53930700 17.22 6.81
chr19 54203400 54204700 16.62 9.83
chr19 54318200 54324700 16.98 9.92
chr19 54588900 54589900 17.84 10.65
chr19 54683700 54689900 15.67 2.00
chr19 54803500 54804500 16.97 8.59
chr19 54847700 54848700 17.47 8.62
chr19 55003200 55004200 16.80 1.59
chr19 55030300 55031300 16.06 5.09
chr19 55034500 55035500 17.11 2.32
chr19 55344100 55345100 17.25 7.39
chr19 55409500 55410500 17.62 8.89
chr19 55442100 55443100 16.76 6.02
chr19 55613100 55614100 17.24 3.96
chr19 55678800 55680200 16.94 10.53
chr19 55723400 55724400 16.68 6.84
chr19 55790100 55791100 16.71 4.15
chr19 55819400 55820400 16.96 10.42
chr19 55945700 55946700 17.56 7.63
chr19 56689100 56690100 17.04 0.94
chr19 56837600 56838700 17.57 4.82
chr19 56991700 56992700 16.94 5.73
chr19 57067100 57068100 16.93 8.34
chr19 57076600 57077800 17.13 9.97
chr19 57207100 57208100 18.02 5.75
chr19 57442000 57443000 16.73 7.41
chr19 57469400 57470400 16.40 1.80
chr19 57720700 57721700 17.68 11.18
chr19 57743300 57744300 17.36 6.79
chr19 57953400 57954400 16.64 1.70
chr19 58058800 58059800 17.16 2.33
chr19 58144100 58145100 17.74 9.35
chr19 58177100 58178100 17.57 10.89
chr19 58238000 58239000 17.62 3.30
chr19 58308100 58309100 16.74 6.02
chr19 58347100 58348100 16.67 1.72
chr19 58397700 58398700 17.70 9.52
chr19 58561900 58563500 15.99 4.35
chr19 58840700 58841700 15.61 9.97
chr19 59009500 59010500 17.27 10.22
chr19 59220300 59221400 17.62 11.32
chr19 59243300 59244300 18.03 6.97
chr19 59303000 59304000 17.64 8.39
chr19 59334900 59335900 18.04 4.01
chr19 59390500 59391500 17.23 7.83
chr19 59538800 59540200 18.98 0.66
chr19 59697200 59698900 17.87 10.64
chr19 59933400 59934400 16.72 9.33
chr19 60022800 60023800 16.29 7.76
chr19 60262800 60263800 17.78 11.28
chr19 60391800 60394400 15.56 0.04
chr19 60446900 60447900 16.75 9.60
chr19 60851300 60852800 17.00 8.05
chr19 60854500 60856600 16.02 9.05
chr19 61041500 61042500 17.00 8.38
chr19 61170400 61171500 17.53 6.92
chr19 61415100 61418000 15.53 0.25
chr19 61772200 61773600 18.59 8.66
chr19 61824900 61826100 17.83 9.62
chr19 61851400 61852400 17.80 8.93
chr19 62010400 62011400 18.00 4.43
chr19 62071500 62072600 16.55 2.62
chr19 62125400 62129600 16.34 0.15
chr19 62134500 62135500 16.06 5.50
chr19 62344400 62345400 17.27 8.97
chr19 62533400 62534400 17.17 8.32
chr19 62570600 62573100 15.05 0.35
chr19 62589100 62590100 17.01 9.35
chr19 62619300 62620300 15.97 8.47
chr19 62655500 62656500 16.21 4.30
chr19 62688600 62689600 18.66 0.76
chr19 62718000 62719000 15.98 7.14
chr19 62752800 62753900 17.33 10.74
chr19 62844300 62845300 15.19 3.97
chr19 62960200 62961300 17.30 8.51
chr19 62992900 62993900 16.39 1.04
chr19 62997000 62998200 16.50 10.25
chr19 63015400 63016400 16.37 9.30
chr19 63066700 63067800 16.94 2.72
chr19 63210400 63211400 15.84 5.41
chr19 63380900 63382300 17.64 2.49
chr19 63442700 63444400 18.88 0.53
chr19 63469000 63470800 13.34 0.18
chr19 63486500 63487600 17.28 11.07
chr19 63496600 63498600 16.99 9.07
chr19 63663400 63664500 16.43 5.22
chr19 63681200 63682400 17.08 9.36
chr19 63721300 63723800 17.65 10.42
chr19 63922100 63924800 17.33 6.14
chr19 63941700 63942700 16.97 9.46
chr19 63976800 63977800 17.56 8.92
chr19 64073000 64074000 17.65 10.43
chr19 64131900 64132900 16.01 9.04
chr19 64161400 64163700 17.79 9.48
chr19 64410100 64411100 16.74 8.24
chr19 64537300 64538400 15.22 0.27
chr19 64569700 64571800 16.39 0.54
chr19 64664900 64665900 17.20 1.64
chr19 64684700 64685700 17.70 5.11
chr19 64729800 64730800 16.69 8.31
chr19 64968800 64973000 15.88 0.78
chr19 64992300 64993300 17.76 1.69
chr19 65062100 65063400 17.39 0.00
chr19 65091000 65092000 16.16 7.64
chr19 65147400 65151600 16.07 5.76
chr19 65161700 65163000 16.97 9.01
chr19 65226200 65231500 16.15 4.81
chr19 65260400 65261400 16.15 10.15
chr19 65285600 65288700 16.34 4.97
chr19 65325500 65326600 17.54 11.09
chr19 65344800 65347300 15.88 4.34
chr19 65394800 65395800 17.04 7.39
chr19 65482200 65490900 20.44 11.97
chr19 65497200 65507100 16.40 9.99
chr19 65568700 65569700 17.59 8.12
chr19 65667200 65668200 16.75 10.50
chr19 65694600 65695600 15.96 9.01
chr19 65783600 65784600 17.55 1.77
chr19 65897300 65901500 16.45 1.85
chr19 65959400 65961800 16.86 2.54
chr19 66082100 66083200 17.06 4.58
chr19 66102500 66103500 17.11 2.13
chr19 66144100 66153500 16.46 6.31
chr19 66154900 66157700 17.29 0.00
chr19 66192200 66193600 18.26 0.78
chr19 66253300 66254300 16.79 9.90
chr19 66466300 66474400 14.20 0.10
chr19 66474500 66475900 17.45 0.00
chr19 66540300 66541300 17.94 6.36
chr19 66778800 66780100 19.57 0.56
chr19 66965400 66966400 17.72 5.72
chr19 67000300 67001400 17.71 1.34
chr19 67224500 67225500 16.57 9.90
chr19 67292300 67293300 17.08 7.94
chr19 67529400 67531100 15.90 0.36
chr19 67612800 67613800 17.21 8.16
chr19 67683200 67684200 17.33 10.30
chr19 67719500 67720500 16.91 8.84
chr19 67750800 67751800 17.11 10.86
chr19 67881800 67887000 15.50 3.88
chr19 67901200 67902200 17.05 10.91
chr19 67945900 67946900 16.71 8.35
chr19 68187100 68188100 16.09 5.12
chr19 68198400 68199500 15.79 9.45
chr19 68214600 68215800 16.31 0.46
chr19 68429600 68430800 17.43 9.53
chr19 68485400 68486400 17.12 9.64
chr19 68502800 68504300 17.50 0.26
chr19 68525400 68526400 16.86 3.18
chr19 68605300 68606600 18.06 0.89
chr19 68783000 68784600 17.79 0.20
chr19 68825900 68826900 17.85 5.13
chr2 3003500 3004500 17.13 7.18
chr2 3018200 3019200 18.02 7.91
chr2 3288300 3289300 17.59 10.13
chr2 3297100 3298100 17.78 10.06
chr2 3360900 3361900 16.94 8.47
chr2 3465800 3466800 16.45 6.96
chr2 3553300 3554300 16.56 4.33
chr2 3582300 3589700 15.28 8.12
chr2 3853800 3856400 16.44 2.45
chr2 3944200 3945200 16.07 1.55
chr2 3990400 3991400 16.91 1.20
chr2 4094000 4095300 17.99 9.49
chr2 4135000 4136000 16.27 6.73
chr2 4140100 4141100 16.54 9.15
chr2 4241300 4242300 17.06 2.25
chr2 4392300 4393400 17.63 6.53
chr2 4528300 4529300 17.14 7.13
chr2 4588800 4589800 17.93 9.38
chr2 4746600 4747600 17.84 9.25
chr2 4777100 4778100 17.30 7.07
chr2 4887600 4888600 18.51 10.05
chr2 4979700 4980900 16.44 2.50
chr2 5024600 5025600 16.57 5.42
chr2 5065600 5066600 16.64 2.30
chr2 5185600 5186700 18.81 1.39
chr2 5375100 5376100 16.65 10.50
chr2 5437800 5438800 16.71 7.41
chr2 5545900 5547000 17.37 9.88
chr2 5585700 5586700 17.84 9.94
chr2 5624000 5625000 16.81 9.45
chr2 5694200 5695500 17.06 8.80
chr2 5703700 5704700 16.05 4.65
chr2 5957600 5958600 16.86 9.49
chr2 6026000 6027000 17.43 9.91
chr2 6047400 6049100 17.32 2.20
chr2 6067400 6069000 17.45 0.61
chr2 6082100 6083500 18.11 1.82
chr2 6263400 6264600 19.63 0.63
chr2 6320800 6321800 16.71 7.34
chr2 6370300 6371500 17.14 9.16
chr2 6398400 6399400 17.36 5.93
chr2 6497700 6498700 18.18 2.34
chr2 6612200 6613300 15.96 6.41
chr2 6708700 6709700 16.40 8.42
chr2 6835700 6837000 17.29 0.00
chr2 6911700 6915900 16.63 6.16
chr2 7114100 7115600 16.19 10.07
chr2 7149400 7150500 15.02 8.44
chr2 7555700 7556900 18.33 7.01
chr2 7559800 7560800 17.82 1.88
chr2 7589900 7590900 16.41 1.14
chr2 7647600 7648900 17.18 0.84
chr2 7933400 7934400 16.83 10.66
chr2 7988400 7991900 17.20 2.52
chr2 8039100 8043100 17.56 10.80
chr2 8083500 8088400 16.70 5.82
chr2 8405000 8406000 16.70 5.34
chr2 8420200 8421200 15.95 4.11
chr2 8516000 8517000 17.91 11.22
chr2 8548300 8549500 17.36 5.12
chr2 8612200 8613200 17.53 9.11
chr2 8659100 8660100 17.47 9.03
chr2 8769200 8770500 16.25 0.42
chr2 8786900 8787900 17.16 9.10
chr2 8872100 8873100 14.77 1.68
chr2 8905600 8906600 17.80 7.53
chr2 8918900 8919900 15.99 2.81
chr2 9031700 9033000 18.92 0.74
chr2 9120800 9121800 17.02 3.34
chr2 9297100 9298100 15.41 0.36
chr2 9358800 9360900 19.03 0.06
chr2 9414600 9415600 17.41 0.96
chr2 9451200 9453000 17.45 11.01
chr2 9545300 9546300 17.06 10.06
chr2 9587200 9588200 17.09 3.49
chr2 9650500 9651500 17.83 9.64
chr2 9734500 9735500 17.58 8.25
chr2 9796000 9797000 17.18 10.35
chr2 9812600 9813600 17.43 4.56
chr2 9863100 9864100 17.73 9.26
chr2 9928900 9929900 17.15 6.79
chr2 9952800 9956800 17.22 5.12
chr2 9957900 9958900 16.81 9.23
chr2 10053800 10054800 16.98 9.79
chr2 10106400 10107400 15.54 2.92
chr2 10210100 10211100 15.85 2.76
chr2 10336000 10337000 16.43 8.35
chr2 10337100 10338100 16.39 2.58
chr2 10680500 10684500 17.79 10.83
chr2 10778400 10779800 16.55 10.13
chr2 10858800 10864600 17.61 0.02
chr2 11078600 11079600 16.64 5.26
chr2 11156000 11157000 16.02 5.89
chr2 11157100 11158100 17.93 2.74
chr2 11272700 11273700 16.61 4.11
chr2 11410300 11411300 17.62 9.74
chr2 11422400 11423500 16.96 5.84
chr2 11455700 11456700 17.82 7.00
chr2 11731600 11732600 17.01 9.23
chr2 11826500 11828200 16.69 0.96
chr2 11854300 11855500 16.93 0.76
chr2 11923100 11924100 17.03 10.12
chr2 11986200 11987200 16.39 6.79
chr2 12008800 12009900 16.80 7.60
chr2 12035500 12036600 18.82 11.77
chr2 12122900 12125600 17.00 7.01
chr2 12138200 12139200 16.74 9.06
chr2 12182400 12183400 17.31 7.69
chr2 12206300 12207300 16.33 5.49
chr2 12297400 12298800 17.75 9.36
chr2 12380100 12381300 17.70 11.30
chr2 12432600 12433600 16.93 3.95
chr2 12464700 12465700 17.35 6.44
chr2 12592700 12594800 16.76 4.56
chr2 12597100 12598400 17.28 0.26
chr2 12637200 12638500 17.39 10.48
chr2 12679500 12680500 16.90 7.12
chr2 12730400 12731400 15.09 3.71
chr2 12783800 12785000 16.44 0.85
chr2 12797100 12798100 17.12 4.15
chr2 12878600 12879700 18.82 1.37
chr2 12985500 12986500 16.99 10.89
chr2 13066500 13072200 17.10 4.33
chr2 13104100 13105100 16.75 4.54
chr2 13272700 13273700 17.53 9.30
chr2 13303400 13305500 18.04 0.61
chr2 13327200 13337000 16.53 0.03
chr2 13337100 13342400 17.85 0.00
chr2 13407000 13408000 17.78 1.74
chr2 13444400 13445400 17.76 8.77
chr2 13509000 13510300 16.27 9.99
chr2 13604700 13605700 16.55 1.70
chr2 13755700 13757000 16.43 9.02
chr2 13757600 13762900 15.90 0.02
chr2 13957100 13959200 16.08 3.00
chr2 13995400 13996800 16.17 1.86
chr2 14052400 14053400 15.84 2.40
chr2 14082900 14083900 17.50 10.60
chr2 14199000 14200100 17.47 7.25
chr2 14253000 14254400 17.13 0.00
chr2 14332100 14333100 17.34 9.68
chr2 14364200 14365200 17.87 9.33
chr2 14439600 14440800 18.75 0.67
chr2 14635600 14637000 16.90 0.79
chr2 14637100 14638700 16.64 0.27
chr2 14701500 14704000 16.55 3.31
chr2 14919500 14920500 16.98 6.47
chr2 15010400 15011700 18.15 10.95
chr2 15021500 15022500 16.56 2.99
chr2 15204600 15205600 17.15 11.09
chr2 15269600 15270700 17.89 10.90
chr2 15459200 15460500 16.71 8.30
chr2 15499700 15503700 17.05 10.72
chr2 15572200 15573200 16.57 10.20
chr2 15606800 15607800 17.22 7.90
chr2 15674100 15675100 16.56 3.74
chr2 15677600 15678600 17.46 1.56
chr2 15722500 15723500 16.95 10.66
chr2 15768400 15769600 17.56 11.40
chr2 15900300 15901300 17.00 9.48
chr2 15920700 15922400 16.54 9.97
chr2 15948700 15949900 17.05 10.92
chr2 16055100 16056100 17.86 7.85
chr2 16132200 16133700 16.78 5.04
chr2 16148800 16150100 17.05 9.47
chr2 16315000 16316000 16.47 9.40
chr2 16350100 16351100 16.93 9.76
chr2 16449000 16450000 20.70 0.95
chr2 16564700 16567100 18.54 0.20
chr2 16715300 16716300 17.64 4.24
chr2 16717100 16718100 17.94 1.56
chr2 16846500 16848400 16.66 1.13
chr2 17011600 17014300 16.14 9.96
chr2 17045200 17049300 16.73 9.52
chr2 17094000 17095000 17.53 11.23
chr2 17187500 17188500 16.99 2.54
chr2 17309100 17310100 16.89 4.97
chr2 17765900 17767000 15.78 9.55
chr2 17950000 17951300 16.33 9.01
chr2 18289200 18293000 18.98 1.81
chr2 18324000 18326500 18.29 0.17
chr2 18477100 18478100 16.64 10.23
chr2 18497700 18499400 16.81 0.50
chr2 18654300 18655300 16.56 5.04
chr2 18693100 18694100 17.43 10.76
chr2 18989600 18990600 16.64 6.16
chr2 19095200 19096200 15.73 7.62
chr2 19221800 19222800 16.42 6.21
chr2 19237700 19238700 17.05 8.93
chr2 19260000 19261000 18.39 9.18
chr2 19293800 19294800 18.71 2.84
chr2 19325700 19326700 18.49 1.57
chr2 19366800 19373000 17.06 5.05
chr2 19408000 19409000 17.79 2.49
chr2 19550900 19551900 17.02 5.99
chr2 19607100 19608400 17.51 5.61
chr2 19638500 19643500 17.65 5.35
chr2 19778500 19779500 16.48 5.14
chr2 19877600 19878600 16.69 9.94
chr2 19899000 19900000 16.87 10.74
chr2 19947400 19949500 16.85 3.39
chr2 20066000 20067100 17.22 1.20
chr2 20171000 20172000 17.19 2.62
chr2 20290700 20292200 17.28 10.83
chr2 20450700 20451700 17.18 1.32
chr2 20465600 20471400 17.25 3.95
chr2 20532000 20533000 17.31 5.63
chr2 20551400 20552500 18.09 3.75
chr2 20734900 20735900 15.93 10.21
chr2 20819800 20820800 15.40 9.62
chr2 20845500 20847300 15.83 7.28
chr2 20970500 20971500 16.69 5.34
chr2 21018800 21019800 17.50 9.84
chr2 21146800 21148900 15.30 0.05
chr2 21167200 21170900 16.24 3.97
chr2 21225000 21226000 17.16 8.97
chr2 21264400 21265400 17.07 9.38
chr2 21281600 21287800 16.92 4.44
chr2 21508600 21509900 17.20 10.04
chr2 21562200 21563200 16.31 7.45
chr2 21672300 21673300 16.24 7.22
chr2 21682800 21683800 17.11 8.59
chr2 21735800 21737000 16.63 10.44
chr2 21997500 21998500 17.14 3.47
chr2 22024200 22025200 17.57 1.64
chr2 22043700 22044700 16.56 3.73
chr2 22150200 22151200 16.97 9.62
chr2 22213200 22214200 17.45 0.50
chr2 22299200 22304000 17.34 0.19
chr2 22359700 22363300 17.69 6.38
chr2 22483600 22486500 16.83 8.24
chr2 22599800 22600800 16.86 3.99
chr2 22622600 22632500 16.30 9.92
chr2 22657200 22666800 15.50 7.60
chr2 22686500 22689000 17.93 0.44
chr2 22937700 22940300 12.66 4.26
chr2 22957100 22958100 17.32 8.56
chr2 22993900 22996600 18.57 0.49
chr2 23096000 23097000 15.94 8.61
chr2 23259300 23260300 16.66 10.08
chr2 23287900 23288900 17.74 8.55
chr2 23313400 23314400 17.00 10.05
chr2 23381300 23383300 17.29 0.11
chr2 23403300 23404600 17.06 1.14
chr2 23468600 23469600 16.23 5.47
chr2 23553100 23554200 17.14 3.71
chr2 23565200 23571500 19.08 6.37
chr2 23810500 23811500 17.05 9.78
chr2 23952300 23953300 15.71 8.67
chr2 23971600 23973100 19.96 12.67
chr2 24215500 24216500 16.39 4.29
chr2 24459400 24460400 17.79 10.60
chr2 24557800 24558800 17.35 4.02
chr2 24606500 24607900 18.10 11.50
chr2 24622300 24623300 16.94 2.75
chr2 24643500 24645500 17.41 10.17
chr2 24782400 24783400 17.31 8.78
chr2 24826500 24827500 16.89 8.69
chr2 24871300 24872500 16.19 3.45
chr2 24944400 24945700 17.58 10.53
chr2 24957600 24958600 16.77 10.40
chr2 25050700 25051800 16.77 7.37
chr2 25084300 25085300 15.25 5.03
chr2 25102500 25103500 17.59 10.94
chr2 25153100 25154100 16.14 6.79
chr2 25411700 25412700 16.89 5.22
chr2 25463400 25464400 17.03 10.51
chr2 25507900 25509100 15.20 0.93
chr2 25559400 25560500 18.07 9.98
chr2 25583500 25584500 17.38 10.78
chr2 25617200 25618200 16.81 6.61
chr2 25899700 25901000 17.23 10.54
chr2 25985600 25988700 16.14 8.78
chr2 26057900 26058900 16.28 7.23
chr2 26115500 26116600 16.44 6.09
chr2 26125000 26126000 17.67 9.18
chr2 26141700 26142700 17.04 8.08
chr2 26193800 26195100 15.32 8.36
chr2 26220600 26228100 15.25 6.30
chr2 26414800 26417000 16.74 0.03
chr2 26539000 26540000 15.44 0.40
chr2 26589200 26590200 16.61 3.33
chr2 26597100 26598700 17.00 9.77
chr2 26617100 26618200 17.32 11.06
chr2 26767300 26769900 18.24 9.78
chr2 26777700 26779300 16.81 1.25
chr2 27480600 27481600 18.17 10.67
chr2 27664800 27665800 17.48 3.95
chr2 27783800 27784800 15.64 9.76
chr2 27818900 27820000 16.20 1.34
chr2 27919100 27921000 18.15 11.79
chr2 27984500 27985800 15.86 0.27
chr2 28014900 28015900 16.01 8.80
chr2 28022600 28024300 16.72 7.55
chr2 28106700 28107800 16.59 1.25
chr2 28270400 28271400 16.02 0.78
chr2 28352100 28353100 16.58 4.87
chr2 28403900 28405000 16.78 4.68
chr2 28449000 28450000 17.22 11.06
chr2 28609000 28613000 20.71 0.00
chr2 28688000 28691500 20.91 8.54
chr2 28847900 28848900 18.08 7.29
chr2 28857400 28858400 18.51 11.51
chr2 28998400 29001100 15.94 10.30
chr2 29053100 29054100 19.03 6.09
chr2 29139000 29140000 17.84 5.86
chr2 29165000 29166000 16.60 9.93
chr2 29192600 29193600 16.96 4.42
chr2 29255600 29256600 17.08 7.64
chr2 29274300 29275300 16.51 7.16
chr2 29318900 29320000 17.86 5.53
chr2 29340900 29346100 18.36 0.08
chr2 29381700 29382700 16.61 9.00
chr2 29408800 29409800 16.86 10.87
chr2 29497800 29505100 14.32 6.00
chr2 29530500 29536200 13.75 0.81
chr2 29657600 29659900 16.86 2.39
chr2 29746500 29747700 18.55 11.13
chr2 29781000 29782300 18.38 0.00
chr2 29848300 29850100 15.12 0.00
chr2 30081700 30083400 17.45 9.21
chr2 30269500 30270500 16.93 6.64
chr2 30291300 30292300 16.71 2.99
chr2 30402900 30405100 16.65 5.35
chr2 30469900 30470900 19.63 1.65
chr2 30509700 30517000 17.39 2.03
chr2 30517100 30526200 15.95 1.17
chr2 30709400 30710400 19.91 3.26
chr2 30846200 30847600 17.11 1.23
chr2 30864800 30866900 17.65 5.61
chr2 30886300 30887300 17.26 7.39
chr2 30931200 30932900 19.13 0.01
chr2 30975200 30977000 17.03 0.08
chr2 30977100 30978100 17.62 5.03
chr2 31135900 31136900 16.86 4.90
chr2 31160500 31161800 17.10 0.00
chr2 31243600 31244900 19.07 0.60
chr2 31339200 31340200 17.21 9.38
chr2 31384100 31385700 17.95 4.19
chr2 31422500 31423900 18.16 0.49
chr2 31440700 31441700 18.77 3.11
chr2 31533900 31535900 17.93 2.26
chr2 31691400 31693700 18.01 0.44
chr2 31790500 31791500 16.87 8.15
chr2 31828100 31829100 17.38 4.64
chr2 32028100 32029100 16.86 10.88
chr2 32079700 32081300 14.69 0.25
chr2 32204700 32205700 17.19 9.97
chr2 32268800 32269800 17.85 2.19
chr2 32602200 32603200 17.91 6.06
chr2 32684700 32685700 17.49 7.34
chr2 32740200 32743000 16.62 0.27
chr2 32780400 32781700 17.27 10.92
chr2 32952200 32953200 17.48 3.38
chr2 33003300 33008000 18.48 7.63
chr2 33070700 33071700 17.27 8.05
chr2 33116000 33117000 16.79 8.70
chr2 33209700 33211100 18.46 1.14
chr2 33446300 33447400 18.00 10.89
chr2 33517200 33518400 17.13 1.81
chr2 33589700 33590700 17.12 2.56
chr2 33599200 33600200 17.21 10.96
chr2 33626100 33627100 16.54 6.15
chr2 33645000 33646500 16.16 0.69
chr2 33661700 33665200 16.79 10.01
chr2 33728600 33729600 18.17 3.30
chr2 33765000 33766300 17.56 0.61
chr2 33877300 33878300 18.22 8.08
chr2 33925700 33926800 16.81 9.78
chr2 34025700 34027000 17.24 1.81
chr2 34040700 34041700 17.95 10.86
chr2 34135100 34136300 16.93 9.88
chr2 34179300 34184300 15.20 8.67
chr2 34300400 34301400 15.80 4.60
chr2 34443700 34444700 16.54 10.20
chr2 34534800 34536100 16.20 8.56
chr2 34590100 34591100 18.04 11.35
chr2 34642800 34643900 18.41 2.56
chr2 34664600 34665600 17.72 2.52
chr2 34682600 34683600 17.27 9.71
chr2 34765700 34766700 16.27 3.40
chr2 34822700 34823700 16.49 5.22
chr2 34917800 34918800 16.82 9.73
chr2 34959900 34962800 16.00 3.51
chr2 35072600 35073600 17.34 10.82
chr2 35094300 35095300 17.23 3.57
chr2 35185500 35186500 16.36 4.29
chr2 35201800 35202800 17.81 11.23
chr2 35474800 35475900 17.36 5.97
chr2 35623400 35624400 17.45 9.38
chr2 35728700 35729800 17.52 4.61
chr2 35905600 35906600 19.50 9.58
chr2 35975900 35976900 17.00 7.35
chr2 36020700 36026100 16.54 0.82
chr2 36057100 36058100 17.17 10.39
chr2 36121500 36122500 16.14 7.23
chr2 36250800 36251800 16.09 1.05
chr2 36321700 36322900 17.29 10.15
chr2 36342500 36343500 16.52 9.55
chr2 36413700 36414900 17.08 7.97
chr2 36443400 36446100 16.99 0.11
chr2 36594900 36595900 15.83 0.32
chr2 36626800 36627800 16.83 8.67
chr2 36831000 36832000 16.62 7.22
chr2 36855300 36856300 16.91 6.45
chr2 36858500 36859500 17.19 7.61
chr2 36883000 36884000 16.96 3.49
chr2 36931900 36933400 16.54 10.40
chr2 36954100 36955100 16.84 6.29
chr2 37010300 37011300 17.05 7.32
chr2 37096000 37097000 16.88 8.76
chr2 37145800 37146800 16.65 5.00
chr2 37171600 37173100 15.67 0.31
chr2 37226800 37227800 16.28 9.35
chr2 37366500 37367500 16.62 8.45
chr2 37574000 37575000 16.62 9.30
chr2 37589000 37590000 16.94 10.65
chr2 37695900 37696900 15.48 0.38
chr2 37843900 37845700 16.17 2.29
chr2 37890700 37895100 16.48 0.42
chr2 37939500 37941700 18.69 0.10
chr2 38004000 38005000 17.92 9.57
chr2 38021100 38022100 18.72 1.39
chr2 38489100 38491600 18.17 0.00
chr2 38861600 38862700 16.75 0.38
chr2 38970000 38974600 17.44 7.10
chr2 39022800 39023800 17.86 10.38
chr2 39072100 39073100 17.46 9.13
chr2 39148500 39149500 16.78 3.02
chr2 39270300 39271300 17.17 7.28
chr2 39399500 39401000 16.82 2.10
chr2 39431300 39433400 19.53 0.56
chr2 39474600 39476600 18.37 10.00
chr2 39704100 39705100 17.65 10.95
chr2 39783900 39785100 16.66 5.94
chr2 39906700 39907700 17.83 10.16
chr2 40238200 40240200 17.24 0.11
chr2 40273600 40275300 16.20 10.30
chr2 40372000 40373000 16.46 5.10
chr2 40414200 40415600 17.06 0.88
chr2 40476000 40477000 16.16 4.19
chr2 40477100 40479000 17.02 9.40
chr2 40604900 40605900 16.80 3.61
chr2 40820400 40821400 16.57 10.20
chr2 40837900 40838900 16.36 10.42
chr2 40900600 40903300 16.62 0.26
chr2 41074200 41075500 17.15 3.67
chr2 41079300 41080400 16.95 0.81
chr2 41151100 41152900 18.66 0.86
chr2 41227500 41228500 17.58 9.87
chr2 41268900 41271300 16.21 2.29
chr2 41293800 41294800 17.57 4.75
chr2 41409900 41410900 15.62 4.27
chr2 41417800 41419000 16.65 9.91
chr2 41462500 41463700 16.08 7.41
chr2 41549700 41551000 16.37 8.58
chr2 41567600 41568600 16.50 9.14
chr2 42145000 42146000 18.03 7.80
chr2 42204900 42206000 16.38 5.81
chr2 42522000 42523000 16.92 7.67
chr2 42601400 42602800 17.04 7.86
chr2 43020400 43021500 16.35 10.30
chr2 43044100 43045400 17.12 11.10
chr2 43194400 43195500 16.76 8.73
chr2 43198000 43199000 16.77 8.14
chr2 43571100 43572700 17.55 2.58
chr2 43662700 43663700 16.09 6.90
chr2 43719200 43720200 16.45 6.46
chr2 43762600 43763600 16.13 9.79
chr2 43937900 43939200 17.03 10.27
chr2 44223800 44224800 17.45 7.30
chr2 44237400 44238400 16.54 3.81
chr2 44398600 44399600 17.09 10.99
chr2 44448800 44449800 17.12 7.00
chr2 44463100 44464100 16.91 10.88
chr2 44682200 44684000 17.94 6.12
chr2 44729700 44732000 16.11 0.25
chr2 44834900 44835900 17.01 10.68
chr2 44869100 44870600 17.44 1.49
chr2 44978500 44979500 16.66 9.47
chr2 45092000 45093000 16.27 9.04
chr2 45188300 45189300 16.94 10.71
chr2 45212500 45213600 16.28 8.78
chr2 45356000 45357000 16.05 4.01
chr2 45357100 45358100 16.70 1.81
chr2 45397800 45399900 16.13 5.61
chr2 45418700 45420400 16.82 9.15
chr2 45678400 45679400 16.31 7.03
chr2 45708500 45709600 16.83 10.21
chr2 45878000 45879000 16.84 9.06
chr2 46154400 46155900 17.07 1.19
chr2 46258900 46259900 16.59 0.26
chr2 46281500 46284400 17.08 0.02
chr2 46339800 46340900 16.51 8.97
chr2 46363600 46364600 16.80 5.34
chr2 46403500 46405200 15.64 9.79
chr2 46515600 46517000 17.16 10.20
chr2 46517400 46526200 15.34 9.27
chr2 46697800 46698800 17.03 10.53
chr2 46735900 46736900 15.93 9.44
chr2 46740300 46741300 16.74 8.67
chr2 46820300 46821300 17.49 8.22
chr2 46949900 46950900 15.38 5.16
chr2 47049100 47050300 16.56 0.93
chr2 47176000 47177000 16.16 10.17
chr2 47203000 47208400 16.31 5.91
chr2 47354100 47357000 16.83 0.39
chr2 47357100 47362500 15.52 0.24
chr2 47419000 47421000 18.27 0.30
chr2 47521400 47522500 16.54 9.63
chr2 47622300 47623400 16.64 6.04
chr2 47888900 47893500 18.30 4.11
chr2 48055800 48056800 16.97 10.54
chr2 48235500 48237000 16.62 10.06
chr2 48294100 48295400 16.27 9.38
chr2 48348500 48349500 17.48 7.79
chr2 48425800 48426800 18.76 11.45
chr2 48526100 48527400 16.86 9.98
chr2 48542300 48543700 16.67 1.00
chr2 48605500 48609300 17.14 9.77
chr2 48844200 48845300 16.58 10.31
chr2 48900000 48901000 16.87 9.35
chr2 49014000 49015100 16.78 10.63
chr2 49187200 49188400 16.83 10.47
chr2 49236000 49237000 17.53 5.74
chr2 49239300 49240300 16.78 1.89
chr2 49383300 49384300 18.24 6.25
chr2 49675500 49676500 16.21 5.82
chr2 49893900 49895000 16.28 0.01
chr2 49973200 49975000 17.03 0.89
chr2 50037100 50045800 15.75 1.09
chr2 50090700 50091700 16.79 5.96
chr2 50104000 50105000 16.27 8.80
chr2 50137500 50138500 15.82 5.84
chr2 50307100 50308100 17.46 10.75
chr2 50334400 50335400 17.70 2.52
chr2 50397100 50400700 14.93 0.01
chr2 50595800 50596800 16.47 5.23
chr2 50601000 50602100 16.69 0.68
chr2 50621500 50623200 16.20 9.20
chr2 50688100 50689400 16.27 6.75
chr2 50879900 50881000 15.80 10.20
chr2 50934200 50935400 17.46 11.27
chr2 50950000 50951100 16.09 9.00
chr2 50982200 50986800 17.80 0.29
chr2 50997100 50998100 16.50 5.64
chr2 51050600 51051600 16.37 8.86
chr2 51109000 51110000 15.99 10.31
chr2 51180700 51190000 17.51 2.03
chr2 51532800 51533800 15.69 8.62
chr2 51748300 51749500 16.22 9.84
chr2 51861100 51867900 16.72 7.82
chr2 51903800 51904800 16.85 2.60
chr2 52084400 52086500 17.11 1.37
chr2 52127400 52128500 16.18 9.37
chr2 52161200 52162200 16.63 10.41
chr2 52434500 52435600 16.22 6.96
chr2 52489600 52491400 19.14 0.59
chr2 52519700 52520700 16.09 9.11
chr2 52557400 52561800 15.99 3.05
chr2 52620600 52621700 17.62 7.72
chr2 52743300 52746400 16.45 0.72
chr2 52765200 52766400 16.92 10.79
chr2 52861200 52862700 16.93 10.02
chr2 52988000 52989000 15.91 7.78
chr2 52998300 52999400 16.64 8.43
chr2 53055100 53056600 16.66 10.37
chr2 53087300 53088300 15.84 1.21
chr2 53128000 53129000 15.79 9.54
chr2 53195900 53196900 16.07 9.70
chr2 53255700 53256700 15.48 9.60
chr2 53257100 53258100 15.54 5.00
chr2 53354400 53356000 17.23 9.67
chr2 53357500 53359500 16.72 0.33
chr2 53858000 53859000 15.95 6.53
chr2 54029900 54034400 16.50 9.28
chr2 54127800 54131000 16.65 0.87
chr2 54187800 54188800 15.80 8.52
chr2 54215600 54216600 16.27 9.12
chr2 54300200 54303700 16.63 10.16
chr2 54393500 54395100 15.69 9.55
chr2 54511400 54513100 17.09 0.60
chr2 54674900 54675900 16.85 4.27
chr2 54689800 54691000 17.95 0.22
chr2 54769400 54771100 16.27 0.23
chr2 54877700 54878700 16.45 8.69
chr2 54947700 54950500 16.61 4.72
chr2 55021800 55022800 16.76 0.52
chr2 55260000 55261000 16.58 2.81
chr2 55366300 55367300 16.31 6.05
chr2 55383100 55386200 16.74 0.23
chr2 55493900 55494900 16.71 9.99
chr2 55555900 55557000 15.68 9.82
chr2 55580300 55581300 17.49 8.59
chr2 55600200 55601900 16.09 0.43
chr2 55745900 55754000 17.35 8.95
chr2 55794400 55795400 18.08 6.69
chr2 55885400 55886700 17.15 0.01
chr2 55913600 55914800 15.87 6.13
chr2 55947600 55948600 17.01 9.90
chr2 55968700 55970000 16.78 0.54
chr2 55995800 55996800 17.14 3.53
chr2 55998300 55999300 17.08 7.38
chr2 56066700 56068400 15.79 9.16
chr2 56132300 56134400 16.82 0.32
chr2 56333300 56334300 16.54 1.27
chr2 56712700 56713700 17.18 0.84
chr2 57245900 57246900 16.75 2.21
chr2 57357100 57358100 16.79 6.73
chr2 57387100 57388100 17.19 5.88
chr2 57674500 57675500 16.64 7.07
chr2 57680700 57681700 16.61 4.85
chr2 57817400 57818800 16.73 8.54
chr2 57987200 57988200 16.59 9.95
chr2 58023400 58024400 16.61 9.62
chr2 58280700 58281700 16.73 10.33
chr2 58344600 58346000 16.54 0.57
chr2 58399900 58400900 17.07 9.04
chr2 58516000 58517000 16.84 8.16
chr2 58661000 58662000 16.53 8.17
chr2 58691300 58692400 17.11 9.52
chr2 58839800 58844500 17.39 0.31
chr2 59269900 59270900 16.90 8.84
chr2 59358100 59359100 16.38 10.25
chr2 59452700 59453700 16.57 6.86
chr2 59663000 59664000 16.27 5.44
chr2 59758400 59759700 20.07 0.00
chr2 59949000 59951100 15.49 6.99
chr2 60206800 60207800 16.93 4.32
chr2 60326100 60331000 18.87 8.20
chr2 60461100 60462900 16.69 5.98
chr2 60481600 60482600 17.12 10.66
chr2 60561400 60562600 16.79 6.74
chr2 60629300 60630300 17.19 10.34
chr2 60645100 60646200 16.91 9.33
chr2 60674200 60675400 17.46 9.34
chr2 60684000 60685100 17.11 11.06
chr2 61002200 61003200 16.07 3.90
chr2 61094800 61095900 17.92 1.97
chr2 61152800 61153800 16.45 7.47
chr2 61330700 61332700 16.75 0.00
chr2 61359100 61363400 17.76 2.22
chr2 61416000 61417000 15.60 6.32
chr2 61419700 61420900 18.32 0.50
chr2 61511100 61515600 17.07 5.96
chr2 61518500 61519500 16.99 9.65
chr2 61654600 61655600 15.46 8.86
chr2 61759600 61760600 15.71 9.02
chr2 61794900 61796800 15.32 0.00
chr2 61881300 61886400 13.54 4.71
chr2 61961900 61963000 16.29 9.10
chr2 62044500 62045500 15.84 8.27
chr2 62411300 62413100 18.25 1.33
chr2 62421000 62422000 15.90 8.89
chr2 62559000 62560100 16.61 10.72
chr2 62749600 62750600 16.46 3.71
chr2 62891800 62893000 17.52 4.67
chr2 62961400 62962400 16.18 5.01
chr2 63031100 63032900 17.92 0.31
chr2 63192300 63193300 16.07 9.81
chr2 63381700 63389700 15.81 4.31
chr2 63498500 63501800 17.03 2.30
chr2 63530200 63532700 18.23 0.25
chr2 63581000 63582000 16.37 5.69
chr2 63651300 63653500 16.74 8.98
chr2 64202000 64203700 16.97 8.49
chr2 64508800 64510400 19.34 1.70
chr2 64558200 64559200 17.36 7.99
chr2 64627400 64628400 16.72 1.83
chr2 64742900 64743900 17.60 10.69
chr2 64891000 64893700 16.53 10.08
chr2 65066400 65067400 16.56 9.37
chr2 65231700 65232700 15.87 4.08
chr2 65402600 65403600 16.91 9.65
chr2 65531900 65532900 17.07 10.85
chr2 65972700 65973700 16.69 5.43
chr2 66214800 66216000 17.28 10.92
chr2 66253000 66254000 16.47 9.24
chr2 66432300 66433400 18.10 10.08
chr2 66491700 66492700 17.10 10.09
chr2 66621300 66622300 17.00 7.51
chr2 66661600 66662600 16.49 9.41
chr2 66847200 66849900 16.73 9.54
chr2 66981200 66982200 16.45 7.21
chr2 67232300 67233300 17.11 7.73
chr2 67322000 67323100 18.04 0.27
chr2 67434500 67435600 17.55 1.05
chr2 67470100 67471100 17.85 0.43
chr2 67477900 67478900 16.51 8.95
chr2 68124000 68125000 16.48 6.50
chr2 68259400 68260400 17.46 4.24
chr2 68377100 68378100 17.37 8.68
chr2 68725300 68726300 15.41 9.97
chr2 68821900 68822900 16.45 5.00
chr2 68953700 68955600 18.51 0.82
chr2 68971900 68972900 16.92 9.76
chr2 69093500 69094500 16.72 1.68
chr2 69106000 69107200 16.25 1.27
chr2 69399900 69406600 18.28 0.15
chr2 69450900 69455900 18.07 7.31
chr2 70047600 70048600 17.71 10.38
chr2 70203400 70205000 17.40 8.70
chr2 70314800 70315800 15.68 9.46
chr2 70338400 70340400 16.42 10.48
chr2 70406900 70408100 18.39 11.47
chr2 70552200 70553200 17.81 7.56
chr2 70648700 70649700 15.74 0.44
chr2 70686300 70687300 16.26 7.21
chr2 70741800 70742800 16.18 10.39
chr2 70806500 70807900 20.33 0.33
chr2 70928900 70930600 15.83 0.15
chr2 70948000 70951200 16.49 2.94
chr2 71087600 71090800 18.76 1.76
chr2 71123900 71124900 16.57 3.22
chr2 71250000 71251600 15.18 1.47
chr2 71417100 71418200 16.18 6.47
chr2 71458400 71459400 16.23 7.63
chr2 71554100 71555400 16.24 5.01
chr2 71562500 71563600 16.01 10.15
chr2 71594600 71595600 16.56 4.14
chr2 71604200 71605700 15.46 0.42
chr2 71625100 71627700 17.25 0.01
chr2 71657400 71658400 17.55 8.22
chr2 71689800 71690800 15.85 9.72
chr2 71824100 71825100 16.81 6.01
chr2 72255200 72256200 15.44 7.73
chr2 72288100 72289100 16.90 8.56
chr2 72297400 72298400 16.21 6.69
chr2 72475300 72476300 15.99 6.58
chr2 72485500 72486500 16.02 10.18
chr2 72528900 72529900 16.87 1.66
chr2 72571700 72572700 17.43 6.87
chr2 72626300 72627300 15.89 9.32
chr2 72885200 72886200 16.73 9.53
chr2 72933700 72934800 16.62 0.79
chr2 72949800 72950800 16.76 4.63
chr2 72992700 72993700 17.54 10.85
chr2 73568700 73569700 15.00 9.05
chr2 73663100 73664100 18.88 11.49
chr2 73735400 73736400 17.68 10.10
chr2 74064000 74065000 16.05 6.52
chr2 74133900 74134900 16.69 7.57
chr2 74195000 74196100 16.59 7.02
chr2 74224400 74225400 15.81 7.38
chr2 74254400 74255500 15.49 0.68
chr2 74303800 74304800 16.50 10.64
chr2 74460400 74461400 16.32 8.08
chr2 74587200 74589200 16.92 7.90
chr2 74601600 74602600 17.24 2.14
chr2 74755200 74756200 16.18 5.76
chr2 74774200 74775300 15.92 4.96
chr2 75041100 75042100 17.00 10.14
chr2 75090600 75091600 16.55 1.47
chr2 75203000 75204600 16.37 9.74
chr2 75218700 75219700 16.36 6.76
chr2 75353900 75355000 18.03 0.46
chr2 75425700 75426800 16.52 8.72
chr2 75554100 75555100 17.87 4.32
chr2 75560800 75561800 16.05 1.42
chr2 75666000 75667000 17.47 7.41
chr2 75705000 75707300 17.08 2.84
chr2 75746100 75747100 16.55 2.70
chr2 75871200 75872200 15.19 1.83
chr2 75955300 75956300 16.95 5.18
chr2 75962300 75963700 18.04 1.87
chr2 76014900 76016200 16.82 10.34
chr2 76023700 76033600 18.11 3.28
chr2 76209300 76210300 17.61 10.81
chr2 76607700 76608700 14.39 7.28
chr2 76698600 76701200 17.92 0.41
chr2 76753400 76755000 18.20 6.75
chr2 76757100 76758200 16.36 0.20
chr2 76777100 76780100 15.99 9.92
chr2 77008700 77009700 17.05 2.79
chr2 77040200 77041300 16.32 10.59
chr2 77356000 77357000 16.41 10.30
chr2 77563300 77564300 16.67 3.62
chr2 77601900 77604100 15.56 0.05
chr2 77643300 77644300 15.77 8.08
chr2 77763700 77764700 18.22 7.45
chr2 78084300 78085300 17.33 10.56
chr2 78290600 78291600 15.74 9.85
chr2 78490000 78497000 18.05 10.46
chr2 78531200 78534100 17.97 2.42
chr2 78554700 78555700 16.16 10.42
chr2 78709100 78710100 16.19 9.38
chr2 78790100 78791100 16.83 3.63
chr2 78835400 78836500 17.09 7.20
chr2 78844200 78850300 16.68 0.00
chr2 78864200 78865200 17.16 1.70
chr2 78982700 78984700 16.87 0.32
chr2 79042200 79044500 14.99 4.52
chr2 79137200 79141600 16.51 6.98
chr2 79164200 79167000 16.98 0.11
chr2 79390800 79392600 17.36 0.17
chr2 79410800 79412000 16.25 8.91
chr2 79504900 79509800 16.55 6.04
chr2 79577100 79582600 13.73 0.47
chr2 79635600 79637000 16.41 10.62
chr2 79675400 79676400 17.13 3.55
chr2 79708500 79710900 18.80 0.53
chr2 79717400 79718800 16.54 4.21
chr2 79752900 79754900 17.41 10.65
chr2 79790800 79791800 17.17 7.97
chr2 79858900 79860000 17.84 8.52
chr2 79880700 79881700 16.94 7.00
chr2 80012900 80014500 18.00 0.62
chr2 80018700 80020900 15.82 9.28
chr2 80104900 80105900 17.80 4.27
chr2 80198600 80199700 17.84 10.43
chr2 80524700 80525700 16.65 7.41
chr2 80541200 80542200 15.95 7.08
chr2 80643300 80644300 15.12 8.94
chr2 80728100 80729100 15.74 3.93
chr2 81002100 81003100 16.29 3.18
chr2 81104200 81105200 14.47 2.22
chr2 81233400 81234400 16.37 9.62
chr2 81258300 81259400 15.68 9.61
chr2 81281000 81282000 17.16 8.56
chr2 81311000 81312600 19.14 0.08
chr2 81339800 81340900 16.28 9.71
chr2 81427300 81428300 16.90 9.27
chr2 81481000 81485700 15.87 0.27
chr2 81501800 81502800 16.44 9.75
chr2 81551900 81552900 14.90 1.35
chr2 81572200 81574100 15.38 8.11
chr2 81619100 81620200 17.35 10.67
chr2 81657100 81658100 16.04 2.83
chr2 81694500 81695500 16.83 7.21
chr2 81729600 81734000 16.46 4.49
chr2 81737100 81738100 16.14 8.08
chr2 82285900 82286900 15.62 5.50
chr2 82402800 82403800 16.93 9.41
chr2 82487400 82488500 16.97 0.50
chr2 82540000 82541000 16.57 2.81
chr2 82595800 82596800 16.53 8.05
chr2 82784400 82785400 17.04 6.75
chr2 82844100 82845200 16.73 10.46
chr2 83262900 83263900 16.02 6.10
chr2 83333500 83336500 17.02 5.28
chr2 83337800 83340600 16.45 0.24
chr2 83603200 83604200 15.76 1.80
chr2 83751400 83752400 16.65 8.02
chr2 83767700 83769000 16.43 7.76
chr2 83793100 83794100 16.77 9.74
chr2 83801900 83803100 17.10 8.77
chr2 83884600 83885600 16.44 8.15
chr2 83900000 83901000 17.11 9.52
chr2 84057100 84058100 18.64 3.95
chr2 84190200 84191300 16.66 8.70
chr2 84203000 84204300 15.87 9.28
chr2 84657100 84658100 16.66 6.86
chr2 84732400 84733600 16.91 2.28
chr2 84743000 84744000 16.41 8.59
chr2 84758000 84759000 17.72 4.72
chr2 84864700 84867900 16.11 3.63
chr2 84904100 84905100 16.36 7.02
chr2 84969000 84970500 17.97 0.25
chr2 84981700 84987600 15.69 7.28
chr2 84997300 84999800 16.78 2.52
chr2 85097300 85098800 14.03 4.66
chr2 85147200 85148500 16.26 10.09
chr2 85251700 85252700 16.22 4.99
chr2 85329300 85330300 16.83 10.06
chr2 85386500 85387600 17.26 9.15
chr2 85413000 85414000 17.69 10.74
chr2 85612900 85613900 16.53 1.09
chr2 85665600 85666600 16.92 10.00
chr2 85694600 85695700 16.82 10.63
chr2 85715400 85716400 17.91 10.03
chr2 85717900 85718900 17.32 7.78
chr2 85765600 85766600 16.41 4.11
chr2 85785400 85786700 17.10 0.81
chr2 85934000 85936400 17.46 0.02
chr2 85940700 85941700 16.55 10.36
chr2 86090200 86091200 17.04 4.14
chr2 86234400 86235400 16.63 3.06
chr2 86262100 86263100 16.86 4.06
chr2 86307100 86308800 17.25 11.15
chr2 86350400 86355300 17.39 6.99
chr2 86387000 86388100 17.28 0.64
chr2 86451300 86454000 19.03 2.90
chr2 86521300 86522300 16.62 10.19
chr2 86554200 86555200 17.23 6.13
chr2 86569000 86573900 16.09 0.03
chr2 86637400 86638400 18.08 11.74
chr2 86666100 86667100 16.74 8.40
chr2 86720400 86721700 18.14 9.93
chr2 86754500 86755500 18.38 7.81
chr2 86867300 86868300 17.62 3.00
chr2 86892100 86893100 16.98 10.70
chr2 86957300 86958400 19.71 0.34
chr2 87060300 87062000 16.26 8.73
chr2 87091300 87092300 16.60 9.27
chr2 87280700 87281700 16.50 7.36
chr2 87339100 87340100 16.18 0.03
chr2 87478600 87479600 17.88 11.32
chr2 87515400 87516500 17.24 11.16
chr2 87537500 87540600 17.32 0.86
chr2 87607400 87608500 16.09 6.92
chr2 87745400 87746400 17.74 7.95
chr2 87773500 87774500 17.00 8.43
chr2 87806900 87807900 16.90 3.59
chr2 87835600 87836600 16.56 1.84
chr2 87850400 87851400 16.77 1.43
chr2 87913800 87914800 16.46 4.84
chr2 88047000 88048400 17.32 1.99
chr2 88062000 88063000 16.82 6.70
chr2 88129100 88130100 17.43 10.52
chr2 88188600 88189600 17.57 1.08
chr2 88384900 88385900 16.18 5.22
chr2 88443500 88444800 18.74 0.20
chr2 88710500 88711500 17.30 8.12
chr2 88806300 88810100 15.87 6.53
chr2 89007300 89008300 17.45 0.49
chr2 89102800 89103800 17.06 6.68
chr2 89117200 89118200 16.86 5.74
chr2 89317100 89318100 17.82 0.51
chr2 89365700 89366700 17.09 9.54
chr2 89584800 89585800 17.17 10.98
chr2 89607800 89608900 16.32 2.69
chr2 89629100 89630100 15.95 9.29
chr2 89776000 89777000 16.18 8.31
chr2 89893700 89896400 19.10 0.21
chr2 90044700 90045700 16.66 8.10
chr2 90109900 90111700 16.40 0.23
chr2 90124800 90126600 16.68 7.96
chr2 90146400 90147600 17.18 10.16
chr2 90364900 90365900 17.37 3.67
chr2 90442900 90443900 16.46 6.10
chr2 90497100 90498100 16.47 8.61
chr2 90631300 90632400 18.01 11.69
chr2 90640300 90645400 17.04 4.79
chr2 90797100 90798500 17.05 8.99
chr2 90826100 90827100 17.33 3.04
chr2 90896000 90897000 17.13 10.47
chr2 91185700 91186700 18.28 9.14
chr2 91228300 91229300 17.12 8.65
chr2 91303900 91304900 16.33 8.80
chr2 91332200 91333200 16.84 3.74
chr2 91348400 91354600 16.44 9.68
chr2 91418400 91419700 17.31 9.61
chr2 91482400 91483800 17.52 0.43
chr2 91572700 91573800 17.47 7.93
chr2 91620700 91621700 16.71 10.09
chr2 91649600 91650600 18.06 9.57
chr2 91657900 91662500 16.62 9.59
chr2 91684300 91686000 17.78 8.51
chr2 91729600 91730600 17.04 6.95
chr2 91811800 91814100 16.96 6.64
chr2 91867200 91868200 16.20 6.41
chr2 91917700 91918700 17.36 9.77
chr2 91997400 91998400 16.15 2.87
chr2 92054600 92055600 16.83 7.79
chr2 92102000 92103000 17.51 9.84
chr2 92205800 92206800 16.75 5.87
chr2 92308300 92309300 16.85 9.33
chr2 92352700 92353700 16.76 10.76
chr2 92527700 92528700 16.49 6.93
chr2 92547500 92548500 17.06 7.74
chr2 92679600 92681200 16.82 6.68
chr2 92924500 92925500 17.81 10.74
chr2 92974700 92975900 16.28 9.69
chr2 92991300 92993000 17.80 0.77
chr2 93125200 93126400 17.40 9.83
chr2 93150000 93151000 17.31 10.14
chr2 93446000 93447000 17.26 7.97
chr2 93557800 93558800 16.79 7.92
chr2 93591900 93592900 16.55 8.33
chr2 93695000 93696000 17.51 8.40
chr2 93718100 93720000 16.78 8.24
chr2 93829100 93831700 17.89 11.34
chr2 93898600 93900000 18.10 1.28
chr2 93972900 93974200 16.84 7.20
chr2 94070200 94071200 16.89 9.89
chr2 94080800 94081800 17.06 10.56
chr2 94132000 94133000 17.21 6.20
chr2 94182900 94185000 15.68 2.00
chr2 94204400 94205400 16.57 6.59
chr2 94256000 94257000 16.81 5.86
chr2 94257100 94259600 16.87 3.15
chr2 94408300 94409900 16.97 0.25
chr2 94429600 94430700 16.86 10.05
chr2 94577100 94578100 17.04 8.26
chr2 94603800 94604900 16.07 7.02
chr2 94769500 94770500 17.24 6.46
chr2 94891600 94892600 16.89 4.30
chr2 95079300 95081000 16.37 0.59
chr2 95208000 95209000 16.50 7.59
chr2 95483400 95484400 18.24 10.35
chr2 95520900 95521900 17.62 3.83
chr2 95582500 95589000 19.31 0.83
chr2 95780000 95781300 16.15 0.58
chr2 96066100 96067100 17.11 5.34
chr2 96391600 96392600 17.36 7.13
chr2 96450800 96451800 17.05 9.73
chr2 96493900 96494900 17.61 9.62
chr2 96615200 96616200 17.02 8.49
chr2 96916000 96917000 16.10 2.01
chr2 96984300 96985300 17.08 9.34
chr2 97216000 97217000 16.17 9.88
chr2 97236000 97237000 15.93 4.30
chr2 97237100 97238100 16.48 1.00
chr2 97301600 97302600 17.23 8.07
chr2 97501700 97502700 17.37 6.09
chr2 97542800 97543800 16.48 3.72
chr2 97560900 97561900 16.17 6.63
chr2 97828100 97829200 17.39 7.16
chr2 97980900 97983200 13.12 0.00
chr2 98024200 98025300 19.12 6.21
chr2 98237100 98241700 18.89 2.44
chr2 98290600 98295000 17.77 0.17
chr2 98366700 98369800 16.81 7.11
chr2 98484500 98485500 16.26 1.45
chr2 98595700 98596700 18.21 3.87
chr2 98634400 98635600 19.49 0.89
chr2 98654100 98655100 18.14 6.15
chr2 98657900 98663000 17.61 8.53
chr2 98754200 98755200 16.93 9.54
chr2 98908500 98914600 20.09 4.08
chr2 98917100 98918100 17.36 5.91
chr2 99073600 99074600 16.41 1.47
chr2 99154100 99156100 16.33 8.41
chr2 99159100 99160100 16.62 5.74
chr2 99187600 99189100 19.14 0.31
chr2 99298400 99299500 17.03 10.16
chr2 99434900 99435900 16.11 8.22
chr2 99487100 99488400 16.45 10.64
chr2 99528100 99529200 16.67 9.44
chr2 99657800 99658800 16.90 4.41
chr2 100286300 100289900 17.00 6.27
chr2 100534400 100535400 17.69 7.58
chr2 100623600 100625500 17.34 0.67
chr2 100664500 100666200 17.36 8.00
chr2 100689200 100690200 16.59 9.72
chr2 101049200 101052000 17.37 3.97
chr2 101181800 101182800 17.47 6.15
chr2 101272500 101273500 17.64 10.59
chr2 101434300 101435700 19.20 1.15
chr2 101471500 101472500 17.00 4.81
chr2 101477600 101478600 17.43 8.69
chr2 101924600 101925600 16.88 10.11
chr2 101958800 101959800 17.37 9.69
chr2 102411400 102414400 16.46 9.69
chr2 102560900 102562000 16.56 9.76
chr2 102837400 102838500 16.31 8.78
chr2 103070700 103071700 16.72 4.72
chr2 103249400 103250400 15.74 5.81
chr2 103271300 103272300 16.97 8.13
chr2 103293900 103296400 16.76 10.01
chr2 103297700 103298700 16.80 5.86
chr2 103346200 103348700 16.16 7.36
chr2 103413800 103414800 17.90 11.47
chr2 103525200 103526200 16.83 9.28
chr2 103570600 103572600 16.64 1.16
chr2 103599300 103600300 17.73 11.07
chr2 103642100 103645300 16.62 10.75
chr2 103661300 103662300 15.54 5.42
chr2 103724200 103725200 17.40 9.88
chr2 104074400 104075400 16.80 7.58
chr2 104165800 104166800 16.94 5.30
chr2 104276000 104277000 17.29 3.17
chr2 104428100 104429500 17.76 9.47
chr2 104614000 104617000 19.28 0.60
chr2 104637100 104645100 15.22 0.55
chr2 104723900 104724900 16.93 10.41
chr2 104788400 104790000 18.55 0.93
chr2 104966200 104967200 17.81 10.02
chr2 105036000 105037000 17.67 3.91
chr2 105051700 105055500 17.36 8.32
chr2 105130700 105131700 17.79 5.30
chr2 105186500 105187500 17.15 1.15
chr2 105199400 105200800 19.64 0.53
chr2 105316000 105317000 16.63 8.23
chr2 105319300 105320300 17.06 3.08
chr2 105445700 105446700 15.84 1.77
chr2 105513300 105514700 15.70 0.54
chr2 105651600 105652600 15.46 7.23
chr2 105670300 105674800 14.93 4.77
chr2 105793700 105794800 17.16 1.47
chr2 105813000 105814000 17.79 5.17
chr2 106146200 106147200 16.06 8.37
chr2 106243900 106244900 17.94 2.08
chr2 106282500 106283600 17.62 10.93
chr2 106309200 106310200 16.95 8.22
chr2 106323500 106324500 17.62 7.70
chr2 106402800 106403800 17.48 4.69
chr2 106520500 106521500 17.83 10.91
chr2 106582600 106583600 17.93 0.92
chr2 106599600 106600600 16.99 2.57
chr2 106937100 106944600 17.11 2.89
chr2 107425800 107426800 16.29 9.95
chr2 107449800 107450800 17.06 10.56
chr2 107537300 107545900 16.86 3.04
chr2 107790200 107791200 16.31 10.59
chr2 107849800 107851000 17.78 1.29
chr2 107927700 107928700 16.69 5.51
chr2 107983500 107984700 18.92 1.71
chr2 108134600 108135600 16.48 5.60
chr2 108241500 108242500 15.37 2.18
chr2 108298500 108299700 16.66 10.51
chr2 108469000 108470100 17.07 10.25
chr2 108644700 108645700 17.39 2.27
chr2 108715100 108716100 17.11 9.77
chr2 109135700 109136700 17.24 4.95
chr2 109137100 109138100 17.19 5.01
chr2 109262400 109263400 16.67 4.81
chr2 109371800 109372800 16.76 10.87
chr2 109610800 109612200 15.47 5.03
chr2 109618400 109619400 16.34 5.57
chr2 109849300 109850400 17.21 2.84
chr2 109881600 109882600 17.81 4.66
chr2 110025700 110027800 17.21 2.84
chr2 110084300 110085300 16.47 10.41
chr2 110143100 110144100 16.99 2.60
chr2 110358600 110359600 17.08 3.74
chr2 110407200 110408200 16.49 9.08
chr2 110453600 110454700 16.02 9.86
chr2 110475400 110476700 17.49 9.73
chr2 110709300 110710800 17.35 0.69
chr2 110752500 110753500 16.96 7.60
chr2 110881000 110882000 16.33 4.91
chr2 111334600 111337000 16.17 4.23
chr2 111384800 111388100 15.25 3.35
chr2 111635100 111636700 17.42 6.36
chr2 111668300 111677000 17.79 3.13
chr2 111677100 111678600 13.30 0.05
chr2 111727600 111728800 19.81 1.26
chr2 111882200 111883300 17.84 11.40
chr2 112465800 112466900 16.42 10.58
chr2 112531900 112534200 15.57 6.36
chr2 112797600 112799800 16.70 0.69
chr2 112817600 112818600 15.77 9.49
chr2 112979300 112980300 16.22 10.32
chr2 113083300 113084300 16.24 5.36
chr2 113231200 113232800 16.88 9.64
chr2 113290100 113291100 17.09 7.32
chr2 113435300 113436300 17.68 6.87
chr2 113477900 113478900 16.25 0.32
chr2 113506600 113507900 18.77 11.02
chr2 113617100 113618100 16.72 3.30
chr2 114052400 114053400 16.66 9.51
chr2 114288000 114289000 17.40 10.18
chr2 114415000 114416000 16.96 6.06
chr2 114433800 114434800 17.38 11.04
chr2 114514400 114515700 16.60 0.42
chr2 114564200 114565200 16.40 8.29
chr2 114730400 114731800 18.30 11.75
chr2 114937800 114938800 17.41 7.51
chr2 115274800 115275800 16.73 10.75
chr2 115486100 115487100 16.30 6.56
chr2 115505200 115506200 16.57 5.00
chr2 115659900 115661200 20.64 0.21
chr2 115689500 115690500 17.51 2.12
chr2 115734200 115735200 17.35 2.80
chr2 115804900 115805900 18.37 6.37
chr2 115928700 115930000 17.84 11.57
chr2 116207000 116208000 17.36 6.56
chr2 116545500 116546500 16.31 3.46
chr2 116806000 116807000 15.52 5.89
chr2 116943900 116945200 17.61 9.02
chr2 117010100 117011100 17.23 5.27
chr2 117151200 117152200 17.01 10.23
chr2 117205900 117206900 16.91 8.78
chr2 117430000 117431000 16.40 10.01
chr2 117451600 117452600 16.72 9.22
chr2 117952700 117953700 16.96 4.66
chr2 118004200 118005200 16.98 4.50
chr2 118173100 118174100 17.32 9.94
chr2 118519300 118521600 17.06 0.58
chr2 118741000 118742100 15.27 2.33
chr2 118879900 118882000 20.63 0.29
chr2 118927600 118929100 15.59 0.39
chr2 118960500 118961500 17.41 7.77
chr2 119037600 119038800 16.45 9.91
chr2 119108100 119109300 15.92 0.65
chr2 119306800 119307800 16.39 1.58
chr2 119369400 119370400 16.34 2.89
chr2 119432200 119433200 17.63 7.84
chr2 119484600 119486500 18.73 9.65
chr2 119797100 119798100 15.82 5.14
chr2 120018600 120020100 17.53 0.14
chr2 120192900 120193900 16.57 5.82
chr2 120272700 120273700 16.36 10.31
chr2 120320300 120322200 16.55 7.93
chr2 120408300 120409300 16.57 8.26
chr2 120452100 120453700 18.54 0.06
chr2 120482300 120484300 16.40 9.69
chr2 120498000 120499800 16.86 7.92
chr2 120737200 120739100 16.80 0.38
chr2 120807900 120810200 17.04 4.70
chr2 121004700 121005700 16.51 7.84
chr2 121136000 121137000 16.45 10.09
chr2 121792500 121793900 17.62 1.26
chr2 121802900 121805200 16.56 1.60
chr2 121939600 121940600 16.69 6.07
chr2 122145500 122146500 17.26 11.04
chr2 122318200 122320100 15.25 6.28
chr2 122394700 122396200 16.05 5.02
chr2 122498100 122499100 17.02 9.24
chr2 122689500 122692300 16.83 2.93
chr2 123017500 123019100 17.09 0.17
chr2 123071700 123072700 16.06 5.48
chr2 123179300 123180600 17.27 0.30
chr2 123214300 123215300 16.23 7.14
chr2 123305300 123306300 17.06 9.56
chr2 123416000 123417000 15.44 6.45
chr2 123739600 123741200 17.14 1.93
chr2 123764100 123766300 17.31 8.83
chr2 123976000 123977000 16.61 5.82
chr2 123997200 123998200 16.68 8.36
chr2 124053400 124057000 17.22 0.88
chr2 124093500 124094800 16.59 10.54
chr2 124165500 124166500 16.57 9.73
chr2 124414500 124415600 16.95 10.35
chr2 124469900 124473900 16.46 10.07
chr2 124556000 124557000 16.90 5.32
chr2 124738700 124739700 16.45 10.13
chr2 124759400 124760400 16.83 10.58
chr2 124822900 124823900 17.32 8.47
chr2 125048700 125049700 16.90 7.64
chr2 125113800 125114800 16.80 9.77
chr2 125187300 125188300 17.47 2.88
chr2 125200000 125201000 16.38 9.40
chr2 125291500 125295500 16.20 5.12
chr2 125345300 125346500 18.13 0.50
chr2 125583600 125584700 16.78 3.44
chr2 125628800 125629800 17.03 7.16
chr2 125664400 125665400 17.20 8.47
chr2 126078100 126079100 18.12 6.94
chr2 126302800 126305900 16.78 5.71
chr2 126400900 126401900 16.13 8.54
chr2 126817400 126819400 17.86 1.21
chr2 126842400 126843800 17.37 8.63
chr2 127042300 127043900 19.05 0.54
chr2 127109800 127111500 18.81 0.48
chr2 127156000 127157000 16.78 8.34
chr2 127185300 127186300 17.54 4.74
chr2 127380700 127384700 16.39 6.22
chr2 127402200 127403200 17.47 10.84
chr2 127491100 127492600 18.20 0.45
chr2 127516000 127517000 16.22 8.85
chr2 127711100 127712300 17.19 0.00
chr2 127718500 127719500 16.76 8.89
chr2 127817200 127819400 17.25 0.51
chr2 127927900 127929000 16.40 5.03
chr2 128059800 128060800 16.46 9.07
chr2 128260200 128261200 17.59 10.32
chr2 128348600 128349600 16.98 0.51
chr2 128457100 128458100 16.94 0.00
chr2 128650100 128651900 17.72 0.30
chr2 128818100 128819100 17.79 10.74
chr2 128845200 128846200 18.42 4.14
chr2 128865200 128867400 16.77 0.00
chr2 129171300 129174300 18.41 0.13
chr2 129185300 129186300 16.97 8.30
chr2 129389100 129393100 17.62 0.01
chr2 129452100 129453100 16.43 8.63
chr2 129496000 129497000 17.22 9.28
chr2 129592000 129594500 16.23 10.20
chr2 129615600 129616600 16.70 7.20
chr2 129655500 129656500 17.12 9.65
chr2 129721300 129722600 17.36 9.32
chr2 129937100 129938100 16.83 10.11
chr2 130020600 130022800 17.59 10.68
chr2 130190200 130192200 15.64 9.43
chr2 130450000 130451000 17.92 9.32
chr2 130484700 130485700 16.45 3.99
chr2 130549500 130550500 17.08 5.72
chr2 130619700 130620700 17.29 7.06
chr2 130660000 130661000 16.85 2.99
chr2 130699400 130701500 18.89 0.61
chr2 130788800 130789800 17.24 10.89
chr2 131110100 131111100 16.46 5.65
chr2 131215300 131216300 16.90 5.21
chr2 131318700 131319800 15.86 4.09
chr2 131357800 131358800 16.66 10.78
chr2 131414500 131415500 17.44 1.84
chr2 131475500 131476500 16.99 7.18
chr2 131593100 131594400 16.97 3.92
chr2 131597100 131598100 16.94 5.92
chr2 131825600 131827600 17.98 0.45
chr2 131858600 131859600 16.23 7.07
chr2 132013200 132014200 17.45 4.80
chr2 132144300 132145300 18.19 9.48
chr2 132214500 132215500 16.75 7.96
chr2 132248100 132249100 16.49 1.25
chr2 132336000 132337000 16.50 8.19
chr2 132340200 132342400 17.48 0.01
chr2 132515900 132516900 16.53 3.87
chr2 132548400 132549400 16.53 10.55
chr2 132589400 132597000 17.40 8.81
chr2 132633000 132634000 16.56 6.48
chr2 132683400 132684500 17.71 1.42
chr2 132794600 132795800 17.95 0.32
chr2 132799600 132800600 18.25 4.35
chr2 132853700 132854700 16.60 5.79
chr2 132874700 132875700 16.53 2.68
chr2 133095100 133096200 16.40 2.82
chr2 133146000 133147200 15.99 1.25
chr2 133324500 133325500 16.83 10.18
chr2 133486300 133487300 16.52 2.51
chr2 133540500 133541700 17.53 0.48
chr2 133611700 133613100 16.83 10.20
chr2 133645800 133646800 16.30 4.35
chr2 133690500 133691500 16.38 9.69
chr2 134146900 134147900 16.65 7.98
chr2 134236000 134237000 17.57 5.88
chr2 134494200 134495500 18.96 0.60
chr2 134854000 134855000 16.63 6.57
chr2 135159100 135160100 16.80 8.44
chr2 135288200 135289200 17.36 9.37
chr2 135327000 135328700 16.58 10.72
chr2 135677200 135678200 17.44 5.89
chr2 135864200 135867200 17.38 0.36
chr2 135994800 135995800 16.96 10.33
chr2 136054700 136055700 16.73 5.84
chr2 136124400 136125400 16.74 4.45
chr2 136211900 136216300 17.84 0.24
chr2 136219100 136220100 16.76 10.39
chr2 136251100 136255500 17.29 6.21
chr2 136324300 136325300 16.51 4.16
chr2 136464800 136465800 16.14 1.90
chr2 136538300 136541300 17.26 0.12
chr2 136625400 136627800 20.35 0.90
chr2 136741700 136742700 17.53 10.90
chr2 136875400 136877000 19.46 0.03
chr2 136944700 136946900 17.30 5.49
chr2 137325400 137327000 17.22 3.35
chr2 137712000 137713000 16.93 9.40
chr2 137849200 137850800 16.03 0.47
chr2 137983000 137984000 17.16 5.76
chr2 138006100 138007100 16.43 8.07
chr2 138137700 138138700 16.92 8.92
chr2 138189900 138191400 16.27 3.32
chr2 138240100 138241200 16.81 10.83
chr2 138326600 138327600 16.71 9.60
chr2 138352000 138353000 15.98 2.68
chr2 138384400 138385400 16.84 4.58
chr2 138583100 138584100 17.06 9.64
chr2 138613500 138614500 16.31 3.16
chr2 138718200 138719700 17.79 10.28
chr2 138910700 138911700 16.71 8.81
chr2 138988500 138989500 15.70 5.55
chr2 139200100 139201100 15.66 1.47
chr2 139277400 139278400 16.33 5.47
chr2 139401900 139402900 15.93 1.74
chr2 139501000 139502000 16.58 2.43
chr2 139534700 139535700 16.26 2.73
chr2 139544100 139545100 17.58 10.69
chr2 139563400 139566200 16.37 9.91
chr2 139596000 139597000 16.27 9.15
chr2 139597100 139598100 16.69 10.60
chr2 139743000 139744000 17.02 9.52
chr2 139915400 139917000 17.10 1.19
chr2 139917100 139920900 16.68 2.13
chr2 139943500 139944500 16.70 10.70
chr2 140024600 140026300 16.49 9.16
chr2 140392600 140393600 17.30 3.95
chr2 140557200 140558200 17.03 8.32
chr2 140615000 140616000 17.27 1.40
chr2 140777100 140778100 17.06 3.54
chr2 140832500 140833500 16.32 1.53
chr2 140965800 140966800 16.98 9.57
chr2 141110000 141111000 17.32 10.64
chr2 141128400 141134500 15.71 5.44
chr2 141158900 141159900 16.32 5.91
chr2 141648900 141650000 16.70 0.14
chr2 141747500 141748600 17.22 9.45
chr2 141908700 141909700 17.04 5.82
chr2 141917800 141918800 15.96 0.87
chr2 142303500 142304500 16.73 10.13
chr2 142495200 142496200 16.68 10.07
chr2 142619800 142620800 16.08 6.60
chr2 142750800 142757000 17.11 3.22
chr2 142789100 142790400 16.15 1.84
chr2 142818200 142819200 16.96 9.08
chr2 142964500 142969900 18.83 5.22
chr2 143467100 143468300 17.61 9.09
chr2 143523600 143524600 17.26 7.77
chr2 143673600 143674800 18.86 1.46
chr2 143677100 143678100 17.27 0.72
chr2 143744100 143749500 16.16 1.69
chr2 143936000 143937000 16.39 4.32
chr2 143937100 143938100 16.66 2.32
chr2 144040900 144041900 15.93 4.70
chr2 144237500 144238500 18.65 4.94
chr2 144322900 144323900 17.60 9.15
chr2 144406400 144407400 16.20 9.47
chr2 144887000 144888000 17.47 1.70
chr2 144941100 144942100 16.12 5.18
chr2 144963300 144964700 19.21 0.22
chr2 144989600 144990600 16.88 9.52
chr2 145100400 145101400 16.88 10.70
chr2 145119400 145120400 16.73 6.94
chr2 145193100 145194100 16.97 8.71
chr2 145310800 145312500 17.15 11.14
chr2 145579500 145580700 17.21 8.48
chr2 145653500 145654500 16.50 9.18
chr2 145693800 145694900 17.22 9.44
chr2 145893600 145894600 15.99 2.31
chr2 146014500 146015500 15.98 7.48
chr2 146044400 146045800 17.13 8.37
chr2 146193900 146197000 17.61 0.02
chr2 146199500 146209000 19.78 9.47
chr2 146607200 146608200 17.96 4.56
chr2 146632900 146635000 20.19 0.36
chr2 146674300 146675300 16.89 8.53
chr2 146751300 146753900 16.21 0.39
chr2 146851400 146853100 18.02 5.98
chr2 146972700 146973700 16.64 3.71
chr2 147007700 147008700 16.28 9.81
chr2 147117700 147119700 17.46 10.08
chr2 147228900 147232700 16.37 7.79
chr2 147249800 147251200 16.50 9.21
chr2 147477100 147479800 16.05 8.19
chr2 147498200 147499200 16.82 7.47
chr2 147526500 147527500 15.81 1.49
chr2 147603900 147604900 15.98 5.09
chr2 147629400 147630600 16.72 10.14
chr2 147804200 147805300 16.29 1.26
chr2 147904200 147905200 16.30 6.42
chr2 147946300 147947300 17.06 5.22
chr2 148132800 148134100 17.31 7.39
chr2 148421800 148422800 16.55 1.27
chr2 148527900 148529000 16.19 10.21
chr2 148626500 148627500 17.41 5.31
chr2 148664200 148665400 16.63 8.25
chr2 148710600 148711600 17.08 9.52
chr2 148757300 148758600 19.39 1.00
chr2 148811700 148812700 17.35 7.65
chr2 148930000 148931000 16.53 9.68
chr2 148985500 148986500 16.68 10.70
chr2 149259200 149260200 16.03 4.36
chr2 149283900 149284900 16.10 6.05
chr2 149426200 149427200 17.46 10.87
chr2 149461400 149467300 16.71 5.35
chr2 149718200 149719200 17.27 6.55
chr2 150006300 150007400 18.04 0.00
chr2 150035100 150036900 16.86 2.77
chr2 150037100 150039400 16.34 1.33
chr2 150063100 150064100 17.01 9.65
chr2 150097500 150098600 16.53 8.41
chr2 150184700 150185700 17.07 6.10
chr2 150279300 150280300 17.12 9.38
chr2 150307400 150308400 17.09 4.09
chr2 150373900 150374900 16.75 4.33
chr2 150493300 150494300 16.99 2.09
chr2 150527800 150537000 15.82 2.83
chr2 151102400 151112300 13.98 2.87
chr2 151132100 151133100 17.48 10.73
chr2 151198200 151199600 16.58 0.52
chr2 151233800 151234800 17.40 10.30
chr2 151364400 151365400 16.31 8.95
chr2 151397100 151398100 16.11 5.79
chr2 151462700 151464000 17.42 5.54
chr2 151688000 151689100 16.97 5.14
chr2 151753600 151754600 17.11 10.34
chr2 151844300 151845300 16.14 3.07
chr2 152058400 152059400 16.87 9.37
chr2 152123400 152125300 16.71 0.48
chr2 152168000 152169000 17.10 10.85
chr2 152213200 152214700 18.05 7.79
chr2 152217100 152219700 15.72 0.13
chr2 152530300 152531300 15.60 7.78
chr2 152645200 152646500 17.18 8.95
chr2 152697700 152703800 17.81 6.46
chr2 152735100 152736100 17.25 3.25
chr2 152765800 152770300 17.16 10.37
chr2 152818300 152819400 17.42 2.12
chr2 152870700 152871800 17.14 10.22
chr2 152894900 152895900 17.96 11.36
chr2 153049800 153050800 17.51 11.29
chr2 153282300 153283500 16.49 0.57
chr2 153478500 153479500 17.55 6.70
chr2 153566300 153567300 17.27 4.81
chr2 153772100 153773200 16.62 3.85
chr2 153795900 153796900 16.55 3.43
chr2 153828000 153829000 16.95 6.47
chr2 153918900 153920200 17.80 0.24
chr2 153951000 153952000 16.79 4.10
chr2 154024300 154025300 16.79 4.43
chr2 154078700 154079700 17.21 7.53
chr2 154109800 154110800 16.34 10.10
chr2 154149100 154150400 16.47 0.55
chr2 154541500 154542900 16.26 8.08
chr2 154623900 154624900 16.28 4.90
chr2 154737900 154738900 16.75 1.89
chr2 154762100 154763100 16.64 1.81
chr2 154882300 154883300 16.49 9.82
chr2 154901000 154902000 16.59 5.70
chr2 155306800 155307800 16.57 5.09
chr2 155486500 155487500 16.61 9.41
chr2 155557100 155558100 17.95 4.72
chr2 155931400 155932400 17.20 5.44
chr2 156037100 156041800 18.21 0.13
chr2 156214500 156215600 17.99 7.47
chr2 156246200 156247400 16.55 2.28
chr2 156273500 156274500 16.93 1.98
chr2 156306400 156308200 16.42 9.26
chr2 156461800 156462800 16.08 1.09
chr2 156631200 156632400 15.94 8.62
chr2 156691600 156692600 16.62 5.58
chr2 156732700 156734200 17.23 0.54
chr2 156757500 156758500 16.48 3.78
chr2 156785300 156786300 17.47 6.38
chr2 156940500 156941500 17.11 7.13
chr2 156999200 157000200 16.33 6.73
chr2 157075700 157076800 17.39 10.42
chr2 157286200 157287200 17.64 8.65
chr2 157337400 157338400 17.67 10.09
chr2 157425600 157426600 16.92 8.21
chr2 157551900 157552900 17.42 10.28
chr2 157599300 157600300 16.69 8.68
chr2 157646800 157647800 16.48 4.50
chr2 157674100 157675100 15.72 3.14
chr2 157740300 157741300 16.51 9.02
chr2 157839600 157840600 16.82 10.49
chr2 158031200 158032700 16.15 9.95
chr2 158108200 158109300 18.57 7.02
chr2 158171100 158172100 17.18 10.15
chr2 158281600 158282700 17.12 0.00
chr2 158748100 158749100 17.19 10.84
chr2 158797100 158798100 16.98 9.74
chr2 158860700 158862100 17.78 10.03
chr2 158913900 158914900 16.21 3.47
chr2 158917100 158918100 17.59 1.12
chr2 159227700 159228700 17.05 7.47
chr2 159304400 159305600 16.93 8.92
chr2 159322400 159323400 16.88 6.53
chr2 159376000 159377000 16.84 5.70
chr2 159377100 159379000 17.55 10.91
chr2 159422500 159423500 18.80 2.29
chr2 159464200 159465200 17.11 7.36
chr2 159480000 159481000 17.08 10.65
chr2 159595100 159596200 16.10 2.83
chr2 159678000 159685200 19.01 3.11
chr2 159806400 159807400 16.91 3.09
chr2 159934400 159935400 17.37 10.17
chr2 159937400 159938400 16.42 6.95
chr2 160481500 160482500 16.80 8.91
chr2 160512000 160513000 17.27 9.40
chr2 160532600 160533700 17.08 10.77
chr2 160773700 160774700 16.76 5.99
chr2 160943900 160944900 16.91 5.89
chr2 160970600 160971600 16.74 6.95
chr2 161040500 161041500 16.61 6.45
chr2 161058400 161060500 18.11 2.12
chr2 161282200 161283200 17.13 9.66
chr2 161650100 161651100 17.88 6.42
chr2 161748500 161749500 17.30 8.88
chr2 161814200 161815300 17.37 11.25
chr2 161946300 161947400 16.58 4.67
chr2 161968700 161977000 16.04 5.18
chr2 161977100 161978100 17.19 11.03
chr2 162042000 162043000 17.02 5.52
chr2 162162900 162163900 16.86 7.92
chr2 162217100 162220100 17.65 3.92
chr2 162304600 162305800 17.33 10.56
chr2 162445500 162446500 17.08 6.17
chr2 162497200 162499000 15.78 9.95
chr2 162567700 162568700 16.74 0.27
chr2 162645100 162646100 17.66 10.43
chr2 162669600 162671300 17.70 0.51
chr2 162701600 162703100 17.31 9.05
chr2 162754700 162755700 15.71 7.29
chr2 162920600 162921700 16.35 7.62
chr2 163058100 163059100 16.09 4.70
chr2 163111800 163113000 16.97 10.08
chr2 163130500 163133800 17.21 4.10
chr2 163160600 163161700 16.34 5.87
chr2 163234300 163235400 16.16 0.90
chr2 163487100 163488100 16.70 9.62
chr2 163609000 163610000 16.94 10.28
chr2 163663600 163664600 17.27 7.04
chr2 163738200 163739200 16.44 6.54
chr2 163874900 163876100 16.08 10.44
chr2 163938700 163939800 16.36 9.85
chr2 163990200 163991300 16.75 10.23
chr2 164046700 164050000 17.56 0.62
chr2 164194900 164195900 17.25 9.95
chr2 164267300 164268300 16.99 8.60
chr2 164294400 164295400 17.16 3.88
chr2 164313400 164314400 17.08 9.68
chr2 164337100 164338100 17.52 0.66
chr2 164440800 164441800 17.58 7.68
chr2 164649000 164650100 16.26 8.60
chr2 164768000 164770000 19.25 0.54
chr2 164785700 164786700 17.85 8.01
chr2 164835000 164836000 16.14 4.84
chr2 164894500 164895500 16.61 4.82
chr2 164943600 164944600 16.34 8.40
chr2 165026800 165030000 16.23 0.08
chr2 165047600 165048600 16.44 2.17
chr2 165126800 165127800 16.43 4.36
chr2 165186600 165187600 17.58 9.03
chr2 165318700 165319800 17.16 8.63
chr2 165344500 165345500 18.05 6.11
chr2 165378400 165379400 17.73 2.98
chr2 165447300 165448300 16.53 1.69
chr2 165497100 165498100 16.27 3.38
chr2 165520100 165521300 17.01 10.81
chr2 165544400 165545800 15.58 9.58
chr2 165575800 165577000 15.84 0.25
chr2 165628300 165629400 17.79 5.88
chr2 165733800 165734800 17.17 10.30
chr2 165737100 165738100 18.01 2.22
chr2 165801200 165802200 16.17 6.81
chr2 165849600 165850700 17.74 11.44
chr2 165880400 165881400 17.49 10.57
chr2 165935800 165936800 17.10 5.38
chr2 166161400 166162400 17.59 10.41
chr2 166230600 166231600 17.13 8.65
chr2 166311500 166312700 16.02 0.68
chr2 166444300 166445500 17.31 0.47
chr2 166462000 166463000 16.76 3.34
chr2 166520300 166521300 17.23 4.79
chr2 166705300 166713500 18.24 3.17
chr2 166809500 166810500 17.89 10.32
chr2 166958100 166967900 14.60 7.12
chr2 167020100 167021100 18.33 11.79
chr2 167071700 167077000 16.68 0.00
chr2 167238100 167239100 16.88 5.70
chr2 167291200 167292200 16.91 2.23
chr2 167308400 167309400 16.95 9.16
chr2 167406400 167407400 17.59 8.15
chr2 167445800 167446800 17.24 10.12
chr2 167461400 167462400 16.50 10.47
chr2 167573300 167575300 16.65 9.89
chr2 167748700 167749700 16.75 5.06
chr2 167835200 167836200 17.11 6.98
chr2 167845500 167846500 16.93 7.79
chr2 167928200 167929200 16.90 3.30
chr2 167961500 167962600 16.16 9.78
chr2 168373800 168375000 16.39 9.74
chr2 168418200 168419200 16.43 2.09
chr2 168530600 168531700 16.31 9.14
chr2 168631500 168632500 17.13 7.25
chr2 168737100 168742700 15.95 7.38
chr2 168796000 168797000 17.38 9.90
chr2 168810800 168814800 17.28 5.34
chr2 169039500 169040500 17.30 0.16
chr2 169068200 169070200 16.28 2.91
chr2 169153900 169155000 17.26 2.30
chr2 169191900 169192900 16.93 8.59
chr2 169506400 169507400 18.17 5.70
chr2 169623200 169624200 16.06 4.06
chr2 169723500 169729100 19.30 9.01
chr2 169854900 169856400 17.24 0.37
chr2 169863200 169864200 17.25 4.84
chr2 170080500 170081500 16.58 7.18
chr2 170337500 170338500 15.82 6.55
chr2 170384700 170385700 16.07 4.16
chr2 170423000 170424000 17.29 7.07
chr2 170437100 170438100 16.50 8.31
chr2 170515600 170516600 17.72 6.83
chr2 170620900 170622700 15.74 3.77
chr2 170643300 170645100 16.76 7.92
chr2 170659200 170660200 16.21 8.04
chr2 170758100 170759100 17.25 8.68
chr2 170839100 170840100 16.12 10.14
chr2 170867600 170868600 17.10 10.25
chr2 170922800 170924000 16.48 6.62
chr2 170994400 170997000 16.18 2.49
chr2 171000800 171001800 15.57 6.08
chr2 171242500 171243500 16.20 7.91
chr2 171265000 171266000 16.02 2.81
chr2 171279800 171282800 15.81 4.46
chr2 171308200 171309400 17.26 3.28
chr2 171324500 171325600 16.45 9.02
chr2 171350000 171351000 16.71 7.41
chr2 171419400 171420500 16.27 5.27
chr2 171493800 171494800 16.34 5.16
chr2 171737100 171738100 17.30 9.88
chr2 171863800 171864800 17.17 4.10
chr2 171928400 171929400 16.98 7.84
chr2 171938600 171940700 17.32 1.67
chr2 171967800 171968800 17.70 9.65
chr2 172147300 172148300 17.97 9.28
chr2 172251000 172252000 17.63 8.89
chr2 172331100 172332200 17.54 6.41
chr2 172363500 172364500 17.50 4.11
chr2 172401200 172402200 17.74 1.52
chr2 172417800 172418900 17.78 8.03
chr2 172449900 172450900 17.59 11.32
chr2 172465200 172466200 15.18 0.57
chr2 172525200 172526200 16.04 5.80
chr2 172555400 172556400 17.06 9.75
chr2 172571700 172574200 17.96 0.41
chr2 172622700 172623800 16.59 9.12
chr2 172641900 172644300 16.86 1.07
chr2 172713700 172716300 17.05 7.51
chr2 172780300 172781300 16.70 10.03
chr2 172910200 172911500 17.16 5.87
chr2 172942900 172943900 16.64 7.53
chr2 173275900 173276900 17.29 1.37
chr2 173299900 173300900 18.45 8.70
chr2 173337900 173338900 18.10 1.40
chr2 173478800 173479900 15.94 9.27
chr2 173499200 173500200 16.64 7.26
chr2 173519800 173520800 17.31 9.79
chr2 173571900 173575800 17.82 10.91
chr2 173762500 173763500 16.98 8.85
chr2 173832700 173833700 17.20 4.02
chr2 173916000 173917000 17.52 6.01
chr2 173995400 173996400 16.78 6.70
chr2 173999400 174000400 16.28 5.63
chr2 174175800 174176800 18.75 5.03
chr2 174204400 174205800 17.14 6.21
chr2 174294400 174295400 17.29 8.88
chr2 174349600 174352600 16.68 8.87
chr2 174410300 174411300 16.42 5.88
chr2 174542600 174548900 16.71 7.51
chr2 174618200 174619800 18.28 0.55
chr2 174719200 174720200 17.98 5.97
chr2 174798000 174801100 16.61 7.58
chr2 174822200 174823400 17.45 0.44
chr2 174846300 174847300 16.77 7.50
chr2 174874900 174875900 17.12 4.60
chr2 175022700 175023700 16.60 3.14
chr2 175142900 175143900 15.68 2.24
chr2 175157100 175158100 16.69 3.86
chr2 175286300 175287300 16.45 6.41
chr2 175366000 175367000 16.44 9.77
chr2 175397200 175398200 18.16 3.15
chr2 175508200 175509200 17.02 9.37
chr2 175537100 175538600 16.57 9.43
chr2 175597300 175598300 17.15 2.42
chr2 175718800 175719800 16.47 10.58
chr2 175776000 175777000 16.79 7.33
chr2 175839100 175840100 17.06 4.52
chr2 175908000 175909000 16.54 10.38
chr2 176148800 176149800 16.58 8.86
[truncated: 549,461 more chars]
