# Supplementary material for: Excess of genomic defects in a woolly mammoth on Wrangel island
Source: PLoS Genet. 2017 Mar 2;13(3):e1006601. doi: 10.1371/journal.pgen.1006601 (PMC5333797; doi:10.1371/journal.pgen.1006601)
Supplement: S1 Data — (ZIP) [file pgen.1006601.s019.zip › SuppFiles/ENSLAFG00000000082.aln]

CLUSTAL 2.1 multiple sequence alignment


Loxodonta       ATGAAGTTGAAGGTGCCCGCCCCCTGCGCGGCCGGCGCGAACAAGGCAGCTGGCGACCTG
Wrangel         ATGAAGTTGAAGGTGCCCGCCCCCTGCGCGGCCGGCGCGAACAAGGCAGCTGGCGACCTG
                ************************************************************

Loxodonta       GAGGGCACGGGCAGCAACAACGTCCTGTCCCCGCTGTCGGCGGGCAGCGACGACTCCCTT
Wrangel         GAGGGCACGGGCAGCAACAACGTCCTGTCCCCGCTGTCGGCGGGCAGCGACGACTCCCTT
                ************************************************************

Loxodonta       GGCTCGGACGGAGACTGTGCAGCCAACAGCCCGGCGGCGGACGGCGGCACCGGAGTGCCA
Wrangel         GGCTCGGACGGAGACTGTGCAGCCAACAGCCCGGCGGCGGACGGCGGCACCGGAATGCCA
                ****************************************************** *****

Loxodonta       GCGGGCGGCGGGCCTGGCGCAGAGGAGGAGGACCCGGTGGCGACGGGCGGCCAGGAGGGT
Wrangel         GCGGGCGGCGGGCCTGGCGCAGAGGAGGAGGACCCGGTGGCGACCGGCGGCCAGGAGGGT
                ******************************************** ***************

Loxodonta       GGTCGCGGCAAACCGTACACACGACGGCCCAAGCCCCCGTACTCGTACATCGCGCTTATT
Wrangel         GGTCGCGGCAAACCGTACACACGACGGCCCAAGCCCCCGTACTCGTACATCGCGCTTATT
                ************************************************************

Loxodonta       GCCATGGCCATCCGCGACTCCGCGGGCGGGCGCCTGACGCTGAAGATCAACGAGTATCTC
Wrangel         GCCATGGCCATCCGCGACTCCGCGGGCGGGCGCCTGACGCT-AAGATCAACGAGTATCTC
                ***************************************** ******************

Loxodonta       ATGGGCAAGTTTCCCTTCTTCCGAGGCAGCTACACGGGCTGGCGCAACTCGGTGCGCCAC
Wrangel         ATGGGCAAGTTTCCCTTCTTCCGAGGCAGCTACACGGGCTGGCGCAACTCGGTGCGCCAC
                ************************************************************

Loxodonta       AATCTCTCGCTCAACGACTGCTTCGTCAAAGTGCTGCGCGACCCCTCGCGGCCCTGGGGC
Wrangel         AATCTCTCGCTCAACGACTGCTTCGTCAAAGTGCTGCGCGACCCCTCGCGGCCCTGGGGC
                ************************************************************

Loxodonta       AAGGACAACTACTGGATGCTCAATCCCAACAGCGAGTACACCTTCGCGGACGGAGTCTTC
Wrangel         AAGGACAACTACTGGATGCTCAATCCCAACAGCGAGTACACCTTCGCGGACGGAGTCTTC
                ************************************************************

Loxodonta       CGCCGCCGCCGCAAGCGCCTTGGGCACAGGGCCGCCGCCCCGGCGGCTATGCTGCGGCCG
Wrangel         CGCCGCCGCCGCAAGCGCCTTGGGCACAAGGCCGCCGCCCCGGCGGCTATGCTGCGGCCG
                **************************** *******************************

Loxodonta       GAGGAGGACCCGGTCCAGCCCGCCGCAGCGGCCGTTCCTGGCCCCTCGCCTGCCCGCCAG
Wrangel         GAGGAGGACCCGGTCCAGCCCGCCGCAGCCGCCGTTCCTGGCCCCTCGCCTGCCCGCCAG
                ***************************** ******************************

Loxodonta       GACAGCGCGAGCCCCGCGGGCAAGTTCTCCAGCTCCTTCGCTATCGACAGCATCCTCAGC
Wrangel         GACAGCGCGAGCCCCGCGGGCAAGTTCTCCAGCTCCTTCGCTATCGACAGCATCCTCAGC
                ************************************************************

Loxodonta       AAGCCCTTCCGCAGCCGCCGCGAGCCGGGCGCGGACGCCGAGGCGCGCCTGCCGCTCTAC
Wrangel         AAGCCCTTCCGCAGCCGCCGCGAGCCGGGCGCGGACGCCGAGGCGCGCCTGCCGCTCTAC
                ************************************************************

Loxodonta       GCTTTCGGGGCACGCGAGCCGGCGCTGCTGCTGGGCGCGCGGGCTGGGGAGGCACCGCCC
Wrangel         GCTTTCGGGGCACGCGAGCCGGCGCTGCTGCTGGGCGCGCGGGCTGGGGAGGCACCGCCC
                ************************************************************

Loxodonta       CTCCTGCTCGCCTCCTTGGCCTCCTTCGCCACCCGCGAGCCCTTTCGAGGCCCTTTGGCC
Wrangel         CTCCTGCTCGCCTCCTTGGCCTCCTTCGCCACCCGCGAGCCCTTTCGAGGCCCTTTGGCC
                ************************************************************

Loxodonta       GGGGACTGCTCGCCCCCGTGCTGCCCCCTGCGGCTGCCCGGCGCCTTGCAGGCGGCCCTG
Wrangel         GAGGACTGCTCGCCCCCGTGCTGCCCCCTGCGGCTGCCCGGCGCCTTGCAGGCGGCCCTG
                * **********************************************************

Loxodonta       GCCTGCGGCCCCGGCGCCTATCAGCCGGGCCCGGCGGAGACGCTGCTGGCTTGA
Wrangel         GCCTGCGGCCCCGGCGCCTATCAGCCGGGCCCGGCGGAGACGCTGCTGGCTTGA
                ******************************************************
