# Supplementary material for: Excess of genomic defects in a woolly mammoth on Wrangel island
Source: PLoS Genet. 2017 Mar 2;13(3):e1006601. doi: 10.1371/journal.pgen.1006601 (PMC5333797; doi:10.1371/journal.pgen.1006601)
Supplement: S1 Data — (ZIP) [file pgen.1006601.s019.zip › SuppFiles/ENSLAFG00000000082.P964]

>Loxodonta africana
ATGAAGTTGAAGGTGCCCGCCCCCTGCGCGGCCGGCGCGAACAAGGCAGCTGGCGACCTGGAGGGCACGGGCAGCAACAACGTCCTGTCCCCGCTGTCGGCGGGCAGCGACGACTCCCTTGGCTCGGACGGAGACTGTGCAGCCAACAGCCCGGCGGCGGACGGCGGCACCGGAGTGCCAGCGGGCGGCGGGCCTGGCGCAGAGGAGGAGGACCCGGTGGCGACGGGCGGCCAGGAGGGTGGTCGCGGCAAACCGTACACACGACGGCCCAAGCCCCCGTACTCGTACATCGCGCTTATTGCCATGGCCATCCGCGACTCCGCGGGCGGGCGCCTGACGCTGAAGATCAACGAGTATCTCATGGGCAAGTTTCCCTTCTTCCGAGGCAGCTACACGGGCTGGCGCAACTCGGTGCGCCACAATCTCTCGCTCAACGACTGCTTCGTCAAAGTGCTGCGCGACCCCTCGCGGCCCTGGGGCAAGGACAACTACTGGATGCTCAATCCCAACAGCGAGTACACCTTCGCGGACGGAGTCTTCCGCCGCCGCCGCAAGCGCCTTGGGCACAGGGCCGCCGCCCCGGCGGCTATGCTGCGGCCGGAGGAGGACCCGGTCCAGCCCGCCGCAGCGGCCGTTCCTGGCCCCTCGCCTGCCCGCCAGGACAGCGCGAGCCCCGCGGGCAAGTTCTCCAGCTCCTTCGCTATCGACAGCATCCTCAGCAAGCCCTTCCGCAGCCGCCGCGAGCCGGGCGCGGACGCCGAGGCGCGCCTGCCGCTCTACGCTTTCGGGGCACGCGAGCCGGCGCTGCTGCTGGGCGCGCGGGCTGGGGAGGCACCGCCCCTCCTGCTCGCCTCCTTGGCCTCCTTCGCCACCCGCGAGCCCTTTCGAGGCCCTTTGGCCGGGGACTGCTCGCCCCCGTGCTGCCCCCTGCGGCTGCCCGGCGCCTTGCAGGCGGCCCTGGCCTGCGGCCCCGGCGCCTATCAGCCGGGCCCGGCGGAGACGCTGCTGGCTTGA
>Wrangel
ATGAAGTTGAAGGTGCCCGCCCCCTGCGCGGCCGGCGCGAACAAGGCAGCTGGCGACCTGGAGGGCACGGGCAGCAACAACGTCCTGTCCCCGCTGTCGGCGGGCAGCGACGACTCCCTTGGCTCGGACGGAGACTGTGCAGCCAACAGCCCGGCGGCGGACGGCGGCACCGGAATGCCAGCGGGCGGCGGGCCTGGCGCAGAGGAGGAGGACCCGGTGGCGACCGGCGGCCAGGAGGGTGGTCGCGGCAAACCGTACACACGACGGCCCAAGCCCCCGTACTCGTACATCGCGCTTATTGCCATGGCCATCCGCGACTCCGCGGGCGGGCGCCTGACGCTAAGATCAACGAGTATCTCATGGGCAAGTTTCCCTTCTTCCGAGGCAGCTACACGGGCTGGCGCAACTCGGTGCGCCACAATCTCTCGCTCAACGACTGCTTCGTCAAAGTGCTGCGCGACCCCTCGCGGCCCTGGGGCAAGGACAACTACTGGATGCTCAATCCCAACAGCGAGTACACCTTCGCGGACGGAGTCTTCCGCCGCCGCCGCAAGCGCCTTGGGCACAAGGCCGCCGCCCCGGCGGCTATGCTGCGGCCGGAGGAGGACCCGGTCCAGCCCGCCGCAGCCGCCGTTCCTGGCCCCTCGCCTGCCCGCCAGGACAGCGCGAGCCCCGCGGGCAAGTTCTCCAGCTCCTTCGCTATCGACAGCATCCTCAGCAAGCCCTTCCGCAGCCGCCGCGAGCCGGGCGCGGACGCCGAGGCGCGCCTGCCGCTCTACGCTTTCGGGGCACGCGAGCCGGCGCTGCTGCTGGGCGCGCGGGCTGGGGAGGCACCGCCCCTCCTGCTCGCCTCCTTGGCCTCCTTCGCCACCCGCGAGCCCTTTCGAGGCCCTTTGGCCGAGGACTGCTCGCCCCCGTGCTGCCCCCTGCGGCTGCCCGGCGCCTTGCAGGCGGCCCTGGCCTGCGGCCCCGGCGCCTATCAGCCGGGCCCGGCGGAGACGCTGCTGGCTTGA
