# Supplementary material for: Excess of genomic defects in a woolly mammoth on Wrangel island
Source: PLoS Genet. 2017 Mar 2;13(3):e1006601. doi: 10.1371/journal.pgen.1006601 (PMC5333797; doi:10.1371/journal.pgen.1006601)
Supplement: S1 Data — (ZIP) [file pgen.1006601.s019.zip › SuppFiles/ExonMissing.oimyakon.Fmt]

ENSLAFG00000018690-ENSLAFT00000018690 4739997 4752800 4753800 11.17 1.40
ENSLAFG00000005036-ENSLAFT00000005038 5999997 6015900 6017200 11.05 5.38
ENSLAFG00000023905-ENSLAFT00000024076 6259997 6261000 6262100 11.94 7.21
ENSLAFG00000005764-ENSLAFT00000028167 14899997 14907200 14908200 11.63 2.79
ENSLAFG00000005764-ENSLAFT00000032445 14899997 14907200 14908200 11.63 2.79
ENSLAFG00000005764-ENSLAFT00000005764 14899997 14907200 14908200 11.63 2.79
ENSLAFG00000017406-ENSLAFT00000017406 16079997 16091600 16092700 11.35 3.10
ENSLAFG00000017406-ENSLAFT00000026887 16079997 16091600 16092700 11.35 3.10
ENSLAFG00000027237-ENSLAFT00000029221 17899997 17902300 17904700 11.52 6.51
ENSLAFG00000027237-ENSLAFT00000026799 17899997 17902300 17904700 11.52 6.51
ENSLAFG00000027494-ENSLAFT00000030838 19979997 19988800 19989800 11.14 5.12
ENSLAFG00000015751-ENSLAFT00000015751 21059997 21063600 21064700 11.66 7.06
ENSLAFG00000015751-ENSLAFT00000031511 21059997 21063600 21064700 11.66 7.06
ENSLAFG00000003571-ENSLAFT00000030510 33619997 33634700 33635700 11.17 2.74
ENSLAFG00000003571-ENSLAFT00000003572 33619997 33634700 33635700 11.17 2.74
ENSLAFG00000005471-ENSLAFT00000032193 33659997 33678100 33679100 10.36 2.78
ENSLAFG00000005471-ENSLAFT00000005479 33659997 33678100 33679100 10.36 2.78
ENSLAFG00000001908-ENSLAFT00000001908 36959997 36968300 36969600 11.27 5.70
ENSLAFG00000001908-ENSLAFT00000028843 36959997 36968300 36969600 11.27 5.70
ENSLAFG00000012205-ENSLAFT00000034238 43759997 43776000 43777000 10.54 5.74
ENSLAFG00000012205-ENSLAFT00000012204 43759997 43776000 43777000 10.54 5.74
ENSLAFG00000010441-ENSLAFT00000010443 57539997 57555500 57556600 10.96 3.42
ENSLAFG00000005663-ENSLAFT00000005662 60639997 60644600 60645700 11.99 5.66
ENSLAFG00000005663-ENSLAFT00000029336 60639997 60644600 60645700 11.99 5.66
ENSLAFG00000008598-ENSLAFT00000026526 62779997 62790600 62791600 11.21 3.25
ENSLAFG00000008598-ENSLAFT00000008605 62779997 62790600 62791600 11.21 3.25
ENSLAFG00000002569-ENSLAFT00000002569 70739997 70752300 70753600 10.92 0.81
ENSLAFG00000009427-ENSLAFT00000009429 71519997 71535300 71536300 10.90 5.41
ENSLAFG00000009427-ENSLAFT00000009429 71759997 71762700 71763700 11.08 6.45
ENSLAFG00000009427-ENSLAFT00000025357 71759997 71762700 71763700 11.08 6.45
ENSLAFG00000025796-ENSLAFT00000027624 74539997 74550200 74559000 11.29 4.30
ENSLAFG00000025796-ENSLAFT00000033880 74539997 74550200 74559000 11.29 4.30
ENSLAFG00000007389-ENSLAFT00000007386 74719997 74728700 74729700 11.71 2.67
ENSLAFG00000010401-ENSLAFT00000010411 76699997 76701700 76704400 11.44 6.72
ENSLAFG00000022762-ENSLAFT00000021618 79879997 79889300 79890300 10.15 6.56
ENSLAFG00000022762-ENSLAFT00000027025 79879997 79889300 79890300 10.15 6.56
ENSLAFG00000015418-ENSLAFT00000015415 80239997 80245000 80246100 11.10 6.47
ENSLAFG00000015418-ENSLAFT00000028595 80239997 80245000 80246100 11.10 6.47
ENSLAFG00000000942-ENSLAFT00000000941 80399997 80400000 80408400 10.85 4.53
ENSLAFG00000022928-ENSLAFT00000021985 81359997 81378100 81379100 9.93 0.58
ENSLAFG00000022928-ENSLAFT00000030556 81359997 81378100 81379100 9.93 0.58
ENSLAFG00000010286-ENSLAFT00000010294 81499997 81507800 81508800 11.13 2.62
ENSLAFG00000000565-ENSLAFT00000000565 81779997 81786600 81790800 9.75 2.98
ENSLAFG00000032226-ENSLAFT00000029778 82039997 82053200 82054200 10.34 0.68
ENSLAFG00000015940-ENSLAFT00000015943 82519997 82525900 82527000 10.93 0.30
ENSLAFG00000031644-ENSLAFT00000025388 86899997 86901000 86902000 10.74 6.80
ENSLAFG00000026291-ENSLAFT00000029782 107739997 107744700 107745800 10.64 6.81
ENSLAFG00000012755-ENSLAFT00000012759 110279997 110291300 110292400 11.37 5.18
ENSLAFG00000007007-ENSLAFT00000007010 121439997 121445900 121448400 11.21 5.65
ENSLAFG00000013766-ENSLAFT00000013764 127119997 127125700 127126700 10.83 5.03
ENSLAFG00000018639-ENSLAFT00000027298 127839997 127855200 127856200 10.83 3.01
ENSLAFG00000018639-ENSLAFT00000018640 127839997 127855200 127856200 10.83 3.01
ENSLAFG00000018276-ENSLAFT00000018278 134519997 134530600 134531600 11.99 6.80
ENSLAFG00000031052-ENSLAFT00000037015 137099997 137116100 137117100 11.17 4.25
ENSLAFG00000016101-ENSLAFT00000016104 140379997 140385600 140387300 11.02 5.17
ENSLAFG00000013670-ENSLAFT00000027468 146819997 146835900 146837000 11.24 6.13
ENSLAFG00000013670-ENSLAFT00000013668 146819997 146835900 146837000 11.24 6.13
ENSLAFG00000003301-ENSLAFT00000003301 148819997 148838900 148839900 11.01 1.28
ENSLAFG00000004076-ENSLAFT00000004076 151679997 151689300 151690300 10.74 6.47
ENSLAFG00000004076-ENSLAFT00000004076 151699997 151714800 151716000 11.22 7.12
ENSLAFG00000025930-ENSLAFT00000035734 158259997 158273000 158274000 11.39 4.46
ENSLAFG00000003414-ENSLAFT00000003414 167199997 167214500 167219900 12.76 7.10
ENSLAFG00000014675-ENSLAFT00000014679 172099997 172104700 172105700 10.95 1.55
ENSLAFG00000014675-ENSLAFT00000027236 172099997 172104700 172105700 10.95 1.55
ENSLAFG00000014675-ENSLAFT00000031955 172099997 172104700 172105700 10.95 1.55
ENSLAFG00000014064-ENSLAFT00000014060 176839997 176845100 176846100 10.62 5.11
ENSLAFG00000007598-ENSLAFT00000007599 179999997 180017100 180018100 11.51 5.98
ENSLAFG00000009672-ENSLAFT00000009675 186879997 186890300 186891300 11.63 6.38
ENSLAFG00000013652-ENSLAFT00000013656 191819997 191827300 191828500 11.27 4.63
ENSLAFG00000017191-ENSLAFT00000017210 205839997 205844300 205845300 10.62 3.62
ENSLAFG00000017191-ENSLAFT00000027302 205839997 205844300 205845300 10.62 3.62
ENSLAFG00000011288-ENSLAFT00000011287 205979997 205982000 205983300 10.74 6.21
ENSLAFG00000005825-ENSLAFT00000005824 206059997 206062900 206063900 11.15 6.74
ENSLAFG00000004237-ENSLAFT00000035617 206199997 206205700 206206700 10.62 6.62
ENSLAFG00000008137-ENSLAFT00000008135 206639997 206649200 206650200 10.45 6.54
ENSLAFG00000027838-ENSLAFT00000029084 212459997 212461700 212462700 11.84 5.30
ENSLAFG00000027838-ENSLAFT00000030646 212459997 212461700 212462700 11.84 5.30
ENSLAFG00000011274-ENSLAFT00000011272 3278628 3280800 3282600 10.66 0.19
ENSLAFG00000014061-ENSLAFT00000014073 6498628 6508000 6509000 10.26 3.67
ENSLAFG00000028125-ENSLAFT00000029071 7518628 7530900 7531900 11.17 2.22
ENSLAFG00000010626-ENSLAFT00000010630 8038628 8053800 8054800 10.92 3.46
ENSLAFG00000009987-ENSLAFT00000009988 13258628 13266900 13268600 10.88 6.62
ENSLAFG00000012293-ENSLAFT00000012293 14978628 14983700 14984700 11.11 5.21
ENSLAFG00000028777-ENSLAFT00000029459 29658628 29670800 29676700 8.34 2.51
ENSLAFG00000031532-ENSLAFT00000031823 29818628 29830200 29831200 11.81 6.47
ENSLAFG00000009606-ENSLAFT00000009606 34118628 34121800 34122800 11.37 4.84
ENSLAFG00000003693-ENSLAFT00000032851 35878628 35880300 35881300 11.05 2.17
ENSLAFG00000003693-ENSLAFT00000003699 35878628 35880300 35881300 11.05 2.17
ENSLAFG00000020536-ENSLAFT00000030187 35958628 35965900 35966900 10.54 4.27
ENSLAFG00000028874-ENSLAFT00000029817 36978628 36992000 36993000 10.55 3.74
ENSLAFG00000003243-ENSLAFT00000003246 37018628 37029900 37030900 10.45 2.44
ENSLAFG00000028267-ENSLAFT00000025333 38538628 38542100 38543100 10.59 5.48
ENSLAFG00000025601-ENSLAFT00000035168 39298628 39317500 39318500 10.60 2.65
ENSLAFG00000016898-ENSLAFT00000016895 41638628 41638600 41640300 11.49 4.55
ENSLAFG00000018557-ENSLAFT00000018557 42818628 42825700 42826700 9.93 2.21
ENSLAFG00000014717-ENSLAFT00000014715 55698628 55700500 55701500 11.16 2.31
ENSLAFG00000006820-ENSLAFT00000006824 59578628 59589400 59590500 10.16 3.31
ENSLAFG00000006816-ENSLAFT00000029468 59758628 59759700 59761200 10.94 4.77
ENSLAFG00000006816-ENSLAFT00000006815 59758628 59759700 59761200 10.94 4.77
ENSLAFG00000006798-ENSLAFT00000006802 59898628 59911600 59912600 11.27 4.36
ENSLAFG00000006798-ENSLAFT00000028629 59898628 59911600 59912600 11.27 4.36
ENSLAFG00000007533-ENSLAFT00000007534 61518628 61535000 61536000 11.34 4.76
ENSLAFG00000000191-ENSLAFT00000000191 63518628 63519900 63520900 11.23 6.14
ENSLAFG00000015516-ENSLAFT00000015534 63918628 63926300 63927300 11.13 4.55
ENSLAFG00000007664-ENSLAFT00000031639 67958628 67966500 67968600 11.00 3.24
ENSLAFG00000006003-ENSLAFT00000006002 70738628 70742600 70743600 11.70 6.84
ENSLAFG00000026654-ENSLAFT00000030566 73918628 73923000 73924000 10.10 5.87
ENSLAFG00000002455-ENSLAFT00000002455 73958628 73959700 73961500 11.58 7.29
ENSLAFG00000002455-ENSLAFT00000031834 73958628 73959700 73961500 11.58 7.29
ENSLAFG00000025528-ENSLAFT00000034217 74978628 74992800 74993800 10.19 6.31
ENSLAFG00000008980-ENSLAFT00000008980 81138628 81141100 81142100 11.54 1.00
ENSLAFG00000008954-ENSLAFT00000008958 93338628 93338600 93339600 10.71 6.12
ENSLAFG00000000868-ENSLAFT00000000868 93778628 93780800 93784400 11.55 5.26
ENSLAFG00000000078-ENSLAFT00000000078 102398628 102417400 102418400 10.90 3.04
ENSLAFG00000009898-ENSLAFT00000009902 3112705 3115400 3116400 10.34 5.86
ENSLAFG00000009898-ENSLAFT00000035170 3112705 3115400 3116400 10.34 5.86
ENSLAFG00000009906-ENSLAFT00000009906 3212705 3225900 3226900 12.12 6.58
ENSLAFG00000030877-ENSLAFT00000031175 3512705 3512800 3513800 11.24 4.27
ENSLAFG00000001546-ENSLAFT00000001547 4672705 4685900 4686900 10.73 0.94
ENSLAFG00000017080-ENSLAFT00000017084 4712705 4717400 4718400 11.07 4.87
ENSLAFG00000004746-ENSLAFT00000004747 4772705 4773300 4774400 10.85 5.22
ENSLAFG00000001720-ENSLAFT00000001720 4872705 4879800 4880800 11.75 5.90
ENSLAFG00000023230-ENSLAFT00000021771 5692705 5704500 5705500 10.45 2.80
ENSLAFG00000023230-ENSLAFT00000027787 5692705 5704500 5705500 10.45 2.80
ENSLAFG00000027879-ENSLAFT00000027105 5732705 5744900 5750400 9.54 2.85
ENSLAFG00000021796-ENSLAFT00000021788 5792705 5809500 5810500 11.88 4.48
ENSLAFG00000016623-ENSLAFT00000035600 6832705 6836200 6837200 11.08 1.67
ENSLAFG00000016623-ENSLAFT00000016626 6832705 6836200 6837200 11.08 1.67
ENSLAFG00000031168-ENSLAFT00000030767 7472705 7482800 7483800 11.04 1.25
ENSLAFG00000018451-ENSLAFT00000018450 7632705 7649000 7650000 11.19 7.20
ENSLAFG00000022814-ENSLAFT00000022772 7712705 7720600 7725000 9.05 2.09
ENSLAFG00000016166-ENSLAFT00000016166 8732705 8735400 8736400 10.41 3.83
ENSLAFG00000016166-ENSLAFT00000016166 8752705 8766000 8767000 10.04 0.51
ENSLAFG00000025542-ENSLAFT00000032906 9772705 9790700 9792100 10.40 0.25
ENSLAFG00000025542-ENSLAFT00000032906 9792705 9808200 9811100 10.07 4.41
ENSLAFG00000025542-ENSLAFT00000032906 9812705 9812900 9813900 10.59 0.54
ENSLAFG00000003208-ENSLAFT00000003208 11072705 11078800 11080200 11.60 6.62
ENSLAFG00000000073-ENSLAFT00000004504 16652705 16666700 16667700 11.47 5.39
ENSLAFG00000000372-ENSLAFT00000000371 16992705 16992700 16993700 11.85 6.99
ENSLAFG00000000372-ENSLAFT00000000371 17012705 17016100 17018400 11.64 4.21
ENSLAFG00000013628-ENSLAFT00000027196 17632705 17643100 17644400 10.88 6.16
ENSLAFG00000013628-ENSLAFT00000013629 17632705 17643100 17644400 10.88 6.16
ENSLAFG00000026955-ENSLAFT00000028182 18232705 18232700 18233700 10.79 5.55
ENSLAFG00000026955-ENSLAFT00000035038 18232705 18232700 18233700 10.79 5.55
ENSLAFG00000017552-ENSLAFT00000017562 19732705 19745200 19746300 11.67 4.29
ENSLAFG00000004285-ENSLAFT00000036808 22512705 22517900 22520700 12.41 6.52
ENSLAFG00000023294-ENSLAFT00000036173 24172705 24188900 24190100 11.06 0.27
ENSLAFG00000007046-ENSLAFT00000007049 24452705 24455600 24456600 11.06 6.03
ENSLAFG00000011340-ENSLAFT00000029876 24592705 24601200 24602200 10.48 4.08
ENSLAFG00000011340-ENSLAFT00000011349 24592705 24601200 24602200 10.48 4.08
ENSLAFG00000009200-ENSLAFT00000009200 24732705 24742400 24743400 11.09 6.87
ENSLAFG00000032250-ENSLAFT00000026744 24872705 24887200 24888200 11.55 1.79
ENSLAFG00000032250-ENSLAFT00000028490 24872705 24887200 24888200 11.55 1.79
ENSLAFG00000007028-ENSLAFT00000007027 25012705 25016200 25018300 11.24 6.83
ENSLAFG00000002645-ENSLAFT00000002647 25072705 25084200 25085700 11.14 6.96
ENSLAFG00000030796-ENSLAFT00000027342 25132705 25151500 25152500 10.91 6.59
ENSLAFG00000030796-ENSLAFT00000031408 25132705 25151500 25152500 10.91 6.59
ENSLAFG00000030796-ENSLAFT00000036890 25132705 25151500 25152500 10.91 6.59
ENSLAFG00000030796-ENSLAFT00000027342 25152705 25156000 25157000 10.68 5.99
ENSLAFG00000030796-ENSLAFT00000031408 25152705 25156000 25157000 10.68 5.99
ENSLAFG00000030796-ENSLAFT00000036890 25152705 25156000 25157000 10.68 5.99
ENSLAFG00000029429-ENSLAFT00000029377 25932705 25936700 25937700 10.66 6.39
ENSLAFG00000000335-ENSLAFT00000010407 26212705 26224700 26225700 11.03 5.82
ENSLAFG00000017716-ENSLAFT00000031450 26612705 26613900 26618300 10.16 1.67
ENSLAFG00000017716-ENSLAFT00000029801 26612705 26613900 26618300 10.16 1.67
ENSLAFG00000027301-ENSLAFT00000033792 26652705 26664500 26665500 11.33 6.58
ENSLAFG00000022415-ENSLAFT00000021554 26792705 26797100 26798100 11.11 1.89
ENSLAFG00000002852-ENSLAFT00000002851 26992705 26994800 26996000 10.90 4.51
ENSLAFG00000020659-ENSLAFT00000029397 27532705 27545300 27547300 11.29 6.41
ENSLAFG00000020659-ENSLAFT00000028171 27532705 27545300 27547300 11.29 6.41
ENSLAFG00000011721-ENSLAFT00000011719 28092705 28097700 28098700 11.40 3.96
ENSLAFG00000000606-ENSLAFT00000000606 28292705 28299400 28300400 10.94 5.74
ENSLAFG00000032310-ENSLAFT00000032839 28672705 28690500 28691500 10.78 5.93
ENSLAFG00000002236-ENSLAFT00000002236 29292705 29307000 29308000 11.78 6.16
ENSLAFG00000002236-ENSLAFT00000028000 29292705 29307000 29308000 11.78 6.16
ENSLAFG00000027084-ENSLAFT00000035713 29352705 29363800 29364900 10.80 0.36
ENSLAFG00000022685-ENSLAFT00000022251 29372705 29379800 29389200 10.27 3.50
ENSLAFG00000022685-ENSLAFT00000022621 29372705 29379800 29389200 10.27 3.50
ENSLAFG00000023127-ENSLAFT00000022968 29392705 29409300 29410300 11.07 5.75
ENSLAFG00000012974-ENSLAFT00000012973 29512705 29519100 29520100 10.57 1.96
ENSLAFG00000012974-ENSLAFT00000027091 29512705 29519100 29520100 10.57 1.96
ENSLAFG00000028622-ENSLAFT00000028635 29572705 29583500 29591100 10.64 4.12
ENSLAFG00000015279-ENSLAFT00000015278 29672705 29686300 29687300 11.43 4.55
ENSLAFG00000001328-ENSLAFT00000001327 29892705 29897400 29898400 11.70 5.33
ENSLAFG00000001330-ENSLAFT00000001328 29912705 29922800 29923800 10.37 3.11
ENSLAFG00000001493-ENSLAFT00000025912 31312705 31312900 31313900 10.60 6.29
ENSLAFG00000001493-ENSLAFT00000001494 31312705 31312900 31313900 10.60 6.29
ENSLAFG00000031711-ENSLAFT00000031222 32132705 32140800 32148200 12.61 7.19
ENSLAFG00000031711-ENSLAFT00000033300 32132705 32140800 32148200 12.61 7.19
ENSLAFG00000007026-ENSLAFT00000007033 32532705 32544200 32546800 10.53 6.20
ENSLAFG00000007026-ENSLAFT00000029448 32532705 32544200 32546800 10.53 6.20
ENSLAFG00000006556-ENSLAFT00000006556 38412705 38429800 38430800 10.55 5.05
ENSLAFG00000003026-ENSLAFT00000003026 39952705 39959000 39960000 10.66 4.29
ENSLAFG00000029785-ENSLAFT00000031793 40112705 40119900 40121100 11.02 6.96
ENSLAFG00000029785-ENSLAFT00000033518 40112705 40119900 40121100 11.02 6.96
ENSLAFG00000009537-ENSLAFT00000009540 43472705 43480400 43481400 10.14 4.36
ENSLAFG00000002621-ENSLAFT00000002625 44052705 44071000 44072000 11.31 7.28
ENSLAFG00000002621-ENSLAFT00000030763 44052705 44071000 44072000 11.31 7.28
ENSLAFG00000011057-ENSLAFT00000011057 50232705 50236800 50237800 11.60 6.31
ENSLAFG00000031142-ENSLAFT00000029665 51032705 51034700 51039000 13.04 6.91
ENSLAFG00000026315-ENSLAFT00000035044 52352705 52364300 52365300 10.72 5.68
ENSLAFG00000003205-ENSLAFT00000003205 53632705 53640200 53641400 11.38 2.93
ENSLAFG00000015948-ENSLAFT00000029744 54692705 54707600 54708600 10.98 5.13
ENSLAFG00000015948-ENSLAFT00000015945 54692705 54707600 54708600 10.98 5.13
ENSLAFG00000012908-ENSLAFT00000012907 55272705 55281500 55282500 11.86 5.20
ENSLAFG00000029513-ENSLAFT00000034745 55992705 55996200 56001900 10.69 3.71
ENSLAFG00000029513-ENSLAFT00000036671 55992705 55996200 56001900 10.69 3.71
ENSLAFG00000013204-ENSLAFT00000013206 57672705 57679200 57680200 9.97 4.34
ENSLAFG00000013204-ENSLAFT00000036062 57672705 57679200 57680200 9.97 4.34
ENSLAFG00000021980-ENSLAFT00000022445 58592705 58593800 58594800 10.88 5.79
ENSLAFG00000006014-ENSLAFT00000026537 58652705 58654900 58655900 10.64 3.97
ENSLAFG00000006014-ENSLAFT00000006014 58652705 58654900 58655900 10.64 3.97
ENSLAFG00000030574-ENSLAFT00000035814 60612705 60629800 60631200 10.85 6.67
ENSLAFG00000032715-ENSLAFT00000034085 60692705 60705500 60706500 9.82 2.01
ENSLAFG00000015294-ENSLAFT00000030880 60752705 60761700 60762700 11.14 3.64
ENSLAFG00000015294-ENSLAFT00000015299 60752705 60761700 60762700 11.14 3.64
ENSLAFG00000022497-ENSLAFT00000021668 60812705 60822500 60823500 10.40 4.16
ENSLAFG00000022497-ENSLAFT00000030881 60812705 60822500 60823500 10.40 4.16
ENSLAFG00000023001-ENSLAFT00000021464 61932705 61941400 61943300 10.80 0.49
ENSLAFG00000020681-ENSLAFT00000026585 62292705 62302700 62303800 11.60 3.57
ENSLAFG00000020681-ENSLAFT00000020879 62292705 62302700 62303800 11.60 3.57
ENSLAFG00000006345-ENSLAFT00000006347 62512705 62530300 62531300 11.96 4.14
ENSLAFG00000012232-ENSLAFT00000012228 62672705 62691600 62692600 11.07 2.37
ENSLAFG00000012232-ENSLAFT00000031431 62672705 62691600 62692600 11.07 2.37
ENSLAFG00000005826-ENSLAFT00000037088 63052705 63056300 63057300 11.18 5.90
ENSLAFG00000005826-ENSLAFT00000005835 63052705 63056300 63057300 11.18 5.90
ENSLAFG00000005826-ENSLAFT00000037088 63072705 63086400 63088600 11.56 0.99
ENSLAFG00000005826-ENSLAFT00000005835 63072705 63086400 63088600 11.56 0.99
ENSLAFG00000014230-ENSLAFT00000014230 64252705 64266700 64267800 11.29 6.44
ENSLAFG00000016499-ENSLAFT00000016497 64632705 64638400 64639400 10.65 6.04
ENSLAFG00000024975-ENSLAFT00000024107 9827996 9831300 9837600 11.71 7.12
ENSLAFG00000014141-ENSLAFT00000014146 21167996 21173200 21176000 12.70 7.30
ENSLAFG00000009029-ENSLAFT00000009033 21647996 21650900 21651900 10.95 3.77
ENSLAFG00000021797-ENSLAFT00000029438 35407996 35414400 35415400 10.78 6.39
ENSLAFG00000021797-ENSLAFT00000022528 35407996 35414400 35415400 10.78 6.39
ENSLAFG00000017221-ENSLAFT00000017220 39767996 39772400 39773600 11.29 6.23
ENSLAFG00000000620-ENSLAFT00000028750 39967996 39978300 39984200 12.26 2.16
ENSLAFG00000031034-ENSLAFT00000033789 41087996 41095300 41096700 9.97 0.15
ENSLAFG00000031034-ENSLAFT00000026654 41087996 41095300 41096700 9.97 0.15
ENSLAFG00000012031-ENSLAFT00000012028 43087996 43092800 43093800 10.32 4.15
ENSLAFG00000012259-ENSLAFT00000012269 43887996 43899500 43900500 10.47 5.98
ENSLAFG00000004951-ENSLAFT00000004951 44967996 44972500 44973600 11.20 1.94
ENSLAFG00000004951-ENSLAFT00000031286 44967996 44972500 44973600 11.20 1.94
ENSLAFG00000028644-ENSLAFT00000027803 49607996 49613800 49614800 10.08 5.62
ENSLAFG00000029213-ENSLAFT00000025787 49907996 49915100 49916100 10.42 0.92
ENSLAFG00000010370-ENSLAFT00000010372 50167996 50174800 50175800 10.74 5.61
ENSLAFG00000010370-ENSLAFT00000025978 50167996 50174800 50175800 10.74 5.61
ENSLAFG00000027170-ENSLAFT00000032126 50487996 50505300 50506300 9.67 4.25
ENSLAFG00000018262-ENSLAFT00000018263 50707996 50708700 50709700 11.56 3.29
ENSLAFG00000017196-ENSLAFT00000017193 50787996 50796900 50805100 11.08 4.95
ENSLAFG00000003286-ENSLAFT00000003285 50787996 50796900 50805100 11.08 4.95
ENSLAFG00000028630-ENSLAFT00000027403 51007996 51009000 51016300 11.65 4.32
ENSLAFG00000025604-ENSLAFT00000026386 51187996 51193900 51194900 10.64 5.74
ENSLAFG00000015465-ENSLAFT00000034791 51387996 51391200 51392200 10.67 2.73
ENSLAFG00000015465-ENSLAFT00000015467 51387996 51391200 51392200 10.67 2.73
ENSLAFG00000012607-ENSLAFT00000012605 51667996 51670200 51671200 10.75 2.02
ENSLAFG00000028343-ENSLAFT00000031804 52147996 52155400 52156400 10.98 5.38
ENSLAFG00000028343-ENSLAFT00000026913 52147996 52155400 52156400 10.98 5.38
ENSLAFG00000030375-ENSLAFT00000031907 52207996 52221000 52222200 11.01 6.19
ENSLAFG00000007386-ENSLAFT00000007388 53487996 53497600 53498600 10.63 0.91
ENSLAFG00000031838-ENSLAFT00000034700 54447996 54448500 54450300 9.95 0.27
ENSLAFG00000023091-ENSLAFT00000022705 54567996 54583400 54584400 11.18 5.07
ENSLAFG00000027786-ENSLAFT00000036762 54827996 54846300 54847300 10.64 3.16
ENSLAFG00000012380-ENSLAFT00000012380 55207996 55225700 55226800 10.93 3.12
ENSLAFG00000003092-ENSLAFT00000003092 58987996 58989000 58990000 10.71 5.32
ENSLAFG00000007593-ENSLAFT00000007591 59207996 59222400 59223900 11.46 5.80
ENSLAFG00000027540-ENSLAFT00000028943 61347996 61348500 61349600 10.25 4.19
ENSLAFG00000005922-ENSLAFT00000005924 65867996 65874900 65876100 10.05 5.46
ENSLAFG00000031784-ENSLAFT00000031338 65927996 65941400 65942400 10.12 2.79
ENSLAFG00000031784-ENSLAFT00000026825 65927996 65941400 65942400 10.12 2.79
ENSLAFG00000027014-ENSLAFT00000028236 66767996 66783800 66786400 11.14 0.14
ENSLAFG00000015758-ENSLAFT00000015756 67447996 67464600 67465600 10.95 6.26
ENSLAFG00000015758-ENSLAFT00000036169 67447996 67464600 67465600 10.95 6.26
ENSLAFG00000022863-ENSLAFT00000035292 67867996 67884400 67885500 11.03 1.23
ENSLAFG00000022863-ENSLAFT00000022101 67867996 67884400 67885500 11.03 1.23
ENSLAFG00000014051-ENSLAFT00000014051 68607996 68609900 68610900 10.74 3.61
ENSLAFG00000014051-ENSLAFT00000030238 68607996 68609900 68610900 10.74 3.61
ENSLAFG00000023059-ENSLAFT00000021410 69727996 69746400 69747400 10.47 5.22
ENSLAFG00000023059-ENSLAFT00000034924 69727996 69746400 69747400 10.47 5.22
ENSLAFG00000004647-ENSLAFT00000033044 70127996 70143300 70144300 10.00 5.20
ENSLAFG00000004647-ENSLAFT00000004651 70127996 70143300 70144300 10.00 5.20
ENSLAFG00000001272-ENSLAFT00000001273 71487996 71499800 71501400 11.10 7.19
ENSLAFG00000001272-ENSLAFT00000026160 71487996 71499800 71501400 11.10 7.19
ENSLAFG00000001272-ENSLAFT00000030278 71487996 71499800 71501400 11.10 7.19
ENSLAFG00000001272-ENSLAFT00000035954 71487996 71499800 71501400 11.10 7.19
ENSLAFG00000001272-ENSLAFT00000001273 71587996 71588000 71589000 10.71 6.76
ENSLAFG00000001272-ENSLAFT00000026160 71587996 71588000 71589000 10.71 6.76
ENSLAFG00000001272-ENSLAFT00000030278 71587996 71588000 71589000 10.71 6.76
ENSLAFG00000001272-ENSLAFT00000035954 71587996 71588000 71589000 10.71 6.76
ENSLAFG00000003036-ENSLAFT00000027860 72447996 72457500 72458600 10.87 7.04
ENSLAFG00000003036-ENSLAFT00000003035 72447996 72457500 72458600 10.87 7.04
ENSLAFG00000014371-ENSLAFT00000014370 72747996 72762300 72767900 10.17 3.18
ENSLAFG00000014371-ENSLAFT00000014370 72767996 72768000 72769500 10.39 5.15
ENSLAFG00000001268-ENSLAFT00000001268 73007996 73010200 73011200 11.39 4.80
ENSLAFG00000010793-ENSLAFT00000010794 73527996 73538800 73539800 10.81 2.00
ENSLAFG00000011959-ENSLAFT00000011957 74627996 74628000 74629000 10.98 6.46
ENSLAFG00000011959-ENSLAFT00000030652 74627996 74628000 74629000 10.98 6.46
ENSLAFG00000030396-ENSLAFT00000028303 75067996 75085100 75086100 10.78 1.80
ENSLAFG00000013536-ENSLAFT00000027968 75207996 75222400 75223400 10.90 2.22
ENSLAFG00000013536-ENSLAFT00000013559 75207996 75222400 75223400 10.90 2.22
ENSLAFG00000008336-ENSLAFT00000008337 75487996 75499700 75500800 10.69 6.62
ENSLAFG00000008336-ENSLAFT00000027650 75487996 75499700 75500800 10.69 6.62
ENSLAFG00000017711-ENSLAFT00000017711 77947996 77956200 77957600 10.81 0.98
ENSLAFG00000013081-ENSLAFT00000013081 81667996 81669100 81670100 11.59 4.76
ENSLAFG00000017320-ENSLAFT00000017320 81687996 81695500 81702300 11.61 6.85
ENSLAFG00000006450-ENSLAFT00000006452 4564194 4577100 4579900 12.32 7.12
ENSLAFG00000010829-ENSLAFT00000010827 8124194 8142100 8143100 11.21 5.07
ENSLAFG00000008024-ENSLAFT00000008023 8844194 8859400 8860400 11.30 4.90
ENSLAFG00000003048-ENSLAFT00000003050 10644194 10645500 10647100 10.75 0.46
ENSLAFG00000004505-ENSLAFT00000004505 15644194 15657300 15658400 12.04 4.96
ENSLAFG00000009393-ENSLAFT00000027159 16044194 16047700 16048800 11.47 7.09
ENSLAFG00000009393-ENSLAFT00000009395 16044194 16047700 16048800 11.47 7.09
ENSLAFG00000006230-ENSLAFT00000006231 28564194 28576400 28577500 11.05 6.05
ENSLAFG00000017250-ENSLAFT00000017254 37124194 37129500 37131600 10.84 6.95
ENSLAFG00000009128-ENSLAFT00000009130 40024194 40035000 40036200 10.59 4.55
ENSLAFG00000009128-ENSLAFT00000009130 40124194 40127100 40128100 10.98 3.53
ENSLAFG00000030617-ENSLAFT00000035386 50524194 50528200 50529200 11.44 6.86
ENSLAFG00000008013-ENSLAFT00000033709 53284194 53294200 53295300 10.48 5.29
ENSLAFG00000031328-ENSLAFT00000029584 54684194 54690200 54691600 10.51 4.57
ENSLAFG00000031328-ENSLAFT00000027148 54684194 54690200 54691600 10.51 4.57
ENSLAFG00000030706-ENSLAFT00000031363 54704194 54704200 54705200 10.34 4.88
ENSLAFG00000005238-ENSLAFT00000005239 54744194 54759500 54760500 10.68 1.89
ENSLAFG00000027818-ENSLAFT00000031381 55484194 55493300 55494400 10.84 0.29
ENSLAFG00000027818-ENSLAFT00000026228 55484194 55493300 55494400 10.84 0.29
ENSLAFG00000014135-ENSLAFT00000014130 58524194 58531400 58532500 11.12 3.51
ENSLAFG00000000056-ENSLAFT00000000058 61944194 61961500 61962500 11.56 6.36
ENSLAFG00000000056-ENSLAFT00000029820 61944194 61961500 61962500 11.56 6.36
ENSLAFG00000000056-ENSLAFT00000029820 61964194 61969400 61970400 10.31 5.43
ENSLAFG00000000559-ENSLAFT00000000561 61984194 61987300 61988300 11.61 1.53
ENSLAFG00000000559-ENSLAFT00000027540 61984194 61987300 61988300 11.61 1.53
ENSLAFG00000017935-ENSLAFT00000017931 63504194 63514000 63515400 10.53 1.65
ENSLAFG00000026018-ENSLAFT00000026205 67624194 67626900 67627900 10.36 3.21
ENSLAFG00000013307-ENSLAFT00000013306 72944194 72953700 72954700 10.83 6.49
ENSLAFG00000015694-ENSLAFT00000015688 78284194 78300900 78301900 10.73 3.37
ENSLAFG00000015100-ENSLAFT00000015099 82544194 82557200 82558200 11.50 7.17
ENSLAFG00000026316-ENSLAFT00000029538 82924194 82932100 82933100 10.81 2.71
ENSLAFG00000032480-ENSLAFT00000035551 82944194 82958900 82959900 10.51 3.48
ENSLAFG00000032480-ENSLAFT00000034323 82944194 82958900 82959900 10.51 3.48
ENSLAFG00000030184-ENSLAFT00000030821 85564194 85583100 85584100 10.14 3.62
ENSLAFG00000010041-ENSLAFT00000032317 85824194 85831000 85832000 11.47 3.27
ENSLAFG00000010041-ENSLAFT00000029682 85824194 85831000 85832000 11.47 3.27
ENSLAFG00000008686-ENSLAFT00000025502 87104194 87114000 87115000 11.04 2.10
ENSLAFG00000008686-ENSLAFT00000021934 87104194 87114000 87115000 11.04 2.10
ENSLAFG00000008686-ENSLAFT00000008685 87104194 87114000 87115000 11.04 2.10
ENSLAFG00000007731-ENSLAFT00000007734 87384194 87399600 87400600 10.50 3.03
ENSLAFG00000007731-ENSLAFT00000037498 87384194 87399600 87400600 10.50 3.03
ENSLAFG00000022831-ENSLAFT00000021445 87584194 87584500 87585500 10.60 6.74
ENSLAFG00000025939-ENSLAFT00000037083 88064194 88073400 88074400 11.03 3.96
ENSLAFG00000018197-ENSLAFT00000030179 88104194 88109100 88110100 10.52 6.12
ENSLAFG00000018197-ENSLAFT00000018196 88104194 88109100 88110100 10.52 6.12
ENSLAFG00000032755-ENSLAFT00000026039 88544194 88557500 88559100 10.83 0.33
ENSLAFG00000032755-ENSLAFT00000028113 88544194 88557500 88559100 10.83 0.33
ENSLAFG00000022133-ENSLAFT00000022635 88584194 88587300 88588900 10.50 6.37
ENSLAFG00000018017-ENSLAFT00000027440 88624194 88627300 88633600 10.14 2.27
ENSLAFG00000018017-ENSLAFT00000018016 88624194 88627300 88633600 10.14 2.27
ENSLAFG00000018017-ENSLAFT00000034818 88624194 88627300 88633600 10.14 2.27
ENSLAFG00000028828-ENSLAFT00000033635 88844194 88852900 88853900 10.95 6.33
ENSLAFG00000027801-ENSLAFT00000033077 92464194 92482700 92483800 10.66 2.23
ENSLAFG00000008048-ENSLAFT00000008047 92524194 92525800 92532800 10.20 5.12
ENSLAFG00000008048-ENSLAFT00000031837 92524194 92525800 92532800 10.20 5.12
ENSLAFG00000007611-ENSLAFT00000033536 92864194 92871200 92874200 9.26 0.09
ENSLAFG00000029426-ENSLAFT00000030431 93344194 93357300 93358600 9.87 0.16
ENSLAFG00000029426-ENSLAFT00000030431 93364194 93365100 93375000 11.37 4.19
ENSLAFG00000002218-ENSLAFT00000002218 93584194 93588200 93589200 10.94 4.94
ENSLAFG00000002218-ENSLAFT00000027092 93584194 93588200 93589200 10.94 4.94
ENSLAFG00000001294-ENSLAFT00000001294 93704194 93721100 93722300 10.33 1.00
ENSLAFG00000016602-ENSLAFT00000034191 94624194 94637600 94640800 10.81 5.54
ENSLAFG00000029646-ENSLAFT00000036221 94644194 94654800 94655800 10.58 2.69
ENSLAFG00000002489-ENSLAFT00000002488 95024194 95026300 95028200 11.02 5.69
ENSLAFG00000002489-ENSLAFT00000026254 95024194 95026300 95028200 11.02 5.69
ENSLAFG00000001804-ENSLAFT00000029040 95044194 95061800 95062800 10.36 5.72
ENSLAFG00000001804-ENSLAFT00000001803 95044194 95061800 95062800 10.36 5.72
ENSLAFG00000028677-ENSLAFT00000036300 95064194 95080500 95082400 10.78 2.33
ENSLAFG00000016140-ENSLAFT00000026728 95144194 95148000 95149700 9.13 0.25
ENSLAFG00000016140-ENSLAFT00000016148 95144194 95148000 95149700 9.13 0.25
ENSLAFG00000016140-ENSLAFT00000027392 95144194 95148000 95149700 9.13 0.25
ENSLAFG00000022565-ENSLAFT00000021467 95164194 95176200 95180100 11.02 3.39
ENSLAFG00000016178-ENSLAFT00000016178 95444194 95456900 95459900 10.73 5.13
ENSLAFG00000016217-ENSLAFT00000016216 95604194 95612000 95613100 11.56 3.07
ENSLAFG00000016217-ENSLAFT00000030714 95604194 95612000 95613100 11.56 3.07
ENSLAFG00000026190-ENSLAFT00000025988 95684194 95691400 95692400 10.61 5.14
ENSLAFG00000021360-ENSLAFT00000022692 95744194 95750900 95752400 10.82 6.46
ENSLAFG00000021360-ENSLAFT00000034895 95744194 95750900 95752400 10.82 6.46
ENSLAFG00000021360-ENSLAFT00000031299 95744194 95750900 95752400 10.82 6.46
ENSLAFG00000021360-ENSLAFT00000035703 95744194 95750900 95752400 10.82 6.46
ENSLAFG00000014186-ENSLAFT00000034686 95924194 95932400 95933400 10.68 1.11
ENSLAFG00000014186-ENSLAFT00000014184 95924194 95932400 95933400 10.68 1.11
ENSLAFG00000014186-ENSLAFT00000025963 95944194 95952900 95953900 10.49 5.82
ENSLAFG00000014186-ENSLAFT00000022767 95944194 95952900 95953900 10.49 5.82
ENSLAFG00000003556-ENSLAFT00000035442 96324194 96339800 96340800 11.91 6.97
ENSLAFG00000003556-ENSLAFT00000003559 96324194 96339800 96340800 11.91 6.97
ENSLAFG00000031905-ENSLAFT00000036982 97124194 97130900 97132500 11.18 0.00
ENSLAFG00000011331-ENSLAFT00000011332 98704194 98720300 98721300 10.67 3.66
ENSLAFG00000027053-ENSLAFT00000034970 99024194 99037400 99038400 10.12 1.47
ENSLAFG00000028620-ENSLAFT00000027980 99184194 99189200 99190200 10.97 5.02
ENSLAFG00000028220-ENSLAFT00000032183 99264194 99274900 99276000 11.89 7.15
ENSLAFG00000028220-ENSLAFT00000032183 99284194 99284300 99285600 10.92 6.77
ENSLAFG00000029107-ENSLAFT00000026002 99744194 99744200 99745200 10.89 5.87
ENSLAFG00000008071-ENSLAFT00000008071 99804194 99821000 99824100 11.30 3.76
ENSLAFG00000008066-ENSLAFT00000037351 99824194 99837000 99838000 10.54 0.75
ENSLAFG00000014323-ENSLAFT00000014324 99904194 99922800 99924100 10.70 6.22
ENSLAFG00000014323-ENSLAFT00000026985 99904194 99922800 99924100 10.70 6.22
ENSLAFG00000013054-ENSLAFT00000013053 99924194 99936200 99938100 9.87 3.83
ENSLAFG00000022535-ENSLAFT00000022155 100004194 100022500 100023600 10.63 6.68
ENSLAFG00000022535-ENSLAFT00000022155 100024194 100031800 100032800 10.56 4.05
ENSLAFG00000028899-ENSLAFT00000030268 101744194 101760500 101761500 11.57 2.71
ENSLAFG00000009508-ENSLAFT00000034200 103724194 103730200 103731200 11.16 2.11
ENSLAFG00000009508-ENSLAFT00000029846 103724194 103730200 103731200 11.16 2.11
ENSLAFG00000009508-ENSLAFT00000009510 103724194 103730200 103731200 11.16 2.11
ENSLAFG00000007733-ENSLAFT00000007738 103764194 103772600 103773600 10.80 5.99
ENSLAFG00000007733-ENSLAFT00000034400 103764194 103772600 103773600 10.80 5.99
ENSLAFG00000017565-ENSLAFT00000017569 3610714 3619000 3620000 10.78 3.78
ENSLAFG00000017565-ENSLAFT00000033609 3610714 3619000 3620000 10.78 3.78
ENSLAFG00000004906-ENSLAFT00000004906 4470714 4479100 4480100 10.23 5.37
ENSLAFG00000021385-ENSLAFT00000031664 7970714 7983500 7984500 10.45 4.18
ENSLAFG00000021385-ENSLAFT00000022673 7970714 7983500 7984500 10.45 4.18
ENSLAFG00000017507-ENSLAFT00000017509 9810714 9815600 9816700 10.48 5.84
ENSLAFG00000007171-ENSLAFT00000007171 9850714 9852000 9853100 12.10 6.55
ENSLAFG00000007171-ENSLAFT00000028529 9850714 9852000 9853100 12.10 6.55
ENSLAFG00000009079-ENSLAFT00000009088 12570714 12585300 12586400 10.92 4.13
ENSLAFG00000032589-ENSLAFT00000035153 15750714 15755000 15756400 11.16 5.26
ENSLAFG00000022471-ENSLAFT00000022990 16890714 16899000 16908900 12.49 5.82
ENSLAFG00000017317-ENSLAFT00000017317 19470714 19483100 19484100 10.65 2.38
ENSLAFG00000001864-ENSLAFT00000033989 21350714 21363500 21364800 10.82 6.97
ENSLAFG00000001864-ENSLAFT00000001864 21350714 21363500 21364800 10.82 6.97
ENSLAFG00000030068-ENSLAFT00000027502 24170714 24173000 24174200 11.22 6.65
ENSLAFG00000012588-ENSLAFT00000036289 25870714 25872500 25873500 11.13 5.20
ENSLAFG00000012588-ENSLAFT00000012591 25870714 25872500 25873500 11.13 5.20
ENSLAFG00000031867-ENSLAFT00000034274 25930714 25937700 25938700 11.20 2.95
ENSLAFG00000031867-ENSLAFT00000034178 25930714 25937700 25938700 11.20 2.95
ENSLAFG00000009112-ENSLAFT00000009112 26130714 26140200 26141300 11.84 7.63
ENSLAFG00000010231-ENSLAFT00000010233 26550714 26554300 26555300 9.79 1.06
ENSLAFG00000009068-ENSLAFT00000009068 33910714 33916300 33917300 10.91 4.55
ENSLAFG00000010438-ENSLAFT00000010439 45310714 45319100 45320600 10.74 6.61
ENSLAFG00000031092-ENSLAFT00000035135 45690714 45706800 45707800 11.87 4.85
ENSLAFG00000031092-ENSLAFT00000032615 45690714 45706800 45707800 11.87 4.85
ENSLAFG00000005643-ENSLAFT00000031643 47990714 48006500 48007500 11.31 0.51
ENSLAFG00000021821-ENSLAFT00000021433 50090714 50091300 50092300 10.46 6.63
ENSLAFG00000010273-ENSLAFT00000010272 54410714 54419600 54420600 11.91 5.60
ENSLAFG00000016666-ENSLAFT00000026610 54550714 54567400 54568400 11.16 6.87
ENSLAFG00000007172-ENSLAFT00000007174 55130714 55148500 55149500 11.83 7.40
ENSLAFG00000000740-ENSLAFT00000000746 60050714 60058200 60059400 11.43 4.07
ENSLAFG00000010322-ENSLAFT00000010322 63210714 63225800 63230400 11.59 6.80
ENSLAFG00000027526-ENSLAFT00000028483 63670714 63672900 63674200 11.73 0.28
ENSLAFG00000011751-ENSLAFT00000011747 67370714 67376700 67377700 11.41 6.93
ENSLAFG00000016336-ENSLAFT00000016336 67770714 67789600 67790600 11.62 6.70
ENSLAFG00000026678-ENSLAFT00000027518 68470714 68479500 68480800 10.90 6.10
ENSLAFG00000026434-ENSLAFT00000028063 70550714 70557100 70558100 11.18 7.14
ENSLAFG00000008007-ENSLAFT00000008007 7236773 7248200 7249200 10.87 6.30
ENSLAFG00000031948-ENSLAFT00000032102 13576773 13582700 13583700 11.40 5.02
ENSLAFG00000017110-ENSLAFT00000017109 23116773 23130200 23131200 10.97 3.00
ENSLAFG00000004389-ENSLAFT00000027304 24136773 24148700 24149700 11.31 1.74
ENSLAFG00000004389-ENSLAFT00000004389 24136773 24148700 24149700 11.31 1.74
ENSLAFG00000004389-ENSLAFT00000035233 24136773 24148700 24149700 11.31 1.74
ENSLAFG00000012881-ENSLAFT00000012881 30596773 30610400 30611500 11.40 0.29
ENSLAFG00000012140-ENSLAFT00000012140 36636773 36639600 36640600 11.54 5.70
ENSLAFG00000032281-ENSLAFT00000031705 40576773 40579300 40580300 10.60 5.49
ENSLAFG00000002540-ENSLAFT00000002538 46036773 46048200 46049200 11.29 7.30
ENSLAFG00000002540-ENSLAFT00000034944 46036773 46048200 46049200 11.29 7.30
ENSLAFG00000002544-ENSLAFT00000002544 46156773 46171900 46173700 12.12 7.83
ENSLAFG00000028819-ENSLAFT00000030775 52176773 52190400 52191400 11.26 7.11
ENSLAFG00000000037-ENSLAFT00000000035 52456773 52470600 52473000 11.80 6.79
ENSLAFG00000007823-ENSLAFT00000007840 58956773 58964700 58972800 11.99 6.54
ENSLAFG00000007823-ENSLAFT00000007840 59056773 59063800 59064800 11.31 4.20
ENSLAFG00000001459-ENSLAFT00000001465 61996773 62006600 62007600 10.89 5.75
ENSLAFG00000009118-ENSLAFT00000031653 79356773 79361300 79362300 11.01 4.22
ENSLAFG00000009118-ENSLAFT00000009117 79356773 79361300 79362300 11.01 4.22
ENSLAFG00000001660-ENSLAFT00000030261 86916773 86933200 86934700 11.83 0.49
ENSLAFG00000001660-ENSLAFT00000001661 86916773 86933200 86934700 11.83 0.49
ENSLAFG00000001188-ENSLAFT00000001188 87596773 87603000 87604500 11.90 6.98
ENSLAFG00000026802-ENSLAFT00000035043 88436773 88448400 88449500 10.66 0.45
ENSLAFG00000017011-ENSLAFT00000017010 11836078 11842000 11846200 12.35 6.93
ENSLAFG00000008496-ENSLAFT00000008499 12036078 12045700 12046700 11.29 2.40
ENSLAFG00000008496-ENSLAFT00000031051 12036078 12045700 12046700 11.29 2.40
ENSLAFG00000008496-ENSLAFT00000026494 12036078 12045700 12046700 11.29 2.40
ENSLAFG00000008496-ENSLAFT00000026083 12036078 12045700 12046700 11.29 2.40
ENSLAFG00000016562-ENSLAFT00000016563 12656078 12656100 12657200 10.17 5.89
ENSLAFG00000014189-ENSLAFT00000014189 14836078 14846800 14850600 12.10 4.71
ENSLAFG00000004943-ENSLAFT00000004944 16496078 16500900 16503700 11.96 7.75
ENSLAFG00000004343-ENSLAFT00000004342 23596078 23599400 23600400 10.92 4.96
ENSLAFG00000009623-ENSLAFT00000036755 24696078 24697800 24698800 11.70 5.69
ENSLAFG00000009623-ENSLAFT00000028281 24696078 24697800 24698800 11.70 5.69
ENSLAFG00000009623-ENSLAFT00000009629 24696078 24697800 24698800 11.70 5.69
ENSLAFG00000009623-ENSLAFT00000034022 24696078 24697800 24698800 11.70 5.69
ENSLAFG00000003234-ENSLAFT00000003234 25616078 25627800 25628800 11.22 2.82
ENSLAFG00000012913-ENSLAFT00000012913 26436078 26442800 26443800 11.73 0.92
ENSLAFG00000012913-ENSLAFT00000036208 26436078 26442800 26443800 11.73 0.92
ENSLAFG00000015972-ENSLAFT00000032011 5651799 5655300 5656300 11.36 5.43
ENSLAFG00000015972-ENSLAFT00000015969 5651799 5655300 5656300 11.36 5.43
ENSLAFG00000010367-ENSLAFT00000036748 7071799 7071800 7072800 11.16 3.29
ENSLAFG00000031958-ENSLAFT00000025622 8031799 8039500 8040500 10.34 1.68
ENSLAFG00000017374-ENSLAFT00000017373 14411799 14430700 14431700 10.88 6.31
ENSLAFG00000032360-ENSLAFT00000025496 18871799 18890300 18891400 10.19 3.75
ENSLAFG00000012649-ENSLAFT00000012650 21871799 21888300 21889300 12.29 3.03
ENSLAFG00000012649-ENSLAFT00000028911 21871799 21888300 21889300 12.29 3.03
ENSLAFG00000003535-ENSLAFT00000003536 24391799 24399200 24400200 11.21 1.46
ENSLAFG00000003535-ENSLAFT00000032855 24391799 24399200 24400200 11.21 1.46
ENSLAFG00000003535-ENSLAFT00000034508 24391799 24399200 24400200 11.21 1.46
ENSLAFG00000026046-ENSLAFT00000032521 24571799 24580600 24581600 11.69 1.13
ENSLAFG00000004825-ENSLAFT00000004827 24931799 24935700 24936700 11.81 3.57
ENSLAFG00000004825-ENSLAFT00000033887 24931799 24935700 24936700 11.81 3.57
ENSLAFG00000000520-ENSLAFT00000026680 28551799 28564400 28565400 11.20 4.99
ENSLAFG00000000520-ENSLAFT00000000525 28551799 28564400 28565400 11.20 4.99
ENSLAFG00000004065-ENSLAFT00000004065 29351799 29355400 29356900 12.23 4.76
ENSLAFG00000017612-ENSLAFT00000017615 30231799 30237100 30238500 11.55 6.94
ENSLAFG00000022955-ENSLAFT00000028908 31191799 31195300 31196300 10.35 5.70
ENSLAFG00000022955-ENSLAFT00000022760 31191799 31195300 31196300 10.35 5.70
ENSLAFG00000010247-ENSLAFT00000010255 31411799 31430600 31431600 12.08 6.31
ENSLAFG00000012306-ENSLAFT00000012304 32291799 32310000 32311000 10.90 3.83
ENSLAFG00000011381-ENSLAFT00000011383 33191799 33193500 33197900 11.07 1.98
ENSLAFG00000018189-ENSLAFT00000018192 33591799 33606900 33607900 10.42 0.82
ENSLAFG00000018189-ENSLAFT00000035126 33591799 33606900 33607900 10.42 0.82
ENSLAFG00000016343-ENSLAFT00000035706 36711799 36724600 36725600 10.77 6.75
ENSLAFG00000016343-ENSLAFT00000016341 36711799 36724600 36725600 10.77 6.75
ENSLAFG00000010334-ENSLAFT00000010335 38591799 38597900 38598900 10.85 5.90
ENSLAFG00000022986-ENSLAFT00000021399 39151799 39156800 39157800 10.57 3.19
ENSLAFG00000001345-ENSLAFT00000001344 39391799 39401800 39403300 11.81 7.66
ENSLAFG00000028903-ENSLAFT00000032337 39871799 39885000 39891000 10.40 0.10
ENSLAFG00000007638-ENSLAFT00000020509 39951799 39963600 39964600 10.31 4.78
ENSLAFG00000008555-ENSLAFT00000008552 40051799 40065100 40066100 10.73 2.69
ENSLAFG00000006264-ENSLAFT00000006263 40551799 40566500 40567500 11.02 4.11
ENSLAFG00000031899-ENSLAFT00000032786 40611799 40612500 40613600 11.14 6.45
ENSLAFG00000006261-ENSLAFT00000006261 40931799 40943100 40944100 10.24 3.05
ENSLAFG00000032566-ENSLAFT00000033906 41251799 41253800 41254800 10.99 1.16
ENSLAFG00000017069-ENSLAFT00000017068 43271799 43281500 43282800 11.83 7.42
ENSLAFG00000022278-ENSLAFT00000013889 44091799 44099000 44103100 10.43 0.15
ENSLAFG00000003418-ENSLAFT00000003415 44411799 44415400 44416400 10.92 5.22
ENSLAFG00000012659-ENSLAFT00000012664 44451799 44459900 44460900 10.67 5.04
ENSLAFG00000030553-ENSLAFT00000036337 44951799 44963900 44968900 9.67 2.43
ENSLAFG00000001521-ENSLAFT00000001520 50351799 50352700 50353700 11.72 5.47
ENSLAFG00000016736-ENSLAFT00000016751 50491799 50491800 50493400 11.57 6.85
ENSLAFG00000021758-ENSLAFT00000022658 51511799 51527700 51528700 10.86 6.24
ENSLAFG00000006093-ENSLAFT00000006095 51631799 51640200 51641200 10.65 2.78
ENSLAFG00000015058-ENSLAFT00000015063 67151799 67159500 67160500 10.84 6.70
ENSLAFG00000012638-ENSLAFT00000012638 68751799 68758600 68759600 11.96 3.85
ENSLAFG00000012638-ENSLAFT00000029112 68751799 68758600 68759600 11.96 3.85
ENSLAFG00000028313-ENSLAFT00000036431 3278664 3280000 3281200 10.50 0.82
ENSLAFG00000027860-ENSLAFT00000027136 17238664 17238700 17239800 12.69 3.56
ENSLAFG00000027860-ENSLAFT00000027136 17278664 17292400 17293600 10.34 5.26
ENSLAFG00000022244-ENSLAFT00000021654 17778664 17790900 17792300 10.67 5.86
ENSLAFG00000008398-ENSLAFT00000008401 18038664 18051200 18052200 11.75 4.37
ENSLAFG00000012051-ENSLAFT00000012052 18458664 18471000 18472000 11.96 7.30
ENSLAFG00000012051-ENSLAFT00000035049 18458664 18471000 18472000 11.96 7.30
ENSLAFG00000011454-ENSLAFT00000011457 18718664 18719600 18721800 10.74 0.10
ENSLAFG00000011454-ENSLAFT00000035027 18718664 18719600 18721800 10.74 0.10
ENSLAFG00000006814-ENSLAFT00000006816 18938664 18940200 18941200 10.81 6.69
ENSLAFG00000006805-ENSLAFT00000006807 18938664 18940200 18941200 10.81 6.69
ENSLAFG00000006787-ENSLAFT00000006786 19098664 19102400 19103400 11.12 3.62
ENSLAFG00000023028-ENSLAFT00000022246 19198664 19199800 19204400 10.35 4.68
ENSLAFG00000026596-ENSLAFT00000026023 20218664 20224100 20225100 10.35 1.97
ENSLAFG00000000434-ENSLAFT00000037005 22778664 22797200 22798400 10.70 5.24
ENSLAFG00000000434-ENSLAFT00000000436 22778664 22797200 22798400 10.70 5.24
ENSLAFG00000016524-ENSLAFT00000016525 24518664 24526900 24527900 11.58 5.45
ENSLAFG00000003491-ENSLAFT00000035905 24938664 24942200 24951100 12.21 5.24
ENSLAFG00000003491-ENSLAFT00000003491 24938664 24942200 24951100 12.21 5.24
ENSLAFG00000007680-ENSLAFT00000007694 28138664 28146500 28147500 11.05 6.25
ENSLAFG00000007680-ENSLAFT00000037164 28138664 28146500 28147500 11.05 6.25
ENSLAFG00000010720-ENSLAFT00000010722 32358664 32364600 32365600 11.21 1.68
ENSLAFG00000009289-ENSLAFT00000034113 52778664 52794800 52795800 11.57 6.40
ENSLAFG00000009289-ENSLAFT00000009291 52778664 52794800 52795800 11.57 6.40
ENSLAFG00000012975-ENSLAFT00000012977 53058664 53061200 53066000 12.88 7.98
ENSLAFG00000027644-ENSLAFT00000037259 54758664 54762400 54763600 10.95 4.55
ENSLAFG00000005324-ENSLAFT00000005325 56118664 56121500 56122500 11.13 5.07
ENSLAFG00000015162-ENSLAFT00000027476 56718664 56730700 56731700 11.03 6.68
ENSLAFG00000015162-ENSLAFT00000015183 56718664 56730700 56731700 11.03 6.68
ENSLAFG00000015357-ENSLAFT00000030900 59938664 59949100 59950100 11.52 3.92
ENSLAFG00000015357-ENSLAFT00000015356 59938664 59949100 59950100 11.52 3.92
ENSLAFG00000029514-ENSLAFT00000028386 62938664 62938800 62939800 10.53 1.76
ENSLAFG00000004091-ENSLAFT00000004097 63298664 63305100 63309700 11.47 4.12
ENSLAFG00000027878-ENSLAFT00000030743 63438664 63443900 63445000 10.65 3.99
ENSLAFG00000000379-ENSLAFT00000000377 64938664 64951000 64952000 10.98 6.23
ENSLAFG00000000379-ENSLAFT00000034526 64938664 64951000 64952000 10.98 6.23
ENSLAFG00000023249-ENSLAFT00000029285 65198664 65209000 65210100 10.50 2.28
ENSLAFG00000023249-ENSLAFT00000021896 65198664 65209000 65210100 10.50 2.28
ENSLAFG00000012041-ENSLAFT00000027168 67918664 67923400 67924500 11.40 5.29
ENSLAFG00000012041-ENSLAFT00000012039 67918664 67923400 67924500 11.40 5.29
ENSLAFG00000010539-ENSLAFT00000010541 6894518 6897200 6898200 10.26 5.82
ENSLAFG00000031481-ENSLAFT00000037233 11934518 11949300 11950300 11.05 2.93
ENSLAFG00000005325-ENSLAFT00000005326 17374518 17390700 17391700 10.96 4.38
ENSLAFG00000013893-ENSLAFT00000013905 18094518 18097200 18098200 11.08 6.84
ENSLAFG00000008579-ENSLAFT00000008578 18154518 18167000 18169100 10.88 4.73
ENSLAFG00000023232-ENSLAFT00000021856 18254518 18266800 18274400 10.50 3.97
ENSLAFG00000028309-ENSLAFT00000030014 18354518 18356400 18357400 11.36 4.72
ENSLAFG00000021926-ENSLAFT00000022026 18414518 18417600 18418600 11.10 6.26
ENSLAFG00000028434-ENSLAFT00000026312 18474518 18488300 18490000 11.83 5.24
ENSLAFG00000028434-ENSLAFT00000033958 18474518 18488300 18490000 11.83 5.24
ENSLAFG00000006724-ENSLAFT00000006723 20534518 20541100 20542100 10.66 5.95
ENSLAFG00000030539-ENSLAFT00000026233 20554518 20569000 20570000 10.59 6.04
ENSLAFG00000013128-ENSLAFT00000036546 20714518 20728900 20729900 11.35 5.31
ENSLAFG00000013128-ENSLAFT00000013130 20714518 20728900 20729900 11.35 5.31
ENSLAFG00000031083-ENSLAFT00000030374 21314518 21331400 21332400 11.38 7.00
ENSLAFG00000028729-ENSLAFT00000025970 21674518 21682200 21691400 9.11 3.49
ENSLAFG00000028729-ENSLAFT00000034417 21674518 21682200 21691400 9.11 3.49
ENSLAFG00000028729-ENSLAFT00000036388 21674518 21682200 21691400 9.11 3.49
ENSLAFG00000028729-ENSLAFT00000033153 21674518 21682200 21691400 9.11 3.49
ENSLAFG00000028729-ENSLAFT00000037507 21674518 21682200 21691400 9.11 3.49
ENSLAFG00000032967-ENSLAFT00000037733 21734518 21746400 21752300 10.58 5.12
ENSLAFG00000032855-ENSLAFT00000037621 21734518 21746400 21752300 10.58 5.12
ENSLAFG00000009559-ENSLAFT00000009578 21734518 21746400 21752300 10.58 5.12
ENSLAFG00000016664-ENSLAFT00000016665 22014518 22019500 22020500 10.24 2.89
ENSLAFG00000006358-ENSLAFT00000006361 22334518 22334700 22335800 11.67 6.03
ENSLAFG00000009704-ENSLAFT00000009706 22594518 22610500 22611500 10.50 6.38
ENSLAFG00000009704-ENSLAFT00000033282 22594518 22610500 22611500 10.50 6.38
ENSLAFG00000009694-ENSLAFT00000009699 22674518 22686400 22687400 12.54 4.00
ENSLAFG00000009694-ENSLAFT00000033540 22674518 22686400 22687400 12.54 4.00
ENSLAFG00000009692-ENSLAFT00000009692 22854518 22857200 22858600 11.07 0.44
ENSLAFG00000009692-ENSLAFT00000028212 22854518 22857200 22858600 11.07 0.44
ENSLAFG00000016163-ENSLAFT00000016173 23054518 23068200 23069200 11.15 5.27
ENSLAFG00000016163-ENSLAFT00000025568 23054518 23068200 23069200 11.15 5.27
ENSLAFG00000016163-ENSLAFT00000034211 23054518 23068200 23069200 11.15 5.27
ENSLAFG00000015871-ENSLAFT00000015865 23674518 23678100 23679100 10.29 4.66
ENSLAFG00000015871-ENSLAFT00000030447 23674518 23678100 23679100 10.29 4.66
ENSLAFG00000020540-ENSLAFT00000020896 24834518 24840600 24841600 11.30 7.02
ENSLAFG00000017276-ENSLAFT00000017274 29894518 29896100 29897100 11.21 3.78
ENSLAFG00000030064-ENSLAFT00000033961 31094518 31111100 31112900 10.13 0.87
ENSLAFG00000000497-ENSLAFT00000000502 34334518 34334500 34335500 11.01 6.98
ENSLAFG00000001335-ENSLAFT00000001334 34854518 34870000 34871000 9.95 2.46
ENSLAFG00000003012-ENSLAFT00000003015 36614518 36616300 36617300 11.14 6.21
ENSLAFG00000003012-ENSLAFT00000036075 36614518 36616300 36617300 11.14 6.21
ENSLAFG00000003012-ENSLAFT00000003015 36634518 36642500 36643500 10.84 6.90
ENSLAFG00000003012-ENSLAFT00000036075 36634518 36642500 36643500 10.84 6.90
ENSLAFG00000003012-ENSLAFT00000003015 36654518 36663000 36665000 10.35 3.58
ENSLAFG00000003012-ENSLAFT00000036075 36654518 36663000 36665000 10.35 3.58
ENSLAFG00000004657-ENSLAFT00000004657 37774518 37786000 37787000 10.49 3.50
ENSLAFG00000016494-ENSLAFT00000016496 39014518 39026300 39027700 10.39 6.40
ENSLAFG00000002957-ENSLAFT00000002962 45754518 45768800 45769800 11.02 6.72
ENSLAFG00000017357-ENSLAFT00000026890 54254518 54260700 54262700 10.78 6.90
ENSLAFG00000023153-ENSLAFT00000022841 58054518 58058800 58059800 11.21 1.66
ENSLAFG00000004088-ENSLAFT00000004089 58834518 58840800 58841900 11.54 6.88
ENSLAFG00000003073-ENSLAFT00000033848 62514518 62533100 62534400 10.60 6.08
ENSLAFG00000003073-ENSLAFT00000003073 62514518 62533100 62534400 10.60 6.08
ENSLAFG00000026645-ENSLAFT00000034770 62554518 62570600 62573000 9.28 0.06
ENSLAFG00000008790-ENSLAFT00000008792 62614518 62619300 62620300 10.53 5.48
ENSLAFG00000008790-ENSLAFT00000026910 62614518 62619300 62620300 10.53 5.48
ENSLAFG00000008678-ENSLAFT00000025815 62834518 62844200 62845200 10.26 3.69
ENSLAFG00000008678-ENSLAFT00000008680 62834518 62844200 62845200 10.26 3.69
ENSLAFG00000007232-ENSLAFT00000026748 63014518 63015000 63016100 11.19 6.69
ENSLAFG00000007232-ENSLAFT00000007231 63014518 63015000 63016100 11.19 6.69
ENSLAFG00000000691-ENSLAFT00000000690 63194518 63210500 63211500 11.00 6.76
ENSLAFG00000028452-ENSLAFT00000026697 63914518 63921900 63924700 11.41 4.06
ENSLAFG00000011167-ENSLAFT00000011177 67894518 67901700 67902700 11.15 7.21
ENSLAFG00000001975-ENSLAFT00000001975 5617103 5623800 5624800 10.68 6.75
ENSLAFG00000001975-ENSLAFT00000025936 5617103 5623800 5624800 10.68 6.75
ENSLAFG00000005836-ENSLAFT00000026477 8037103 8039900 8043000 11.07 5.77
ENSLAFG00000005836-ENSLAFT00000005837 8037103 8039900 8043000 11.07 5.77
ENSLAFG00000013295-ENSLAFT00000013295 8537103 8548300 8549400 10.95 4.51
ENSLAFG00000013295-ENSLAFT00000005116 8537103 8548300 8549400 10.95 4.51
ENSLAFG00000003837-ENSLAFT00000003833 11137103 11156000 11157000 10.83 4.51
ENSLAFG00000018677-ENSLAFT00000018677 11997103 12008400 12010000 11.46 4.48
ENSLAFG00000018677-ENSLAFT00000034418 11997103 12008400 12010000 11.46 4.48
ENSLAFG00000005550-ENSLAFT00000036476 19237103 19237600 19238600 11.53 6.35
ENSLAFG00000005550-ENSLAFT00000005549 19237103 19237600 19238600 11.53 6.35
ENSLAFG00000001163-ENSLAFT00000001164 21277103 21281600 21287800 10.41 2.84
ENSLAFG00000006379-ENSLAFT00000006379 22697103 22711300 22712400 11.51 7.15
ENSLAFG00000032144-ENSLAFT00000029395 22737103 22748200 22750100 12.06 7.56
ENSLAFG00000001320-ENSLAFT00000001320 25097103 25102400 25103500 10.75 6.44
ENSLAFG00000022076-ENSLAFT00000022868 25357103 25367100 25368100 10.82 6.53
ENSLAFG00000022076-ENSLAFT00000026120 25357103 25367100 25368100 10.82 6.53
ENSLAFG00000022076-ENSLAFT00000035149 25357103 25367100 25368100 10.82 6.53
ENSLAFG00000028327-ENSLAFT00000028599 25397103 25411700 25413900 11.47 5.75
ENSLAFG00000028327-ENSLAFT00000030104 25397103 25411700 25413900 11.47 5.75
ENSLAFG00000003433-ENSLAFT00000003435 25457103 25463600 25464700 10.65 5.89
ENSLAFG00000011210-ENSLAFT00000011215 25977103 25985600 25988800 11.68 6.12
ENSLAFG00000030067-ENSLAFT00000025479 26097103 26115500 26116500 10.60 5.20
ENSLAFG00000029910-ENSLAFT00000025768 26537103 26539000 26540000 10.77 0.60
ENSLAFG00000003265-ENSLAFT00000032009 26577103 26589200 26590200 10.19 2.63
ENSLAFG00000022844-ENSLAFT00000033681 26597103 26597100 26598600 10.54 6.50
ENSLAFG00000022844-ENSLAFT00000021811 26597103 26597100 26598600 10.54 6.50
ENSLAFG00000022032-ENSLAFT00000025800 27377103 27383100 27384100 10.69 6.15
ENSLAFG00000007157-ENSLAFT00000035021 27817103 27818800 27820000 11.56 1.58
ENSLAFG00000007157-ENSLAFT00000007157 27817103 27818800 27820000 11.56 1.58
ENSLAFG00000007157-ENSLAFT00000032725 27817103 27818800 27820000 11.56 1.58
ENSLAFG00000032079-ENSLAFT00000035250 27977103 27984400 27985700 11.19 0.46
ENSLAFG00000018368-ENSLAFT00000018369 27997103 28014300 28015300 11.18 6.54
ENSLAFG00000018368-ENSLAFT00000026701 27997103 28014300 28015300 11.18 6.54
ENSLAFG00000000590-ENSLAFT00000000591 29137103 29139300 29140800 11.98 5.19
ENSLAFG00000026992-ENSLAFT00000035670 39017103 39022800 39023800 10.88 5.19
ENSLAFG00000008641-ENSLAFT00000008644 40357103 40372100 40373100 11.44 5.91
ENSLAFG00000008641-ENSLAFT00000026911 40357103 40372100 40373100 11.44 5.91
ENSLAFG00000003923-ENSLAFT00000003922 41417103 41418000 41419100 11.69 7.54
ENSLAFG00000002356-ENSLAFT00000002356 41537103 41549300 41550300 10.49 5.54
ENSLAFG00000010027-ENSLAFT00000010024 59437103 59452100 59453100 11.23 6.53
ENSLAFG00000008569-ENSLAFT00000025869 62277103 62282000 62283000 11.50 6.41
ENSLAFG00000002268-ENSLAFT00000030561 64877103 64892500 64893600 12.24 6.27
ENSLAFG00000002268-ENSLAFT00000002266 64877103 64892500 64893600 12.24 6.27
ENSLAFG00000002947-ENSLAFT00000002946 66197103 66214700 66215800 11.98 6.49
ENSLAFG00000011853-ENSLAFT00000011853 70197103 70203300 70205300 10.18 5.27
ENSLAFG00000032727-ENSLAFT00000033503 70537103 70552100 70553200 11.27 4.02
ENSLAFG00000030906-ENSLAFT00000028493 71537103 71554100 71555300 10.97 2.76
ENSLAFG00000004979-ENSLAFT00000004978 72297103 72297500 72298500 11.11 3.78
ENSLAFG00000032648-ENSLAFT00000029815 74217103 74224300 74225900 11.88 7.49
ENSLAFG00000032648-ENSLAFT00000029815 74237103 74254400 74255400 11.24 0.06
ENSLAFG00000017279-ENSLAFT00000017286 83257103 83262800 83263800 11.47 4.96
ENSLAFG00000006243-ENSLAFT00000006243 83757103 83767300 83768300 10.59 5.58
ENSLAFG00000026978-ENSLAFT00000035414 84717103 84732400 84733600 10.72 2.16
ENSLAFG00000028184-ENSLAFT00000037254 84737103 84742800 84743800 10.65 5.63
ENSLAFG00000006028-ENSLAFT00000006030 85237103 85251900 85252900 10.08 3.99
ENSLAFG00000006028-ENSLAFT00000036661 85237103 85251900 85252900 10.08 3.99
ENSLAFG00000006377-ENSLAFT00000006376 85757103 85765400 85766400 9.78 2.91
ENSLAFG00000013416-ENSLAFT00000035069 90357103 90364800 90365900 11.00 4.14
ENSLAFG00000006453-ENSLAFT00000032727 91537103 91548200 91549200 10.96 7.07
ENSLAFG00000023352-ENSLAFT00000023071 92817103 92823500 92824700 10.98 6.97
ENSLAFG00000026695-ENSLAFT00000034969 97117103 97123900 97124900 11.41 5.78
ENSLAFG00000009687-ENSLAFT00000009690 103277103 103293800 103295600 11.95 7.01
ENSLAFG00000009687-ENSLAFT00000031070 103297103 103297900 103299500 11.84 6.09
ENSLAFG00000009687-ENSLAFT00000009690 103297103 103297900 103299500 11.84 6.09
ENSLAFG00000009687-ENSLAFT00000031070 103337103 103346100 103348600 11.19 5.15
ENSLAFG00000009687-ENSLAFT00000009690 103337103 103346100 103348600 11.19 5.15
ENSLAFG00000013541-ENSLAFT00000013542 104057103 104074400 104075400 11.98 6.50
ENSLAFG00000011739-ENSLAFT00000011740 117937103 117952600 117953600 11.48 3.68
ENSLAFG00000009362-ENSLAFT00000009361 138177103 138189800 138190800 11.26 1.99
ENSLAFG00000007961-ENSLAFT00000007967 144697103 144701600 144706600 11.69 6.56
ENSLAFG00000011542-ENSLAFT00000011542 147217103 147228900 147232100 10.15 4.94
ENSLAFG00000013089-ENSLAFT00000013090 147517103 147526500 147528300 10.72 3.40
ENSLAFG00000013082-ENSLAFT00000013082 147597103 147603900 147604900 11.36 4.23
ENSLAFG00000013082-ENSLAFT00000029350 147597103 147603900 147604900 11.36 4.23
ENSLAFG00000001033-ENSLAFT00000030876 153277103 153282300 153283500 12.44 0.51
ENSLAFG00000001033-ENSLAFT00000001036 153277103 153282300 153283500 12.44 0.51
ENSLAFG00000004827-ENSLAFT00000004826 153697103 153697100 153698400 10.82 6.34
ENSLAFG00000004305-ENSLAFT00000004305 155617103 155627000 155628000 10.66 6.07
ENSLAFG00000016112-ENSLAFT00000016108 156997103 156999200 157000200 10.37 5.16
ENSLAFG00000026547-ENSLAFT00000028670 161937103 161946300 161947400 11.17 4.54
ENSLAFG00000013880-ENSLAFT00000013876 162157103 162162600 162163600 10.36 4.87
ENSLAFG00000013880-ENSLAFT00000026631 162157103 162162600 162163600 10.36 4.87
ENSLAFG00000000906-ENSLAFT00000000907 163057103 163058100 163059200 10.68 2.83
ENSLAFG00000004478-ENSLAFT00000032459 163217103 163234300 163235400 10.73 1.43
ENSLAFG00000004478-ENSLAFT00000004481 163217103 163234300 163235400 10.73 1.43
ENSLAFG00000015248-ENSLAFT00000015257 163477103 163487300 163488300 10.72 6.92
ENSLAFG00000015248-ENSLAFT00000033363 163477103 163487300 163488300 10.72 6.92
ENSLAFG00000015248-ENSLAFT00000028539 163477103 163487300 163488300 10.72 6.92
ENSLAFG00000015248-ENSLAFT00000028539 163737103 163738200 163739200 11.13 6.01
ENSLAFG00000000924-ENSLAFT00000000924 164437103 164440400 164441400 11.40 6.48
ENSLAFG00000000918-ENSLAFT00000000919 164637103 164648500 164649600 10.80 5.62
ENSLAFG00000003116-ENSLAFT00000003114 164877103 164894600 164895700 11.09 5.23
ENSLAFG00000025880-ENSLAFT00000029658 166917103 166924000 166928400 11.66 7.21
ENSLAFG00000008783-ENSLAFT00000008783 170037103 170049000 170050000 11.24 6.76
ENSLAFG00000005592-ENSLAFT00000005593 170337103 170337500 170338600 11.59 4.42
ENSLAFG00000010722-ENSLAFT00000030539 170917103 170922900 170924000 11.49 6.86
ENSLAFG00000010722-ENSLAFT00000010719 170917103 170922900 170924000 11.49 6.86
ENSLAFG00000030249-ENSLAFT00000034087 170977103 170994400 170997000 12.30 1.93
ENSLAFG00000002519-ENSLAFT00000002519 171477103 171493800 171495000 11.36 4.94
ENSLAFG00000002519-ENSLAFT00000033586 171477103 171493800 171495000 11.36 4.94
ENSLAFG00000017534-ENSLAFT00000029746 172697103 172711800 172716300 10.35 6.14
ENSLAFG00000017534-ENSLAFT00000017541 172697103 172711800 172716300 10.35 6.14
ENSLAFG00000028055-ENSLAFT00000028897 174357103 174369100 174370600 11.85 7.00
ENSLAFG00000030120-ENSLAFT00000036732 174537103 174542600 174548700 10.78 4.98
ENSLAFG00000002950-ENSLAFT00000034689 177497103 177511500 177512700 10.76 6.56
ENSLAFG00000002950-ENSLAFT00000002951 177497103 177511500 177512700 10.76 6.56
ENSLAFG00000004780-ENSLAFT00000004778 178357103 178369400 178370600 10.94 3.85
ENSLAFG00000004780-ENSLAFT00000034095 178357103 178369400 178370600 10.94 3.85
ENSLAFG00000028355-ENSLAFT00000031415 178497103 178499500 178500500 10.13 6.31
ENSLAFG00000004870-ENSLAFT00000004873 178877103 178892700 178893700 11.11 6.36
ENSLAFG00000003775-ENSLAFT00000032386 179397103 179398500 179399500 10.61 5.59
ENSLAFG00000003775-ENSLAFT00000003777 179397103 179398500 179399500 10.61 5.59
ENSLAFG00000005871-ENSLAFT00000005872 179677103 179681200 179682300 9.81 4.46
ENSLAFG00000015364-ENSLAFT00000015362 179817103 179823300 179829700 13.00 3.61
ENSLAFG00000013200-ENSLAFT00000025844 180257103 180261300 180262800 10.22 5.34
ENSLAFG00000013200-ENSLAFT00000013197 180257103 180261300 180262800 10.22 5.34
ENSLAFG00000029640-ENSLAFT00000029161 180417103 180424000 180425400 9.98 0.09
ENSLAFG00000012878-ENSLAFT00000012875 180437103 180454300 180455300 11.02 4.59
ENSLAFG00000008610-ENSLAFT00000008606 183697103 183698900 183700000 11.16 6.30
ENSLAFG00000006042-ENSLAFT00000006045 184337103 184350900 184351900 11.30 6.88
ENSLAFG00000006042-ENSLAFT00000035555 184337103 184350900 184351900 11.30 6.88
ENSLAFG00000006041-ENSLAFT00000006040 184357103 184359500 184360500 10.38 2.26
ENSLAFG00000006041-ENSLAFT00000030115 184357103 184359500 184360500 10.38 2.26
ENSLAFG00000017591-ENSLAFT00000017594 184937103 184937200 184938200 11.28 0.75
ENSLAFG00000020951-ENSLAFT00000020490 185277103 185282500 185283500 10.12 0.25
ENSLAFG00000008382-ENSLAFT00000008382 186717103 186727300 186728300 11.19 3.76
ENSLAFG00000008382-ENSLAFT00000035479 186717103 186727300 186728300 11.19 3.76
ENSLAFG00000031890-ENSLAFT00000036310 187477103 187483500 187484500 10.38 0.81
ENSLAFG00000012812-ENSLAFT00000012816 188197103 188207600 188208600 10.24 6.38
ENSLAFG00000007981-ENSLAFT00000007984 188637103 188638100 188639200 12.31 7.90
ENSLAFG00000007981-ENSLAFT00000036581 188637103 188638100 188639200 12.31 7.90
ENSLAFG00000031555-ENSLAFT00000034262 189697103 189705300 189710200 10.02 2.96
ENSLAFG00000002050-ENSLAFT00000002051 189977103 189977300 189978300 10.54 2.05
ENSLAFG00000005812-ENSLAFT00000005809 191277103 191284100 191285200 10.97 5.00
ENSLAFG00000008411-ENSLAFT00000008411 191357103 191371200 191372200 10.69 0.75
ENSLAFG00000018456-ENSLAFT00000018460 195497103 195509500 195510500 10.96 4.71
ENSLAFG00000018456-ENSLAFT00000031278 195497103 195509500 195510500 10.96 4.71
ENSLAFG00000027749-ENSLAFT00000035575 195777103 195785200 195786200 10.73 4.47
ENSLAFG00000027749-ENSLAFT00000028301 195777103 195785200 195786200 10.73 4.47
ENSLAFG00000029120-ENSLAFT00000034965 196237103 196246900 196247900 10.38 5.38
ENSLAFG00000012229-ENSLAFT00000012233 198737103 198740100 198741100 12.34 2.93
ENSLAFG00000000218-ENSLAFT00000000218 199677103 199682000 199683000 10.55 6.55
ENSLAFG00000009603-ENSLAFT00000003070 201257103 201276000 201277000 10.60 5.35
ENSLAFG00000026531-ENSLAFT00000030286 202717103 202735100 202736100 11.58 6.77
ENSLAFG00000026531-ENSLAFT00000030781 202717103 202735100 202736100 11.58 6.77
ENSLAFG00000026531-ENSLAFT00000027680 202717103 202735100 202736100 11.58 6.77
ENSLAFG00000021673-ENSLAFT00000021558 203437103 203439400 203440400 10.82 4.59
ENSLAFG00000022247-ENSLAFT00000022435 205977103 205989100 205990600 11.19 5.68
ENSLAFG00000006355-ENSLAFT00000006355 206377103 206377900 206378900 11.48 6.32
ENSLAFG00000006348-ENSLAFT00000026838 206457103 206467000 206468400 10.53 5.56
ENSLAFG00000006348-ENSLAFT00000006350 206457103 206467000 206468400 10.53 5.56
ENSLAFG00000011657-ENSLAFT00000017196 209297103 209305400 209306400 10.85 5.21
ENSLAFG00000011657-ENSLAFT00000011654 209297103 209305400 209306400 10.85 5.21
ENSLAFG00000026286-ENSLAFT00000027467 209637103 209646600 209650600 9.41 2.63
ENSLAFG00000001071-ENSLAFT00000021879 209777103 209778300 209780500 11.20 6.28
ENSLAFG00000001071-ENSLAFT00000001073 209777103 209778300 209780500 11.20 6.28
ENSLAFG00000022536-ENSLAFT00000022791 210557103 210559800 210561000 10.54 6.74
ENSLAFG00000031674-ENSLAFT00000029750 210657103 210666300 210671400 10.31 4.43
ENSLAFG00000018460-ENSLAFT00000018463 211077103 211079800 211082100 10.75 6.17
ENSLAFG00000018460-ENSLAFT00000030524 211077103 211079800 211082100 10.75 6.17
ENSLAFG00000026562-ENSLAFT00000031368 211597103 211604600 211614500 8.60 2.06
ENSLAFG00000027672-ENSLAFT00000030089 211937103 211954900 211955900 10.87 2.82
ENSLAFG00000021523-ENSLAFT00000023048 212017103 212022700 212023700 10.03 5.53
ENSLAFG00000023252-ENSLAFT00000022586 212177103 212177100 212179900 10.17 3.62
ENSLAFG00000028505-ENSLAFT00000037172 212237103 212238500 212239500 9.62 4.98
ENSLAFG00000008389-ENSLAFT00000008392 212417103 212420300 212421300 10.71 4.47
ENSLAFG00000027424-ENSLAFT00000027002 213057103 213058400 213059400 10.80 4.60
ENSLAFG00000003043-ENSLAFT00000031768 213137103 213142100 213143200 10.44 5.37
ENSLAFG00000003043-ENSLAFT00000003043 213137103 213142100 213143200 10.44 5.37
ENSLAFG00000008356-ENSLAFT00000008355 213277103 213280700 213281700 11.38 4.51
ENSLAFG00000025978-ENSLAFT00000029561 213417103 213429000 213430000 10.98 5.55
ENSLAFG00000025978-ENSLAFT00000036784 213417103 213429000 213430000 10.98 5.55
ENSLAFG00000015363-ENSLAFT00000015365 213917103 213927700 213928700 10.10 3.17
ENSLAFG00000007273-ENSLAFT00000007276 214737103 214751100 214752100 10.29 6.07
ENSLAFG00000007273-ENSLAFT00000033234 214737103 214751100 214752100 10.29 6.07
ENSLAFG00000007110-ENSLAFT00000007113 214837103 214848300 214849300 10.43 4.22
ENSLAFG00000023188-ENSLAFT00000023010 215137103 215140300 215143900 11.43 4.75
ENSLAFG00000023188-ENSLAFT00000032618 215137103 215140300 215143900 11.43 4.75
ENSLAFG00000030134-ENSLAFT00000028137 216357103 216361200 216362200 10.29 0.24
ENSLAFG00000031040-ENSLAFT00000025511 216417103 216423600 216424600 10.25 5.12
ENSLAFG00000031040-ENSLAFT00000032129 216417103 216423600 216424600 10.25 5.12
ENSLAFG00000030501-ENSLAFT00000028541 216537103 216546100 216547600 10.17 0.51
ENSLAFG00000022777-ENSLAFT00000021520 218517103 218526200 218533100 11.13 7.01
ENSLAFG00000015188-ENSLAFT00000026733 218717103 218721300 218724700 10.82 1.42
ENSLAFG00000004743-ENSLAFT00000004741 218777103 218779300 218780300 10.27 2.57
ENSLAFG00000004736-ENSLAFT00000004737 218797103 218797100 218798600 11.28 0.15
ENSLAFG00000005271-ENSLAFT00000005273 218837103 218847500 218851500 11.23 3.47
ENSLAFG00000010160-ENSLAFT00000002071 218877103 218890700 218891700 10.35 0.00
ENSLAFG00000010160-ENSLAFT00000010158 218897103 218908300 218909300 11.01 7.09
ENSLAFG00000010160-ENSLAFT00000002071 218897103 218908300 218909300 11.01 7.09
ENSLAFG00000027060-ENSLAFT00000030980 218957103 218957800 218964400 10.78 3.72
ENSLAFG00000012910-ENSLAFT00000012909 219177103 219180500 219181700 10.85 5.51
ENSLAFG00000027811-ENSLAFT00000027158 219917103 219932000 219933400 11.64 6.07
ENSLAFG00000016145-ENSLAFT00000016139 219977103 219994700 219995700 11.36 2.69
ENSLAFG00000016119-ENSLAFT00000016127 220017103 220025700 220026700 10.29 5.45
ENSLAFG00000016119-ENSLAFT00000032904 220017103 220025700 220026700 10.29 5.45
ENSLAFG00000008483-ENSLAFT00000008487 220157103 220158000 220159000 10.71 6.18
ENSLAFG00000032392-ENSLAFT00000030141 221897103 221912800 221917000 11.30 5.59
ENSLAFG00000026889-ENSLAFT00000028593 222037103 222043200 222044200 11.16 3.22
ENSLAFG00000032082-ENSLAFT00000029451 222097103 222112100 222113100 10.69 2.11
ENSLAFG00000026069-ENSLAFT00000031702 222117103 222125300 222126400 10.90 3.23
ENSLAFG00000009769-ENSLAFT00000028551 222277103 222277900 222278900 10.33 5.56
ENSLAFG00000016829-ENSLAFT00000016832 222857103 222865800 222866800 11.23 6.40
ENSLAFG00000032625-ENSLAFT00000033435 222917103 222917200 222918600 10.72 6.47
ENSLAFG00000026818-ENSLAFT00000034379 223037103 223040400 223041400 11.82 5.97
ENSLAFG00000026818-ENSLAFT00000035725 223037103 223040400 223041400 11.82 5.97
ENSLAFG00000015366-ENSLAFT00000015366 223157103 223165900 223166900 10.69 6.63
ENSLAFG00000026566-ENSLAFT00000027284 223397103 223405200 223406200 9.95 6.25
ENSLAFG00000026566-ENSLAFT00000029963 223397103 223405200 223406200 9.95 6.25
ENSLAFG00000000472-ENSLAFT00000000472 223537103 223543600 223544900 11.69 7.49
ENSLAFG00000029071-ENSLAFT00000028630 225037103 225049100 225050100 10.32 2.90
ENSLAFG00000028091-ENSLAFT00000033125 225277103 225288100 225295000 10.93 5.63
ENSLAFG00000016006-ENSLAFT00000016008 3254310 3273200 3274200 11.61 3.87
ENSLAFG00000000414-ENSLAFT00000000416 5294310 5307200 5308500 10.98 6.62
ENSLAFG00000016529-ENSLAFT00000027611 6694310 6699200 6700200 10.87 6.60
ENSLAFG00000016529-ENSLAFT00000016531 6694310 6699200 6700200 10.87 6.60
ENSLAFG00000027575-ENSLAFT00000029583 12674310 12683700 12686600 10.55 0.04
ENSLAFG00000027575-ENSLAFT00000030202 12674310 12683700 12686600 10.55 0.04
ENSLAFG00000022542-ENSLAFT00000022964 14014310 14020500 14021600 11.22 0.85
ENSLAFG00000014949-ENSLAFT00000014948 16754310 16765400 16766400 11.18 0.46
ENSLAFG00000003966-ENSLAFT00000003967 19554310 19571500 19572500 10.57 2.48
ENSLAFG00000015358-ENSLAFT00000015358 19994310 19996400 20003500 9.90 5.17
ENSLAFG00000012911-ENSLAFT00000012910 21434310 21437800 21438800 11.03 2.97
ENSLAFG00000002267-ENSLAFT00000002267 22194310 22212200 22213200 10.52 4.50
ENSLAFG00000013535-ENSLAFT00000013535 22354310 22367800 22369500 10.87 3.47
ENSLAFG00000022150-ENSLAFT00000021505 30354310 30360800 30361800 11.21 3.86
ENSLAFG00000004633-ENSLAFT00000004634 30954310 30969800 30970800 10.53 3.04
ENSLAFG00000008952-ENSLAFT00000008952 31114310 31116600 31117600 10.99 2.00
ENSLAFG00000007106-ENSLAFT00000007110 31374310 31383600 31384700 10.97 2.95
ENSLAFG00000028527-ENSLAFT00000030325 31634310 31636700 31638000 10.69 6.00
ENSLAFG00000030521-ENSLAFT00000034617 35054310 35060400 35070200 10.72 1.65
ENSLAFG00000015586-ENSLAFT00000015584 44254310 44273200 44274200 11.67 5.96
ENSLAFG00000002037-ENSLAFT00000002037 49534310 49537700 49538700 11.24 4.07
ENSLAFG00000012537-ENSLAFT00000031281 49554310 49562400 49563400 11.73 5.17
ENSLAFG00000012537-ENSLAFT00000012534 49554310 49562400 49563400 11.73 5.17
ENSLAFG00000023364-ENSLAFT00000022291 50234310 50239800 50240800 11.27 5.73
ENSLAFG00000013042-ENSLAFT00000013050 50374310 50390200 50391200 10.74 4.75
ENSLAFG00000025902-ENSLAFT00000035277 51054310 51063700 51064800 11.02 4.58
ENSLAFG00000013561-ENSLAFT00000013562 51114310 51129000 51130100 10.98 6.45
ENSLAFG00000005128-ENSLAFT00000031302 51274310 51288500 51289500 10.80 6.10
ENSLAFG00000005128-ENSLAFT00000005133 51274310 51288500 51289500 10.80 6.10
ENSLAFG00000026059-ENSLAFT00000032029 51634310 51649200 51650300 10.22 0.45
ENSLAFG00000026059-ENSLAFT00000036680 51634310 51649200 51650300 10.22 0.45
ENSLAFG00000031677-ENSLAFT00000028846 52314310 52318200 52319500 10.91 4.39
ENSLAFG00000028082-ENSLAFT00000033295 55274310 55285800 55294200 13.09 7.30
ENSLAFG00000026883-ENSLAFT00000033858 55694310 55701500 55707800 8.71 4.14
ENSLAFG00000010193-ENSLAFT00000010189 68514310 68517600 68518600 11.17 5.24
ENSLAFG00000015906-ENSLAFT00000015902 76254310 76259400 76260400 11.30 2.29
ENSLAFG00000009239-ENSLAFT00000027072 77234310 77238400 77239400 11.18 0.68
ENSLAFG00000002105-ENSLAFT00000002106 2061040 2077200 2079200 12.36 7.30
ENSLAFG00000012549-ENSLAFT00000028360 5681040 5685500 5686500 10.40 6.28
ENSLAFG00000012549-ENSLAFT00000012560 5681040 5685500 5686500 10.40 6.28
ENSLAFG00000027913-ENSLAFT00000035145 8001040 8017100 8018100 10.41 6.05
ENSLAFG00000027913-ENSLAFT00000034495 8001040 8017100 8018100 10.41 6.05
ENSLAFG00000010379-ENSLAFT00000010380 8881040 8898700 8899700 10.40 3.04
ENSLAFG00000010379-ENSLAFT00000030982 8881040 8898700 8899700 10.40 3.04
ENSLAFG00000017033-ENSLAFT00000017038 9141040 9158300 9159300 10.51 3.63
ENSLAFG00000017033-ENSLAFT00000026333 9141040 9158300 9159300 10.51 3.63
ENSLAFG00000023023-ENSLAFT00000022117 9981040 9989400 9990400 10.62 3.33
ENSLAFG00000023023-ENSLAFT00000035136 9981040 9989400 9990400 10.62 3.33
ENSLAFG00000014764-ENSLAFT00000033603 11581040 11583100 11584100 11.01 4.79
ENSLAFG00000014764-ENSLAFT00000029227 11581040 11583100 11584100 11.01 4.79
ENSLAFG00000014764-ENSLAFT00000014763 11581040 11583100 11584100 11.01 4.79
ENSLAFG00000018712-ENSLAFT00000018712 11901040 11913800 11915000 10.94 6.70
ENSLAFG00000013071-ENSLAFT00000037442 12201040 12201500 12202900 11.52 4.06
ENSLAFG00000007103-ENSLAFT00000007106 13641040 13642600 13644100 10.43 5.63
ENSLAFG00000007103-ENSLAFT00000037189 13641040 13642600 13644100 10.43 5.63
ENSLAFG00000009828-ENSLAFT00000009825 16101040 16118600 16119900 10.86 1.21
ENSLAFG00000011042-ENSLAFT00000028107 18741040 18751100 18752400 11.39 6.41
ENSLAFG00000000979-ENSLAFT00000000979 25321040 25333500 25334600 10.36 6.50
ENSLAFG00000004994-ENSLAFT00000004993 27001040 27002600 27003800 10.74 5.52
ENSLAFG00000004994-ENSLAFT00000028633 27001040 27002600 27003800 10.74 5.52
ENSLAFG00000015600-ENSLAFT00000015598 61861040 61874700 61875800 11.27 6.68
ENSLAFG00000027012-ENSLAFT00000031898 62261040 62264200 62265200 11.26 6.16
ENSLAFG00000000820-ENSLAFT00000031159 3352688 3359600 3361300 10.69 4.10
ENSLAFG00000017141-ENSLAFT00000017140 18392688 18411400 18412400 12.57 7.57
ENSLAFG00000013209-ENSLAFT00000013209 19632688 19645600 19646600 11.94 4.55
ENSLAFG00000009241-ENSLAFT00000035602 21772688 21776600 21777600 9.82 1.95
ENSLAFG00000009241-ENSLAFT00000009242 21772688 21776600 21777600 9.82 1.95
ENSLAFG00000009241-ENSLAFT00000035602 21792688 21804600 21806100 9.67 0.13
ENSLAFG00000009241-ENSLAFT00000009242 21792688 21804600 21806100 9.67 0.13
ENSLAFG00000006835-ENSLAFT00000035903 24952688 24963000 24964800 10.54 0.00
ENSLAFG00000006835-ENSLAFT00000006835 24952688 24963000 24964800 10.54 0.00
ENSLAFG00000013330-ENSLAFT00000030310 29372688 29380900 29381900 11.43 5.62
ENSLAFG00000004367-ENSLAFT00000004368 30272688 30286400 30287400 12.49 0.95
ENSLAFG00000032759-ENSLAFT00000029443 32732688 32742500 32748100 11.22 4.28
ENSLAFG00000011807-ENSLAFT00000011804 33072688 33073400 33074500 11.50 5.49
ENSLAFG00000025932-ENSLAFT00000031458 33372688 33391500 33392500 10.89 3.47
ENSLAFG00000006692-ENSLAFT00000037401 33672688 33677400 33678400 12.03 2.45
ENSLAFG00000026718-ENSLAFT00000025742 33832688 33847900 33848900 10.78 5.88
ENSLAFG00000017938-ENSLAFT00000017940 35252688 35256100 35257100 10.39 5.15
ENSLAFG00000017938-ENSLAFT00000037069 35252688 35256100 35257100 10.39 5.15
ENSLAFG00000001764-ENSLAFT00000001767 35612688 35621900 35623200 11.08 1.15
ENSLAFG00000032672-ENSLAFT00000033996 36952688 36964200 36965600 11.13 0.58
ENSLAFG00000006718-ENSLAFT00000006716 37852688 37857300 37859100 11.41 5.37
ENSLAFG00000015071-ENSLAFT00000015089 38232688 38243400 38244400 11.81 7.36
ENSLAFG00000015071-ENSLAFT00000030930 38232688 38243400 38244400 11.81 7.36
ENSLAFG00000001415-ENSLAFT00000001416 38552688 38552700 38553700 10.67 1.21
ENSLAFG00000020561-ENSLAFT00000020871 38872688 38877800 38878800 11.12 5.84
ENSLAFG00000001045-ENSLAFT00000001048 42852688 42859200 42860200 10.36 3.33
ENSLAFG00000015925-ENSLAFT00000015925 45092688 45111600 45112600 11.11 6.21
ENSLAFG00000004889-ENSLAFT00000028755 45732688 45736000 45738100 11.74 7.46
ENSLAFG00000009243-ENSLAFT00000009243 49532688 49545600 49546600 12.09 6.78
ENSLAFG00000003450-ENSLAFT00000031313 54372688 54386000 54387900 11.90 7.62
ENSLAFG00000003450-ENSLAFT00000003450 54372688 54386000 54387900 11.90 7.62
ENSLAFG00000015995-ENSLAFT00000015996 54592688 54606600 54612600 10.74 4.86
ENSLAFG00000015995-ENSLAFT00000037339 54592688 54606600 54612600 10.74 4.86
ENSLAFG00000025274-ENSLAFT00000023332 5307874 5323000 5324500 11.10 0.96
ENSLAFG00000018572-ENSLAFT00000018574 8247874 8266000 8267200 10.88 4.97
ENSLAFG00000018572-ENSLAFT00000032198 8247874 8266000 8267200 10.88 4.97
ENSLAFG00000012575-ENSLAFT00000012584 10787874 10805500 10806500 11.04 1.81
ENSLAFG00000006730-ENSLAFT00000006728 15587874 15602500 15603500 10.83 6.65
ENSLAFG00000006895-ENSLAFT00000006895 15727874 15739700 15740800 10.89 7.05
ENSLAFG00000006895-ENSLAFT00000031891 15727874 15739700 15740800 10.89 7.05
ENSLAFG00000029939-ENSLAFT00000025669 15847874 15864400 15865400 10.29 5.82
ENSLAFG00000029939-ENSLAFT00000034557 15847874 15864400 15865400 10.29 5.82
ENSLAFG00000029939-ENSLAFT00000026565 15847874 15864400 15865400 10.29 5.82
ENSLAFG00000031944-ENSLAFT00000034988 18867874 18876200 18877200 10.84 5.82
ENSLAFG00000028073-ENSLAFT00000036164 19727874 19740600 19741600 10.69 2.15
ENSLAFG00000028073-ENSLAFT00000026519 19727874 19740600 19741600 10.69 2.15
ENSLAFG00000000321-ENSLAFT00000000321 20407874 20423100 20424900 10.81 6.86
ENSLAFG00000018114-ENSLAFT00000018111 20827874 20836500 20837500 10.98 6.95
ENSLAFG00000018114-ENSLAFT00000034940 20827874 20836500 20837500 10.98 6.95
ENSLAFG00000008789-ENSLAFT00000008789 21767874 21775000 21776200 11.03 5.66
ENSLAFG00000030593-ENSLAFT00000032023 23307874 23323700 23324700 11.32 3.53
ENSLAFG00000011047-ENSLAFT00000011045 25307874 25307900 25314800 11.34 5.64
ENSLAFG00000006892-ENSLAFT00000006892 26307874 26311000 26313300 10.56 6.86
ENSLAFG00000030582-ENSLAFT00000028453 26727874 26738500 26741000 10.45 5.88
ENSLAFG00000028361-ENSLAFT00000037418 29387874 29399100 29402100 9.92 0.16
ENSLAFG00000002495-ENSLAFT00000002495 29467874 29484000 29485000 11.29 5.24
ENSLAFG00000002529-ENSLAFT00000002531 32387874 32395400 32396400 11.48 4.61
ENSLAFG00000002529-ENSLAFT00000029048 32387874 32395400 32396400 11.48 4.61
ENSLAFG00000011594-ENSLAFT00000011594 46487874 46494300 46495300 11.70 1.88
ENSLAFG00000014638-ENSLAFT00000014637 47887874 47905600 47906800 11.37 0.64
ENSLAFG00000008908-ENSLAFT00000008906 48407874 48415300 48416500 10.98 6.96
ENSLAFG00000026345-ENSLAFT00000032743 49707874 49719200 49720200 10.54 4.22
ENSLAFG00000026345-ENSLAFT00000029001 49707874 49719200 49720200 10.54 4.22
ENSLAFG00000032254-ENSLAFT00000037393 50307874 50310200 50311200 11.19 0.94
ENSLAFG00000029096-ENSLAFT00000036752 53127874 53128400 53134100 13.23 5.88
ENSLAFG00000029886-ENSLAFT00000029256 6526648 6540700 6545900 11.60 4.90
ENSLAFG00000006300-ENSLAFT00000035291 7606648 7607800 7608800 11.97 6.05
ENSLAFG00000006300-ENSLAFT00000006301 7606648 7607800 7608800 11.97 6.05
ENSLAFG00000003788-ENSLAFT00000003788 18406648 18416200 18417200 10.65 5.60
ENSLAFG00000026852-ENSLAFT00000028412 20366648 20368300 20370200 10.54 0.17
ENSLAFG00000001141-ENSLAFT00000001141 21226648 21235900 21236900 11.16 2.94
ENSLAFG00000021468-ENSLAFT00000021729 23986648 24004800 24005800 11.80 2.12
ENSLAFG00000021468-ENSLAFT00000035125 23986648 24004800 24005800 11.80 2.12
ENSLAFG00000001169-ENSLAFT00000001169 24386648 24395900 24396900 10.94 5.81
ENSLAFG00000001169-ENSLAFT00000001169 24406648 24418700 24426200 10.80 6.61
ENSLAFG00000018403-ENSLAFT00000018405 24966648 24972900 24973900 9.88 3.46
ENSLAFG00000014346-ENSLAFT00000014349 3043078 3043100 3045800 11.48 7.46
ENSLAFG00000006847-ENSLAFT00000006847 3603078 3611400 3612500 10.79 3.46
ENSLAFG00000006863-ENSLAFT00000006863 3663078 3670600 3671700 10.73 3.45
ENSLAFG00000021502-ENSLAFT00000022915 4203078 4214000 4215000 10.56 3.40
ENSLAFG00000021502-ENSLAFT00000022915 4223078 4225800 4231500 10.72 2.65
ENSLAFG00000015367-ENSLAFT00000036927 4563078 4581700 4582700 10.94 5.57
ENSLAFG00000015367-ENSLAFT00000027930 4563078 4581700 4582700 10.94 5.57
ENSLAFG00000015367-ENSLAFT00000015368 4563078 4581700 4582700 10.94 5.57
ENSLAFG00000028574-ENSLAFT00000027790 5763078 5770700 5771700 11.32 1.62
ENSLAFG00000031153-ENSLAFT00000031365 6563078 6573600 6576200 12.48 7.91
ENSLAFG00000031153-ENSLAFT00000033142 6563078 6573600 6576200 12.48 7.91
ENSLAFG00000025595-ENSLAFT00000034619 6983078 6998200 6999200 9.83 1.50
ENSLAFG00000020759-ENSLAFT00000020864 7083078 7088700 7089900 10.63 4.35
ENSLAFG00000020516-ENSLAFT00000029914 7103078 7119600 7120600 11.05 4.96
ENSLAFG00000020516-ENSLAFT00000020555 7103078 7119600 7120600 11.05 4.96
ENSLAFG00000010826-ENSLAFT00000010826 7963078 7972900 7973900 10.51 5.30
ENSLAFG00000017436-ENSLAFT00000003736 12103078 12112900 12118600 9.51 1.08
ENSLAFG00000011072-ENSLAFT00000030535 13843078 13852400 13853400 10.60 5.02
ENSLAFG00000001671-ENSLAFT00000001670 14563078 14576300 14577300 11.37 5.72
ENSLAFG00000010911-ENSLAFT00000036129 16023078 16035400 16036700 10.76 4.51
ENSLAFG00000010911-ENSLAFT00000026055 16023078 16035400 16036700 10.76 4.51
ENSLAFG00000010911-ENSLAFT00000010911 16023078 16035400 16036700 10.76 4.51
ENSLAFG00000032318-ENSLAFT00000031336 20123078 20123200 20124200 10.94 4.21
ENSLAFG00000032318-ENSLAFT00000027048 20123078 20123200 20124200 10.94 4.21
ENSLAFG00000032318-ENSLAFT00000031336 20263078 20266100 20267100 12.12 5.68
ENSLAFG00000032318-ENSLAFT00000027048 20263078 20266100 20267100 12.12 5.68
ENSLAFG00000005225-ENSLAFT00000005226 22523078 22527800 22530200 11.39 6.53
ENSLAFG00000003529-ENSLAFT00000003531 25103078 25103500 25104600 11.28 6.55
ENSLAFG00000008176-ENSLAFT00000008177 27923078 27923900 27924900 11.37 5.92
ENSLAFG00000028225-ENSLAFT00000034778 28763078 28766900 28767900 10.84 3.85
ENSLAFG00000028225-ENSLAFT00000025879 28763078 28766900 28767900 10.84 3.85
ENSLAFG00000015593-ENSLAFT00000015597 29423078 29436500 29437500 10.84 0.94
ENSLAFG00000002951-ENSLAFT00000002950 34123078 34128100 34129100 11.42 6.58
ENSLAFG00000006883-ENSLAFT00000031932 35683078 35702000 35703000 10.60 5.96
ENSLAFG00000006883-ENSLAFT00000006883 35683078 35702000 35703000 10.60 5.96
ENSLAFG00000004250-ENSLAFT00000004250 39583078 39584900 39585900 11.18 5.13
ENSLAFG00000032676-ENSLAFT00000035992 39763078 39773900 39775200 11.43 5.27
ENSLAFG00000027910-ENSLAFT00000033973 43763078 43776500 43777500 10.99 2.29
ENSLAFG00000027910-ENSLAFT00000034530 43763078 43776500 43777500 10.99 2.29
ENSLAFG00000008535-ENSLAFT00000008535 55803078 55819400 55821100 11.29 6.65
ENSLAFG00000003694-ENSLAFT00000026219 57643078 57648200 57649400 11.22 6.11
ENSLAFG00000005968-ENSLAFT00000005968 3405069 3416800 3417800 10.35 1.71
ENSLAFG00000008843-ENSLAFT00000008848 4005069 4009200 4010200 11.21 4.46
ENSLAFG00000032747-ENSLAFT00000027517 6225069 6229800 6234200 11.62 3.25
ENSLAFG00000032747-ENSLAFT00000025593 6225069 6229800 6234200 11.62 3.25
ENSLAFG00000022978-ENSLAFT00000031073 6825069 6837700 6840000 11.14 6.43
ENSLAFG00000003873-ENSLAFT00000003872 15065069 15070700 15074300 11.12 6.81
ENSLAFG00000003856-ENSLAFT00000030371 15205069 15218400 15219600 11.13 5.98
ENSLAFG00000003856-ENSLAFT00000003858 15205069 15218400 15219600 11.13 5.98
ENSLAFG00000004149-ENSLAFT00000004148 16245069 16262100 16263100 10.60 5.13
ENSLAFG00000000935-ENSLAFT00000000937 18665069 18665400 18666500 11.99 0.80
ENSLAFG00000000935-ENSLAFT00000031700 18665069 18665400 18666500 11.99 0.80
ENSLAFG00000016186-ENSLAFT00000033147 20805069 20820000 20821000 11.56 5.77
ENSLAFG00000016186-ENSLAFT00000016186 20805069 20820000 20821000 11.56 5.77
ENSLAFG00000016186-ENSLAFT00000033147 20825069 20828300 20829300 11.14 4.36
ENSLAFG00000016186-ENSLAFT00000016186 20825069 20828300 20829300 11.14 4.36
ENSLAFG00000030009-ENSLAFT00000031214 22645069 22655400 22662800 10.53 4.54
ENSLAFG00000024246-ENSLAFT00000024022 26205069 26206800 26207800 11.01 5.82
ENSLAFG00000011815-ENSLAFT00000035709 26205069 26206800 26207800 11.01 5.82
ENSLAFG00000011815-ENSLAFT00000011815 26205069 26206800 26207800 11.01 5.82
ENSLAFG00000001390-ENSLAFT00000001390 26425069 26433300 26434500 10.68 4.04
ENSLAFG00000003781-ENSLAFT00000003783 31545069 31551400 31554200 11.61 7.11
ENSLAFG00000013163-ENSLAFT00000030761 31745069 31755900 31756900 10.82 3.92
ENSLAFG00000013163-ENSLAFT00000013160 31745069 31755900 31756900 10.82 3.92
ENSLAFG00000007318-ENSLAFT00000026248 35805069 35820400 35821400 10.54 3.11
ENSLAFG00000007318-ENSLAFT00000007320 35805069 35820400 35821400 10.54 3.11
ENSLAFG00000007798-ENSLAFT00000033902 49485069 49495700 49496700 11.67 3.51
ENSLAFG00000024926-ENSLAFT00000023379 66845069 66851300 66852500 11.25 6.37
ENSLAFG00000023196-ENSLAFT00000023025 66925069 66933700 66934700 11.47 2.36
ENSLAFG00000025559-ENSLAFT00000030798 67825069 67841800 67842800 11.06 0.70
ENSLAFG00000017819-ENSLAFT00000017822 74585069 74586500 74590400 12.51 7.36
ENSLAFG00000005978-ENSLAFT00000005976 76825069 76839500 76840900 11.06 2.42
ENSLAFG00000029266-ENSLAFT00000029985 7906701 7914300 7921200 10.28 3.21
ENSLAFG00000013195-ENSLAFT00000013199 9566701 9578600 9579600 10.81 1.45
ENSLAFG00000012465-ENSLAFT00000012468 11366701 11382800 11384100 11.31 3.63
ENSLAFG00000015159-ENSLAFT00000015160 22626701 22627200 22628200 11.21 4.40
ENSLAFG00000015159-ENSLAFT00000030706 22626701 22627200 22628200 11.21 4.40
ENSLAFG00000004327-ENSLAFT00000004325 34826701 34826700 34827900 10.86 5.77
ENSLAFG00000026903-ENSLAFT00000025707 35546701 35553900 35554900 11.24 6.55
ENSLAFG00000001595-ENSLAFT00000001595 36206701 36207200 36208200 12.19 6.65
ENSLAFG00000001595-ENSLAFT00000001595 36266701 36272400 36273400 10.64 2.14
ENSLAFG00000002830-ENSLAFT00000031348 42206701 42218200 42219200 11.89 6.95
ENSLAFG00000002830-ENSLAFT00000032815 42206701 42218200 42219200 11.89 6.95
ENSLAFG00000002830-ENSLAFT00000002831 42206701 42218200 42219200 11.89 6.95
ENSLAFG00000010404-ENSLAFT00000013634 48726701 48734500 48735900 11.83 5.17
ENSLAFG00000008776-ENSLAFT00000008782 3865463 3883900 3885000 9.70 1.29
ENSLAFG00000008735-ENSLAFT00000008735 4605463 4605800 4606900 11.22 6.06
ENSLAFG00000028515-ENSLAFT00000030373 4925463 4943700 4945400 11.20 0.19
ENSLAFG00000030911-ENSLAFT00000036011 4965463 4976800 4985300 11.01 5.61
ENSLAFG00000017123-ENSLAFT00000036683 4965463 4976800 4985300 11.01 5.61
ENSLAFG00000017123-ENSLAFT00000017128 4965463 4976800 4985300 11.01 5.61
ENSLAFG00000030471-ENSLAFT00000029392 8585463 8595000 8596100 9.76 0.28
ENSLAFG00000031314-ENSLAFT00000037116 8925463 8929400 8930400 10.87 6.30
ENSLAFG00000030719-ENSLAFT00000027382 9225463 9243700 9244700 10.84 3.68
ENSLAFG00000031378-ENSLAFT00000030719 10065463 10076700 10079500 9.30 0.15
ENSLAFG00000009635-ENSLAFT00000009638 10445463 10445500 10447700 10.55 0.18
ENSLAFG00000002591-ENSLAFT00000002591 25925463 25940400 25941500 11.20 1.01
ENSLAFG00000002840-ENSLAFT00000002842 33105463 33120600 33121600 11.50 1.48
ENSLAFG00000002840-ENSLAFT00000002842 33125463 33133400 33143300 9.70 1.30
ENSLAFG00000008991-ENSLAFT00000008994 36005463 36017700 36018700 11.17 4.07
ENSLAFG00000008991-ENSLAFT00000029026 36005463 36017700 36018700 11.17 4.07
ENSLAFG00000001974-ENSLAFT00000025370 36825463 36842800 36843800 10.92 5.49
ENSLAFG00000008329-ENSLAFT00000008333 39725463 39730800 39731800 10.45 6.57
ENSLAFG00000031631-ENSLAFT00000029202 39905463 39905600 39907600 9.66 0.06
ENSLAFG00000018391-ENSLAFT00000018396 40225463 40238500 40239500 10.50 1.11
ENSLAFG00000018391-ENSLAFT00000018396 40265463 40266500 40267500 10.01 4.53
ENSLAFG00000023243-ENSLAFT00000031773 41525463 41529600 41530600 10.26 4.82
ENSLAFG00000013018-ENSLAFT00000013019 45265463 45270700 45271700 10.65 6.36
ENSLAFG00000007967-ENSLAFT00000007971 51865463 51871500 51873500 10.16 5.47
ENSLAFG00000007578-ENSLAFT00000034240 51945463 51958800 51959800 11.18 5.83
ENSLAFG00000007578-ENSLAFT00000007576 51945463 51958800 51959800 11.18 5.83
ENSLAFG00000004545-ENSLAFT00000004545 52025463 52033300 52034400 10.17 3.91
ENSLAFG00000004545-ENSLAFT00000025380 52025463 52033300 52034400 10.17 3.91
ENSLAFG00000004545-ENSLAFT00000007572 52025463 52033300 52034400 10.17 3.91
ENSLAFG00000004545-ENSLAFT00000030282 52025463 52033300 52034400 10.17 3.91
ENSLAFG00000010465-ENSLAFT00000010466 59585463 59603600 59604900 12.47 7.79
ENSLAFG00000010465-ENSLAFT00000032090 59585463 59603600 59604900 12.47 7.79
ENSLAFG00000010465-ENSLAFT00000037248 59585463 59603600 59604900 12.47 7.79
ENSLAFG00000010788-ENSLAFT00000034785 61385463 61389000 61390400 10.68 6.05
ENSLAFG00000015307-ENSLAFT00000015307 62945463 62961900 62963100 11.16 6.05
ENSLAFG00000022605-ENSLAFT00000023125 76545463 76550400 76551400 11.45 4.74
ENSLAFG00000022605-ENSLAFT00000031089 76545463 76550400 76551400 11.45 4.74
ENSLAFG00000003830-ENSLAFT00000003829 79085463 79088900 79089900 11.35 2.46
ENSLAFG00000024338-ENSLAFT00000023838 85065463 85082800 85083800 10.77 5.10
ENSLAFG00000006336-ENSLAFT00000006337 89285463 89287000 89288000 11.01 2.43
ENSLAFG00000030497-ENSLAFT00000028172 102085463 102089600 102090800 11.28 4.11
ENSLAFG00000006258-ENSLAFT00000006258 102465463 102470100 102475300 10.53 4.34
ENSLAFG00000028032-ENSLAFT00000027567 113005463 113019000 113020900 10.09 0.19
ENSLAFG00000011587-ENSLAFT00000011586 120325463 120337300 120338300 10.98 5.85
ENSLAFG00000006216-ENSLAFT00000006215 122445463 122460100 122461200 11.04 0.53
ENSLAFG00000010496-ENSLAFT00000010497 123585463 123593500 123594500 12.27 6.49
ENSLAFG00000010496-ENSLAFT00000028798 123585463 123593500 123594500 12.27 6.49
ENSLAFG00000013836-ENSLAFT00000013842 135745463 135758300 135759300 11.91 5.64
ENSLAFG00000013836-ENSLAFT00000033788 135745463 135758300 135759300 11.91 5.64
ENSLAFG00000021685-ENSLAFT00000023098 140725463 140725500 140726500 11.69 3.87
ENSLAFG00000029753-ENSLAFT00000032446 145525463 145525500 145526600 11.04 5.48
ENSLAFG00000000985-ENSLAFT00000000987 145865463 145883900 145885200 11.55 4.43
ENSLAFG00000029197-ENSLAFT00000032651 147765463 147766600 147767600 10.79 0.12
ENSLAFG00000027040-ENSLAFT00000030734 153325463 153329600 153330600 11.40 2.02
ENSLAFG00000027040-ENSLAFT00000029320 153325463 153329600 153330600 11.40 2.02
ENSLAFG00000017113-ENSLAFT00000017112 155705463 155713500 155715400 11.46 6.43
ENSLAFG00000003388-ENSLAFT00000036373 159225463 159226000 159227100 11.16 6.50
ENSLAFG00000003388-ENSLAFT00000003386 159225463 159226000 159227100 11.16 6.50
ENSLAFG00000004289-ENSLAFT00000034020 161605463 161621900 161623000 12.52 7.71
ENSLAFG00000004289-ENSLAFT00000004295 161605463 161621900 161623000 12.52 7.71
ENSLAFG00000005374-ENSLAFT00000005374 165145463 165145500 165147400 11.24 6.58
ENSLAFG00000014219-ENSLAFT00000014219 165185463 165195900 165199200 12.48 5.40
ENSLAFG00000014219-ENSLAFT00000036015 165185463 165195900 165199200 12.48 5.40
ENSLAFG00000012912-ENSLAFT00000012927 165485463 165503800 165504800 10.55 5.15
ENSLAFG00000012912-ENSLAFT00000034339 165485463 165503800 165504800 10.55 5.15
ENSLAFG00000017070-ENSLAFT00000026969 167545463 167558400 167559500 10.92 6.84
ENSLAFG00000017070-ENSLAFT00000017074 167545463 167558400 167559500 10.92 6.84
ENSLAFG00000031794-ENSLAFT00000028017 186365463 186365700 186369500 10.88 6.73
ENSLAFG00000031794-ENSLAFT00000030565 186365463 186365700 186369500 10.88 6.73
ENSLAFG00000025751-ENSLAFT00000036057 188525463 188537000 188538000 11.17 5.46
ENSLAFG00000012310-ENSLAFT00000036750 189565463 189569900 189570900 10.89 2.81
ENSLAFG00000011209-ENSLAFT00000011210 193305463 193315200 193316500 11.44 6.94
ENSLAFG00000029202-ENSLAFT00000028123 193645463 193661300 193662300 10.42 4.78
ENSLAFG00000012245-ENSLAFT00000012250 193965463 193974200 193975200 10.70 5.94
ENSLAFG00000003040-ENSLAFT00000003040 194045463 194063300 194064400 10.03 0.30
ENSLAFG00000011431-ENSLAFT00000028023 194145463 194163500 194165400 9.99 0.16
ENSLAFG00000009411-ENSLAFT00000009411 200765463 200781900 200782900 10.74 5.68
ENSLAFG00000009411-ENSLAFT00000031733 200765463 200781900 200782900 10.74 5.68
ENSLAFG00000009411-ENSLAFT00000009411 200785463 200786400 200788200 11.08 4.92
ENSLAFG00000009411-ENSLAFT00000031733 200785463 200786400 200788200 11.08 4.92
ENSLAFG00000004954-ENSLAFT00000004957 202145463 202158000 202159000 10.34 1.63
ENSLAFG00000004954-ENSLAFT00000034056 202145463 202158000 202159000 10.34 1.63
ENSLAFG00000001436-ENSLAFT00000001436 13324773 13327600 13329200 12.18 7.91
ENSLAFG00000029472-ENSLAFT00000032864 17544773 17553700 17554700 11.49 3.68
ENSLAFG00000000858-ENSLAFT00000000859 24144773 24161100 24162500 11.01 6.15
ENSLAFG00000022457-ENSLAFT00000022784 29064773 29065700 29066800 10.73 5.56
ENSLAFG00000022457-ENSLAFT00000037038 29064773 29065700 29066800 10.73 5.56
ENSLAFG00000022457-ENSLAFT00000026379 29064773 29065700 29066800 10.73 5.56
ENSLAFG00000013394-ENSLAFT00000013395 31144773 31144800 31145800 9.90 1.65
ENSLAFG00000015643-ENSLAFT00000015649 32384773 32392900 32395300 12.48 0.38
ENSLAFG00000015643-ENSLAFT00000027372 32384773 32392900 32395300 12.48 0.38
ENSLAFG00000030387-ENSLAFT00000036868 33004773 33007300 33009200 11.33 7.35
ENSLAFG00000030387-ENSLAFT00000027814 33004773 33007300 33009200 11.33 7.35
ENSLAFG00000025833-ENSLAFT00000027232 45384773 45385900 45393100 11.74 7.57
ENSLAFG00000012027-ENSLAFT00000012027 45444773 45444800 45449900 10.97 1.33
ENSLAFG00000003802-ENSLAFT00000003802 46304773 46314200 46315200 11.07 3.69
ENSLAFG00000027981-ENSLAFT00000034080 48104773 48120400 48121400 11.85 6.18
ENSLAFG00000012862-ENSLAFT00000029948 49204773 49213900 49214900 10.11 2.95
ENSLAFG00000012862-ENSLAFT00000028448 49204773 49213900 49214900 10.11 2.95
ENSLAFG00000030509-ENSLAFT00000034201 50024773 50032200 50037200 10.39 5.11
ENSLAFG00000001933-ENSLAFT00000001934 50044773 50063000 50064700 10.79 0.20
ENSLAFG00000006998-ENSLAFT00000029086 50264773 50272000 50273000 10.28 2.91
ENSLAFG00000027050-ENSLAFT00000037211 54064773 54064800 54065800 11.44 6.06
ENSLAFG00000027050-ENSLAFT00000030552 54064773 54064800 54065800 11.44 6.06
ENSLAFG00000029559-ENSLAFT00000029429 54244773 54246200 54247200 11.40 1.16
ENSLAFG00000003557-ENSLAFT00000003556 58384773 58390500 58391500 11.31 4.31
ENSLAFG00000030404-ENSLAFT00000025320 59664773 59666100 59672500 11.28 0.05
ENSLAFG00000033033-ENSLAFT00000037799 59964773 59967000 59968300 11.17 7.07
ENSLAFG00000018733-ENSLAFT00000028793 61844773 61853500 61854500 10.78 6.52
ENSLAFG00000018733-ENSLAFT00000018733 61844773 61853500 61854500 10.78 6.52
ENSLAFG00000014264-ENSLAFT00000014271 66844773 66857200 66858200 10.65 5.24
ENSLAFG00000015898-ENSLAFT00000015897 70844773 70853900 70854900 11.41 3.88
ENSLAFG00000015898-ENSLAFT00000029811 70844773 70853900 70854900 11.41 3.88
ENSLAFG00000030711-ENSLAFT00000025972 74464773 74483300 74484300 11.41 0.16
ENSLAFG00000030711-ENSLAFT00000033822 74464773 74483300 74484300 11.41 0.16
ENSLAFG00000027183-ENSLAFT00000028059 76164773 76170700 76171700 11.01 4.24
ENSLAFG00000012885-ENSLAFT00000012888 79224773 79227800 79228800 11.32 5.70
ENSLAFG00000012885-ENSLAFT00000032176 79224773 79227800 79228800 11.32 5.70
ENSLAFG00000012885-ENSLAFT00000029754 79224773 79227800 79228800 11.32 5.70
ENSLAFG00000005722-ENSLAFT00000005722 82604773 82614500 82615500 11.24 1.53
ENSLAFG00000005722-ENSLAFT00000034863 82604773 82614500 82615500 11.24 1.53
ENSLAFG00000026139-ENSLAFT00000037100 84364773 84369500 84370500 11.37 2.57
ENSLAFG00000014781-ENSLAFT00000034219 92104773 92106400 92107400 10.25 2.73
ENSLAFG00000014781-ENSLAFT00000030127 92104773 92106400 92107400 10.25 2.73
ENSLAFG00000014781-ENSLAFT00000014782 92104773 92106400 92107400 10.25 2.73
ENSLAFG00000030592-ENSLAFT00000035497 93204773 93205500 93213200 11.06 6.38
ENSLAFG00000022304-ENSLAFT00000021478 93264773 93267000 93276900 10.47 4.92
ENSLAFG00000004211-ENSLAFT00000004210 93984773 94003300 94004600 10.92 6.86
ENSLAFG00000009989-ENSLAFT00000010001 94044773 94061500 94062500 10.70 3.44
ENSLAFG00000009989-ENSLAFT00000010001 94064773 94079900 94080900 10.97 6.98
ENSLAFG00000003199-ENSLAFT00000003200 94564773 94583200 94584200 10.43 6.05
ENSLAFG00000014722-ENSLAFT00000014719 94784773 94796900 94798000 11.11 5.65
ENSLAFG00000030356-ENSLAFT00000031289 96844773 96859700 96860700 10.72 2.93
ENSLAFG00000003307-ENSLAFT00000003307 97044773 97052300 97053300 10.45 5.64
ENSLAFG00000005008-ENSLAFT00000005008 97184773 97196200 97197200 10.55 2.34
ENSLAFG00000030195-ENSLAFT00000036754 99044773 99061200 99062200 11.18 5.60
ENSLAFG00000030151-ENSLAFT00000027834 99164773 99173100 99177000 11.05 6.17
ENSLAFG00000031417-ENSLAFT00000034060 100324773 100324800 100329600 11.62 2.79
ENSLAFG00000026196-ENSLAFT00000037098 103764773 103768000 103769000 10.58 5.61
ENSLAFG00000026196-ENSLAFT00000030421 103764773 103768000 103769000 10.58 5.61
ENSLAFG00000011275-ENSLAFT00000011273 103784773 103803100 103804100 10.90 5.59
ENSLAFG00000032685-ENSLAFT00000028340 104464773 104478300 104479300 11.33 3.26
ENSLAFG00000017988-ENSLAFT00000030986 105004773 105019400 105020400 10.31 5.15
ENSLAFG00000032283-ENSLAFT00000025777 105084773 105087800 105089800 10.06 0.07
ENSLAFG00000005976-ENSLAFT00000005991 105184773 105193800 105194800 10.46 3.85
ENSLAFG00000009533-ENSLAFT00000027880 105704773 105711200 105712600 10.64 3.85
ENSLAFG00000009533-ENSLAFT00000009537 105704773 105711200 105712600 10.64 3.85
ENSLAFG00000030336-ENSLAFT00000027758 114824773 114830900 114831900 11.25 2.77
ENSLAFG00000026569-ENSLAFT00000033680 116064773 116076200 116077200 10.63 4.53
ENSLAFG00000025856-ENSLAFT00000028726 117124773 117125800 117127100 10.92 6.82
ENSLAFG00000004791-ENSLAFT00000004791 119504773 119508800 119509800 11.73 6.62
ENSLAFG00000004794-ENSLAFT00000033773 119724773 119735000 119736500 11.30 6.59
ENSLAFG00000004794-ENSLAFT00000004798 119724773 119735000 119736500 11.30 6.59
ENSLAFG00000024703-ENSLAFT00000023182 121084773 121095300 121104700 10.84 2.04
ENSLAFG00000008030-ENSLAFT00000008028 126004773 126016000 126017000 11.32 5.23
ENSLAFG00000008030-ENSLAFT00000035082 126004773 126016000 126017000 11.32 5.23
ENSLAFG00000001793-ENSLAFT00000026665 128204773 128210800 128215200 11.81 6.59
ENSLAFG00000001793-ENSLAFT00000001795 128204773 128210800 128215200 11.81 6.59
ENSLAFG00000013776-ENSLAFT00000013772 146344773 146350300 146351300 10.65 1.92
ENSLAFG00000014651-ENSLAFT00000014656 153884773 153900200 153901200 10.63 3.69
ENSLAFG00000001011-ENSLAFT00000001012 154084773 154085500 154087200 11.60 6.31
ENSLAFG00000012983-ENSLAFT00000012991 155324773 155332100 155333100 10.91 4.53
ENSLAFG00000010298-ENSLAFT00000010299 161064773 161070100 161071100 10.92 1.46
ENSLAFG00000013837-ENSLAFT00000013836 163004773 163018000 163019000 10.39 2.69
ENSLAFG00000032428-ENSLAFT00000032221 5522583 5524500 5525500 11.47 5.47
ENSLAFG00000032457-ENSLAFT00000036588 13362583 13369100 13370100 9.74 1.57
ENSLAFG00000001803-ENSLAFT00000001804 14842583 14852700 14854000 11.33 2.88
ENSLAFG00000001803-ENSLAFT00000027836 14842583 14852700 14854000 11.33 2.88
ENSLAFG00000001803-ENSLAFT00000035030 14842583 14852700 14854000 11.33 2.88
ENSLAFG00000009839-ENSLAFT00000009842 16862583 16878500 16879800 9.98 0.15
ENSLAFG00000009839-ENSLAFT00000035206 16862583 16878500 16879800 9.98 0.15
ENSLAFG00000009003-ENSLAFT00000031732 17842583 17857600 17859000 10.54 3.78
ENSLAFG00000009003-ENSLAFT00000009004 17842583 17857600 17859000 10.54 3.78
ENSLAFG00000032437-ENSLAFT00000037046 18022583 18022900 18024000 11.24 4.65
ENSLAFG00000015733-ENSLAFT00000015738 29222583 29240600 29241600 11.37 4.25
ENSLAFG00000014312-ENSLAFT00000014313 44262583 44271200 44272400 12.27 5.94
ENSLAFG00000009810-ENSLAFT00000009845 47442583 47454400 47455800 12.03 7.59
ENSLAFG00000032104-ENSLAFT00000035474 47742583 47750000 47751500 12.06 6.11
ENSLAFG00000026573-ENSLAFT00000032909 71142583 71153600 71154600 12.80 1.00
ENSLAFG00000004364-ENSLAFT00000026365 72882583 72901000 72902000 11.71 5.66
ENSLAFG00000004364-ENSLAFT00000004363 72882583 72901000 72902000 11.71 5.66
ENSLAFG00000004364-ENSLAFT00000026034 72882583 72901000 72902000 11.71 5.66
ENSLAFG00000010808-ENSLAFT00000010809 87782583 87796100 87797400 11.46 0.47
ENSLAFG00000016226-ENSLAFT00000016222 88642583 88647700 88648700 11.03 6.52
ENSLAFG00000011951-ENSLAFT00000011967 92882583 92895500 92897300 11.18 0.36
ENSLAFG00000006427-ENSLAFT00000006427 100062583 100063000 100064000 12.07 7.57
ENSLAFG00000015110-ENSLAFT00000015113 100522583 100524000 100527400 12.31 6.28
ENSLAFG00000032161-ENSLAFT00000034826 104202583 104202600 104204000 11.08 5.45
ENSLAFG00000008065-ENSLAFT00000008070 106902583 106903000 106904000 11.52 6.30
ENSLAFG00000008065-ENSLAFT00000007631 106902583 106903000 106904000 11.52 6.30
ENSLAFG00000008065-ENSLAFT00000008070 106922583 106923700 106924700 11.09 6.58
ENSLAFG00000000546-ENSLAFT00000000547 111902583 111914900 111916300 10.86 7.03
ENSLAFG00000002520-ENSLAFT00000002520 112382583 112399100 112400100 10.69 3.16
ENSLAFG00000027482-ENSLAFT00000030578 113762583 113776400 113777400 10.53 6.13
ENSLAFG00000007427-ENSLAFT00000007429 115462583 115467000 115468000 10.31 5.03
ENSLAFG00000003173-ENSLAFT00000003173 115562583 115580000 115581000 10.91 2.56
ENSLAFG00000003173-ENSLAFT00000027230 115562583 115580000 115581000 10.91 2.56
ENSLAFG00000023374-ENSLAFT00000022063 115622583 115626700 115627700 10.62 3.75
ENSLAFG00000015976-ENSLAFT00000015976 116002583 116014600 116015600 10.73 3.96
ENSLAFG00000017647-ENSLAFT00000017644 116062583 116065100 116066600 10.02 0.32
ENSLAFG00000017647-ENSLAFT00000031003 116062583 116065100 116066600 10.02 0.32
ENSLAFG00000028414-ENSLAFT00000031808 116122583 116135200 116136900 10.53 4.77
ENSLAFG00000030729-ENSLAFT00000025804 116142583 116152600 116153800 9.79 0.40
ENSLAFG00000010467-ENSLAFT00000035132 116242583 116248100 116249100 10.62 5.63
ENSLAFG00000010467-ENSLAFT00000030060 116242583 116248100 116249100 10.62 5.63
ENSLAFG00000010467-ENSLAFT00000010465 116242583 116248100 116249100 10.62 5.63
ENSLAFG00000022947-ENSLAFT00000035762 116762583 116778400 116779600 10.66 5.24
ENSLAFG00000022947-ENSLAFT00000033350 116762583 116778400 116779600 10.66 5.24
ENSLAFG00000022947-ENSLAFT00000021512 116762583 116778400 116779600 10.66 5.24
ENSLAFG00000032011-ENSLAFT00000036452 122862583 122865100 122872700 10.70 5.44
ENSLAFG00000025997-ENSLAFT00000026726 127762583 127778800 127780100 10.96 5.40
ENSLAFG00000025997-ENSLAFT00000027486 127762583 127778800 127780100 10.96 5.40
ENSLAFG00000002303-ENSLAFT00000036906 131202583 131210000 131211000 11.34 7.14
ENSLAFG00000013061-ENSLAFT00000013063 132102583 132104900 132107400 11.19 6.88
ENSLAFG00000030039-ENSLAFT00000029541 132102583 132104900 132107400 11.19 6.88
ENSLAFG00000014188-ENSLAFT00000032713 133082583 133095200 133096600 8.86 0.30
ENSLAFG00000007360-ENSLAFT00000007361 134002583 134020100 134021100 11.05 4.17
ENSLAFG00000027547-ENSLAFT00000029889 134102583 134120700 134122500 11.39 3.16
ENSLAFG00000029526-ENSLAFT00000028809 134122583 134122600 134131500 10.65 1.37
ENSLAFG00000027571-ENSLAFT00000029973 134422583 134426500 134427500 11.10 6.51
ENSLAFG00000010990-ENSLAFT00000010992 138662583 138665800 138666800 10.86 5.84
ENSLAFG00000003375-ENSLAFT00000027307 138782583 138795400 138796500 10.92 5.68
ENSLAFG00000003375-ENSLAFT00000030723 138782583 138795400 138796500 10.92 5.68
ENSLAFG00000014569-ENSLAFT00000014576 141302583 141321500 141322500 11.54 1.88
ENSLAFG00000003737-ENSLAFT00000003741 141582583 141584600 141585600 10.95 5.04
ENSLAFG00000029366-ENSLAFT00000036470 141902583 141918100 141920300 8.60 0.17
ENSLAFG00000029366-ENSLAFT00000036470 141922583 141922600 141923600 10.09 2.42
ENSLAFG00000029366-ENSLAFT00000036470 141942583 141950700 141953700 10.41 0.16
ENSLAFG00000022351-ENSLAFT00000037299 4703657 4722600 4723600 12.12 0.82
ENSLAFG00000022351-ENSLAFT00000021414 4703657 4722600 4723600 12.12 0.82
ENSLAFG00000010459-ENSLAFT00000010458 4843657 4861400 4862400 12.19 6.42
ENSLAFG00000006532-ENSLAFT00000029959 27503657 27521100 27522400 11.42 5.48
ENSLAFG00000022606-ENSLAFT00000025515 29643657 29658800 29660100 11.58 1.11
ENSLAFG00000030524-ENSLAFT00000034241 36783657 36792000 36793000 11.01 5.89
ENSLAFG00000007541-ENSLAFT00000034345 53323657 53334500 53338100 10.05 0.03
ENSLAFG00000007541-ENSLAFT00000007541 53323657 53334500 53338100 10.05 0.03
ENSLAFG00000023246-ENSLAFT00000022534 60443657 60462300 60463300 11.20 3.21
ENSLAFG00000011856-ENSLAFT00000037128 66363657 66366900 66367900 11.42 3.45
ENSLAFG00000011856-ENSLAFT00000034218 66363657 66366900 66367900 11.42 3.45
ENSLAFG00000001062-ENSLAFT00000001061 72023657 72035600 72036900 11.50 7.38
ENSLAFG00000008612-ENSLAFT00000029910 73403657 73418000 73419000 11.47 6.41
ENSLAFG00000008612-ENSLAFT00000008611 73403657 73418000 73419000 11.47 6.41
ENSLAFG00000016169-ENSLAFT00000016165 76143657 76153500 76154500 11.22 1.71
ENSLAFG00000004489-ENSLAFT00000026145 83663657 83679000 83681600 11.80 0.68
ENSLAFG00000001567-ENSLAFT00000001567 87283657 87285700 87286700 11.46 4.88
ENSLAFG00000032851-ENSLAFT00000037617 96943657 96955100 96956300 11.69 0.45
ENSLAFG00000010795-ENSLAFT00000010797 106863657 106876700 106877700 10.87 3.91
ENSLAFG00000008178-ENSLAFT00000008178 108463657 108470400 108471800 11.00 4.48
ENSLAFG00000014027-ENSLAFT00000014028 110883657 110889600 110891100 11.69 4.26
ENSLAFG00000006131-ENSLAFT00000006131 115223657 115229700 115230700 11.01 6.45
ENSLAFG00000010189-ENSLAFT00000010188 117763657 117775000 117776000 10.71 4.32
ENSLAFG00000022070-ENSLAFT00000022015 118223657 118238000 118239000 11.02 4.92
ENSLAFG00000022070-ENSLAFT00000034673 118223657 118238000 118239000 11.02 4.92
ENSLAFG00000010937-ENSLAFT00000010937 130943657 130957700 130958700 10.71 3.37
ENSLAFG00000010937-ENSLAFT00000029295 130943657 130957700 130958700 10.71 3.37
ENSLAFG00000000410-ENSLAFT00000000409 136083657 136092800 136093800 10.87 5.18
ENSLAFG00000012228-ENSLAFT00000012230 137563657 137575400 137576400 11.22 5.62
ENSLAFG00000012228-ENSLAFT00000035757 137563657 137575400 137576400 11.22 5.62
ENSLAFG00000012228-ENSLAFT00000037043 137563657 137575400 137576400 11.22 5.62
ENSLAFG00000003952-ENSLAFT00000031258 148403657 148418100 148419100 11.60 3.45
ENSLAFG00000003952-ENSLAFT00000003952 148403657 148418100 148419100 11.60 3.45
ENSLAFG00000007142-ENSLAFT00000036806 149783657 149786500 149793700 10.56 5.24
ENSLAFG00000007535-ENSLAFT00000007542 151463657 151470500 151471500 10.64 6.56
ENSLAFG00000015017-ENSLAFT00000028657 156983657 156995300 156996300 9.99 1.61
ENSLAFG00000006990-ENSLAFT00000006986 157623657 157638800 157639800 10.49 3.26
ENSLAFG00000027944-ENSLAFT00000037356 157943657 157950000 157954800 9.98 2.30
ENSLAFG00000027944-ENSLAFT00000029769 157943657 157950000 157954800 9.98 2.30
ENSLAFG00000004169-ENSLAFT00000004170 158363657 158376100 158377100 9.70 1.63
ENSLAFG00000012872-ENSLAFT00000012874 158443657 158444200 158445300 9.66 4.32
ENSLAFG00000016498-ENSLAFT00000029988 158763657 158768600 158772400 10.98 4.87
ENSLAFG00000016498-ENSLAFT00000016494 158763657 158768600 158772400 10.98 4.87
ENSLAFG00000021484-ENSLAFT00000021926 159463657 159482600 159483600 10.93 1.51
ENSLAFG00000021484-ENSLAFT00000021926 159483657 159488300 159490600 11.30 5.34
ENSLAFG00000016902-ENSLAFT00000016904 160803657 160805000 160814000 9.93 2.52
ENSLAFG00000029996-ENSLAFT00000029983 160923657 160939100 160940100 11.01 1.39
ENSLAFG00000013021-ENSLAFT00000013032 161083657 161090300 161091300 11.29 1.63
ENSLAFG00000013021-ENSLAFT00000029323 161103657 161118800 161119800 11.03 3.28
ENSLAFG00000013021-ENSLAFT00000013032 161143657 161157400 161158700 11.47 6.37
ENSLAFG00000013021-ENSLAFT00000029323 161143657 161157400 161158700 11.47 6.37
ENSLAFG00000013021-ENSLAFT00000013032 161263657 161277400 161278400 10.48 6.36
ENSLAFG00000013706-ENSLAFT00000013712 161403657 161421500 161422500 10.96 5.97
ENSLAFG00000013706-ENSLAFT00000036246 161403657 161421500 161422500 10.96 5.97
ENSLAFG00000005046-ENSLAFT00000005045 162523657 162531400 162532600 12.26 4.33
ENSLAFG00000001907-ENSLAFT00000001907 162683657 162695500 162703000 11.73 3.20
ENSLAFG00000002763-ENSLAFT00000002762 361965 367700 371600 11.78 5.77
ENSLAFG00000009668-ENSLAFT00000009669 421965 434900 438600 12.16 3.48
ENSLAFG00000010380-ENSLAFT00000027181 461965 476500 477500 10.64 4.09
ENSLAFG00000010380-ENSLAFT00000010379 461965 476500 477500 10.64 4.09
ENSLAFG00000023857-ENSLAFT00000025152 1021965 1034700 1036500 11.15 7.13
ENSLAFG00000032807-ENSLAFT00000037573 1021965 1034700 1036500 11.15 7.13
ENSLAFG00000005951-ENSLAFT00000005953 4061965 4069700 4070700 11.31 7.32
ENSLAFG00000008891-ENSLAFT00000008892 4581965 4585400 4586400 10.44 6.50
ENSLAFG00000005631-ENSLAFT00000032001 5041965 5050700 5051700 12.12 4.38
ENSLAFG00000010979-ENSLAFT00000010980 7401965 7418000 7419000 11.31 4.59
ENSLAFG00000010979-ENSLAFT00000030508 7401965 7418000 7419000 11.31 4.59
ENSLAFG00000003216-ENSLAFT00000030572 11861965 11877100 11878100 11.36 5.09
ENSLAFG00000003216-ENSLAFT00000003217 11861965 11877100 11878100 11.36 5.09
ENSLAFG00000028928-ENSLAFT00000027710 24441965 24443100 24444100 10.89 5.20
ENSLAFG00000028385-ENSLAFT00000031928 25021965 25033400 25041600 11.87 7.63
ENSLAFG00000025715-ENSLAFT00000031082 25041965 25055800 25061600 8.53 3.26
ENSLAFG00000003194-ENSLAFT00000003195 25861965 25867000 25868000 11.26 6.36
ENSLAFG00000015015-ENSLAFT00000031644 26401965 26418900 26419900 10.50 6.45
ENSLAFG00000007383-ENSLAFT00000007382 35441965 35452500 35453500 10.61 4.34
ENSLAFG00000007383-ENSLAFT00000035606 35441965 35452500 35453500 10.61 4.34
ENSLAFG00000000890-ENSLAFT00000000889 36721965 36737500 36738500 10.89 6.60
ENSLAFG00000032092-ENSLAFT00000030381 36941965 36959200 36960200 10.33 2.98
ENSLAFG00000032092-ENSLAFT00000033474 36941965 36959200 36960200 10.33 2.98
ENSLAFG00000011083-ENSLAFT00000011083 38361965 38377500 38381400 11.85 6.76
ENSLAFG00000025974-ENSLAFT00000032062 38401965 38415500 38421000 12.70 6.15
ENSLAFG00000026112-ENSLAFT00000007506 38481965 38484700 38491800 11.25 0.37
ENSLAFG00000013977-ENSLAFT00000013975 38881965 38882500 38885100 10.29 5.68
ENSLAFG00000011831-ENSLAFT00000011831 39621965 39623300 39632200 11.16 5.61
ENSLAFG00000004347-ENSLAFT00000004344 39621965 39623300 39632200 11.16 5.61
ENSLAFG00000010669-ENSLAFT00000010665 42821965 42822000 42823800 11.32 7.24
ENSLAFG00000006952-ENSLAFT00000006952 43061965 43079900 43081200 11.36 5.30
ENSLAFG00000013898-ENSLAFT00000013897 44461965 44468400 44469400 10.69 6.74
ENSLAFG00000013898-ENSLAFT00000030269 44461965 44468400 44469400 10.69 6.74
ENSLAFG00000012814-ENSLAFT00000012814 44661965 44669800 44671200 11.74 6.14
ENSLAFG00000011464-ENSLAFT00000022811 46421965 46422700 46426000 11.25 3.68
ENSLAFG00000026673-ENSLAFT00000032112 47361965 47370600 47371600 10.60 3.24
ENSLAFG00000002561-ENSLAFT00000002562 48361965 48376300 48377900 11.36 6.25
ENSLAFG00000008453-ENSLAFT00000027519 48661965 48677500 48678500 11.39 5.43
ENSLAFG00000008453-ENSLAFT00000008455 48661965 48677500 48678500 11.39 5.43
ENSLAFG00000004882-ENSLAFT00000004883 51661965 51665200 51666200 9.88 2.34
ENSLAFG00000004882-ENSLAFT00000004883 51681965 51683000 51685400 10.76 5.86
ENSLAFG00000031965-ENSLAFT00000030737 52641965 52645900 52647300 10.20 5.53
ENSLAFG00000007364-ENSLAFT00000007370 53541965 53557400 53558500 10.62 6.22
ENSLAFG00000010550-ENSLAFT00000027671 66001965 66012400 66013400 10.82 1.70
ENSLAFG00000006160-ENSLAFT00000006161 66321965 66329800 66330800 11.02 5.15
ENSLAFG00000006160-ENSLAFT00000034059 66321965 66329800 66330800 11.02 5.15
ENSLAFG00000008865-ENSLAFT00000008864 67741965 67757900 67758900 11.26 6.97
ENSLAFG00000017676-ENSLAFT00000017676 69141965 69150100 69152100 11.37 0.48
ENSLAFG00000017028-ENSLAFT00000017031 69941965 69950600 69952000 11.29 6.48
ENSLAFG00000024891-ENSLAFT00000023561 77441965 77444900 77453100 12.38 7.79
ENSLAFG00000029841-ENSLAFT00000034968 79961965 79977800 79978800 10.30 2.44
ENSLAFG00000029841-ENSLAFT00000026186 79961965 79977800 79978800 10.30 2.44
ENSLAFG00000010386-ENSLAFT00000032283 80781965 80791000 80792000 10.59 4.34
ENSLAFG00000010386-ENSLAFT00000010392 80781965 80791000 80792000 10.59 4.34
ENSLAFG00000026310-ENSLAFT00000029428 82101965 82117300 82121900 11.52 2.61
ENSLAFG00000030442-ENSLAFT00000032312 82241965 82242000 82244700 10.89 0.97
ENSLAFG00000030708-ENSLAFT00000003302 82901965 82919300 82920800 10.45 4.87
ENSLAFG00000017479-ENSLAFT00000017484 3601564 3604700 3605700 10.50 6.57
ENSLAFG00000006009-ENSLAFT00000028311 13761564 13766300 13767300 9.92 4.22
ENSLAFG00000006009-ENSLAFT00000006011 13761564 13766300 13767300 9.92 4.22
ENSLAFG00000031339-ENSLAFT00000031601 14561564 14562100 14566600 10.78 3.62
ENSLAFG00000026429-ENSLAFT00000030488 14761564 14762600 14766900 11.56 4.23
ENSLAFG00000026429-ENSLAFT00000031868 14761564 14762600 14766900 11.56 4.23
ENSLAFG00000026429-ENSLAFT00000028425 14761564 14762600 14766900 11.56 4.23
ENSLAFG00000020833-ENSLAFT00000020791 14961564 14961600 14964900 9.82 3.44
ENSLAFG00000012840-ENSLAFT00000012847 15121564 15134600 15135600 10.40 4.39
ENSLAFG00000018216-ENSLAFT00000018213 15661564 15663700 15664800 11.88 6.28
ENSLAFG00000009323-ENSLAFT00000009324 16141564 16141600 16147100 9.93 2.08
ENSLAFG00000009323-ENSLAFT00000025456 16141564 16141600 16147100 9.93 2.08
ENSLAFG00000007691-ENSLAFT00000029073 16281564 16285400 16286900 11.46 0.22
ENSLAFG00000017848-ENSLAFT00000017849 19941564 19953500 19954500 11.18 2.37
ENSLAFG00000016836-ENSLAFT00000027875 29321564 29323600 29324600 11.27 7.12
ENSLAFG00000012688-ENSLAFT00000012698 38141564 38142400 38143900 11.69 7.51
ENSLAFG00000005259-ENSLAFT00000005258 41861564 41878800 41880000 12.53 6.71
ENSLAFG00000008517-ENSLAFT00000008520 42821564 42828200 42829400 10.90 5.92
ENSLAFG00000023370-ENSLAFT00000023087 44641564 44647500 44652900 10.95 3.74
ENSLAFG00000005482-ENSLAFT00000026458 47801564 47805900 47807100 12.05 5.42
ENSLAFG00000005482-ENSLAFT00000037432 47801564 47805900 47807100 12.05 5.42
ENSLAFG00000016907-ENSLAFT00000016906 51421564 51434600 51435700 11.68 6.73
ENSLAFG00000018015-ENSLAFT00000018015 68961564 68975300 68976300 10.77 5.11
ENSLAFG00000001299-ENSLAFT00000028411 71461564 71473800 71474900 12.35 7.68
ENSLAFG00000001299-ENSLAFT00000001298 71461564 71473800 71474900 12.35 7.68
ENSLAFG00000021929-ENSLAFT00000022439 73561564 73563300 73564500 11.12 6.84
ENSLAFG00000012040-ENSLAFT00000012044 79001564 79006300 79014400 11.53 5.32
ENSLAFG00000012040-ENSLAFT00000033410 79001564 79006300 79014400 11.53 5.32
ENSLAFG00000005331-ENSLAFT00000009103 83221564 83236700 83241100 11.24 5.09
ENSLAFG00000005331-ENSLAFT00000005334 83221564 83236700 83241100 11.24 5.09
ENSLAFG00000005331-ENSLAFT00000009103 83321564 83322700 83323700 11.05 1.91
ENSLAFG00000005331-ENSLAFT00000005334 83321564 83322700 83323700 11.05 1.91
ENSLAFG00000001757-ENSLAFT00000033673 88581564 88599600 88600800 11.81 5.08
ENSLAFG00000003384-ENSLAFT00000003388 90421564 90425100 90426100 11.23 5.09
ENSLAFG00000026593-ENSLAFT00000030245 90761564 90773900 90775100 10.66 4.83
ENSLAFG00000017488-ENSLAFT00000017487 91921564 91939400 91940400 11.83 4.27
ENSLAFG00000008841-ENSLAFT00000008841 92241564 92246300 92247300 10.72 3.42
ENSLAFG00000029590-ENSLAFT00000035443 93401564 93415300 93416300 10.91 3.79
ENSLAFG00000005317-ENSLAFT00000035001 93521564 93526500 93527500 11.31 5.76
ENSLAFG00000016692-ENSLAFT00000016706 98041564 98051800 98052800 11.04 5.57
ENSLAFG00000022699-ENSLAFT00000022959 103701564 103707700 103708700 11.82 2.98
ENSLAFG00000005761-ENSLAFT00000029423 104181564 104192600 104193900 11.85 7.53
ENSLAFG00000030090-ENSLAFT00000035024 114601564 114609100 114610100 10.43 2.38
ENSLAFG00000008090-ENSLAFT00000008098 114641564 114654900 114655900 10.28 6.06
ENSLAFG00000014260-ENSLAFT00000014262 114921564 114924400 114925400 10.72 1.37
ENSLAFG00000008410-ENSLAFT00000008410 120441564 120452000 120453200 9.90 5.82
ENSLAFG00000000670-ENSLAFT00000000672 121081564 121082600 121087700 11.37 2.60
ENSLAFG00000000670-ENSLAFT00000032857 121081564 121082600 121087700 11.37 2.60
ENSLAFG00000010375-ENSLAFT00000010378 124141564 124144800 124145800 12.10 4.43
ENSLAFG00000011516-ENSLAFT00000011517 126781564 126783300 126784500 10.85 6.92
ENSLAFG00000030185-ENSLAFT00000029625 128241564 128242500 128251400 10.93 5.85
ENSLAFG00000010209-ENSLAFT00000010210 3052215 3059400 3060500 10.83 6.96
ENSLAFG00000007377-ENSLAFT00000007377 3452215 3463600 3464700 10.94 3.28
ENSLAFG00000001154-ENSLAFT00000001154 3532215 3545100 3546100 11.39 7.03
ENSLAFG00000017095-ENSLAFT00000033568 4152215 4158100 4159100 10.36 6.63
ENSLAFG00000017095-ENSLAFT00000017103 4152215 4158100 4159100 10.36 6.63
ENSLAFG00000012999-ENSLAFT00000030022 7912215 7913800 7915000 11.05 2.65
ENSLAFG00000012999-ENSLAFT00000013000 7912215 7913800 7915000 11.05 2.65
ENSLAFG00000014279-ENSLAFT00000014282 8652215 8654400 8659300 12.66 8.07
ENSLAFG00000028590-ENSLAFT00000031095 19032215 19045100 19046100 11.45 5.05
ENSLAFG00000007169-ENSLAFT00000007170 19732215 19749100 19751300 11.34 5.99
ENSLAFG00000000062-ENSLAFT00000000060 24472215 24483300 24484300 11.72 2.82
ENSLAFG00000000062-ENSLAFT00000025304 24472215 24483300 24484300 11.72 2.82
ENSLAFG00000029690-ENSLAFT00000030171 36232215 36245800 36246800 10.18 3.10
ENSLAFG00000015414-ENSLAFT00000015414 37552215 37570100 37571100 10.98 4.50
ENSLAFG00000015414-ENSLAFT00000015414 37572215 37572200 37575400 11.22 6.02
ENSLAFG00000010397-ENSLAFT00000010400 37772215 37786100 37787600 11.61 7.45
ENSLAFG00000010397-ENSLAFT00000034474 37772215 37786100 37787600 11.61 7.45
ENSLAFG00000004272-ENSLAFT00000004272 39192215 39210500 39211600 11.69 4.51
ENSLAFG00000005163-ENSLAFT00000005162 41912215 41921600 41922900 12.08 7.84
ENSLAFG00000027610-ENSLAFT00000028320 44272215 44284100 44286700 10.93 0.22
ENSLAFG00000013972-ENSLAFT00000013978 46412215 46423000 46424000 11.36 3.84
ENSLAFG00000021577-ENSLAFT00000022919 47492215 47503200 47504200 11.08 5.91
ENSLAFG00000023194-ENSLAFT00000021374 51752215 51760700 51766400 11.35 5.31
ENSLAFG00000031605-ENSLAFT00000029788 56512215 56514100 56515100 11.10 1.50
ENSLAFG00000016230-ENSLAFT00000016230 56912215 56924800 56925800 10.69 6.54
ENSLAFG00000025909-ENSLAFT00000030862 57832215 57833400 57835000 10.58 6.37
ENSLAFG00000012235-ENSLAFT00000012237 64012215 64016400 64017400 10.88 5.47
ENSLAFG00000025088-ENSLAFT00000023635 68792215 68804800 68805800 11.48 4.38
ENSLAFG00000003001-ENSLAFT00000034141 76792215 76795200 76796200 11.67 7.23
ENSLAFG00000003001-ENSLAFT00000003005 76792215 76795200 76796200 11.67 7.23
ENSLAFG00000004883-ENSLAFT00000004884 80032215 80035700 80036900 12.56 6.62
ENSLAFG00000004883-ENSLAFT00000030503 80052215 80064100 80065100 12.20 1.51
ENSLAFG00000004883-ENSLAFT00000033739 80052215 80064100 80065100 12.20 1.51
ENSLAFG00000022669-ENSLAFT00000021795 80692215 80694800 80695800 11.26 4.00
ENSLAFG00000013669-ENSLAFT00000032391 81152215 81157800 81158800 11.27 5.86
ENSLAFG00000015024-ENSLAFT00000015023 81972215 81976300 81977300 10.02 5.04
ENSLAFG00000015024-ENSLAFT00000026076 81972215 81976300 81977300 10.02 5.04
ENSLAFG00000011050-ENSLAFT00000011050 83232215 83235500 83236700 11.05 7.03
ENSLAFG00000009530-ENSLAFT00000009530 84432215 84433000 84434000 11.00 0.00
ENSLAFG00000009527-ENSLAFT00000009527 84452215 84465700 84466700 10.74 4.28
ENSLAFG00000017186-ENSLAFT00000017187 84672215 84690000 84691000 11.25 3.93
ENSLAFG00000017186-ENSLAFT00000026577 84672215 84690000 84691000 11.25 3.93
ENSLAFG00000007023-ENSLAFT00000032032 85232215 85245600 85247800 11.26 7.00
ENSLAFG00000030882-ENSLAFT00000035385 85512215 85524200 85525200 11.65 3.83
ENSLAFG00000030882-ENSLAFT00000036913 85512215 85524200 85525200 11.65 3.83
ENSLAFG00000004885-ENSLAFT00000004886 87872215 87883800 87885000 10.20 0.14
ENSLAFG00000013235-ENSLAFT00000026004 88152215 88168600 88169600 10.42 3.41
ENSLAFG00000013235-ENSLAFT00000013235 88152215 88168600 88169600 10.42 3.41
ENSLAFG00000031612-ENSLAFT00000033756 92252215 92269200 92271200 11.29 0.60
ENSLAFG00000031455-ENSLAFT00000032632 92832215 92843000 92848400 10.47 1.74
ENSLAFG00000022951-ENSLAFT00000022416 92912215 92925300 92927100 10.51 0.20
ENSLAFG00000027091-ENSLAFT00000026084 93492215 93492200 93499500 9.88 0.00
ENSLAFG00000027344-ENSLAFT00000034695 93552215 93552200 93560600 10.12 4.65
ENSLAFG00000026357-ENSLAFT00000026706 93692215 93708800 93709800 10.25 6.37
ENSLAFG00000030594-ENSLAFT00000029726 94112215 94117000 94119900 11.80 7.30
ENSLAFG00000030594-ENSLAFT00000026852 94112215 94117000 94119900 11.80 7.30
ENSLAFG00000030594-ENSLAFT00000029726 94132215 94148900 94149900 10.51 2.06
ENSLAFG00000030594-ENSLAFT00000026852 94132215 94148900 94149900 10.51 2.06
ENSLAFG00000016298-ENSLAFT00000016297 94252215 94255700 94264400 9.89 1.24
ENSLAFG00000016298-ENSLAFT00000030285 94252215 94255700 94264400 9.89 1.24
ENSLAFG00000004618-ENSLAFT00000004618 61600288 61600400 61609300 8.26 4.76
ENSLAFG00000004618-ENSLAFT00000025790 61600288 61600400 61609300 8.26 4.76
ENSLAFG00000004618-ENSLAFT00000036204 61600288 61600400 61609300 8.26 4.76
ENSLAFG00000001708-ENSLAFT00000001708 118640288 118656200 118660200 10.22 6.00
