# Supplementary material for: Excess of genomic defects in a woolly mammoth on Wrangel island
Source: PLoS Genet. 2017 Mar 2;13(3):e1006601. doi: 10.1371/journal.pgen.1006601 (PMC5333797; doi:10.1371/journal.pgen.1006601)
Supplement: S1 Data — (ZIP) [file pgen.1006601.s019.zip › SuppFiles/ExonMissing.Uno.Fmt]

ENSLAFG00000010885-ENSLAFT00000010885 3539997 3540000 3541400 31.12 18.57
ENSLAFG00000018690-ENSLAFT00000018690 4739997 4752700 4753700 32.00 4.89
ENSLAFG00000021413-ENSLAFT00000037194 12619997 12623800 12625600 31.56 14.60
ENSLAFG00000021413-ENSLAFT00000037194 12719997 12728000 12729100 34.32 17.81
ENSLAFG00000021413-ENSLAFT00000022275 12719997 12728000 12729100 34.32 17.81
ENSLAFG00000017330-ENSLAFT00000017328 12839997 12841300 12842300 30.51 15.69
ENSLAFG00000017756-ENSLAFT00000017755 14019997 14028600 14030300 33.65 12.96
ENSLAFG00000005764-ENSLAFT00000005764 14539997 14552100 14554300 32.81 7.88
ENSLAFG00000005764-ENSLAFT00000028167 14899997 14907000 14908000 30.29 7.96
ENSLAFG00000005764-ENSLAFT00000032445 14899997 14907000 14908000 30.29 7.96
ENSLAFG00000005764-ENSLAFT00000005764 14899997 14907000 14908000 30.29 7.96
ENSLAFG00000011574-ENSLAFT00000011581 15039997 15050100 15051100 31.96 19.12
ENSLAFG00000017406-ENSLAFT00000017406 16079997 16091600 16092700 33.16 11.13
ENSLAFG00000017406-ENSLAFT00000026887 16079997 16091600 16092700 33.16 11.13
ENSLAFG00000000371-ENSLAFT00000000372 16359997 16362300 16364700 32.18 17.59
ENSLAFG00000001469-ENSLAFT00000029293 17239997 17248600 17251700 31.18 5.98
ENSLAFG00000001469-ENSLAFT00000001470 17239997 17248600 17251700 31.18 5.98
ENSLAFG00000014352-ENSLAFT00000014350 17819997 17832200 17833200 31.00 13.91
ENSLAFG00000027237-ENSLAFT00000029221 17899997 17902300 17904200 33.23 19.49
ENSLAFG00000027237-ENSLAFT00000026799 17899997 17902300 17904200 33.23 19.49
ENSLAFG00000001729-ENSLAFT00000029327 18439997 18447800 18456300 35.96 9.54
ENSLAFG00000007857-ENSLAFT00000007858 19979997 19982900 19984100 28.69 12.16
ENSLAFG00000001381-ENSLAFT00000001382 20139997 20155400 20156400 32.79 14.72
ENSLAFG00000001381-ENSLAFT00000036197 20139997 20155400 20156400 32.79 14.72
ENSLAFG00000017209-ENSLAFT00000017208 20199997 20202900 20204300 31.78 17.92
ENSLAFG00000011525-ENSLAFT00000030994 20939997 20944900 20946100 31.65 13.99
ENSLAFG00000015751-ENSLAFT00000015751 21059997 21063400 21064400 32.97 9.57
ENSLAFG00000015751-ENSLAFT00000031511 21059997 21063400 21064400 32.97 9.57
ENSLAFG00000008337-ENSLAFT00000028773 21179997 21193300 21194300 30.07 13.39
ENSLAFG00000008337-ENSLAFT00000008336 21179997 21193300 21194300 30.07 13.39
ENSLAFG00000013789-ENSLAFT00000030549 21639997 21642300 21643300 31.90 18.05
ENSLAFG00000013789-ENSLAFT00000013791 21639997 21642300 21643300 31.90 18.05
ENSLAFG00000013789-ENSLAFT00000013791 21779997 21798900 21799900 32.78 17.59
ENSLAFG00000008359-ENSLAFT00000008359 23119997 23129000 23131900 33.22 16.09
ENSLAFG00000008932-ENSLAFT00000008930 23779997 23780900 23785400 33.47 16.08
ENSLAFG00000008932-ENSLAFT00000026987 23779997 23780900 23785400 33.47 16.08
ENSLAFG00000007727-ENSLAFT00000007730 27819997 27836200 27837500 32.29 11.28
ENSLAFG00000004793-ENSLAFT00000004792 32799997 32803900 32809700 31.36 17.47
ENSLAFG00000030402-ENSLAFT00000033515 33599997 33610300 33611400 28.25 2.03
ENSLAFG00000003571-ENSLAFT00000030510 33619997 33634600 33635600 29.66 5.80
ENSLAFG00000003571-ENSLAFT00000003572 33619997 33634600 33635600 29.66 5.80
ENSLAFG00000005471-ENSLAFT00000032193 33659997 33678100 33679100 28.83 3.94
ENSLAFG00000005471-ENSLAFT00000005479 33659997 33678100 33679100 28.83 3.94
ENSLAFG00000001845-ENSLAFT00000001847 33679997 33695300 33696300 35.51 14.46
ENSLAFG00000017278-ENSLAFT00000017282 33699997 33717900 33718900 31.62 11.97
ENSLAFG00000017278-ENSLAFT00000034881 33699997 33717900 33718900 31.62 11.97
ENSLAFG00000015432-ENSLAFT00000015429 33719997 33724900 33728500 33.81 13.32
ENSLAFG00000000304-ENSLAFT00000000303 33799997 33815200 33817100 29.53 14.02
ENSLAFG00000010347-ENSLAFT00000010351 34139997 34155600 34156600 33.67 18.02
ENSLAFG00000018018-ENSLAFT00000018025 34719997 34720700 34722000 33.28 16.06
ENSLAFG00000006096-ENSLAFT00000006094 36119997 36132400 36136200 31.36 15.90
ENSLAFG00000001908-ENSLAFT00000001908 36959997 36968200 36969700 31.75 7.78
ENSLAFG00000001908-ENSLAFT00000028843 36959997 36968200 36969700 31.75 7.78
ENSLAFG00000013530-ENSLAFT00000013528 38199997 38217900 38219300 32.97 12.11
ENSLAFG00000018297-ENSLAFT00000018297 38679997 38689800 38691200 33.37 15.14
ENSLAFG00000017235-ENSLAFT00000032556 38839997 38852300 38854500 32.03 12.54
ENSLAFG00000017235-ENSLAFT00000017236 38839997 38852300 38854500 32.03 12.54
ENSLAFG00000000082-ENSLAFT00000000082 40579997 40595700 40598200 32.13 7.32
ENSLAFG00000002074-ENSLAFT00000034652 40699997 40705900 40708000 28.14 6.63
ENSLAFG00000002074-ENSLAFT00000002074 40699997 40705900 40708000 28.14 6.63
ENSLAFG00000028626-ENSLAFT00000026289 40999997 41012100 41014600 27.36 8.24
ENSLAFG00000028626-ENSLAFT00000029832 40999997 41012100 41014600 27.36 8.24
ENSLAFG00000010064-ENSLAFT00000010063 43219997 43238400 43239400 29.16 14.61
ENSLAFG00000012205-ENSLAFT00000034238 43759997 43775700 43777100 31.33 3.74
ENSLAFG00000012205-ENSLAFT00000012204 43759997 43775700 43777100 31.33 3.74
ENSLAFG00000031926-ENSLAFT00000025619 46299997 46316700 46319200 33.07 8.40
ENSLAFG00000020549-ENSLAFT00000020635 46519997 46526100 46527400 33.26 11.95
ENSLAFG00000010217-ENSLAFT00000010218 47719997 47736500 47737500 31.08 7.72
ENSLAFG00000005300-ENSLAFT00000005305 48959997 48964000 48967300 33.64 17.44
ENSLAFG00000005300-ENSLAFT00000031648 48959997 48964000 48967300 33.64 17.44
ENSLAFG00000032677-ENSLAFT00000033766 49059997 49062200 49063300 32.07 11.38
ENSLAFG00000029022-ENSLAFT00000031075 49339997 49351100 49353300 31.59 10.69
ENSLAFG00000023138-ENSLAFT00000022702 50059997 50068100 50069400 34.22 18.96
ENSLAFG00000011386-ENSLAFT00000011386 53159997 53172200 53179700 30.22 16.90
ENSLAFG00000002643-ENSLAFT00000002643 57259997 57266900 57268200 29.55 10.13
ENSLAFG00000010434-ENSLAFT00000010435 57419997 57424800 57425900 32.30 14.61
ENSLAFG00000010441-ENSLAFT00000010443 57539997 57555200 57556600 31.28 2.91
ENSLAFG00000009038-ENSLAFT00000009042 59499997 59506600 59511100 34.14 17.29
ENSLAFG00000005663-ENSLAFT00000005662 60639997 60644500 60646000 31.94 6.87
ENSLAFG00000005663-ENSLAFT00000029336 60639997 60644500 60646000 31.94 6.87
ENSLAFG00000015231-ENSLAFT00000032451 60899997 60904000 60905700 33.12 15.58
ENSLAFG00000015231-ENSLAFT00000015228 60899997 60904000 60905700 33.12 15.58
ENSLAFG00000015900-ENSLAFT00000015896 62419997 62430400 62431500 31.58 6.91
ENSLAFG00000015905-ENSLAFT00000015908 62499997 62518600 62519900 31.92 11.39
ENSLAFG00000015905-ENSLAFT00000034611 62499997 62518600 62519900 31.92 11.39
ENSLAFG00000008598-ENSLAFT00000026526 62779997 62790600 62791900 32.62 5.44
ENSLAFG00000008598-ENSLAFT00000008605 62779997 62790600 62791900 32.62 5.44
ENSLAFG00000004470-ENSLAFT00000033254 63079997 63097500 63098500 32.00 5.50
ENSLAFG00000014467-ENSLAFT00000014467 64999997 65005300 65007500 33.80 10.05
ENSLAFG00000014467-ENSLAFT00000037314 64999997 65005300 65007500 33.80 10.05
ENSLAFG00000000232-ENSLAFT00000000232 65739997 65746000 65748500 32.46 11.06
ENSLAFG00000018401-ENSLAFT00000018398 67059997 67068100 67070300 30.65 12.97
ENSLAFG00000018401-ENSLAFT00000028314 67059997 67068100 67070300 30.65 12.97
ENSLAFG00000028659-ENSLAFT00000036162 69919997 69923300 69926200 31.06 5.09
ENSLAFG00000008302-ENSLAFT00000008300 70359997 70376700 70378100 31.54 13.84
ENSLAFG00000008299-ENSLAFT00000008298 70359997 70376700 70378100 31.54 13.84
ENSLAFG00000006580-ENSLAFT00000006581 70479997 70493400 70494400 32.03 13.06
ENSLAFG00000006580-ENSLAFT00000033490 70479997 70493400 70494400 32.03 13.06
ENSLAFG00000002569-ENSLAFT00000002569 70739997 70752300 70753400 30.63 0.33
ENSLAFG00000009427-ENSLAFT00000009429 71519997 71534200 71536200 31.07 12.97
ENSLAFG00000030849-ENSLAFT00000027602 72739997 72753200 72754500 32.12 18.27
ENSLAFG00000031139-ENSLAFT00000023042 73099997 73100000 73109200 30.07 15.32
ENSLAFG00000000102-ENSLAFT00000000103 73459997 73468500 73469500 31.70 8.83
ENSLAFG00000005132-ENSLAFT00000029077 73599997 73600200 73602900 31.52 18.01
ENSLAFG00000005132-ENSLAFT00000005132 73599997 73600200 73602900 31.52 18.01
ENSLAFG00000005137-ENSLAFT00000005136 73699997 73705400 73706400 31.68 13.45
ENSLAFG00000000204-ENSLAFT00000000206 74419997 74435000 74436600 30.83 10.68
ENSLAFG00000025796-ENSLAFT00000027624 74539997 74550400 74558900 29.48 12.68
ENSLAFG00000025796-ENSLAFT00000033880 74539997 74550400 74558900 29.48 12.68
ENSLAFG00000007389-ENSLAFT00000007386 74719997 74728300 74730600 31.73 9.14
ENSLAFG00000002996-ENSLAFT00000030672 75279997 75289700 75290700 30.52 17.08
ENSLAFG00000002996-ENSLAFT00000002996 75279997 75289700 75290700 30.52 17.08
ENSLAFG00000004332-ENSLAFT00000004332 76859997 76863000 76864000 34.66 15.90
ENSLAFG00000022026-ENSLAFT00000022988 78419997 78432200 78433300 32.90 17.32
ENSLAFG00000014314-ENSLAFT00000014314 79359997 79371900 79372900 33.32 19.31
ENSLAFG00000022762-ENSLAFT00000021618 79879997 79889000 79890500 32.16 16.12
ENSLAFG00000022762-ENSLAFT00000027025 79879997 79889000 79890500 32.16 16.12
ENSLAFG00000015418-ENSLAFT00000015415 80239997 80244900 80245900 31.22 11.10
ENSLAFG00000015418-ENSLAFT00000028595 80239997 80244900 80245900 31.22 11.10
ENSLAFG00000010601-ENSLAFT00000010600 80339997 80356200 80357800 32.60 15.13
ENSLAFG00000000942-ENSLAFT00000000941 80399997 80400000 80408500 33.30 11.19
ENSLAFG00000014978-ENSLAFT00000014990 80899997 80914600 80915600 31.26 17.99
ENSLAFG00000014978-ENSLAFT00000035846 80899997 80914600 80915600 31.26 17.99
ENSLAFG00000006994-ENSLAFT00000006995 81079997 81086000 81088100 32.53 16.92
ENSLAFG00000013861-ENSLAFT00000013859 81279997 81287400 81288400 31.09 16.42
ENSLAFG00000013864-ENSLAFT00000013866 81299997 81301400 81302400 34.50 15.48
ENSLAFG00000029904-ENSLAFT00000034294 81319997 81335900 81336900 31.83 15.00
ENSLAFG00000029904-ENSLAFT00000025866 81319997 81335900 81336900 31.83 15.00
ENSLAFG00000010286-ENSLAFT00000010294 81499997 81507800 81508800 32.31 5.22
ENSLAFG00000003181-ENSLAFT00000003181 81699997 81710900 81712200 30.51 11.95
ENSLAFG00000000565-ENSLAFT00000000565 81779997 81786600 81790800 27.51 5.39
ENSLAFG00000000567-ENSLAFT00000000568 81839997 81849600 81850600 34.21 14.19
ENSLAFG00000022990-ENSLAFT00000022215 81879997 81897000 81898500 32.46 18.80
ENSLAFG00000022990-ENSLAFT00000032568 81879997 81897000 81898500 32.46 18.80
ENSLAFG00000001166-ENSLAFT00000001166 81899997 81909000 81911100 32.28 14.55
ENSLAFG00000032226-ENSLAFT00000029778 82039997 82051500 82054800 32.20 6.87
ENSLAFG00000005048-ENSLAFT00000033923 83419997 83430100 83431100 32.21 19.00
ENSLAFG00000005048-ENSLAFT00000005048 83419997 83430100 83431100 32.21 19.00
ENSLAFG00000001856-ENSLAFT00000001857 84539997 84555900 84557300 32.53 14.88
ENSLAFG00000031036-ENSLAFT00000034640 85299997 85301800 85302800 31.86 16.28
ENSLAFG00000025617-ENSLAFT00000033472 85339997 85350800 85353000 33.85 18.42
ENSLAFG00000031644-ENSLAFT00000025388 86899997 86901000 86902100 31.09 5.17
ENSLAFG00000027209-ENSLAFT00000029837 89859997 89860400 89861400 30.98 14.62
ENSLAFG00000005516-ENSLAFT00000005513 91839997 91845400 91846600 32.98 8.04
ENSLAFG00000018430-ENSLAFT00000018430 92739997 92748500 92749600 31.80 11.51
ENSLAFG00000018430-ENSLAFT00000026005 92739997 92748500 92749600 31.80 11.51
ENSLAFG00000003844-ENSLAFT00000003844 92879997 92888400 92889400 32.33 18.62
ENSLAFG00000022202-ENSLAFT00000022962 95599997 95604000 95605000 31.98 18.06
ENSLAFG00000006655-ENSLAFT00000006654 98619997 98624300 98625900 31.90 18.96
ENSLAFG00000007948-ENSLAFT00000007945 107519997 107522300 107523300 31.58 9.36
ENSLAFG00000026291-ENSLAFT00000029782 107759997 107777400 107779100 32.84 10.16
ENSLAFG00000005248-ENSLAFT00000005248 108099997 108101400 108102600 30.08 8.72
ENSLAFG00000005248-ENSLAFT00000036524 108099997 108101400 108102600 30.08 8.72
ENSLAFG00000012755-ENSLAFT00000012759 110279997 110291100 110292100 32.26 14.63
ENSLAFG00000010167-ENSLAFT00000010166 110359997 110377200 110378300 32.71 18.78
ENSLAFG00000006753-ENSLAFT00000006760 110619997 110638200 110639200 31.74 16.32
ENSLAFG00000004947-ENSLAFT00000027746 112659997 112664500 112665700 31.95 7.17
ENSLAFG00000004947-ENSLAFT00000004949 112659997 112664500 112665700 31.95 7.17
ENSLAFG00000003948-ENSLAFT00000003949 116999997 117009600 117010700 32.17 13.05
ENSLAFG00000018246-ENSLAFT00000018243 119619997 119634000 119636000 33.32 13.44
ENSLAFG00000004959-ENSLAFT00000004961 121119997 121129500 121130500 30.89 13.40
ENSLAFG00000007007-ENSLAFT00000007010 121439997 121445900 121448300 32.53 15.53
ENSLAFG00000000253-ENSLAFT00000035811 122819997 122837500 122838500 30.96 14.12
ENSLAFG00000000253-ENSLAFT00000029707 122819997 122837500 122838500 30.96 14.12
ENSLAFG00000000253-ENSLAFT00000000253 122819997 122837500 122838500 30.96 14.12
ENSLAFG00000000253-ENSLAFT00000035811 122959997 122960500 122961900 30.92 12.79
ENSLAFG00000000253-ENSLAFT00000029707 122959997 122960500 122961900 30.92 12.79
ENSLAFG00000007712-ENSLAFT00000030837 124259997 124260000 124262000 32.09 19.19
ENSLAFG00000013909-ENSLAFT00000013904 124759997 124768200 124769400 31.85 12.96
ENSLAFG00000008130-ENSLAFT00000008134 126219997 126222900 126223900 31.20 16.82
ENSLAFG00000005460-ENSLAFT00000005458 126339997 126355800 126356800 31.14 7.09
ENSLAFG00000010196-ENSLAFT00000010216 127019997 127020800 127021800 31.23 17.60
ENSLAFG00000018639-ENSLAFT00000027298 127839997 127855100 127856100 30.86 9.96
ENSLAFG00000018639-ENSLAFT00000018640 127839997 127855100 127856100 30.86 9.96
ENSLAFG00000018639-ENSLAFT00000027298 127899997 127910800 127911800 30.36 17.24
ENSLAFG00000018639-ENSLAFT00000018640 127899997 127910800 127911800 30.36 17.24
ENSLAFG00000018084-ENSLAFT00000018087 131079997 131080000 131083200 33.15 15.21
ENSLAFG00000018276-ENSLAFT00000018278 134499997 134513700 134514700 32.74 19.13
ENSLAFG00000005793-ENSLAFT00000005797 135379997 135396000 135397500 32.12 18.22
ENSLAFG00000031052-ENSLAFT00000037015 137099997 137112500 137117200 30.40 13.77
ENSLAFG00000007281-ENSLAFT00000007281 137659997 137669300 137670300 30.59 9.14
ENSLAFG00000002112-ENSLAFT00000002112 137879997 137896400 137897900 32.04 0.52
ENSLAFG00000012439-ENSLAFT00000012438 137939997 137946200 137948000 29.72 12.40
ENSLAFG00000012439-ENSLAFT00000030685 137939997 137946200 137948000 29.72 12.40
ENSLAFG00000012439-ENSLAFT00000034258 137939997 137946200 137948000 29.72 12.40
ENSLAFG00000002989-ENSLAFT00000002992 143839997 143854100 143855100 30.83 13.37
ENSLAFG00000007742-ENSLAFT00000007742 146199997 146202800 146206800 33.64 17.53
ENSLAFG00000013670-ENSLAFT00000027468 146819997 146835000 146836700 33.62 12.07
ENSLAFG00000013670-ENSLAFT00000013668 146819997 146835000 146836700 33.62 12.07
ENSLAFG00000017896-ENSLAFT00000017900 147179997 147194200 147195600 31.15 15.21
ENSLAFG00000000313-ENSLAFT00000000313 147279997 147297300 147298300 32.99 12.71
ENSLAFG00000018131-ENSLAFT00000029123 147499997 147514700 147516000 31.81 15.55
ENSLAFG00000018131-ENSLAFT00000018129 147499997 147514700 147516000 31.81 15.55
ENSLAFG00000005834-ENSLAFT00000030969 147799997 147813100 147818100 31.35 15.33
ENSLAFG00000005834-ENSLAFT00000005832 147799997 147813100 147818100 31.35 15.33
ENSLAFG00000005834-ENSLAFT00000032955 147799997 147813100 147818100 31.35 15.33
ENSLAFG00000021864-ENSLAFT00000030078 148339997 148353900 148354900 31.56 9.16
ENSLAFG00000003301-ENSLAFT00000003301 148819997 148838700 148839800 30.93 4.83
ENSLAFG00000027378-ENSLAFT00000035444 149339997 149349500 149352100 33.39 19.88
ENSLAFG00000007203-ENSLAFT00000007201 149799997 149808300 149809300 34.02 16.67
ENSLAFG00000015920-ENSLAFT00000015923 150219997 150238900 150239900 30.49 13.99
ENSLAFG00000013203-ENSLAFT00000013205 150279997 150291900 150294600 31.17 13.81
ENSLAFG00000015252-ENSLAFT00000036385 150499997 150502000 150503600 33.14 16.05
ENSLAFG00000015252-ENSLAFT00000015249 150499997 150502000 150503600 33.14 16.05
ENSLAFG00000015255-ENSLAFT00000015254 150679997 150683400 150684400 32.53 15.69
ENSLAFG00000004076-ENSLAFT00000004076 151699997 151714900 151715900 31.84 18.93
ENSLAFG00000005566-ENSLAFT00000005566 153719997 153728200 153729600 31.32 12.27
ENSLAFG00000008170-ENSLAFT00000025731 156919997 156935500 156936500 30.27 17.12
ENSLAFG00000008170-ENSLAFT00000026092 156919997 156935500 156936500 30.27 17.12
ENSLAFG00000008170-ENSLAFT00000008170 156919997 156935500 156936500 30.27 17.12
ENSLAFG00000025930-ENSLAFT00000035734 158259997 158273200 158274200 31.94 14.01
ENSLAFG00000016764-ENSLAFT00000016764 158299997 158304700 158305900 31.20 12.88
ENSLAFG00000006145-ENSLAFT00000006144 158479997 158485000 158486400 31.91 8.98
ENSLAFG00000013912-ENSLAFT00000013911 159499997 159507100 159508800 30.58 12.20
ENSLAFG00000013915-ENSLAFT00000013919 159699997 159709600 159710600 31.93 8.18
ENSLAFG00000006440-ENSLAFT00000025836 163279997 163290100 163291100 30.77 10.02
ENSLAFG00000006440-ENSLAFT00000006438 163279997 163290100 163291100 30.77 10.02
ENSLAFG00000026070-ENSLAFT00000030288 165559997 165560000 165561200 30.86 18.25
ENSLAFG00000001601-ENSLAFT00000036605 166279997 166280000 166281000 32.17 16.76
ENSLAFG00000001602-ENSLAFT00000001602 166419997 166420000 166421100 32.43 17.83
ENSLAFG00000015651-ENSLAFT00000015647 167179997 167182400 167183400 33.19 15.15
ENSLAFG00000013168-ENSLAFT00000025658 168959997 168972200 168973200 32.49 16.76
ENSLAFG00000013168-ENSLAFT00000013166 168959997 168972200 168973200 32.49 16.76
ENSLAFG00000013168-ENSLAFT00000025658 169019997 169022900 169025400 30.78 14.29
ENSLAFG00000013168-ENSLAFT00000013166 169019997 169022900 169025400 30.78 14.29
ENSLAFG00000015631-ENSLAFT00000015639 170339997 170345000 170346400 32.34 16.24
ENSLAFG00000014675-ENSLAFT00000014679 172099997 172104700 172105700 33.67 5.13
ENSLAFG00000014675-ENSLAFT00000027236 172099997 172104700 172105700 33.67 5.13
ENSLAFG00000014675-ENSLAFT00000031955 172099997 172104700 172105700 33.67 5.13
ENSLAFG00000026205-ENSLAFT00000027747 174119997 174137100 174138100 32.92 15.34
ENSLAFG00000002298-ENSLAFT00000002297 174299997 174311700 174313200 32.68 14.96
ENSLAFG00000017347-ENSLAFT00000017349 174839997 174850900 174852200 31.42 10.90
ENSLAFG00000014064-ENSLAFT00000014060 176839997 176845200 176846200 31.46 13.71
ENSLAFG00000012698-ENSLAFT00000025751 177059997 177067300 177069400 30.32 17.43
ENSLAFG00000012698-ENSLAFT00000012699 177059997 177067300 177069400 30.32 17.43
ENSLAFG00000000588-ENSLAFT00000000588 179879997 179880800 179882500 32.40 13.27
ENSLAFG00000016308-ENSLAFT00000016306 180039997 180053100 180056900 32.40 16.04
ENSLAFG00000000047-ENSLAFT00000000047 181299997 181302100 181303200 32.51 14.86
ENSLAFG00000013501-ENSLAFT00000013500 181579997 181587800 181589400 33.34 16.15
ENSLAFG00000006376-ENSLAFT00000006374 182619997 182629400 182631500 32.08 15.69
ENSLAFG00000009672-ENSLAFT00000009675 186879997 186890200 186891800 30.97 14.61
ENSLAFG00000012597-ENSLAFT00000012597 187299997 187315700 187317100 31.27 18.20
ENSLAFG00000022567-ENSLAFT00000031820 187379997 187397800 187398800 32.31 16.32
ENSLAFG00000022567-ENSLAFT00000022478 187379997 187397800 187398800 32.31 16.32
ENSLAFG00000009613-ENSLAFT00000009612 189919997 189937500 189938600 33.17 10.49
ENSLAFG00000015703-ENSLAFT00000036775 190759997 190773900 190775800 33.56 19.72
ENSLAFG00000015703-ENSLAFT00000015705 190759997 190773900 190775800 33.56 19.72
ENSLAFG00000015046-ENSLAFT00000015042 190879997 190881200 190882200 32.08 13.74
ENSLAFG00000013652-ENSLAFT00000031301 191679997 191690100 191691700 31.24 8.29
ENSLAFG00000013652-ENSLAFT00000013656 191679997 191690100 191691700 31.24 8.29
ENSLAFG00000018394-ENSLAFT00000018393 191979997 191993500 191995300 29.20 7.73
ENSLAFG00000016939-ENSLAFT00000016945 192899997 192901600 192902900 32.08 19.01
ENSLAFG00000021535-ENSLAFT00000022043 194099997 194115200 194116400 31.83 13.29
ENSLAFG00000005075-ENSLAFT00000005074 194239997 194255900 194257300 31.39 13.14
ENSLAFG00000012417-ENSLAFT00000012416 194419997 194438000 194439300 32.09 11.64
ENSLAFG00000015503-ENSLAFT00000015500 194839997 194848200 194849200 32.13 9.44
ENSLAFG00000024505-ENSLAFT00000024314 195619997 195634700 195635900 32.74 18.74
ENSLAFG00000001635-ENSLAFT00000001635 195659997 195667200 195668800 32.28 10.59
ENSLAFG00000001635-ENSLAFT00000035882 195659997 195667200 195668800 32.28 10.59
ENSLAFG00000004022-ENSLAFT00000004023 197959997 197977100 197978400 31.29 17.70
ENSLAFG00000000022-ENSLAFT00000000022 199879997 199895200 199896400 32.10 7.34
ENSLAFG00000014035-ENSLAFT00000014035 200499997 200518800 200519800 32.39 16.68
ENSLAFG00000012011-ENSLAFT00000028356 202779997 202788800 202790400 33.62 10.66
ENSLAFG00000012011-ENSLAFT00000012021 202779997 202788800 202790400 33.62 10.66
ENSLAFG00000032017-ENSLAFT00000031241 202979997 202990800 202993300 33.65 9.49
ENSLAFG00000002476-ENSLAFT00000002476 204159997 204172400 204173800 33.07 11.48
ENSLAFG00000002476-ENSLAFT00000002476 204179997 204184300 204186200 32.79 18.18
ENSLAFG00000007610-ENSLAFT00000007616 204199997 204213000 204214000 33.44 10.36
ENSLAFG00000007976-ENSLAFT00000007976 204619997 204628700 204629700 32.28 11.15
ENSLAFG00000007909-ENSLAFT00000007905 205539997 205554900 205555900 33.27 18.39
ENSLAFG00000017191-ENSLAFT00000017210 205839997 205844300 205845300 32.73 10.62
ENSLAFG00000017191-ENSLAFT00000027302 205839997 205844300 205845300 32.73 10.62
ENSLAFG00000011288-ENSLAFT00000011287 205979997 205982400 205983400 33.05 16.69
ENSLAFG00000005825-ENSLAFT00000005824 206059997 206063100 206064300 30.69 6.39
ENSLAFG00000004237-ENSLAFT00000035617 206199997 206205600 206206600 31.30 16.59
ENSLAFG00000021414-ENSLAFT00000021360 206499997 206501500 206503100 31.16 14.22
ENSLAFG00000031170-ENSLAFT00000033740 207639997 207642200 207643400 31.87 16.17
ENSLAFG00000002732-ENSLAFT00000002731 208639997 208656900 208657900 32.86 13.01
ENSLAFG00000012505-ENSLAFT00000012505 212059997 212062000 212064700 33.53 16.37
ENSLAFG00000027838-ENSLAFT00000029084 212459997 212461700 212462700 34.32 14.83
ENSLAFG00000027838-ENSLAFT00000030646 212459997 212461700 212462700 34.32 14.83
ENSLAFG00000027838-ENSLAFT00000030646 212539997 212557500 212559400 32.65 11.46
ENSLAFG00000008016-ENSLAFT00000028118 212939997 212958200 212959700 34.10 6.89
ENSLAFG00000008016-ENSLAFT00000008016 212939997 212958200 212959700 34.10 6.89
ENSLAFG00000008016-ENSLAFT00000036387 212939997 212958200 212959700 34.10 6.89
ENSLAFG00000000840-ENSLAFT00000000838 214019997 214034100 214038400 34.27 20.13
ENSLAFG00000000840-ENSLAFT00000034860 214019997 214034100 214038400 34.27 20.13
ENSLAFG00000000049-ENSLAFT00000000051 214599997 214614000 214615000 34.14 16.41
ENSLAFG00000000049-ENSLAFT00000034133 214599997 214614000 214615000 34.14 16.41
ENSLAFG00000021737-ENSLAFT00000022330 3078622 3090000 3092000 26.73 10.77
ENSLAFG00000021754-ENSLAFT00000021695 3118622 3122500 3123500 27.21 15.33
ENSLAFG00000008238-ENSLAFT00000008239 3278622 3280500 3289600 33.73 15.49
ENSLAFG00000011274-ENSLAFT00000011272 3278622 3280500 3289600 33.73 15.49
ENSLAFG00000007479-ENSLAFT00000007477 3558622 3577100 3578400 30.52 8.73
ENSLAFG00000017495-ENSLAFT00000017495 3878622 3892300 3893400 32.26 5.95
ENSLAFG00000001123-ENSLAFT00000001122 3978622 3986000 3987000 32.25 7.59
ENSLAFG00000017292-ENSLAFT00000028289 5878622 5891300 5893100 31.17 15.48
ENSLAFG00000017292-ENSLAFT00000017289 5878622 5891300 5893100 31.17 15.48
ENSLAFG00000015211-ENSLAFT00000015212 5998622 6012400 6014300 30.65 10.70
ENSLAFG00000014061-ENSLAFT00000014073 6498622 6507800 6508800 31.34 9.48
ENSLAFG00000008510-ENSLAFT00000008510 7438622 7443400 7445600 29.24 6.56
ENSLAFG00000028125-ENSLAFT00000029071 7518622 7530700 7532100 29.76 3.91
ENSLAFG00000010626-ENSLAFT00000010630 8038622 8053800 8054800 32.03 5.80
ENSLAFG00000010626-ENSLAFT00000028484 8218622 8227100 8228100 32.51 13.02
ENSLAFG00000006679-ENSLAFT00000006679 8258622 8259100 8261200 32.84 18.42
ENSLAFG00000022609-ENSLAFT00000021463 8298622 8308400 8310200 30.17 10.23
ENSLAFG00000027844-ENSLAFT00000035221 8738622 8742700 8743700 32.86 16.07
ENSLAFG00000016843-ENSLAFT00000016834 8738622 8742700 8743700 32.86 16.07
ENSLAFG00000018485-ENSLAFT00000018486 10098622 10100900 10102200 34.11 10.65
ENSLAFG00000018478-ENSLAFT00000018479 10258622 10273200 10274600 32.16 11.32
ENSLAFG00000010427-ENSLAFT00000010425 10358622 10364500 10367200 31.64 9.96
ENSLAFG00000010427-ENSLAFT00000029209 10358622 10364500 10367200 31.64 9.96
ENSLAFG00000002986-ENSLAFT00000002986 10378622 10389400 10392400 32.18 18.81
ENSLAFG00000006976-ENSLAFT00000006979 11578622 11587900 11594300 28.81 11.78
ENSLAFG00000010666-ENSLAFT00000010666 12718622 12726600 12727600 32.52 13.18
ENSLAFG00000026864-ENSLAFT00000032270 12858622 12860600 12862300 32.77 16.39
ENSLAFG00000000955-ENSLAFT00000000955 13978622 13989700 13992300 32.75 7.72
ENSLAFG00000007229-ENSLAFT00000007229 16478622 16496000 16497300 33.16 15.17
ENSLAFG00000007229-ENSLAFT00000032918 16478622 16496000 16497300 33.16 15.17
ENSLAFG00000012478-ENSLAFT00000012476 17178622 17194900 17196000 33.20 16.88
ENSLAFG00000016447-ENSLAFT00000016446 17458622 17474600 17476900 32.93 16.04
ENSLAFG00000007148-ENSLAFT00000007147 17638622 17649400 17651900 33.09 16.61
ENSLAFG00000014287-ENSLAFT00000014289 21418622 21427900 21428900 31.94 16.49
ENSLAFG00000017917-ENSLAFT00000017916 23758622 23759200 23760700 32.57 18.09
ENSLAFG00000011147-ENSLAFT00000011147 25778622 25784700 25785700 32.21 11.67
ENSLAFG00000015441-ENSLAFT00000015439 27138622 27148800 27149800 30.34 15.34
ENSLAFG00000007066-ENSLAFT00000007065 27218622 27221000 27222000 31.69 4.81
ENSLAFG00000007065-ENSLAFT00000007064 27278622 27292700 27293800 30.69 9.56
ENSLAFG00000031532-ENSLAFT00000031823 29818622 29830600 29831600 30.00 13.96
ENSLAFG00000008217-ENSLAFT00000008217 30618622 30620000 30621400 32.21 7.39
ENSLAFG00000005022-ENSLAFT00000005029 32878622 32897500 32898500 32.61 11.66
ENSLAFG00000001293-ENSLAFT00000001292 33358622 33365600 33366600 31.74 12.28
ENSLAFG00000004384-ENSLAFT00000004384 33598622 33610600 33612200 33.38 16.65
ENSLAFG00000004384-ENSLAFT00000025773 33598622 33610600 33612200 33.38 16.65
ENSLAFG00000009606-ENSLAFT00000009606 34118622 34122000 34123000 34.93 6.12
ENSLAFG00000004056-ENSLAFT00000031304 34178622 34187700 34188700 29.93 13.09
ENSLAFG00000015373-ENSLAFT00000015372 34958622 34969800 34970800 31.50 16.02
ENSLAFG00000003693-ENSLAFT00000032851 35878622 35880100 35884800 32.73 17.83
ENSLAFG00000003693-ENSLAFT00000003699 35878622 35880100 35884800 32.73 17.83
ENSLAFG00000021633-ENSLAFT00000021528 35918622 35924700 35926100 34.11 16.56
ENSLAFG00000020536-ENSLAFT00000030187 35958622 35966000 35967000 32.96 11.08
ENSLAFG00000001852-ENSLAFT00000001852 36458622 36465600 36467500 31.13 11.52
ENSLAFG00000003243-ENSLAFT00000003246 37018622 37029900 37030900 31.92 7.42
ENSLAFG00000029599-ENSLAFT00000031094 37138622 37150200 37151400 32.84 13.00
ENSLAFG00000004356-ENSLAFT00000004354 37218622 37232800 37234800 30.61 10.69
ENSLAFG00000002123-ENSLAFT00000034525 37358622 37368700 37369700 31.65 17.46
ENSLAFG00000009762-ENSLAFT00000009762 37578622 37590600 37591600 33.14 8.11
ENSLAFG00000002347-ENSLAFT00000002346 37758622 37763600 37764800 33.57 10.03
ENSLAFG00000002346-ENSLAFT00000002345 37778622 37784100 37785300 34.27 17.47
ENSLAFG00000002346-ENSLAFT00000035683 37778622 37784100 37785300 34.27 17.47
ENSLAFG00000016528-ENSLAFT00000016528 38218622 38218600 38221200 31.88 13.13
ENSLAFG00000016517-ENSLAFT00000016515 38258622 38277100 38278100 36.02 20.67
ENSLAFG00000016517-ENSLAFT00000032315 38258622 38277100 38278100 36.02 20.67
ENSLAFG00000014921-ENSLAFT00000014933 38358622 38376600 38377600 30.00 11.82
ENSLAFG00000014921-ENSLAFT00000034496 38358622 38376600 38377600 30.00 11.82
ENSLAFG00000012950-ENSLAFT00000012947 38618622 38620600 38621700 31.63 8.38
ENSLAFG00000023410-ENSLAFT00000024821 38898622 38915500 38916800 28.72 12.90
ENSLAFG00000005112-ENSLAFT00000022770 39078622 39084300 39085800 31.82 16.66
ENSLAFG00000005089-ENSLAFT00000005091 39178622 39197500 39198500 34.36 17.47
ENSLAFG00000025601-ENSLAFT00000035168 39298622 39317500 39318500 30.75 8.15
ENSLAFG00000016847-ENSLAFT00000016847 39458622 39471200 39472600 31.12 3.31
ENSLAFG00000002046-ENSLAFT00000002046 39638622 39650400 39652000 30.54 8.52
ENSLAFG00000017682-ENSLAFT00000028579 39758622 39758600 39759600 32.43 11.15
ENSLAFG00000017682-ENSLAFT00000017686 39758622 39758600 39759600 32.43 11.15
ENSLAFG00000017653-ENSLAFT00000017655 39858622 39858600 39859800 34.26 14.99
ENSLAFG00000015481-ENSLAFT00000015481 40758622 40770200 40774900 27.96 15.92
ENSLAFG00000004750-ENSLAFT00000004753 41058622 41059900 41060900 31.83 6.20
ENSLAFG00000016898-ENSLAFT00000016895 41638622 41638600 41640300 31.19 1.80
ENSLAFG00000010043-ENSLAFT00000010041 42138622 42149800 42150800 31.96 17.90
ENSLAFG00000010031-ENSLAFT00000010029 42438622 42442400 42443600 30.09 16.90
ENSLAFG00000018557-ENSLAFT00000018557 42818622 42825700 42826700 30.34 4.04
ENSLAFG00000009265-ENSLAFT00000009265 42878622 42891800 42892800 32.71 19.53
ENSLAFG00000000156-ENSLAFT00000022948 43858622 43876300 43877300 30.30 11.65
ENSLAFG00000000156-ENSLAFT00000000157 43858622 43876300 43877300 30.30 11.65
ENSLAFG00000031101-ENSLAFT00000034027 45418622 45436800 45437800 33.11 19.06
ENSLAFG00000025540-ENSLAFT00000027188 45758622 45765600 45767100 33.25 5.58
ENSLAFG00000000018-ENSLAFT00000000019 45878622 45886000 45887000 32.99 17.94
ENSLAFG00000012133-ENSLAFT00000012133 46018622 46033000 46037700 34.53 11.97
ENSLAFG00000012133-ENSLAFT00000012133 46038622 46046900 46048000 30.24 17.39
ENSLAFG00000001376-ENSLAFT00000001375 46138622 46156100 46157100 33.17 12.83
ENSLAFG00000008001-ENSLAFT00000008002 46498622 46508200 46509200 31.45 13.94
ENSLAFG00000008001-ENSLAFT00000008002 46578622 46597500 46598500 33.45 13.78
ENSLAFG00000005767-ENSLAFT00000005765 47078622 47088000 47089000 32.21 16.79
ENSLAFG00000005767-ENSLAFT00000027505 47078622 47088000 47089000 32.21 16.79
ENSLAFG00000012150-ENSLAFT00000025735 48078622 48085700 48086700 32.67 17.22
ENSLAFG00000012150-ENSLAFT00000032253 48078622 48085700 48086700 32.67 17.22
ENSLAFG00000012150-ENSLAFT00000012156 48078622 48085700 48086700 32.67 17.22
ENSLAFG00000014094-ENSLAFT00000014097 51418622 51422200 51423400 31.35 6.70
ENSLAFG00000005150-ENSLAFT00000033186 54518622 54531700 54533500 33.23 15.99
ENSLAFG00000005150-ENSLAFT00000005152 54518622 54531700 54533500 33.23 15.99
ENSLAFG00000007376-ENSLAFT00000031726 54998622 55017000 55018400 34.32 16.99
ENSLAFG00000007376-ENSLAFT00000007378 54998622 55017000 55018400 34.32 16.99
ENSLAFG00000007376-ENSLAFT00000025884 54998622 55017000 55018400 34.32 16.99
ENSLAFG00000014717-ENSLAFT00000014715 55698622 55700500 55701500 30.42 5.14
ENSLAFG00000008788-ENSLAFT00000008788 56398622 56400000 56401000 30.37 9.31
ENSLAFG00000010355-ENSLAFT00000010357 57278622 57283600 57284600 31.73 7.53
ENSLAFG00000017368-ENSLAFT00000017367 57478622 57479000 57480000 32.26 13.42
ENSLAFG00000022313-ENSLAFT00000022872 57498622 57505500 57506700 33.29 17.34
ENSLAFG00000006820-ENSLAFT00000006824 59578622 59589400 59591500 31.09 9.28
ENSLAFG00000006816-ENSLAFT00000029468 59758622 59759800 59761200 33.07 6.48
ENSLAFG00000006816-ENSLAFT00000006815 59758622 59759800 59761200 33.07 6.48
ENSLAFG00000006807-ENSLAFT00000006810 59798622 59806600 59807600 30.90 11.96
ENSLAFG00000006798-ENSLAFT00000006802 59898622 59911500 59912600 32.98 5.65
ENSLAFG00000006798-ENSLAFT00000028629 59898622 59911500 59912600 32.98 5.65
ENSLAFG00000006796-ENSLAFT00000006791 59958622 59977100 59978400 33.31 16.73
ENSLAFG00000000421-ENSLAFT00000034088 61398622 61403400 61408200 33.51 15.50
ENSLAFG00000000421-ENSLAFT00000000420 61398622 61403400 61408200 33.51 15.50
ENSLAFG00000007533-ENSLAFT00000007534 61518622 61534800 61535800 32.03 11.20
ENSLAFG00000000191-ENSLAFT00000000191 63518622 63519700 63520900 32.12 4.34
ENSLAFG00000015516-ENSLAFT00000015534 63918622 63926200 63927200 32.82 9.58
ENSLAFG00000004726-ENSLAFT00000004726 63958622 63962000 63963100 32.32 18.35
ENSLAFG00000031753-ENSLAFT00000033380 67198622 67201400 67202500 32.26 15.92
ENSLAFG00000007664-ENSLAFT00000031639 67958622 67966500 67967500 31.58 1.06
ENSLAFG00000007664-ENSLAFT00000007664 68038622 68055300 68056600 32.81 4.01
ENSLAFG00000008577-ENSLAFT00000008576 69238622 69242000 69243200 32.30 17.53
ENSLAFG00000008578-ENSLAFT00000008577 69238622 69242000 69243200 32.30 17.53
ENSLAFG00000003700-ENSLAFT00000003701 69638622 69655700 69656700 32.09 8.31
ENSLAFG00000003700-ENSLAFT00000027681 69638622 69655700 69656700 32.09 8.31
ENSLAFG00000003700-ENSLAFT00000028640 69638622 69655700 69656700 32.09 8.31
ENSLAFG00000000599-ENSLAFT00000000599 70098622 70099100 70100100 32.60 15.50
ENSLAFG00000001948-ENSLAFT00000001946 70378622 70395900 70396900 33.68 12.87
ENSLAFG00000001944-ENSLAFT00000001944 70418622 70419500 70420500 33.72 17.73
ENSLAFG00000018265-ENSLAFT00000032621 70538622 70557500 70558500 30.57 16.68
ENSLAFG00000018265-ENSLAFT00000026395 70538622 70557500 70558500 30.57 16.68
ENSLAFG00000018265-ENSLAFT00000018271 70538622 70557500 70558500 30.57 16.68
ENSLAFG00000018265-ENSLAFT00000032621 70558622 70558600 70565300 33.73 19.54
ENSLAFG00000018265-ENSLAFT00000026395 70558622 70558600 70565300 33.73 19.54
ENSLAFG00000018265-ENSLAFT00000018271 70558622 70558600 70565300 33.73 19.54
ENSLAFG00000006003-ENSLAFT00000006002 70738622 70742600 70743600 31.65 6.63
ENSLAFG00000005999-ENSLAFT00000005999 70798622 70809000 70810200 32.79 15.98
ENSLAFG00000018534-ENSLAFT00000018534 71118622 71126500 71127600 32.62 9.51
ENSLAFG00000020926-ENSLAFT00000031043 71458622 71458600 71463300 33.81 15.51
ENSLAFG00000020926-ENSLAFT00000020964 71458622 71458600 71463300 33.81 15.51
ENSLAFG00000018560-ENSLAFT00000018560 71678622 71682700 71683700 32.08 12.37
ENSLAFG00000012831-ENSLAFT00000027527 71998622 72009900 72010900 33.42 17.28
ENSLAFG00000012831-ENSLAFT00000012836 71998622 72009900 72010900 33.42 17.28
ENSLAFG00000008926-ENSLAFT00000008929 73458622 73463300 73464600 33.81 19.84
ENSLAFG00000015022-ENSLAFT00000015020 73738622 73742500 73743600 32.10 18.48
ENSLAFG00000018213-ENSLAFT00000035596 73918622 73931600 73932800 29.34 7.90
ENSLAFG00000018213-ENSLAFT00000018212 73918622 73931600 73932800 29.34 7.90
ENSLAFG00000020974-ENSLAFT00000020547 73938622 73952300 73953700 35.62 13.77
ENSLAFG00000002455-ENSLAFT00000002455 73958622 73959200 73960200 32.44 16.62
ENSLAFG00000002455-ENSLAFT00000031834 73958622 73959200 73960200 32.44 16.62
ENSLAFG00000023273-ENSLAFT00000030537 74398622 74401200 74402900 31.06 11.99
ENSLAFG00000023273-ENSLAFT00000021973 74398622 74401200 74402900 31.06 11.99
ENSLAFG00000015912-ENSLAFT00000015911 75158622 75172100 75174100 29.34 16.14
ENSLAFG00000012266-ENSLAFT00000012263 75938622 75938900 75940200 32.44 14.63
ENSLAFG00000012262-ENSLAFT00000012261 75938622 75938900 75940200 32.44 14.63
ENSLAFG00000001532-ENSLAFT00000001532 76038622 76045600 76046800 33.23 11.14
ENSLAFG00000001527-ENSLAFT00000001528 76138622 76157200 76158200 33.94 19.96
ENSLAFG00000005416-ENSLAFT00000005417 76638622 76655600 76656700 31.81 18.63
ENSLAFG00000008980-ENSLAFT00000008980 81138622 81141100 81142100 32.70 3.49
ENSLAFG00000013860-ENSLAFT00000034017 86098622 86104300 86105400 32.40 12.54
ENSLAFG00000013860-ENSLAFT00000013860 86098622 86104300 86105400 32.40 12.54
ENSLAFG00000022894-ENSLAFT00000022846 86458622 86474800 86475800 32.26 11.92
ENSLAFG00000009554-ENSLAFT00000009553 86478622 86490100 86492700 31.91 7.26
ENSLAFG00000010767-ENSLAFT00000010767 88958622 88974300 88978500 32.13 14.34
ENSLAFG00000000476-ENSLAFT00000000477 91498622 91503600 91504600 31.94 18.08
ENSLAFG00000008954-ENSLAFT00000008958 93338622 93338700 93339700 32.23 16.39
ENSLAFG00000000868-ENSLAFT00000000868 93778622 93780200 93784100 34.85 9.33
ENSLAFG00000001902-ENSLAFT00000036291 95378622 95390800 95391900 31.47 12.32
ENSLAFG00000001902-ENSLAFT00000001902 95378622 95390800 95391900 31.47 12.32
ENSLAFG00000000669-ENSLAFT00000000671 101938622 101945600 101947300 31.63 10.98
ENSLAFG00000000078-ENSLAFT00000000078 102398622 102417400 102418400 31.59 3.91
ENSLAFG00000000076-ENSLAFT00000036980 102578622 102582800 102584000 32.10 6.67
ENSLAFG00000000076-ENSLAFT00000000075 102578622 102582800 102584000 32.10 6.67
ENSLAFG00000012544-ENSLAFT00000012545 3332702 3340300 3341600 30.87 4.88
ENSLAFG00000028104-ENSLAFT00000030808 4032702 4040900 4045100 27.02 10.27
ENSLAFG00000028104-ENSLAFT00000036511 4032702 4040900 4045100 27.02 10.27
ENSLAFG00000003083-ENSLAFT00000003083 4092702 4106100 4107400 26.43 4.66
ENSLAFG00000003083-ENSLAFT00000033080 4092702 4106100 4107400 26.43 4.66
ENSLAFG00000020936-ENSLAFT00000020817 4132702 4148200 4149200 28.58 12.26
ENSLAFG00000004589-ENSLAFT00000004590 4232702 4245100 4246900 28.48 8.98
ENSLAFG00000020767-ENSLAFT00000020872 4232702 4245100 4246900 28.48 8.98
ENSLAFG00000021889-ENSLAFT00000022883 4632702 4635400 4636400 30.25 13.80
ENSLAFG00000004746-ENSLAFT00000004747 4772702 4773800 4777300 25.48 12.85
ENSLAFG00000023230-ENSLAFT00000021771 5692702 5701100 5706000 27.46 15.61
ENSLAFG00000023230-ENSLAFT00000027787 5692702 5701100 5706000 27.46 15.61
ENSLAFG00000005019-ENSLAFT00000005018 6072702 6081300 6091200 28.52 6.44
ENSLAFG00000016623-ENSLAFT00000035600 6832702 6836300 6837300 27.17 1.88
ENSLAFG00000016623-ENSLAFT00000016626 6832702 6836300 6837300 27.17 1.88
ENSLAFG00000029379-ENSLAFT00000031138 7052702 7061600 7062600 31.87 7.35
ENSLAFG00000008813-ENSLAFT00000008813 7232702 7251300 7252300 30.89 17.50
ENSLAFG00000022932-ENSLAFT00000021325 7392702 7408600 7410100 27.18 2.54
ENSLAFG00000031168-ENSLAFT00000030767 7472702 7482800 7483800 31.16 4.87
ENSLAFG00000006585-ENSLAFT00000006585 7632702 7638000 7639000 33.58 15.42
ENSLAFG00000018680-ENSLAFT00000018682 8472702 8482900 8483900 29.11 16.45
ENSLAFG00000016166-ENSLAFT00000033200 8672702 8685900 8690900 29.98 17.73
ENSLAFG00000016166-ENSLAFT00000016166 8672702 8685900 8690900 29.98 17.73
ENSLAFG00000016166-ENSLAFT00000016166 8732702 8735200 8736200 30.78 5.59
ENSLAFG00000016166-ENSLAFT00000016166 8752702 8764700 8767000 27.50 7.21
ENSLAFG00000015485-ENSLAFT00000015486 8872702 8876600 8877600 29.36 11.92
ENSLAFG00000030377-ENSLAFT00000028485 9032702 9046600 9047600 30.65 11.26
ENSLAFG00000022816-ENSLAFT00000022629 9192702 9194900 9199100 31.49 14.86
ENSLAFG00000012728-ENSLAFT00000012727 9232702 9236100 9237400 32.99 19.02
ENSLAFG00000032072-ENSLAFT00000025566 9312702 9325900 9327300 27.73 6.50
ENSLAFG00000017329-ENSLAFT00000017337 9552702 9565100 9566100 27.17 12.34
ENSLAFG00000004394-ENSLAFT00000004394 9592702 9597200 9598300 34.11 12.56
ENSLAFG00000026262-ENSLAFT00000033109 9712702 9717300 9721200 26.21 9.98
ENSLAFG00000022662-ENSLAFT00000022143 9752702 9760500 9761900 34.37 14.20
ENSLAFG00000032105-ENSLAFT00000036592 9772702 9784700 9792600 34.19 17.64
ENSLAFG00000025542-ENSLAFT00000032906 9772702 9784700 9792600 34.19 17.64
ENSLAFG00000032105-ENSLAFT00000034840 9772702 9784700 9792600 34.19 17.64
ENSLAFG00000025542-ENSLAFT00000032906 9792702 9808200 9811300 27.46 10.57
ENSLAFG00000011655-ENSLAFT00000011656 9972702 9983900 9987300 29.60 17.65
ENSLAFG00000025811-ENSLAFT00000034198 10252702 10263600 10264600 34.09 6.12
ENSLAFG00000011436-ENSLAFT00000011436 10272702 10285700 10286900 34.06 10.01
ENSLAFG00000027313-ENSLAFT00000028187 10292702 10307400 10308800 30.50 11.53
ENSLAFG00000000274-ENSLAFT00000000274 10372702 10381900 10383300 33.07 15.69
ENSLAFG00000000274-ENSLAFT00000034846 10372702 10381900 10383300 33.07 15.69
ENSLAFG00000000272-ENSLAFT00000000272 10392702 10395400 10396400 29.76 10.80
ENSLAFG00000025872-ENSLAFT00000027327 10472702 10476200 10478300 29.22 12.26
ENSLAFG00000000364-ENSLAFT00000000363 11172702 11191500 11192600 30.83 16.35
ENSLAFG00000000356-ENSLAFT00000000356 11312702 11324300 11325300 30.38 11.38
ENSLAFG00000028753-ENSLAFT00000028077 12352702 12352700 12353800 34.53 14.50
ENSLAFG00000001445-ENSLAFT00000001445 13412702 13418800 13423100 31.40 17.65
ENSLAFG00000026501-ENSLAFT00000034132 16132702 16147300 16148600 32.69 18.59
ENSLAFG00000025596-ENSLAFT00000033564 16912702 16917100 16918700 31.64 18.90
ENSLAFG00000000372-ENSLAFT00000000371 16992702 16992700 16993700 33.48 6.98
ENSLAFG00000000372-ENSLAFT00000000371 17012702 17016100 17018500 31.96 13.51
ENSLAFG00000013628-ENSLAFT00000027196 17632702 17643400 17644900 30.77 10.38
ENSLAFG00000013628-ENSLAFT00000013629 17632702 17643400 17644900 30.77 10.38
ENSLAFG00000009567-ENSLAFT00000009570 18152702 18156600 18157600 31.37 18.02
ENSLAFG00000009567-ENSLAFT00000029638 18152702 18156600 18157600 31.37 18.02
ENSLAFG00000026955-ENSLAFT00000028182 18232702 18232700 18233700 31.81 18.51
ENSLAFG00000026955-ENSLAFT00000035038 18232702 18232700 18233700 31.81 18.51
ENSLAFG00000005785-ENSLAFT00000005786 18272702 18283000 18285000 31.89 5.69
ENSLAFG00000017552-ENSLAFT00000017562 19732702 19745600 19746900 29.97 7.08
ENSLAFG00000011216-ENSLAFT00000030637 20152702 20157500 20158500 31.62 17.74
ENSLAFG00000011216-ENSLAFT00000011217 20152702 20157500 20158500 31.62 17.74
ENSLAFG00000014434-ENSLAFT00000031305 20752702 20754800 20756000 30.21 16.33
ENSLAFG00000003256-ENSLAFT00000036153 20812702 20816200 20817200 30.61 9.19
ENSLAFG00000006295-ENSLAFT00000006299 21092702 21109400 21111000 32.57 17.24
ENSLAFG00000006295-ENSLAFT00000006299 21112702 21130700 21132100 31.58 10.70
ENSLAFG00000007467-ENSLAFT00000025746 21812702 21814700 21815900 29.03 15.43
ENSLAFG00000007467-ENSLAFT00000007472 21812702 21814700 21815900 29.03 15.43
ENSLAFG00000007467-ENSLAFT00000025746 21872702 21874700 21875900 30.36 10.45
ENSLAFG00000014156-ENSLAFT00000014161 22712702 22720800 22721800 32.95 12.50
ENSLAFG00000030616-ENSLAFT00000037267 23812702 23813800 23815400 31.80 15.44
ENSLAFG00000001398-ENSLAFT00000001398 24012702 24012700 24018900 32.34 18.89
ENSLAFG00000001398-ENSLAFT00000001398 24052702 24058200 24059700 32.10 15.70
ENSLAFG00000023294-ENSLAFT00000036173 24172702 24188900 24190400 29.37 2.60
ENSLAFG00000023294-ENSLAFT00000022065 24172702 24188900 24190400 29.37 2.60
ENSLAFG00000022912-ENSLAFT00000036275 24272702 24272700 24278200 30.79 9.83
ENSLAFG00000022912-ENSLAFT00000021832 24272702 24272700 24278200 30.79 9.83
ENSLAFG00000026328-ENSLAFT00000036273 24392702 24393700 24395900 32.21 10.72
ENSLAFG00000007046-ENSLAFT00000007049 24452702 24455800 24456800 31.28 9.89
ENSLAFG00000011340-ENSLAFT00000029876 24592702 24601200 24602200 27.71 5.51
ENSLAFG00000011340-ENSLAFT00000011349 24592702 24601200 24602200 27.71 5.51
ENSLAFG00000032250-ENSLAFT00000026744 24872702 24887300 24888300 33.25 4.84
ENSLAFG00000032250-ENSLAFT00000028490 24872702 24887300 24888300 33.25 4.84
ENSLAFG00000030796-ENSLAFT00000027342 25132702 25150800 25152000 30.31 17.17
ENSLAFG00000030796-ENSLAFT00000031408 25132702 25150800 25152000 30.31 17.17
ENSLAFG00000030796-ENSLAFT00000036890 25132702 25150800 25152000 30.31 17.17
ENSLAFG00000005202-ENSLAFT00000005201 25152702 25167400 25168400 30.17 12.59
ENSLAFG00000016354-ENSLAFT00000016351 25372702 25373300 25374300 32.96 12.66
ENSLAFG00000029742-ENSLAFT00000025785 25392702 25400200 25401900 30.13 10.45
ENSLAFG00000014615-ENSLAFT00000014617 25552702 25566500 25567900 31.06 3.95
ENSLAFG00000002606-ENSLAFT00000002604 25672702 25677700 25679500 33.49 17.68
ENSLAFG00000014527-ENSLAFT00000036473 25912702 25926400 25929100 29.32 14.34
ENSLAFG00000014527-ENSLAFT00000014527 25912702 25926400 25929100 29.32 14.34
ENSLAFG00000015512-ENSLAFT00000015507 25912702 25926400 25929100 29.32 14.34
ENSLAFG00000014211-ENSLAFT00000014211 25952702 25960100 25961400 32.42 18.26
ENSLAFG00000025820-ENSLAFT00000029142 26112702 26117300 26118400 33.67 11.37
ENSLAFG00000000335-ENSLAFT00000000335 26192702 26199100 26200300 33.66 15.53
ENSLAFG00000000335-ENSLAFT00000010407 26212702 26223900 26225200 33.28 17.86
ENSLAFG00000010635-ENSLAFT00000010634 26252702 26269700 26272200 30.87 17.02
ENSLAFG00000010634-ENSLAFT00000034722 26272702 26279900 26280900 31.72 15.97
ENSLAFG00000010634-ENSLAFT00000010632 26272702 26279900 26280900 31.72 15.97
ENSLAFG00000014055-ENSLAFT00000028514 26472702 26486700 26490900 28.58 11.06
ENSLAFG00000014055-ENSLAFT00000014054 26472702 26486700 26490900 28.58 11.06
ENSLAFG00000017716-ENSLAFT00000029801 26592702 26608400 26609500 29.65 0.83
ENSLAFG00000017716-ENSLAFT00000031450 26612702 26613900 26618300 29.48 4.77
ENSLAFG00000017716-ENSLAFT00000029801 26612702 26613900 26618300 29.48 4.77
ENSLAFG00000013959-ENSLAFT00000013958 26712702 26715300 26716600 33.09 19.15
ENSLAFG00000013944-ENSLAFT00000013948 26732702 26733200 26734300 36.59 18.39
ENSLAFG00000022415-ENSLAFT00000021554 26792702 26797100 26798100 35.42 5.42
ENSLAFG00000021916-ENSLAFT00000022139 26892702 26901300 26903900 31.42 15.10
ENSLAFG00000005055-ENSLAFT00000028268 26892702 26901300 26903900 31.42 15.10
ENSLAFG00000005055-ENSLAFT00000005055 26892702 26901300 26903900 31.42 15.10
ENSLAFG00000002854-ENSLAFT00000002854 26932702 26933000 26934000 32.94 19.54
ENSLAFG00000008228-ENSLAFT00000008231 26952702 26959000 26960100 31.07 11.81
ENSLAFG00000002852-ENSLAFT00000002851 26992702 26994800 26995800 32.89 9.14
ENSLAFG00000007424-ENSLAFT00000007418 27512702 27527400 27528400 32.27 18.58
ENSLAFG00000020659-ENSLAFT00000029397 27532702 27540700 27541700 32.38 18.67
ENSLAFG00000020659-ENSLAFT00000028171 27532702 27540700 27541700 32.38 18.67
ENSLAFG00000011721-ENSLAFT00000011719 28092702 28097500 28098500 33.54 4.52
ENSLAFG00000000607-ENSLAFT00000031379 28272702 28276800 28277900 33.08 8.63
ENSLAFG00000000606-ENSLAFT00000000606 28292702 28299400 28300500 34.46 8.46
ENSLAFG00000010088-ENSLAFT00000010088 28312702 28313700 28315700 34.26 8.27
ENSLAFG00000009152-ENSLAFT00000009151 28412702 28424700 28425700 34.47 18.57
ENSLAFG00000000286-ENSLAFT00000000288 28652702 28665100 28666600 33.56 19.85
ENSLAFG00000032310-ENSLAFT00000032839 28672702 28690300 28691300 30.76 6.55
ENSLAFG00000002888-ENSLAFT00000002890 28892702 28893000 28894700 32.98 8.48
ENSLAFG00000002888-ENSLAFT00000002890 28932702 28949500 28951000 32.57 17.58
ENSLAFG00000018241-ENSLAFT00000018244 29072702 29079500 29080500 31.93 7.36
ENSLAFG00000002242-ENSLAFT00000002242 29252702 29262200 29263600 32.81 13.67
ENSLAFG00000002236-ENSLAFT00000002236 29292702 29307100 29308300 35.63 13.45
ENSLAFG00000002236-ENSLAFT00000028000 29292702 29307100 29308300 35.63 13.45
ENSLAFG00000027084-ENSLAFT00000035713 29352702 29363800 29364900 29.55 0.69
ENSLAFG00000023127-ENSLAFT00000022968 29392702 29408500 29411000 33.26 9.59
ENSLAFG00000012974-ENSLAFT00000012973 29512702 29519200 29520200 27.83 3.03
ENSLAFG00000012974-ENSLAFT00000027091 29512702 29519200 29520200 27.83 3.03
ENSLAFG00000028622-ENSLAFT00000028635 29552702 29553000 29554200 34.94 6.62
ENSLAFG00000028622-ENSLAFT00000028635 29572702 29583500 29591200 28.77 11.28
ENSLAFG00000015279-ENSLAFT00000015278 29672702 29685600 29687100 33.88 8.32
ENSLAFG00000001328-ENSLAFT00000001327 29872702 29884100 29886000 32.03 11.68
ENSLAFG00000001328-ENSLAFT00000001327 29892702 29897500 29898500 34.37 14.22
ENSLAFG00000031610-ENSLAFT00000027493 30652702 30667100 30668700 34.24 7.02
ENSLAFG00000030682-ENSLAFT00000035022 30732702 30746100 30748500 27.69 6.00
ENSLAFG00000030682-ENSLAFT00000029473 30732702 30746100 30748500 27.69 6.00
ENSLAFG00000002048-ENSLAFT00000002049 31052702 31060400 31070000 35.63 19.00
ENSLAFG00000001493-ENSLAFT00000025912 31312702 31313000 31314300 28.48 9.02
ENSLAFG00000001493-ENSLAFT00000001494 31312702 31313000 31314300 28.48 9.02
ENSLAFG00000029848-ENSLAFT00000034705 31812702 31829000 31830000 34.80 10.30
ENSLAFG00000013453-ENSLAFT00000013458 31992702 32010200 32011800 31.46 9.66
ENSLAFG00000028511-ENSLAFT00000029599 32032702 32034100 32038500 34.65 19.72
ENSLAFG00000028511-ENSLAFT00000036461 32032702 32034100 32038500 34.65 19.72
ENSLAFG00000002548-ENSLAFT00000002549 32092702 32095100 32096700 31.14 15.73
ENSLAFG00000002548-ENSLAFT00000002549 32112702 32114000 32115700 32.50 19.21
ENSLAFG00000031711-ENSLAFT00000031222 32132702 32139800 32147900 38.31 21.40
ENSLAFG00000031711-ENSLAFT00000033300 32132702 32139800 32147900 38.31 21.40
ENSLAFG00000018289-ENSLAFT00000018286 32392702 32393600 32394700 34.43 3.82
ENSLAFG00000007024-ENSLAFT00000007024 32512702 32526100 32527100 30.55 13.84
ENSLAFG00000007050-ENSLAFT00000007046 32672702 32682000 32683000 34.90 16.84
ENSLAFG00000007054-ENSLAFT00000007056 32692702 32692700 32693700 34.33 18.12
ENSLAFG00000007054-ENSLAFT00000030631 32692702 32692700 32693700 34.33 18.12
ENSLAFG00000007773-ENSLAFT00000007778 33012702 33022200 33023400 30.72 8.59
ENSLAFG00000007784-ENSLAFT00000007782 33052702 33059500 33060600 31.93 14.11
ENSLAFG00000000622-ENSLAFT00000000622 33132702 33142900 33144900 32.01 16.28
ENSLAFG00000011887-ENSLAFT00000011886 36472702 36472700 36475000 32.76 13.46
ENSLAFG00000016475-ENSLAFT00000016475 36832702 36843600 36845600 34.06 16.17
ENSLAFG00000012012-ENSLAFT00000012011 36992702 37008500 37009900 31.56 16.23
ENSLAFG00000031115-ENSLAFT00000029393 38092702 38093000 38094600 32.94 16.67
ENSLAFG00000009858-ENSLAFT00000009854 38172702 38176800 38182900 33.94 15.43
ENSLAFG00000006556-ENSLAFT00000006556 38412702 38429700 38431100 31.63 5.98
ENSLAFG00000003026-ENSLAFT00000003026 39952702 39958700 39959700 28.68 6.27
ENSLAFG00000029785-ENSLAFT00000031793 40112702 40119300 40120500 32.91 3.76
ENSLAFG00000029785-ENSLAFT00000033518 40112702 40119300 40120500 32.91 3.76
ENSLAFG00000003387-ENSLAFT00000003387 40212702 40224200 40225200 32.55 14.47
ENSLAFG00000003398-ENSLAFT00000003402 40712702 40716200 40717200 31.42 16.28
ENSLAFG00000015245-ENSLAFT00000033141 40792702 40794800 40796000 31.63 14.51
ENSLAFG00000015245-ENSLAFT00000015244 40792702 40794800 40796000 31.63 14.51
ENSLAFG00000000087-ENSLAFT00000000087 41092702 41096400 41097500 31.19 16.58
ENSLAFG00000014259-ENSLAFT00000014258 41412702 41414900 41416100 31.95 17.88
ENSLAFG00000014408-ENSLAFT00000010534 41712702 41729700 41730900 31.17 12.03
ENSLAFG00000006586-ENSLAFT00000006586 42952702 42963100 42964100 30.36 9.38
ENSLAFG00000007673-ENSLAFT00000007673 43412702 43412800 43414300 30.98 15.42
ENSLAFG00000009537-ENSLAFT00000009540 43472702 43480300 43481300 31.95 18.43
ENSLAFG00000012584-ENSLAFT00000012582 43532702 43549500 43550500 31.87 11.42
ENSLAFG00000002633-ENSLAFT00000002634 44472702 44489600 44490600 32.22 12.02
ENSLAFG00000002633-ENSLAFT00000036147 44472702 44489600 44490600 32.22 12.02
ENSLAFG00000002573-ENSLAFT00000033316 44612702 44626100 44629400 32.34 19.20
ENSLAFG00000002573-ENSLAFT00000002572 44612702 44626100 44629400 32.34 19.20
ENSLAFG00000011380-ENSLAFT00000018337 45192702 45196800 45197800 33.01 6.37
ENSLAFG00000011380-ENSLAFT00000011378 45192702 45196800 45197800 33.01 6.37
ENSLAFG00000018326-ENSLAFT00000018325 45252702 45262900 45264300 33.56 17.30
ENSLAFG00000021899-ENSLAFT00000023007 45332702 45342800 45343900 28.02 14.23
ENSLAFG00000018338-ENSLAFT00000018338 45632702 45643200 45644200 32.54 18.97
ENSLAFG00000006799-ENSLAFT00000006800 46152702 46160300 46161300 28.99 14.05
ENSLAFG00000006799-ENSLAFT00000035013 46152702 46160300 46161300 28.99 14.05
ENSLAFG00000004973-ENSLAFT00000004979 48152702 48158000 48159000 32.30 10.03
ENSLAFG00000003739-ENSLAFT00000003739 48532702 48550100 48551100 34.43 14.48
ENSLAFG00000005282-ENSLAFT00000005282 48612702 48631600 48632600 31.00 11.39
ENSLAFG00000005280-ENSLAFT00000005279 48692702 48699400 48702300 32.22 14.41
ENSLAFG00000004933-ENSLAFT00000031056 48832702 48842900 48843900 33.59 15.45
ENSLAFG00000004933-ENSLAFT00000004933 48832702 48842900 48843900 33.59 15.45
ENSLAFG00000004931-ENSLAFT00000004930 48872702 48876000 48878000 32.22 13.18
ENSLAFG00000004931-ENSLAFT00000031492 48872702 48876000 48878000 32.22 13.18
ENSLAFG00000003833-ENSLAFT00000028825 49072702 49075600 49076900 31.80 14.17
ENSLAFG00000003833-ENSLAFT00000003836 49072702 49075600 49076900 31.80 14.17
ENSLAFG00000029887-ENSLAFT00000028706 49132702 49145600 49146600 31.88 9.14
ENSLAFG00000024324-ENSLAFT00000023491 49392702 49398200 49400000 30.64 11.34
ENSLAFG00000000258-ENSLAFT00000028830 49792702 49806000 49811700 32.02 12.69
ENSLAFG00000016956-ENSLAFT00000016956 49952702 49958500 49959900 31.19 14.05
ENSLAFG00000011057-ENSLAFT00000011057 50072702 50085300 50087200 32.64 4.05
ENSLAFG00000031142-ENSLAFT00000029665 51032702 51033200 51039000 36.33 13.47
ENSLAFG00000009560-ENSLAFT00000028253 52052702 52052700 52053700 31.97 18.67
ENSLAFG00000009560-ENSLAFT00000009559 52052702 52052700 52053700 31.97 18.67
ENSLAFG00000009572-ENSLAFT00000030847 52072702 52073300 52074300 34.15 17.71
ENSLAFG00000009572-ENSLAFT00000009572 52092702 52095000 52096000 34.11 19.73
ENSLAFG00000009572-ENSLAFT00000030847 52092702 52095000 52096000 34.11 19.73
ENSLAFG00000013388-ENSLAFT00000013388 52192702 52210900 52212000 31.55 11.75
ENSLAFG00000015249-ENSLAFT00000031538 52352702 52359300 52360300 30.55 8.37
ENSLAFG00000015249-ENSLAFT00000027932 52352702 52359300 52360300 30.55 8.37
ENSLAFG00000015249-ENSLAFT00000015246 52352702 52359300 52360300 30.55 8.37
ENSLAFG00000012432-ENSLAFT00000012429 52992702 52994600 52997600 26.48 13.85
ENSLAFG00000012432-ENSLAFT00000026328 52992702 52994600 52997600 26.48 13.85
ENSLAFG00000029301-ENSLAFT00000037185 52992702 52994600 52997600 26.48 13.85
ENSLAFG00000004980-ENSLAFT00000004980 53012702 53017600 53022800 32.40 13.87
ENSLAFG00000004984-ENSLAFT00000004984 53012702 53017600 53022800 32.40 13.87
ENSLAFG00000004980-ENSLAFT00000030111 53012702 53017600 53022800 32.40 13.87
ENSLAFG00000004996-ENSLAFT00000004996 53312702 53318900 53319900 30.90 11.89
ENSLAFG00000003205-ENSLAFT00000003205 53632702 53640200 53641200 32.33 6.82
ENSLAFG00000002399-ENSLAFT00000026203 53752702 53757500 53758500 31.73 7.84
ENSLAFG00000002399-ENSLAFT00000002399 53752702 53757500 53758500 31.73 7.84
ENSLAFG00000002668-ENSLAFT00000002668 54152702 54155300 54156600 33.28 19.71
ENSLAFG00000002668-ENSLAFT00000028596 54152702 54155300 54156600 33.28 19.71
ENSLAFG00000002668-ENSLAFT00000031045 54152702 54155300 54156600 33.28 19.71
ENSLAFG00000002668-ENSLAFT00000035843 54152702 54155300 54156600 33.28 19.71
ENSLAFG00000017562-ENSLAFT00000017560 54472702 54480300 54481700 33.71 9.81
ENSLAFG00000015948-ENSLAFT00000029744 54692702 54707600 54708700 30.89 3.06
ENSLAFG00000015948-ENSLAFT00000015945 54692702 54707600 54708700 30.89 3.06
ENSLAFG00000016819-ENSLAFT00000016815 54992702 55007200 55009400 32.59 13.99
ENSLAFG00000016819-ENSLAFT00000023114 54992702 55007200 55009400 32.59 13.99
ENSLAFG00000005965-ENSLAFT00000005964 55092702 55103500 55104700 31.92 15.35
ENSLAFG00000010065-ENSLAFT00000010064 55252702 55255500 55256500 32.30 12.22
ENSLAFG00000010065-ENSLAFT00000031588 55252702 55255500 55256500 32.30 12.22
ENSLAFG00000012908-ENSLAFT00000012907 55272702 55281400 55282500 32.72 10.94
ENSLAFG00000015466-ENSLAFT00000015466 55312702 55330300 55331300 32.36 9.23
ENSLAFG00000029493-ENSLAFT00000029032 55392702 55393400 55394400 26.17 15.53
ENSLAFG00000015354-ENSLAFT00000015355 55472702 55479300 55480500 32.51 15.62
ENSLAFG00000014571-ENSLAFT00000014577 55952702 55954200 55955300 30.65 7.36
ENSLAFG00000014571-ENSLAFT00000032806 55952702 55954200 55955300 30.65 7.36
ENSLAFG00000032192-ENSLAFT00000031977 57392702 57408000 57411600 32.67 18.58
ENSLAFG00000013204-ENSLAFT00000013206 57672702 57679300 57680300 30.20 9.32
ENSLAFG00000013204-ENSLAFT00000036062 57672702 57679300 57680300 30.20 9.32
ENSLAFG00000013226-ENSLAFT00000013228 57812702 57817400 57819800 33.90 19.36
ENSLAFG00000022680-ENSLAFT00000022653 57852702 57857700 57858700 33.31 10.98
ENSLAFG00000000167-ENSLAFT00000000167 57852702 57857700 57858700 33.31 10.98
ENSLAFG00000017201-ENSLAFT00000017209 58072702 58075400 58079500 33.19 19.50
ENSLAFG00000005715-ENSLAFT00000028698 58232702 58238800 58240400 30.66 6.15
ENSLAFG00000005715-ENSLAFT00000005724 58232702 58238800 58240400 30.66 6.15
ENSLAFG00000012395-ENSLAFT00000012393 58472702 58481900 58483500 31.50 7.98
ENSLAFG00000028357-ENSLAFT00000028868 58532702 58547900 58548900 31.52 7.11
ENSLAFG00000021980-ENSLAFT00000022445 58592702 58593800 58595400 30.77 9.97
ENSLAFG00000006014-ENSLAFT00000026537 58652702 58654500 58655800 34.58 14.67
ENSLAFG00000006014-ENSLAFT00000006014 58652702 58654500 58655800 34.58 14.67
ENSLAFG00000010756-ENSLAFT00000010753 58672702 58680000 58681400 27.30 9.47
ENSLAFG00000010756-ENSLAFT00000030527 58672702 58680000 58681400 27.30 9.47
ENSLAFG00000003891-ENSLAFT00000003891 58792702 58801900 58805900 32.88 4.64
ENSLAFG00000017313-ENSLAFT00000017311 58832702 58846200 58849500 34.72 20.17
ENSLAFG00000017313-ENSLAFT00000017311 58852702 58857700 58858700 31.44 18.47
ENSLAFG00000026769-ENSLAFT00000032657 58932702 58933300 58938300 34.75 17.30
ENSLAFG00000013155-ENSLAFT00000013159 58952702 58954500 58955900 34.93 18.20
ENSLAFG00000017953-ENSLAFT00000030494 59112702 59112700 59114100 24.92 0.45
ENSLAFG00000017953-ENSLAFT00000017953 59112702 59112700 59114100 24.92 0.45
ENSLAFG00000006697-ENSLAFT00000006695 60132702 60148200 60149600 33.58 17.97
ENSLAFG00000023189-ENSLAFT00000021905 60192702 60197500 60198500 30.85 11.64
ENSLAFG00000023189-ENSLAFT00000035820 60192702 60197500 60198500 30.85 11.64
ENSLAFG00000030574-ENSLAFT00000035814 60612702 60629100 60632000 32.76 15.77
ENSLAFG00000021588-ENSLAFT00000022007 60672702 60688600 60692600 28.12 12.41
ENSLAFG00000015294-ENSLAFT00000030880 60752702 60761900 60762900 25.81 6.38
ENSLAFG00000015294-ENSLAFT00000015299 60752702 60761900 60762900 25.81 6.38
ENSLAFG00000022497-ENSLAFT00000021668 60812702 60828600 60829600 27.98 8.12
ENSLAFG00000022497-ENSLAFT00000030881 60812702 60828600 60829600 27.98 8.12
ENSLAFG00000001191-ENSLAFT00000025847 61472702 61476900 61479800 32.92 19.26
ENSLAFG00000001191-ENSLAFT00000001192 61472702 61476900 61479800 32.92 19.26
ENSLAFG00000014006-ENSLAFT00000014010 61752702 61769800 61770800 26.92 6.35
ENSLAFG00000014006-ENSLAFT00000027614 61752702 61769800 61770800 26.92 6.35
ENSLAFG00000031015-ENSLAFT00000032060 61872702 61873600 61876000 35.87 16.07
ENSLAFG00000032593-ENSLAFT00000027951 61892702 61899600 61906300 32.56 14.57
ENSLAFG00000023001-ENSLAFT00000021464 61932702 61941400 61943100 30.06 0.30
ENSLAFG00000001107-ENSLAFT00000001107 62092702 62093100 62094500 30.58 14.19
ENSLAFG00000006345-ENSLAFT00000006347 62512702 62529600 62531400 31.73 10.66
ENSLAFG00000005826-ENSLAFT00000037088 63052702 63056200 63057200 32.33 16.62
ENSLAFG00000005826-ENSLAFT00000005835 63052702 63056200 63057200 32.33 16.62
ENSLAFG00000005826-ENSLAFT00000005835 63072702 63086700 63088600 32.89 6.43
ENSLAFG00000004650-ENSLAFT00000004650 63632702 63633200 63636000 32.15 8.40
ENSLAFG00000014230-ENSLAFT00000014230 64252702 64266900 64268100 31.63 16.12
ENSLAFG00000014238-ENSLAFT00000014240 64272702 64286200 64287200 31.01 10.89
ENSLAFG00000014238-ENSLAFT00000033851 64272702 64286200 64287200 31.01 10.89
ENSLAFG00000016499-ENSLAFT00000016497 64632702 64638600 64639600 34.56 15.60
ENSLAFG00000005056-ENSLAFT00000005056 65512702 65522000 65523000 32.23 11.63
ENSLAFG00000008417-ENSLAFT00000008417 65552702 65560000 65561000 32.72 12.30
ENSLAFG00000029180-ENSLAFT00000025501 66792702 66801000 66802300 29.62 2.24
ENSLAFG00000009016-ENSLAFT00000031412 66972702 66985600 66986600 32.40 11.75
ENSLAFG00000009016-ENSLAFT00000009022 66972702 66985600 66986600 32.40 11.75
ENSLAFG00000009404-ENSLAFT00000009406 68752702 68767400 68768400 35.16 14.64
ENSLAFG00000009404-ENSLAFT00000027190 68752702 68767400 68768400 35.16 14.64
ENSLAFG00000011786-ENSLAFT00000011785 3247995 3251900 3259600 24.81 0.28
ENSLAFG00000012022-ENSLAFT00000012022 8547995 8556300 8558500 32.00 11.82
ENSLAFG00000002966-ENSLAFT00000002965 11087995 11103400 11105000 31.90 18.43
ENSLAFG00000002966-ENSLAFT00000027921 11087995 11103400 11105000 31.90 18.43
ENSLAFG00000032635-ENSLAFT00000031797 11667995 11678500 11679500 31.16 5.92
ENSLAFG00000006327-ENSLAFT00000006328 17727995 17728500 17735400 33.73 19.82
ENSLAFG00000031856-ENSLAFT00000033257 18967995 18986000 18987700 32.64 17.90
ENSLAFG00000014141-ENSLAFT00000014146 21167995 21173900 21174900 31.45 15.57
ENSLAFG00000014141-ENSLAFT00000014146 21187995 21198900 21200800 29.08 0.56
ENSLAFG00000009029-ENSLAFT00000009033 21647995 21650400 21653000 32.44 11.98
ENSLAFG00000009469-ENSLAFT00000009469 21927995 21930300 21931700 32.47 18.89
ENSLAFG00000009473-ENSLAFT00000009475 21987995 22006700 22007700 32.12 13.90
ENSLAFG00000009330-ENSLAFT00000009331 22467995 22481700 22483200 30.48 7.38
ENSLAFG00000032182-ENSLAFT00000028679 22587995 22599800 22601500 29.44 3.89
ENSLAFG00000012281-ENSLAFT00000012281 23587995 23592500 23593600 32.83 13.44
ENSLAFG00000008774-ENSLAFT00000008772 23767995 23773900 23775700 32.48 14.57
ENSLAFG00000025769-ENSLAFT00000035818 24027995 24034300 24035300 30.13 8.26
ENSLAFG00000007153-ENSLAFT00000034938 24207995 24219100 24220500 31.89 6.85
ENSLAFG00000007153-ENSLAFT00000007155 24207995 24219100 24220500 31.89 6.85
ENSLAFG00000021573-ENSLAFT00000023112 24327995 24346400 24347400 31.35 14.53
ENSLAFG00000012514-ENSLAFT00000012513 28007995 28019900 28023100 30.44 15.71
ENSLAFG00000015181-ENSLAFT00000015179 29567995 29573300 29576800 32.10 17.71
ENSLAFG00000025867-ENSLAFT00000030683 31447995 31463500 31464500 32.60 17.60
ENSLAFG00000022569-ENSLAFT00000022600 32727995 32739700 32740700 32.74 14.79
ENSLAFG00000000243-ENSLAFT00000000243 35147995 35153500 35155600 32.64 14.65
ENSLAFG00000013276-ENSLAFT00000013276 35387995 35389400 35390400 33.78 20.25
ENSLAFG00000021797-ENSLAFT00000029438 35407995 35408900 35415600 32.13 18.67
ENSLAFG00000021797-ENSLAFT00000022528 35407995 35408900 35415600 32.13 18.67
ENSLAFG00000005196-ENSLAFT00000005196 39727995 39741100 39744500 33.19 13.55
ENSLAFG00000000620-ENSLAFT00000028750 39967995 39978200 39985100 32.56 5.00
ENSLAFG00000031034-ENSLAFT00000033789 41087995 41095100 41096700 31.43 0.76
ENSLAFG00000031034-ENSLAFT00000026654 41087995 41095100 41096700 31.43 0.76
ENSLAFG00000013263-ENSLAFT00000013265 41267995 41284600 41285600 33.13 18.28
ENSLAFG00000004381-ENSLAFT00000026521 42207995 42208000 42209100 31.55 14.11
ENSLAFG00000004381-ENSLAFT00000004380 42207995 42208000 42209100 31.55 14.11
ENSLAFG00000027391-ENSLAFT00000034302 42267995 42271200 42272200 31.82 15.92
ENSLAFG00000002731-ENSLAFT00000002732 42507995 42514500 42516900 31.62 2.79
ENSLAFG00000012031-ENSLAFT00000012028 43087995 43092900 43093900 31.25 5.45
ENSLAFG00000012031-ENSLAFT00000012028 43127995 43134300 43135600 31.71 15.72
ENSLAFG00000006862-ENSLAFT00000033221 43187995 43195600 43196600 31.70 14.57
ENSLAFG00000006862-ENSLAFT00000006861 43187995 43195600 43196600 31.70 14.57
ENSLAFG00000020873-ENSLAFT00000020929 43227995 43229900 43231500 33.15 18.88
ENSLAFG00000020873-ENSLAFT00000036030 43227995 43229900 43231500 33.15 18.88
ENSLAFG00000012259-ENSLAFT00000012269 43887995 43896000 43897000 33.05 14.58
ENSLAFG00000012256-ENSLAFT00000012257 43887995 43896000 43897000 33.05 14.58
ENSLAFG00000005576-ENSLAFT00000005576 43987995 43996400 43999900 33.73 18.89
ENSLAFG00000026944-ENSLAFT00000032520 43987995 43996400 43999900 33.73 18.89
ENSLAFG00000005600-ENSLAFT00000005601 44067995 44075000 44076000 33.56 10.53
ENSLAFG00000005600-ENSLAFT00000025323 44067995 44075000 44076000 33.56 10.53
ENSLAFG00000005449-ENSLAFT00000005449 45907995 45917800 45918800 31.50 8.79
ENSLAFG00000005457-ENSLAFT00000005459 46067995 46084100 46085100 31.19 14.82
ENSLAFG00000025832-ENSLAFT00000033338 47747995 47748800 47752700 32.40 13.69
ENSLAFG00000011722-ENSLAFT00000011720 48127995 48130900 48134600 34.94 18.80
ENSLAFG00000028644-ENSLAFT00000027803 49607995 49614100 49616200 27.76 11.37
ENSLAFG00000029213-ENSLAFT00000025787 49907995 49915100 49916500 24.16 4.20
ENSLAFG00000016968-ENSLAFT00000016966 49947995 49950100 49951900 31.99 13.52
ENSLAFG00000013879-ENSLAFT00000013885 49987995 49988700 49990000 26.13 10.18
ENSLAFG00000010370-ENSLAFT00000010372 50167995 50174500 50175500 27.64 11.29
ENSLAFG00000010370-ENSLAFT00000025978 50167995 50174500 50175500 27.64 11.29
ENSLAFG00000010370-ENSLAFT00000010372 50187995 50195700 50197100 29.15 16.05
ENSLAFG00000010370-ENSLAFT00000025978 50187995 50195700 50197100 29.15 16.05
ENSLAFG00000027170-ENSLAFT00000032126 50487995 50505200 50506200 26.63 12.73
ENSLAFG00000018262-ENSLAFT00000018263 50707995 50708700 50709800 26.77 3.32
ENSLAFG00000003618-ENSLAFT00000003621 50727995 50743300 50744900 29.88 11.62
ENSLAFG00000017196-ENSLAFT00000017193 50787995 50797000 50805200 31.11 12.54
ENSLAFG00000003286-ENSLAFT00000003285 50787995 50797000 50805200 31.11 12.54
ENSLAFG00000028630-ENSLAFT00000027403 51007995 51009200 51017800 29.02 11.14
ENSLAFG00000032140-ENSLAFT00000035995 51047995 51056000 51057000 31.29 10.72
ENSLAFG00000008141-ENSLAFT00000008139 51047995 51056000 51057000 31.29 10.72
ENSLAFG00000025604-ENSLAFT00000026386 51187995 51193500 51194800 27.14 13.03
ENSLAFG00000004696-ENSLAFT00000004696 51187995 51193500 51194800 27.14 13.03
ENSLAFG00000004696-ENSLAFT00000028327 51187995 51193500 51194800 27.14 13.03
ENSLAFG00000004276-ENSLAFT00000004276 51247995 51251300 51252300 27.91 10.57
ENSLAFG00000015424-ENSLAFT00000037270 51267995 51269500 51270900 34.37 15.10
ENSLAFG00000015421-ENSLAFT00000015420 51267995 51269500 51270900 34.37 15.10
ENSLAFG00000015424-ENSLAFT00000015432 51267995 51269500 51270900 34.37 15.10
ENSLAFG00000021466-ENSLAFT00000021455 51347995 51356500 51358100 30.83 11.02
ENSLAFG00000015465-ENSLAFT00000034791 51367995 51385000 51386300 26.58 10.34
ENSLAFG00000015465-ENSLAFT00000015467 51367995 51385000 51386300 26.58 10.34
ENSLAFG00000015465-ENSLAFT00000034791 51387995 51400900 51402000 27.71 8.33
ENSLAFG00000015465-ENSLAFT00000015467 51387995 51400900 51402000 27.71 8.33
ENSLAFG00000004313-ENSLAFT00000004313 51407995 51416600 51417900 29.14 9.06
ENSLAFG00000015927-ENSLAFT00000015929 51627995 51633900 51635000 32.65 12.46
ENSLAFG00000012607-ENSLAFT00000012605 51667995 51670300 51675000 28.59 11.62
ENSLAFG00000015954-ENSLAFT00000015951 51707995 51708000 51709200 28.71 11.36
ENSLAFG00000000625-ENSLAFT00000000625 52047995 52050000 52051000 27.96 9.48
ENSLAFG00000028343-ENSLAFT00000031804 52147995 52152500 52159600 29.45 13.76
ENSLAFG00000028343-ENSLAFT00000026913 52147995 52152500 52159600 29.45 13.76
ENSLAFG00000025855-ENSLAFT00000036728 52147995 52152500 52159600 29.45 13.76
ENSLAFG00000030375-ENSLAFT00000031907 52207995 52221000 52222000 25.38 10.86
ENSLAFG00000018492-ENSLAFT00000018492 52607995 52625300 52627400 34.28 14.60
ENSLAFG00000010182-ENSLAFT00000010183 52727995 52734300 52735300 29.38 13.26
ENSLAFG00000000525-ENSLAFT00000000524 53207995 53218300 53219700 32.31 16.65
ENSLAFG00000007386-ENSLAFT00000007388 53487995 53495900 53498700 33.06 13.93
ENSLAFG00000007386-ENSLAFT00000007388 53507995 53510600 53513600 35.36 20.24
ENSLAFG00000015607-ENSLAFT00000015617 53867995 53873700 53875500 32.66 5.57
ENSLAFG00000004165-ENSLAFT00000004165 54187995 54197800 54204200 31.71 17.11
ENSLAFG00000022341-ENSLAFT00000022408 54367995 54374700 54377300 31.96 9.42
ENSLAFG00000022341-ENSLAFT00000036695 54367995 54374700 54377300 31.96 9.42
ENSLAFG00000031838-ENSLAFT00000034700 54527995 54528900 54530100 31.94 12.11
ENSLAFG00000023091-ENSLAFT00000022705 54567995 54583400 54584400 30.96 12.02
ENSLAFG00000027520-ENSLAFT00000029968 54747995 54761100 54762100 25.97 13.27
ENSLAFG00000017274-ENSLAFT00000017275 54807995 54825100 54826100 29.73 9.53
ENSLAFG00000027786-ENSLAFT00000036762 54827995 54846000 54847400 27.03 7.76
ENSLAFG00000003223-ENSLAFT00000003224 55007995 55009900 55011400 36.06 14.52
ENSLAFG00000012380-ENSLAFT00000012380 55207995 55225800 55226800 31.86 9.99
ENSLAFG00000031001-ENSLAFT00000031640 55227995 55241900 55243900 33.49 17.10
ENSLAFG00000003092-ENSLAFT00000003092 58987995 58989000 58990000 29.35 14.33
ENSLAFG00000007593-ENSLAFT00000007591 59207995 59221700 59224100 32.47 9.08
ENSLAFG00000032217-ENSLAFT00000031769 60367995 60370300 60374400 32.26 13.39
ENSLAFG00000027540-ENSLAFT00000028943 61347995 61348100 61349800 31.49 7.80
ENSLAFG00000026772-ENSLAFT00000035996 61407995 61418800 61419800 33.49 15.06
ENSLAFG00000013664-ENSLAFT00000013664 61987995 61996800 61998000 31.28 17.54
ENSLAFG00000032278-ENSLAFT00000032996 62047995 62048000 62049000 30.60 9.09
ENSLAFG00000032278-ENSLAFT00000033224 62047995 62048000 62049000 30.60 9.09
ENSLAFG00000002688-ENSLAFT00000002688 63007995 63011300 63012300 32.76 14.92
ENSLAFG00000026297-ENSLAFT00000031325 63087995 63094600 63097800 32.88 12.44
ENSLAFG00000015242-ENSLAFT00000015243 64267995 64269600 64270900 32.70 16.26
ENSLAFG00000005922-ENSLAFT00000005924 65867995 65875000 65876100 28.45 13.46
ENSLAFG00000031784-ENSLAFT00000031338 65927995 65941500 65943100 29.96 11.41
ENSLAFG00000031784-ENSLAFT00000026825 65927995 65941500 65943100 29.96 11.41
ENSLAFG00000027014-ENSLAFT00000028236 66787995 66801300 66802300 31.39 14.08
ENSLAFG00000012462-ENSLAFT00000012459 66947995 66965300 66966400 32.07 12.14
ENSLAFG00000012462-ENSLAFT00000029897 66947995 66965300 66966400 32.07 12.14
ENSLAFG00000012462-ENSLAFT00000032133 66947995 66965300 66966400 32.07 12.14
ENSLAFG00000012462-ENSLAFT00000012459 66967995 66968000 66969000 32.36 7.65
ENSLAFG00000012462-ENSLAFT00000029897 66967995 66968000 66969000 32.36 7.65
ENSLAFG00000012457-ENSLAFT00000012454 66987995 66997500 66999100 33.57 14.14
ENSLAFG00000005253-ENSLAFT00000005254 67147995 67162300 67163700 33.21 12.30
ENSLAFG00000000884-ENSLAFT00000026155 67167995 67186900 67187900 32.74 18.16
ENSLAFG00000000883-ENSLAFT00000000883 67187995 67206500 67207600 33.56 10.85
ENSLAFG00000015758-ENSLAFT00000015756 67507995 67519900 67524800 30.43 16.02
ENSLAFG00000015758-ENSLAFT00000036169 67507995 67519900 67524800 30.43 16.02
ENSLAFG00000022863-ENSLAFT00000035292 67867995 67884300 67885800 33.17 4.76
ENSLAFG00000022863-ENSLAFT00000022101 67867995 67884300 67885800 33.17 4.76
ENSLAFG00000016012-ENSLAFT00000016011 68087995 68093000 68097400 29.21 13.52
ENSLAFG00000014051-ENSLAFT00000014051 68607995 68610000 68611100 27.40 7.57
ENSLAFG00000014051-ENSLAFT00000030238 68607995 68610000 68611100 27.40 7.57
ENSLAFG00000026184-ENSLAFT00000037018 68647995 68657800 68658800 26.63 11.66
ENSLAFG00000001540-ENSLAFT00000031749 69487995 69491700 69492700 33.82 16.00
ENSLAFG00000001540-ENSLAFT00000001542 69487995 69491700 69492700 33.82 16.00
ENSLAFG00000025804-ENSLAFT00000035772 69527995 69545200 69546200 30.51 10.71
ENSLAFG00000025804-ENSLAFT00000034956 69527995 69545200 69546200 30.51 10.71
ENSLAFG00000023059-ENSLAFT00000021410 69727995 69746500 69747500 26.46 4.54
ENSLAFG00000023059-ENSLAFT00000034924 69727995 69746500 69747500 26.46 4.54
ENSLAFG00000004647-ENSLAFT00000033044 70107995 70116100 70117900 29.80 16.06
ENSLAFG00000004647-ENSLAFT00000004651 70107995 70116100 70117900 29.80 16.06
ENSLAFG00000004647-ENSLAFT00000033044 70127995 70143000 70144000 31.95 15.83
ENSLAFG00000004647-ENSLAFT00000004651 70127995 70143000 70144000 31.95 15.83
ENSLAFG00000006633-ENSLAFT00000006633 72607995 72613300 72614900 34.28 18.50
ENSLAFG00000014371-ENSLAFT00000014370 72767995 72768000 72769300 29.00 10.86
ENSLAFG00000004819-ENSLAFT00000004817 72807995 72818300 72819700 33.33 18.83
ENSLAFG00000001983-ENSLAFT00000001984 72987995 72995300 72996400 35.33 17.14
ENSLAFG00000001268-ENSLAFT00000001268 73007995 73010200 73012000 28.57 4.76
ENSLAFG00000016201-ENSLAFT00000016202 73467995 73479500 73487300 34.20 16.39
ENSLAFG00000016201-ENSLAFT00000033889 73467995 73479500 73487300 34.20 16.39
ENSLAFG00000010793-ENSLAFT00000010794 73527995 73538500 73539800 32.49 3.72
ENSLAFG00000004992-ENSLAFT00000004989 73627995 73634700 73635700 34.28 9.66
ENSLAFG00000012693-ENSLAFT00000012694 74007995 74019600 74020600 31.11 14.99
ENSLAFG00000012693-ENSLAFT00000036026 74007995 74019600 74020600 31.11 14.99
ENSLAFG00000018590-ENSLAFT00000018589 74047995 74062300 74063300 31.89 17.41
ENSLAFG00000018588-ENSLAFT00000018588 74047995 74062300 74063300 31.89 17.41
ENSLAFG00000000139-ENSLAFT00000000139 74487995 74495600 74497300 27.59 8.72
ENSLAFG00000008442-ENSLAFT00000008439 74887995 74899000 74900500 33.06 15.51
ENSLAFG00000008442-ENSLAFT00000031189 74887995 74899000 74900500 33.06 15.51
ENSLAFG00000030396-ENSLAFT00000028303 75067995 75085100 75086100 31.60 5.20
ENSLAFG00000013536-ENSLAFT00000027968 75207995 75222500 75223500 32.08 4.55
ENSLAFG00000013536-ENSLAFT00000013559 75207995 75222500 75223500 32.08 4.55
ENSLAFG00000008336-ENSLAFT00000008337 75487995 75500200 75501200 33.49 15.95
ENSLAFG00000008336-ENSLAFT00000027650 75487995 75500200 75501200 33.49 15.95
ENSLAFG00000008336-ENSLAFT00000008337 75527995 75544300 75545400 31.59 17.66
ENSLAFG00000008336-ENSLAFT00000027650 75527995 75544300 75545400 31.59 17.66
ENSLAFG00000000159-ENSLAFT00000000160 75647995 75657300 75658300 28.58 14.15
ENSLAFG00000012791-ENSLAFT00000012791 75887995 75896800 75898700 34.57 19.31
ENSLAFG00000012791-ENSLAFT00000037353 75887995 75896800 75898700 34.57 19.31
ENSLAFG00000012802-ENSLAFT00000012800 75907995 75921800 75923700 30.48 17.64
ENSLAFG00000008763-ENSLAFT00000008762 76547995 76549400 76550400 31.56 13.62
ENSLAFG00000017711-ENSLAFT00000017711 77947995 77955700 77957600 31.80 3.37
ENSLAFG00000015447-ENSLAFT00000033231 78187995 78198800 78203500 31.24 10.23
ENSLAFG00000015447-ENSLAFT00000015445 78187995 78198800 78203500 31.24 10.23
ENSLAFG00000028140-ENSLAFT00000034387 81507995 81521900 81522900 28.97 4.67
ENSLAFG00000013081-ENSLAFT00000013081 81667995 81669000 81670000 32.57 17.16
ENSLAFG00000017320-ENSLAFT00000017320 81687995 81693700 81703000 30.80 16.33
ENSLAFG00000003646-ENSLAFT00000003649 81727995 81734600 81736800 33.61 18.75
ENSLAFG00000003646-ENSLAFT00000030967 81727995 81734600 81736800 33.61 18.75
ENSLAFG00000010586-ENSLAFT00000010585 82227995 82228000 82229000 35.32 12.68
ENSLAFG00000028886-ENSLAFT00000027131 82607995 82624800 82626800 29.66 11.70
ENSLAFG00000029924-ENSLAFT00000030454 82687995 82695300 82697100 32.61 5.08
ENSLAFG00000016161-ENSLAFT00000016160 82727995 82741900 82743300 31.16 10.65
ENSLAFG00000016165-ENSLAFT00000016164 82727995 82741900 82743300 31.16 10.65
ENSLAFG00000000706-ENSLAFT00000033950 82787995 82800700 82802700 27.26 16.30
ENSLAFG00000000706-ENSLAFT00000000708 82787995 82800700 82802700 27.26 16.30
ENSLAFG00000010783-ENSLAFT00000031547 82807995 82811100 82812400 34.10 10.11
ENSLAFG00000010783-ENSLAFT00000010784 82807995 82811100 82812400 34.10 10.11
ENSLAFG00000002442-ENSLAFT00000002442 83067995 83079400 83080400 31.24 11.63
ENSLAFG00000017255-ENSLAFT00000017253 83107995 83116000 83117000 30.19 2.34
ENSLAFG00000011653-ENSLAFT00000011658 83467995 83470700 83472500 30.98 6.51
ENSLAFG00000027657-ENSLAFT00000036159 3404196 3420400 3421400 30.84 12.00
ENSLAFG00000011522-ENSLAFT00000011521 5004196 5021800 5023100 30.87 9.94
ENSLAFG00000030717-ENSLAFT00000032530 5004196 5021800 5023100 30.87 9.94
ENSLAFG00000006192-ENSLAFT00000033646 5544196 5559800 5561100 32.63 12.95
ENSLAFG00000002745-ENSLAFT00000035169 5804196 5822800 5824100 33.38 12.95
ENSLAFG00000007870-ENSLAFT00000030827 6244196 6258700 6261600 33.60 19.49
ENSLAFG00000013427-ENSLAFT00000013426 7704196 7722000 7723000 33.70 20.06
ENSLAFG00000013427-ENSLAFT00000013437 7704196 7722000 7723000 33.70 20.06
ENSLAFG00000010829-ENSLAFT00000010827 8124196 8142200 8143400 33.01 7.64
ENSLAFG00000008024-ENSLAFT00000008023 8844196 8859400 8860400 32.68 18.26
ENSLAFG00000003048-ENSLAFT00000003050 10644196 10645300 10647300 30.31 2.82
ENSLAFG00000014910-ENSLAFT00000014909 13184196 13196400 13197800 33.00 12.89
ENSLAFG00000014922-ENSLAFT00000034490 13244196 13247600 13248600 30.57 12.38
ENSLAFG00000004505-ENSLAFT00000004505 15644196 15657300 15658400 31.81 10.59
ENSLAFG00000004506-ENSLAFT00000004507 15684196 15702500 15703500 32.62 4.26
ENSLAFG00000002354-ENSLAFT00000002354 16664196 16676900 16681200 31.69 18.20
ENSLAFG00000002355-ENSLAFT00000002355 17124196 17132300 17133400 31.56 17.58
ENSLAFG00000009593-ENSLAFT00000009593 22124196 22124200 22126900 33.78 18.38
ENSLAFG00000009593-ENSLAFT00000027653 22124196 22124200 22126900 33.78 18.38
ENSLAFG00000009593-ENSLAFT00000027824 22124196 22124200 22126900 33.78 18.38
ENSLAFG00000009585-ENSLAFT00000009585 22204196 22204500 22205600 31.52 17.75
ENSLAFG00000028717-ENSLAFT00000029812 23084196 23084600 23085600 31.67 8.60
ENSLAFG00000028717-ENSLAFT00000030139 23084196 23084600 23085600 31.67 8.60
ENSLAFG00000028717-ENSLAFT00000034150 23084196 23084600 23085600 31.67 8.60
ENSLAFG00000008414-ENSLAFT00000008416 23344196 23344600 23345600 32.78 17.47
ENSLAFG00000007931-ENSLAFT00000007931 23844196 23857700 23861200 29.18 9.56
ENSLAFG00000007931-ENSLAFT00000007931 23864196 23864800 23865900 32.93 18.47
ENSLAFG00000001383-ENSLAFT00000001383 25444196 25446200 25447200 30.29 3.47
ENSLAFG00000023357-ENSLAFT00000021428 25504196 25514800 25515800 32.95 12.92
ENSLAFG00000008293-ENSLAFT00000008293 26024196 26029700 26031200 32.63 10.44
ENSLAFG00000006230-ENSLAFT00000006231 28564196 28576300 28577800 31.07 11.21
ENSLAFG00000000982-ENSLAFT00000000983 28664196 28673400 28674500 29.98 16.09
ENSLAFG00000000982-ENSLAFT00000026091 28664196 28673400 28674500 29.98 16.09
ENSLAFG00000000982-ENSLAFT00000033642 28664196 28673400 28674500 29.98 16.09
ENSLAFG00000003811-ENSLAFT00000003811 35284196 35298500 35300000 30.81 6.01
ENSLAFG00000016617-ENSLAFT00000016617 36024196 36033200 36036300 32.27 13.67
ENSLAFG00000025576-ENSLAFT00000032937 36024196 36033200 36036300 32.27 13.67
ENSLAFG00000020992-ENSLAFT00000020602 37624196 37639300 37642100 30.77 17.50
ENSLAFG00000015436-ENSLAFT00000015435 38484196 38490800 38491900 31.78 18.02
ENSLAFG00000000246-ENSLAFT00000000245 39504196 39510700 39511700 31.92 17.95
ENSLAFG00000009615-ENSLAFT00000009617 39584196 39597700 39599600 32.76 15.01
ENSLAFG00000009128-ENSLAFT00000009130 40124196 40126800 40127800 33.28 10.26
ENSLAFG00000003331-ENSLAFT00000003329 40264196 40267400 40269000 32.98 18.04
ENSLAFG00000021352-ENSLAFT00000022162 40644196 40646000 40647100 30.60 11.88
ENSLAFG00000021352-ENSLAFT00000029839 40644196 40646000 40647100 30.60 11.88
ENSLAFG00000002464-ENSLAFT00000002464 50324196 50338400 50339400 33.24 16.38
ENSLAFG00000010716-ENSLAFT00000010716 51124196 51137300 51138400 32.37 16.95
ENSLAFG00000010716-ENSLAFT00000010716 51204196 51212200 51214500 32.59 16.73
ENSLAFG00000004419-ENSLAFT00000027144 51524196 51536200 51537200 34.20 17.07
ENSLAFG00000020778-ENSLAFT00000020491 51584196 51596000 51598400 32.78 8.51
ENSLAFG00000003436-ENSLAFT00000035656 52384196 52398100 52399100 31.76 12.41
ENSLAFG00000003436-ENSLAFT00000003433 52384196 52398100 52399100 31.76 12.41
ENSLAFG00000008013-ENSLAFT00000030219 53284196 53303100 53304100 28.75 4.15
ENSLAFG00000008013-ENSLAFT00000008014 53284196 53303100 53304100 28.75 4.15
ENSLAFG00000008013-ENSLAFT00000033709 53284196 53303100 53304100 28.75 4.15
ENSLAFG00000008013-ENSLAFT00000030219 53304196 53304700 53306100 33.56 4.63
ENSLAFG00000008013-ENSLAFT00000033709 53304196 53304700 53306100 33.56 4.63
ENSLAFG00000030706-ENSLAFT00000031363 54704196 54704200 54706800 31.83 16.92
ENSLAFG00000005238-ENSLAFT00000005239 54744196 54759500 54760500 32.00 7.06
ENSLAFG00000027818-ENSLAFT00000031381 55484196 55492700 55494400 32.15 4.96
ENSLAFG00000027818-ENSLAFT00000026228 55484196 55492700 55494400 32.15 4.96
ENSLAFG00000014135-ENSLAFT00000014130 58524196 58531500 58532500 29.44 4.51
ENSLAFG00000013449-ENSLAFT00000013450 59984196 59999200 60000900 31.82 12.43
ENSLAFG00000017954-ENSLAFT00000017951 61744196 61754500 61756500 35.22 20.46
ENSLAFG00000000056-ENSLAFT00000029820 61964196 61975500 61976500 30.64 8.80
ENSLAFG00000018379-ENSLAFT00000033911 62964196 62976000 62977100 32.08 9.44
ENSLAFG00000018379-ENSLAFT00000018380 62964196 62976000 62977100 32.08 9.44
ENSLAFG00000008342-ENSLAFT00000008341 63424196 63430800 63432600 33.09 13.46
ENSLAFG00000017930-ENSLAFT00000035503 63464196 63467700 63469300 31.45 12.31
ENSLAFG00000017930-ENSLAFT00000017928 63464196 63467700 63469300 31.45 12.31
ENSLAFG00000017935-ENSLAFT00000017931 63504196 63514000 63515400 32.11 3.71
ENSLAFG00000011117-ENSLAFT00000011119 63624196 63630500 63631500 33.27 19.28
ENSLAFG00000002841-ENSLAFT00000002845 66204196 66217200 66219300 32.31 19.23
ENSLAFG00000021566-ENSLAFT00000022392 66584196 66584200 66585400 32.00 8.27
ENSLAFG00000021566-ENSLAFT00000033595 66584196 66584200 66585400 32.00 8.27
ENSLAFG00000010242-ENSLAFT00000010245 66764196 66769100 66770900 32.15 3.60
ENSLAFG00000000574-ENSLAFT00000000573 67324196 67331500 67334000 32.40 13.80
ENSLAFG00000000574-ENSLAFT00000036060 67324196 67331500 67334000 32.40 13.80
ENSLAFG00000022985-ENSLAFT00000021570 67904196 67910200 67917200 31.94 17.79
ENSLAFG00000013307-ENSLAFT00000013306 72944196 72954100 72955200 31.42 3.71
ENSLAFG00000009759-ENSLAFT00000009761 76204196 76207200 76209800 32.10 11.52
ENSLAFG00000010020-ENSLAFT00000029572 77424196 77432900 77433900 31.76 12.63
ENSLAFG00000015694-ENSLAFT00000015688 78284196 78300200 78304100 30.80 12.67
ENSLAFG00000005840-ENSLAFT00000005843 79364196 79372400 79374100 32.63 18.27
ENSLAFG00000031333-ENSLAFT00000027379 79404196 79418500 79420300 32.64 13.34
ENSLAFG00000027134-ENSLAFT00000028338 80024196 80035100 80037100 31.72 17.15
ENSLAFG00000027134-ENSLAFT00000027076 80024196 80035100 80037100 31.72 17.15
ENSLAFG00000013521-ENSLAFT00000013520 81684196 81694000 81698100 32.09 18.17
ENSLAFG00000013521-ENSLAFT00000031758 81684196 81694000 81698100 32.09 18.17
ENSLAFG00000018621-ENSLAFT00000018622 82244196 82261500 82263200 34.64 12.56
ENSLAFG00000032162-ENSLAFT00000031490 82404196 82420600 82423200 32.24 16.24
ENSLAFG00000015804-ENSLAFT00000015800 82484196 82495700 82497700 34.17 11.99
ENSLAFG00000015100-ENSLAFT00000015099 82544196 82557100 82558200 34.14 8.51
ENSLAFG00000026316-ENSLAFT00000029538 82924196 82931700 82933100 31.86 3.66
ENSLAFG00000032480-ENSLAFT00000035551 82944196 82957900 82960200 31.39 8.09
ENSLAFG00000032480-ENSLAFT00000034323 82944196 82957900 82960200 31.39 8.09
ENSLAFG00000029215-ENSLAFT00000036767 83124196 83137500 83139500 31.21 18.00
ENSLAFG00000003601-ENSLAFT00000003600 83244196 83262600 83264100 32.26 11.77
ENSLAFG00000030184-ENSLAFT00000030821 85564196 85583100 85584100 31.77 7.45
ENSLAFG00000021480-ENSLAFT00000022010 85604196 85614700 85615700 34.26 18.46
ENSLAFG00000002681-ENSLAFT00000007434 85644196 85650400 85651900 31.27 18.18
ENSLAFG00000002681-ENSLAFT00000004183 85644196 85650400 85651900 31.27 18.18
ENSLAFG00000002681-ENSLAFT00000022831 85644196 85650400 85651900 31.27 18.18
ENSLAFG00000010041-ENSLAFT00000032317 85824196 85831000 85832000 33.18 10.00
ENSLAFG00000010041-ENSLAFT00000029682 85824196 85831000 85832000 33.18 10.00
ENSLAFG00000027089-ENSLAFT00000037179 86524196 86525600 86527300 32.86 18.98
ENSLAFG00000027089-ENSLAFT00000027314 86524196 86525600 86527300 32.86 18.98
ENSLAFG00000028422-ENSLAFT00000036885 86564196 86580200 86581500 29.38 10.87
ENSLAFG00000028422-ENSLAFT00000034074 86564196 86580200 86581500 29.38 10.87
ENSLAFG00000018056-ENSLAFT00000029185 86984196 86997400 87000000 29.84 16.19
ENSLAFG00000018056-ENSLAFT00000018057 86984196 86997400 87000000 29.84 16.19
ENSLAFG00000030700-ENSLAFT00000031479 87064196 87069000 87072700 30.29 9.43
ENSLAFG00000030700-ENSLAFT00000029376 87064196 87069000 87072700 30.29 9.43
ENSLAFG00000030700-ENSLAFT00000026530 87064196 87069000 87072700 30.29 9.43
ENSLAFG00000008686-ENSLAFT00000025502 87104196 87111900 87115500 32.38 11.70
ENSLAFG00000008686-ENSLAFT00000021934 87104196 87111900 87115500 32.38 11.70
ENSLAFG00000008686-ENSLAFT00000008685 87104196 87111900 87115500 32.38 11.70
ENSLAFG00000022529-ENSLAFT00000022022 87204196 87206800 87215500 31.10 14.51
ENSLAFG00000022529-ENSLAFT00000026555 87204196 87206800 87215500 31.10 14.51
ENSLAFG00000022638-ENSLAFT00000022608 87204196 87206800 87215500 31.10 14.51
ENSLAFG00000029208-ENSLAFT00000032493 87324196 87340700 87343000 26.84 2.07
ENSLAFG00000007731-ENSLAFT00000007734 87384196 87399600 87400600 33.67 2.77
ENSLAFG00000007731-ENSLAFT00000037498 87384196 87399600 87400600 33.67 2.77
ENSLAFG00000017994-ENSLAFT00000035232 87584196 87591700 87592700 32.88 10.04
ENSLAFG00000028030-ENSLAFT00000025726 87604196 87614600 87616200 29.77 17.18
ENSLAFG00000028030-ENSLAFT00000035308 87604196 87614600 87616200 29.77 17.18
ENSLAFG00000025939-ENSLAFT00000037083 88064196 88072100 88077400 29.08 16.21
ENSLAFG00000017182-ENSLAFT00000017184 88064196 88072100 88077400 29.08 16.21
ENSLAFG00000026922-ENSLAFT00000035325 88064196 88072100 88077400 29.08 16.21
ENSLAFG00000018197-ENSLAFT00000030179 88104196 88109100 88110400 30.02 14.08
ENSLAFG00000018197-ENSLAFT00000018196 88104196 88109100 88110400 30.02 14.08
ENSLAFG00000032755-ENSLAFT00000026039 88544196 88557600 88559500 28.01 2.47
ENSLAFG00000032755-ENSLAFT00000028113 88544196 88557600 88559500 28.01 2.47
ENSLAFG00000018017-ENSLAFT00000027440 88624196 88627300 88633600 32.87 7.17
ENSLAFG00000018017-ENSLAFT00000018016 88624196 88627300 88633600 32.87 7.17
ENSLAFG00000018017-ENSLAFT00000034818 88624196 88627300 88633600 32.87 7.17
ENSLAFG00000027701-ENSLAFT00000032975 88824196 88830800 88832900 33.66 10.57
ENSLAFG00000017312-ENSLAFT00000017315 90344196 90361000 90362000 31.18 14.44
ENSLAFG00000027405-ENSLAFT00000027837 92084196 92086200 92096100 32.27 15.59
ENSLAFG00000028953-ENSLAFT00000032161 92084196 92086200 92096100 32.27 15.59
ENSLAFG00000024373-ENSLAFT00000023650 92084196 92086200 92096100 32.27 15.59
ENSLAFG00000028565-ENSLAFT00000033325 92104196 92115300 92116400 29.99 13.54
ENSLAFG00000027711-ENSLAFT00000030691 92304196 92315500 92316500 32.16 18.89
ENSLAFG00000027801-ENSLAFT00000033077 92464196 92482600 92483900 31.54 7.22
ENSLAFG00000008048-ENSLAFT00000008047 92524196 92525600 92532900 32.52 13.52
ENSLAFG00000008048-ENSLAFT00000031837 92524196 92525600 92532900 32.52 13.52
ENSLAFG00000003928-ENSLAFT00000003930 92604196 92612400 92613400 33.22 17.94
ENSLAFG00000028183-ENSLAFT00000032091 92644196 92647000 92648000 33.09 14.48
ENSLAFG00000007611-ENSLAFT00000033536 92864196 92864800 92874300 34.38 11.97
ENSLAFG00000029426-ENSLAFT00000030431 93344196 93357000 93358600 28.95 2.88
ENSLAFG00000029426-ENSLAFT00000030431 93364196 93365100 93375000 34.02 11.13
ENSLAFG00000002218-ENSLAFT00000002218 93584196 93588100 93591100 30.80 15.11
ENSLAFG00000002218-ENSLAFT00000027092 93584196 93588100 93591100 30.80 15.11
ENSLAFG00000029682-ENSLAFT00000028359 93624196 93639000 93643300 27.87 7.22
ENSLAFG00000001294-ENSLAFT00000001294 93704196 93721100 93723300 31.89 7.97
ENSLAFG00000020831-ENSLAFT00000020966 94264196 94281300 94282300 35.05 19.43
ENSLAFG00000022197-ENSLAFT00000022623 94304196 94307400 94315800 29.50 6.14
ENSLAFG00000000710-ENSLAFT00000014532 94424196 94430700 94432200 32.96 3.87
ENSLAFG00000000710-ENSLAFT00000000711 94424196 94430700 94432200 32.96 3.87
ENSLAFG00000032228-ENSLAFT00000026920 94484196 94484200 94491700 27.18 10.40
ENSLAFG00000016602-ENSLAFT00000034191 94624196 94637600 94644100 35.24 19.60
ENSLAFG00000029646-ENSLAFT00000036221 94644196 94654800 94655800 29.60 5.83
ENSLAFG00000017394-ENSLAFT00000017398 94744196 94762500 94763900 32.97 16.94
ENSLAFG00000012170-ENSLAFT00000037375 94884196 94895700 94898600 31.19 3.48
ENSLAFG00000002489-ENSLAFT00000002488 95024196 95026300 95029700 30.62 15.08
ENSLAFG00000002489-ENSLAFT00000026254 95024196 95026300 95029700 30.62 15.08
ENSLAFG00000028677-ENSLAFT00000036300 95064196 95080400 95082300 28.08 3.55
ENSLAFG00000022565-ENSLAFT00000021467 95184196 95192700 95194000 28.39 8.20
ENSLAFG00000029145-ENSLAFT00000036844 95504196 95507600 95510800 33.17 11.50
ENSLAFG00000016196-ENSLAFT00000016191 95544196 95551000 95553000 30.73 8.73
ENSLAFG00000016211-ENSLAFT00000035408 95584196 95593800 95595700 31.50 4.06
ENSLAFG00000016211-ENSLAFT00000016210 95584196 95593800 95595700 31.50 4.06
ENSLAFG00000016211-ENSLAFT00000026257 95584196 95593800 95595700 31.50 4.06
ENSLAFG00000016211-ENSLAFT00000026986 95584196 95593800 95595700 31.50 4.06
ENSLAFG00000016217-ENSLAFT00000016216 95604196 95612100 95613500 33.04 9.77
ENSLAFG00000016217-ENSLAFT00000030714 95604196 95612100 95613500 33.04 9.77
ENSLAFG00000011677-ENSLAFT00000011677 95644196 95650300 95651300 29.68 12.44
ENSLAFG00000026190-ENSLAFT00000025988 95684196 95689200 95698300 31.80 17.77
ENSLAFG00000016051-ENSLAFT00000016050 95704196 95704500 95705500 33.48 19.18
ENSLAFG00000021360-ENSLAFT00000022692 95744196 95751800 95755300 29.89 12.92
ENSLAFG00000021360-ENSLAFT00000034895 95744196 95751800 95755300 29.89 12.92
ENSLAFG00000021360-ENSLAFT00000031299 95744196 95751800 95755300 29.89 12.92
ENSLAFG00000021360-ENSLAFT00000035703 95744196 95751800 95755300 29.89 12.92
ENSLAFG00000028074-ENSLAFT00000037361 95764196 95764700 95774000 33.38 4.28
ENSLAFG00000018053-ENSLAFT00000022896 95784196 95799200 95803900 27.71 14.43
ENSLAFG00000018053-ENSLAFT00000018052 95784196 95799200 95803900 27.71 14.43
ENSLAFG00000014186-ENSLAFT00000034686 95904196 95916600 95917600 34.71 16.29
ENSLAFG00000014186-ENSLAFT00000014184 95904196 95916600 95917600 34.71 16.29
ENSLAFG00000014186-ENSLAFT00000034686 95924196 95932400 95933500 30.13 2.50
ENSLAFG00000014186-ENSLAFT00000014184 95924196 95932400 95933500 30.13 2.50
ENSLAFG00000014186-ENSLAFT00000025963 95944196 95952900 95953900 28.92 10.88
ENSLAFG00000014186-ENSLAFT00000022767 95944196 95952900 95953900 28.92 10.88
ENSLAFG00000010812-ENSLAFT00000033189 96024196 96032600 96034700 31.92 16.54
ENSLAFG00000010812-ENSLAFT00000010812 96024196 96032600 96034700 31.92 16.54
ENSLAFG00000015647-ENSLAFT00000022171 96864196 96867700 96871000 30.94 17.74
ENSLAFG00000009287-ENSLAFT00000031030 97004196 97015700 97016700 32.54 16.56
ENSLAFG00000009287-ENSLAFT00000009286 97004196 97015700 97016700 32.54 16.56
ENSLAFG00000031905-ENSLAFT00000036982 97124196 97129700 97132500 30.40 6.82
ENSLAFG00000026191-ENSLAFT00000034386 97344196 97357900 97364000 33.09 16.86
ENSLAFG00000026191-ENSLAFT00000028546 97344196 97357900 97364000 33.09 16.86
ENSLAFG00000001586-ENSLAFT00000026449 97504196 97518500 97520700 34.49 16.39
ENSLAFG00000001586-ENSLAFT00000001591 97504196 97518500 97520700 34.49 16.39
ENSLAFG00000000671-ENSLAFT00000032452 97844196 97850500 97852100 33.71 17.13
ENSLAFG00000000671-ENSLAFT00000000670 97844196 97850500 97852100 33.71 17.13
ENSLAFG00000000449-ENSLAFT00000033793 97964196 97968500 97971400 31.00 12.66
ENSLAFG00000000449-ENSLAFT00000000448 97964196 97968500 97971400 31.00 12.66
ENSLAFG00000001155-ENSLAFT00000001155 98024196 98028600 98038500 30.12 15.31
ENSLAFG00000009288-ENSLAFT00000009285 98084196 98095600 98100500 32.37 18.09
ENSLAFG00000029855-ENSLAFT00000028396 98564196 98570300 98572300 32.83 14.63
ENSLAFG00000003784-ENSLAFT00000026959 98704196 98720400 98724100 31.60 15.02
ENSLAFG00000003784-ENSLAFT00000003785 98704196 98720400 98724100 31.60 15.02
ENSLAFG00000011331-ENSLAFT00000011332 98704196 98720400 98724100 31.60 15.02
ENSLAFG00000032754-ENSLAFT00000034502 98704196 98720400 98724100 31.60 15.02
ENSLAFG00000025917-ENSLAFT00000035073 98784196 98792400 98802000 35.83 21.45
ENSLAFG00000025917-ENSLAFT00000037370 98784196 98792400 98802000 35.83 21.45
ENSLAFG00000030436-ENSLAFT00000031661 98864196 98868600 98870300 32.86 16.85
ENSLAFG00000030436-ENSLAFT00000037104 98864196 98868600 98870300 32.86 16.85
ENSLAFG00000008726-ENSLAFT00000035343 98904196 98905000 98907600 31.16 17.14
ENSLAFG00000008726-ENSLAFT00000008729 98904196 98905000 98907600 31.16 17.14
ENSLAFG00000008722-ENSLAFT00000008721 98904196 98905000 98907600 31.16 17.14
ENSLAFG00000030935-ENSLAFT00000030323 98944196 98944200 98949600 30.79 17.06
ENSLAFG00000010771-ENSLAFT00000036691 98944196 98944200 98949600 30.79 17.06
ENSLAFG00000010771-ENSLAFT00000028574 98944196 98944200 98949600 30.79 17.06
ENSLAFG00000027244-ENSLAFT00000032652 98944196 98944200 98949600 30.79 17.06
ENSLAFG00000030935-ENSLAFT00000030160 98944196 98944200 98949600 30.79 17.06
ENSLAFG00000010771-ENSLAFT00000010772 98944196 98944200 98949600 30.79 17.06
ENSLAFG00000027244-ENSLAFT00000027869 98984196 99002900 99004100 32.60 17.37
ENSLAFG00000027244-ENSLAFT00000027869 99004196 99004200 99005200 32.45 17.93
ENSLAFG00000027244-ENSLAFT00000032652 99024196 99033000 99042100 34.36 19.81
ENSLAFG00000027053-ENSLAFT00000034970 99024196 99033000 99042100 34.36 19.81
ENSLAFG00000028620-ENSLAFT00000027980 99184196 99189600 99190600 31.02 10.18
ENSLAFG00000027518-ENSLAFT00000031152 99224196 99240300 99241400 32.17 15.03
ENSLAFG00000028220-ENSLAFT00000032183 99264196 99274900 99275900 32.20 5.86
ENSLAFG00000001823-ENSLAFT00000001824 99384196 99390400 99392100 29.62 9.89
ENSLAFG00000001823-ENSLAFT00000029971 99384196 99390400 99392100 29.62 9.89
ENSLAFG00000012043-ENSLAFT00000012041 99664196 99669800 99671700 26.63 13.55
ENSLAFG00000012043-ENSLAFT00000037399 99664196 99669800 99671700 26.63 13.55
ENSLAFG00000029107-ENSLAFT00000026002 99744196 99744200 99745200 27.20 11.09
ENSLAFG00000008071-ENSLAFT00000008071 99784196 99784500 99786100 32.76 16.61
ENSLAFG00000008071-ENSLAFT00000008071 99804196 99821000 99824100 33.45 9.40
ENSLAFG00000008066-ENSLAFT00000008064 99824196 99835100 99838000 27.18 11.49
ENSLAFG00000008066-ENSLAFT00000037351 99824196 99835100 99838000 27.18 11.49
ENSLAFG00000014323-ENSLAFT00000014324 99904196 99922900 99924000 28.32 6.69
ENSLAFG00000014323-ENSLAFT00000026985 99904196 99922900 99924000 28.32 6.69
ENSLAFG00000013054-ENSLAFT00000013053 99924196 99936300 99938200 30.24 10.60
ENSLAFG00000022535-ENSLAFT00000022155 100004196 100020500 100024000 34.09 18.59
ENSLAFG00000022535-ENSLAFT00000022155 100024196 100031600 100032600 31.13 5.17
ENSLAFG00000028899-ENSLAFT00000030268 101744196 101760400 101761500 31.92 4.76
ENSLAFG00000003035-ENSLAFT00000003037 101824196 101837200 101839600 30.87 2.40
ENSLAFG00000003035-ENSLAFT00000032894 101824196 101837200 101839600 30.87 2.40
ENSLAFG00000012701-ENSLAFT00000012701 101964196 101975900 101977200 31.44 14.39
ENSLAFG00000012701-ENSLAFT00000027797 101964196 101975900 101977200 31.44 14.39
ENSLAFG00000012685-ENSLAFT00000012684 102044196 102052700 102054700 34.88 18.63
ENSLAFG00000030277-ENSLAFT00000033813 102064196 102072900 102074400 31.59 14.53
ENSLAFG00000031996-ENSLAFT00000033449 102104196 102110700 102112500 31.49 14.31
ENSLAFG00000022262-ENSLAFT00000022110 103424196 103439500 103440600 28.61 7.93
ENSLAFG00000023281-ENSLAFT00000021666 103504196 103517200 103519100 28.16 1.32
ENSLAFG00000023281-ENSLAFT00000035357 103504196 103517200 103519100 28.16 1.32
ENSLAFG00000009508-ENSLAFT00000034200 103724196 103730200 103731300 28.92 2.84
ENSLAFG00000009508-ENSLAFT00000029846 103724196 103730200 103731300 28.92 2.84
ENSLAFG00000009508-ENSLAFT00000009510 103724196 103730200 103731300 28.92 2.84
ENSLAFG00000007733-ENSLAFT00000007738 103784196 103786800 103787900 33.67 14.35
ENSLAFG00000007733-ENSLAFT00000034400 103784196 103786800 103787900 33.67 14.35
ENSLAFG00000003415-ENSLAFT00000003418 103844196 103848000 103850300 30.20 7.88
ENSLAFG00000003415-ENSLAFT00000030623 103844196 103848000 103850300 30.20 7.88
ENSLAFG00000025747-ENSLAFT00000026366 3150738 3150900 3151900 29.62 16.98
ENSLAFG00000025747-ENSLAFT00000034460 3150738 3150900 3151900 29.62 16.98
ENSLAFG00000001253-ENSLAFT00000001253 3570738 3578400 3580300 30.12 5.63
ENSLAFG00000001253-ENSLAFT00000031572 3570738 3578400 3580300 30.12 5.63
ENSLAFG00000017565-ENSLAFT00000017569 3610738 3618900 3619900 33.07 14.80
ENSLAFG00000017565-ENSLAFT00000033609 3610738 3618900 3619900 33.07 14.80
ENSLAFG00000012441-ENSLAFT00000012441 4310738 4314500 4316000 31.59 13.66
ENSLAFG00000012444-ENSLAFT00000012443 4310738 4314500 4316000 31.59 13.66
ENSLAFG00000012451-ENSLAFT00000012446 4350738 4356000 4357000 30.28 15.86
ENSLAFG00000010279-ENSLAFT00000027240 7190738 7209400 7210400 34.84 19.90
ENSLAFG00000010279-ENSLAFT00000010280 7190738 7209400 7210400 34.84 19.90
ENSLAFG00000010279-ENSLAFT00000025797 7190738 7209400 7210400 34.84 19.90
ENSLAFG00000002446-ENSLAFT00000020907 7290738 7292300 7294800 31.77 18.03
ENSLAFG00000023141-ENSLAFT00000022479 7610738 7615500 7616500 32.84 10.69
ENSLAFG00000003821-ENSLAFT00000026221 7690738 7702200 7709700 32.97 14.65
ENSLAFG00000003821-ENSLAFT00000003823 7690738 7702200 7709700 32.97 14.65
ENSLAFG00000021385-ENSLAFT00000031664 7970738 7983900 7986000 34.37 15.96
ENSLAFG00000021385-ENSLAFT00000022673 7970738 7983900 7986000 34.37 15.96
ENSLAFG00000021385-ENSLAFT00000031664 8010738 8020700 8022000 32.73 16.57
ENSLAFG00000021385-ENSLAFT00000022673 8010738 8020700 8022000 32.73 16.57
ENSLAFG00000008747-ENSLAFT00000008747 8570738 8580600 8581600 31.48 11.44
ENSLAFG00000009228-ENSLAFT00000009225 8770738 8781500 8782800 30.13 12.19
ENSLAFG00000030274-ENSLAFT00000029183 9030738 9038800 9040000 33.38 16.91
ENSLAFG00000014805-ENSLAFT00000014814 9070738 9075500 9079400 33.64 17.20
ENSLAFG00000014805-ENSLAFT00000028292 9070738 9075500 9079400 33.64 17.20
ENSLAFG00000017507-ENSLAFT00000017509 9790738 9806200 9807500 35.38 8.97
ENSLAFG00000017507-ENSLAFT00000017509 9810738 9815400 9816400 30.79 13.50
ENSLAFG00000007171-ENSLAFT00000007171 9850738 9852000 9853100 33.59 5.42
ENSLAFG00000007171-ENSLAFT00000028529 9850738 9852000 9853100 33.59 5.42
ENSLAFG00000020705-ENSLAFT00000028423 9970738 9988400 9989600 31.16 11.62
ENSLAFG00000020705-ENSLAFT00000020525 9970738 9988400 9989600 31.16 11.62
ENSLAFG00000028646-ENSLAFT00000036049 10990738 10997400 10998400 34.08 8.40
ENSLAFG00000007476-ENSLAFT00000007476 11010738 11025200 11026200 32.31 14.64
ENSLAFG00000017260-ENSLAFT00000023440 11870738 11876200 11877700 32.39 14.53
ENSLAFG00000032909-ENSLAFT00000037675 11870738 11876200 11877700 32.39 14.53
ENSLAFG00000017260-ENSLAFT00000017262 11870738 11876200 11877700 32.39 14.53
ENSLAFG00000009079-ENSLAFT00000009088 12570738 12585400 12586500 34.80 12.32
ENSLAFG00000010479-ENSLAFT00000010480 13850738 13865100 13866900 33.37 12.41
ENSLAFG00000000362-ENSLAFT00000030548 14810738 14829600 14830600 33.51 17.24
ENSLAFG00000021746-ENSLAFT00000022281 15210738 15222800 15223800 31.34 10.32
ENSLAFG00000032589-ENSLAFT00000035153 15750738 15754700 15755700 30.92 13.15
ENSLAFG00000008977-ENSLAFT00000008977 18990738 18996800 18997800 32.44 8.31
ENSLAFG00000008983-ENSLAFT00000008983 19050738 19053300 19054700 34.51 12.91
ENSLAFG00000031269-ENSLAFT00000032049 19090738 19106600 19108000 29.87 11.56
ENSLAFG00000031269-ENSLAFT00000032049 19110738 19118300 19119500 32.36 10.80
ENSLAFG00000017317-ENSLAFT00000017317 19470738 19483100 19484100 28.07 7.78
ENSLAFG00000010894-ENSLAFT00000010897 20090738 20107600 20108600 31.72 17.02
ENSLAFG00000022165-ENSLAFT00000022776 20150738 20157100 20158100 33.57 18.24
ENSLAFG00000000532-ENSLAFT00000000532 20550738 20559200 20560200 32.68 18.47
ENSLAFG00000005211-ENSLAFT00000005210 21050738 21051700 21053000 33.11 18.62
ENSLAFG00000001864-ENSLAFT00000033989 21350738 21357500 21358900 33.44 18.75
ENSLAFG00000001864-ENSLAFT00000001864 21350738 21357500 21358900 33.44 18.75
ENSLAFG00000030068-ENSLAFT00000027502 24170738 24173000 24174100 32.59 7.89
ENSLAFG00000005902-ENSLAFT00000005901 25290738 25307100 25309900 33.57 15.94
ENSLAFG00000012588-ENSLAFT00000036289 25870738 25872000 25873300 31.14 16.42
ENSLAFG00000012588-ENSLAFT00000012591 25870738 25872000 25873300 31.14 16.42
ENSLAFG00000031867-ENSLAFT00000034274 25930738 25937900 25938900 32.74 7.42
ENSLAFG00000031867-ENSLAFT00000034178 25930738 25937900 25938900 32.74 7.42
ENSLAFG00000009112-ENSLAFT00000009112 26130738 26140100 26141500 31.31 7.64
ENSLAFG00000010231-ENSLAFT00000010233 26550738 26554100 26555300 29.30 3.66
ENSLAFG00000016265-ENSLAFT00000016265 27290738 27306500 27307500 31.93 15.78
ENSLAFG00000001641-ENSLAFT00000001641 31510738 31521900 31524800 33.15 19.22
ENSLAFG00000001641-ENSLAFT00000036939 31510738 31521900 31524800 33.15 19.22
ENSLAFG00000021766-ENSLAFT00000025759 31770738 31770700 31771700 32.19 9.82
ENSLAFG00000005171-ENSLAFT00000005171 32010738 32027200 32030100 32.20 19.18
ENSLAFG00000004675-ENSLAFT00000004673 33510738 33525300 33526300 32.18 16.15
ENSLAFG00000029401-ENSLAFT00000030155 34050738 34059400 34060600 33.66 17.67
ENSLAFG00000021590-ENSLAFT00000029641 34570738 34576800 34579000 33.03 18.54
ENSLAFG00000026979-ENSLAFT00000032575 34910738 34925500 34929000 34.66 7.93
ENSLAFG00000012243-ENSLAFT00000012243 43930738 43937500 43941000 32.10 7.24
ENSLAFG00000007992-ENSLAFT00000030873 44110738 44121800 44122800 30.72 15.80
ENSLAFG00000007992-ENSLAFT00000028452 44110738 44121800 44122800 30.72 15.80
ENSLAFG00000027059-ENSLAFT00000036713 44210738 44214300 44216100 31.70 3.30
ENSLAFG00000018364-ENSLAFT00000018364 44230738 44248600 44250600 31.05 14.42
ENSLAFG00000018364-ENSLAFT00000033448 44230738 44248600 44250600 31.05 14.42
ENSLAFG00000018364-ENSLAFT00000037035 44230738 44248600 44250600 31.05 14.42
ENSLAFG00000031457-ENSLAFT00000035463 44330738 44338100 44339900 34.70 19.88
ENSLAFG00000010920-ENSLAFT00000010929 44430738 44445100 44446400 31.03 14.07
ENSLAFG00000010920-ENSLAFT00000033558 44430738 44445100 44446400 31.03 14.07
ENSLAFG00000031322-ENSLAFT00000025677 44650738 44665200 44666200 32.76 14.31
ENSLAFG00000031424-ENSLAFT00000034090 44750738 44768500 44769800 33.21 16.35
ENSLAFG00000008635-ENSLAFT00000008634 45490738 45503000 45505900 32.77 14.89
ENSLAFG00000023198-ENSLAFT00000028372 45530738 45533800 45535400 29.81 8.10
ENSLAFG00000023198-ENSLAFT00000022522 45530738 45533800 45535400 29.81 8.10
ENSLAFG00000025649-ENSLAFT00000032393 45590738 45601200 45602200 33.79 13.46
ENSLAFG00000031092-ENSLAFT00000035135 45690738 45706600 45709000 32.18 9.53
ENSLAFG00000031092-ENSLAFT00000032615 45690738 45706600 45709000 32.18 9.53
ENSLAFG00000016927-ENSLAFT00000035239 45750738 45760800 45762000 28.69 11.70
ENSLAFG00000016927-ENSLAFT00000016927 45750738 45760800 45762000 28.69 11.70
ENSLAFG00000007063-ENSLAFT00000028884 45950738 45952500 45958200 35.23 17.91
ENSLAFG00000007063-ENSLAFT00000007061 45950738 45952500 45958200 35.23 17.91
ENSLAFG00000018118-ENSLAFT00000018124 46050738 46055900 46057700 32.82 19.47
ENSLAFG00000012745-ENSLAFT00000012745 47930738 47945300 47946600 32.13 15.15
ENSLAFG00000005643-ENSLAFT00000031643 47990738 48006500 48007700 32.98 4.10
ENSLAFG00000005643-ENSLAFT00000005642 47990738 48006500 48007700 32.98 4.10
ENSLAFG00000010827-ENSLAFT00000010825 48230738 48230800 48231900 33.62 17.32
ENSLAFG00000002301-ENSLAFT00000002302 48850738 48850700 48851700 32.71 19.16
ENSLAFG00000022337-ENSLAFT00000022290 48890738 48896800 48897800 30.94 12.20
ENSLAFG00000030857-ENSLAFT00000029935 49070738 49073100 49074200 28.91 2.64
ENSLAFG00000001877-ENSLAFT00000001877 49250738 49251500 49253400 32.95 15.51
ENSLAFG00000002565-ENSLAFT00000002566 49370738 49374500 49376300 32.27 18.79
ENSLAFG00000006280-ENSLAFT00000006279 51010738 51017700 51019000 30.69 12.43
ENSLAFG00000009209-ENSLAFT00000009209 52030738 52046200 52047200 31.23 18.49
ENSLAFG00000010273-ENSLAFT00000010272 54430738 54441400 54442400 31.79 11.11
ENSLAFG00000016666-ENSLAFT00000026610 54550738 54567300 54568600 32.46 11.66
ENSLAFG00000017358-ENSLAFT00000017360 54710738 54718100 54720100 31.99 15.52
ENSLAFG00000017358-ENSLAFT00000032572 54710738 54718100 54720100 31.99 15.52
ENSLAFG00000028656-ENSLAFT00000028803 56710738 56710700 56720600 32.06 18.78
ENSLAFG00000028656-ENSLAFT00000031748 56710738 56710700 56720600 32.06 18.78
ENSLAFG00000005803-ENSLAFT00000005802 57210738 57218600 57219600 32.51 17.04
ENSLAFG00000018256-ENSLAFT00000018258 57990738 57998400 57999500 31.34 10.94
ENSLAFG00000022867-ENSLAFT00000021389 58490738 58503700 58506200 32.90 14.04
ENSLAFG00000003328-ENSLAFT00000003330 58610738 58612300 58613800 31.94 18.34
ENSLAFG00000023330-ENSLAFT00000022060 58930738 58939200 58942000 32.06 7.51
ENSLAFG00000000749-ENSLAFT00000000749 59990738 59992100 59993800 31.11 17.94
ENSLAFG00000000740-ENSLAFT00000000746 60050738 60058200 60059500 31.20 3.11
ENSLAFG00000008097-ENSLAFT00000008096 63490738 63497100 63498400 32.62 19.08
ENSLAFG00000027526-ENSLAFT00000028483 63670738 63672000 63677000 28.92 10.51
ENSLAFG00000011208-ENSLAFT00000011209 65890738 65900700 65901700 31.53 10.10
ENSLAFG00000012683-ENSLAFT00000012687 66470738 66478900 66479900 33.13 17.84
ENSLAFG00000011754-ENSLAFT00000011752 67270738 67287700 67288700 29.54 10.06
ENSLAFG00000011751-ENSLAFT00000011747 67370738 67376600 67377600 32.35 6.62
ENSLAFG00000030178-ENSLAFT00000034779 67450738 67462000 67463000 31.27 6.09
ENSLAFG00000006411-ENSLAFT00000006409 67530738 67544900 67546900 31.21 3.41
ENSLAFG00000027873-ENSLAFT00000026376 67770738 67774400 67775400 32.11 16.05
ENSLAFG00000005456-ENSLAFT00000005456 68290738 68295700 68297300 32.51 9.17
ENSLAFG00000006209-ENSLAFT00000026180 69330738 69335500 69336500 31.92 17.20
ENSLAFG00000006209-ENSLAFT00000006212 69330738 69335500 69336500 31.92 17.20
ENSLAFG00000006209-ENSLAFT00000006212 69350738 69364800 69367600 33.72 16.67
ENSLAFG00000016382-ENSLAFT00000016382 70030738 70045900 70046900 31.85 6.92
ENSLAFG00000033260-ENSLAFT00000038026 3216795 3230000 3233500 31.84 18.18
ENSLAFG00000011550-ENSLAFT00000011552 3336795 3337800 3339400 32.68 15.22
ENSLAFG00000027667-ENSLAFT00000036992 4996795 5003600 5004800 32.52 11.78
ENSLAFG00000008007-ENSLAFT00000008007 7236795 7248000 7250500 33.42 8.44
ENSLAFG00000022921-ENSLAFT00000021984 8556795 8562300 8563500 30.57 15.91
ENSLAFG00000022921-ENSLAFT00000028157 8556795 8562300 8563500 30.57 15.91
ENSLAFG00000031384-ENSLAFT00000026108 13296795 13312200 13314000 33.04 8.20
ENSLAFG00000031948-ENSLAFT00000032102 13576795 13582500 13584000 28.98 5.37
ENSLAFG00000015405-ENSLAFT00000015402 15696795 15715400 15716700 32.64 16.62
ENSLAFG00000007123-ENSLAFT00000007124 15756795 15759400 15760400 31.96 13.15
ENSLAFG00000016048-ENSLAFT00000016068 17476795 17487600 17488600 32.15 12.34
ENSLAFG00000016048-ENSLAFT00000016068 17616795 17633700 17634700 31.57 17.18
ENSLAFG00000015419-ENSLAFT00000015418 19556795 19561300 19564400 32.59 17.64
ENSLAFG00000015637-ENSLAFT00000015637 19816795 19822700 19825300 33.22 17.32
ENSLAFG00000002649-ENSLAFT00000002649 21736795 21737400 21738800 31.07 9.34
ENSLAFG00000002649-ENSLAFT00000033700 21736795 21737400 21738800 31.07 9.34
ENSLAFG00000010128-ENSLAFT00000010134 22016795 22025300 22026800 31.48 17.88
ENSLAFG00000004308-ENSLAFT00000004308 22816795 22822800 22823800 31.87 18.50
ENSLAFG00000015671-ENSLAFT00000015669 22916795 22920500 22921800 31.26 15.08
ENSLAFG00000017110-ENSLAFT00000017109 23116795 23130100 23131700 30.53 5.05
ENSLAFG00000004389-ENSLAFT00000027304 24136795 24148700 24149700 32.33 2.01
ENSLAFG00000004389-ENSLAFT00000004389 24136795 24148700 24149700 32.33 2.01
ENSLAFG00000004389-ENSLAFT00000035233 24136795 24148700 24149700 32.33 2.01
ENSLAFG00000002920-ENSLAFT00000002920 28856795 28858700 28860100 31.18 17.89
ENSLAFG00000011488-ENSLAFT00000011486 29956795 29962200 29963900 31.14 9.86
ENSLAFG00000013093-ENSLAFT00000031897 30236795 30250700 30252200 32.65 19.53
ENSLAFG00000013093-ENSLAFT00000026400 30236795 30250700 30252200 32.65 19.53
ENSLAFG00000012881-ENSLAFT00000012881 30596795 30610100 30612000 31.08 3.50
ENSLAFG00000006007-ENSLAFT00000006009 35416795 35420900 35422000 29.79 10.37
ENSLAFG00000006007-ENSLAFT00000035837 35416795 35420900 35422000 29.79 10.37
ENSLAFG00000006007-ENSLAFT00000026988 35416795 35420900 35422000 29.79 10.37
ENSLAFG00000001851-ENSLAFT00000001851 35456795 35472300 35473300 30.56 16.39
ENSLAFG00000004406-ENSLAFT00000004404 35716795 35720800 35721800 30.61 7.08
ENSLAFG00000012140-ENSLAFT00000012140 36636795 36640100 36641100 31.26 12.90
ENSLAFG00000004949-ENSLAFT00000036650 39696795 39713700 39714800 32.68 15.43
ENSLAFG00000004949-ENSLAFT00000004948 39696795 39713700 39714800 32.68 15.43
ENSLAFG00000032281-ENSLAFT00000031705 40576795 40578500 40580200 32.80 11.55
ENSLAFG00000002467-ENSLAFT00000002467 40676795 40680500 40681500 32.92 14.07
ENSLAFG00000003954-ENSLAFT00000003954 43556795 43573200 43574200 31.25 16.84
ENSLAFG00000001498-ENSLAFT00000001498 44516795 44532100 44536100 33.28 18.33
ENSLAFG00000003348-ENSLAFT00000003348 45136795 45146000 45147000 32.06 16.60
ENSLAFG00000002540-ENSLAFT00000002538 46036795 46048100 46049200 30.23 8.24
ENSLAFG00000002540-ENSLAFT00000034944 46036795 46048100 46049200 30.23 8.24
ENSLAFG00000000061-ENSLAFT00000000061 46176795 46183300 46184700 31.83 10.94
ENSLAFG00000001732-ENSLAFT00000001731 47256795 47274600 47275600 32.97 18.72
ENSLAFG00000005622-ENSLAFT00000005624 47656795 47661100 47662200 32.11 14.27
ENSLAFG00000002078-ENSLAFT00000002078 47976795 47987900 47989000 33.24 17.37
ENSLAFG00000007053-ENSLAFT00000007053 48116795 48132900 48133900 33.55 15.26
ENSLAFG00000022943-ENSLAFT00000022956 48256795 48261400 48263200 31.69 10.79
ENSLAFG00000005346-ENSLAFT00000005347 48596795 48598100 48599200 31.28 12.70
ENSLAFG00000009422-ENSLAFT00000027093 49316795 49328400 49329400 31.48 18.72
ENSLAFG00000009422-ENSLAFT00000009425 49316795 49328400 49329400 31.48 18.72
ENSLAFG00000009422-ENSLAFT00000030364 49316795 49328400 49329400 31.48 18.72
ENSLAFG00000009422-ENSLAFT00000027754 49316795 49328400 49329400 31.48 18.72
ENSLAFG00000009422-ENSLAFT00000033444 49316795 49328400 49329400 31.48 18.72
ENSLAFG00000014900-ENSLAFT00000014911 49996795 50003900 50004900 32.49 10.88
ENSLAFG00000014900-ENSLAFT00000030121 49996795 50003900 50004900 32.49 10.88
ENSLAFG00000013994-ENSLAFT00000007938 50516795 50523000 50524700 32.18 8.23
ENSLAFG00000013994-ENSLAFT00000013995 50516795 50523000 50524700 32.18 8.23
ENSLAFG00000014771-ENSLAFT00000014772 52056795 52075600 52076600 30.86 18.38
ENSLAFG00000014771-ENSLAFT00000014772 52096795 52107100 52108100 32.86 14.30
ENSLAFG00000000037-ENSLAFT00000000035 52456795 52470600 52473300 32.88 7.63
ENSLAFG00000006121-ENSLAFT00000006120 53116795 53123700 53124700 30.89 5.83
ENSLAFG00000029709-ENSLAFT00000025962 53876795 53887600 53889400 33.37 17.45
ENSLAFG00000000406-ENSLAFT00000000405 54116795 54123700 54124700 32.37 16.03
ENSLAFG00000010342-ENSLAFT00000010341 54936795 54947100 54948900 32.22 8.25
ENSLAFG00000028358-ENSLAFT00000037345 55796795 55814500 55815500 31.72 18.78
ENSLAFG00000007823-ENSLAFT00000007840 58956795 58964700 58973000 31.18 14.50
ENSLAFG00000007823-ENSLAFT00000007840 59056795 59064100 59065100 30.20 13.47
ENSLAFG00000009264-ENSLAFT00000009264 59456795 59474300 59476400 31.25 17.84
ENSLAFG00000001459-ENSLAFT00000001465 61996795 62006300 62007300 30.53 13.42
ENSLAFG00000000793-ENSLAFT00000000793 66296795 66298100 66299100 31.71 16.81
ENSLAFG00000005133-ENSLAFT00000005131 68536795 68540000 68541000 30.30 12.79
ENSLAFG00000005136-ENSLAFT00000005134 68676795 68681100 68682100 31.50 15.09
ENSLAFG00000013202-ENSLAFT00000013203 69096795 69099700 69100700 33.23 12.91
ENSLAFG00000009020-ENSLAFT00000009020 72096795 72100600 72101600 33.03 16.57
ENSLAFG00000003343-ENSLAFT00000003342 72456795 72473300 72474900 32.23 12.93
ENSLAFG00000008368-ENSLAFT00000008370 72676795 72695100 72696200 31.42 15.09
ENSLAFG00000030934-ENSLAFT00000028935 73196795 73214100 73215100 30.40 3.01
ENSLAFG00000007398-ENSLAFT00000007398 75056795 75057500 75060200 33.10 15.68
ENSLAFG00000001410-ENSLAFT00000031860 76176795 76185500 76191600 33.73 17.16
ENSLAFG00000001410-ENSLAFT00000001411 76176795 76185500 76191600 33.73 17.16
ENSLAFG00000009620-ENSLAFT00000009620 78256795 78258600 78259600 33.07 14.66
ENSLAFG00000009118-ENSLAFT00000031653 79356795 79360800 79363800 33.72 11.39
ENSLAFG00000009118-ENSLAFT00000009117 79356795 79360800 79363800 33.72 11.39
ENSLAFG00000005689-ENSLAFT00000005689 80256795 80260100 80261100 33.91 16.34
ENSLAFG00000002835-ENSLAFT00000002835 81236795 81237600 81239500 33.67 16.80
ENSLAFG00000001188-ENSLAFT00000001188 87596795 87603300 87604600 31.44 6.26
ENSLAFG00000012905-ENSLAFT00000012906 87636795 87640800 87642200 29.17 16.13
ENSLAFG00000014237-ENSLAFT00000014232 4056067 4066800 4068600 31.25 17.36
ENSLAFG00000014242-ENSLAFT00000014241 4056067 4066800 4068600 31.25 17.36
ENSLAFG00000022451-ENSLAFT00000022045 7376067 7389300 7390800 33.48 15.09
ENSLAFG00000000773-ENSLAFT00000000774 7376067 7389300 7390800 33.48 15.09
ENSLAFG00000020500-ENSLAFT00000020805 11096067 11108000 11109400 31.69 14.80
ENSLAFG00000012459-ENSLAFT00000012463 11196067 11202300 11203300 31.84 16.48
ENSLAFG00000017011-ENSLAFT00000017010 11836067 11842000 11843900 31.73 9.26
ENSLAFG00000008496-ENSLAFT00000008499 12036067 12044300 12046700 31.71 7.57
ENSLAFG00000008496-ENSLAFT00000031051 12036067 12044300 12046700 31.71 7.57
ENSLAFG00000008496-ENSLAFT00000026494 12036067 12044300 12046700 31.71 7.57
ENSLAFG00000008496-ENSLAFT00000026083 12036067 12044300 12046700 31.71 7.57
ENSLAFG00000023229-ENSLAFT00000022193 12156067 12174700 12175700 33.55 7.50
ENSLAFG00000016562-ENSLAFT00000016563 12656067 12656100 12657100 32.44 16.11
ENSLAFG00000004635-ENSLAFT00000004635 14236067 14253700 14254700 31.24 9.17
ENSLAFG00000014189-ENSLAFT00000014189 14836067 14846600 14850700 32.80 15.29
ENSLAFG00000004763-ENSLAFT00000004762 15236067 15246300 15247800 31.31 12.94
ENSLAFG00000013579-ENSLAFT00000013581 16396067 16401800 16402900 33.29 7.09
ENSLAFG00000013579-ENSLAFT00000027262 16396067 16401800 16402900 33.29 7.09
ENSLAFG00000004943-ENSLAFT00000004944 16496067 16500600 16503500 30.50 16.29
ENSLAFG00000000347-ENSLAFT00000000347 16636067 16645500 16646500 33.34 19.09
ENSLAFG00000021740-ENSLAFT00000021395 20536067 20549600 20550700 32.14 5.99
ENSLAFG00000014574-ENSLAFT00000031755 21516067 21526400 21528800 31.49 8.38
ENSLAFG00000014574-ENSLAFT00000014573 21516067 21526400 21528800 31.49 8.38
ENSLAFG00000000162-ENSLAFT00000033731 21756067 21758700 21760200 33.98 16.40
ENSLAFG00000000162-ENSLAFT00000000161 21756067 21758700 21760200 33.98 16.40
ENSLAFG00000016028-ENSLAFT00000016026 22496067 22505700 22507100 32.35 14.84
ENSLAFG00000016028-ENSLAFT00000028788 22496067 22505700 22507100 32.35 14.84
ENSLAFG00000004343-ENSLAFT00000004342 23596067 23599500 23600500 32.20 9.36
ENSLAFG00000011256-ENSLAFT00000011256 24256067 24261900 24263700 33.09 18.42
ENSLAFG00000009623-ENSLAFT00000036755 24696067 24698000 24699000 33.00 17.38
ENSLAFG00000009623-ENSLAFT00000028281 24696067 24698000 24699000 33.00 17.38
ENSLAFG00000009623-ENSLAFT00000009629 24696067 24698000 24699000 33.00 17.38
ENSLAFG00000009623-ENSLAFT00000034022 24696067 24698000 24699000 33.00 17.38
ENSLAFG00000003234-ENSLAFT00000003234 25616067 25627000 25629100 32.59 7.40
ENSLAFG00000003231-ENSLAFT00000003231 25776067 25778000 25779000 32.18 15.25
ENSLAFG00000018396-ENSLAFT00000018394 26256067 26259300 26261200 32.48 18.49
ENSLAFG00000012913-ENSLAFT00000012913 26436067 26442200 26445400 29.88 9.20
ENSLAFG00000012913-ENSLAFT00000036208 26436067 26442200 26445400 29.88 9.20
ENSLAFG00000002377-ENSLAFT00000032492 32296067 32296200 32302000 32.26 18.76
ENSLAFG00000002377-ENSLAFT00000002376 32296067 32296200 32302000 32.26 18.76
ENSLAFG00000031805-ENSLAFT00000026081 37156067 37162100 37164700 29.67 15.61
ENSLAFG00000002690-ENSLAFT00000034728 3291786 3297200 3298600 32.35 14.63
ENSLAFG00000002690-ENSLAFT00000002690 3291786 3297200 3298600 32.35 14.63
ENSLAFG00000015972-ENSLAFT00000032011 5651786 5655300 5656500 32.58 11.56
ENSLAFG00000015972-ENSLAFT00000015969 5651786 5655300 5656500 32.58 11.56
ENSLAFG00000002429-ENSLAFT00000002429 5851786 5856300 5858100 32.18 14.95
ENSLAFG00000010367-ENSLAFT00000010367 6991786 6994000 6996100 32.01 15.06
ENSLAFG00000010367-ENSLAFT00000036748 7051786 7066700 7070500 32.87 14.89
ENSLAFG00000010367-ENSLAFT00000036748 7071786 7071800 7072800 31.26 7.33
ENSLAFG00000031958-ENSLAFT00000025622 8031786 8039600 8040600 31.26 6.78
ENSLAFG00000001505-ENSLAFT00000026396 9111786 9123200 9125700 29.78 14.56
ENSLAFG00000001505-ENSLAFT00000031188 9111786 9123200 9125700 29.78 14.56
ENSLAFG00000001505-ENSLAFT00000001503 9111786 9123200 9125700 29.78 14.56
ENSLAFG00000010140-ENSLAFT00000010140 10471786 10472700 10473800 32.01 12.51
ENSLAFG00000010140-ENSLAFT00000032908 10471786 10472700 10473800 32.01 12.51
ENSLAFG00000014123-ENSLAFT00000014122 13291786 13303100 13304600 31.68 7.50
ENSLAFG00000014123-ENSLAFT00000014122 13491786 13494400 13495400 32.77 15.64
ENSLAFG00000017374-ENSLAFT00000017373 14411786 14430400 14431600 31.81 17.89
ENSLAFG00000032650-ENSLAFT00000029755 18771786 18785400 18788300 31.14 14.78
ENSLAFG00000014508-ENSLAFT00000014512 21431786 21433700 21435100 32.00 16.44
ENSLAFG00000007916-ENSLAFT00000007916 21571786 21579700 21582400 32.69 15.27
ENSLAFG00000016070-ENSLAFT00000016066 21751786 21765100 21766200 32.88 5.83
ENSLAFG00000012649-ENSLAFT00000012650 21871786 21888300 21889300 31.97 5.88
ENSLAFG00000012649-ENSLAFT00000028911 21871786 21888300 21889300 31.97 5.88
ENSLAFG00000018745-ENSLAFT00000018745 22131786 22139000 22140400 32.53 10.70
ENSLAFG00000010546-ENSLAFT00000010550 22711786 22724200 22726100 32.79 2.09
ENSLAFG00000013840-ENSLAFT00000036034 23371786 23373600 23374600 32.81 10.08
ENSLAFG00000013840-ENSLAFT00000013838 23371786 23373600 23374600 32.81 10.08
ENSLAFG00000028328-ENSLAFT00000033587 23471786 23489700 23490700 31.36 15.61
ENSLAFG00000003535-ENSLAFT00000003536 24391786 24399100 24400100 32.41 3.47
ENSLAFG00000003535-ENSLAFT00000032855 24391786 24399100 24400100 32.41 3.47
ENSLAFG00000003535-ENSLAFT00000034508 24391786 24399100 24400100 32.41 3.47
ENSLAFG00000026046-ENSLAFT00000037086 24571786 24580400 24581900 30.06 4.68
ENSLAFG00000026046-ENSLAFT00000032521 24571786 24580400 24581900 30.06 4.68
ENSLAFG00000017922-ENSLAFT00000035309 24691786 24710700 24711700 31.03 15.53
ENSLAFG00000017922-ENSLAFT00000017926 24691786 24710700 24711700 31.03 15.53
ENSLAFG00000017922-ENSLAFT00000017926 24711786 24722300 24723800 30.44 7.66
ENSLAFG00000004825-ENSLAFT00000004827 24931786 24935700 24936700 33.30 14.21
ENSLAFG00000004825-ENSLAFT00000033887 24931786 24935700 24936700 33.30 14.21
ENSLAFG00000000520-ENSLAFT00000026680 28551786 28564600 28565600 33.73 11.33
ENSLAFG00000000520-ENSLAFT00000000525 28551786 28564600 28565600 33.73 11.33
ENSLAFG00000000520-ENSLAFT00000026680 28631786 28650300 28651300 32.72 12.09
ENSLAFG00000000520-ENSLAFT00000000525 28631786 28650300 28651300 32.72 12.09
ENSLAFG00000004960-ENSLAFT00000004959 28911786 28921200 28923400 32.43 13.21
ENSLAFG00000004960-ENSLAFT00000026863 28911786 28921200 28923400 32.43 13.21
ENSLAFG00000004065-ENSLAFT00000004065 29351786 29355200 29357200 32.81 2.92
ENSLAFG00000031273-ENSLAFT00000035671 29451786 29452300 29453300 31.12 10.45
ENSLAFG00000018693-ENSLAFT00000028223 29971786 29980700 29981700 32.20 16.33
ENSLAFG00000018693-ENSLAFT00000029523 29971786 29980700 29981700 32.20 16.33
ENSLAFG00000017606-ENSLAFT00000017606 30211786 30220400 30221500 31.95 17.84
ENSLAFG00000031048-ENSLAFT00000032787 30871786 30884900 30886400 30.87 10.05
ENSLAFG00000004977-ENSLAFT00000035315 30931786 30947300 30948400 32.92 7.68
ENSLAFG00000004977-ENSLAFT00000004975 30931786 30947300 30948400 32.92 7.68
ENSLAFG00000004978-ENSLAFT00000004977 30991786 30997500 30998500 31.18 12.49
ENSLAFG00000014938-ENSLAFT00000014937 31091786 31093000 31094100 34.88 11.30
ENSLAFG00000022955-ENSLAFT00000028908 31191786 31194800 31195900 32.02 5.91
ENSLAFG00000022955-ENSLAFT00000022760 31191786 31194800 31195900 32.02 5.91
ENSLAFG00000011418-ENSLAFT00000011417 31611786 31615400 31617000 34.16 14.84
ENSLAFG00000011424-ENSLAFT00000036736 31651786 31658700 31660000 31.45 18.12
ENSLAFG00000011424-ENSLAFT00000011428 31651786 31658700 31660000 31.45 18.12
ENSLAFG00000006487-ENSLAFT00000006487 32151786 32155000 32156000 32.16 12.95
ENSLAFG00000012306-ENSLAFT00000012304 32291786 32310000 32311000 33.55 9.34
ENSLAFG00000013285-ENSLAFT00000013285 32431786 32441300 32444800 33.16 10.21
ENSLAFG00000013285-ENSLAFT00000009633 32431786 32441300 32444800 33.16 10.21
ENSLAFG00000021903-ENSLAFT00000021728 32911786 32917300 32918700 32.40 17.08
ENSLAFG00000022590-ENSLAFT00000022662 32991786 33006600 33007600 31.07 17.44
ENSLAFG00000011381-ENSLAFT00000011383 33191786 33193400 33197900 32.64 10.20
ENSLAFG00000000737-ENSLAFT00000000736 33271786 33278900 33280400 33.37 11.80
ENSLAFG00000018189-ENSLAFT00000018192 33591786 33600200 33610100 29.71 15.56
ENSLAFG00000018189-ENSLAFT00000035126 33591786 33600200 33610100 29.71 15.56
ENSLAFG00000029055-ENSLAFT00000026416 33991786 33993800 33995400 33.93 14.29
ENSLAFG00000018505-ENSLAFT00000018509 34211786 34214600 34216000 33.77 10.04
ENSLAFG00000015067-ENSLAFT00000015068 35231786 35236900 35237900 30.34 17.32
ENSLAFG00000010190-ENSLAFT00000010193 35951786 35953000 35957400 31.87 16.19
ENSLAFG00000010190-ENSLAFT00000033979 35951786 35953000 35957400 31.87 16.19
ENSLAFG00000013792-ENSLAFT00000025975 36631786 36647700 36648700 33.00 8.37
ENSLAFG00000016343-ENSLAFT00000035706 36711786 36724400 36725600 32.83 13.25
ENSLAFG00000016343-ENSLAFT00000016341 36711786 36724400 36725600 32.83 13.25
ENSLAFG00000016658-ENSLAFT00000016658 37131786 37140300 37141300 32.92 14.32
ENSLAFG00000018073-ENSLAFT00000018075 38311786 38325500 38326500 33.90 18.79
ENSLAFG00000010334-ENSLAFT00000010335 38591786 38597900 38598900 31.24 10.11
ENSLAFG00000022986-ENSLAFT00000021399 39091786 39107300 39109000 32.51 16.17
ENSLAFG00000022986-ENSLAFT00000021399 39151786 39156600 39158400 32.09 5.66
ENSLAFG00000001345-ENSLAFT00000001344 39391786 39401800 39403800 33.97 19.69
ENSLAFG00000022274-ENSLAFT00000023027 39511786 39528000 39530400 32.35 10.59
ENSLAFG00000022274-ENSLAFT00000033241 39511786 39528000 39530400 32.35 10.59
ENSLAFG00000010056-ENSLAFT00000010054 39691786 39705600 39711500 32.36 14.29
ENSLAFG00000010056-ENSLAFT00000030915 39691786 39705600 39711500 32.36 14.29
ENSLAFG00000028903-ENSLAFT00000032337 39831786 39835900 39845500 34.30 17.88
ENSLAFG00000008555-ENSLAFT00000008552 40051786 40065400 40066400 31.10 11.71
ENSLAFG00000016195-ENSLAFT00000016192 40151786 40161900 40164700 31.32 14.85
ENSLAFG00000016195-ENSLAFT00000016192 40171786 40184500 40186400 29.57 2.24
ENSLAFG00000002987-ENSLAFT00000026479 40251786 40252900 40253900 32.94 6.18
ENSLAFG00000002987-ENSLAFT00000002987 40251786 40252900 40253900 32.94 6.18
ENSLAFG00000022739-ENSLAFT00000021592 40531786 40549600 40550600 31.44 13.85
ENSLAFG00000006265-ENSLAFT00000006265 40571786 40590300 40591300 34.03 19.09
ENSLAFG00000004997-ENSLAFT00000004997 40631786 40647800 40651000 31.78 14.66
ENSLAFG00000006261-ENSLAFT00000006261 40931786 40942900 40943900 27.16 5.25
ENSLAFG00000032566-ENSLAFT00000033906 41251786 41253800 41254900 32.42 3.30
ENSLAFG00000009666-ENSLAFT00000009666 42111786 42119800 42120800 33.95 10.77
ENSLAFG00000003235-ENSLAFT00000003235 42251786 42264900 42265900 32.80 8.56
ENSLAFG00000006136-ENSLAFT00000006136 42791786 42792500 42799200 31.04 14.53
ENSLAFG00000006136-ENSLAFT00000035296 42791786 42792500 42799200 31.04 14.53
ENSLAFG00000017069-ENSLAFT00000017068 43271786 43281500 43282800 31.30 17.75
ENSLAFG00000012839-ENSLAFT00000012840 43731786 43750700 43751700 32.24 19.20
ENSLAFG00000018155-ENSLAFT00000018153 43851786 43856700 43857800 31.87 14.81
ENSLAFG00000003174-ENSLAFT00000003174 43931786 43934000 43936000 33.94 12.38
ENSLAFG00000003430-ENSLAFT00000003430 44011786 44023800 44025000 34.07 19.80
ENSLAFG00000022278-ENSLAFT00000013889 44091786 44099100 44103400 29.71 0.65
ENSLAFG00000009851-ENSLAFT00000030536 44351786 44358100 44359200 33.53 14.06
ENSLAFG00000009851-ENSLAFT00000009853 44351786 44358100 44359200 33.53 14.06
ENSLAFG00000003418-ENSLAFT00000003415 44431786 44435100 44436100 34.45 16.59
ENSLAFG00000012659-ENSLAFT00000012664 44451786 44459700 44460700 33.09 14.43
ENSLAFG00000017190-ENSLAFT00000017189 44771786 44790200 44791200 32.98 11.16
ENSLAFG00000030553-ENSLAFT00000036337 44951786 44963900 44969000 28.28 6.40
ENSLAFG00000014513-ENSLAFT00000032513 46731786 46744400 46745800 33.90 18.20
ENSLAFG00000014513-ENSLAFT00000014511 46731786 46744400 46745800 33.90 18.20
ENSLAFG00000014516-ENSLAFT00000014514 46751786 46763500 46766400 32.79 13.75
ENSLAFG00000006027-ENSLAFT00000028237 47831786 47836700 47841100 32.95 11.66
ENSLAFG00000006027-ENSLAFT00000032044 47831786 47836700 47841100 32.95 11.66
ENSLAFG00000032928-ENSLAFT00000037694 47831786 47836700 47841100 32.95 11.66
ENSLAFG00000006027-ENSLAFT00000006025 47831786 47836700 47841100 32.95 11.66
ENSLAFG00000008140-ENSLAFT00000008138 48091786 48092500 48093600 32.25 14.64
ENSLAFG00000002508-ENSLAFT00000002508 49131786 49133500 49134500 31.83 12.27
ENSLAFG00000002505-ENSLAFT00000032677 49171786 49180500 49181800 32.24 11.96
ENSLAFG00000002505-ENSLAFT00000002506 49171786 49180500 49181800 32.24 11.96
ENSLAFG00000014381-ENSLAFT00000014378 49231786 49234800 49235900 33.10 6.53
ENSLAFG00000014765-ENSLAFT00000014771 49571786 49583800 49584800 30.60 17.61
ENSLAFG00000012401-ENSLAFT00000012409 50131786 50141200 50142400 32.70 14.90
ENSLAFG00000016736-ENSLAFT00000016751 50411786 50424900 50425900 33.06 10.28
ENSLAFG00000016736-ENSLAFT00000016751 50491786 50492700 50493700 31.44 15.66
ENSLAFG00000025868-ENSLAFT00000028681 51071786 51080900 51082900 32.73 16.75
ENSLAFG00000005020-ENSLAFT00000005020 51111786 51114700 51116400 31.28 12.76
ENSLAFG00000010996-ENSLAFT00000010993 51391786 51401700 51403700 32.20 15.90
ENSLAFG00000021758-ENSLAFT00000022658 51511786 51527500 51528700 32.34 7.76
ENSLAFG00000006079-ENSLAFT00000006083 51711786 51729400 51730700 32.47 17.05
ENSLAFG00000015094-ENSLAFT00000015096 51831786 51837100 51838300 32.79 16.01
ENSLAFG00000015226-ENSLAFT00000015234 53151786 53161500 53164300 30.22 13.60
ENSLAFG00000013948-ENSLAFT00000013951 57571786 57584500 57586300 32.71 10.52
ENSLAFG00000013408-ENSLAFT00000013406 58211786 58211800 58213300 30.92 11.00
ENSLAFG00000003629-ENSLAFT00000003629 58491786 58500100 58501100 33.10 4.93
ENSLAFG00000017265-ENSLAFT00000017258 58911786 58917300 58918600 32.65 11.51
ENSLAFG00000023436-ENSLAFT00000023931 62731786 62741500 62745600 29.50 13.11
ENSLAFG00000014404-ENSLAFT00000014402 62731786 62741500 62745600 29.50 13.11
ENSLAFG00000014595-ENSLAFT00000014596 64831786 64839700 64840900 30.99 12.50
ENSLAFG00000032652-ENSLAFT00000027157 65371786 65372200 65374700 33.65 19.52
ENSLAFG00000015058-ENSLAFT00000015063 67151786 67159500 67160500 31.41 13.76
ENSLAFG00000004168-ENSLAFT00000004168 68671786 68690600 68691700 30.95 2.68
ENSLAFG00000012638-ENSLAFT00000012638 68751786 68758600 68759600 34.35 6.86
ENSLAFG00000012638-ENSLAFT00000029112 68751786 68758600 68759600 34.35 6.86
ENSLAFG00000012645-ENSLAFT00000012647 68891786 68902000 68903000 31.34 7.02
ENSLAFG00000012957-ENSLAFT00000012956 3218646 3222000 3223000 32.60 4.40
ENSLAFG00000028313-ENSLAFT00000036431 3278646 3279600 3281100 32.16 3.80
ENSLAFG00000008702-ENSLAFT00000008700 3478646 3485700 3487100 32.15 14.09
ENSLAFG00000016071-ENSLAFT00000031488 4718646 4731100 4733100 25.77 12.73
ENSLAFG00000016071-ENSLAFT00000016064 4718646 4731100 4733100 25.77 12.73
ENSLAFG00000009181-ENSLAFT00000009183 4878646 4891200 4892800 32.29 5.98
ENSLAFG00000015794-ENSLAFT00000015795 4998646 5001500 5002500 32.43 7.50
ENSLAFG00000029989-ENSLAFT00000036074 5058646 5060200 5063300 36.35 6.12
ENSLAFG00000018107-ENSLAFT00000028795 5118646 5118600 5120500 30.45 8.24
ENSLAFG00000018107-ENSLAFT00000018109 5118646 5118600 5120500 30.45 8.24
ENSLAFG00000005913-ENSLAFT00000005913 5938646 5951100 5954400 32.83 7.92
ENSLAFG00000004601-ENSLAFT00000004603 7018646 7020900 7022100 31.80 4.15
ENSLAFG00000002225-ENSLAFT00000002224 11038646 11045900 11049600 32.60 11.35
ENSLAFG00000000846-ENSLAFT00000000846 11638646 11651900 11653800 32.47 10.20
ENSLAFG00000014348-ENSLAFT00000037297 11978646 11983700 11987900 33.04 16.70
ENSLAFG00000001450-ENSLAFT00000027401 12278646 12285500 12286700 33.63 12.22
ENSLAFG00000001450-ENSLAFT00000001451 12318646 12330900 12331900 30.01 15.04
ENSLAFG00000001450-ENSLAFT00000027401 12318646 12330900 12331900 30.01 15.04
ENSLAFG00000022681-ENSLAFT00000021526 17198646 17217200 17218200 32.86 17.98
ENSLAFG00000027860-ENSLAFT00000027136 17238646 17238600 17239600 32.49 12.11
ENSLAFG00000027860-ENSLAFT00000027136 17278646 17292500 17293500 32.05 7.80
ENSLAFG00000022244-ENSLAFT00000021654 17778646 17790800 17792800 32.67 9.58
ENSLAFG00000015401-ENSLAFT00000015400 17878646 17885700 17887000 32.75 14.27
ENSLAFG00000008398-ENSLAFT00000008401 18038646 18051000 18052000 33.04 9.39
ENSLAFG00000008386-ENSLAFT00000030779 18078646 18085400 18086400 31.06 11.69
ENSLAFG00000008386-ENSLAFT00000008387 18078646 18085400 18086400 31.06 11.69
ENSLAFG00000008383-ENSLAFT00000008383 18138646 18140400 18142000 31.73 14.19
ENSLAFG00000012051-ENSLAFT00000012052 18458646 18470100 18472200 32.00 12.70
ENSLAFG00000012051-ENSLAFT00000035049 18458646 18470100 18472200 32.00 12.70
ENSLAFG00000011454-ENSLAFT00000011457 18718646 18719300 18722300 30.73 2.17
ENSLAFG00000011454-ENSLAFT00000035027 18718646 18719300 18722300 30.73 2.17
ENSLAFG00000005068-ENSLAFT00000005068 18838646 18841200 18842200 32.69 16.88
ENSLAFG00000005068-ENSLAFT00000031818 18838646 18841200 18842200 32.69 16.88
ENSLAFG00000006787-ENSLAFT00000006786 19098646 19101800 19104300 32.99 12.41
ENSLAFG00000014232-ENSLAFT00000014236 19158646 19171900 19173100 32.12 17.56
ENSLAFG00000023028-ENSLAFT00000022246 19198646 19198600 19205600 30.44 13.46
ENSLAFG00000016050-ENSLAFT00000016054 19478646 19485300 19486300 35.90 19.34
ENSLAFG00000004171-ENSLAFT00000004171 20178646 20178600 20183200 34.20 19.91
ENSLAFG00000026596-ENSLAFT00000034479 20218646 20224000 20225000 29.34 5.16
ENSLAFG00000026596-ENSLAFT00000026023 20218646 20224000 20225000 29.34 5.16
ENSLAFG00000005877-ENSLAFT00000030687 20318646 20320900 20321900 33.97 18.83
ENSLAFG00000005877-ENSLAFT00000005878 20318646 20320900 20321900 33.97 18.83
ENSLAFG00000002388-ENSLAFT00000030564 20418646 20427100 20433900 27.24 12.88
ENSLAFG00000002388-ENSLAFT00000026015 20418646 20427100 20433900 27.24 12.88
ENSLAFG00000002388-ENSLAFT00000028048 20418646 20427100 20433900 27.24 12.88
ENSLAFG00000002388-ENSLAFT00000002389 20418646 20427100 20433900 27.24 12.88
ENSLAFG00000020642-ENSLAFT00000020918 21038646 21054900 21055900 32.64 18.43
ENSLAFG00000000165-ENSLAFT00000000164 21918646 21929800 21931400 32.46 11.14
ENSLAFG00000000165-ENSLAFT00000027872 21918646 21929800 21931400 32.46 11.14
ENSLAFG00000000434-ENSLAFT00000037005 22778646 22796800 22797800 33.89 17.81
ENSLAFG00000000434-ENSLAFT00000000436 22778646 22796800 22797800 33.89 17.81
ENSLAFG00000013658-ENSLAFT00000013653 23418646 23419900 23422300 29.14 15.84
ENSLAFG00000010656-ENSLAFT00000010655 23658646 23669500 23671100 34.33 10.99
ENSLAFG00000009246-ENSLAFT00000009248 23658646 23669500 23671100 34.33 10.99
ENSLAFG00000015979-ENSLAFT00000015978 23718646 23733300 23734400 33.76 17.48
ENSLAFG00000015979-ENSLAFT00000034896 23718646 23733300 23734400 33.76 17.48
ENSLAFG00000015965-ENSLAFT00000015974 23758646 23768500 23769500 29.16 14.27
ENSLAFG00000010024-ENSLAFT00000036657 23798646 23816200 23818500 32.81 19.11
ENSLAFG00000010024-ENSLAFT00000010021 23798646 23816200 23818500 32.81 19.11
ENSLAFG00000014273-ENSLAFT00000014280 24138646 24150700 24152800 31.66 17.98
ENSLAFG00000014273-ENSLAFT00000036826 24138646 24150700 24152800 31.66 17.98
ENSLAFG00000011699-ENSLAFT00000011701 24378646 24387000 24388000 32.73 11.96
ENSLAFG00000016524-ENSLAFT00000016525 24518646 24526900 24528100 32.12 5.22
ENSLAFG00000008166-ENSLAFT00000008168 24578646 24592400 24594200 32.09 17.22
ENSLAFG00000003491-ENSLAFT00000035905 24938646 24942200 24951000 32.67 15.33
ENSLAFG00000003491-ENSLAFT00000003491 24938646 24942200 24951000 32.67 15.33
ENSLAFG00000008972-ENSLAFT00000008972 25098646 25117200 25118500 31.84 15.45
ENSLAFG00000012876-ENSLAFT00000012880 25878646 25883800 25884800 33.64 14.68
ENSLAFG00000015168-ENSLAFT00000015164 27938646 27952700 27954600 31.62 18.52
ENSLAFG00000018718-ENSLAFT00000018718 29158646 29169000 29170000 32.14 14.96
ENSLAFG00000018716-ENSLAFT00000018716 29218646 29223800 29224800 31.12 8.07
ENSLAFG00000018716-ENSLAFT00000036282 29218646 29223800 29224800 31.12 8.07
ENSLAFG00000018716-ENSLAFT00000035394 29218646 29223800 29224800 31.12 8.07
ENSLAFG00000018709-ENSLAFT00000018709 29558646 29558600 29559700 31.12 15.93
ENSLAFG00000018705-ENSLAFT00000033606 29658646 29659600 29661000 31.91 14.65
ENSLAFG00000018705-ENSLAFT00000018708 29658646 29659600 29661000 31.91 14.65
ENSLAFG00000018705-ENSLAFT00000032426 29658646 29659600 29661000 31.91 14.65
ENSLAFG00000030549-ENSLAFT00000026238 30418646 30427200 30428200 32.31 12.26
ENSLAFG00000015928-ENSLAFT00000015926 30618646 30627900 30629100 32.33 14.09
ENSLAFG00000010720-ENSLAFT00000010722 32358646 32364500 32365500 31.97 2.40
ENSLAFG00000005292-ENSLAFT00000005293 34098646 34117300 34118300 31.49 9.88
ENSLAFG00000011711-ENSLAFT00000011712 34538646 34549900 34551100 32.04 11.83
ENSLAFG00000005245-ENSLAFT00000005242 42458646 42463000 42464500 29.43 3.77
ENSLAFG00000012891-ENSLAFT00000012892 42598646 42612100 42613700 32.82 14.68
ENSLAFG00000005911-ENSLAFT00000005911 43478646 43489700 43490800 32.92 9.05
ENSLAFG00000015336-ENSLAFT00000015336 44198646 44214100 44215500 31.06 11.12
ENSLAFG00000026775-ENSLAFT00000033379 45898646 45904000 45905000 30.17 15.90
ENSLAFG00000006198-ENSLAFT00000006197 47418646 47425900 47430200 31.36 14.88
ENSLAFG00000007532-ENSLAFT00000007532 47738646 47747700 47748700 32.79 17.61
ENSLAFG00000012951-ENSLAFT00000012948 52878646 52883700 52885200 32.24 19.06
ENSLAFG00000006186-ENSLAFT00000006188 53458646 53475100 53476100 32.45 18.37
ENSLAFG00000000888-ENSLAFT00000000888 53658646 53666200 53667200 32.49 9.28
ENSLAFG00000000889-ENSLAFT00000000890 53698646 53699500 53700500 32.16 18.01
ENSLAFG00000016822-ENSLAFT00000016819 54058646 54075300 54076700 29.04 12.04
ENSLAFG00000015605-ENSLAFT00000035883 54378646 54387200 54389700 31.86 18.32
ENSLAFG00000015605-ENSLAFT00000015621 54378646 54387200 54389700 31.86 18.32
ENSLAFG00000027644-ENSLAFT00000037259 54758646 54761900 54763400 33.26 6.54
ENSLAFG00000004048-ENSLAFT00000004048 54818646 54832000 54833300 32.66 10.32
ENSLAFG00000021867-ENSLAFT00000021890 55078646 55089900 55092700 32.07 17.83
ENSLAFG00000015162-ENSLAFT00000027476 56718646 56720800 56721800 32.76 15.55
ENSLAFG00000015162-ENSLAFT00000015183 56718646 56720800 56721800 32.76 15.55
ENSLAFG00000015179-ENSLAFT00000015178 56998646 57013400 57015400 31.18 14.93
ENSLAFG00000015179-ENSLAFT00000032150 56998646 57013400 57015400 31.18 14.93
ENSLAFG00000031961-ENSLAFT00000036731 57198646 57205800 57208100 32.08 17.77
ENSLAFG00000004770-ENSLAFT00000004770 57618646 57623000 57624000 30.42 9.61
ENSLAFG00000014321-ENSLAFT00000014321 58158646 58162800 58163800 33.07 16.48
ENSLAFG00000014328-ENSLAFT00000014326 58198646 58212800 58213900 30.96 12.64
ENSLAFG00000011509-ENSLAFT00000011509 58458646 58472900 58473900 33.03 9.10
ENSLAFG00000028703-ENSLAFT00000034514 58618646 58622500 58625800 33.85 17.44
ENSLAFG00000022417-ENSLAFT00000022002 58638646 58652800 58654300 34.06 12.94
ENSLAFG00000020554-ENSLAFT00000034589 58658646 58664500 58665500 32.01 13.70
ENSLAFG00000020554-ENSLAFT00000020588 58658646 58664500 58665500 32.01 13.70
ENSLAFG00000022677-ENSLAFT00000021672 58918646 58925100 58926500 31.20 10.97
ENSLAFG00000015357-ENSLAFT00000030900 59938646 59949100 59951100 32.55 15.00
ENSLAFG00000015357-ENSLAFT00000015356 59938646 59949100 59951100 32.55 15.00
ENSLAFG00000009529-ENSLAFT00000009528 60158646 60172200 60174300 33.30 14.37
ENSLAFG00000031176-ENSLAFT00000033600 60338646 60353300 60356600 31.43 12.22
ENSLAFG00000031176-ENSLAFT00000037452 60338646 60353300 60356600 31.43 12.22
ENSLAFG00000029514-ENSLAFT00000028386 62918646 62937400 62938400 32.11 18.44
ENSLAFG00000029514-ENSLAFT00000028386 62938646 62938600 62939800 31.34 2.68
ENSLAFG00000004091-ENSLAFT00000004097 63198646 63210000 63212800 32.69 15.02
ENSLAFG00000004091-ENSLAFT00000004097 63298646 63303900 63309600 33.13 13.92
ENSLAFG00000022250-ENSLAFT00000027804 64878646 64887000 64891600 33.13 17.77
ENSLAFG00000022250-ENSLAFT00000022161 64878646 64887000 64891600 33.13 17.77
ENSLAFG00000000379-ENSLAFT00000000377 64938646 64950500 64952100 31.58 9.40
ENSLAFG00000000379-ENSLAFT00000034526 64938646 64950500 64952100 31.58 9.40
ENSLAFG00000023249-ENSLAFT00000029285 65198646 65209100 65210100 29.22 4.20
ENSLAFG00000023249-ENSLAFT00000021896 65198646 65209100 65210100 29.22 4.20
ENSLAFG00000027002-ENSLAFT00000032810 68618646 68625800 68634300 31.64 0.59
ENSLAFG00000022595-ENSLAFT00000022903 68738646 68756200 68757500 34.57 5.64
ENSLAFG00000022595-ENSLAFT00000035506 68738646 68756200 68757500 34.57 5.64
ENSLAFG00000015150-ENSLAFT00000015146 69198646 69198700 69202200 33.69 15.03
ENSLAFG00000022380-ENSLAFT00000022602 69478646 69478900 69480300 30.06 10.49
ENSLAFG00000003442-ENSLAFT00000003443 69858646 69874400 69875500 30.70 8.86
ENSLAFG00000011780-ENSLAFT00000011782 71138646 71150800 71151800 34.05 19.17
ENSLAFG00000007274-ENSLAFT00000007273 72038646 72049300 72050300 32.71 10.84
ENSLAFG00000000036-ENSLAFT00000000036 5534495 5537700 5539500 33.88 17.36
ENSLAFG00000010539-ENSLAFT00000010541 6894495 6896700 6898200 30.20 5.22
ENSLAFG00000027601-ENSLAFT00000028707 11714495 11726200 11727700 29.39 15.42
ENSLAFG00000002931-ENSLAFT00000002931 11834495 11842400 11844000 31.74 17.56
ENSLAFG00000002929-ENSLAFT00000002929 11934495 11934500 11935600 30.41 8.86
ENSLAFG00000016818-ENSLAFT00000016818 11954495 11959400 11961300 31.36 17.29
ENSLAFG00000006278-ENSLAFT00000006288 12274495 12293400 12294400 32.80 15.15
ENSLAFG00000003914-ENSLAFT00000003916 12574495 12581500 12582500 31.77 11.10
ENSLAFG00000006203-ENSLAFT00000006202 12654495 12666400 12668200 31.37 18.22
ENSLAFG00000002821-ENSLAFT00000032516 12694495 12696800 12698500 31.20 14.48
ENSLAFG00000014294-ENSLAFT00000014297 12954495 12963300 12964300 32.55 15.17
ENSLAFG00000002683-ENSLAFT00000002684 14914495 14924100 14932300 33.68 18.12
ENSLAFG00000002683-ENSLAFT00000002684 14934495 14938400 14939400 33.13 15.08
ENSLAFG00000001366-ENSLAFT00000001367 16694495 16699400 16700400 33.74 15.09
ENSLAFG00000001366-ENSLAFT00000030977 16694495 16699400 16700400 33.74 15.09
ENSLAFG00000011145-ENSLAFT00000011146 16714495 16732500 16733500 32.30 11.62
ENSLAFG00000022132-ENSLAFT00000031172 16774495 16777600 16778600 31.33 17.46
ENSLAFG00000022132-ENSLAFT00000021676 16774495 16777600 16778600 31.33 17.46
ENSLAFG00000022132-ENSLAFT00000031172 16814495 16822100 16823800 35.24 21.07
ENSLAFG00000022132-ENSLAFT00000021676 16814495 16822100 16823800 35.24 21.07
ENSLAFG00000005325-ENSLAFT00000005326 17374495 17390600 17391600 32.83 5.46
ENSLAFG00000020786-ENSLAFT00000020863 17714495 17732600 17733900 32.70 14.18
ENSLAFG00000016078-ENSLAFT00000016079 17874495 17876000 17877000 34.00 18.22
ENSLAFG00000016073-ENSLAFT00000016069 17914495 17922400 17923400 31.92 5.22
ENSLAFG00000008579-ENSLAFT00000008578 18154495 18166600 18169200 28.32 9.96
ENSLAFG00000028309-ENSLAFT00000030014 18354495 18356400 18357500 33.84 6.03
ENSLAFG00000021926-ENSLAFT00000022026 18414495 18417400 18418400 27.49 11.75
ENSLAFG00000021627-ENSLAFT00000021544 18554495 18570200 18571400 30.60 7.95
ENSLAFG00000010732-ENSLAFT00000010731 18654495 18667000 18668000 25.06 6.98
ENSLAFG00000012673-ENSLAFT00000012672 19254495 19267000 19268400 29.93 6.69
ENSLAFG00000018115-ENSLAFT00000018127 20014495 20025000 20026000 31.21 5.35
ENSLAFG00000018115-ENSLAFT00000018127 20154495 20162100 20163100 29.07 17.22
ENSLAFG00000018115-ENSLAFT00000018127 20174495 20178600 20179900 32.29 9.58
ENSLAFG00000027536-ENSLAFT00000029128 20174495 20178600 20179900 32.29 9.58
ENSLAFG00000010924-ENSLAFT00000010923 20194495 20200300 20202200 32.21 17.39
ENSLAFG00000022789-ENSLAFT00000022979 20194495 20200300 20202200 32.21 17.39
ENSLAFG00000010924-ENSLAFT00000036214 20194495 20200300 20202200 32.21 17.39
ENSLAFG00000012674-ENSLAFT00000012675 20274495 20279500 20282200 33.12 19.51
ENSLAFG00000006724-ENSLAFT00000006723 20534495 20540900 20541900 30.55 17.49
ENSLAFG00000030539-ENSLAFT00000026233 20554495 20569100 20570300 31.34 14.76
ENSLAFG00000003497-ENSLAFT00000030870 20754495 20772100 20773400 28.84 14.12
ENSLAFG00000003497-ENSLAFT00000003500 20754495 20772100 20773400 28.84 14.12
ENSLAFG00000009728-ENSLAFT00000009726 20994495 20997100 20998400 33.61 9.71
ENSLAFG00000009724-ENSLAFT00000009721 21034495 21050400 21051900 34.33 16.29
ENSLAFG00000018504-ENSLAFT00000018503 21114495 21125400 21126400 31.87 17.41
ENSLAFG00000012871-ENSLAFT00000012882 21254495 21255000 21256000 28.82 12.52
ENSLAFG00000031083-ENSLAFT00000030374 21314495 21331200 21333100 32.29 11.76
ENSLAFG00000012817-ENSLAFT00000012817 21354495 21360300 21361500 32.76 12.37
ENSLAFG00000012817-ENSLAFT00000030311 21354495 21360300 21361500 32.76 12.37
ENSLAFG00000004808-ENSLAFT00000004819 21654495 21655500 21657100 28.02 14.24
ENSLAFG00000004808-ENSLAFT00000027620 21654495 21655500 21657100 28.02 14.24
ENSLAFG00000028729-ENSLAFT00000025970 21674495 21682200 21691400 26.07 10.21
ENSLAFG00000028729-ENSLAFT00000034417 21674495 21682200 21691400 26.07 10.21
ENSLAFG00000028729-ENSLAFT00000036388 21674495 21682200 21691400 26.07 10.21
ENSLAFG00000028729-ENSLAFT00000033153 21674495 21682200 21691400 26.07 10.21
ENSLAFG00000028729-ENSLAFT00000037507 21674495 21682200 21691400 26.07 10.21
ENSLAFG00000032855-ENSLAFT00000037621 21734495 21746500 21749700 28.79 6.88
ENSLAFG00000016664-ENSLAFT00000016665 22014495 22023700 22024700 30.84 8.57
ENSLAFG00000006358-ENSLAFT00000006361 22334495 22334500 22336000 35.21 10.17
ENSLAFG00000009704-ENSLAFT00000009706 22594495 22609800 22611500 31.13 18.31
ENSLAFG00000009704-ENSLAFT00000033282 22594495 22609800 22611500 31.13 18.31
ENSLAFG00000009692-ENSLAFT00000009692 22854495 22856800 22859000 31.24 4.71
ENSLAFG00000009692-ENSLAFT00000028212 22854495 22856800 22859000 31.24 4.71
ENSLAFG00000016163-ENSLAFT00000016173 23054495 23068200 23069500 24.98 6.69
ENSLAFG00000016163-ENSLAFT00000025568 23054495 23068200 23069500 24.98 6.69
ENSLAFG00000016163-ENSLAFT00000034211 23054495 23068200 23069500 24.98 6.69
ENSLAFG00000020540-ENSLAFT00000020896 24834495 24840400 24841400 31.36 9.99
ENSLAFG00000031118-ENSLAFT00000030428 25274495 25292300 25293800 31.12 2.93
ENSLAFG00000027813-ENSLAFT00000032826 25494495 25499700 25500800 31.45 3.01
ENSLAFG00000012738-ENSLAFT00000012736 25554495 25560300 25561600 33.35 15.23
ENSLAFG00000015558-ENSLAFT00000015555 25674495 25692300 25693300 31.72 12.58
ENSLAFG00000005642-ENSLAFT00000031021 26114495 26115000 26116000 33.79 17.71
ENSLAFG00000005642-ENSLAFT00000005639 26114495 26115000 26116000 33.79 17.71
ENSLAFG00000011845-ENSLAFT00000011845 27814495 27823500 27824500 34.28 17.42
ENSLAFG00000010371-ENSLAFT00000010370 29854495 29863800 29864800 29.93 16.75
ENSLAFG00000011970-ENSLAFT00000011968 30314495 30329000 30330000 32.15 13.24
ENSLAFG00000030095-ENSLAFT00000029469 30574495 30580200 30581300 32.97 16.04
ENSLAFG00000030095-ENSLAFT00000026172 30574495 30580200 30581300 32.97 16.04
ENSLAFG00000013303-ENSLAFT00000013304 30714495 30721100 30722100 32.57 7.81
ENSLAFG00000029373-ENSLAFT00000025345 31774495 31788900 31790100 33.54 18.09
ENSLAFG00000026229-ENSLAFT00000029955 31814495 31831500 31833100 29.72 8.89
ENSLAFG00000001997-ENSLAFT00000001998 32374495 32384600 32385600 35.14 10.80
ENSLAFG00000000220-ENSLAFT00000000219 33034495 33034700 33035700 32.27 12.95
ENSLAFG00000013929-ENSLAFT00000013933 33254495 33271300 33272300 30.42 18.19
ENSLAFG00000028660-ENSLAFT00000028689 33534495 33553400 33554400 30.40 12.17
ENSLAFG00000028660-ENSLAFT00000031790 33534495 33553400 33554400 30.40 12.17
ENSLAFG00000001335-ENSLAFT00000001334 34854495 34868300 34871400 31.72 13.59
ENSLAFG00000018489-ENSLAFT00000036405 34914495 34932000 34933000 33.23 17.20
ENSLAFG00000015670-ENSLAFT00000015671 35734495 35734500 35735500 34.52 20.55
ENSLAFG00000022178-ENSLAFT00000022459 36114495 36126300 36127600 34.82 19.81
ENSLAFG00000003012-ENSLAFT00000003015 36614495 36616300 36618100 31.79 8.86
ENSLAFG00000003012-ENSLAFT00000036075 36614495 36616300 36618100 31.79 8.86
ENSLAFG00000003012-ENSLAFT00000003015 36634495 36642500 36643500 30.25 13.82
ENSLAFG00000003012-ENSLAFT00000036075 36634495 36642500 36643500 30.25 13.82
ENSLAFG00000003012-ENSLAFT00000003015 36654495 36663000 36665000 28.67 6.87
ENSLAFG00000003012-ENSLAFT00000036075 36654495 36663000 36665000 28.67 6.87
ENSLAFG00000017706-ENSLAFT00000025599 36854495 36866000 36867700 25.27 0.09
ENSLAFG00000017706-ENSLAFT00000017708 36874495 36880000 36881200 33.58 14.62
ENSLAFG00000017706-ENSLAFT00000025599 36874495 36880000 36881200 33.58 14.62
ENSLAFG00000010230-ENSLAFT00000010232 36954495 36963800 36964800 32.18 15.66
ENSLAFG00000004657-ENSLAFT00000004657 37774495 37786000 37787300 30.13 5.51
ENSLAFG00000016494-ENSLAFT00000016496 39014495 39025800 39026800 32.18 7.84
ENSLAFG00000014604-ENSLAFT00000031742 39654495 39658200 39659200 29.56 16.37
ENSLAFG00000014604-ENSLAFT00000014607 39654495 39658200 39659200 29.56 16.37
ENSLAFG00000014604-ENSLAFT00000034429 39654495 39658200 39659200 29.56 16.37
ENSLAFG00000017542-ENSLAFT00000017539 39994495 40002000 40003900 28.77 12.82
ENSLAFG00000009758-ENSLAFT00000009759 40014495 40026600 40027700 29.40 13.28
ENSLAFG00000010144-ENSLAFT00000010147 40254495 40262900 40264000 32.63 18.00
ENSLAFG00000008855-ENSLAFT00000034665 40354495 40362400 40364200 31.96 14.67
ENSLAFG00000008855-ENSLAFT00000008854 40354495 40362400 40364200 31.96 14.67
ENSLAFG00000007772-ENSLAFT00000007771 45374495 45376200 45377300 32.48 5.12
ENSLAFG00000007764-ENSLAFT00000007764 45414495 45423600 45424900 31.17 9.67
ENSLAFG00000017627-ENSLAFT00000017626 47514495 47527500 47529500 30.88 17.70
ENSLAFG00000017627-ENSLAFT00000034813 47514495 47527500 47529500 30.88 17.70
ENSLAFG00000000513-ENSLAFT00000000512 54194495 54194500 54195500 31.41 16.47
ENSLAFG00000015911-ENSLAFT00000036432 55674495 55678600 55680300 31.44 4.72
ENSLAFG00000015911-ENSLAFT00000015910 55674495 55678600 55680300 31.44 4.72
ENSLAFG00000023153-ENSLAFT00000022841 58054495 58058800 58059800 31.96 3.77
ENSLAFG00000004088-ENSLAFT00000004089 58834495 58840900 58841900 30.77 11.66
ENSLAFG00000015283-ENSLAFT00000015284 60434495 60446300 60447700 33.13 11.42
ENSLAFG00000027480-ENSLAFT00000037285 62194495 62200400 62202300 32.24 18.31
ENSLAFG00000003073-ENSLAFT00000033848 62514495 62530200 62531400 29.53 12.84
ENSLAFG00000003073-ENSLAFT00000003073 62514495 62530200 62531400 29.53 12.84
ENSLAFG00000026645-ENSLAFT00000034770 62554495 62569100 62573100 29.38 5.34
ENSLAFG00000008790-ENSLAFT00000008792 62614495 62615200 62619900 30.09 15.73
ENSLAFG00000032444-ENSLAFT00000029808 62634495 62637600 62641600 33.92 16.50
ENSLAFG00000008796-ENSLAFT00000008797 62634495 62637600 62641600 33.92 16.50
ENSLAFG00000032444-ENSLAFT00000026553 62634495 62637600 62641600 33.92 16.50
ENSLAFG00000008796-ENSLAFT00000036093 62634495 62637600 62641600 33.92 16.50
ENSLAFG00000030437-ENSLAFT00000036441 62654495 62655700 62657300 30.49 5.45
ENSLAFG00000030437-ENSLAFT00000036441 62734495 62743100 62744400 29.52 16.06
ENSLAFG00000008678-ENSLAFT00000025815 62834495 62844100 62845100 27.35 3.64
ENSLAFG00000008678-ENSLAFT00000008680 62834495 62844100 62845100 27.35 3.64
ENSLAFG00000007235-ENSLAFT00000007235 63054495 63056400 63057500 31.83 3.38
ENSLAFG00000000691-ENSLAFT00000000690 63194495 63210300 63211500 30.20 3.83
ENSLAFG00000028452-ENSLAFT00000026697 63914495 63922000 63925100 31.22 12.33
ENSLAFG00000011530-ENSLAFT00000011538 68154495 68164300 68165300 31.04 13.60
ENSLAFG00000011530-ENSLAFT00000035417 68154495 68164300 68165300 31.04 13.60
ENSLAFG00000005850-ENSLAFT00000005852 3337070 3352400 3354700 32.30 16.08
ENSLAFG00000005850-ENSLAFT00000034407 3337070 3352400 3354700 32.30 16.08
ENSLAFG00000022641-ENSLAFT00000022034 3337070 3352400 3354700 32.30 16.08
ENSLAFG00000007730-ENSLAFT00000007729 3637070 3642300 3643600 32.88 17.38
ENSLAFG00000020840-ENSLAFT00000020495 3697070 3703000 3704100 30.49 12.09
ENSLAFG00000013066-ENSLAFT00000013066 4977070 4979500 4981300 31.35 4.55
ENSLAFG00000003370-ENSLAFT00000030562 5537070 5545800 5546900 31.10 8.79
ENSLAFG00000003370-ENSLAFT00000031372 5537070 5545800 5546900 31.10 8.79
ENSLAFG00000003370-ENSLAFT00000003370 5537070 5545800 5546900 31.10 8.79
ENSLAFG00000003370-ENSLAFT00000031409 5537070 5545800 5546900 31.10 8.79
ENSLAFG00000013295-ENSLAFT00000013295 8537070 8548100 8549800 30.78 4.93
ENSLAFG00000013295-ENSLAFT00000005116 8537070 8548100 8549800 30.78 4.93
ENSLAFG00000006306-ENSLAFT00000006305 10017070 10033800 10037000 31.75 16.12
ENSLAFG00000003837-ENSLAFT00000003833 11137070 11156000 11157000 29.62 11.36
ENSLAFG00000000658-ENSLAFT00000000659 11457070 11460700 11461700 31.26 13.50
ENSLAFG00000018677-ENSLAFT00000018677 11997070 12008400 12009400 32.71 17.16
ENSLAFG00000018677-ENSLAFT00000034418 11997070 12008400 12009400 32.71 17.16
ENSLAFG00000021470-ENSLAFT00000022671 12137070 12138100 12139100 33.65 14.93
ENSLAFG00000005768-ENSLAFT00000025923 12257070 12270800 12271800 32.50 9.67
ENSLAFG00000005768-ENSLAFT00000005770 12257070 12270800 12271800 32.50 9.67
ENSLAFG00000009766-ENSLAFT00000009764 12377070 12380000 12381000 33.30 13.60
ENSLAFG00000012792-ENSLAFT00000012792 13577070 13578400 13579500 33.58 7.61
ENSLAFG00000009105-ENSLAFT00000009105 13737070 13748500 13749500 30.09 12.77
ENSLAFG00000005114-ENSLAFT00000005112 14337070 14340100 14345500 33.51 19.77
ENSLAFG00000015741-ENSLAFT00000015742 15457070 15459200 15460400 31.95 6.75
ENSLAFG00000001825-ENSLAFT00000001825 17717070 17722400 17723400 33.01 14.77
ENSLAFG00000026897-ENSLAFT00000030607 19057070 19074400 19075600 31.72 18.52
ENSLAFG00000005550-ENSLAFT00000036476 19237070 19237900 19238900 32.32 18.79
ENSLAFG00000005550-ENSLAFT00000005549 19237070 19237900 19238900 32.32 18.79
ENSLAFG00000006361-ENSLAFT00000000950 19457070 19465900 19468400 31.40 11.66
ENSLAFG00000006195-ENSLAFT00000006195 19817070 19829600 19830600 34.73 14.87
ENSLAFG00000006199-ENSLAFT00000006198 19817070 19829600 19830600 34.73 14.87
ENSLAFG00000030174-ENSLAFT00000027764 21157070 21167300 21171700 28.60 8.70
ENSLAFG00000001163-ENSLAFT00000001164 21277070 21281600 21287800 32.99 8.78
ENSLAFG00000002774-ENSLAFT00000002773 22477070 22492600 22493600 31.80 15.94
ENSLAFG00000002774-ENSLAFT00000013145 22477070 22492600 22493600 31.80 15.94
ENSLAFG00000022093-ENSLAFT00000022942 23297070 23297100 23298300 27.14 7.67
ENSLAFG00000016365-ENSLAFT00000016365 23317070 23332000 23333000 31.85 15.80
ENSLAFG00000001317-ENSLAFT00000001317 25137070 25155000 25156800 26.90 13.58
ENSLAFG00000016425-ENSLAFT00000016423 25257070 25269900 25271400 34.00 11.77
ENSLAFG00000016425-ENSLAFT00000036151 25257070 25269900 25271400 34.00 11.77
ENSLAFG00000016425-ENSLAFT00000016423 25277070 25277800 25279500 32.58 18.34
ENSLAFG00000016425-ENSLAFT00000036151 25277070 25277800 25279500 32.58 18.34
ENSLAFG00000007187-ENSLAFT00000007186 25337070 25339900 25340900 31.08 14.41
ENSLAFG00000009297-ENSLAFT00000034423 25377070 25385200 25387500 36.02 12.92
ENSLAFG00000009297-ENSLAFT00000009297 25377070 25385200 25387500 36.02 12.92
ENSLAFG00000028327-ENSLAFT00000028599 25397070 25411700 25414000 35.82 19.69
ENSLAFG00000028327-ENSLAFT00000030104 25397070 25411700 25414000 35.82 19.69
ENSLAFG00000029041-ENSLAFT00000034019 25897070 25900300 25901300 33.22 9.74
ENSLAFG00000011210-ENSLAFT00000011215 25977070 25985600 25989700 31.75 17.55
ENSLAFG00000011205-ENSLAFT00000011205 25997070 26016000 26017000 29.71 17.09
ENSLAFG00000014967-ENSLAFT00000014966 26077070 26077100 26078200 34.90 18.56
ENSLAFG00000029910-ENSLAFT00000025768 26537070 26537600 26540000 28.75 6.78
ENSLAFG00000003270-ENSLAFT00000003271 26557070 26573200 26574900 33.03 17.89
ENSLAFG00000003265-ENSLAFT00000032009 26577070 26588700 26590100 28.62 9.11
ENSLAFG00000022844-ENSLAFT00000033681 26597070 26597100 26598800 29.43 13.98
ENSLAFG00000022844-ENSLAFT00000021811 26597070 26597100 26598800 29.43 13.98
ENSLAFG00000005875-ENSLAFT00000005875 26637070 26650500 26652900 32.44 17.31
ENSLAFG00000005872-ENSLAFT00000005871 26637070 26650500 26652900 32.44 17.31
ENSLAFG00000000229-ENSLAFT00000000228 26677070 26677100 26679800 33.80 17.25
ENSLAFG00000000227-ENSLAFT00000000227 26677070 26677100 26679800 33.80 17.25
ENSLAFG00000000229-ENSLAFT00000032136 26677070 26677100 26679800 33.80 17.25
ENSLAFG00000026614-ENSLAFT00000027410 26777070 26777700 26782800 29.46 11.22
ENSLAFG00000026614-ENSLAFT00000033743 26777070 26777700 26782800 29.46 11.22
ENSLAFG00000018494-ENSLAFT00000018495 26797070 26806500 26808900 30.84 17.04
ENSLAFG00000018498-ENSLAFT00000018500 26797070 26806500 26808900 30.84 17.04
ENSLAFG00000009884-ENSLAFT00000009882 26897070 26898900 26899900 30.18 12.60
ENSLAFG00000022032-ENSLAFT00000025800 27377070 27382900 27383900 31.14 14.37
ENSLAFG00000013009-ENSLAFT00000013009 27477070 27480000 27481800 33.35 12.79
ENSLAFG00000013009-ENSLAFT00000037139 27477070 27480000 27481800 33.35 12.79
ENSLAFG00000014088-ENSLAFT00000026571 27617070 27632800 27633800 28.38 6.76
ENSLAFG00000009524-ENSLAFT00000009524 27777070 27783700 27785300 35.04 11.71
ENSLAFG00000032079-ENSLAFT00000035250 27977070 27984200 27985700 32.43 2.01
ENSLAFG00000002663-ENSLAFT00000002664 28237070 28242700 28244200 33.42 19.52
ENSLAFG00000002661-ENSLAFT00000002662 28257070 28267700 28271400 31.90 12.68
ENSLAFG00000000590-ENSLAFT00000000591 29137070 29139000 29140000 35.36 14.02
ENSLAFG00000015809-ENSLAFT00000015806 34577070 34589800 34591100 31.84 9.53
ENSLAFG00000005946-ENSLAFT00000005951 34777070 34790900 34792000 34.32 18.94
ENSLAFG00000012550-ENSLAFT00000012558 35757070 35773800 35777000 35.88 0.00
ENSLAFG00000015956-ENSLAFT00000035990 36317070 36322000 36323000 33.80 8.72
ENSLAFG00000015956-ENSLAFT00000015960 36317070 36322000 36323000 33.80 8.72
ENSLAFG00000026992-ENSLAFT00000035670 39017070 39023100 39024300 33.10 12.73
ENSLAFG00000015946-ENSLAFT00000031940 39957070 39959600 39960600 30.17 11.84
ENSLAFG00000015946-ENSLAFT00000027841 39957070 39959600 39960600 30.17 11.84
ENSLAFG00000015946-ENSLAFT00000027678 39957070 39959600 39960600 30.17 11.84
ENSLAFG00000015946-ENSLAFT00000035146 39957070 39959600 39960600 30.17 11.84
ENSLAFG00000015946-ENSLAFT00000015959 39957070 39959600 39960600 30.17 11.84
ENSLAFG00000008641-ENSLAFT00000008644 40357070 40371600 40373200 32.93 7.56
ENSLAFG00000008641-ENSLAFT00000026911 40357070 40371600 40373200 32.93 7.56
ENSLAFG00000001353-ENSLAFT00000001353 44797070 44808000 44809200 30.82 12.16
ENSLAFG00000021698-ENSLAFT00000021813 58337070 58344100 58346400 25.94 4.67
ENSLAFG00000010027-ENSLAFT00000010024 59437070 59452500 59453800 32.29 5.84
ENSLAFG00000013020-ENSLAFT00000013020 60237070 60250800 60251800 32.39 14.95
ENSLAFG00000002031-ENSLAFT00000002031 60357070 60368500 60370700 31.93 12.60
ENSLAFG00000008569-ENSLAFT00000025869 62277070 62282000 62283000 32.04 16.61
ENSLAFG00000002268-ENSLAFT00000030561 64877070 64891200 64893700 30.89 12.00
ENSLAFG00000002268-ENSLAFT00000002266 64877070 64891200 64893700 30.89 12.00
ENSLAFG00000002947-ENSLAFT00000002946 66197070 66215200 66216700 30.98 11.13
ENSLAFG00000010326-ENSLAFT00000010324 69877070 69894400 69895400 33.64 14.58
ENSLAFG00000011853-ENSLAFT00000011853 70197070 70202400 70205600 32.10 18.30
ENSLAFG00000023048-ENSLAFT00000031670 70277070 70294400 70295400 32.92 15.72
ENSLAFG00000023048-ENSLAFT00000031670 70297070 70314400 70315500 31.41 17.88
ENSLAFG00000032727-ENSLAFT00000033503 70537070 70552300 70553300 34.62 15.87
ENSLAFG00000027202-ENSLAFT00000033734 70577070 70584700 70586400 33.41 18.57
ENSLAFG00000028908-ENSLAFT00000029491 70837070 70849300 70850600 32.08 12.19
ENSLAFG00000006271-ENSLAFT00000006271 71057070 71069700 71070700 34.57 20.37
ENSLAFG00000030147-ENSLAFT00000029122 71117070 71123600 71125700 29.61 11.51
ENSLAFG00000030147-ENSLAFT00000028946 71117070 71123600 71125700 29.61 11.51
ENSLAFG00000030906-ENSLAFT00000028493 71537070 71554000 71555400 31.90 7.66
ENSLAFG00000010983-ENSLAFT00000036862 71757070 71758600 71760700 32.18 16.46
ENSLAFG00000010983-ENSLAFT00000010985 71757070 71758600 71760700 32.18 16.46
ENSLAFG00000004017-ENSLAFT00000004017 71817070 71819000 71820600 33.86 17.56
ENSLAFG00000011260-ENSLAFT00000011257 72217070 72226800 72227900 33.24 15.97
ENSLAFG00000004979-ENSLAFT00000004978 72297070 72297200 72298200 30.41 12.93
ENSLAFG00000004975-ENSLAFT00000004976 72317070 72319600 72320600 32.91 17.48
ENSLAFG00000004975-ENSLAFT00000004976 72417070 72432200 72434100 32.07 16.68
ENSLAFG00000018415-ENSLAFT00000018416 72617070 72626300 72627300 30.74 5.30
ENSLAFG00000008529-ENSLAFT00000008530 72877070 72885700 72886700 31.78 14.10
ENSLAFG00000029422-ENSLAFT00000034588 72917070 72933800 72935000 31.01 4.23
ENSLAFG00000028364-ENSLAFT00000031128 73117070 73121100 73122400 29.34 4.54
ENSLAFG00000032648-ENSLAFT00000029815 74217070 74224400 74225800 30.85 10.33
ENSLAFG00000002382-ENSLAFT00000002382 74317070 74318400 74319700 31.52 18.68
ENSLAFG00000001473-ENSLAFT00000001473 74477070 74484800 74485800 30.63 16.69
ENSLAFG00000012448-ENSLAFT00000012460 77677070 77681000 77682000 31.31 14.10
ENSLAFG00000025614-ENSLAFT00000033180 82197070 82204300 82205700 31.63 13.06
ENSLAFG00000017279-ENSLAFT00000017286 83257070 83262800 83264100 33.07 11.74
ENSLAFG00000006243-ENSLAFT00000006243 83757070 83767400 83768400 29.91 7.66
ENSLAFG00000017112-ENSLAFT00000030663 83897070 83908000 83909600 33.99 17.44
ENSLAFG00000017112-ENSLAFT00000017113 83897070 83908000 83909600 33.99 17.44
ENSLAFG00000023463-ENSLAFT00000025057 84337070 84347600 84348600 31.42 18.11
ENSLAFG00000017127-ENSLAFT00000017129 84357070 84366700 84367800 31.50 16.60
ENSLAFG00000026978-ENSLAFT00000035414 84717070 84732500 84733500 30.24 0.28
ENSLAFG00000028184-ENSLAFT00000037254 84737070 84742800 84743800 30.23 13.12
ENSLAFG00000008523-ENSLAFT00000008523 84877070 84888700 84889800 32.56 19.37
ENSLAFG00000015451-ENSLAFT00000015448 84937070 84952800 84954000 33.37 19.04
ENSLAFG00000006028-ENSLAFT00000036360 85237070 85251900 85252900 30.41 12.41
ENSLAFG00000006028-ENSLAFT00000006030 85237070 85251900 85252900 30.41 12.41
ENSLAFG00000006028-ENSLAFT00000027109 85237070 85251900 85252900 30.41 12.41
ENSLAFG00000006028-ENSLAFT00000036661 85237070 85251900 85252900 30.41 12.41
ENSLAFG00000010623-ENSLAFT00000010624 85497070 85515900 85517000 31.35 15.40
ENSLAFG00000007105-ENSLAFT00000007104 85577070 85580500 85581600 32.82 15.08
ENSLAFG00000007109-ENSLAFT00000007107 85597070 85612900 85614400 28.86 3.11
ENSLAFG00000007109-ENSLAFT00000036799 85597070 85612900 85614400 28.86 3.11
ENSLAFG00000006377-ENSLAFT00000006376 85757070 85765500 85766500 31.78 8.56
ENSLAFG00000028541-ENSLAFT00000037151 85777070 85785200 85787900 33.19 8.52
ENSLAFG00000028541-ENSLAFT00000031980 85777070 85785200 85787900 33.19 8.52
ENSLAFG00000007851-ENSLAFT00000007851 86377070 86386100 86388100 33.06 6.10
ENSLAFG00000022885-ENSLAFT00000029911 87117070 87130700 87131800 31.67 13.62
ENSLAFG00000004809-ENSLAFT00000004808 87417070 87419200 87420500 33.03 17.58
ENSLAFG00000004805-ENSLAFT00000004805 87417070 87419200 87420500 33.03 17.58
ENSLAFG00000029670-ENSLAFT00000029266 87717070 87726600 87728100 31.88 17.11
ENSLAFG00000014646-ENSLAFT00000014644 87737070 87745300 87746400 36.31 13.45
ENSLAFG00000022115-ENSLAFT00000022032 88577070 88590600 88596600 31.61 18.93
ENSLAFG00000013073-ENSLAFT00000032259 88817070 88817100 88818400 31.52 12.20
ENSLAFG00000013073-ENSLAFT00000013076 88817070 88817100 88818400 31.52 12.20
ENSLAFG00000022642-ENSLAFT00000022028 89237070 89240400 89241400 31.75 12.60
ENSLAFG00000008049-ENSLAFT00000008049 89957070 89976000 89977000 32.73 16.94
ENSLAFG00000013416-ENSLAFT00000035069 90357070 90364200 90366100 33.72 7.90
ENSLAFG00000006453-ENSLAFT00000032727 91537070 91548400 91549600 32.94 12.50
ENSLAFG00000007456-ENSLAFT00000007455 92497070 92497600 92499900 32.69 16.04
ENSLAFG00000005517-ENSLAFT00000005517 93817070 93830200 93831200 31.27 6.37
ENSLAFG00000032116-ENSLAFT00000029666 96937070 96940900 96942200 32.09 11.48
ENSLAFG00000032116-ENSLAFT00000035594 96937070 96940900 96942200 32.09 11.48
ENSLAFG00000025357-ENSLAFT00000025136 98337070 98342400 98343700 31.51 18.38
ENSLAFG00000004480-ENSLAFT00000028199 100517070 100533700 100535700 28.45 13.20
ENSLAFG00000004480-ENSLAFT00000004479 100517070 100533700 100535700 28.45 13.20
ENSLAFG00000026572-ENSLAFT00000029283 101237070 101254500 101256800 33.41 0.76
ENSLAFG00000008858-ENSLAFT00000008856 102077070 102085300 102086300 31.15 10.71
ENSLAFG00000018346-ENSLAFT00000018346 102537070 102555300 102556600 31.41 12.91
ENSLAFG00000018346-ENSLAFT00000018346 102557070 102557200 102562200 32.67 16.25
ENSLAFG00000009076-ENSLAFT00000009074 103257070 103271300 103272500 31.38 10.96
ENSLAFG00000009687-ENSLAFT00000009690 103277070 103294100 103295300 32.23 15.30
ENSLAFG00000009687-ENSLAFT00000031070 103297070 103297500 103298700 31.65 11.04
ENSLAFG00000009687-ENSLAFT00000031070 103337070 103346000 103348600 31.43 15.50
ENSLAFG00000009687-ENSLAFT00000009690 103337070 103346000 103348600 31.43 15.50
ENSLAFG00000032818-ENSLAFT00000037584 103997070 104001700 104003800 32.63 12.55
ENSLAFG00000012412-ENSLAFT00000012407 104837070 104843200 104844600 31.42 12.76
ENSLAFG00000003212-ENSLAFT00000003212 105297070 105303400 105304900 31.78 10.33
ENSLAFG00000029614-ENSLAFT00000034492 108037070 108054600 108055600 31.87 14.97
ENSLAFG00000001798-ENSLAFT00000001800 109557070 109569000 109570000 32.07 18.77
ENSLAFG00000024092-ENSLAFT00000023487 109717070 109732000 109733100 30.26 11.22
ENSLAFG00000009826-ENSLAFT00000009824 110917070 110933600 110934700 30.61 12.69
ENSLAFG00000010381-ENSLAFT00000010382 111217070 111221100 111222300 32.99 18.81
ENSLAFG00000017719-ENSLAFT00000035413 115537070 115541300 115542500 31.59 14.30
ENSLAFG00000017719-ENSLAFT00000017717 115537070 115541300 115542500 31.59 14.30
ENSLAFG00000010363-ENSLAFT00000010365 116937070 116943800 116944900 32.11 8.30
ENSLAFG00000016031-ENSLAFT00000016030 117237070 117237100 117238500 30.18 9.80
ENSLAFG00000011739-ENSLAFT00000011740 117937070 117952700 117953700 32.10 10.68
ENSLAFG00000007034-ENSLAFT00000007030 118097070 118098500 118099600 31.45 16.46
ENSLAFG00000022500-ENSLAFT00000022041 118737070 118738400 118742100 30.82 14.49
ENSLAFG00000003273-ENSLAFT00000003273 125937070 125946100 125947100 32.21 17.53
ENSLAFG00000001461-ENSLAFT00000001460 127217070 127223000 127224900 31.40 18.07
ENSLAFG00000030542-ENSLAFT00000029031 131097070 131110000 131111000 31.63 10.36
ENSLAFG00000015894-ENSLAFT00000015893 135137070 135147400 135149000 30.64 16.07
ENSLAFG00000015894-ENSLAFT00000031168 135137070 135147400 135149000 30.64 16.07
ENSLAFG00000004632-ENSLAFT00000004632 135277070 135288200 135289200 31.70 12.70
ENSLAFG00000009362-ENSLAFT00000009361 138177070 138189600 138191400 32.34 5.42
ENSLAFG00000000012-ENSLAFT00000000011 138477070 138489300 138490900 32.80 16.55
ENSLAFG00000017639-ENSLAFT00000017639 138717070 138719200 138720500 33.67 18.48
ENSLAFG00000015854-ENSLAFT00000015856 138857070 138873700 138874800 32.24 11.87
ENSLAFG00000008098-ENSLAFT00000008097 140997070 141003600 141005500 31.60 14.27
ENSLAFG00000009161-ENSLAFT00000009165 141737070 141747400 141748400 32.04 9.77
ENSLAFG00000003874-ENSLAFT00000003870 143157070 143165900 143173800 30.54 17.10
ENSLAFG00000025943-ENSLAFT00000037072 145657070 145666600 145668500 32.74 12.66
ENSLAFG00000012275-ENSLAFT00000012273 146997070 147007400 147008400 31.70 18.12
ENSLAFG00000022626-ENSLAFT00000022250 147097070 147112500 147116700 24.07 1.56
ENSLAFG00000013089-ENSLAFT00000013090 147517070 147526500 147527500 30.53 1.95
ENSLAFG00000013082-ENSLAFT00000013082 147597070 147603900 147604900 31.52 9.58
ENSLAFG00000013082-ENSLAFT00000029350 147597070 147603900 147604900 31.52 9.58
ENSLAFG00000013082-ENSLAFT00000029350 147657070 147663400 147664400 29.80 8.51
ENSLAFG00000012900-ENSLAFT00000012897 148917070 148929600 148933300 31.89 16.81
ENSLAFG00000030000-ENSLAFT00000025315 149157070 149162700 149164100 31.55 11.93
ENSLAFG00000028989-ENSLAFT00000029156 151597070 151597100 151598200 32.55 19.37
ENSLAFG00000001033-ENSLAFT00000030876 153277070 153282400 153284300 32.23 4.33
ENSLAFG00000001033-ENSLAFT00000001036 153277070 153282400 153284300 32.23 4.33
ENSLAFG00000001033-ENSLAFT00000035876 153397070 153409700 153410700 32.20 17.75
ENSLAFG00000001033-ENSLAFT00000001036 153397070 153409700 153410700 32.20 17.75
ENSLAFG00000004827-ENSLAFT00000004826 153657070 153660700 153661800 32.00 15.87
ENSLAFG00000022224-ENSLAFT00000021667 153757070 153771400 153773200 28.56 10.81
ENSLAFG00000027284-ENSLAFT00000035222 153797070 153800400 153801400 33.31 18.03
ENSLAFG00000013783-ENSLAFT00000013782 154357070 154363600 154364600 36.28 20.78
ENSLAFG00000022937-ENSLAFT00000022317 154537070 154541500 154542800 32.25 14.28
ENSLAFG00000000792-ENSLAFT00000000791 154837070 154850200 154852600 34.84 14.71
ENSLAFG00000000794-ENSLAFT00000000794 155217070 155219700 155221000 35.19 16.53
ENSLAFG00000032678-ENSLAFT00000033861 155237070 155242500 155244100 32.86 17.22
ENSLAFG00000003727-ENSLAFT00000003728 156077070 156079300 156080300 32.78 12.09
ENSLAFG00000016112-ENSLAFT00000016108 156997070 156999300 157000300 32.85 15.38
ENSLAFG00000021966-ENSLAFT00000029150 157657070 157674200 157676800 30.15 14.10
ENSLAFG00000021966-ENSLAFT00000034384 157657070 157674200 157676800 30.15 14.10
ENSLAFG00000021966-ENSLAFT00000022454 157657070 157674200 157676800 30.15 14.10
ENSLAFG00000021953-ENSLAFT00000031785 158677070 158677100 158681400 34.05 18.73
ENSLAFG00000021953-ENSLAFT00000022168 158677070 158677100 158681400 34.05 18.73
ENSLAFG00000003490-ENSLAFT00000003489 160417070 160423000 160424000 33.63 12.06
ENSLAFG00000032111-ENSLAFT00000025697 161237070 161242700 161244300 32.02 9.31
ENSLAFG00000026547-ENSLAFT00000028670 161937070 161944800 161948000 29.77 10.04
ENSLAFG00000013880-ENSLAFT00000013876 162157070 162161900 162163500 27.94 10.68
ENSLAFG00000013880-ENSLAFT00000026631 162157070 162161900 162163500 27.94 10.68
ENSLAFG00000000906-ENSLAFT00000000907 163057070 163057900 163058900 30.78 6.76
ENSLAFG00000003690-ENSLAFT00000003691 163297070 163307700 163310700 33.53 19.85
ENSLAFG00000015248-ENSLAFT00000028539 163737070 163738400 163739400 30.75 6.59
ENSLAFG00000008721-ENSLAFT00000008719 163937070 163939100 163940100 30.04 11.17
ENSLAFG00000000643-ENSLAFT00000026546 164057070 164072500 164073500 34.65 19.35
ENSLAFG00000000643-ENSLAFT00000000643 164057070 164072500 164073500 34.65 19.35
ENSLAFG00000000924-ENSLAFT00000000924 164437070 164440800 164441900 32.76 6.06
ENSLAFG00000003116-ENSLAFT00000003114 164877070 164894400 164895600 30.33 6.64
ENSLAFG00000003107-ENSLAFT00000003107 165077070 165094800 165095800 30.68 9.45
ENSLAFG00000003104-ENSLAFT00000003104 165417070 165418800 165419800 33.87 17.56
ENSLAFG00000000426-ENSLAFT00000000427 165677070 165683900 165684900 34.41 19.27
ENSLAFG00000030330-ENSLAFT00000027946 165797070 165801300 165803200 33.51 17.74
ENSLAFG00000017139-ENSLAFT00000032124 165857070 165864700 165868600 34.43 20.57
ENSLAFG00000017139-ENSLAFT00000017137 165857070 165864700 165868600 34.43 20.57
ENSLAFG00000001675-ENSLAFT00000001674 166357070 166368400 166369400 32.65 13.70
ENSLAFG00000001675-ENSLAFT00000035911 166357070 166368400 166369400 32.65 13.70
ENSLAFG00000007612-ENSLAFT00000007610 167477070 167483700 167485400 33.44 17.19
ENSLAFG00000031418-ENSLAFT00000034144 167477070 167483700 167485400 33.44 17.19
ENSLAFG00000007597-ENSLAFT00000026805 167557070 167568700 167569800 31.19 6.67
ENSLAFG00000007597-ENSLAFT00000007596 167557070 167568700 167569800 31.19 6.67
ENSLAFG00000016574-ENSLAFT00000016579 167737070 167746100 167749600 33.21 19.60
ENSLAFG00000009743-ENSLAFT00000009742 167737070 167746100 167749600 33.21 19.60
ENSLAFG00000016566-ENSLAFT00000016567 167837070 167845600 167846600 32.61 5.50
ENSLAFG00000008783-ENSLAFT00000008783 170037070 170048600 170049700 33.18 13.91
ENSLAFG00000004588-ENSLAFT00000031801 170077070 170080400 170081500 26.89 9.32
ENSLAFG00000003074-ENSLAFT00000003074 170437070 170454800 170455800 28.48 12.37
ENSLAFG00000003074-ENSLAFT00000027888 170437070 170454800 170455800 28.48 12.37
ENSLAFG00000001935-ENSLAFT00000001933 170497070 170500400 170502300 32.24 11.43
ENSLAFG00000001935-ENSLAFT00000032923 170497070 170500400 170502300 32.24 11.43
ENSLAFG00000031581-ENSLAFT00000028602 170617070 170620900 170623100 30.55 2.79
ENSLAFG00000010722-ENSLAFT00000030539 170877070 170892400 170895000 32.44 17.57
ENSLAFG00000010722-ENSLAFT00000010719 170877070 170892400 170895000 32.44 17.57
ENSLAFG00000010722-ENSLAFT00000030539 170917070 170922600 170924800 34.31 6.59
ENSLAFG00000010722-ENSLAFT00000010719 170917070 170922600 170924800 34.31 6.59
ENSLAFG00000030249-ENSLAFT00000034087 170977070 170994100 170997000 33.93 4.98
ENSLAFG00000029942-ENSLAFT00000032958 171377070 171377900 171379200 33.26 12.87
ENSLAFG00000002519-ENSLAFT00000002519 171477070 171493800 171494800 30.72 5.11
ENSLAFG00000002519-ENSLAFT00000033586 171477070 171493800 171494800 30.72 5.11
ENSLAFG00000021447-ENSLAFT00000023107 172417070 172417100 172419800 30.55 9.70
ENSLAFG00000017561-ENSLAFT00000017564 172617070 172623200 172624200 33.63 15.78
ENSLAFG00000017556-ENSLAFT00000017550 172657070 172657700 172658700 30.72 9.87
ENSLAFG00000017557-ENSLAFT00000017555 172657070 172657700 172658700 30.72 9.87
ENSLAFG00000017534-ENSLAFT00000029746 172697070 172713800 172716300 29.51 7.96
ENSLAFG00000017534-ENSLAFT00000017541 172697070 172713800 172716300 29.51 7.96
ENSLAFG00000018723-ENSLAFT00000018723 172857070 172871500 172872500 32.91 19.23
ENSLAFG00000018720-ENSLAFT00000018720 172977070 172993400 172994900 28.22 13.33
ENSLAFG00000030120-ENSLAFT00000036732 174537070 174542600 174548800 29.98 12.77
ENSLAFG00000002744-ENSLAFT00000002747 174737070 174751000 174752200 31.54 14.29
ENSLAFG00000029444-ENSLAFT00000031161 175137070 175142700 175143700 26.99 4.19
ENSLAFG00000007332-ENSLAFT00000007337 175477070 175481200 175482200 31.16 15.30
ENSLAFG00000015951-ENSLAFT00000036236 175537070 175550200 175551800 31.50 12.30
ENSLAFG00000015951-ENSLAFT00000015950 175537070 175550200 175551800 31.50 12.30
ENSLAFG00000001847-ENSLAFT00000001846 175757070 175768100 175769100 29.80 10.61
ENSLAFG00000013115-ENSLAFT00000013117 175877070 175879000 175880100 33.89 19.00
ENSLAFG00000013115-ENSLAFT00000033223 175877070 175879000 175880100 33.89 19.00
ENSLAFG00000005498-ENSLAFT00000018024 177877070 177893500 177895500 34.51 9.13
ENSLAFG00000003524-ENSLAFT00000034706 177977070 177983900 177984900 28.73 5.75
ENSLAFG00000003524-ENSLAFT00000034366 177977070 177983900 177984900 28.73 5.75
ENSLAFG00000003524-ENSLAFT00000003521 177977070 177983900 177984900 28.73 5.75
ENSLAFG00000005258-ENSLAFT00000005257 178237070 178246000 178247000 33.13 19.25
ENSLAFG00000004780-ENSLAFT00000004778 178357070 178369500 178370700 31.17 6.24
ENSLAFG00000004780-ENSLAFT00000034095 178357070 178369500 178370700 31.17 6.24
ENSLAFG00000013949-ENSLAFT00000027667 178397070 178400100 178403200 30.64 13.75
ENSLAFG00000028355-ENSLAFT00000031415 178477070 178495000 178496900 32.74 16.92
ENSLAFG00000029626-ENSLAFT00000028300 178837070 178849200 178853100 33.05 17.46
ENSLAFG00000004870-ENSLAFT00000004873 178877070 178892500 178893600 35.43 16.40
ENSLAFG00000011490-ENSLAFT00000011494 178897070 178904400 178906000 32.40 18.18
ENSLAFG00000008822-ENSLAFT00000008819 178917070 178926900 178928200 31.79 16.06
ENSLAFG00000014937-ENSLAFT00000014935 178957070 178964400 178965400 31.05 14.20
ENSLAFG00000014937-ENSLAFT00000029578 178957070 178964400 178965400 31.05 14.20
ENSLAFG00000003775-ENSLAFT00000032386 179397070 179398600 179399600 31.66 13.97
ENSLAFG00000003775-ENSLAFT00000003777 179397070 179398600 179399600 31.66 13.97
ENSLAFG00000010012-ENSLAFT00000010010 179477070 179495700 179496700 34.30 20.45
ENSLAFG00000005871-ENSLAFT00000005872 179677070 179681200 179682200 28.57 11.19
ENSLAFG00000015364-ENSLAFT00000015362 179817070 179823200 179829700 33.39 10.55
ENSLAFG00000017512-ENSLAFT00000029565 179877070 179894700 179895700 32.81 7.63
ENSLAFG00000013200-ENSLAFT00000025844 180257070 180261300 180262300 28.92 6.21
ENSLAFG00000013200-ENSLAFT00000013197 180257070 180261300 180262300 28.92 6.21
ENSLAFG00000029640-ENSLAFT00000029161 180417070 180423800 180425500 31.24 2.89
ENSLAFG00000012878-ENSLAFT00000012875 180437070 180454000 180455000 33.92 6.75
ENSLAFG00000010090-ENSLAFT00000010096 182357070 182371700 182374000 32.82 16.82
ENSLAFG00000010090-ENSLAFT00000033708 182357070 182371700 182374000 32.82 16.82
ENSLAFG00000010090-ENSLAFT00000010096 182377070 182393800 182395000 33.90 19.06
ENSLAFG00000010090-ENSLAFT00000033708 182377070 182393800 182395000 33.90 19.06
ENSLAFG00000002575-ENSLAFT00000002575 182457070 182464400 182465400 34.25 14.23
ENSLAFG00000031258-ENSLAFT00000034111 182497070 182505300 182510700 30.83 14.83
ENSLAFG00000017219-ENSLAFT00000017218 182757070 182757100 182758100 33.65 16.20
ENSLAFG00000017219-ENSLAFT00000025369 182757070 182757100 182758100 33.65 16.20
ENSLAFG00000017219-ENSLAFT00000017218 182797070 182797100 182798200 34.04 17.67
ENSLAFG00000030451-ENSLAFT00000034005 182877070 182889000 182892800 34.09 18.58
ENSLAFG00000030451-ENSLAFT00000029856 182877070 182889000 182892800 34.09 18.58
ENSLAFG00000008610-ENSLAFT00000008606 183697070 183698900 183701100 32.49 14.09
ENSLAFG00000008605-ENSLAFT00000008604 183697070 183698900 183701100 32.49 14.09
ENSLAFG00000014387-ENSLAFT00000014385 183737070 183752300 183753300 32.75 19.07
ENSLAFG00000017824-ENSLAFT00000017823 183957070 183958400 183964000 33.82 13.32
ENSLAFG00000022930-ENSLAFT00000007636 184057070 184070300 184071900 33.01 14.80
ENSLAFG00000006041-ENSLAFT00000006040 184357070 184359000 184361300 30.51 10.83
ENSLAFG00000006041-ENSLAFT00000030115 184357070 184359000 184361300 30.51 10.83
ENSLAFG00000017591-ENSLAFT00000017594 184937070 184937100 184938800 30.66 4.51
ENSLAFG00000020951-ENSLAFT00000020490 185277070 185282500 185283800 30.62 3.69
ENSLAFG00000012283-ENSLAFT00000012283 185337070 185337700 185339700 34.05 19.84
ENSLAFG00000002444-ENSLAFT00000002443 185457070 185464300 185466100 34.34 13.14
ENSLAFG00000002439-ENSLAFT00000002439 185517070 185536000 185537000 32.12 17.64
ENSLAFG00000004643-ENSLAFT00000026703 185997070 185997500 185999700 31.20 9.97
ENSLAFG00000004643-ENSLAFT00000004645 185997070 185997500 185999700 31.20 9.97
ENSLAFG00000008382-ENSLAFT00000008382 186717070 186727400 186728400 30.99 1.92
ENSLAFG00000008382-ENSLAFT00000035479 186717070 186727400 186728400 30.99 1.92
ENSLAFG00000013830-ENSLAFT00000013833 186997070 187006600 187010300 33.49 13.20
ENSLAFG00000031890-ENSLAFT00000036310 187477070 187483400 187484900 33.05 3.21
ENSLAFG00000003712-ENSLAFT00000025671 187557070 187573700 187577000 33.35 16.07
ENSLAFG00000003712-ENSLAFT00000003718 187557070 187573700 187577000 33.35 16.07
ENSLAFG00000014701-ENSLAFT00000014701 187717070 187733500 187734500 32.59 16.19
ENSLAFG00000015305-ENSLAFT00000015304 187797070 187810500 187811500 33.12 17.34
ENSLAFG00000030836-ENSLAFT00000031691 187877070 187878600 187879600 34.17 14.28
ENSLAFG00000017306-ENSLAFT00000017307 187897070 187908300 187909300 33.18 6.66
ENSLAFG00000012812-ENSLAFT00000012816 188157070 188169300 188170300 34.41 7.83
ENSLAFG00000012805-ENSLAFT00000026315 188217070 188220900 188221900 31.76 15.77
ENSLAFG00000012805-ENSLAFT00000012806 188217070 188220900 188221900 31.76 15.77
ENSLAFG00000021452-ENSLAFT00000022869 188717070 188729600 188730600 33.38 12.90
ENSLAFG00000006334-ENSLAFT00000006335 188757070 188767000 188768000 31.35 17.98
ENSLAFG00000031555-ENSLAFT00000034262 189697070 189705300 189710300 29.63 9.06
ENSLAFG00000002050-ENSLAFT00000002051 189977070 189977400 189978400 29.32 2.30
ENSLAFG00000007354-ENSLAFT00000031059 190217070 190224100 190225100 32.24 16.27
ENSLAFG00000007354-ENSLAFT00000031059 190237070 190250000 190251400 30.23 12.98
ENSLAFG00000007354-ENSLAFT00000007356 190237070 190250000 190251400 30.23 12.98
ENSLAFG00000005583-ENSLAFT00000005586 190477070 190488700 190490600 33.34 18.73
ENSLAFG00000013575-ENSLAFT00000013573 191177070 191183400 191184400 34.90 12.45
ENSLAFG00000013575-ENSLAFT00000033671 191177070 191183400 191184400 34.90 12.45
ENSLAFG00000005812-ENSLAFT00000005809 191277070 191283200 191285100 33.31 7.63
ENSLAFG00000000480-ENSLAFT00000000480 191337070 191340500 191341700 31.46 16.43
ENSLAFG00000008411-ENSLAFT00000008411 191357070 191369900 191372200 30.39 4.91
ENSLAFG00000014248-ENSLAFT00000014252 191557070 191557700 191567000 35.56 0.49
ENSLAFG00000008283-ENSLAFT00000008282 192217070 192225000 192226000 31.79 11.80
ENSLAFG00000010420-ENSLAFT00000034513 192837070 192848700 192850500 32.61 11.61
ENSLAFG00000010420-ENSLAFT00000010419 192837070 192848700 192850500 32.61 11.61
ENSLAFG00000010420-ENSLAFT00000025421 192857070 192866200 192875700 27.73 4.03
ENSLAFG00000010420-ENSLAFT00000035525 192857070 192866200 192875700 27.73 4.03
ENSLAFG00000015706-ENSLAFT00000015710 193217070 193234500 193236500 32.94 10.67
ENSLAFG00000022006-ENSLAFT00000023134 194237070 194251800 194256300 34.89 17.48
ENSLAFG00000000409-ENSLAFT00000035867 194757070 194772600 194773600 33.34 17.67
ENSLAFG00000000409-ENSLAFT00000035351 194757070 194772600 194773600 33.34 17.67
ENSLAFG00000000409-ENSLAFT00000000410 194757070 194772600 194773600 33.34 17.67
ENSLAFG00000029892-ENSLAFT00000028225 195017070 195025500 195028500 34.01 8.04
ENSLAFG00000029892-ENSLAFT00000027791 195017070 195025500 195028500 34.01 8.04
ENSLAFG00000010166-ENSLAFT00000010165 195097070 195101700 195102800 32.30 18.05
ENSLAFG00000010166-ENSLAFT00000025372 195097070 195101700 195102800 32.30 18.05
ENSLAFG00000001976-ENSLAFT00000029877 195317070 195326500 195329300 30.99 18.09
ENSLAFG00000001976-ENSLAFT00000001976 195317070 195326500 195329300 30.99 18.09
ENSLAFG00000018475-ENSLAFT00000018475 195397070 195398200 195399300 35.08 21.01
ENSLAFG00000018456-ENSLAFT00000018460 195497070 195510000 195511000 30.03 9.97
ENSLAFG00000018456-ENSLAFT00000031278 195497070 195510000 195511000 30.03 9.97
ENSLAFG00000016685-ENSLAFT00000026436 195617070 195635100 195636100 32.17 17.32
ENSLAFG00000016685-ENSLAFT00000016682 195617070 195635100 195636100 32.17 17.32
ENSLAFG00000027749-ENSLAFT00000035575 195777070 195785000 195786000 30.70 11.16
ENSLAFG00000027749-ENSLAFT00000028301 195777070 195785000 195786000 30.70 11.16
ENSLAFG00000013096-ENSLAFT00000036058 195937070 195941500 195942500 33.20 9.21
ENSLAFG00000004509-ENSLAFT00000004511 196297070 196302700 196304000 30.64 9.40
ENSLAFG00000020709-ENSLAFT00000020861 196337070 196354900 196356000 33.89 15.76
ENSLAFG00000013524-ENSLAFT00000013523 196437070 196440500 196441500 32.39 17.95
ENSLAFG00000015705-ENSLAFT00000015700 196697070 196700600 196702900 33.38 15.36
ENSLAFG00000000305-ENSLAFT00000000305 197077070 197090300 197092600 32.48 18.51
ENSLAFG00000000305-ENSLAFT00000032873 197077070 197090300 197092600 32.48 18.51
ENSLAFG00000012229-ENSLAFT00000012233 198737070 198740100 198741300 32.69 4.59
ENSLAFG00000005998-ENSLAFT00000005998 199117070 199119600 199120600 32.32 18.88
ENSLAFG00000000218-ENSLAFT00000000218 199677070 199682100 199683100 31.43 18.41
ENSLAFG00000011009-ENSLAFT00000011012 200057070 200066200 200067600 32.33 16.42
ENSLAFG00000003878-ENSLAFT00000028486 200357070 200364500 200365900 33.87 19.14
ENSLAFG00000003878-ENSLAFT00000037101 200357070 200364500 200365900 33.87 19.14
ENSLAFG00000003878-ENSLAFT00000003878 200357070 200364500 200365900 33.87 19.14
ENSLAFG00000003878-ENSLAFT00000028486 200377070 200380600 200383700 35.32 20.24
ENSLAFG00000003878-ENSLAFT00000037101 200377070 200380600 200383700 35.32 20.24
ENSLAFG00000003878-ENSLAFT00000003878 200377070 200380600 200383700 35.32 20.24
ENSLAFG00000015673-ENSLAFT00000015670 200637070 200637100 200640000 31.53 18.31
ENSLAFG00000016894-ENSLAFT00000016894 200777070 200793100 200794100 33.98 19.08
ENSLAFG00000009603-ENSLAFT00000003070 201257070 201276000 201277000 26.73 6.47
ENSLAFG00000029406-ENSLAFT00000028739 201277070 201286000 201287000 28.39 12.31
ENSLAFG00000029406-ENSLAFT00000029635 201277070 201286000 201287000 28.39 12.31
ENSLAFG00000029406-ENSLAFT00000028739 201437070 201448200 201449300 32.19 17.70
ENSLAFG00000021975-ENSLAFT00000022212 202337070 202350000 202351000 33.08 8.57
ENSLAFG00000022369-ENSLAFT00000021957 202697070 202697100 202698100 32.85 18.47
ENSLAFG00000026531-ENSLAFT00000030286 202717070 202734600 202735800 33.09 8.34
ENSLAFG00000026531-ENSLAFT00000030781 202717070 202734600 202735800 33.09 8.34
ENSLAFG00000026531-ENSLAFT00000027680 202717070 202734600 202735800 33.09 8.34
ENSLAFG00000021673-ENSLAFT00000021558 203437070 203439500 203440500 31.29 11.40
ENSLAFG00000000277-ENSLAFT00000027313 204697070 204697600 204698600 33.03 15.50
ENSLAFG00000022247-ENSLAFT00000022435 205977070 205988600 205990900 32.61 4.22
ENSLAFG00000005852-ENSLAFT00000032950 205997070 205997900 205999400 29.80 6.83
ENSLAFG00000005852-ENSLAFT00000005850 205997070 205997900 205999400 29.80 6.83
ENSLAFG00000009541-ENSLAFT00000009543 206017070 206033600 206034600 31.61 14.48
ENSLAFG00000027461-ENSLAFT00000029835 206177070 206185900 206188800 32.31 15.12
ENSLAFG00000017058-ENSLAFT00000017057 209237070 209243300 209244300 33.98 14.14
ENSLAFG00000003363-ENSLAFT00000003364 209277070 209292100 209293200 33.02 19.70
ENSLAFG00000011657-ENSLAFT00000017196 209297070 209304800 209306100 29.09 6.86
ENSLAFG00000011657-ENSLAFT00000011654 209297070 209304800 209306100 29.09 6.86
ENSLAFG00000011650-ENSLAFT00000011650 209317070 209332000 209334300 31.53 12.00
ENSLAFG00000011650-ENSLAFT00000026982 209317070 209332000 209334300 31.53 12.00
ENSLAFG00000004203-ENSLAFT00000033638 209497070 209512000 209513400 32.68 9.30
ENSLAFG00000004203-ENSLAFT00000004201 209497070 209512000 209513400 32.68 9.30
ENSLAFG00000026286-ENSLAFT00000027467 209637070 209644400 209650700 27.78 12.63
ENSLAFG00000027959-ENSLAFT00000029816 209657070 209657600 209667500 33.42 18.11
ENSLAFG00000027959-ENSLAFT00000036302 209657070 209657600 209667500 33.42 18.11
ENSLAFG00000001071-ENSLAFT00000021879 209777070 209778100 209779300 30.22 8.22
ENSLAFG00000001071-ENSLAFT00000001073 209777070 209778100 209779300 30.22 8.22
ENSLAFG00000031674-ENSLAFT00000029750 210657070 210665500 210671500 25.46 10.18
ENSLAFG00000006717-ENSLAFT00000006715 210757070 210760600 210761600 30.21 10.51
ENSLAFG00000006717-ENSLAFT00000036185 210757070 210760600 210761600 30.21 10.51
ENSLAFG00000018460-ENSLAFT00000018463 211177070 211180100 211181300 31.32 6.13
ENSLAFG00000025620-ENSLAFT00000029790 211357070 211371000 211376200 33.36 6.84
ENSLAFG00000022021-ENSLAFT00000021716 211777070 211793500 211794500 34.10 10.45
ENSLAFG00000022021-ENSLAFT00000021675 211777070 211793500 211794500 34.10 10.45
ENSLAFG00000013680-ENSLAFT00000013682 211877070 211883000 211890600 26.43 11.55
ENSLAFG00000013685-ENSLAFT00000013685 211877070 211883000 211890600 26.43 11.55
ENSLAFG00000027672-ENSLAFT00000030089 211937070 211954600 211956300 32.37 6.71
ENSLAFG00000003705-ENSLAFT00000003705 211977070 211977100 211979700 38.86 21.44
ENSLAFG00000021523-ENSLAFT00000023048 212017070 212022400 212023500 25.54 11.55
ENSLAFG00000023252-ENSLAFT00000022586 212177070 212177100 212180800 25.35 8.21
ENSLAFG00000027015-ENSLAFT00000032447 212517070 212517100 212518300 29.62 13.52
ENSLAFG00000017363-ENSLAFT00000029470 212637070 212640700 212642400 34.64 16.68
ENSLAFG00000021412-ENSLAFT00000023006 212637070 212640700 212642400 34.64 16.68
ENSLAFG00000031107-ENSLAFT00000026112 212657070 212674800 212676300 28.99 12.26
ENSLAFG00000031107-ENSLAFT00000035011 212657070 212674800 212676300 28.99 12.26
ENSLAFG00000031107-ENSLAFT00000026112 212677070 212678200 212681100 34.33 19.96
ENSLAFG00000031107-ENSLAFT00000035011 212677070 212678200 212681100 34.33 19.96
ENSLAFG00000003608-ENSLAFT00000003608 212797070 212802700 212803900 31.19 18.31
ENSLAFG00000021876-ENSLAFT00000022700 212817070 212819600 212828200 34.22 18.26
ENSLAFG00000027424-ENSLAFT00000027002 213057070 213057100 213059300 27.12 5.45
ENSLAFG00000010855-ENSLAFT00000010858 213117070 213127700 213131900 30.13 10.27
ENSLAFG00000010855-ENSLAFT00000031677 213117070 213127700 213131900 30.13 10.27
ENSLAFG00000003043-ENSLAFT00000031768 213137070 213142500 213143500 29.50 10.29
ENSLAFG00000003043-ENSLAFT00000003043 213137070 213142500 213143500 29.50 10.29
ENSLAFG00000003043-ENSLAFT00000031768 213157070 213165600 213168100 31.99 9.49
ENSLAFG00000003043-ENSLAFT00000003043 213157070 213165600 213168100 31.99 9.49
ENSLAFG00000015467-ENSLAFT00000015465 213257070 213260600 213270500 29.06 13.40
ENSLAFG00000028458-ENSLAFT00000031864 213417070 213435100 213437000 32.19 17.06
ENSLAFG00000029224-ENSLAFT00000028192 213477070 213488600 213489700 32.22 15.74
ENSLAFG00000013615-ENSLAFT00000013611 213617070 213628900 213630000 31.08 12.28
ENSLAFG00000026363-ENSLAFT00000025632 213677070 213677100 213678100 30.28 9.32
ENSLAFG00000026363-ENSLAFT00000036659 213677070 213677100 213678100 30.28 9.32
ENSLAFG00000026674-ENSLAFT00000028720 213757070 213759800 213765900 25.98 0.33
ENSLAFG00000015363-ENSLAFT00000015365 213917070 213927800 213928800 25.94 3.12
ENSLAFG00000009366-ENSLAFT00000009366 214197070 214206800 214208300 31.46 11.08
ENSLAFG00000012247-ENSLAFT00000012249 214417070 214427600 214428800 32.46 10.39
ENSLAFG00000007351-ENSLAFT00000007359 214557070 214558900 214560400 31.28 17.70
ENSLAFG00000007273-ENSLAFT00000007276 214737070 214746900 214747900 27.23 13.43
ENSLAFG00000007273-ENSLAFT00000033234 214737070 214746900 214747900 27.23 13.43
ENSLAFG00000007110-ENSLAFT00000007113 214837070 214848200 214849200 33.12 15.12
ENSLAFG00000028973-ENSLAFT00000028307 214957070 214975100 214976400 34.32 10.80
ENSLAFG00000004032-ENSLAFT00000004031 215457070 215458100 215459300 33.29 11.63
ENSLAFG00000004031-ENSLAFT00000004029 215477070 215484800 215486500 29.18 2.85
ENSLAFG00000020948-ENSLAFT00000020825 216137070 216145700 216155200 26.98 5.86
ENSLAFG00000030134-ENSLAFT00000028137 216337070 216354700 216356100 28.93 15.79
ENSLAFG00000031040-ENSLAFT00000025511 216417070 216423800 216425300 28.93 8.10
ENSLAFG00000031040-ENSLAFT00000032129 216417070 216423800 216425300 28.93 8.10
ENSLAFG00000031040-ENSLAFT00000025511 216437070 216438500 216440200 35.15 17.62
ENSLAFG00000031040-ENSLAFT00000032129 216437070 216438500 216440200 35.15 17.62
ENSLAFG00000030501-ENSLAFT00000028541 216537070 216546100 216549400 28.32 7.59
ENSLAFG00000031913-ENSLAFT00000027593 216577070 216594800 216595800 32.81 7.59
ENSLAFG00000011311-ENSLAFT00000011311 216657070 216667700 216668700 31.64 8.86
ENSLAFG00000003603-ENSLAFT00000003601 218437070 218443000 218444400 30.69 13.68
ENSLAFG00000010516-ENSLAFT00000010516 218537070 218537100 218540200 29.91 17.12
ENSLAFG00000004745-ENSLAFT00000004744 218757070 218768300 218770300 34.88 16.21
ENSLAFG00000004745-ENSLAFT00000027490 218757070 218768300 218770300 34.88 16.21
ENSLAFG00000004743-ENSLAFT00000004741 218777070 218779200 218780700 28.30 4.17
ENSLAFG00000004736-ENSLAFT00000004737 218797070 218797100 218798900 30.10 0.48
ENSLAFG00000005271-ENSLAFT00000005273 218837070 218847500 218851700 32.40 11.33
ENSLAFG00000010160-ENSLAFT00000010158 218877070 218887700 218895500 30.82 16.19
ENSLAFG00000010160-ENSLAFT00000002071 218877070 218887700 218895500 30.82 16.19
ENSLAFG00000010160-ENSLAFT00000010158 218897070 218907800 218910200 27.91 11.90
ENSLAFG00000010160-ENSLAFT00000002071 218897070 218907800 218910200 27.91 11.90
ENSLAFG00000027060-ENSLAFT00000030980 218957070 218957700 218964400 27.76 8.41
ENSLAFG00000010738-ENSLAFT00000010740 218977070 218981900 218982900 35.12 16.93
ENSLAFG00000012910-ENSLAFT00000012909 219177070 219180300 219181300 27.86 10.74
ENSLAFG00000021838-ENSLAFT00000026908 219657070 219674400 219675500 35.22 19.01
ENSLAFG00000021838-ENSLAFT00000021678 219657070 219674400 219675500 35.22 19.01
ENSLAFG00000021838-ENSLAFT00000026908 219717070 219717400 219719800 33.40 15.19
ENSLAFG00000021838-ENSLAFT00000021678 219717070 219717400 219719800 33.40 15.19
ENSLAFG00000027811-ENSLAFT00000027158 219917070 219932700 219934300 33.73 13.36
ENSLAFG00000016145-ENSLAFT00000016139 219977070 219991800 219995800 36.36 14.94
ENSLAFG00000016119-ENSLAFT00000016127 220017070 220025600 220026600 28.86 7.16
ENSLAFG00000016119-ENSLAFT00000032904 220017070 220025600 220026600 28.86 7.16
ENSLAFG00000003661-ENSLAFT00000003663 220097070 220104500 220106500 31.99 19.06
ENSLAFG00000031530-ENSLAFT00000027130 220137070 220139300 220140400 28.64 1.93
ENSLAFG00000008483-ENSLAFT00000008487 220157070 220157600 220159600 31.80 18.25
ENSLAFG00000026889-ENSLAFT00000028593 222037070 222043300 222044300 30.67 8.20
ENSLAFG00000026069-ENSLAFT00000031702 222117070 222123900 222127000 34.30 14.28
ENSLAFG00000009769-ENSLAFT00000028551 222277070 222278100 222279200 31.60 6.87
ENSLAFG00000009769-ENSLAFT00000009775 222317070 222320200 222321400 26.71 7.42
ENSLAFG00000009769-ENSLAFT00000028551 222317070 222320200 222321400 26.71 7.42
ENSLAFG00000030795-ENSLAFT00000034077 222637070 222641400 222642400 34.20 11.64
ENSLAFG00000023506-ENSLAFT00000024779 222877070 222885000 222886700 33.46 15.75
ENSLAFG00000011701-ENSLAFT00000011698 222917070 222934900 222935900 26.04 12.80
ENSLAFG00000026818-ENSLAFT00000034379 223037070 223040500 223041500 34.25 10.40
ENSLAFG00000026818-ENSLAFT00000035725 223037070 223040500 223041500 34.25 10.40
ENSLAFG00000026578-ENSLAFT00000026161 223117070 223128000 223132700 28.42 4.47
ENSLAFG00000015366-ENSLAFT00000015366 223157070 223165800 223166900 31.11 13.15
ENSLAFG00000002818-ENSLAFT00000002819 223197070 223209900 223211100 32.55 12.14
ENSLAFG00000006469-ENSLAFT00000006469 223277070 223281100 223282100 27.70 13.48
ENSLAFG00000008805-ENSLAFT00000008805 223317070 223335100 223336900 35.19 16.79
ENSLAFG00000008805-ENSLAFT00000008805 223337070 223338300 223339300 33.41 13.27
ENSLAFG00000007143-ENSLAFT00000007143 223517070 223521500 223522900 32.50 17.59
ENSLAFG00000000472-ENSLAFT00000000472 223537070 223543600 223544900 33.49 15.03
ENSLAFG00000027974-ENSLAFT00000036088 224557070 224562400 224568200 27.79 16.54
ENSLAFG00000029071-ENSLAFT00000028630 225037070 225049000 225050400 31.39 15.46
ENSLAFG00000029037-ENSLAFT00000036033 3114280 3130400 3131400 33.90 11.76
ENSLAFG00000016006-ENSLAFT00000016008 3294280 3309600 3310600 32.49 8.16
ENSLAFG00000012573-ENSLAFT00000012573 3334280 3351300 3352300 32.76 15.46
ENSLAFG00000026685-ENSLAFT00000031410 4174280 4187300 4190100 30.91 9.98
ENSLAFG00000026685-ENSLAFT00000035807 4174280 4187300 4190100 30.91 9.98
ENSLAFG00000014081-ENSLAFT00000014085 5254280 5260700 5261700 33.74 16.75
ENSLAFG00000016529-ENSLAFT00000027611 6714280 6714300 6715500 33.20 3.04
ENSLAFG00000016529-ENSLAFT00000016531 6714280 6714300 6715500 33.20 3.04
ENSLAFG00000009006-ENSLAFT00000009007 6814280 6823200 6824200 31.56 7.42
ENSLAFG00000001707-ENSLAFT00000001707 6934280 6943000 6944400 34.23 13.62
ENSLAFG00000002797-ENSLAFT00000002797 8414280 8429300 8430300 34.95 16.22
ENSLAFG00000011112-ENSLAFT00000011108 8754280 8759700 8762300 30.33 5.78
ENSLAFG00000011876-ENSLAFT00000011877 9014280 9017600 9019300 32.38 3.13
ENSLAFG00000017731-ENSLAFT00000017731 9674280 9688400 9691000 32.53 19.35
ENSLAFG00000000905-ENSLAFT00000000905 10714280 10730800 10734200 33.26 7.49
ENSLAFG00000011171-ENSLAFT00000011175 11934280 11937400 11939800 32.72 17.25
ENSLAFG00000011171-ENSLAFT00000035364 11934280 11937400 11939800 32.72 17.25
ENSLAFG00000013922-ENSLAFT00000013921 12074280 12078700 12079800 33.28 19.02
ENSLAFG00000008696-ENSLAFT00000008696 12154280 12162300 12165300 31.20 13.55
ENSLAFG00000008698-ENSLAFT00000008702 12234280 12238100 12239200 32.15 1.48
ENSLAFG00000027575-ENSLAFT00000029583 12654280 12672400 12674200 32.96 10.43
ENSLAFG00000027575-ENSLAFT00000029583 12674280 12683700 12688400 30.85 5.61
ENSLAFG00000027575-ENSLAFT00000029462 12674280 12683700 12688400 30.85 5.61
ENSLAFG00000027575-ENSLAFT00000030202 12674280 12683700 12688400 30.85 5.61
ENSLAFG00000030435-ENSLAFT00000029878 12794280 12801000 12804000 29.25 11.77
ENSLAFG00000013770-ENSLAFT00000013770 13894280 13901200 13902500 31.89 14.08
ENSLAFG00000013770-ENSLAFT00000013770 13914280 13916500 13917500 28.90 14.12
ENSLAFG00000022542-ENSLAFT00000022964 14014280 14020500 14022800 32.38 6.59
ENSLAFG00000017854-ENSLAFT00000031975 14314280 14321900 14322900 31.13 9.63
ENSLAFG00000017854-ENSLAFT00000017853 14314280 14321900 14322900 31.13 9.63
ENSLAFG00000014161-ENSLAFT00000014163 14694280 14711200 14713000 33.63 17.77
ENSLAFG00000014171-ENSLAFT00000014174 14814280 14816100 14817100 31.89 6.76
ENSLAFG00000014949-ENSLAFT00000014948 16614280 16629000 16630000 33.03 10.81
ENSLAFG00000014949-ENSLAFT00000014948 16754280 16764500 16766500 33.56 8.35
ENSLAFG00000009024-ENSLAFT00000009023 17494280 17495400 17496600 31.61 9.09
ENSLAFG00000010498-ENSLAFT00000025717 18334280 18347300 18350900 28.60 14.00
ENSLAFG00000010498-ENSLAFT00000027023 18334280 18347300 18350900 28.60 14.00
ENSLAFG00000010498-ENSLAFT00000010496 18334280 18347300 18350900 28.60 14.00
ENSLAFG00000000090-ENSLAFT00000026258 18954280 18970900 18974200 32.18 11.57
ENSLAFG00000000090-ENSLAFT00000000090 18954280 18970900 18974200 32.18 11.57
ENSLAFG00000000090-ENSLAFT00000026258 18974280 18974300 18983100 35.11 20.61
ENSLAFG00000000090-ENSLAFT00000000090 18974280 18974300 18983100 35.11 20.61
ENSLAFG00000003966-ENSLAFT00000003967 19554280 19571400 19572400 30.65 6.19
ENSLAFG00000021430-ENSLAFT00000023102 20094280 20094300 20098600 27.95 14.70
ENSLAFG00000002314-ENSLAFT00000002314 20574280 20576300 20577900 31.72 8.38
ENSLAFG00000022813-ENSLAFT00000031620 20974280 20983900 20985100 32.30 17.75
ENSLAFG00000022813-ENSLAFT00000023119 20974280 20983900 20985100 32.30 17.75
ENSLAFG00000007198-ENSLAFT00000007198 21194280 21207600 21209200 34.41 17.31
ENSLAFG00000012911-ENSLAFT00000012910 21434280 21437600 21438600 33.69 8.73
ENSLAFG00000008633-ENSLAFT00000008633 21514280 21530900 21531900 33.55 18.08
ENSLAFG00000008636-ENSLAFT00000008636 21554280 21559900 21561300 31.50 12.88
ENSLAFG00000011400-ENSLAFT00000011397 21854280 21873100 21874200 27.41 4.12
ENSLAFG00000002264-ENSLAFT00000002264 22174280 22187200 22189000 35.06 18.59
ENSLAFG00000002267-ENSLAFT00000002267 22194280 22207500 22209400 29.98 11.34
ENSLAFG00000013535-ENSLAFT00000013535 22354280 22367600 22369500 31.48 9.56
ENSLAFG00000013539-ENSLAFT00000013537 22414280 22414300 22415300 33.06 17.15
ENSLAFG00000005433-ENSLAFT00000005431 22474280 22482800 22483800 34.37 17.25
ENSLAFG00000000107-ENSLAFT00000000106 22794280 22794300 22795300 31.54 15.99
ENSLAFG00000006861-ENSLAFT00000006860 30194280 30212500 30214200 34.09 19.58
ENSLAFG00000009638-ENSLAFT00000009636 30334280 30343000 30344400 34.28 18.39
ENSLAFG00000022150-ENSLAFT00000021505 30354280 30360800 30362700 29.69 6.64
ENSLAFG00000009061-ENSLAFT00000009061 30494280 30499200 30500300 32.65 6.70
ENSLAFG00000000263-ENSLAFT00000000264 30594280 30601300 30602300 30.73 12.54
ENSLAFG00000001836-ENSLAFT00000001836 30654280 30664500 30666700 29.55 17.05
ENSLAFG00000006284-ENSLAFT00000006285 30814280 30825800 30827600 34.38 20.24
ENSLAFG00000025992-ENSLAFT00000032463 30874280 30876400 30878100 29.24 14.57
ENSLAFG00000008952-ENSLAFT00000008952 31114280 31116600 31117700 27.22 1.19
ENSLAFG00000030162-ENSLAFT00000032295 31294280 31301000 31306000 29.71 15.67
ENSLAFG00000030162-ENSLAFT00000031350 31294280 31301000 31306000 29.71 15.67
ENSLAFG00000007106-ENSLAFT00000007110 31374280 31383300 31384700 24.78 4.70
ENSLAFG00000007130-ENSLAFT00000026856 31494280 31511800 31513000 34.25 20.35
ENSLAFG00000007130-ENSLAFT00000007130 31494280 31511800 31513000 34.25 20.35
ENSLAFG00000028527-ENSLAFT00000030325 31634280 31636500 31638200 27.87 14.70
ENSLAFG00000010406-ENSLAFT00000010409 31654280 31665300 31666300 32.16 14.67
ENSLAFG00000010415-ENSLAFT00000010416 31674280 31676400 31677400 31.34 15.98
ENSLAFG00000014599-ENSLAFT00000014601 31734280 31752500 31754200 29.59 17.64
ENSLAFG00000014609-ENSLAFT00000032511 31854280 31858700 31862900 28.14 16.60
ENSLAFG00000014609-ENSLAFT00000014608 31854280 31858700 31862900 28.14 16.60
ENSLAFG00000021739-ENSLAFT00000022769 32814280 32825900 32829900 32.10 19.01
ENSLAFG00000020684-ENSLAFT00000020497 32814280 32825900 32829900 32.10 19.01
ENSLAFG00000017476-ENSLAFT00000027259 34994280 34994300 34995300 31.62 17.36
ENSLAFG00000017476-ENSLAFT00000017488 34994280 34994300 34995300 31.62 17.36
ENSLAFG00000016344-ENSLAFT00000016344 35734280 35735100 35736200 32.31 15.82
ENSLAFG00000007569-ENSLAFT00000007579 36834280 36844600 36845600 33.38 4.13
ENSLAFG00000009207-ENSLAFT00000009210 37014280 37021400 37022500 34.13 20.43
ENSLAFG00000015390-ENSLAFT00000015397 37754280 37756100 37757300 32.13 17.16
ENSLAFG00000004266-ENSLAFT00000027264 37874280 37890900 37891900 34.02 12.48
ENSLAFG00000023216-ENSLAFT00000036648 38074280 38093100 38094100 32.82 18.34
ENSLAFG00000023216-ENSLAFT00000021767 38074280 38093100 38094100 32.82 18.34
ENSLAFG00000022801-ENSLAFT00000022880 38094280 38103000 38104700 33.92 10.15
ENSLAFG00000008461-ENSLAFT00000008460 38294280 38306800 38312200 32.49 9.17
ENSLAFG00000008463-ENSLAFT00000008461 38454280 38467800 38468900 30.53 17.39
ENSLAFG00000031308-ENSLAFT00000031697 38494280 38512800 38513800 33.13 19.37
ENSLAFG00000032556-ENSLAFT00000034887 38654280 38668000 38669200 31.34 17.90
ENSLAFG00000002783-ENSLAFT00000002783 40874280 40885300 40887300 32.90 19.05
ENSLAFG00000003211-ENSLAFT00000003210 42654280 42657000 42660900 32.72 13.67
ENSLAFG00000031916-ENSLAFT00000026525 43254280 43270300 43271300 33.24 16.19
ENSLAFG00000004383-ENSLAFT00000004383 44194280 44200300 44201300 31.78 11.46
ENSLAFG00000015586-ENSLAFT00000015584 44254280 44273200 44274200 32.96 9.60
ENSLAFG00000013100-ENSLAFT00000013100 44394280 44397600 44398600 32.19 19.16
ENSLAFG00000013109-ENSLAFT00000013108 44434280 44452800 44454000 34.40 8.82
ENSLAFG00000013907-ENSLAFT00000013910 44574280 44590100 44591800 31.96 3.70
ENSLAFG00000014112-ENSLAFT00000014109 47034280 47039200 47040900 33.35 19.47
ENSLAFG00000008543-ENSLAFT00000027715 47114280 47126500 47127500 33.21 9.21
ENSLAFG00000008543-ENSLAFT00000008543 47114280 47126500 47127500 33.21 9.21
ENSLAFG00000005149-ENSLAFT00000005150 47494280 47502500 47503600 33.41 14.57
ENSLAFG00000032427-ENSLAFT00000037081 47734280 47749200 47750200 31.29 13.02
ENSLAFG00000011011-ENSLAFT00000011011 48574280 48578100 48581900 29.43 10.36
ENSLAFG00000002037-ENSLAFT00000002037 49534280 49537300 49538500 33.09 2.29
ENSLAFG00000012537-ENSLAFT00000031281 49554280 49561100 49563300 30.17 8.40
ENSLAFG00000012537-ENSLAFT00000012534 49554280 49561100 49563300 30.17 8.40
ENSLAFG00000013841-ENSLAFT00000028098 50214280 50226900 50228000 34.14 9.35
ENSLAFG00000013841-ENSLAFT00000013837 50214280 50226900 50228000 34.14 9.35
ENSLAFG00000023364-ENSLAFT00000022291 50234280 50239900 50241100 34.20 5.96
ENSLAFG00000013042-ENSLAFT00000013050 50394280 50401400 50403500 34.44 19.48
ENSLAFG00000009143-ENSLAFT00000009144 50594280 50609200 50610900 30.31 15.15
ENSLAFG00000009143-ENSLAFT00000032237 50594280 50609200 50610900 30.31 15.15
ENSLAFG00000025902-ENSLAFT00000035277 51054280 51063400 51067300 30.73 14.29
ENSLAFG00000013561-ENSLAFT00000013562 51114280 51128000 51130500 28.57 8.56
ENSLAFG00000018664-ENSLAFT00000018664 51374280 51377200 51378400 30.12 9.66
ENSLAFG00000018665-ENSLAFT00000018666 51394280 51395500 51396600 32.31 15.37
ENSLAFG00000018664-ENSLAFT00000018664 51394280 51395500 51396600 32.31 15.37
ENSLAFG00000004051-ENSLAFT00000027140 51994280 51996200 51997200 30.72 15.83
ENSLAFG00000004051-ENSLAFT00000004053 51994280 51996200 51997200 30.72 15.83
ENSLAFG00000016621-ENSLAFT00000016620 52034280 52046800 52047800 26.78 9.92
ENSLAFG00000018190-ENSLAFT00000018191 52114280 52130000 52132100 25.69 12.26
ENSLAFG00000018198-ENSLAFT00000037540 52114280 52130000 52132100 25.69 12.26
ENSLAFG00000018198-ENSLAFT00000018197 52114280 52130000 52132100 25.69 12.26
ENSLAFG00000001352-ENSLAFT00000001352 52274280 52280400 52281400 31.18 12.40
ENSLAFG00000031677-ENSLAFT00000028846 52314280 52317700 52319500 31.18 11.03
ENSLAFG00000004204-ENSLAFT00000004206 56134280 56138100 56139100 30.53 7.08
ENSLAFG00000005287-ENSLAFT00000005287 56434280 56450100 56451100 29.78 10.24
ENSLAFG00000002137-ENSLAFT00000002137 57014280 57029500 57030500 31.69 13.62
ENSLAFG00000001654-ENSLAFT00000001654 58474280 58491900 58493200 32.39 13.96
ENSLAFG00000016121-ENSLAFT00000031692 60334280 60347300 60348300 30.41 9.29
ENSLAFG00000001385-ENSLAFT00000001387 61154280 61169700 61170700 30.61 14.04
ENSLAFG00000020816-ENSLAFT00000020868 61234280 61243600 61244800 32.32 14.73
ENSLAFG00000020816-ENSLAFT00000032464 61234280 61243600 61244800 32.32 14.73
ENSLAFG00000031767-ENSLAFT00000035592 64014280 64020100 64027300 32.61 15.37
ENSLAFG00000010417-ENSLAFT00000010413 65134280 65148300 65150400 32.21 11.25
ENSLAFG00000010417-ENSLAFT00000027984 65134280 65148300 65150400 32.21 11.25
ENSLAFG00000029843-ENSLAFT00000031105 65394280 65412900 65414200 26.63 7.84
ENSLAFG00000029843-ENSLAFT00000028705 65394280 65412900 65414200 26.63 7.84
ENSLAFG00000010193-ENSLAFT00000010189 68514280 68517600 68519000 31.38 2.50
ENSLAFG00000014165-ENSLAFT00000014162 69814280 69825800 69826800 33.50 10.35
ENSLAFG00000015906-ENSLAFT00000015902 76254280 76259500 76260500 35.32 5.41
ENSLAFG00000009239-ENSLAFT00000027072 77234280 77238400 77239700 30.53 3.27
ENSLAFG00000003032-ENSLAFT00000030769 77494280 77501700 77503700 31.15 10.17
ENSLAFG00000003031-ENSLAFT00000003030 77494280 77501700 77503700 31.15 10.17
ENSLAFG00000012095-ENSLAFT00000012096 77994280 78010400 78012200 32.97 1.97
ENSLAFG00000016002-ENSLAFT00000015998 1041006 1049800 1050900 29.41 9.01
ENSLAFG00000002105-ENSLAFT00000002106 2061006 2077300 2078300 30.31 14.74
ENSLAFG00000006851-ENSLAFT00000006851 4141006 4157000 4158000 31.95 12.57
ENSLAFG00000022308-ENSLAFT00000022397 4781006 4787200 4789000 32.11 9.99
ENSLAFG00000016500-ENSLAFT00000016506 4941006 4948800 4951600 29.55 12.98
ENSLAFG00000016500-ENSLAFT00000029246 4941006 4948800 4951600 29.55 12.98
ENSLAFG00000016500-ENSLAFT00000016506 4961006 4969900 4970900 32.71 10.99
ENSLAFG00000005152-ENSLAFT00000005151 5121006 5127600 5128600 35.57 16.86
ENSLAFG00000012716-ENSLAFT00000012718 5201006 5214900 5215900 31.15 15.92
ENSLAFG00000012725-ENSLAFT00000012725 5241006 5256700 5257700 34.93 14.29
ENSLAFG00000012549-ENSLAFT00000028360 5681006 5685100 5688300 32.35 16.20
ENSLAFG00000012549-ENSLAFT00000012560 5681006 5685100 5688300 32.35 16.20
ENSLAFG00000012568-ENSLAFT00000012567 5941006 5951200 5952300 30.27 14.75
ENSLAFG00000017697-ENSLAFT00000028408 6061006 6061400 6062400 31.85 10.46
ENSLAFG00000017697-ENSLAFT00000017697 6061006 6061400 6062400 31.85 10.46
ENSLAFG00000015043-ENSLAFT00000015040 6221006 6236500 6237500 30.00 8.47
ENSLAFG00000027884-ENSLAFT00000031390 6581006 6594400 6595400 32.66 15.66
ENSLAFG00000018446-ENSLAFT00000031872 7441006 7442500 7443500 31.30 6.64
ENSLAFG00000018446-ENSLAFT00000018448 7441006 7442500 7443500 31.30 6.64
ENSLAFG00000031964-ENSLAFT00000036759 7741006 7751800 7754000 32.72 19.19
ENSLAFG00000027913-ENSLAFT00000035145 8001006 8017200 8018200 31.64 18.98
ENSLAFG00000027913-ENSLAFT00000034495 8001006 8017200 8018200 31.64 18.98
ENSLAFG00000010379-ENSLAFT00000010380 8881006 8890500 8891500 32.84 12.48
ENSLAFG00000010379-ENSLAFT00000030982 8881006 8890500 8891500 32.84 12.48
ENSLAFG00000017031-ENSLAFT00000017028 9101006 9107400 9108700 32.58 19.48
ENSLAFG00000017033-ENSLAFT00000017038 9121006 9125000 9126100 34.43 14.38
ENSLAFG00000017033-ENSLAFT00000026333 9121006 9125000 9126100 34.43 14.38
ENSLAFG00000017033-ENSLAFT00000017038 9141006 9158400 9159400 30.04 5.77
ENSLAFG00000017033-ENSLAFT00000026333 9141006 9158400 9159400 30.04 5.77
ENSLAFG00000023023-ENSLAFT00000022117 9981006 9989600 9990600 30.18 5.56
ENSLAFG00000023023-ENSLAFT00000035136 9981006 9989600 9990600 30.18 5.56
ENSLAFG00000030908-ENSLAFT00000035461 10281006 10285300 10286400 32.17 8.41
ENSLAFG00000014764-ENSLAFT00000033603 11581006 11583200 11584200 31.70 11.51
ENSLAFG00000014764-ENSLAFT00000029227 11581006 11583200 11584200 31.70 11.51
ENSLAFG00000014764-ENSLAFT00000014763 11581006 11583200 11584200 31.70 11.51
ENSLAFG00000004569-ENSLAFT00000004566 11781006 11793900 11794900 33.92 8.85
ENSLAFG00000018712-ENSLAFT00000018712 11901006 11914100 11915300 29.87 15.96
ENSLAFG00000016266-ENSLAFT00000025757 12121006 12128000 12129000 34.09 18.50
ENSLAFG00000016266-ENSLAFT00000016264 12121006 12128000 12129000 34.09 18.50
ENSLAFG00000003738-ENSLAFT00000027368 12721006 12726900 12727900 30.91 17.12
ENSLAFG00000003738-ENSLAFT00000003737 12721006 12726900 12727900 30.91 17.12
ENSLAFG00000003738-ENSLAFT00000027368 12741006 12750700 12751700 31.44 15.06
ENSLAFG00000003738-ENSLAFT00000003737 12741006 12750700 12751700 31.44 15.06
ENSLAFG00000007103-ENSLAFT00000007106 13641006 13642600 13644700 33.79 18.62
ENSLAFG00000007103-ENSLAFT00000037189 13641006 13642600 13644700 33.79 18.62
ENSLAFG00000009828-ENSLAFT00000009825 16101006 16117900 16119900 33.23 5.46
ENSLAFG00000011042-ENSLAFT00000028107 18741006 18751000 18752400 30.22 5.19
ENSLAFG00000004290-ENSLAFT00000004290 21001006 21008800 21013300 35.06 17.61
ENSLAFG00000004290-ENSLAFT00000004290 21101006 21119500 21120500 31.57 5.57
ENSLAFG00000016319-ENSLAFT00000016317 22361006 22377700 22379000 32.84 7.93
ENSLAFG00000016307-ENSLAFT00000016309 22421006 22421000 22422300 31.54 16.93
ENSLAFG00000014039-ENSLAFT00000014040 22641006 22651900 22652900 32.29 7.84
ENSLAFG00000014033-ENSLAFT00000014033 22701006 22718700 22719700 32.48 13.30
ENSLAFG00000007964-ENSLAFT00000007962 22921006 22939900 22940900 33.01 17.39
ENSLAFG00000007964-ENSLAFT00000007962 22941006 22941000 22942000 34.01 7.94
ENSLAFG00000028347-ENSLAFT00000029090 22981006 22988200 22991300 27.80 15.75
ENSLAFG00000028347-ENSLAFT00000034357 22981006 22988200 22991300 27.80 15.75
ENSLAFG00000011806-ENSLAFT00000011809 23301006 23302400 23303800 32.47 12.15
ENSLAFG00000013701-ENSLAFT00000013702 23721006 23723400 23724400 32.54 17.44
ENSLAFG00000004577-ENSLAFT00000004578 24081006 24088000 24090000 31.19 10.58
ENSLAFG00000010708-ENSLAFT00000010708 24281006 24288200 24289200 32.20 11.39
ENSLAFG00000000418-ENSLAFT00000000419 24741006 24744400 24745400 34.49 12.66
ENSLAFG00000000418-ENSLAFT00000000419 24841006 24847400 24848600 31.56 18.78
ENSLAFG00000000418-ENSLAFT00000032848 24841006 24847400 24848600 31.56 18.78
ENSLAFG00000000979-ENSLAFT00000000979 25321006 25333600 25334600 31.77 17.22
ENSLAFG00000015655-ENSLAFT00000015657 29321006 29328400 29332300 31.67 15.17
ENSLAFG00000015191-ENSLAFT00000015189 37761006 37768400 37769700 29.74 15.84
ENSLAFG00000015191-ENSLAFT00000031428 37761006 37768400 37769700 29.74 15.84
ENSLAFG00000007082-ENSLAFT00000007080 41821006 41826900 41827900 29.76 17.05
ENSLAFG00000007316-ENSLAFT00000007319 48221006 48229900 48230900 31.42 12.25
ENSLAFG00000005344-ENSLAFT00000005345 53901006 53908200 53909300 31.47 9.90
ENSLAFG00000017581-ENSLAFT00000017579 60601006 60617300 60619500 30.81 14.70
ENSLAFG00000032333-ENSLAFT00000032646 3432652 3438100 3440000 31.31 9.71
ENSLAFG00000014803-ENSLAFT00000014802 8272652 8275700 8276900 31.83 8.41
ENSLAFG00000030581-ENSLAFT00000031088 8612652 8616600 8617600 31.41 12.93
ENSLAFG00000005660-ENSLAFT00000005660 16352652 16365300 16366600 31.33 17.30
ENSLAFG00000005329-ENSLAFT00000031682 16692652 16698700 16699700 30.40 13.38
ENSLAFG00000005329-ENSLAFT00000005336 16692652 16698700 16699700 30.40 13.38
ENSLAFG00000014109-ENSLAFT00000014106 19192652 19200300 19201300 32.84 15.37
ENSLAFG00000013209-ENSLAFT00000013209 19632652 19645500 19647000 31.67 6.17
ENSLAFG00000008003-ENSLAFT00000026128 19892652 19909700 19911400 33.01 17.00
ENSLAFG00000016547-ENSLAFT00000034967 20352652 20354300 20355500 32.16 5.50
ENSLAFG00000016547-ENSLAFT00000016557 20352652 20354300 20355500 32.16 5.50
ENSLAFG00000000348-ENSLAFT00000000348 20912652 20912700 20913700 30.11 17.10
ENSLAFG00000009241-ENSLAFT00000035602 21792652 21804600 21806200 30.20 1.04
ENSLAFG00000009241-ENSLAFT00000009242 21792652 21804600 21806200 30.20 1.04
ENSLAFG00000004450-ENSLAFT00000004448 22532652 22548500 22550400 34.70 13.35
ENSLAFG00000004438-ENSLAFT00000004439 23012652 23025600 23026600 33.19 13.39
ENSLAFG00000015365-ENSLAFT00000015363 23192652 23209300 23210400 32.14 13.18
ENSLAFG00000015360-ENSLAFT00000015359 23552652 23559800 23561600 29.81 4.33
ENSLAFG00000009319-ENSLAFT00000009318 23632652 23638600 23639600 34.63 12.35
ENSLAFG00000012811-ENSLAFT00000012812 23932652 23939800 23941100 32.06 15.00
ENSLAFG00000015286-ENSLAFT00000029041 24272652 24289600 24290900 27.33 4.78
ENSLAFG00000015286-ENSLAFT00000015286 24272652 24289600 24290900 27.33 4.78
ENSLAFG00000005345-ENSLAFT00000005348 24632652 24650000 24651100 32.83 7.81
ENSLAFG00000005341-ENSLAFT00000005340 24772652 24780800 24781800 31.84 13.67
ENSLAFG00000006835-ENSLAFT00000035903 24952652 24959600 24964900 31.41 12.46
ENSLAFG00000006835-ENSLAFT00000006835 24952652 24959600 24964900 31.41 12.46
ENSLAFG00000011546-ENSLAFT00000011548 26952652 26961000 26962000 32.29 18.34
ENSLAFG00000006150-ENSLAFT00000026772 28072652 28082000 28083000 30.53 8.44
ENSLAFG00000006150-ENSLAFT00000006152 28072652 28082000 28083000 30.53 8.44
ENSLAFG00000015518-ENSLAFT00000015535 28912652 28925700 28926700 34.16 19.96
ENSLAFG00000016496-ENSLAFT00000016492 29332652 29334400 29335400 31.69 9.94
ENSLAFG00000004367-ENSLAFT00000004368 30272652 30286400 30287400 32.42 3.22
ENSLAFG00000030535-ENSLAFT00000027065 30732652 30737000 30738100 32.43 12.87
ENSLAFG00000004298-ENSLAFT00000004299 32072652 32085800 32087300 31.84 3.34
ENSLAFG00000002100-ENSLAFT00000002101 32672652 32680100 32681100 33.77 17.75
ENSLAFG00000032759-ENSLAFT00000029443 32732652 32742500 32748000 30.65 12.41
ENSLAFG00000011807-ENSLAFT00000011804 33072652 33073600 33074800 32.66 10.07
ENSLAFG00000018157-ENSLAFT00000018158 33252652 33254300 33257400 33.38 13.70
ENSLAFG00000025932-ENSLAFT00000031458 33372652 33391600 33392600 32.54 6.47
ENSLAFG00000022053-ENSLAFT00000022900 33412652 33429000 33430900 32.68 18.01
ENSLAFG00000006615-ENSLAFT00000006615 33412652 33429000 33430900 32.68 18.01
ENSLAFG00000022053-ENSLAFT00000034657 33412652 33429000 33430900 32.68 18.01
ENSLAFG00000022053-ENSLAFT00000033096 33412652 33429000 33430900 32.68 18.01
ENSLAFG00000027305-ENSLAFT00000037205 33532652 33543700 33545800 31.77 4.58
ENSLAFG00000006692-ENSLAFT00000037401 33672652 33677700 33678700 33.03 8.03
ENSLAFG00000020699-ENSLAFT00000020716 34992652 34997100 34998200 32.25 18.92
ENSLAFG00000020699-ENSLAFT00000025943 34992652 34997100 34998200 32.25 18.92
ENSLAFG00000022724-ENSLAFT00000022322 35172652 35175700 35176700 33.68 18.48
ENSLAFG00000022724-ENSLAFT00000025896 35172652 35175700 35176700 33.68 18.48
ENSLAFG00000001764-ENSLAFT00000001767 35612652 35621900 35623500 31.47 2.06
ENSLAFG00000011492-ENSLAFT00000011493 36492652 36503900 36505100 32.84 12.16
ENSLAFG00000011394-ENSLAFT00000011408 36792652 36800000 36801100 31.16 5.25
ENSLAFG00000032672-ENSLAFT00000033996 36952652 36964000 36967100 29.96 7.63
ENSLAFG00000015499-ENSLAFT00000015498 37532652 37547800 37548800 32.86 11.95
ENSLAFG00000006718-ENSLAFT00000006716 37852652 37856800 37859200 31.85 17.26
ENSLAFG00000006723-ENSLAFT00000006725 37912652 37923100 37924100 32.38 9.76
ENSLAFG00000006723-ENSLAFT00000026182 37912652 37923100 37924100 32.38 9.76
ENSLAFG00000015071-ENSLAFT00000015089 38232652 38243600 38244700 31.20 15.62
ENSLAFG00000015071-ENSLAFT00000030930 38232652 38243600 38244700 31.20 15.62
ENSLAFG00000001415-ENSLAFT00000001416 38552652 38552700 38553900 30.37 1.61
ENSLAFG00000001418-ENSLAFT00000001418 38672652 38689600 38690800 32.36 15.36
ENSLAFG00000020561-ENSLAFT00000020871 38872652 38877900 38878900 31.35 13.38
ENSLAFG00000014233-ENSLAFT00000014235 39092652 39110100 39111300 33.05 12.48
ENSLAFG00000001045-ENSLAFT00000001048 42732652 42732700 42734500 33.13 11.54
ENSLAFG00000001045-ENSLAFT00000001048 42852652 42859200 42860700 31.57 9.15
ENSLAFG00000005727-ENSLAFT00000005726 44152652 44159200 44160200 30.17 14.25
ENSLAFG00000030313-ENSLAFT00000033086 44532652 44549300 44550300 34.06 15.49
ENSLAFG00000015925-ENSLAFT00000015925 45092652 45111600 45112600 33.32 9.32
ENSLAFG00000015299-ENSLAFT00000015305 47252652 47265400 47272200 29.02 15.14
ENSLAFG00000015299-ENSLAFT00000020830 47252652 47265400 47272200 29.02 15.14
ENSLAFG00000021377-ENSLAFT00000021981 47532652 47543300 47545200 31.15 7.30
ENSLAFG00000021377-ENSLAFT00000034393 47532652 47543300 47545200 31.15 7.30
ENSLAFG00000016491-ENSLAFT00000016495 47792652 47795600 47799600 33.21 16.25
ENSLAFG00000015061-ENSLAFT00000015065 49212652 49219800 49220800 31.45 14.66
ENSLAFG00000001357-ENSLAFT00000001357 49372652 49375900 49377500 33.82 17.92
ENSLAFG00000009243-ENSLAFT00000009243 49532652 49545200 49546200 32.17 18.60
ENSLAFG00000011453-ENSLAFT00000011455 50312652 50327300 50329900 32.61 12.11
ENSLAFG00000022623-ENSLAFT00000021569 50892652 50905800 50906800 31.63 9.25
ENSLAFG00000009011-ENSLAFT00000029925 50952652 50957300 50958300 33.19 8.33
ENSLAFG00000002195-ENSLAFT00000002195 51172652 51173900 51175100 32.45 17.34
ENSLAFG00000002111-ENSLAFT00000002111 51212652 51227600 51228600 31.61 10.77
ENSLAFG00000002110-ENSLAFT00000002110 51232652 51241600 51243000 33.45 15.10
ENSLAFG00000005787-ENSLAFT00000005785 52512652 52523100 52525000 32.35 17.43
ENSLAFG00000013154-ENSLAFT00000032569 52732652 52732700 52734000 32.42 3.32
ENSLAFG00000013154-ENSLAFT00000013155 52732652 52732700 52734000 32.42 3.32
ENSLAFG00000014819-ENSLAFT00000014818 52792652 52798000 52799000 34.46 6.67
ENSLAFG00000000621-ENSLAFT00000000621 53092652 53095900 53096900 32.30 13.86
ENSLAFG00000001457-ENSLAFT00000001458 53472652 53473200 53474200 30.77 13.63
ENSLAFG00000011671-ENSLAFT00000011669 53652652 53658200 53660000 33.13 16.34
ENSLAFG00000005120-ENSLAFT00000005121 53672652 53688200 53690600 34.58 6.74
ENSLAFG00000003450-ENSLAFT00000031313 54372652 54386400 54387700 31.90 11.73
ENSLAFG00000003450-ENSLAFT00000003450 54372652 54386400 54387700 31.90 11.73
ENSLAFG00000023331-ENSLAFT00000028674 54452652 54454400 54455400 33.02 19.51
ENSLAFG00000015995-ENSLAFT00000015996 54592652 54606600 54612600 30.93 12.52
ENSLAFG00000015995-ENSLAFT00000037339 54592652 54606600 54612600 30.93 12.52
ENSLAFG00000015813-ENSLAFT00000015808 4547838 4557700 4559200 27.44 10.16
ENSLAFG00000006614-ENSLAFT00000006614 5127838 5139400 5145000 34.85 19.50
ENSLAFG00000027349-ENSLAFT00000028232 5287838 5288500 5295500 33.38 18.74
ENSLAFG00000006592-ENSLAFT00000006601 5627838 5628700 5629700 33.19 14.70
ENSLAFG00000006592-ENSLAFT00000026655 5627838 5628700 5629700 33.19 14.70
ENSLAFG00000031327-ENSLAFT00000034054 8107838 8112500 8113500 33.83 12.96
ENSLAFG00000031327-ENSLAFT00000025461 8107838 8112500 8113500 33.83 12.96
ENSLAFG00000018572-ENSLAFT00000018574 8247838 8257900 8259000 30.38 6.28
ENSLAFG00000018572-ENSLAFT00000032198 8247838 8257900 8259000 30.38 6.28
ENSLAFG00000018572-ENSLAFT00000032198 8287838 8293300 8294300 29.84 12.24
ENSLAFG00000016142-ENSLAFT00000016152 8327838 8333900 8335000 31.23 15.57
ENSLAFG00000003165-ENSLAFT00000033347 8427838 8444700 8445900 33.00 18.23
ENSLAFG00000003165-ENSLAFT00000003164 8427838 8444700 8445900 33.00 18.23
ENSLAFG00000003161-ENSLAFT00000029741 8487838 8495400 8496400 32.53 16.84
ENSLAFG00000003161-ENSLAFT00000003162 8487838 8495400 8496400 32.53 16.84
ENSLAFG00000000786-ENSLAFT00000000788 8867838 8878700 8879700 31.22 16.74
ENSLAFG00000008154-ENSLAFT00000008153 8927838 8935300 8936300 31.91 16.19
ENSLAFG00000003564-ENSLAFT00000003564 9307838 9315600 9316700 31.05 10.98
ENSLAFG00000028456-ENSLAFT00000030516 9767838 9770700 9776000 36.29 19.92
ENSLAFG00000001725-ENSLAFT00000034672 10227838 10236900 10237900 32.94 13.58
ENSLAFG00000001725-ENSLAFT00000001725 10227838 10236900 10237900 32.94 13.58
ENSLAFG00000001725-ENSLAFT00000034672 10267838 10285000 10286000 32.14 10.12
ENSLAFG00000001725-ENSLAFT00000001725 10267838 10285000 10286000 32.14 10.12
ENSLAFG00000012575-ENSLAFT00000012584 10787838 10805400 10806400 34.03 2.24
ENSLAFG00000026634-ENSLAFT00000025411 15567838 15584800 15587700 32.45 7.45
ENSLAFG00000006895-ENSLAFT00000006895 15747838 15756000 15757000 33.67 15.46
ENSLAFG00000006895-ENSLAFT00000031891 15747838 15756000 15757000 33.67 15.46
ENSLAFG00000029939-ENSLAFT00000025669 15847838 15864300 15865500 32.99 16.78
ENSLAFG00000029939-ENSLAFT00000034557 15847838 15864300 15865500 32.99 16.78
ENSLAFG00000029939-ENSLAFT00000026565 15847838 15864300 15865500 32.99 16.78
ENSLAFG00000015508-ENSLAFT00000015510 16267838 16282700 16283700 33.36 19.08
ENSLAFG00000015506-ENSLAFT00000035133 16347838 16352700 16353700 32.61 14.35
ENSLAFG00000009680-ENSLAFT00000031894 16587838 16604400 16606500 30.78 16.12
ENSLAFG00000009680-ENSLAFT00000009680 16587838 16604400 16606500 30.78 16.12
ENSLAFG00000003327-ENSLAFT00000003327 17387838 17393500 17394500 32.39 14.71
ENSLAFG00000023111-ENSLAFT00000035933 17907838 17926600 17927700 32.86 16.26
ENSLAFG00000023111-ENSLAFT00000022451 17907838 17926600 17927700 32.86 16.26
ENSLAFG00000000280-ENSLAFT00000000279 18047838 18054300 18055300 31.97 19.15
ENSLAFG00000000280-ENSLAFT00000036593 18047838 18054300 18055300 31.97 19.15
ENSLAFG00000000280-ENSLAFT00000000279 18107838 18111100 18112500 32.65 14.96
ENSLAFG00000000280-ENSLAFT00000036593 18107838 18111100 18112500 32.65 14.96
ENSLAFG00000010357-ENSLAFT00000010355 18587838 18588000 18589400 29.51 14.56
ENSLAFG00000010393-ENSLAFT00000010391 18787838 18805800 18806800 31.92 12.92
ENSLAFG00000010393-ENSLAFT00000032611 18787838 18805800 18806800 31.92 12.92
ENSLAFG00000031944-ENSLAFT00000034988 18867838 18875600 18879500 32.38 17.87
ENSLAFG00000002824-ENSLAFT00000002824 19347838 19362200 19363200 30.73 14.00
ENSLAFG00000028073-ENSLAFT00000036164 19727838 19740200 19747000 34.31 18.33
ENSLAFG00000028073-ENSLAFT00000026519 19727838 19740200 19747000 34.31 18.33
ENSLAFG00000017870-ENSLAFT00000017873 19767838 19781500 19782500 32.65 13.47
ENSLAFG00000027645-ENSLAFT00000035609 19887838 19898900 19900800 32.17 12.14
ENSLAFG00000028026-ENSLAFT00000031721 20107838 20119400 20127000 33.38 12.11
ENSLAFG00000028026-ENSLAFT00000030063 20107838 20119400 20127000 33.38 12.11
ENSLAFG00000018114-ENSLAFT00000018111 20827838 20836400 20837400 30.72 9.06
ENSLAFG00000018114-ENSLAFT00000034940 20827838 20836400 20837400 30.72 9.06
ENSLAFG00000018104-ENSLAFT00000018104 20847838 20859700 20860800 25.35 10.80
ENSLAFG00000018088-ENSLAFT00000018092 21027838 21041800 21042800 33.45 12.59
ENSLAFG00000018176-ENSLAFT00000018178 21487838 21493500 21494700 32.29 17.42
ENSLAFG00000008789-ENSLAFT00000008789 21767838 21775100 21776100 34.34 8.22
ENSLAFG00000011161-ENSLAFT00000029537 22347838 22365800 22367300 34.50 19.29
ENSLAFG00000011161-ENSLAFT00000011162 22347838 22365800 22367300 34.50 19.29
ENSLAFG00000011157-ENSLAFT00000033763 22407838 22419400 22421100 32.33 12.49
ENSLAFG00000011157-ENSLAFT00000011158 22407838 22419400 22421100 32.33 12.49
ENSLAFG00000013638-ENSLAFT00000013638 22527838 22543400 22545100 33.37 8.01
ENSLAFG00000030593-ENSLAFT00000032023 23307838 23323600 23324600 33.14 5.17
ENSLAFG00000027558-ENSLAFT00000027041 23407838 23423900 23426600 34.80 14.00
ENSLAFG00000001884-ENSLAFT00000025594 23507838 23522000 23523000 33.21 17.97
ENSLAFG00000001884-ENSLAFT00000025594 23567838 23581600 23584100 30.77 15.86
ENSLAFG00000001884-ENSLAFT00000027420 23567838 23581600 23584100 30.77 15.86
ENSLAFG00000001884-ENSLAFT00000001883 23567838 23581600 23584100 30.77 15.86
ENSLAFG00000030340-ENSLAFT00000036516 23647838 23653000 23656200 32.54 18.07
ENSLAFG00000030340-ENSLAFT00000027231 23647838 23653000 23656200 32.54 18.07
ENSLAFG00000030340-ENSLAFT00000036516 23667838 23667800 23669500 33.40 18.15
ENSLAFG00000030340-ENSLAFT00000027231 23667838 23667800 23669500 33.40 18.15
ENSLAFG00000006765-ENSLAFT00000006762 23887838 23898000 23899600 34.72 19.13
ENSLAFG00000023159-ENSLAFT00000021703 24167838 24177600 24178700 32.88 19.72
ENSLAFG00000001678-ENSLAFT00000001677 24487838 24503500 24504500 32.60 11.51
ENSLAFG00000013244-ENSLAFT00000013246 24907838 24921000 24925600 30.25 12.56
ENSLAFG00000027376-ENSLAFT00000034430 24967838 24981600 24984200 33.48 17.05
ENSLAFG00000003808-ENSLAFT00000028003 25507838 25524600 25526800 33.19 14.61
ENSLAFG00000003808-ENSLAFT00000003808 25507838 25524600 25526800 33.19 14.61
ENSLAFG00000001406-ENSLAFT00000001406 26227838 26231900 26233000 32.42 16.12
ENSLAFG00000006892-ENSLAFT00000006892 26307838 26312100 26316500 32.70 16.39
ENSLAFG00000006903-ENSLAFT00000036491 26387838 26393800 26396500 30.91 17.17
ENSLAFG00000006903-ENSLAFT00000006903 26387838 26393800 26396500 30.91 17.17
ENSLAFG00000006906-ENSLAFT00000006908 26387838 26393800 26396500 30.91 17.17
ENSLAFG00000007936-ENSLAFT00000007936 26567838 26581900 26585800 29.24 9.28
ENSLAFG00000007073-ENSLAFT00000007071 26607838 26609300 26612700 29.80 16.57
ENSLAFG00000030582-ENSLAFT00000028453 26727838 26738300 26741500 31.60 14.14
ENSLAFG00000009643-ENSLAFT00000009650 27007838 27007800 27009200 31.81 11.79
ENSLAFG00000009410-ENSLAFT00000009410 27367838 27374300 27384200 33.95 14.85
ENSLAFG00000022949-ENSLAFT00000021714 27367838 27374300 27384200 33.95 14.85
ENSLAFG00000003124-ENSLAFT00000003123 27487838 27498700 27500000 32.61 10.14
ENSLAFG00000006413-ENSLAFT00000006414 28727838 28744500 28745900 31.38 14.83
ENSLAFG00000006416-ENSLAFT00000006417 28747838 28756700 28757700 32.33 10.24
ENSLAFG00000028361-ENSLAFT00000037418 29387838 29399100 29402000 30.59 0.21
ENSLAFG00000002495-ENSLAFT00000002495 29467838 29484000 29485000 32.77 6.44
ENSLAFG00000026622-ENSLAFT00000033003 29507838 29516200 29517200 29.12 6.18
ENSLAFG00000013216-ENSLAFT00000013214 30267838 30283100 30286300 32.65 13.46
ENSLAFG00000002529-ENSLAFT00000002531 32387838 32395400 32396400 33.73 14.95
ENSLAFG00000002529-ENSLAFT00000029048 32387838 32395400 32396400 33.73 14.95
ENSLAFG00000018468-ENSLAFT00000033453 34527838 34531200 34534800 34.60 14.43
ENSLAFG00000018468-ENSLAFT00000018471 34527838 34531200 34534800 34.60 14.43
ENSLAFG00000009111-ENSLAFT00000009111 37587838 37603600 37606600 31.56 10.38
ENSLAFG00000022629-ENSLAFT00000025574 41547838 41565200 41567700 31.34 11.80
ENSLAFG00000022629-ENSLAFT00000037243 41547838 41565200 41567700 31.34 11.80
ENSLAFG00000022629-ENSLAFT00000022647 41547838 41565200 41567700 31.34 11.80
ENSLAFG00000022404-ENSLAFT00000032230 43027838 43027900 43028900 33.32 17.44
ENSLAFG00000022404-ENSLAFT00000021416 43027838 43027900 43028900 33.32 17.44
ENSLAFG00000015681-ENSLAFT00000015684 43127838 43137900 43140600 27.04 11.13
ENSLAFG00000010593-ENSLAFT00000010592 43547838 43549600 43551000 32.47 13.45
ENSLAFG00000010597-ENSLAFT00000010596 43627838 43639000 43640600 32.52 10.59
ENSLAFG00000010597-ENSLAFT00000035419 43627838 43639000 43640600 32.52 10.59
ENSLAFG00000028489-ENSLAFT00000029646 43727838 43743200 43744900 32.44 8.46
ENSLAFG00000015169-ENSLAFT00000032735 45987838 45992300 45993500 31.86 18.31
ENSLAFG00000015169-ENSLAFT00000015174 45987838 45992300 45993500 31.86 18.31
ENSLAFG00000004510-ENSLAFT00000004509 46047838 46048400 46049400 30.36 14.28
ENSLAFG00000011594-ENSLAFT00000011594 46487838 46489300 46496600 32.70 16.92
ENSLAFG00000014624-ENSLAFT00000014634 47807838 47812000 47813100 32.43 8.44
ENSLAFG00000014638-ENSLAFT00000014637 47887838 47904900 47906800 29.81 3.55
ENSLAFG00000026345-ENSLAFT00000032743 49707838 49719300 49723000 27.52 13.51
ENSLAFG00000026345-ENSLAFT00000029001 49707838 49719300 49723000 27.52 13.51
ENSLAFG00000032254-ENSLAFT00000037393 50307838 50309700 50311400 29.05 4.27
ENSLAFG00000015020-ENSLAFT00000015018 50987838 51001200 51002200 31.77 10.83
ENSLAFG00000011820-ENSLAFT00000011821 52607838 52609500 52614600 32.66 11.77
ENSLAFG00000011493-ENSLAFT00000011495 52767838 52779700 52781200 31.37 12.03
ENSLAFG00000018392-ENSLAFT00000018391 52847838 52862600 52864000 29.27 15.66
ENSLAFG00000029096-ENSLAFT00000036752 53127838 53128100 53130400 34.59 15.58
ENSLAFG00000012710-ENSLAFT00000012721 53407838 53414500 53415500 30.80 5.99
ENSLAFG00000015738-ENSLAFT00000015737 53627838 53646100 53647600 32.54 15.98
ENSLAFG00000015491-ENSLAFT00000015492 3966615 3978500 3980100 30.85 7.20
ENSLAFG00000006300-ENSLAFT00000035291 7606615 7607800 7608800 32.55 16.20
ENSLAFG00000006300-ENSLAFT00000006301 7606615 7607800 7608800 32.55 16.20
ENSLAFG00000032470-ENSLAFT00000034734 7646615 7658500 7659500 31.12 18.29
ENSLAFG00000013667-ENSLAFT00000013667 13446615 13447000 13448000 30.54 12.01
ENSLAFG00000032477-ENSLAFT00000026721 14206615 14220200 14221700 31.96 12.59
ENSLAFG00000002273-ENSLAFT00000002277 14926615 14930300 14931700 32.25 18.79
ENSLAFG00000002273-ENSLAFT00000028587 14926615 14930300 14931700 32.25 18.79
ENSLAFG00000003785-ENSLAFT00000003784 18206615 18207800 18208900 31.42 10.56
ENSLAFG00000003788-ENSLAFT00000003788 18406615 18416300 18417300 31.76 15.79
ENSLAFG00000013996-ENSLAFT00000013997 19706615 19724900 19725900 32.24 9.36
ENSLAFG00000012617-ENSLAFT00000033262 20126615 20127200 20129000 31.38 16.24
ENSLAFG00000012617-ENSLAFT00000012616 20126615 20127200 20129000 31.38 16.24
ENSLAFG00000026852-ENSLAFT00000028412 20366615 20367800 20370500 31.36 3.16
ENSLAFG00000001141-ENSLAFT00000001141 21226615 21235400 21237000 31.59 3.54
ENSLAFG00000014326-ENSLAFT00000014325 23506615 23516900 23518000 33.44 13.05
ENSLAFG00000021468-ENSLAFT00000021729 23986615 24004800 24005800 31.04 7.60
ENSLAFG00000021468-ENSLAFT00000035125 23986615 24004800 24005800 31.04 7.60
ENSLAFG00000001167-ENSLAFT00000001167 24206615 24213000 24214700 30.43 6.56
ENSLAFG00000001169-ENSLAFT00000001169 24386615 24395800 24397100 32.06 2.63
ENSLAFG00000001169-ENSLAFT00000001169 24406615 24418800 24419800 28.12 1.63
ENSLAFG00000018403-ENSLAFT00000018405 24966615 24972700 24974000 26.55 5.54
ENSLAFG00000012847-ENSLAFT00000012845 25286615 25286900 25287900 28.01 8.47
ENSLAFG00000018139-ENSLAFT00000018140 25426615 25441900 25442900 32.46 16.86
ENSLAFG00000003408-ENSLAFT00000028520 25486615 25494100 25498600 27.63 12.61
ENSLAFG00000003408-ENSLAFT00000029840 25486615 25494100 25498600 27.63 12.61
ENSLAFG00000003408-ENSLAFT00000018725 25486615 25494100 25498600 27.63 12.61
ENSLAFG00000032009-ENSLAFT00000034403 26386615 26400700 26401700 33.11 14.87
ENSLAFG00000015708-ENSLAFT00000015706 3583035 3596700 3600600 34.92 17.82
ENSLAFG00000000734-ENSLAFT00000000734 3583035 3596700 3600600 34.92 17.82
ENSLAFG00000000734-ENSLAFT00000034715 3583035 3596700 3600600 34.92 17.82
ENSLAFG00000006847-ENSLAFT00000006847 3603035 3611100 3612500 28.04 5.21
ENSLAFG00000006863-ENSLAFT00000006863 3663035 3670800 3672400 28.74 5.73
ENSLAFG00000002593-ENSLAFT00000002592 3703035 3707400 3713000 33.93 19.91
ENSLAFG00000027653-ENSLAFT00000036830 4163035 4179800 4182100 26.79 6.66
ENSLAFG00000027653-ENSLAFT00000032730 4163035 4179800 4182100 26.79 6.66
ENSLAFG00000021502-ENSLAFT00000022915 4203035 4213800 4214800 29.71 11.40
ENSLAFG00000021502-ENSLAFT00000022915 4223035 4225800 4231500 28.76 7.61
ENSLAFG00000015367-ENSLAFT00000036927 4563035 4581900 4582900 32.83 14.48
ENSLAFG00000015367-ENSLAFT00000027930 4563035 4581900 4582900 32.83 14.48
ENSLAFG00000015367-ENSLAFT00000015368 4563035 4581900 4582900 32.83 14.48
ENSLAFG00000015367-ENSLAFT00000027930 4683035 4701300 4702900 29.54 9.71
ENSLAFG00000015367-ENSLAFT00000015368 4683035 4701300 4702900 29.54 9.71
ENSLAFG00000028574-ENSLAFT00000027790 5763035 5770600 5771600 25.81 4.89
ENSLAFG00000002318-ENSLAFT00000002319 5943035 5954500 5955500 32.99 18.40
ENSLAFG00000002317-ENSLAFT00000033344 6003035 6009100 6011000 29.70 5.95
ENSLAFG00000002317-ENSLAFT00000002317 6003035 6009100 6011000 29.70 5.95
ENSLAFG00000002764-ENSLAFT00000002764 6083035 6086100 6087100 31.98 15.93
ENSLAFG00000008213-ENSLAFT00000030765 6283035 6290500 6291800 28.09 14.87
ENSLAFG00000031153-ENSLAFT00000031365 6563035 6573700 6576600 34.09 17.23
ENSLAFG00000031153-ENSLAFT00000033142 6563035 6573700 6576600 34.09 17.23
ENSLAFG00000031153-ENSLAFT00000031365 6803035 6814900 6815900 30.71 9.46
ENSLAFG00000031117-ENSLAFT00000026835 6863035 6863000 6864000 32.19 18.62
ENSLAFG00000007618-ENSLAFT00000007617 6903035 6916000 6918300 29.40 14.57
ENSLAFG00000025595-ENSLAFT00000034619 6983035 6997000 6999300 29.90 10.35
ENSLAFG00000020759-ENSLAFT00000031435 7083035 7088300 7089300 35.71 13.16
ENSLAFG00000020759-ENSLAFT00000020864 7083035 7088300 7089300 35.71 13.16
ENSLAFG00000020516-ENSLAFT00000029914 7103035 7119500 7120600 30.69 5.58
ENSLAFG00000020516-ENSLAFT00000020555 7103035 7119500 7120600 30.69 5.58
ENSLAFG00000000448-ENSLAFT00000035128 7143035 7154100 7155600 36.70 19.34
ENSLAFG00000000448-ENSLAFT00000000449 7143035 7154100 7155600 36.70 19.34
ENSLAFG00000012112-ENSLAFT00000012110 7263035 7274500 7275600 28.45 16.38
ENSLAFG00000010826-ENSLAFT00000010826 7963035 7972600 7973800 26.82 6.55
ENSLAFG00000023166-ENSLAFT00000021700 8063035 8075800 8076800 34.75 13.74
ENSLAFG00000022353-ENSLAFT00000022461 8243035 8255600 8257100 32.00 11.29
ENSLAFG00000000439-ENSLAFT00000000439 8483035 8501900 8502900 27.50 11.27
ENSLAFG00000031490-ENSLAFT00000030528 8663035 8671000 8672500 33.18 18.22
ENSLAFG00000031490-ENSLAFT00000029187 8663035 8671000 8672500 33.18 18.22
ENSLAFG00000029029-ENSLAFT00000037420 8943035 8947800 8948800 31.39 10.47
ENSLAFG00000003927-ENSLAFT00000003927 9003035 9010700 9011800 33.68 16.51
ENSLAFG00000003499-ENSLAFT00000026640 10043035 10059000 10062900 31.82 14.03
ENSLAFG00000003499-ENSLAFT00000034406 10043035 10059000 10062900 31.82 14.03
ENSLAFG00000003499-ENSLAFT00000003498 10043035 10059000 10062900 31.82 14.03
ENSLAFG00000003499-ENSLAFT00000026640 10063035 10063000 10064900 33.11 13.89
ENSLAFG00000003499-ENSLAFT00000034406 10063035 10063000 10064900 33.11 13.89
ENSLAFG00000003499-ENSLAFT00000003498 10063035 10063000 10064900 33.11 13.89
ENSLAFG00000013361-ENSLAFT00000013362 11483035 11496800 11497800 33.15 19.04
ENSLAFG00000015652-ENSLAFT00000015656 11843035 11857700 11859900 32.82 17.92
ENSLAFG00000017436-ENSLAFT00000003736 12103035 12112700 12118600 31.99 4.73
ENSLAFG00000014476-ENSLAFT00000014482 12503035 12515300 12516400 31.73 6.09
ENSLAFG00000015725-ENSLAFT00000015733 12943035 12948500 12949700 33.14 19.45
ENSLAFG00000015725-ENSLAFT00000036677 12943035 12948500 12949700 33.14 19.45
ENSLAFG00000015725-ENSLAFT00000034424 12943035 12948500 12949700 33.14 19.45
ENSLAFG00000015725-ENSLAFT00000037050 12943035 12948500 12949700 33.14 19.45
ENSLAFG00000011061-ENSLAFT00000011060 13783035 13784500 13786300 32.22 12.19
ENSLAFG00000011054-ENSLAFT00000011056 13783035 13784500 13786300 32.22 12.19
ENSLAFG00000021555-ENSLAFT00000028477 14103035 14115600 14121300 26.97 7.59
ENSLAFG00000021555-ENSLAFT00000022669 14103035 14115600 14121300 26.97 7.59
ENSLAFG00000021555-ENSLAFT00000028477 14123035 14124000 14125500 31.03 7.47
ENSLAFG00000021555-ENSLAFT00000022669 14123035 14124000 14125500 31.03 7.47
ENSLAFG00000001671-ENSLAFT00000001670 14563035 14576400 14577400 31.98 6.82
ENSLAFG00000006399-ENSLAFT00000006399 14743035 14751400 14752900 30.60 14.53
ENSLAFG00000006399-ENSLAFT00000006399 14783035 14788700 14790900 29.74 17.07
ENSLAFG00000026855-ENSLAFT00000032504 17883035 17887800 17895500 34.31 19.47
ENSLAFG00000026855-ENSLAFT00000036722 17883035 17887800 17895500 34.31 19.47
ENSLAFG00000004531-ENSLAFT00000026461 20083035 20098300 20099700 31.84 16.01
ENSLAFG00000004531-ENSLAFT00000004539 20083035 20098300 20099700 31.84 16.01
ENSLAFG00000032318-ENSLAFT00000031336 20263035 20266000 20267100 32.09 15.24
ENSLAFG00000032318-ENSLAFT00000027048 20263035 20266000 20267100 32.09 15.24
ENSLAFG00000005225-ENSLAFT00000005226 22523035 22528000 22530200 34.61 18.10
ENSLAFG00000021762-ENSLAFT00000022326 24083035 24087300 24088700 32.57 10.51
ENSLAFG00000003529-ENSLAFT00000003531 25063035 25074200 25076700 33.90 19.72
ENSLAFG00000026910-ENSLAFT00000030065 25623035 25635600 25637300 31.96 16.64
ENSLAFG00000026910-ENSLAFT00000034990 25623035 25635600 25637300 31.96 16.64
ENSLAFG00000022323-ENSLAFT00000021664 26003035 26012800 26016200 30.15 13.58
ENSLAFG00000026743-ENSLAFT00000034099 27823035 27825000 27826300 32.62 12.74
ENSLAFG00000022743-ENSLAFT00000022779 28003035 28010400 28011800 33.83 12.05
ENSLAFG00000028225-ENSLAFT00000034778 28763035 28764400 28770500 33.44 16.60
ENSLAFG00000028225-ENSLAFT00000025879 28763035 28764400 28770500 33.44 16.60
ENSLAFG00000018457-ENSLAFT00000018456 28883035 28884300 28885300 29.23 10.48
ENSLAFG00000001562-ENSLAFT00000001562 29263035 29272400 29273600 34.24 20.08
ENSLAFG00000023406-ENSLAFT00000024794 29263035 29272400 29273600 34.24 20.08
ENSLAFG00000018416-ENSLAFT00000018418 29343035 29346500 29347600 31.17 10.52
ENSLAFG00000015609-ENSLAFT00000015610 29383035 29401300 29402300 31.53 15.16
ENSLAFG00000015593-ENSLAFT00000015597 29423035 29436300 29437400 34.02 4.02
ENSLAFG00000003653-ENSLAFT00000003654 34343035 34359100 34360600 30.82 7.60
ENSLAFG00000002673-ENSLAFT00000002674 34843035 34858500 34859500 34.56 18.41
ENSLAFG00000017424-ENSLAFT00000017421 36003035 36021900 36022900 32.42 16.90
ENSLAFG00000029265-ENSLAFT00000033486 37783035 37785200 37787400 31.05 18.11
ENSLAFG00000002554-ENSLAFT00000002552 38483035 38494800 38496200 30.20 17.10
ENSLAFG00000008457-ENSLAFT00000032859 38703035 38718900 38720300 32.65 17.56
ENSLAFG00000008457-ENSLAFT00000031324 38703035 38718900 38720300 32.65 17.56
ENSLAFG00000008457-ENSLAFT00000008457 38703035 38718900 38720300 32.65 17.56
ENSLAFG00000002167-ENSLAFT00000002168 39303035 39317100 39318500 32.11 14.20
ENSLAFG00000002167-ENSLAFT00000027709 39303035 39317100 39318500 32.11 14.20
ENSLAFG00000002084-ENSLAFT00000002085 39423035 39435900 39436900 32.53 17.45
ENSLAFG00000002084-ENSLAFT00000035486 39423035 39435900 39436900 32.53 17.45
ENSLAFG00000026054-ENSLAFT00000030383 39463035 39479700 39481000 32.58 13.44
ENSLAFG00000002084-ENSLAFT00000035486 39583035 39584900 39586100 33.35 5.82
ENSLAFG00000004250-ENSLAFT00000004250 39583035 39584900 39586100 33.35 5.82
ENSLAFG00000004248-ENSLAFT00000029018 39623035 39631800 39632900 30.72 11.64
ENSLAFG00000004248-ENSLAFT00000004248 39623035 39631800 39632900 30.72 11.64
ENSLAFG00000022291-ENSLAFT00000022720 39663035 39677400 39678800 31.48 8.55
ENSLAFG00000032676-ENSLAFT00000035992 39763035 39768300 39775300 32.32 17.14
ENSLAFG00000000678-ENSLAFT00000000677 43723035 43727200 43728800 32.03 15.13
ENSLAFG00000027910-ENSLAFT00000033973 43763035 43776400 43777400 33.19 7.17
ENSLAFG00000027910-ENSLAFT00000034530 43763035 43776400 43777400 33.19 7.17
ENSLAFG00000031834-ENSLAFT00000031202 46003035 46006300 46008700 31.42 8.87
ENSLAFG00000018110-ENSLAFT00000033089 46163035 46171400 46172400 31.41 15.36
ENSLAFG00000000209-ENSLAFT00000000209 46603035 46614000 46615100 30.23 6.85
ENSLAFG00000012618-ENSLAFT00000012617 47503035 47515300 47521100 32.54 14.22
ENSLAFG00000004786-ENSLAFT00000004786 47763035 47763800 47764800 32.60 14.36
ENSLAFG00000031214-ENSLAFT00000026152 48543035 48559500 48561300 30.95 8.24
ENSLAFG00000003996-ENSLAFT00000003996 48923035 48925100 48926500 32.73 16.59
ENSLAFG00000003196-ENSLAFT00000028457 49563035 49569000 49570100 32.07 16.93
ENSLAFG00000003483-ENSLAFT00000028095 51583035 51597700 51598700 30.44 8.67
ENSLAFG00000003483-ENSLAFT00000003482 51583035 51597700 51598700 30.44 8.67
ENSLAFG00000008535-ENSLAFT00000008535 55803035 55819600 55820600 31.36 13.30
ENSLAFG00000017566-ENSLAFT00000017565 56943035 56944200 56945200 31.75 12.22
ENSLAFG00000015542-ENSLAFT00000015538 57523035 57530300 57531300 32.76 14.88
ENSLAFG00000015542-ENSLAFT00000034434 57523035 57530300 57531300 32.76 14.88
ENSLAFG00000023053-ENSLAFT00000021823 57563035 57576700 57578300 30.36 4.13
ENSLAFG00000003694-ENSLAFT00000026219 57643035 57647300 57649400 31.06 7.59
ENSLAFG00000021605-ENSLAFT00000021608 57883035 57884700 57887100 29.11 13.30
ENSLAFG00000011140-ENSLAFT00000030606 3065257 3077900 3079300 33.34 7.70
ENSLAFG00000011140-ENSLAFT00000011139 3065257 3077900 3079300 33.34 7.70
ENSLAFG00000011133-ENSLAFT00000011136 3145257 3155900 3156900 32.17 18.88
ENSLAFG00000005968-ENSLAFT00000005968 3405257 3416900 3418000 29.41 2.22
ENSLAFG00000008843-ENSLAFT00000008848 4005257 4008700 4010700 31.15 8.86
ENSLAFG00000017665-ENSLAFT00000034847 4145257 4145600 4146700 30.83 5.31
ENSLAFG00000017665-ENSLAFT00000017667 4145257 4145600 4146700 30.83 5.31
ENSLAFG00000001580-ENSLAFT00000034145 5845257 5864200 5865200 32.73 3.94
ENSLAFG00000032747-ENSLAFT00000027517 6225257 6229400 6234300 29.33 3.76
ENSLAFG00000032747-ENSLAFT00000025593 6225257 6229400 6234300 29.33 3.76
ENSLAFG00000018000-ENSLAFT00000030805 6345257 6363200 6365200 31.13 11.32
ENSLAFG00000009022-ENSLAFT00000009021 6405257 6423200 6424200 31.66 10.01
ENSLAFG00000022978-ENSLAFT00000031073 6825257 6837600 6838600 31.95 13.20
ENSLAFG00000017199-ENSLAFT00000017201 7305257 7305300 7308400 30.99 15.61
ENSLAFG00000017199-ENSLAFT00000037499 7305257 7305300 7308400 30.99 15.61
ENSLAFG00000017199-ENSLAFT00000031154 7305257 7305300 7308400 30.99 15.61
ENSLAFG00000028991-ENSLAFT00000030136 9265257 9269100 9272500 32.31 16.20
ENSLAFG00000029695-ENSLAFT00000034493 10605257 10623800 10625200 31.72 16.67
ENSLAFG00000018207-ENSLAFT00000018208 10645257 10661900 10664000 30.67 9.48
ENSLAFG00000003873-ENSLAFT00000003872 15065257 15072600 15074800 30.79 9.53
ENSLAFG00000008431-ENSLAFT00000030490 18165257 18174000 18176900 27.66 4.36
ENSLAFG00000008431-ENSLAFT00000008431 18165257 18174000 18176900 27.66 4.36
ENSLAFG00000009640-ENSLAFT00000009639 18185257 18185800 18187700 30.35 1.56
ENSLAFG00000021858-ENSLAFT00000027221 18545257 18561900 18563600 32.82 16.34
ENSLAFG00000000935-ENSLAFT00000000937 18665257 18665500 18666500 30.34 1.30
ENSLAFG00000000935-ENSLAFT00000031700 18665257 18665500 18666500 30.34 1.30
ENSLAFG00000007662-ENSLAFT00000007662 19025257 19032700 19033900 32.41 8.19
ENSLAFG00000016186-ENSLAFT00000033147 20825257 20827700 20829000 29.70 14.78
ENSLAFG00000016186-ENSLAFT00000016186 20825257 20827700 20829000 29.70 14.78
ENSLAFG00000015614-ENSLAFT00000030602 22325257 22331300 22332300 33.08 19.33
ENSLAFG00000030009-ENSLAFT00000031214 22645257 22655500 22663800 29.65 8.88
ENSLAFG00000032290-ENSLAFT00000035227 23085257 23090800 23093300 32.87 15.31
ENSLAFG00000014464-ENSLAFT00000014462 24125257 24130500 24133600 32.68 18.68
ENSLAFG00000004541-ENSLAFT00000004540 25245257 25252300 25253900 34.39 9.49
ENSLAFG00000004541-ENSLAFT00000030093 25245257 25252300 25253900 34.39 9.49
ENSLAFG00000011815-ENSLAFT00000035709 26205257 26217500 26218500 31.45 15.80
ENSLAFG00000011815-ENSLAFT00000011815 26205257 26217500 26218500 31.45 15.80
ENSLAFG00000011815-ENSLAFT00000035709 26225257 26239100 26240100 30.91 17.25
ENSLAFG00000011815-ENSLAFT00000011815 26225257 26239100 26240100 30.91 17.25
ENSLAFG00000001390-ENSLAFT00000001390 26425257 26433400 26434700 31.26 7.15
ENSLAFG00000007674-ENSLAFT00000007676 28065257 28068400 28069400 31.83 8.62
ENSLAFG00000007674-ENSLAFT00000035354 28065257 28068400 28069400 31.83 8.62
ENSLAFG00000030963-ENSLAFT00000035088 31105257 31122100 31123100 32.70 19.50
ENSLAFG00000003781-ENSLAFT00000003783 31465257 31481400 31482500 30.39 14.55
ENSLAFG00000013163-ENSLAFT00000030761 31745257 31755600 31756800 30.73 4.50
ENSLAFG00000013163-ENSLAFT00000013160 31745257 31755600 31756800 30.73 4.50
ENSLAFG00000001423-ENSLAFT00000001424 44145257 44152700 44154200 33.12 13.15
ENSLAFG00000009211-ENSLAFT00000009211 49825257 49841300 49842300 31.08 12.31
ENSLAFG00000001428-ENSLAFT00000001428 58325257 58342100 58343600 31.22 11.11
ENSLAFG00000005263-ENSLAFT00000005261 59085257 59092600 59093600 33.67 12.86
ENSLAFG00000008661-ENSLAFT00000008660 59585257 59585300 59586300 31.27 12.81
ENSLAFG00000015426-ENSLAFT00000015436 59705257 59715800 59716800 30.91 10.31
ENSLAFG00000015426-ENSLAFT00000035546 59705257 59715800 59716800 30.91 10.31
ENSLAFG00000015442-ENSLAFT00000015453 59805257 59816100 59817200 30.73 14.16
ENSLAFG00000026620-ENSLAFT00000032617 60145257 60162200 60164000 31.98 4.13
ENSLAFG00000001355-ENSLAFT00000001355 60325257 60329200 60332200 33.00 7.56
ENSLAFG00000004615-ENSLAFT00000034389 61325257 61326400 61331400 31.12 15.77
ENSLAFG00000004854-ENSLAFT00000033043 65925257 65940100 65941100 31.65 18.92
ENSLAFG00000004854-ENSLAFT00000004855 65925257 65940100 65941100 31.65 18.92
ENSLAFG00000007925-ENSLAFT00000033144 66725257 66730700 66732800 32.99 15.15
ENSLAFG00000007925-ENSLAFT00000007925 66725257 66730700 66732800 32.99 15.15
ENSLAFG00000024926-ENSLAFT00000023379 66845257 66851300 66852600 30.79 16.46
ENSLAFG00000023196-ENSLAFT00000023025 66925257 66933700 66934700 30.87 8.46
ENSLAFG00000027167-ENSLAFT00000031777 67485257 67485400 67487900 32.20 1.53
ENSLAFG00000003770-ENSLAFT00000003770 67645257 67649600 67650700 32.56 12.09
ENSLAFG00000025559-ENSLAFT00000030798 67825257 67841600 67842800 32.00 3.06
ENSLAFG00000029762-ENSLAFT00000031112 68745257 68762900 68763900 30.46 13.53
ENSLAFG00000031113-ENSLAFT00000025982 68845257 68845300 68854000 37.60 0.51
ENSLAFG00000028360-ENSLAFT00000032784 69805257 69818500 69820900 30.09 14.09
ENSLAFG00000015353-ENSLAFT00000015349 71225257 71235500 71237400 31.51 17.75
ENSLAFG00000015062-ENSLAFT00000015061 72305257 72315300 72317100 32.37 11.04
ENSLAFG00000014751-ENSLAFT00000014750 72665257 72665600 72666600 33.31 15.63
ENSLAFG00000014757-ENSLAFT00000033870 72905257 72911700 72913400 31.43 14.61
ENSLAFG00000014757-ENSLAFT00000014754 72905257 72911700 72913400 31.43 14.61
ENSLAFG00000007715-ENSLAFT00000007715 73505257 73514000 73518900 32.65 2.29
ENSLAFG00000017819-ENSLAFT00000017822 74585257 74585300 74588100 31.02 8.38
ENSLAFG00000010945-ENSLAFT00000010947 74925257 74933700 74934700 30.60 12.78
ENSLAFG00000001089-ENSLAFT00000001088 76305257 76311400 76313200 32.03 13.52
ENSLAFG00000017104-ENSLAFT00000032450 76625257 76637500 76640400 32.70 0.74
ENSLAFG00000017104-ENSLAFT00000017107 76625257 76637500 76640400 32.70 0.74
ENSLAFG00000005978-ENSLAFT00000005976 76825257 76839400 76841400 31.15 5.73
ENSLAFG00000004758-ENSLAFT00000004760 4266886 4270200 4271200 33.77 18.81
ENSLAFG00000004758-ENSLAFT00000025324 4266886 4270200 4271200 33.77 18.81
ENSLAFG00000013195-ENSLAFT00000013199 9566886 9578600 9579600 33.58 3.10
ENSLAFG00000013198-ENSLAFT00000013198 10306886 10306900 10307900 32.33 18.64
ENSLAFG00000009909-ENSLAFT00000009909 11126886 11126900 11127900 33.67 14.31
ENSLAFG00000012465-ENSLAFT00000012468 11366886 11382500 11383500 33.65 2.84
ENSLAFG00000009148-ENSLAFT00000009148 11666886 11674800 11676000 31.75 4.43
ENSLAFG00000016215-ENSLAFT00000016214 13806886 13819700 13820700 32.75 13.97
ENSLAFG00000003364-ENSLAFT00000003363 14806886 14816800 14823600 28.19 6.88
ENSLAFG00000007400-ENSLAFT00000007400 14886886 14888600 14889600 32.97 13.08
ENSLAFG00000015159-ENSLAFT00000015160 22626886 22627200 22628200 31.85 4.88
ENSLAFG00000015159-ENSLAFT00000030706 22626886 22627200 22628200 31.85 4.88
ENSLAFG00000018594-ENSLAFT00000018596 23086886 23090600 23091600 31.29 7.15
ENSLAFG00000026641-ENSLAFT00000031675 24546886 24558300 24561600 30.27 12.96
ENSLAFG00000012421-ENSLAFT00000012421 24906886 24913700 24916000 33.60 6.06
ENSLAFG00000005666-ENSLAFT00000031751 25386886 25395500 25397200 33.76 19.29
ENSLAFG00000005666-ENSLAFT00000005665 25386886 25395500 25397200 33.76 19.29
ENSLAFG00000005666-ENSLAFT00000029756 25386886 25395500 25397200 33.76 19.29
ENSLAFG00000020819-ENSLAFT00000020970 25626886 25643000 25644300 32.95 15.84
ENSLAFG00000026405-ENSLAFT00000028716 25686886 25698300 25699500 32.06 11.90
ENSLAFG00000010574-ENSLAFT00000010575 25866886 25875600 25876700 28.84 3.16
ENSLAFG00000016771-ENSLAFT00000016786 26286886 26298500 26299600 31.53 8.54
ENSLAFG00000005383-ENSLAFT00000033873 26786886 26790900 26793100 31.62 18.26
ENSLAFG00000022050-ENSLAFT00000022113 30006886 30010200 30011500 31.69 14.06
ENSLAFG00000004265-ENSLAFT00000033693 31026886 31026900 31030300 32.19 13.37
ENSLAFG00000004265-ENSLAFT00000033464 31026886 31026900 31030300 32.19 13.37
ENSLAFG00000004265-ENSLAFT00000004265 31026886 31026900 31030300 32.19 13.37
ENSLAFG00000008614-ENSLAFT00000008620 31826886 31832200 31833600 32.04 16.21
ENSLAFG00000008614-ENSLAFT00000026130 31826886 31832200 31833600 32.04 16.21
ENSLAFG00000025913-ENSLAFT00000029061 33766886 33773800 33775800 30.48 6.14
ENSLAFG00000028658-ENSLAFT00000033035 34746886 34760800 34761800 32.21 17.80
ENSLAFG00000004327-ENSLAFT00000004325 34826886 34826900 34828500 31.03 13.75
ENSLAFG00000004331-ENSLAFT00000004331 34906886 34911600 34912800 31.76 18.36
ENSLAFG00000029102-ENSLAFT00000033577 35946886 35950300 35951400 32.47 12.04
ENSLAFG00000029102-ENSLAFT00000027961 35946886 35950300 35951400 32.47 12.04
ENSLAFG00000029102-ENSLAFT00000033577 35986886 35998400 36001000 31.96 14.75
ENSLAFG00000029102-ENSLAFT00000027961 35986886 35998400 36001000 31.96 14.75
ENSLAFG00000001595-ENSLAFT00000001595 36266886 36271200 36274500 32.88 7.14
ENSLAFG00000000247-ENSLAFT00000000248 38706886 38716100 38718600 33.15 16.32
ENSLAFG00000031813-ENSLAFT00000036233 38706886 38716100 38718600 33.15 16.32
ENSLAFG00000029467-ENSLAFT00000035861 39486886 39491600 39492600 31.33 12.65
ENSLAFG00000002830-ENSLAFT00000031348 42166886 42184900 42186300 32.25 17.32
ENSLAFG00000002830-ENSLAFT00000032815 42166886 42184900 42186300 32.25 17.32
ENSLAFG00000002830-ENSLAFT00000002831 42166886 42184900 42186300 32.25 17.32
ENSLAFG00000002830-ENSLAFT00000031348 42206886 42217800 42218900 31.78 6.01
ENSLAFG00000002830-ENSLAFT00000032815 42206886 42217800 42218900 31.78 6.01
ENSLAFG00000002830-ENSLAFT00000002831 42206886 42217800 42218900 31.78 6.01
ENSLAFG00000020864-ENSLAFT00000011636 42946886 42962700 42965000 33.89 12.85
ENSLAFG00000023133-ENSLAFT00000033510 43466886 43467000 43468500 30.30 5.51
ENSLAFG00000007344-ENSLAFT00000007344 43486886 43503900 43505500 31.48 14.35
ENSLAFG00000017814-ENSLAFT00000017815 43726886 43730800 43732600 33.30 12.95
ENSLAFG00000003101-ENSLAFT00000026403 48426886 48439400 48440800 32.83 15.60
ENSLAFG00000003101-ENSLAFT00000003101 48426886 48439400 48440800 32.83 15.60
ENSLAFG00000003101-ENSLAFT00000026403 48526886 48533900 48540200 31.08 13.58
ENSLAFG00000003101-ENSLAFT00000003101 48526886 48533900 48540200 31.08 13.58
ENSLAFG00000010404-ENSLAFT00000013634 48726886 48734200 48735900 31.88 6.90
ENSLAFG00000025135-ENSLAFT00000025193 49146886 49157000 49158000 31.07 9.01
ENSLAFG00000016317-ENSLAFT00000035758 49306886 49317900 49318900 32.71 19.08
ENSLAFG00000016317-ENSLAFT00000036493 49306886 49317900 49318900 32.71 19.08
ENSLAFG00000016317-ENSLAFT00000016334 49306886 49317900 49318900 32.71 19.08
ENSLAFG00000004344-ENSLAFT00000004346 49746886 49765200 49766200 31.34 15.76
ENSLAFG00000030691-ENSLAFT00000029492 49766886 49770200 49771200 32.57 9.87
ENSLAFG00000026526-ENSLAFT00000025989 1645619 1658100 1659200 31.50 8.69
ENSLAFG00000027743-ENSLAFT00000037545 2225619 2244300 2245300 32.45 18.89
ENSLAFG00000013324-ENSLAFT00000013322 2685619 2701700 2703100 31.82 14.03
ENSLAFG00000031030-ENSLAFT00000026709 3225619 3237600 3238600 31.79 18.21
ENSLAFG00000031942-ENSLAFT00000036022 3625619 3629100 3631400 29.72 13.43
ENSLAFG00000008776-ENSLAFT00000008782 3865619 3883700 3884900 26.87 3.19
ENSLAFG00000008735-ENSLAFT00000008735 4605619 4605700 4606900 33.08 3.16
ENSLAFG00000018254-ENSLAFT00000018257 4865619 4870500 4871500 31.59 12.62
ENSLAFG00000028515-ENSLAFT00000030373 4925619 4943700 4945500 34.47 0.20
ENSLAFG00000028515-ENSLAFT00000033113 4945619 4945600 4947500 29.37 0.42
ENSLAFG00000030911-ENSLAFT00000036011 4965619 4976700 4985500 27.94 11.27
ENSLAFG00000017123-ENSLAFT00000036683 4965619 4976700 4985500 27.94 11.27
ENSLAFG00000017123-ENSLAFT00000017128 4965619 4976700 4985500 27.94 11.27
ENSLAFG00000000515-ENSLAFT00000000515 5085619 5093600 5094600 33.12 12.31
ENSLAFG00000000515-ENSLAFT00000034698 5085619 5093600 5094600 33.12 12.31
ENSLAFG00000001132-ENSLAFT00000001131 5145619 5155900 5157100 31.11 14.01
ENSLAFG00000015766-ENSLAFT00000015767 5165619 5183400 5185200 35.10 17.99
ENSLAFG00000015766-ENSLAFT00000029279 5165619 5183400 5185200 35.10 17.99
ENSLAFG00000015754-ENSLAFT00000015760 5265619 5271500 5272600 31.23 15.87
ENSLAFG00000006476-ENSLAFT00000006475 5845619 5863000 5864000 33.12 15.62
ENSLAFG00000022818-ENSLAFT00000022258 5985619 5997200 5998200 29.15 12.02
ENSLAFG00000032356-ENSLAFT00000034108 6945619 6958700 6960300 33.10 18.41
ENSLAFG00000030471-ENSLAFT00000029392 8585619 8595000 8596100 30.12 1.05
ENSLAFG00000001189-ENSLAFT00000001189 8665619 8668900 8669900 32.06 5.47
ENSLAFG00000031314-ENSLAFT00000037116 8925619 8929300 8930300 28.51 13.93
ENSLAFG00000028701-ENSLAFT00000032793 9185619 9185600 9193600 31.16 16.17
ENSLAFG00000028701-ENSLAFT00000027110 9185619 9185600 9193600 31.16 16.17
ENSLAFG00000031578-ENSLAFT00000026885 9185619 9185600 9193600 31.16 16.17
ENSLAFG00000030719-ENSLAFT00000027382 9225619 9243100 9245100 34.60 12.10
ENSLAFG00000005450-ENSLAFT00000032567 9585619 9591000 9592500 33.18 7.73
ENSLAFG00000015514-ENSLAFT00000015512 9705619 9705600 9706600 34.40 17.29
ENSLAFG00000031378-ENSLAFT00000030719 10065619 10076600 10079400 25.20 0.07
ENSLAFG00000008906-ENSLAFT00000008909 10365619 10374200 10379900 29.54 14.72
ENSLAFG00000027919-ENSLAFT00000034222 10365619 10374200 10379900 29.54 14.72
ENSLAFG00000023248-ENSLAFT00000023052 10405619 10413700 10421300 31.92 18.82
ENSLAFG00000026300-ENSLAFT00000035312 10745619 10750500 10751500 30.44 10.25
ENSLAFG00000026300-ENSLAFT00000025508 10745619 10750500 10751500 30.44 10.25
ENSLAFG00000017880-ENSLAFT00000017879 10785619 10796100 10797500 32.04 17.34
ENSLAFG00000017880-ENSLAFT00000030902 10785619 10796100 10797500 32.04 17.34
ENSLAFG00000003066-ENSLAFT00000003065 14065619 14075000 14076000 34.10 15.94
ENSLAFG00000006791-ENSLAFT00000006792 15045619 15061100 15062300 31.58 14.89
ENSLAFG00000007743-ENSLAFT00000007743 15145619 15146700 15149200 33.27 19.06
ENSLAFG00000020677-ENSLAFT00000028101 15265619 15268700 15269700 33.53 9.52
ENSLAFG00000020677-ENSLAFT00000020700 15265619 15268700 15269700 33.53 9.52
ENSLAFG00000011441-ENSLAFT00000011440 15725619 15731000 15732200 31.12 7.59
ENSLAFG00000006465-ENSLAFT00000006467 16025619 16038000 16039300 32.25 16.81
ENSLAFG00000007677-ENSLAFT00000007674 16785619 16798800 16800600 32.91 17.02
ENSLAFG00000007677-ENSLAFT00000027811 16785619 16798800 16800600 32.91 17.02
ENSLAFG00000026591-ENSLAFT00000029406 18245619 18259700 18260800 32.02 18.18
ENSLAFG00000027741-ENSLAFT00000026282 19905619 19920400 19921400 34.53 19.51
ENSLAFG00000016337-ENSLAFT00000016335 20125619 20126300 20127600 33.31 17.09
ENSLAFG00000032132-ENSLAFT00000031113 20165619 20174900 20175900 31.67 4.15
ENSLAFG00000003870-ENSLAFT00000003873 20445619 20452300 20453500 34.46 12.38
ENSLAFG00000002591-ENSLAFT00000002591 25925619 25940400 25941400 31.37 1.05
ENSLAFG00000016171-ENSLAFT00000029307 30025619 30025600 30026800 32.96 12.10
ENSLAFG00000016171-ENSLAFT00000016168 30025619 30025600 30026800 32.96 12.10
ENSLAFG00000016171-ENSLAFT00000029307 30085619 30085600 30086600 32.01 17.46
ENSLAFG00000016171-ENSLAFT00000016168 30085619 30085600 30086600 32.01 17.46
ENSLAFG00000004928-ENSLAFT00000004928 32645619 32661400 32662400 32.63 12.81
ENSLAFG00000004928-ENSLAFT00000010984 32645619 32661400 32662400 32.63 12.81
ENSLAFG00000002840-ENSLAFT00000002842 33105619 33120600 33121600 32.95 2.40
ENSLAFG00000002840-ENSLAFT00000002842 33125619 33133000 33142900 30.26 4.99
ENSLAFG00000014173-ENSLAFT00000014172 33285619 33288000 33289000 31.21 17.58
ENSLAFG00000009857-ENSLAFT00000009861 35845619 35846900 35847900 33.65 18.05
ENSLAFG00000008991-ENSLAFT00000008994 36005619 36016100 36019000 33.18 11.06
ENSLAFG00000008991-ENSLAFT00000029026 36005619 36016100 36019000 33.18 11.06
ENSLAFG00000017517-ENSLAFT00000017515 36305619 36308700 36310400 30.62 10.54
ENSLAFG00000017517-ENSLAFT00000029313 36305619 36308700 36310400 30.62 10.54
ENSLAFG00000002292-ENSLAFT00000026440 36325619 36339600 36341100 32.37 5.51
ENSLAFG00000002292-ENSLAFT00000002292 36325619 36339600 36341100 32.37 5.51
ENSLAFG00000031631-ENSLAFT00000029202 39905619 39905700 39910000 31.57 8.49
ENSLAFG00000018391-ENSLAFT00000018396 40225619 40238400 40239400 32.75 2.40
ENSLAFG00000027033-ENSLAFT00000028204 40765619 40765600 40770800 33.93 11.37
ENSLAFG00000022414-ENSLAFT00000022223 41005619 41016000 41017000 32.12 19.19
ENSLAFG00000006635-ENSLAFT00000006636 41085619 41099300 41100300 31.44 15.27
ENSLAFG00000014293-ENSLAFT00000031877 41445619 41463200 41464500 34.26 18.45
ENSLAFG00000014293-ENSLAFT00000014291 41445619 41463200 41464500 34.26 18.45
ENSLAFG00000023243-ENSLAFT00000021867 41545619 41562400 41564300 34.64 14.07
ENSLAFG00000023243-ENSLAFT00000031773 41545619 41562400 41564300 34.64 14.07
ENSLAFG00000016816-ENSLAFT00000016826 41665619 41680200 41681600 31.34 15.34
ENSLAFG00000022447-ENSLAFT00000023062 46625619 46633100 46634100 32.26 15.15
ENSLAFG00000022447-ENSLAFT00000022920 46625619 46633100 46634100 32.26 15.15
ENSLAFG00000017734-ENSLAFT00000017742 50625619 50627000 50628500 32.94 13.00
ENSLAFG00000016964-ENSLAFT00000016964 51285619 51301400 51302400 33.04 18.54
ENSLAFG00000016964-ENSLAFT00000016964 51345619 51357000 51358000 30.33 8.21
ENSLAFG00000007960-ENSLAFT00000007963 51885619 51889700 51891500 29.66 8.26
ENSLAFG00000031336-ENSLAFT00000030700 51885619 51889700 51891500 29.66 8.26
ENSLAFG00000007578-ENSLAFT00000034240 51945619 51959000 51960000 34.29 11.87
ENSLAFG00000007578-ENSLAFT00000007576 51945619 51959000 51960000 34.29 11.87
ENSLAFG00000004545-ENSLAFT00000007572 52025619 52036400 52037800 29.16 13.75
ENSLAFG00000001302-ENSLAFT00000001302 52305619 52317800 52318800 32.73 19.00
ENSLAFG00000014281-ENSLAFT00000034746 52545619 52552000 52554000 32.27 17.32
ENSLAFG00000014281-ENSLAFT00000022359 52665619 52673600 52674600 30.67 13.34
ENSLAFG00000014281-ENSLAFT00000014277 52665619 52673600 52674600 30.67 13.34
ENSLAFG00000014281-ENSLAFT00000007665 52665619 52673600 52674600 30.67 13.34
ENSLAFG00000014281-ENSLAFT00000022284 52665619 52673600 52674600 30.67 13.34
ENSLAFG00000021930-ENSLAFT00000007670 52745619 52746000 52747000 32.37 13.23
ENSLAFG00000013487-ENSLAFT00000013488 52965619 52975100 52976100 32.31 17.74
ENSLAFG00000005337-ENSLAFT00000020541 53185619 53193400 53195400 33.11 15.99
ENSLAFG00000008592-ENSLAFT00000008589 53225619 53242100 53243200 30.67 8.61
ENSLAFG00000012548-ENSLAFT00000012553 53525619 53533200 53540000 33.35 19.94
ENSLAFG00000016055-ENSLAFT00000030264 53865619 53868200 53870000 35.21 10.76
ENSLAFG00000016055-ENSLAFT00000028835 53865619 53868200 53870000 35.21 10.76
ENSLAFG00000016055-ENSLAFT00000016056 53865619 53868200 53870000 35.21 10.76
ENSLAFG00000029169-ENSLAFT00000027522 54305619 54321400 54324600 32.76 18.66
ENSLAFG00000029169-ENSLAFT00000027522 54325619 54325600 54326600 27.76 9.49
ENSLAFG00000016505-ENSLAFT00000016502 55285619 55299300 55302800 30.97 18.44
ENSLAFG00000016505-ENSLAFT00000030422 55285619 55299300 55302800 30.97 18.44
ENSLAFG00000016505-ENSLAFT00000035489 55285619 55299300 55302800 30.97 18.44
ENSLAFG00000001519-ENSLAFT00000001521 55385619 55394900 55395900 30.93 8.06
ENSLAFG00000028290-ENSLAFT00000032439 56085619 56098900 56101400 33.09 18.28
ENSLAFG00000003960-ENSLAFT00000003960 58065619 58079300 58080300 32.87 13.96
ENSLAFG00000020719-ENSLAFT00000020493 58765619 58772800 58773900 30.79 18.34
ENSLAFG00000026039-ENSLAFT00000027806 59305619 59321400 59322800 28.68 2.71
ENSLAFG00000010465-ENSLAFT00000010466 59605619 59617600 59618600 32.28 15.99
ENSLAFG00000010465-ENSLAFT00000032090 59605619 59617600 59618600 32.28 15.99
ENSLAFG00000010465-ENSLAFT00000037248 59605619 59617600 59618600 32.28 15.99
ENSLAFG00000001018-ENSLAFT00000001018 59865619 59877500 59881700 30.80 12.78
ENSLAFG00000016840-ENSLAFT00000016838 60205619 60212100 60213200 32.12 11.03
ENSLAFG00000016828-ENSLAFT00000028662 60325619 60339700 60340700 31.63 7.30
ENSLAFG00000016828-ENSLAFT00000016828 60325619 60339700 60340700 31.63 7.30
ENSLAFG00000010788-ENSLAFT00000034785 61385619 61388500 61391300 31.35 13.79
ENSLAFG00000003749-ENSLAFT00000003750 62205619 62209000 62211200 31.29 16.40
ENSLAFG00000015307-ENSLAFT00000015307 62945619 62962000 62963200 31.56 8.93
ENSLAFG00000002068-ENSLAFT00000002069 63125619 63142100 63144700 34.71 19.33
ENSLAFG00000002068-ENSLAFT00000026096 63125619 63142100 63144700 34.71 19.33
ENSLAFG00000015811-ENSLAFT00000015833 66945619 66957400 66958400 30.96 17.11
ENSLAFG00000002441-ENSLAFT00000002440 68405619 68420800 68423300 31.74 18.78
ENSLAFG00000028951-ENSLAFT00000026831 70065619 70082900 70083900 31.84 18.67
ENSLAFG00000015303-ENSLAFT00000015303 70225619 70242300 70243300 30.54 7.92
ENSLAFG00000015308-ENSLAFT00000015310 70345619 70354400 70355600 31.08 8.87
ENSLAFG00000013015-ENSLAFT00000013016 71165619 71167700 71169200 32.14 17.48
ENSLAFG00000000396-ENSLAFT00000000396 71565619 71565600 71568200 29.01 15.30
ENSLAFG00000000396-ENSLAFT00000027759 71565619 71565600 71568200 29.01 15.30
ENSLAFG00000010548-ENSLAFT00000010551 71885619 71895200 71896200 30.04 10.54
ENSLAFG00000021711-ENSLAFT00000022573 75405619 75421700 75425500 35.43 14.63
ENSLAFG00000022605-ENSLAFT00000023125 76545619 76550700 76551700 33.03 17.36
ENSLAFG00000002532-ENSLAFT00000033576 77145619 77152400 77154400 29.69 8.15
ENSLAFG00000002532-ENSLAFT00000031903 77145619 77152400 77154400 29.69 8.15
ENSLAFG00000002532-ENSLAFT00000002534 77145619 77152400 77154400 29.69 8.15
ENSLAFG00000012286-ENSLAFT00000034175 77645619 77649500 77651800 33.30 10.37
ENSLAFG00000012286-ENSLAFT00000012306 77645619 77649500 77651800 33.30 10.37
ENSLAFG00000020838-ENSLAFT00000020503 78305619 78306500 78307500 31.73 12.55
ENSLAFG00000003830-ENSLAFT00000003829 79085619 79088700 79091000 31.25 10.88
ENSLAFG00000027903-ENSLAFT00000030333 80305619 80324500 80325500 31.52 5.67
ENSLAFG00000001106-ENSLAFT00000033778 81185619 81188300 81189300 32.15 9.32
ENSLAFG00000014331-ENSLAFT00000014331 81485619 81499600 81500600 32.30 10.45
ENSLAFG00000014336-ENSLAFT00000028180 81525619 81531700 81533100 33.09 14.95
ENSLAFG00000014336-ENSLAFT00000014335 81525619 81531700 81533100 33.09 14.95
ENSLAFG00000010551-ENSLAFT00000010548 82225619 82228400 82229400 32.83 14.29
ENSLAFG00000010561-ENSLAFT00000010562 82405619 82421800 82423400 32.84 18.67
ENSLAFG00000003538-ENSLAFT00000025616 83565619 83583100 83584100 31.46 13.02
ENSLAFG00000027602-ENSLAFT00000033982 84265619 84284300 84285300 31.08 9.01
ENSLAFG00000024338-ENSLAFT00000023838 85065619 85083100 85084100 32.17 9.69
ENSLAFG00000006336-ENSLAFT00000006337 89285619 89286200 89288000 30.58 5.04
ENSLAFG00000022950-ENSLAFT00000021712 98285619 98286200 98287200 31.74 15.34
ENSLAFG00000023183-ENSLAFT00000021600 100185619 100203300 100204300 30.75 14.63
ENSLAFG00000023183-ENSLAFT00000031297 100185619 100203300 100204300 30.75 14.63
ENSLAFG00000009238-ENSLAFT00000009236 100305619 100323400 100324500 30.65 5.97
ENSLAFG00000024432-ENSLAFT00000024768 101965619 101966900 101967900 31.40 18.35
ENSLAFG00000006258-ENSLAFT00000006258 102465619 102470000 102475300 30.67 12.18
ENSLAFG00000016229-ENSLAFT00000016227 103885619 103903400 103904800 29.80 7.70
ENSLAFG00000016531-ENSLAFT00000016551 104005619 104020500 104021500 31.40 13.79
ENSLAFG00000000147-ENSLAFT00000000147 105945619 105962300 105964700 34.97 12.43
ENSLAFG00000017730-ENSLAFT00000017729 116705619 116717500 116720200 30.64 17.74
ENSLAFG00000012765-ENSLAFT00000012767 120205619 120207500 120208500 31.86 15.34
ENSLAFG00000011587-ENSLAFT00000011586 120325619 120336900 120337900 32.30 11.19
ENSLAFG00000011576-ENSLAFT00000028126 120645619 120649700 120650700 31.35 9.51
ENSLAFG00000015797-ENSLAFT00000015803 120945619 120959000 120960000 32.55 11.60
ENSLAFG00000029028-ENSLAFT00000026411 120945619 120959000 120960000 32.55 11.60
ENSLAFG00000029028-ENSLAFT00000037424 120945619 120959000 120960000 32.55 11.60
ENSLAFG00000009830-ENSLAFT00000009828 121345619 121346300 121347300 31.21 10.19
ENSLAFG00000006216-ENSLAFT00000006215 122445619 122459600 122461400 32.13 4.39
ENSLAFG00000009372-ENSLAFT00000009374 123425619 123433900 123435300 31.40 16.35
ENSLAFG00000005316-ENSLAFT00000005316 124085619 124089000 124090100 31.76 14.53
ENSLAFG00000007704-ENSLAFT00000028994 124245619 124255300 124256300 29.05 11.52
ENSLAFG00000007704-ENSLAFT00000007702 124245619 124255300 124256300 29.05 11.52
ENSLAFG00000015612-ENSLAFT00000034169 124745619 124752200 124753500 31.78 2.92
ENSLAFG00000013037-ENSLAFT00000013036 125025619 125037400 125038600 32.49 14.67
ENSLAFG00000001287-ENSLAFT00000001286 125125619 125140500 125141500 31.81 18.50
ENSLAFG00000018570-ENSLAFT00000018571 127445619 127449200 127450200 33.72 15.18
ENSLAFG00000011804-ENSLAFT00000011805 129685619 129699400 129700900 31.73 14.06
ENSLAFG00000015105-ENSLAFT00000026003 130785619 130792400 130795600 33.78 18.30
ENSLAFG00000032958-ENSLAFT00000037724 131125619 131142000 131143200 33.95 19.42
ENSLAFG00000009364-ENSLAFT00000009364 132105619 132118200 132119200 32.55 16.00
ENSLAFG00000009364-ENSLAFT00000036336 132105619 132118200 132119200 32.55 16.00
ENSLAFG00000013836-ENSLAFT00000013842 135745619 135758000 135759000 31.55 10.16
ENSLAFG00000013836-ENSLAFT00000033788 135745619 135758000 135759000 31.55 10.16
ENSLAFG00000017109-ENSLAFT00000017108 137205619 137214900 137215900 31.82 8.75
ENSLAFG00000004102-ENSLAFT00000004102 139685619 139700300 139701300 31.26 17.76
ENSLAFG00000021685-ENSLAFT00000023098 140725619 140725600 140726600 32.35 9.08
ENSLAFG00000012799-ENSLAFT00000032241 141365619 141373300 141374300 31.85 18.80
ENSLAFG00000012799-ENSLAFT00000012798 141365619 141373300 141374300 31.85 18.80
ENSLAFG00000012804-ENSLAFT00000012802 141365619 141373300 141374300 31.85 18.80
ENSLAFG00000013733-ENSLAFT00000013734 141585619 141600400 141601400 30.86 15.59
ENSLAFG00000000301-ENSLAFT00000031107 143385619 143386200 143387200 32.62 12.17
ENSLAFG00000003636-ENSLAFT00000003639 144005619 144017800 144019000 30.37 11.40
ENSLAFG00000029753-ENSLAFT00000032446 145525619 145525600 145526900 30.76 14.69
ENSLAFG00000000991-ENSLAFT00000036198 145725619 145742700 145744600 30.34 8.43
ENSLAFG00000000991-ENSLAFT00000000991 145725619 145742700 145744600 30.34 8.43
ENSLAFG00000000989-ENSLAFT00000000990 145785619 145792100 145793100 33.25 15.88
ENSLAFG00000000985-ENSLAFT00000000987 145865619 145883600 145885300 30.24 2.89
ENSLAFG00000017071-ENSLAFT00000017069 146965619 146982200 146983600 31.13 12.20
ENSLAFG00000029197-ENSLAFT00000032651 147765619 147765600 147767900 26.71 8.83
ENSLAFG00000008320-ENSLAFT00000008321 147845619 147846900 147848300 31.93 14.03
ENSLAFG00000009231-ENSLAFT00000031243 148705619 148705700 148707700 32.25 10.97
ENSLAFG00000009231-ENSLAFT00000009231 148705619 148705700 148707700 32.25 10.97
ENSLAFG00000010749-ENSLAFT00000010749 149965619 149978300 149984200 31.57 18.93
ENSLAFG00000020551-ENSLAFT00000020624 150885619 150885900 150886900 30.97 16.36
ENSLAFG00000027040-ENSLAFT00000030734 153325619 153329600 153330600 31.47 7.90
ENSLAFG00000027040-ENSLAFT00000029320 153325619 153329600 153330600 31.47 7.90
ENSLAFG00000004352-ENSLAFT00000004356 153405619 153415100 153416800 31.65 15.39
ENSLAFG00000001571-ENSLAFT00000001571 154185619 154201500 154202600 31.22 7.02
ENSLAFG00000005809-ENSLAFT00000005808 155185619 155201600 155202600 30.77 18.22
ENSLAFG00000012827-ENSLAFT00000012826 156545619 156562700 156564000 32.36 9.74
ENSLAFG00000004927-ENSLAFT00000004927 156945619 156951500 156952700 31.49 10.95
ENSLAFG00000000157-ENSLAFT00000000158 158305619 158322600 158323600 32.03 14.16
ENSLAFG00000022636-ENSLAFT00000036039 159005619 159024400 159025400 31.39 16.87
ENSLAFG00000017781-ENSLAFT00000017779 159705619 159713400 159716200 32.35 17.09
ENSLAFG00000017781-ENSLAFT00000031162 159705619 159713400 159716200 32.35 17.09
ENSLAFG00000004289-ENSLAFT00000034020 161605619 161622300 161623600 31.53 13.17
ENSLAFG00000004289-ENSLAFT00000004295 161605619 161622300 161623600 31.53 13.17
ENSLAFG00000009049-ENSLAFT00000028723 162605619 162618500 162620500 32.68 17.06
ENSLAFG00000009049-ENSLAFT00000037396 162605619 162618500 162620500 32.68 17.06
ENSLAFG00000012711-ENSLAFT00000012708 163185619 163202400 163205500 33.50 16.83
ENSLAFG00000012454-ENSLAFT00000012464 163645619 163657000 163658000 30.39 16.03
ENSLAFG00000013762-ENSLAFT00000013775 163945619 163958100 163959100 30.97 16.05
ENSLAFG00000005379-ENSLAFT00000005377 165045619 165048000 165049200 32.00 13.02
ENSLAFG00000005379-ENSLAFT00000020658 165045619 165048000 165049200 32.00 13.02
ENSLAFG00000005379-ENSLAFT00000026894 165045619 165048000 165049200 32.00 13.02
ENSLAFG00000014219-ENSLAFT00000014219 165185619 165195800 165198700 31.90 15.21
ENSLAFG00000014219-ENSLAFT00000036015 165185619 165195800 165198700 31.90 15.21
ENSLAFG00000017070-ENSLAFT00000026969 167545619 167558400 167559400 33.50 18.25
ENSLAFG00000017070-ENSLAFT00000017074 167545619 167558400 167559400 33.50 18.25
ENSLAFG00000012367-ENSLAFT00000012368 168625619 168635600 168640200 32.88 17.88
ENSLAFG00000012367-ENSLAFT00000029639 168625619 168635600 168640200 32.88 17.88
ENSLAFG00000002308-ENSLAFT00000002309 168925619 168933600 168935000 33.56 9.67
ENSLAFG00000017955-ENSLAFT00000017960 169025619 169034600 169035800 31.63 13.64
ENSLAFG00000007149-ENSLAFT00000007151 169365619 169382400 169383400 32.94 17.38
ENSLAFG00000031794-ENSLAFT00000028017 186345619 186347500 186348800 33.00 15.11
ENSLAFG00000031794-ENSLAFT00000030565 186345619 186347500 186348800 33.00 15.11
ENSLAFG00000002813-ENSLAFT00000002814 188305619 188312000 188313600 31.49 4.57
ENSLAFG00000025751-ENSLAFT00000036057 188525619 188537200 188538300 32.07 5.23
ENSLAFG00000007860-ENSLAFT00000007868 188705619 188711300 188712400 31.43 14.96
ENSLAFG00000007860-ENSLAFT00000036668 188705619 188711300 188712400 31.43 14.96
ENSLAFG00000007860-ENSLAFT00000036668 188765619 188777900 188778900 30.93 15.95
ENSLAFG00000007860-ENSLAFT00000007868 188845619 188850000 188851600 30.79 5.34
ENSLAFG00000007860-ENSLAFT00000036668 188845619 188850000 188851600 30.79 5.34
ENSLAFG00000012310-ENSLAFT00000036750 189565619 189569800 189570800 34.98 7.82
ENSLAFG00000011209-ENSLAFT00000011210 193285619 193296800 193297900 32.57 12.03
ENSLAFG00000011209-ENSLAFT00000011210 193305619 193315000 193316000 32.59 16.94
ENSLAFG00000011206-ENSLAFT00000011204 193405619 193411000 193412300 33.07 18.15
ENSLAFG00000029202-ENSLAFT00000028123 193645619 193660900 193662000 31.49 9.24
ENSLAFG00000012245-ENSLAFT00000012250 193965619 193974100 193975100 32.13 9.66
ENSLAFG00000011431-ENSLAFT00000028023 194145619 194163500 194165500 31.50 0.96
ENSLAFG00000000460-ENSLAFT00000000460 194785619 194785600 194793700 34.01 19.43
ENSLAFG00000031893-ENSLAFT00000027484 196005619 196024500 196025500 30.45 10.03
ENSLAFG00000031893-ENSLAFT00000027484 196025619 196025600 196028800 29.29 11.21
ENSLAFG00000012017-ENSLAFT00000029225 197145619 197146500 197148300 25.33 2.12
ENSLAFG00000012017-ENSLAFT00000034535 197145619 197146500 197148300 25.33 2.12
ENSLAFG00000012017-ENSLAFT00000012013 197145619 197146500 197148300 25.33 2.12
ENSLAFG00000016146-ENSLAFT00000030701 200565619 200566500 200567700 29.32 8.42
ENSLAFG00000016146-ENSLAFT00000016142 200565619 200566500 200567700 29.32 8.42
ENSLAFG00000027273-ENSLAFT00000036572 200625619 200638500 200640800 34.07 8.97
ENSLAFG00000009411-ENSLAFT00000009411 200785619 200786100 200787100 31.80 9.02
ENSLAFG00000009411-ENSLAFT00000031733 200785619 200786100 200787100 31.80 9.02
ENSLAFG00000009411-ENSLAFT00000009411 200805619 200818500 200821000 31.77 2.69
ENSLAFG00000009411-ENSLAFT00000031733 200805619 200818500 200821000 31.77 2.69
ENSLAFG00000004787-ENSLAFT00000036107 200945619 200958600 200959600 30.68 1.26
ENSLAFG00000004954-ENSLAFT00000004957 201665619 201671800 201674500 31.13 11.15
ENSLAFG00000004954-ENSLAFT00000028826 201665619 201671800 201674500 31.13 11.15
ENSLAFG00000006113-ENSLAFT00000006113 204785619 204801300 204802700 31.66 12.07
ENSLAFG00000004361-ENSLAFT00000004361 9324923 9343800 9344800 31.90 17.43
ENSLAFG00000018578-ENSLAFT00000018578 10124923 10140100 10141300 30.88 17.50
ENSLAFG00000001436-ENSLAFT00000001436 13244923 13263200 13264200 30.49 13.93
ENSLAFG00000017365-ENSLAFT00000017369 13784923 13788000 13789100 32.99 17.75
ENSLAFG00000029472-ENSLAFT00000032864 17544923 17553600 17555800 32.70 7.15
ENSLAFG00000006631-ENSLAFT00000006632 17704923 17711800 17713700 30.89 8.07
ENSLAFG00000006126-ENSLAFT00000006124 18684923 18685300 18688000 32.40 18.94
ENSLAFG00000015582-ENSLAFT00000015585 18924923 18925800 18926800 32.31 14.45
ENSLAFG00000029781-ENSLAFT00000028465 19004923 19010300 19011400 31.18 16.18
ENSLAFG00000028353-ENSLAFT00000030351 19704923 19718000 19719000 31.04 16.87
ENSLAFG00000012682-ENSLAFT00000012680 23604923 23614000 23615800 28.77 10.97
ENSLAFG00000012682-ENSLAFT00000030627 23604923 23614000 23615800 28.77 10.97
ENSLAFG00000000858-ENSLAFT00000000859 24144923 24160900 24162600 31.44 9.19
ENSLAFG00000016837-ENSLAFT00000016836 24564923 24565900 24566900 31.74 18.46
ENSLAFG00000011035-ENSLAFT00000011035 25524923 25538600 25540400 32.00 13.30
ENSLAFG00000001133-ENSLAFT00000001133 27444923 27458800 27462000 30.80 18.13
ENSLAFG00000001487-ENSLAFT00000001487 28984923 28989600 28990700 31.39 17.48
ENSLAFG00000015084-ENSLAFT00000015080 31424923 31439500 31441600 32.87 15.22
ENSLAFG00000015084-ENSLAFT00000034303 31424923 31439500 31441600 32.87 15.22
ENSLAFG00000015643-ENSLAFT00000015649 32344923 32347500 32349100 30.79 14.73
ENSLAFG00000015643-ENSLAFT00000027372 32344923 32347500 32349100 30.79 14.73
ENSLAFG00000015643-ENSLAFT00000037371 32344923 32347500 32349100 30.79 14.73
ENSLAFG00000004552-ENSLAFT00000034243 34524923 34540800 34542200 32.60 18.01
ENSLAFG00000004552-ENSLAFT00000004555 34524923 34540800 34542200 32.60 18.01
ENSLAFG00000013563-ENSLAFT00000013565 34704923 34710800 34712100 31.67 4.03
ENSLAFG00000001794-ENSLAFT00000031144 35344923 35363800 35364800 31.74 11.26
ENSLAFG00000001794-ENSLAFT00000001792 35344923 35363800 35364800 31.74 11.26
ENSLAFG00000001794-ENSLAFT00000031144 35364923 35369200 35370200 34.27 15.75
ENSLAFG00000000154-ENSLAFT00000000153 36004923 36021500 36023300 31.53 10.28
ENSLAFG00000012038-ENSLAFT00000012040 36324923 36325900 36327000 32.04 14.59
ENSLAFG00000016345-ENSLAFT00000030270 36344923 36362700 36364800 29.62 0.20
ENSLAFG00000013612-ENSLAFT00000013612 37384923 37391600 37392600 33.36 18.70
ENSLAFG00000003802-ENSLAFT00000003802 46304923 46313900 46314900 32.37 12.15
ENSLAFG00000027981-ENSLAFT00000034080 48104923 48118700 48121300 34.06 13.06
ENSLAFG00000016300-ENSLAFT00000033487 49004923 49011400 49013500 30.40 10.61
ENSLAFG00000016300-ENSLAFT00000016304 49004923 49011400 49013500 30.40 10.61
ENSLAFG00000012862-ENSLAFT00000012863 49324923 49334600 49335800 32.44 14.19
ENSLAFG00000005878-ENSLAFT00000005877 49364923 49383600 49384600 33.59 17.66
ENSLAFG00000012165-ENSLAFT00000030648 49724923 49736500 49737600 33.89 18.31
ENSLAFG00000012165-ENSLAFT00000012167 49724923 49736500 49737600 33.89 18.31
ENSLAFG00000012165-ENSLAFT00000030648 49744923 49750200 49751300 34.55 19.14
ENSLAFG00000030509-ENSLAFT00000034201 50024923 50031800 50039200 33.31 17.91
ENSLAFG00000001933-ENSLAFT00000001934 50044923 50063000 50064800 32.98 0.15
ENSLAFG00000001933-ENSLAFT00000033329 50064923 50064900 50066100 33.38 1.35
ENSLAFG00000005560-ENSLAFT00000005560 51964923 51976700 51977900 31.63 18.80
ENSLAFG00000027050-ENSLAFT00000030552 54024923 54031800 54033000 32.26 17.18
ENSLAFG00000027050-ENSLAFT00000037211 54064923 54065000 54066000 33.32 14.38
ENSLAFG00000027050-ENSLAFT00000030552 54064923 54065000 54066000 33.32 14.38
ENSLAFG00000029559-ENSLAFT00000029429 54244923 54245900 54247100 32.47 4.39
ENSLAFG00000002106-ENSLAFT00000002104 54324923 54338800 54340000 35.11 21.02
ENSLAFG00000002782-ENSLAFT00000002782 54384923 54393700 54394900 32.18 14.90
ENSLAFG00000002782-ENSLAFT00000036953 54384923 54393700 54394900 32.18 14.90
ENSLAFG00000029166-ENSLAFT00000035330 54644923 54663800 54664800 34.36 6.40
ENSLAFG00000029166-ENSLAFT00000027723 54644923 54663800 54664800 34.36 6.40
ENSLAFG00000029166-ENSLAFT00000033165 54644923 54663800 54664800 34.36 6.40
ENSLAFG00000029166-ENSLAFT00000028505 54644923 54663800 54664800 34.36 6.40
ENSLAFG00000029166-ENSLAFT00000034139 54644923 54663800 54664800 34.36 6.40
ENSLAFG00000029166-ENSLAFT00000027309 54644923 54663800 54664800 34.36 6.40
ENSLAFG00000029166-ENSLAFT00000027674 54644923 54663800 54664800 34.36 6.40
ENSLAFG00000032143-ENSLAFT00000026642 54704923 54717200 54724800 32.68 17.21
ENSLAFG00000030363-ENSLAFT00000027566 54704923 54717200 54724800 32.68 17.21
ENSLAFG00000003557-ENSLAFT00000003556 58384923 58390400 58391400 31.43 13.03
ENSLAFG00000017247-ENSLAFT00000037454 59164923 59178700 59179700 30.57 10.30
ENSLAFG00000017247-ENSLAFT00000017250 59164923 59178700 59179700 30.57 10.30
ENSLAFG00000016788-ENSLAFT00000016794 60544923 60557900 60558900 30.27 8.61
ENSLAFG00000005943-ENSLAFT00000005943 60644923 60655400 60656600 30.89 13.06
ENSLAFG00000020652-ENSLAFT00000020909 61044923 61054000 61055000 31.99 15.31
ENSLAFG00000015492-ENSLAFT00000015490 61224923 61233800 61234800 32.76 19.02
ENSLAFG00000016289-ENSLAFT00000016292 63944923 63954300 63955300 31.84 17.31
ENSLAFG00000020685-ENSLAFT00000020706 67904923 67922100 67923400 31.38 10.58
ENSLAFG00000030711-ENSLAFT00000025972 74464923 74483000 74484300 33.75 1.35
ENSLAFG00000030711-ENSLAFT00000033822 74464923 74483000 74484300 33.75 1.35
ENSLAFG00000027183-ENSLAFT00000028059 76164923 76170500 76171500 31.48 4.85
ENSLAFG00000003063-ENSLAFT00000003063 78484923 78488800 78490600 32.58 12.69
ENSLAFG00000027150-ENSLAFT00000025499 81064923 81076000 81078200 32.45 19.38
ENSLAFG00000005907-ENSLAFT00000005907 81604923 81622500 81623900 30.92 15.74
ENSLAFG00000005722-ENSLAFT00000005722 82604923 82614500 82615500 29.27 4.71
ENSLAFG00000005722-ENSLAFT00000034863 82604923 82614500 82615500 29.27 4.71
ENSLAFG00000005722-ENSLAFT00000005722 82844923 82853100 82854500 31.63 18.54
ENSLAFG00000032987-ENSLAFT00000037753 83424923 83437000 83438200 31.30 9.94
ENSLAFG00000027192-ENSLAFT00000036249 83624923 83625800 83627100 31.87 12.32
ENSLAFG00000003517-ENSLAFT00000003516 84124923 84130800 84131800 31.81 5.44
ENSLAFG00000014339-ENSLAFT00000014338 86404923 86407000 86408400 32.29 7.55
ENSLAFG00000001175-ENSLAFT00000001175 86664923 86680800 86681900 32.09 18.39
ENSLAFG00000026033-ENSLAFT00000033037 87784923 87796700 87798300 32.22 18.37
ENSLAFG00000001664-ENSLAFT00000001664 88044923 88045700 88046700 31.93 13.50
ENSLAFG00000005006-ENSLAFT00000005006 89324923 89341800 89343100 32.70 14.46
ENSLAFG00000011562-ENSLAFT00000011562 90724923 90743700 90744800 32.06 18.47
ENSLAFG00000014781-ENSLAFT00000034219 92104923 92106500 92108600 31.90 11.69
ENSLAFG00000014781-ENSLAFT00000030127 92104923 92106500 92108600 31.90 11.69
ENSLAFG00000014781-ENSLAFT00000014782 92104923 92106500 92108600 31.90 11.69
ENSLAFG00000010002-ENSLAFT00000010000 92524923 92530400 92531900 32.24 13.47
ENSLAFG00000014224-ENSLAFT00000014224 93864923 93867500 93868600 31.47 14.82
ENSLAFG00000004211-ENSLAFT00000004210 93984923 94002900 94003900 28.30 8.85
ENSLAFG00000004211-ENSLAFT00000004210 94004923 94006300 94007500 30.38 9.36
ENSLAFG00000004211-ENSLAFT00000035070 94004923 94006300 94007500 30.38 9.36
ENSLAFG00000022385-ENSLAFT00000021821 94024923 94025100 94029100 36.84 19.12
ENSLAFG00000009989-ENSLAFT00000010001 94044923 94061200 94062400 29.99 2.43
ENSLAFG00000009989-ENSLAFT00000010001 94064923 94079200 94080200 31.23 15.61
ENSLAFG00000003951-ENSLAFT00000035716 94304923 94316300 94321700 35.41 20.98
ENSLAFG00000003951-ENSLAFT00000003951 94304923 94316300 94321700 35.41 20.98
ENSLAFG00000017515-ENSLAFT00000017513 94344923 94360500 94362200 28.77 8.12
ENSLAFG00000017515-ENSLAFT00000037224 94344923 94360500 94362200 28.77 8.12
ENSLAFG00000021991-ENSLAFT00000022694 94544923 94558700 94560600 30.67 13.03
ENSLAFG00000014722-ENSLAFT00000014719 94784923 94794900 94798000 34.24 8.90
ENSLAFG00000016014-ENSLAFT00000016012 94924923 94933000 94934000 33.06 15.46
ENSLAFG00000000638-ENSLAFT00000000638 95104923 95109700 95110700 33.50 17.82
ENSLAFG00000005165-ENSLAFT00000005167 95544923 95545500 95546500 31.78 15.24
ENSLAFG00000009982-ENSLAFT00000009982 96264923 96265800 96267000 34.79 19.69
ENSLAFG00000030356-ENSLAFT00000031289 96844923 96859800 96860800 29.46 0.86
ENSLAFG00000003306-ENSLAFT00000037200 96984923 96987800 96988800 34.53 12.09
ENSLAFG00000003307-ENSLAFT00000003307 97044923 97045300 97046300 29.87 10.79
ENSLAFG00000005008-ENSLAFT00000005008 97184923 97196400 97197400 31.72 11.31
ENSLAFG00000013503-ENSLAFT00000030324 97264923 97278800 97284800 30.23 15.04
ENSLAFG00000013503-ENSLAFT00000015916 97344923 97355800 97357000 34.48 18.83
ENSLAFG00000013503-ENSLAFT00000010618 97344923 97355800 97357000 34.48 18.83
ENSLAFG00000013503-ENSLAFT00000034147 97344923 97355800 97357000 34.48 18.83
ENSLAFG00000001326-ENSLAFT00000001325 97404923 97414900 97415900 34.88 19.30
ENSLAFG00000010629-ENSLAFT00000010628 97804923 97816400 97817500 32.94 17.70
ENSLAFG00000003179-ENSLAFT00000003179 98064923 98070600 98072200 33.70 15.10
ENSLAFG00000026715-ENSLAFT00000033237 98284923 98285700 98286700 33.67 17.92
ENSLAFG00000030195-ENSLAFT00000036754 99044923 99060700 99062500 31.01 9.39
ENSLAFG00000018133-ENSLAFT00000018132 99084923 99095500 99097200 31.95 15.62
ENSLAFG00000002367-ENSLAFT00000002367 99144923 99155100 99157100 31.91 18.50
ENSLAFG00000029723-ENSLAFT00000035059 99144923 99155100 99157100 31.91 18.50
ENSLAFG00000030151-ENSLAFT00000027834 99164923 99172700 99177100 34.46 17.31
ENSLAFG00000001583-ENSLAFT00000001583 99444923 99449400 99450400 29.48 7.33
ENSLAFG00000027709-ENSLAFT00000027550 99624923 99634000 99635600 34.02 19.63
ENSLAFG00000027709-ENSLAFT00000026292 99624923 99634000 99635600 34.02 19.63
ENSLAFG00000014383-ENSLAFT00000014381 99944923 99962000 99963000 31.17 15.96
ENSLAFG00000030788-ENSLAFT00000023135 100864923 100868400 100869400 30.19 14.89
ENSLAFG00000026196-ENSLAFT00000037098 103764923 103768100 103769100 29.09 14.99
ENSLAFG00000026196-ENSLAFT00000030421 103764923 103768100 103769100 29.09 14.99
ENSLAFG00000011275-ENSLAFT00000011273 103784923 103802700 103804200 31.95 6.10
ENSLAFG00000026742-ENSLAFT00000027261 104064923 104067200 104068200 31.92 16.27
ENSLAFG00000014798-ENSLAFT00000014805 104124923 104124900 104126100 30.91 17.33
ENSLAFG00000014820-ENSLAFT00000014826 104164923 104165500 104167400 33.99 18.42
ENSLAFG00000014858-ENSLAFT00000032068 104304923 104310000 104311000 35.36 10.55
ENSLAFG00000032685-ENSLAFT00000028340 104464923 104478100 104479100 31.92 8.84
ENSLAFG00000017999-ENSLAFT00000017996 105064923 105070900 105071900 36.22 20.46
ENSLAFG00000032283-ENSLAFT00000027385 105084923 105085700 105089800 28.06 6.62
ENSLAFG00000032283-ENSLAFT00000025777 105084923 105085700 105089800 28.06 6.62
ENSLAFG00000005976-ENSLAFT00000005991 105184923 105194100 105195100 30.18 10.02
ENSLAFG00000013538-ENSLAFT00000013539 105524923 105537700 105538700 34.34 18.15
ENSLAFG00000015355-ENSLAFT00000015352 105564923 105573400 105574400 35.53 9.51
ENSLAFG00000015355-ENSLAFT00000034872 105564923 105573400 105574400 35.53 9.51
ENSLAFG00000013560-ENSLAFT00000013558 105584923 105589800 105592800 26.39 8.94
ENSLAFG00000009533-ENSLAFT00000009537 105704923 105719700 105721800 28.52 12.29
ENSLAFG00000010786-ENSLAFT00000035728 105724923 105736000 105737400 30.49 5.73
ENSLAFG00000010786-ENSLAFT00000010786 105724923 105736000 105737400 30.49 5.73
ENSLAFG00000010800-ENSLAFT00000010801 105804923 105817100 105819300 32.36 14.41
ENSLAFG00000010174-ENSLAFT00000010175 110604923 110607800 110608900 31.17 15.45
ENSLAFG00000010177-ENSLAFT00000036781 110784923 110786000 110787800 33.00 18.55
ENSLAFG00000010177-ENSLAFT00000028475 110784923 110786000 110787800 33.00 18.55
ENSLAFG00000010177-ENSLAFT00000010181 110784923 110786000 110787800 33.00 18.55
ENSLAFG00000024309-ENSLAFT00000023767 110904923 110916600 110918300 31.64 11.44
ENSLAFG00000018647-ENSLAFT00000018646 112144923 112148600 112149600 31.00 13.44
ENSLAFG00000018649-ENSLAFT00000018653 112204923 112215700 112217200 30.80 13.25
ENSLAFG00000008628-ENSLAFT00000008627 112604923 112609100 112610200 31.16 16.68
ENSLAFG00000013238-ENSLAFT00000013238 113484923 113488700 113489900 31.65 15.12
ENSLAFG00000017332-ENSLAFT00000017334 113544923 113546200 113547700 32.20 12.86
ENSLAFG00000017332-ENSLAFT00000033634 113544923 113546200 113547700 32.20 12.86
ENSLAFG00000005574-ENSLAFT00000033905 114244923 114256300 114259100 32.91 10.64
ENSLAFG00000005574-ENSLAFT00000005574 114244923 114256300 114259100 32.91 10.64
ENSLAFG00000030336-ENSLAFT00000027758 114824923 114831100 114832100 31.72 7.85
ENSLAFG00000023180-ENSLAFT00000025296 115904923 115915000 115916400 32.26 17.14
ENSLAFG00000023180-ENSLAFT00000022526 115904923 115915000 115916400 32.26 17.14
ENSLAFG00000026569-ENSLAFT00000033680 116064923 116076000 116077000 31.72 16.01
ENSLAFG00000004507-ENSLAFT00000004506 116364923 116364900 116366700 32.07 2.19
ENSLAFG00000025856-ENSLAFT00000028726 117124923 117125700 117127000 32.91 13.58
ENSLAFG00000004791-ENSLAFT00000004791 119504923 119507900 119509500 31.71 9.86
ENSLAFG00000004794-ENSLAFT00000033773 119724923 119735000 119736000 31.99 4.68
ENSLAFG00000004794-ENSLAFT00000004798 119724923 119735000 119736000 31.99 4.68
ENSLAFG00000005815-ENSLAFT00000005817 120784923 120794300 120797500 34.04 19.68
ENSLAFG00000012774-ENSLAFT00000012772 121124923 121138700 121139900 30.81 16.56
ENSLAFG00000000333-ENSLAFT00000000334 121724923 121726300 121729100 31.91 14.97
ENSLAFG00000031551-ENSLAFT00000030407 125404923 125421100 125422100 31.24 5.18
ENSLAFG00000008030-ENSLAFT00000008028 126004923 126014700 126016700 31.12 9.51
ENSLAFG00000008030-ENSLAFT00000035082 126004923 126014700 126016700 31.12 9.51
ENSLAFG00000014619-ENSLAFT00000014621 130164923 130167500 130169300 30.91 17.66
ENSLAFG00000026311-ENSLAFT00000030892 135924923 135941100 135942100 31.72 8.91
ENSLAFG00000013544-ENSLAFT00000013541 136224923 136228700 136231600 31.05 18.43
ENSLAFG00000018327-ENSLAFT00000018324 141284923 141291900 141295000 30.30 16.30
ENSLAFG00000001211-ENSLAFT00000027059 145604923 145608000 145609200 32.04 7.50
ENSLAFG00000013776-ENSLAFT00000013772 146344923 146350100 146351400 32.21 5.69
ENSLAFG00000009745-ENSLAFT00000009744 146584923 146599800 146603800 33.19 15.61
ENSLAFG00000017782-ENSLAFT00000028065 147264923 147270600 147272500 32.77 9.29
ENSLAFG00000017782-ENSLAFT00000017792 147264923 147270600 147272500 32.77 9.29
ENSLAFG00000011565-ENSLAFT00000011560 147764923 147783100 147784800 33.65 15.23
ENSLAFG00000004124-ENSLAFT00000004123 148964923 148964900 148965900 32.23 9.47
ENSLAFG00000002007-ENSLAFT00000002007 152344923 152358100 152359100 32.18 15.72
ENSLAFG00000014642-ENSLAFT00000014642 152384923 152396300 152397700 30.99 5.50
ENSLAFG00000014651-ENSLAFT00000014656 153884923 153900400 153901500 31.07 2.97
ENSLAFG00000011615-ENSLAFT00000011612 154164923 154168600 154169600 31.29 15.38
ENSLAFG00000004678-ENSLAFT00000004678 155784923 155793600 155794700 32.93 3.93
ENSLAFG00000004678-ENSLAFT00000034850 155784923 155793600 155794700 32.93 3.93
ENSLAFG00000004687-ENSLAFT00000004687 155964923 155975100 155976100 32.95 14.21
ENSLAFG00000003817-ENSLAFT00000003819 158564923 158579900 158581300 30.92 16.08
ENSLAFG00000031970-ENSLAFT00000034046 158784923 158798600 158800300 31.94 16.73
ENSLAFG00000011175-ENSLAFT00000011171 159584923 159602000 159603000 34.30 12.63
ENSLAFG00000010298-ENSLAFT00000010299 161064923 161069300 161071800 34.34 8.44
ENSLAFG00000002275-ENSLAFT00000002274 161164923 161171100 161172600 30.62 3.52
ENSLAFG00000014122-ENSLAFT00000014121 161484923 161485900 161492200 32.57 18.02
ENSLAFG00000005009-ENSLAFT00000005009 161684923 161699600 161700700 31.26 15.71
ENSLAFG00000014082-ENSLAFT00000027193 162064923 162067500 162068900 31.46 16.86
ENSLAFG00000013837-ENSLAFT00000013836 163004923 163017400 163018700 31.61 5.63
ENSLAFG00000013851-ENSLAFT00000013846 163424923 163425400 163426400 32.83 12.33
ENSLAFG00000006015-ENSLAFT00000006015 4202732 4206100 4207100 30.64 14.29
ENSLAFG00000013290-ENSLAFT00000013289 4322732 4335400 4340300 33.37 19.11
ENSLAFG00000005805-ENSLAFT00000005811 4942732 4953800 4954800 31.30 15.52
ENSLAFG00000005805-ENSLAFT00000033639 5182732 5191600 5193500 31.43 6.08
ENSLAFG00000005805-ENSLAFT00000005811 5182732 5191600 5193500 31.43 6.08
ENSLAFG00000030731-ENSLAFT00000037437 5482732 5487700 5490600 31.23 16.13
ENSLAFG00000030731-ENSLAFT00000034565 5482732 5487700 5490600 31.23 16.13
ENSLAFG00000032428-ENSLAFT00000032221 5502732 5515900 5516900 32.58 16.45
ENSLAFG00000005223-ENSLAFT00000005225 9042732 9042700 9043700 32.60 18.44
ENSLAFG00000032457-ENSLAFT00000036588 13362732 13368900 13370100 25.45 4.66
ENSLAFG00000013300-ENSLAFT00000036355 13942732 13952100 13953800 33.35 17.40
ENSLAFG00000013300-ENSLAFT00000026140 13942732 13952100 13953800 33.35 17.40
ENSLAFG00000010345-ENSLAFT00000010339 14042732 14060100 14061700 31.92 16.21
ENSLAFG00000001848-ENSLAFT00000001848 14462732 14465100 14466100 32.49 16.86
ENSLAFG00000009839-ENSLAFT00000009842 16862732 16878400 16879800 26.50 0.85
ENSLAFG00000009839-ENSLAFT00000035206 16862732 16878400 16879800 26.50 0.85
ENSLAFG00000009003-ENSLAFT00000031732 17842732 17856600 17859100 27.18 5.11
ENSLAFG00000009003-ENSLAFT00000009004 17842732 17856600 17859100 27.18 5.11
ENSLAFG00000032437-ENSLAFT00000037046 18022732 18023100 18024100 30.64 3.86
ENSLAFG00000032778-ENSLAFT00000036347 19202732 19210100 19211800 29.70 1.41
ENSLAFG00000029475-ENSLAFT00000036269 19362732 19372000 19374600 32.47 14.43
ENSLAFG00000029475-ENSLAFT00000032592 19362732 19372000 19374600 32.47 14.43
ENSLAFG00000026702-ENSLAFT00000036320 19702732 19720600 19722100 26.53 6.05
ENSLAFG00000026702-ENSLAFT00000034542 19702732 19720600 19722100 26.53 6.05
ENSLAFG00000006974-ENSLAFT00000006975 25722732 25730800 25731800 31.74 12.19
ENSLAFG00000020596-ENSLAFT00000020529 26202732 26212200 26215200 32.67 17.45
ENSLAFG00000006542-ENSLAFT00000006540 28682732 28692300 28693600 30.15 6.43
ENSLAFG00000008025-ENSLAFT00000008025 28822732 28832900 28833900 30.82 13.05
ENSLAFG00000015733-ENSLAFT00000015738 29222732 29240500 29241600 31.51 11.38
ENSLAFG00000009089-ENSLAFT00000029976 29822732 29840400 29841400 33.73 15.17
ENSLAFG00000009089-ENSLAFT00000009091 29822732 29840400 29841400 33.73 15.17
ENSLAFG00000008960-ENSLAFT00000008962 39562732 39567600 39570400 30.53 7.67
ENSLAFG00000026724-ENSLAFT00000030979 41362732 41371400 41372400 28.97 15.66
ENSLAFG00000002628-ENSLAFT00000002628 43462732 43471900 43473500 31.21 13.91
ENSLAFG00000014312-ENSLAFT00000014313 44262732 44270700 44272600 32.50 11.75
ENSLAFG00000005632-ENSLAFT00000005634 44502732 44506100 44508000 32.33 13.54
ENSLAFG00000010712-ENSLAFT00000010711 46322732 46322700 46323700 33.77 19.04
ENSLAFG00000009796-ENSLAFT00000009803 47362732 47363700 47365100 31.85 16.55
ENSLAFG00000032104-ENSLAFT00000035474 47742732 47750500 47751500 32.77 12.22
ENSLAFG00000032104-ENSLAFT00000035474 47762732 47777500 47778700 31.23 13.24
ENSLAFG00000009844-ENSLAFT00000009844 48042732 48054700 48055900 32.64 13.46
ENSLAFG00000009848-ENSLAFT00000009847 48122732 48125700 48127100 32.21 17.24
ENSLAFG00000001613-ENSLAFT00000035203 48682732 48688400 48690000 30.65 15.22
ENSLAFG00000001613-ENSLAFT00000001614 48682732 48688400 48690000 30.65 15.22
ENSLAFG00000001616-ENSLAFT00000001616 48682732 48688400 48690000 30.65 15.22
ENSLAFG00000001386-ENSLAFT00000001385 49382732 49390600 49392100 33.93 15.82
ENSLAFG00000022282-ENSLAFT00000022274 50722732 50729500 50732100 32.04 16.03
ENSLAFG00000010153-ENSLAFT00000010157 56002732 56017900 56018900 31.27 17.16
ENSLAFG00000010153-ENSLAFT00000010157 56102732 56105600 56106700 32.29 18.83
ENSLAFG00000011541-ENSLAFT00000011540 57762732 57762800 57764300 31.10 16.00
ENSLAFG00000005654-ENSLAFT00000005655 58522732 58525400 58526400 31.79 15.22
ENSLAFG00000013326-ENSLAFT00000013326 61282732 61290800 61291800 31.10 8.18
ENSLAFG00000005944-ENSLAFT00000005944 62362732 62366900 62367900 33.02 18.69
ENSLAFG00000000791-ENSLAFT00000000792 65042732 65051000 65052000 34.73 20.56
ENSLAFG00000005881-ENSLAFT00000028704 67882732 67895500 67896500 31.73 16.62
ENSLAFG00000005881-ENSLAFT00000005881 67882732 67895500 67896500 31.73 16.62
ENSLAFG00000005881-ENSLAFT00000026548 67882732 67895500 67896500 31.73 16.62
ENSLAFG00000004201-ENSLAFT00000030893 68082732 68082700 68084200 31.23 7.97
ENSLAFG00000003151-ENSLAFT00000003151 68282732 68299700 68300700 32.30 15.66
ENSLAFG00000003554-ENSLAFT00000003553 68962732 68964400 68967800 30.84 16.15
ENSLAFG00000003554-ENSLAFT00000023304 68962732 68964400 68967800 30.84 16.15
ENSLAFG00000004724-ENSLAFT00000025999 69262732 69280500 69281500 34.80 8.18
ENSLAFG00000004724-ENSLAFT00000004727 69262732 69280500 69281500 34.80 8.18
ENSLAFG00000009822-ENSLAFT00000009826 69542732 69547300 69548300 32.16 11.63
ENSLAFG00000026573-ENSLAFT00000032909 71142732 71153000 71155100 26.79 7.49
ENSLAFG00000004364-ENSLAFT00000026365 72882732 72900500 72901900 28.34 6.44
ENSLAFG00000004364-ENSLAFT00000004363 72882732 72900500 72901900 28.34 6.44
ENSLAFG00000004364-ENSLAFT00000026034 72882732 72900500 72901900 28.34 6.44
ENSLAFG00000005477-ENSLAFT00000005480 72942732 72956400 72957400 32.45 6.18
ENSLAFG00000005477-ENSLAFT00000005472 72942732 72956400 72957400 32.45 6.18
ENSLAFG00000016244-ENSLAFT00000016245 75442732 75448400 75449600 31.95 8.82
ENSLAFG00000030213-ENSLAFT00000030122 79862732 79875600 79877100 31.92 17.30
ENSLAFG00000005981-ENSLAFT00000005983 80042732 80044100 80045300 31.73 8.65
ENSLAFG00000005981-ENSLAFT00000034415 80042732 80044100 80045300 31.73 8.65
ENSLAFG00000001563-ENSLAFT00000001563 83382732 83388000 83389100 33.02 17.77
ENSLAFG00000004362-ENSLAFT00000004366 83482732 83496900 83497900 32.45 14.63
ENSLAFG00000004362-ENSLAFT00000037315 83582732 83595900 83596900 31.47 18.29
ENSLAFG00000002679-ENSLAFT00000026408 83622732 83623900 83625000 31.10 17.50
ENSLAFG00000006867-ENSLAFT00000006866 83742732 83745400 83746400 29.56 17.07
ENSLAFG00000010808-ENSLAFT00000010809 87782732 87796100 87797700 31.76 1.65
ENSLAFG00000016226-ENSLAFT00000016222 88642732 88646900 88648400 31.42 13.46
ENSLAFG00000022458-ENSLAFT00000022958 89262732 89267300 89269600 31.06 14.82
ENSLAFG00000011951-ENSLAFT00000011967 92882732 92895600 92897300 30.15 0.52
ENSLAFG00000022372-ENSLAFT00000021858 93882732 93899200 93900300 32.41 17.84
ENSLAFG00000008054-ENSLAFT00000008055 94502732 94511100 94512500 31.24 13.31
ENSLAFG00000030667-ENSLAFT00000029802 94662732 94678700 94680300 31.09 18.09
ENSLAFG00000002924-ENSLAFT00000002924 96602732 96611600 96620800 33.83 19.26
ENSLAFG00000018708-ENSLAFT00000018707 97102732 97113400 97114400 31.88 15.57
ENSLAFG00000011639-ENSLAFT00000011638 97102732 97113400 97114400 31.88 15.57
ENSLAFG00000011936-ENSLAFT00000011937 99102732 99114200 99115400 31.63 12.45
ENSLAFG00000000464-ENSLAFT00000000463 99522732 99530700 99534500 32.95 13.96
ENSLAFG00000015201-ENSLAFT00000015205 99862732 99863700 99866800 30.83 16.84
ENSLAFG00000006427-ENSLAFT00000031767 100062732 100062700 100063700 31.82 5.32
ENSLAFG00000006427-ENSLAFT00000006427 100062732 100062700 100063700 31.82 5.32
ENSLAFG00000015135-ENSLAFT00000025375 100682732 100697900 100700500 31.12 17.83
ENSLAFG00000014452-ENSLAFT00000014458 103942732 103954000 103955000 31.62 8.31
ENSLAFG00000017105-ENSLAFT00000017104 105262732 105277200 105280700 32.81 14.64
ENSLAFG00000027965-ENSLAFT00000030451 106742732 106756000 106757000 32.63 17.38
ENSLAFG00000027965-ENSLAFT00000032371 106742732 106756000 106757000 32.63 17.38
ENSLAFG00000008065-ENSLAFT00000008070 106922732 106923600 106924600 31.81 17.36
ENSLAFG00000000546-ENSLAFT00000000547 111902732 111915200 111916300 31.37 8.07
ENSLAFG00000002520-ENSLAFT00000002520 112382732 112399000 112400000 31.91 2.01
ENSLAFG00000018636-ENSLAFT00000018635 113122732 113130300 113131900 30.83 6.42
ENSLAFG00000010549-ENSLAFT00000010547 113482732 113494700 113497300 34.19 19.70
ENSLAFG00000010549-ENSLAFT00000027993 113482732 113494700 113497300 34.19 19.70
ENSLAFG00000007427-ENSLAFT00000007429 115462732 115467600 115468600 28.18 16.81
ENSLAFG00000003173-ENSLAFT00000003173 115562732 115579900 115580900 32.23 3.94
ENSLAFG00000003173-ENSLAFT00000027230 115562732 115579900 115580900 32.23 3.94
ENSLAFG00000023374-ENSLAFT00000022063 115622732 115624700 115634600 32.66 19.39
ENSLAFG00000032502-ENSLAFT00000026148 115622732 115624700 115634600 32.66 19.39
ENSLAFG00000012288-ENSLAFT00000012288 115742732 115759600 115761000 32.16 13.78
ENSLAFG00000015976-ENSLAFT00000015976 116002732 116014700 116016200 30.61 13.43
ENSLAFG00000017647-ENSLAFT00000017644 116062732 116064300 116067000 29.46 7.11
ENSLAFG00000017647-ENSLAFT00000031003 116062732 116064300 116067000 29.46 7.11
ENSLAFG00000028414-ENSLAFT00000031808 116122732 116133500 116136900 31.47 8.89
ENSLAFG00000030729-ENSLAFT00000025804 116142732 116151700 116157600 34.43 12.75
ENSLAFG00000010467-ENSLAFT00000035132 116242732 116244800 116249100 33.14 11.62
ENSLAFG00000010467-ENSLAFT00000030060 116242732 116244800 116249100 33.14 11.62
ENSLAFG00000010467-ENSLAFT00000010465 116242732 116244800 116249100 33.14 11.62
ENSLAFG00000008222-ENSLAFT00000008221 116382732 116401000 116402000 31.57 11.92
ENSLAFG00000008222-ENSLAFT00000032148 116382732 116401000 116402000 31.57 11.92
ENSLAFG00000008223-ENSLAFT00000008223 116382732 116401000 116402000 31.57 11.92
ENSLAFG00000008223-ENSLAFT00000033688 116402732 116402700 116403700 33.68 10.78
ENSLAFG00000008223-ENSLAFT00000008223 116402732 116402700 116403700 33.68 10.78
ENSLAFG00000009056-ENSLAFT00000009057 116482732 116493300 116494400 32.70 8.18
ENSLAFG00000029772-ENSLAFT00000025752 116702732 116709400 116717600 31.27 16.81
ENSLAFG00000029772-ENSLAFT00000027074 116702732 116709400 116717600 31.27 16.81
ENSLAFG00000022947-ENSLAFT00000035762 116742732 116754900 116756400 27.32 4.04
ENSLAFG00000022947-ENSLAFT00000033350 116742732 116754900 116756400 27.32 4.04
ENSLAFG00000022947-ENSLAFT00000035762 116762732 116777600 116779500 30.21 7.88
ENSLAFG00000022947-ENSLAFT00000033350 116762732 116777600 116779500 30.21 7.88
ENSLAFG00000022947-ENSLAFT00000021512 116762732 116777600 116779500 30.21 7.88
ENSLAFG00000001478-ENSLAFT00000001477 119862732 119873000 119874000 32.53 10.58
ENSLAFG00000003449-ENSLAFT00000003449 121222732 121227300 121228300 33.16 8.65
ENSLAFG00000031933-ENSLAFT00000032424 121622732 121625100 121626100 31.74 18.97
ENSLAFG00000032011-ENSLAFT00000036452 122862732 122865000 122872700 32.06 15.15
ENSLAFG00000027384-ENSLAFT00000035064 123802732 123815700 123816700 32.73 13.16
ENSLAFG00000025997-ENSLAFT00000026726 127762732 127778100 127782600 30.77 14.80
ENSLAFG00000025997-ENSLAFT00000027486 127762732 127778100 127782600 30.77 14.80
ENSLAFG00000013061-ENSLAFT00000013063 132102732 132115100 132116400 30.45 11.24
ENSLAFG00000000190-ENSLAFT00000029632 132442732 132448700 132449700 33.30 11.93
ENSLAFG00000017775-ENSLAFT00000017771 132542732 132550400 132552600 26.35 13.62
ENSLAFG00000016179-ENSLAFT00000016183 133762732 133764200 133765200 32.55 12.78
ENSLAFG00000016179-ENSLAFT00000031035 133762732 133764200 133765200 32.55 12.78
ENSLAFG00000016179-ENSLAFT00000034296 133762732 133764200 133765200 32.55 12.78
ENSLAFG00000031343-ENSLAFT00000026925 134342732 134355100 134356100 33.16 18.84
ENSLAFG00000028097-ENSLAFT00000027937 135002732 135016600 135018800 32.98 15.08
ENSLAFG00000003064-ENSLAFT00000003066 136442732 136451800 136452900 30.82 16.61
ENSLAFG00000008617-ENSLAFT00000008613 137642732 137646600 137647600 32.44 15.60
ENSLAFG00000018304-ENSLAFT00000018306 138602732 138617900 138619200 24.89 11.63
ENSLAFG00000018304-ENSLAFT00000036525 138602732 138617900 138619200 24.89 11.63
ENSLAFG00000010995-ENSLAFT00000011002 138722732 138735100 138736800 30.79 13.76
ENSLAFG00000003375-ENSLAFT00000027307 138782732 138795600 138796800 31.50 4.15
ENSLAFG00000003375-ENSLAFT00000030723 138782732 138795600 138796800 31.50 4.15
ENSLAFG00000000413-ENSLAFT00000000413 138882732 138893200 138894200 30.17 8.73
ENSLAFG00000032174-ENSLAFT00000028531 139262732 139265300 139268100 32.05 12.82
ENSLAFG00000010952-ENSLAFT00000033876 139502732 139502900 139505100 28.54 4.81
ENSLAFG00000010952-ENSLAFT00000010960 139502732 139502900 139505100 28.54 4.81
ENSLAFG00000027390-ENSLAFT00000032368 140342732 140355700 140356800 33.00 10.02
ENSLAFG00000027822-ENSLAFT00000026089 140982732 140983400 140986300 30.64 4.02
ENSLAFG00000018001-ENSLAFT00000017999 141162732 141166000 141171900 28.85 2.28
ENSLAFG00000026100-ENSLAFT00000030919 141222732 141241600 141242600 26.85 10.64
ENSLAFG00000026100-ENSLAFT00000034029 141222732 141241600 141242600 26.85 10.64
ENSLAFG00000003743-ENSLAFT00000003745 141562732 141570900 141572800 29.33 7.28
ENSLAFG00000021960-ENSLAFT00000022737 141602732 141616000 141617300 31.78 7.17
ENSLAFG00000003732-ENSLAFT00000003733 141662732 141662700 141667500 35.96 18.84
ENSLAFG00000027555-ENSLAFT00000033291 141742732 141742700 141743700 28.13 2.32
ENSLAFG00000029366-ENSLAFT00000036470 141922732 141922700 141923700 26.30 7.66
ENSLAFG00000001318-ENSLAFT00000001319 3123834 3131100 3132200 31.16 10.23
ENSLAFG00000011095-ENSLAFT00000011092 4583834 4587600 4589800 32.28 16.38
ENSLAFG00000022351-ENSLAFT00000037299 4703834 4721800 4723700 33.17 8.64
ENSLAFG00000022351-ENSLAFT00000021414 4703834 4721800 4723700 33.17 8.64
ENSLAFG00000008479-ENSLAFT00000034536 18383834 18402700 18403700 32.21 17.60
ENSLAFG00000008479-ENSLAFT00000008478 18383834 18402700 18403700 32.21 17.60
ENSLAFG00000018444-ENSLAFT00000018444 18683834 18694400 18695700 30.28 12.46
ENSLAFG00000000411-ENSLAFT00000000411 18763834 18780300 18781300 32.27 9.95
ENSLAFG00000000411-ENSLAFT00000029624 18763834 18780300 18781300 32.27 9.95
ENSLAFG00000000408-ENSLAFT00000000408 18843834 18846300 18848900 32.16 18.30
ENSLAFG00000000407-ENSLAFT00000000406 18883834 18891700 18892700 31.57 13.00
ENSLAFG00000012345-ENSLAFT00000027989 25543834 25548200 25549200 30.44 17.31
ENSLAFG00000006532-ENSLAFT00000006534 27323834 27334400 27335700 31.53 16.09
ENSLAFG00000006532-ENSLAFT00000029959 27503834 27521500 27522500 31.50 8.22
ENSLAFG00000029619-ENSLAFT00000020628 28343834 28348400 28350400 29.41 5.83
ENSLAFG00000022606-ENSLAFT00000025515 29643834 29658600 29660000 31.02 2.41
ENSLAFG00000005175-ENSLAFT00000005175 29903834 29903800 29904800 31.74 16.60
ENSLAFG00000007466-ENSLAFT00000007466 30683834 30686000 30687200 30.24 10.72
ENSLAFG00000010599-ENSLAFT00000025334 36023834 36030700 36032300 32.56 17.49
ENSLAFG00000010599-ENSLAFT00000010599 36023834 36030700 36032300 32.56 17.49
ENSLAFG00000009389-ENSLAFT00000009388 38063834 38071600 38072600 31.75 12.46
ENSLAFG00000009717-ENSLAFT00000009715 38203834 38221000 38222000 31.67 10.64
ENSLAFG00000021420-ENSLAFT00000023036 40023834 40029300 40031900 27.84 14.40
ENSLAFG00000008127-ENSLAFT00000026014 40163834 40181500 40182500 30.62 16.11
ENSLAFG00000008127-ENSLAFT00000008127 40163834 40181500 40182500 30.62 16.11
ENSLAFG00000021532-ENSLAFT00000022338 40503834 40507200 40510900 33.40 19.02
ENSLAFG00000000852-ENSLAFT00000000851 41123834 41130200 41131200 31.03 14.03
ENSLAFG00000018410-ENSLAFT00000018413 45003834 45006900 45008000 28.76 14.03
ENSLAFG00000005763-ENSLAFT00000032525 45423834 45429900 45431600 31.65 13.65
ENSLAFG00000005763-ENSLAFT00000035505 45423834 45429900 45431600 31.65 13.65
ENSLAFG00000005763-ENSLAFT00000005762 45423834 45429900 45431600 31.65 13.65
ENSLAFG00000015997-ENSLAFT00000015997 51223834 51227100 51229200 29.60 8.73
ENSLAFG00000018097-ENSLAFT00000018095 52543834 52562200 52563200 31.50 17.36
ENSLAFG00000028460-ENSLAFT00000031039 52863834 52866200 52869800 29.54 8.55
ENSLAFG00000007541-ENSLAFT00000034345 53323834 53334400 53338200 30.15 0.28
ENSLAFG00000007541-ENSLAFT00000007541 53323834 53334400 53338200 30.15 0.28
ENSLAFG00000015280-ENSLAFT00000015281 54243834 54250000 54251200 30.93 11.42
ENSLAFG00000002450-ENSLAFT00000037090 54303834 54309300 54310500 30.97 11.46
ENSLAFG00000003961-ENSLAFT00000003962 55083834 55087600 55089400 30.00 14.30
ENSLAFG00000023246-ENSLAFT00000022534 60443834 60462400 60463700 29.86 7.41
ENSLAFG00000001207-ENSLAFT00000001206 66343834 66359300 66360300 32.85 14.93
ENSLAFG00000011856-ENSLAFT00000037128 66363834 66366500 66367500 32.51 11.30
ENSLAFG00000011856-ENSLAFT00000034218 66363834 66366500 66367500 32.51 11.30
ENSLAFG00000002305-ENSLAFT00000002306 66483834 66490800 66491800 30.64 0.30
ENSLAFG00000013159-ENSLAFT00000028900 70663834 70677500 70678500 30.19 6.44
ENSLAFG00000013159-ENSLAFT00000013156 70663834 70677500 70678500 30.19 6.44
ENSLAFG00000001064-ENSLAFT00000001064 71963834 71980500 71981700 32.96 19.48
ENSLAFG00000001062-ENSLAFT00000001061 72023834 72035500 72036600 30.59 14.99
ENSLAFG00000000288-ENSLAFT00000000287 72203834 72207900 72214800 27.60 7.31
ENSLAFG00000008619-ENSLAFT00000008617 73403834 73416600 73419000 31.72 11.67
ENSLAFG00000008612-ENSLAFT00000029910 73403834 73416600 73419000 31.72 11.67
ENSLAFG00000008612-ENSLAFT00000008611 73403834 73416600 73419000 31.72 11.67
ENSLAFG00000016173-ENSLAFT00000016169 76043834 76054100 76055400 30.63 12.70
ENSLAFG00000016169-ENSLAFT00000016165 76143834 76153100 76154400 29.01 3.02
ENSLAFG00000003706-ENSLAFT00000034741 76303834 76322100 76323400 33.20 16.22
ENSLAFG00000003706-ENSLAFT00000003706 76303834 76322100 76323400 33.20 16.22
ENSLAFG00000011445-ENSLAFT00000011444 77563834 77575500 77576500 31.90 16.13
ENSLAFG00000011449-ENSLAFT00000011449 78783834 78801600 78803500 31.74 9.56
ENSLAFG00000022184-ENSLAFT00000021723 79823834 79841700 79842800 31.93 14.13
ENSLAFG00000006680-ENSLAFT00000006680 80363834 80382700 80383700 31.70 15.66
ENSLAFG00000008798-ENSLAFT00000008796 80423834 80441100 80442100 31.73 17.15
ENSLAFG00000001784-ENSLAFT00000035259 81123834 81124400 81125400 31.72 15.35
ENSLAFG00000028236-ENSLAFT00000034174 82443834 82447800 82454900 31.56 3.88
ENSLAFG00000028260-ENSLAFT00000032004 82443834 82447800 82454900 31.56 3.88
ENSLAFG00000021795-ENSLAFT00000021894 83203834 83211900 83212900 32.14 17.76
ENSLAFG00000018004-ENSLAFT00000018004 83243834 83249500 83250500 32.87 14.74
ENSLAFG00000021478-ENSLAFT00000022555 83843834 83861400 83863100 32.37 12.75
ENSLAFG00000007096-ENSLAFT00000007098 84043834 84058300 84059300 30.34 17.66
ENSLAFG00000016875-ENSLAFT00000016872 86423834 86435400 86436600 30.77 17.06
ENSLAFG00000017032-ENSLAFT00000017033 86583834 86596800 86598100 31.79 8.88
ENSLAFG00000017020-ENSLAFT00000017023 86703834 86705800 86707000 30.77 6.32
ENSLAFG00000015296-ENSLAFT00000036132 88243834 88245500 88246700 32.26 15.62
ENSLAFG00000015296-ENSLAFT00000015294 88243834 88245500 88246700 32.26 15.62
ENSLAFG00000028113-ENSLAFT00000033308 88623834 88633000 88634000 27.41 9.77
ENSLAFG00000031087-ENSLAFT00000030406 89243834 89247100 89253100 34.14 13.94
ENSLAFG00000031087-ENSLAFT00000030406 89263834 89264200 89265300 36.13 4.38
ENSLAFG00000021592-ENSLAFT00000022224 90503834 90508700 90509700 31.44 17.26
ENSLAFG00000010504-ENSLAFT00000010506 93783834 93790600 93792900 30.37 17.72
ENSLAFG00000032851-ENSLAFT00000037617 96943834 96955000 96958300 27.19 7.72
ENSLAFG00000021499-ENSLAFT00000021733 103463834 103477400 103478500 32.52 7.17
ENSLAFG00000003197-ENSLAFT00000003196 103603834 103611800 103613000 32.74 12.26
ENSLAFG00000003197-ENSLAFT00000036518 103603834 103611800 103613000 32.74 12.26
ENSLAFG00000031146-ENSLAFT00000029002 103963834 103976200 103977500 34.13 12.83
ENSLAFG00000018301-ENSLAFT00000018302 104203834 104209700 104211800 32.67 18.84
ENSLAFG00000021456-ENSLAFT00000022350 104203834 104209700 104211800 32.67 18.84
ENSLAFG00000030893-ENSLAFT00000028641 105463834 105471600 105473400 33.27 19.04
ENSLAFG00000030893-ENSLAFT00000031969 105463834 105471600 105473400 33.27 19.04
ENSLAFG00000030893-ENSLAFT00000036125 105463834 105471600 105473400 33.27 19.04
ENSLAFG00000012248-ENSLAFT00000012247 107083834 107094500 107095500 32.27 14.07
ENSLAFG00000002605-ENSLAFT00000002605 107883834 107893500 107894500 31.53 13.60
ENSLAFG00000002605-ENSLAFT00000031923 107883834 107893500 107894500 31.53 13.60
ENSLAFG00000002605-ENSLAFT00000027711 107883834 107893500 107894500 31.53 13.60
ENSLAFG00000008178-ENSLAFT00000008178 108463834 108470000 108471700 32.93 7.89
ENSLAFG00000030468-ENSLAFT00000030728 108583834 108587700 108588700 31.99 7.67
ENSLAFG00000012660-ENSLAFT00000030034 108643834 108658900 108660200 31.37 7.56
ENSLAFG00000003251-ENSLAFT00000003251 110203834 110213500 110214600 29.73 8.03
ENSLAFG00000002270-ENSLAFT00000002270 110403834 110405400 110406800 30.50 10.73
ENSLAFG00000014027-ENSLAFT00000014028 110883834 110889500 110890500 31.01 10.54
ENSLAFG00000014000-ENSLAFT00000029937 111303834 111313800 111314800 32.02 13.16
ENSLAFG00000014000-ENSLAFT00000014005 111303834 111313800 111314800 32.02 13.16
ENSLAFG00000006131-ENSLAFT00000006131 115223834 115229300 115231100 30.83 11.03
ENSLAFG00000011875-ENSLAFT00000011874 117503834 117520100 117522100 31.82 16.63
ENSLAFG00000010189-ENSLAFT00000010188 117763834 117774100 117776800 33.29 9.53
ENSLAFG00000022070-ENSLAFT00000022015 118223834 118238200 118239200 29.09 8.71
ENSLAFG00000022070-ENSLAFT00000034673 118223834 118238200 118239200 29.09 8.71
ENSLAFG00000011998-ENSLAFT00000011997 119823834 119826800 119828300 33.44 19.65
ENSLAFG00000011998-ENSLAFT00000031914 119823834 119826800 119828300 33.44 19.65
ENSLAFG00000008328-ENSLAFT00000008329 120383834 120390500 120392100 30.59 6.93
ENSLAFG00000005067-ENSLAFT00000005067 122743834 122749200 122752600 33.21 17.67
ENSLAFG00000016276-ENSLAFT00000016275 122903834 122906300 122907300 33.42 8.71
ENSLAFG00000010937-ENSLAFT00000010937 130943834 130957000 130963100 31.11 16.80
ENSLAFG00000010937-ENSLAFT00000029295 130943834 130957000 130963100 31.11 16.80
ENSLAFG00000000410-ENSLAFT00000000409 136083834 136092700 136095000 31.69 12.44
ENSLAFG00000026426-ENSLAFT00000036255 137083834 137091700 137092800 32.01 19.06
ENSLAFG00000012228-ENSLAFT00000012230 137563834 137575100 137576200 32.06 6.15
ENSLAFG00000012228-ENSLAFT00000035757 137563834 137575100 137576200 32.06 6.15
ENSLAFG00000012228-ENSLAFT00000037043 137563834 137575100 137576200 32.06 6.15
ENSLAFG00000003897-ENSLAFT00000003903 140883834 140893300 140894500 32.60 7.11
ENSLAFG00000017738-ENSLAFT00000017744 143463834 143470700 143474400 30.68 13.71
ENSLAFG00000016929-ENSLAFT00000016929 146743834 146757000 146758100 33.90 12.95
ENSLAFG00000004518-ENSLAFT00000004517 146803834 146813800 146814800 32.54 14.07
ENSLAFG00000004518-ENSLAFT00000032063 146803834 146813800 146814800 32.54 14.07
ENSLAFG00000003952-ENSLAFT00000031258 148403834 148417900 148419100 32.14 1.90
ENSLAFG00000003952-ENSLAFT00000003952 148403834 148417900 148419100 32.14 1.90
ENSLAFG00000004007-ENSLAFT00000004009 148643834 148659000 148660000 32.10 6.42
ENSLAFG00000022751-ENSLAFT00000023106 149083834 149085100 149086500 31.47 7.77
ENSLAFG00000004935-ENSLAFT00000004934 149223834 149223800 149224800 32.42 12.65
ENSLAFG00000004935-ENSLAFT00000027805 149223834 149223800 149224800 32.42 12.65
ENSLAFG00000007142-ENSLAFT00000036806 149783834 149786200 149789900 26.54 2.29
ENSLAFG00000007535-ENSLAFT00000007542 151463834 151470000 151471000 33.67 19.05
ENSLAFG00000031404-ENSLAFT00000024220 151503834 151504000 151508900 24.04 11.79
ENSLAFG00000031404-ENSLAFT00000032265 151503834 151504000 151508900 24.04 11.79
ENSLAFG00000007080-ENSLAFT00000007082 155623834 155633400 155634500 30.50 5.83
ENSLAFG00000007080-ENSLAFT00000033286 155623834 155633400 155634500 30.50 5.83
ENSLAFG00000032155-ENSLAFT00000033711 156063834 156063800 156065000 33.68 8.56
ENSLAFG00000031511-ENSLAFT00000026072 156123834 156126600 156128500 32.67 11.48
ENSLAFG00000031511-ENSLAFT00000025914 156123834 156126600 156128500 32.67 11.48
ENSLAFG00000000393-ENSLAFT00000000393 156243834 156253500 156255300 30.57 6.70
ENSLAFG00000015017-ENSLAFT00000028657 156983834 156995200 156996400 30.22 3.71
ENSLAFG00000006990-ENSLAFT00000006986 157623834 157638700 157639700 31.89 12.53
ENSLAFG00000010305-ENSLAFT00000010307 157843834 157859000 157860000 33.59 13.39
ENSLAFG00000026313-ENSLAFT00000027640 157923834 157940400 157941700 29.30 11.75
ENSLAFG00000027944-ENSLAFT00000037356 157943834 157950100 157954800 26.10 3.69
ENSLAFG00000027944-ENSLAFT00000029769 157943834 157950100 157954800 26.10 3.69
ENSLAFG00000027944-ENSLAFT00000037356 157963834 157964100 157967100 34.62 17.09
ENSLAFG00000027944-ENSLAFT00000029769 157963834 157964100 157967100 34.62 17.09
ENSLAFG00000004169-ENSLAFT00000004170 158363834 158370900 158377000 24.35 13.52
ENSLAFG00000016498-ENSLAFT00000029988 158763834 158768400 158772600 30.32 11.88
ENSLAFG00000016498-ENSLAFT00000016494 158763834 158768400 158772600 30.32 11.88
ENSLAFG00000001960-ENSLAFT00000001959 158903834 158908000 158909500 32.42 11.76
ENSLAFG00000025171-ENSLAFT00000024307 159023834 159030500 159038500 26.16 14.76
ENSLAFG00000000267-ENSLAFT00000000268 159383834 159387900 159388900 28.28 6.71
ENSLAFG00000012933-ENSLAFT00000012933 159463834 159473300 159475100 32.29 9.78
ENSLAFG00000012933-ENSLAFT00000031079 159463834 159473300 159475100 32.29 9.78
ENSLAFG00000021484-ENSLAFT00000021926 159483834 159488100 159490700 30.87 5.93
ENSLAFG00000012619-ENSLAFT00000025807 159563834 159568900 159571900 26.35 2.83
ENSLAFG00000012619-ENSLAFT00000012623 159563834 159568900 159571900 26.35 2.83
ENSLAFG00000029945-ENSLAFT00000025545 159863834 159879400 159882900 32.92 5.93
ENSLAFG00000029945-ENSLAFT00000033529 159863834 159879400 159882900 32.92 5.93
ENSLAFG00000029996-ENSLAFT00000029983 160923834 160935400 160940000 28.03 12.68
ENSLAFG00000017989-ENSLAFT00000017992 160963834 160969200 160972400 33.40 4.08
ENSLAFG00000013021-ENSLAFT00000013032 161083834 161090000 161091600 30.85 1.51
ENSLAFG00000013706-ENSLAFT00000013712 161403834 161421700 161422900 29.72 13.13
ENSLAFG00000013706-ENSLAFT00000036246 161403834 161421700 161422900 29.72 13.13
ENSLAFG00000013706-ENSLAFT00000013712 161523834 161538100 161543700 28.11 7.59
ENSLAFG00000005046-ENSLAFT00000005045 162523834 162530700 162533000 29.93 9.47
ENSLAFG00000028754-ENSLAFT00000033087 163203834 163215800 163220200 31.13 13.24
ENSLAFG00000028754-ENSLAFT00000033754 163203834 163215800 163220200 31.13 13.24
ENSLAFG00000009668-ENSLAFT00000009669 422108 434800 438600 34.46 10.53
ENSLAFG00000009668-ENSLAFT00000009669 442108 448400 449400 32.19 11.46
ENSLAFG00000010380-ENSLAFT00000027181 462108 476200 477200 31.09 13.18
ENSLAFG00000010380-ENSLAFT00000010379 462108 476200 477200 31.09 13.18
ENSLAFG00000014650-ENSLAFT00000014650 582108 589900 590900 31.55 14.74
ENSLAFG00000000276-ENSLAFT00000000276 782108 793900 794900 30.80 13.81
ENSLAFG00000000276-ENSLAFT00000034797 782108 793900 794900 30.80 13.81
ENSLAFG00000000276-ENSLAFT00000025880 782108 793900 794900 30.80 13.81
ENSLAFG00000023857-ENSLAFT00000025152 1022108 1034800 1036400 33.06 11.48
ENSLAFG00000032807-ENSLAFT00000037573 1022108 1034800 1036400 33.06 11.48
ENSLAFG00000005631-ENSLAFT00000032001 5042108 5050400 5051400 31.87 5.32
ENSLAFG00000005620-ENSLAFT00000005619 5242108 5243700 5244700 32.53 12.21
ENSLAFG00000017895-ENSLAFT00000017895 5662108 5675300 5676300 32.27 14.73
ENSLAFG00000018543-ENSLAFT00000032835 7222108 7226100 7227400 30.63 16.52
ENSLAFG00000018543-ENSLAFT00000018543 7222108 7226100 7227400 30.63 16.52
ENSLAFG00000010979-ENSLAFT00000010980 7402108 7418000 7419000 30.51 16.40
ENSLAFG00000010979-ENSLAFT00000030508 7402108 7418000 7419000 30.51 16.40
ENSLAFG00000006047-ENSLAFT00000006046 11582108 11600700 11601700 31.23 6.54
ENSLAFG00000003216-ENSLAFT00000030572 11862108 11876900 11879000 30.71 10.14
ENSLAFG00000003216-ENSLAFT00000003217 11862108 11876900 11879000 30.71 10.14
ENSLAFG00000015085-ENSLAFT00000015087 12422108 12434900 12436200 30.64 13.80
ENSLAFG00000010482-ENSLAFT00000010481 19102108 19102500 19103600 31.29 5.23
ENSLAFG00000008415-ENSLAFT00000008414 19722108 19724700 19726700 31.79 14.16
ENSLAFG00000032992-ENSLAFT00000037758 21062108 21062400 21063400 32.44 19.23
ENSLAFG00000028028-ENSLAFT00000036124 21262108 21280000 21281500 32.24 15.40
ENSLAFG00000025715-ENSLAFT00000031082 25042108 25055600 25061900 30.45 6.60
ENSLAFG00000003193-ENSLAFT00000003193 25662108 25680300 25681300 33.08 17.58
ENSLAFG00000003194-ENSLAFT00000003195 25862108 25865700 25867800 31.40 14.25
ENSLAFG00000015007-ENSLAFT00000015007 26222108 26223300 26224300 30.38 17.37
ENSLAFG00000015015-ENSLAFT00000031644 26402108 26418700 26419700 31.15 4.65
ENSLAFG00000008484-ENSLAFT00000008485 26622108 26634200 26635200 32.63 19.23
ENSLAFG00000007840-ENSLAFT00000030091 26702108 26716900 26717900 33.52 8.31
ENSLAFG00000007840-ENSLAFT00000007838 26702108 26716900 26717900 33.52 8.31
ENSLAFG00000000623-ENSLAFT00000000624 31602108 31620800 31622000 31.86 14.92
ENSLAFG00000015417-ENSLAFT00000015416 31742108 31750500 31751500 32.07 17.55
ENSLAFG00000014649-ENSLAFT00000014649 34102108 34104800 34106300 32.69 11.09
ENSLAFG00000000754-ENSLAFT00000000755 34562108 34562100 34563300 31.66 11.87
ENSLAFG00000006856-ENSLAFT00000006857 35182108 35192700 35193700 32.38 14.97
ENSLAFG00000007383-ENSLAFT00000007382 35442108 35452400 35454600 32.22 11.51
ENSLAFG00000007383-ENSLAFT00000035606 35442108 35452400 35454600 32.22 11.51
ENSLAFG00000032135-ENSLAFT00000032275 36602108 36604200 36605300 31.34 18.07
ENSLAFG00000000890-ENSLAFT00000000889 36762108 36764100 36765100 32.53 13.92
ENSLAFG00000032092-ENSLAFT00000030381 36942108 36959100 36960700 31.65 6.17
ENSLAFG00000032092-ENSLAFT00000033474 36942108 36959100 36960700 31.65 6.17
ENSLAFG00000016618-ENSLAFT00000016618 37982108 37998400 37999500 30.84 12.01
ENSLAFG00000028939-ENSLAFT00000027280 38702108 38706000 38707300 33.35 14.91
ENSLAFG00000013975-ENSLAFT00000013972 38722108 38726100 38727700 31.18 14.84
ENSLAFG00000014037-ENSLAFT00000014034 40222108 40234400 40236000 30.83 8.24
ENSLAFG00000000772-ENSLAFT00000035972 41902108 41909900 41913500 33.28 3.46
ENSLAFG00000000772-ENSLAFT00000000772 41902108 41909900 41913500 33.28 3.46
ENSLAFG00000000327-ENSLAFT00000028469 41982108 41997400 41998900 32.44 8.03
ENSLAFG00000000329-ENSLAFT00000000328 42062108 42067500 42068500 33.20 18.93
ENSLAFG00000010669-ENSLAFT00000010665 42802108 42814000 42815000 32.72 12.97
ENSLAFG00000022432-ENSLAFT00000022079 42862108 42869800 42871500 32.66 15.91
ENSLAFG00000010675-ENSLAFT00000010675 42882108 42898900 42900000 32.96 8.08
ENSLAFG00000006952-ENSLAFT00000006952 43062108 43079900 43081300 32.64 14.84
ENSLAFG00000006953-ENSLAFT00000006953 43182108 43192800 43193800 30.74 17.97
ENSLAFG00000014194-ENSLAFT00000029450 43262108 43273200 43274200 31.34 12.92
ENSLAFG00000014194-ENSLAFT00000014197 43262108 43273200 43274200 31.34 12.92
ENSLAFG00000014194-ENSLAFT00000029056 43262108 43273200 43274200 31.34 12.92
ENSLAFG00000008343-ENSLAFT00000008344 43422108 43431200 43433100 32.02 5.11
ENSLAFG00000008343-ENSLAFT00000037002 43422108 43431200 43433100 32.02 5.11
ENSLAFG00000008348-ENSLAFT00000008346 43502108 43505700 43506700 31.53 15.09
ENSLAFG00000013883-ENSLAFT00000013886 44282108 44287000 44288200 30.80 12.66
ENSLAFG00000012801-ENSLAFT00000012807 44602108 44608200 44609200 34.02 19.46
ENSLAFG00000014130-ENSLAFT00000014132 45522108 45522400 45524600 33.89 14.76
ENSLAFG00000011464-ENSLAFT00000022811 46422108 46422700 46425900 32.08 11.26
ENSLAFG00000007284-ENSLAFT00000007284 46962108 46981000 46982000 32.47 6.93
ENSLAFG00000002561-ENSLAFT00000002562 48362108 48376100 48377300 30.82 5.70
ENSLAFG00000008453-ENSLAFT00000027519 48662108 48677700 48679000 31.24 6.73
ENSLAFG00000008453-ENSLAFT00000008455 48662108 48677700 48679000 31.24 6.73
ENSLAFG00000003710-ENSLAFT00000003713 51122108 51137600 51138600 31.24 16.04
ENSLAFG00000004882-ENSLAFT00000004883 51602108 51602400 51603400 33.65 13.68
ENSLAFG00000004882-ENSLAFT00000004883 51662108 51665400 51666400 32.51 6.56
ENSLAFG00000004882-ENSLAFT00000004883 51682108 51683000 51685100 34.03 12.48
ENSLAFG00000018355-ENSLAFT00000018356 51762108 51777700 51779700 30.85 10.05
ENSLAFG00000003682-ENSLAFT00000003684 52482108 52494900 52495900 31.65 18.26
ENSLAFG00000020671-ENSLAFT00000020507 52522108 52536200 52537200 29.73 17.81
ENSLAFG00000002024-ENSLAFT00000002023 52622108 52631500 52632500 31.77 13.28
ENSLAFG00000007364-ENSLAFT00000007370 53542108 53554800 53558600 34.16 16.74
ENSLAFG00000018703-ENSLAFT00000018702 54242108 54247200 54248200 32.15 17.00
ENSLAFG00000015106-ENSLAFT00000027212 54482108 54487800 54488800 33.54 15.54
ENSLAFG00000015587-ENSLAFT00000015591 54542108 54549000 54551700 34.62 18.14
ENSLAFG00000011367-ENSLAFT00000011363 56422108 56424200 56425300 33.15 15.41
ENSLAFG00000017068-ENSLAFT00000017067 58422108 58427700 58437600 32.60 7.58
ENSLAFG00000002256-ENSLAFT00000002260 60922108 60929300 60930300 31.00 5.88
ENSLAFG00000005201-ENSLAFT00000005200 66662108 66670000 66671000 31.33 14.59
ENSLAFG00000004396-ENSLAFT00000025309 67642108 67659400 67660500 32.39 14.12
ENSLAFG00000004396-ENSLAFT00000004396 67642108 67659400 67660500 32.39 14.12
ENSLAFG00000008865-ENSLAFT00000008864 67742108 67757600 67759500 32.95 11.84
ENSLAFG00000012387-ENSLAFT00000012389 67922108 67935900 67939000 31.43 11.52
ENSLAFG00000005810-ENSLAFT00000005814 68282108 68289300 68290300 32.34 18.16
ENSLAFG00000013165-ENSLAFT00000013167 68842108 68842800 68843900 32.17 15.12
ENSLAFG00000017692-ENSLAFT00000017693 69502108 69518000 69519000 33.02 19.52
ENSLAFG00000025931-ENSLAFT00000023974 69502108 69518000 69519000 33.02 19.52
ENSLAFG00000026391-ENSLAFT00000032628 69602108 69615100 69617500 32.96 12.37
ENSLAFG00000016722-ENSLAFT00000016721 69642108 69654600 69656400 34.37 18.67
ENSLAFG00000017028-ENSLAFT00000017031 69942108 69950600 69951600 32.75 5.24
ENSLAFG00000016463-ENSLAFT00000035532 70562108 70562700 70563700 30.96 16.79
ENSLAFG00000001692-ENSLAFT00000001692 77262108 77271000 77272000 31.92 14.61
ENSLAFG00000010673-ENSLAFT00000033259 78282108 78292400 78294200 27.40 14.08
ENSLAFG00000010673-ENSLAFT00000010674 78282108 78292400 78294200 27.40 14.08
ENSLAFG00000017702-ENSLAFT00000017703 79342108 79346300 79347400 34.12 10.86
ENSLAFG00000027340-ENSLAFT00000027247 79922108 79923800 79924800 32.41 15.87
ENSLAFG00000027340-ENSLAFT00000031282 79922108 79923800 79924800 32.41 15.87
ENSLAFG00000027340-ENSLAFT00000027247 79942108 79946600 79947800 34.04 19.07
ENSLAFG00000027340-ENSLAFT00000031282 79942108 79946600 79947800 34.04 19.07
ENSLAFG00000029841-ENSLAFT00000034968 79962108 79977800 79978800 28.87 4.53
ENSLAFG00000029841-ENSLAFT00000026186 79962108 79977800 79978800 28.87 4.53
ENSLAFG00000022018-ENSLAFT00000022303 80002108 80003600 80005100 29.72 14.19
ENSLAFG00000003576-ENSLAFT00000027046 80042108 80054300 80059400 34.41 10.08
ENSLAFG00000003576-ENSLAFT00000003577 80042108 80054300 80059400 34.41 10.08
ENSLAFG00000005092-ENSLAFT00000005094 80362108 80371800 80373000 32.83 16.83
ENSLAFG00000015107-ENSLAFT00000015112 80442108 80443400 80444400 32.44 10.27
ENSLAFG00000015123-ENSLAFT00000015128 80602108 80620100 80621800 32.90 19.34
ENSLAFG00000010386-ENSLAFT00000032283 80782108 80791200 80792200 31.92 13.18
ENSLAFG00000010386-ENSLAFT00000010392 80782108 80791200 80792200 31.92 13.18
ENSLAFG00000013726-ENSLAFT00000013730 80962108 80965200 80967100 33.36 17.24
ENSLAFG00000016193-ENSLAFT00000016190 81222108 81224600 81229800 36.98 20.36
ENSLAFG00000009262-ENSLAFT00000009263 81242108 81248000 81249000 32.94 2.68
ENSLAFG00000009270-ENSLAFT00000009270 81282108 81298700 81299900 33.34 16.71
ENSLAFG00000017949-ENSLAFT00000017948 81642108 81642100 81643500 33.55 19.74
ENSLAFG00000015244-ENSLAFT00000015251 81742108 81754200 81755200 32.43 14.36
ENSLAFG00000015244-ENSLAFT00000027460 81742108 81754200 81755200 32.43 14.36
ENSLAFG00000026310-ENSLAFT00000029428 82102108 82117300 82122000 32.94 5.91
ENSLAFG00000028307-ENSLAFT00000026930 82302108 82310000 82311000 32.44 18.90
ENSLAFG00000029020-ENSLAFT00000030842 82402108 82420800 82421800 30.53 10.37
ENSLAFG00000017479-ENSLAFT00000017484 3561773 3568100 3569500 29.18 6.43
ENSLAFG00000017479-ENSLAFT00000017484 3601773 3604700 3605700 27.19 12.94
ENSLAFG00000016177-ENSLAFT00000016179 7101773 7118800 7121200 32.88 9.28
ENSLAFG00000014674-ENSLAFT00000014675 10281773 10299600 10301100 29.82 14.31
ENSLAFG00000023317-ENSLAFT00000021499 13361773 13370800 13371800 30.22 14.49
ENSLAFG00000006009-ENSLAFT00000028311 13781773 13800500 13801600 32.23 14.83
ENSLAFG00000012059-ENSLAFT00000012059 14181773 14195600 14201400 30.93 13.60
ENSLAFG00000031339-ENSLAFT00000031601 14561773 14562100 14566600 29.13 7.27
ENSLAFG00000004682-ENSLAFT00000004685 14741773 14745000 14746500 26.46 7.65
ENSLAFG00000026429-ENSLAFT00000030488 14761773 14762700 14766700 37.13 12.24
ENSLAFG00000026429-ENSLAFT00000031868 14761773 14762700 14766700 37.13 12.24
ENSLAFG00000026429-ENSLAFT00000028425 14761773 14762700 14766700 37.13 12.24
ENSLAFG00000010390-ENSLAFT00000010390 14821773 14832400 14833600 31.99 8.11
ENSLAFG00000020833-ENSLAFT00000020791 14961773 14961800 14966400 25.85 10.45
ENSLAFG00000012840-ENSLAFT00000012847 15121773 15134700 15135700 28.19 4.30
ENSLAFG00000012250-ENSLAFT00000012246 15561773 15566400 15567400 32.16 18.04
ENSLAFG00000018216-ENSLAFT00000018213 15661773 15663400 15664400 34.42 7.79
ENSLAFG00000011345-ENSLAFT00000031062 15981773 15984900 15986200 31.82 12.45
ENSLAFG00000011345-ENSLAFT00000011341 15981773 15984900 15986200 31.82 12.45
ENSLAFG00000003219-ENSLAFT00000032578 16161773 16176800 16177800 31.29 6.49
ENSLAFG00000007691-ENSLAFT00000035389 16281773 16281900 16291000 34.40 16.23
ENSLAFG00000007691-ENSLAFT00000007696 16281773 16281900 16291000 34.40 16.23
ENSLAFG00000007691-ENSLAFT00000029073 16281773 16281900 16291000 34.40 16.23
ENSLAFG00000032422-ENSLAFT00000027731 17141773 17156800 17157800 31.31 9.62
ENSLAFG00000014126-ENSLAFT00000014125 17181773 17198600 17199700 30.24 9.46
ENSLAFG00000017848-ENSLAFT00000017849 19941773 19953400 19954400 32.19 7.35
ENSLAFG00000013435-ENSLAFT00000013436 20041773 20052700 20054400 30.33 17.89
ENSLAFG00000008103-ENSLAFT00000008102 22281773 22296600 22299600 32.55 15.85
ENSLAFG00000029697-ENSLAFT00000027183 22701773 22706400 22707400 29.62 15.93
ENSLAFG00000033080-ENSLAFT00000037846 27301773 27319200 27320200 31.61 16.03
ENSLAFG00000030452-ENSLAFT00000029614 28301773 28305300 28306900 30.76 18.44
ENSLAFG00000014393-ENSLAFT00000014401 28921773 28927900 28930400 33.26 17.61
ENSLAFG00000016836-ENSLAFT00000016839 29281773 29281800 29283200 32.14 15.33
ENSLAFG00000016836-ENSLAFT00000027875 29281773 29281800 29283200 32.14 15.33
ENSLAFG00000017171-ENSLAFT00000017173 29841773 29859600 29860600 31.80 12.35
ENSLAFG00000021487-ENSLAFT00000031583 33941773 33946600 33948000 30.40 15.77
ENSLAFG00000021487-ENSLAFT00000022793 33941773 33946600 33948000 30.40 15.77
ENSLAFG00000017946-ENSLAFT00000027964 34141773 34152100 34154500 32.31 9.02
ENSLAFG00000017946-ENSLAFT00000017947 34141773 34152100 34154500 32.31 9.02
ENSLAFG00000015646-ENSLAFT00000030317 35561773 35569800 35570800 31.53 10.60
ENSLAFG00000015646-ENSLAFT00000015650 35561773 35569800 35570800 31.53 10.60
ENSLAFG00000011254-ENSLAFT00000011254 38721773 38724600 38726400 31.47 13.20
ENSLAFG00000008012-ENSLAFT00000008011 39601773 39609500 39610700 30.38 7.04
ENSLAFG00000003771-ENSLAFT00000003774 40841773 40850300 40852300 33.12 13.94
ENSLAFG00000005259-ENSLAFT00000005258 41821773 41829900 41830900 31.19 14.30
ENSLAFG00000010531-ENSLAFT00000010532 42161773 42164500 42165500 31.02 10.59
ENSLAFG00000008517-ENSLAFT00000008520 42601773 42606200 42607200 32.69 17.11
ENSLAFG00000002496-ENSLAFT00000002496 44221773 44236600 44237600 31.18 18.43
ENSLAFG00000002496-ENSLAFT00000036097 44221773 44236600 44237600 31.18 18.43
ENSLAFG00000023370-ENSLAFT00000023087 44581773 44583500 44585400 32.60 5.22
ENSLAFG00000023370-ENSLAFT00000023087 44641773 44647400 44652900 30.62 11.96
ENSLAFG00000007041-ENSLAFT00000007041 44861773 44869400 44870400 29.24 7.41
ENSLAFG00000030264-ENSLAFT00000036017 45001773 45017000 45018000 34.37 11.17
ENSLAFG00000000738-ENSLAFT00000000738 47781773 47791300 47792800 31.04 5.44
ENSLAFG00000005482-ENSLAFT00000026458 47801773 47805600 47807800 27.74 13.27
ENSLAFG00000005482-ENSLAFT00000037432 47801773 47805600 47807800 27.74 13.27
ENSLAFG00000001615-ENSLAFT00000027194 47881773 47894500 47896300 28.74 16.80
ENSLAFG00000001615-ENSLAFT00000001615 47881773 47894500 47896300 28.74 16.80
ENSLAFG00000021410-ENSLAFT00000022147 48081773 48090100 48091100 31.95 17.92
ENSLAFG00000006902-ENSLAFT00000026942 48781773 48797100 48799500 32.15 13.68
ENSLAFG00000006898-ENSLAFT00000006896 48841773 48849600 48850900 32.41 12.12
ENSLAFG00000031995-ENSLAFT00000025967 50961773 50968400 50970700 33.14 13.96
ENSLAFG00000016907-ENSLAFT00000016906 51421773 51434900 51436800 31.73 12.39
ENSLAFG00000007523-ENSLAFT00000007523 51921773 51922500 51923500 31.87 18.18
ENSLAFG00000017652-ENSLAFT00000017682 53641773 53643900 53645600 31.88 19.06
ENSLAFG00000022398-ENSLAFT00000022696 53741773 53760700 53761700 32.45 12.33
ENSLAFG00000026096-ENSLAFT00000028645 54461773 54462200 54464900 29.53 14.77
ENSLAFG00000011837-ENSLAFT00000011836 54461773 54462200 54464900 29.53 14.77
ENSLAFG00000001226-ENSLAFT00000001226 54881773 54896500 54898600 32.31 18.09
ENSLAFG00000008755-ENSLAFT00000008756 55501773 55515900 55516900 31.65 14.55
ENSLAFG00000003941-ENSLAFT00000029271 58621773 58621900 58624300 32.97 16.31
ENSLAFG00000003941-ENSLAFT00000003941 58621773 58621900 58624300 32.97 16.31
ENSLAFG00000020849-ENSLAFT00000020611 58801773 58813600 58814600 30.91 13.70
ENSLAFG00000014322-ENSLAFT00000014328 60741773 60753300 60754500 31.45 18.33
ENSLAFG00000001777-ENSLAFT00000001776 63541773 63553900 63555000 30.92 16.96
ENSLAFG00000005261-ENSLAFT00000005260 67361773 67375700 67377300 31.28 17.75
ENSLAFG00000018015-ENSLAFT00000018015 68961773 68975600 68977500 30.01 10.13
ENSLAFG00000018445-ENSLAFT00000018445 69701773 69713300 69714300 32.62 11.95
ENSLAFG00000011165-ENSLAFT00000011167 70501773 70510800 70511800 31.20 17.42
ENSLAFG00000005043-ENSLAFT00000005044 70721773 70723700 70724800 32.15 17.52
ENSLAFG00000017137-ENSLAFT00000017152 71701773 71710800 71712200 32.87 17.32
ENSLAFG00000000587-ENSLAFT00000000587 72101773 72101800 72102800 31.99 18.09
ENSLAFG00000018527-ENSLAFT00000018528 73121773 73128900 73134200 31.33 16.95
ENSLAFG00000029755-ENSLAFT00000030911 73421773 73423300 73424300 32.97 16.92
ENSLAFG00000029755-ENSLAFT00000031122 73421773 73423300 73424300 32.97 16.92
ENSLAFG00000018524-ENSLAFT00000018523 73461773 73472300 73473300 31.50 18.74
ENSLAFG00000021929-ENSLAFT00000022439 73561773 73563600 73564600 31.49 7.85
ENSLAFG00000000066-ENSLAFT00000000067 73901773 73902200 73903700 31.64 11.95
ENSLAFG00000011817-ENSLAFT00000011816 74741773 74741800 74745200 33.75 17.55
ENSLAFG00000027380-ENSLAFT00000036386 77781773 77793400 77794400 31.97 14.87
ENSLAFG00000009316-ENSLAFT00000009319 78061773 78067100 78068500 31.41 13.59
ENSLAFG00000010962-ENSLAFT00000033033 78121773 78122700 78124000 31.54 11.88
ENSLAFG00000010962-ENSLAFT00000010962 78121773 78122700 78124000 31.54 11.88
ENSLAFG00000010962-ENSLAFT00000036558 78121773 78122700 78124000 31.54 11.88
ENSLAFG00000010950-ENSLAFT00000010949 78301773 78305500 78307400 31.66 10.00
ENSLAFG00000016072-ENSLAFT00000016083 78461773 78473600 78474800 31.07 14.06
ENSLAFG00000012040-ENSLAFT00000012044 79001773 79006500 79014500 32.72 14.43
ENSLAFG00000012040-ENSLAFT00000033410 79001773 79006500 79014500 32.72 14.43
ENSLAFG00000016758-ENSLAFT00000016760 82181773 82187700 82188700 31.26 17.58
ENSLAFG00000005331-ENSLAFT00000005334 83001773 83014500 83015600 30.76 13.46
ENSLAFG00000005331-ENSLAFT00000005334 83021773 83021800 83023000 31.75 17.57
ENSLAFG00000005331-ENSLAFT00000009103 83221773 83236700 83241100 30.60 17.96
ENSLAFG00000005331-ENSLAFT00000005334 83221773 83236700 83241100 30.60 17.96
ENSLAFG00000027017-ENSLAFT00000025529 83301773 83302000 83306500 30.94 10.94
ENSLAFG00000005331-ENSLAFT00000009103 83321773 83322700 83323700 31.04 3.98
ENSLAFG00000005331-ENSLAFT00000005334 83321773 83322700 83323700 31.04 3.98
ENSLAFG00000022531-ENSLAFT00000021351 86101773 86114800 86116200 30.58 12.08
ENSLAFG00000001757-ENSLAFT00000033673 88621773 88621800 88622800 30.63 15.59
ENSLAFG00000001757-ENSLAFT00000001757 88621773 88621800 88622800 30.63 15.59
ENSLAFG00000028513-ENSLAFT00000027220 89181773 89200700 89201700 30.72 18.00
ENSLAFG00000013771-ENSLAFT00000013769 89581773 89593900 89594900 28.97 9.05
ENSLAFG00000003384-ENSLAFT00000003388 90421773 90425300 90426400 32.33 5.22
ENSLAFG00000026593-ENSLAFT00000030245 90761773 90774200 90775800 31.05 10.42
ENSLAFG00000017478-ENSLAFT00000017477 91901773 91906100 91907100 31.50 14.98
ENSLAFG00000017478-ENSLAFT00000028588 91901773 91906100 91907100 31.50 14.98
ENSLAFG00000017488-ENSLAFT00000017487 91921773 91939200 91940300 31.59 12.94
ENSLAFG00000008841-ENSLAFT00000008841 92241773 92246500 92247500 32.71 4.67
ENSLAFG00000013722-ENSLAFT00000020883 92661773 92662800 92663800 31.90 7.93
ENSLAFG00000013722-ENSLAFT00000033246 92661773 92662800 92663800 31.90 7.93
ENSLAFG00000013722-ENSLAFT00000013722 92661773 92662800 92663800 31.90 7.93
ENSLAFG00000029590-ENSLAFT00000035443 93401773 93415500 93416500 29.96 5.02
ENSLAFG00000005317-ENSLAFT00000035001 93521773 93526200 93527200 30.19 16.41
ENSLAFG00000005320-ENSLAFT00000005322 93581773 93588900 93589900 30.58 15.66
ENSLAFG00000005320-ENSLAFT00000005322 93841773 93860300 93861400 31.47 17.72
ENSLAFG00000000832-ENSLAFT00000000833 94401773 94414200 94416800 32.51 18.42
ENSLAFG00000017693-ENSLAFT00000017691 94981773 95000400 95001700 30.80 15.71
ENSLAFG00000016692-ENSLAFT00000016706 98041773 98052000 98053200 32.05 15.89
ENSLAFG00000015065-ENSLAFT00000015060 102821773 102824600 102825900 31.78 13.56
ENSLAFG00000007766-ENSLAFT00000007766 103201773 103215600 103218500 30.84 7.98
ENSLAFG00000022699-ENSLAFT00000022959 103701773 103707300 103709300 31.99 10.64
ENSLAFG00000008593-ENSLAFT00000008592 106481773 106493500 106495400 32.77 16.27
ENSLAFG00000004565-ENSLAFT00000004571 108181773 108193600 108194600 32.10 14.40
ENSLAFG00000013553-ENSLAFT00000013560 109201773 109207600 109209000 32.64 11.26
ENSLAFG00000013553-ENSLAFT00000031494 109201773 109207600 109209000 32.64 11.26
ENSLAFG00000021439-ENSLAFT00000032546 110081773 110090400 110092200 32.08 15.62
ENSLAFG00000015710-ENSLAFT00000034298 110961773 110978100 110980400 31.25 18.05
ENSLAFG00000015710-ENSLAFT00000015704 110961773 110978100 110980400 31.25 18.05
ENSLAFG00000000145-ENSLAFT00000000145 113781773 113798700 113800200 33.77 16.55
ENSLAFG00000011469-ENSLAFT00000011467 113801773 113807400 113808800 32.06 11.38
ENSLAFG00000009696-ENSLAFT00000009697 113841773 113860400 113861700 34.54 19.74
ENSLAFG00000030090-ENSLAFT00000035024 114601773 114608300 114610500 29.62 7.63
ENSLAFG00000008705-ENSLAFT00000008716 114861773 114864400 114867000 27.38 16.25
ENSLAFG00000008705-ENSLAFT00000035156 114861773 114864400 114867000 27.38 16.25
ENSLAFG00000014260-ENSLAFT00000014262 114921773 114924000 114925300 30.97 3.97
ENSLAFG00000002738-ENSLAFT00000002739 115061773 115064300 115065300 30.76 16.62
ENSLAFG00000025948-ENSLAFT00000036653 115141773 115154500 115155500 31.82 12.06
ENSLAFG00000013328-ENSLAFT00000013329 115181773 115188100 115189200 31.29 4.51
ENSLAFG00000013328-ENSLAFT00000037276 115181773 115188100 115189200 31.29 4.51
ENSLAFG00000005481-ENSLAFT00000005484 115221773 115234000 115235100 33.68 8.49
ENSLAFG00000007810-ENSLAFT00000028747 115861773 115868200 115869300 30.85 3.38
ENSLAFG00000007810-ENSLAFT00000007811 115861773 115868200 115869300 30.85 3.38
ENSLAFG00000012145-ENSLAFT00000012146 116321773 116332100 116333100 30.41 13.31
ENSLAFG00000030262-ENSLAFT00000036788 116601773 116618300 116619700 28.25 4.40
ENSLAFG00000030262-ENSLAFT00000026711 116601773 116618300 116619700 28.25 4.40
ENSLAFG00000008410-ENSLAFT00000008410 120441773 120447200 120448200 30.06 13.16
ENSLAFG00000031875-ENSLAFT00000036005 120941773 120946800 120947800 30.47 12.64
ENSLAFG00000004283-ENSLAFT00000030625 121421773 121422600 121424100 33.15 18.71
ENSLAFG00000029544-ENSLAFT00000026033 121761773 121773700 121775400 32.43 12.59
ENSLAFG00000008469-ENSLAFT00000008469 123781773 123797100 123798100 31.68 14.04
ENSLAFG00000009697-ENSLAFT00000009694 123861773 123870100 123871200 32.29 6.95
ENSLAFG00000010375-ENSLAFT00000010378 124141773 124144800 124146300 31.81 2.87
ENSLAFG00000013947-ENSLAFT00000013947 124621773 124639200 124640200 30.78 12.28
ENSLAFG00000013980-ENSLAFT00000013981 124761773 124776600 124778800 32.17 11.38
ENSLAFG00000013980-ENSLAFT00000028093 124761773 124776600 124778800 32.17 11.38
ENSLAFG00000013986-ENSLAFT00000013988 124881773 124896100 124897300 29.10 9.08
ENSLAFG00000006963-ENSLAFT00000037111 125061773 125062900 125064300 30.55 7.46
ENSLAFG00000006963-ENSLAFT00000031382 125061773 125062900 125064300 30.55 7.46
ENSLAFG00000006963-ENSLAFT00000030621 125061773 125062900 125064300 30.55 7.46
ENSLAFG00000006963-ENSLAFT00000006965 125061773 125062900 125064300 30.55 7.46
ENSLAFG00000013759-ENSLAFT00000013759 125821773 125833600 125835300 31.08 7.89
ENSLAFG00000013759-ENSLAFT00000013759 125841773 125854100 125855100 29.46 12.65
ENSLAFG00000009098-ENSLAFT00000009098 125961773 125964600 125965600 32.65 8.82
ENSLAFG00000002479-ENSLAFT00000002480 126761773 126770700 126771700 32.07 17.89
ENSLAFG00000011516-ENSLAFT00000036309 126801773 126807600 126808600 32.85 8.85
ENSLAFG00000011516-ENSLAFT00000011517 126801773 126807600 126808600 32.85 8.85
ENSLAFG00000011526-ENSLAFT00000011525 126841773 126852600 126855500 33.94 15.91
ENSLAFG00000029791-ENSLAFT00000035874 127721773 127722500 127727500 37.13 4.23
ENSLAFG00000010203-ENSLAFT00000010204 3032382 3032400 3033400 32.73 14.92
ENSLAFG00000010203-ENSLAFT00000033631 3032382 3032400 3033400 32.73 14.92
ENSLAFG00000010209-ENSLAFT00000010210 3052382 3059100 3060700 31.34 11.25
ENSLAFG00000007377-ENSLAFT00000007377 3452382 3463400 3464900 32.53 3.26
ENSLAFG00000001154-ENSLAFT00000001154 3532382 3545600 3546700 32.42 8.12
ENSLAFG00000009271-ENSLAFT00000009272 3872382 3873000 3874200 30.40 17.91
ENSLAFG00000006059-ENSLAFT00000006059 3892382 3907800 3908900 32.17 12.51
ENSLAFG00000026045-ENSLAFT00000030152 4032382 4045100 4046700 30.19 7.40
ENSLAFG00000017095-ENSLAFT00000033568 4152382 4158200 4160000 30.18 8.49
ENSLAFG00000017095-ENSLAFT00000017103 4152382 4158200 4160000 30.18 8.49
ENSLAFG00000017301-ENSLAFT00000017298 4352382 4356500 4359000 34.11 18.55
ENSLAFG00000012999-ENSLAFT00000030022 7912382 7913900 7915200 31.95 2.92
ENSLAFG00000012999-ENSLAFT00000013000 7912382 7913900 7915200 31.95 2.92
ENSLAFG00000004976-ENSLAFT00000004974 7992382 8004900 8007800 32.88 12.37
ENSLAFG00000000416-ENSLAFT00000000421 8412382 8412400 8414400 35.27 12.85
ENSLAFG00000006484-ENSLAFT00000006485 9052382 9062600 9063600 32.60 7.47
ENSLAFG00000022204-ENSLAFT00000022133 9192382 9194700 9196700 31.99 16.33
ENSLAFG00000016919-ENSLAFT00000016919 9232382 9241700 9243200 30.93 13.19
ENSLAFG00000004735-ENSLAFT00000004739 10532382 10541300 10542900 32.20 16.85
ENSLAFG00000006455-ENSLAFT00000006453 13392382 13401000 13402800 31.80 11.58
ENSLAFG00000000378-ENSLAFT00000000378 15592382 15599300 15602000 29.47 2.91
ENSLAFG00000012342-ENSLAFT00000012341 17852382 17853400 17854800 31.24 13.32
ENSLAFG00000012349-ENSLAFT00000012351 17972382 17979500 17981100 31.59 9.77
ENSLAFG00000028590-ENSLAFT00000031095 19032382 19044700 19045700 32.44 10.01
ENSLAFG00000007169-ENSLAFT00000007170 19732382 19749100 19751500 33.45 10.03
ENSLAFG00000007169-ENSLAFT00000007170 20692382 20707300 20708800 32.07 14.68
ENSLAFG00000007342-ENSLAFT00000035012 20832382 20837700 20838700 31.28 14.92
ENSLAFG00000007342-ENSLAFT00000007343 20832382 20837700 20838700 31.28 14.92
ENSLAFG00000030948-ENSLAFT00000032484 21332382 21337200 21338200 31.71 16.10
ENSLAFG00000010573-ENSLAFT00000010573 21492382 21502900 21503900 31.23 5.31
ENSLAFG00000008242-ENSLAFT00000037394 22332382 22343600 22346300 32.07 14.44
ENSLAFG00000008242-ENSLAFT00000008242 22332382 22343600 22346300 32.07 14.44
ENSLAFG00000008245-ENSLAFT00000008246 22592382 22607100 22608100 32.17 14.63
ENSLAFG00000028846-ENSLAFT00000037166 23312382 23326300 23331400 27.98 16.66
ENSLAFG00000017541-ENSLAFT00000017540 23492382 23494600 23495600 33.38 16.34
ENSLAFG00000000062-ENSLAFT00000000060 24472382 24483000 24484400 25.89 5.90
ENSLAFG00000000062-ENSLAFT00000025304 24472382 24483000 24484400 25.89 5.90
ENSLAFG00000015731-ENSLAFT00000015729 25192382 25192600 25194300 32.26 17.80
ENSLAFG00000015731-ENSLAFT00000030458 25192382 25192600 25194300 32.26 17.80
ENSLAFG00000029690-ENSLAFT00000030171 36232382 36244300 36247200 32.80 15.03
ENSLAFG00000003420-ENSLAFT00000003420 36352382 36358800 36360100 31.96 15.47
ENSLAFG00000004279-ENSLAFT00000004277 36592382 36609600 36611200 31.64 15.29
ENSLAFG00000008810-ENSLAFT00000008811 36912382 36922100 36923100 32.22 8.51
ENSLAFG00000013799-ENSLAFT00000013802 37232382 37248400 37249400 31.67 9.14
ENSLAFG00000013808-ENSLAFT00000013810 37252382 37268500 37269600 33.10 17.06
ENSLAFG00000015414-ENSLAFT00000015414 37552382 37569900 37570900 30.72 11.06
ENSLAFG00000015414-ENSLAFT00000015414 37572382 37572400 37575400 33.63 19.81
ENSLAFG00000015416-ENSLAFT00000015417 37652382 37652900 37654000 31.63 15.02
ENSLAFG00000010397-ENSLAFT00000010400 37772382 37784700 37787300 32.57 16.93
ENSLAFG00000010397-ENSLAFT00000034474 37772382 37784700 37787300 32.57 16.93
ENSLAFG00000004272-ENSLAFT00000004272 39192382 39210800 39211800 31.57 10.73
ENSLAFG00000004274-ENSLAFT00000004274 39292382 39294400 39296100 32.41 10.55
ENSLAFG00000004278-ENSLAFT00000004279 39412382 39420800 39421800 30.18 10.94
ENSLAFG00000006531-ENSLAFT00000006530 39712382 39715600 39717100 31.33 8.01
ENSLAFG00000006531-ENSLAFT00000035667 39712382 39715600 39717100 31.33 8.01
ENSLAFG00000014433-ENSLAFT00000014433 39892382 39892400 39893900 32.37 8.54
ENSLAFG00000014433-ENSLAFT00000037529 39892382 39892400 39893900 32.37 8.54
ENSLAFG00000002902-ENSLAFT00000002901 41652382 41665400 41667700 31.14 14.26
ENSLAFG00000017293-ENSLAFT00000017292 42192382 42198400 42199600 33.09 19.19
ENSLAFG00000018284-ENSLAFT00000018285 42892382 42892800 42894300 31.46 5.47
ENSLAFG00000005556-ENSLAFT00000005554 44192382 44209600 44210900 32.70 10.48
ENSLAFG00000005556-ENSLAFT00000037311 44192382 44209600 44210900 32.70 10.48
ENSLAFG00000008644-ENSLAFT00000008645 45012382 45019100 45020100 31.21 15.28
ENSLAFG00000008656-ENSLAFT00000008656 45172382 45172900 45173900 32.41 15.60
ENSLAFG00000007484-ENSLAFT00000007485 45432382 45443700 45445300 33.64 14.20
ENSLAFG00000007484-ENSLAFT00000030404 45432382 45443700 45445300 33.64 14.20
ENSLAFG00000023155-ENSLAFT00000022276 46312382 46326500 46328100 29.60 10.08
ENSLAFG00000013961-ENSLAFT00000013960 46352382 46355400 46356500 31.50 12.89
ENSLAFG00000013972-ENSLAFT00000013978 46412382 46423000 46424000 33.30 14.28
ENSLAFG00000013972-ENSLAFT00000013978 46452382 46464000 46465000 32.07 18.90
ENSLAFG00000021369-ENSLAFT00000022652 46592382 46593500 46594500 32.38 17.35
ENSLAFG00000021369-ENSLAFT00000027757 46592382 46593500 46594500 32.38 17.35
ENSLAFG00000013981-ENSLAFT00000013979 47432382 47447600 47450000 30.01 17.23
ENSLAFG00000021577-ENSLAFT00000022919 47492382 47501800 47504000 32.91 12.67
ENSLAFG00000001985-ENSLAFT00000001985 48072382 48079700 48081400 33.15 14.73
ENSLAFG00000013410-ENSLAFT00000013410 48572382 48583700 48585100 30.78 11.75
ENSLAFG00000005188-ENSLAFT00000005188 49892382 49909500 49910800 30.88 6.37
ENSLAFG00000001285-ENSLAFT00000037107 50532382 50533400 50534400 32.30 9.77
ENSLAFG00000001285-ENSLAFT00000001285 50532382 50533400 50534400 32.30 9.77
ENSLAFG00000007826-ENSLAFT00000007835 51512382 51528500 51529600 32.79 12.52
ENSLAFG00000023194-ENSLAFT00000021374 51752382 51760700 51766600 31.26 12.12
ENSLAFG00000018437-ENSLAFT00000018437 51892382 51904800 51906900 32.81 16.68
ENSLAFG00000018437-ENSLAFT00000035787 51892382 51904800 51906900 32.81 16.68
ENSLAFG00000001361-ENSLAFT00000001360 54492382 54501700 54502700 33.47 16.60
ENSLAFG00000000697-ENSLAFT00000000698 55872382 55887300 55890000 33.16 16.95
ENSLAFG00000026064-ENSLAFT00000030962 56172382 56187200 56189600 31.85 15.52
ENSLAFG00000031605-ENSLAFT00000029788 56512382 56513600 56516200 33.43 7.61
ENSLAFG00000025909-ENSLAFT00000030862 57832382 57834100 57835300 31.85 8.08
ENSLAFG00000018561-ENSLAFT00000018561 58032382 58036300 58038500 32.86 8.56
ENSLAFG00000018561-ENSLAFT00000036495 58032382 58036300 58038500 32.86 8.56
ENSLAFG00000009503-ENSLAFT00000032591 58112382 58126600 58127600 31.75 12.55
ENSLAFG00000010825-ENSLAFT00000010829 59692382 59697100 59698100 33.86 17.19
ENSLAFG00000027699-ENSLAFT00000036014 60712382 60724600 60725700 31.51 11.35
ENSLAFG00000027699-ENSLAFT00000034361 60712382 60724600 60725700 31.51 11.35
ENSLAFG00000013639-ENSLAFT00000013637 60792382 60795400 60796400 31.65 10.29
ENSLAFG00000027710-ENSLAFT00000028511 60812382 60815500 60816600 32.30 17.31
ENSLAFG00000001238-ENSLAFT00000001238 60892382 60895100 60897100 30.15 17.05
ENSLAFG00000030128-ENSLAFT00000026730 61092382 61108800 61109800 31.57 18.92
ENSLAFG00000018122-ENSLAFT00000018123 61092382 61108800 61109800 31.57 18.92
ENSLAFG00000026239-ENSLAFT00000032586 61492382 61507800 61509800 32.52 18.87
ENSLAFG00000001607-ENSLAFT00000001606 61632382 61641500 61643200 35.71 14.27
ENSLAFG00000002876-ENSLAFT00000002877 61632382 61641500 61643200 35.71 14.27
ENSLAFG00000012552-ENSLAFT00000012557 62052382 62062300 62063300 34.15 11.53
ENSLAFG00000016628-ENSLAFT00000016624 62212382 62230600 62231600 33.18 19.07
ENSLAFG00000013150-ENSLAFT00000013154 62272382 62287400 62288400 34.33 16.60
ENSLAFG00000025757-ENSLAFT00000035828 62612382 62612400 62613800 33.83 19.94
ENSLAFG00000014461-ENSLAFT00000014464 62712382 62727900 62729400 33.75 14.91
ENSLAFG00000012235-ENSLAFT00000012237 64012382 64016300 64017500 30.95 14.56
ENSLAFG00000012241-ENSLAFT00000012240 64052382 64068500 64069500 33.55 15.62
ENSLAFG00000008167-ENSLAFT00000008166 64452382 64469200 64471100 32.91 1.10
ENSLAFG00000002967-ENSLAFT00000002967 64512382 64525200 64526200 32.46 12.01
ENSLAFG00000008172-ENSLAFT00000008172 64592382 64593200 64594700 31.77 18.42
ENSLAFG00000008011-ENSLAFT00000008012 64632382 64647200 64649100 32.31 18.55
ENSLAFG00000005656-ENSLAFT00000005659 64732382 64746800 64747900 29.71 7.33
ENSLAFG00000031915-ENSLAFT00000033720 64872382 64882400 64883400 32.05 11.84
ENSLAFG00000025088-ENSLAFT00000023635 68792382 68804800 68805800 33.75 11.98
ENSLAFG00000018089-ENSLAFT00000018089 76432382 76441700 76447700 34.00 20.01
ENSLAFG00000009581-ENSLAFT00000009582 76532382 76551000 76552200 32.36 18.27
ENSLAFG00000002998-ENSLAFT00000002999 76632382 76632500 76635100 31.97 1.58
ENSLAFG00000003001-ENSLAFT00000034141 76712382 76731000 76732300 31.00 14.95
ENSLAFG00000003001-ENSLAFT00000003005 76712382 76731000 76732300 31.00 14.95
ENSLAFG00000004953-ENSLAFT00000004952 78172382 78185000 78187700 32.81 6.49
ENSLAFG00000009440-ENSLAFT00000009443 79612382 79627200 79629000 32.99 11.12
ENSLAFG00000009440-ENSLAFT00000031703 79612382 79627200 79629000 32.99 11.12
ENSLAFG00000015189-ENSLAFT00000015191 79692382 79702200 79703300 32.34 18.16
ENSLAFG00000004883-ENSLAFT00000030503 80052382 80064100 80065100 32.11 3.24
ENSLAFG00000004883-ENSLAFT00000033739 80052382 80064100 80065100 32.11 3.24
ENSLAFG00000004888-ENSLAFT00000004888 80132382 80137400 80138600 32.01 16.97
ENSLAFG00000009801-ENSLAFT00000009800 80332382 80343200 80345200 32.06 16.98
ENSLAFG00000022669-ENSLAFT00000021795 80692382 80695100 80696100 31.59 7.39
ENSLAFG00000013669-ENSLAFT00000032391 81152382 81157800 81158800 32.35 4.82
ENSLAFG00000015878-ENSLAFT00000015874 81212382 81226700 81228000 30.84 3.95
ENSLAFG00000009595-ENSLAFT00000009596 81232382 81250400 81251500 33.88 16.53
ENSLAFG00000015024-ENSLAFT00000015023 81972382 81975600 81977000 31.36 8.85
ENSLAFG00000015024-ENSLAFT00000026076 81972382 81975600 81977000 31.36 8.85
ENSLAFG00000014799-ENSLAFT00000014801 82192382 82194700 82196400 32.19 7.02
ENSLAFG00000006877-ENSLAFT00000006876 83752382 83762000 83763100 30.13 15.87
ENSLAFG00000009527-ENSLAFT00000009527 84452382 84465400 84466500 26.13 3.01
ENSLAFG00000014215-ENSLAFT00000014222 84632382 84641100 84642600 25.76 11.11
ENSLAFG00000014215-ENSLAFT00000027571 84632382 84641100 84642600 25.76 11.11
ENSLAFG00000003650-ENSLAFT00000003652 85152382 85164100 85165100 31.12 12.76
ENSLAFG00000028188-ENSLAFT00000033901 86032382 86038900 86048400 31.56 18.31
ENSLAFG00000023407-ENSLAFT00000024192 86032382 86038900 86048400 31.56 18.31
ENSLAFG00000032286-ENSLAFT00000035801 86032382 86038900 86048400 31.56 18.31
ENSLAFG00000018100-ENSLAFT00000018097 87472382 87483800 87485700 33.20 13.00
ENSLAFG00000026042-ENSLAFT00000027028 87612382 87628400 87630800 34.06 15.95
ENSLAFG00000003748-ENSLAFT00000032496 87652382 87654900 87655900 27.54 12.65
ENSLAFG00000003748-ENSLAFT00000026843 87652382 87654900 87655900 27.54 12.65
ENSLAFG00000003748-ENSLAFT00000003748 87652382 87654900 87655900 27.54 12.65
ENSLAFG00000004885-ENSLAFT00000004886 87872382 87883800 87885000 28.26 1.17
ENSLAFG00000004885-ENSLAFT00000028019 87872382 87883800 87885000 28.26 1.17
ENSLAFG00000000543-ENSLAFT00000000542 88132382 88151300 88152300 31.11 8.30
ENSLAFG00000000543-ENSLAFT00000025749 88132382 88151300 88152300 31.11 8.30
ENSLAFG00000013235-ENSLAFT00000026004 88192382 88192400 88193400 32.05 16.01
ENSLAFG00000013235-ENSLAFT00000013235 88192382 88192400 88193400 32.05 16.01
ENSLAFG00000009254-ENSLAFT00000009252 88572382 88587100 88592300 31.11 13.78
ENSLAFG00000008883-ENSLAFT00000008884 91372382 91379800 91380800 31.51 17.74
ENSLAFG00000008883-ENSLAFT00000031624 91372382 91379800 91380800 31.51 17.74
ENSLAFG00000031612-ENSLAFT00000033756 92252382 92265600 92271100 30.57 11.82
ENSLAFG00000007580-ENSLAFT00000025284 92692382 92702300 92703300 33.23 19.93
ENSLAFG00000031455-ENSLAFT00000032632 92832382 92843100 92848300 29.19 2.95
ENSLAFG00000030594-ENSLAFT00000029726 94112382 94117100 94120500 31.74 13.99
ENSLAFG00000030594-ENSLAFT00000026852 94112382 94117100 94120500 31.74 13.99
ENSLAFG00000030594-ENSLAFT00000029726 94132382 94148900 94150100 25.06 3.43
ENSLAFG00000030594-ENSLAFT00000026852 94132382 94148900 94150100 25.06 3.43
ENSLAFG00000030344-ENSLAFT00000033557 94272382 94274800 94282700 26.05 12.24
ENSLAFG00000029242-ENSLAFT00000027619 94272382 94274800 94282700 26.05 12.24
ENSLAFG00000023144-ENSLAFT00000021738 94312382 94312400 94319600 35.97 11.48
ENSLAFG00000021416-ENSLAFT00000028873 7900001 7911400 7912400 33.30 19.65
ENSLAFG00000021416-ENSLAFT00000021727 7900001 7911400 7912400 33.30 19.65
ENSLAFG00000015817-ENSLAFT00000015815 11220001 11233600 11234600 33.42 10.81
ENSLAFG00000011830-ENSLAFT00000011828 12260001 12267800 12269100 31.94 1.01
ENSLAFG00000014402-ENSLAFT00000014407 12400001 12412700 12413900 33.39 14.80
ENSLAFG00000010051-ENSLAFT00000010050 13520001 13526900 13533500 36.86 11.48
ENSLAFG00000011020-ENSLAFT00000011024 14240001 14244600 14245600 32.15 12.54
ENSLAFG00000011020-ENSLAFT00000032390 14240001 14244600 14245600 32.15 12.54
ENSLAFG00000013552-ENSLAFT00000034455 15480001 15495600 15496900 33.91 11.60
ENSLAFG00000013554-ENSLAFT00000013554 15560001 15573700 15575600 32.20 10.97
ENSLAFG00000027704-ENSLAFT00000029400 17080001 17098700 17099900 31.53 0.16
ENSLAFG00000027704-ENSLAFT00000029400 17120001 17135200 17136300 32.61 16.56
ENSLAFG00000009425-ENSLAFT00000009424 17780001 17790000 17791900 33.96 16.90
ENSLAFG00000009426-ENSLAFT00000009426 18180001 18182900 18183900 33.12 13.67
ENSLAFG00000009426-ENSLAFT00000028948 18180001 18182900 18183900 33.12 13.67
ENSLAFG00000009429-ENSLAFT00000009430 18340001 18346200 18347500 32.72 14.07
ENSLAFG00000009429-ENSLAFT00000027134 18340001 18346200 18347500 32.72 14.07
ENSLAFG00000007016-ENSLAFT00000030167 19000001 19016200 19017200 31.94 15.71
ENSLAFG00000007020-ENSLAFT00000007023 19040001 19052300 19053400 31.64 3.19
ENSLAFG00000007020-ENSLAFT00000025416 19040001 19052300 19053400 31.64 3.19
ENSLAFG00000007020-ENSLAFT00000007023 19120001 19134900 19138000 30.32 13.31
ENSLAFG00000007401-ENSLAFT00000007403 20200001 20203700 20205600 30.73 8.27
ENSLAFG00000007404-ENSLAFT00000007404 20480001 20482600 20485900 33.63 9.59
ENSLAFG00000021874-ENSLAFT00000022486 23640001 23640500 23643100 30.99 15.68
ENSLAFG00000001779-ENSLAFT00000001778 24200001 24205000 24210200 26.18 8.73
ENSLAFG00000001779-ENSLAFT00000033297 24200001 24205000 24210200 26.18 8.73
ENSLAFG00000001779-ENSLAFT00000026524 24200001 24205000 24210200 26.18 8.73
ENSLAFG00000026211-ENSLAFT00000033608 29620001 29632800 29636000 39.19 21.17
ENSLAFG00000021997-ENSLAFT00000020843 29700001 29714100 29717800 29.75 9.69
ENSLAFG00000030491-ENSLAFT00000029570 31180001 31190900 31193600 32.05 16.03
ENSLAFG00000017378-ENSLAFT00000017378 34300001 34304400 34306800 30.99 17.13
ENSLAFG00000015300-ENSLAFT00000015298 34420001 34427800 34429100 32.59 14.00
ENSLAFG00000006945-ENSLAFT00000006946 34940001 34944500 34945900 32.55 4.36
ENSLAFG00000000503-ENSLAFT00000000504 37560001 37568400 37570500 32.81 18.85
ENSLAFG00000015027-ENSLAFT00000015029 37840001 37847800 37848800 31.76 16.26
ENSLAFG00000006035-ENSLAFT00000006035 39720001 39730900 39732200 30.76 13.80
ENSLAFG00000026851-ENSLAFT00000035793 41780001 41793100 41795600 33.33 13.61
ENSLAFG00000002899-ENSLAFT00000002899 42780001 42784500 42786100 32.14 5.09
ENSLAFG00000022600-ENSLAFT00000022219 43380001 43380500 43386100 34.30 18.11
ENSLAFG00000006884-ENSLAFT00000006882 43460001 43472800 43477400 31.41 15.21
ENSLAFG00000032618-ENSLAFT00000026163 44260001 44261600 44263900 32.95 12.01
ENSLAFG00000010030-ENSLAFT00000026707 44340001 44340200 44347900 35.03 13.94
ENSLAFG00000005118-ENSLAFT00000005117 44520001 44534700 44538400 30.24 1.19
ENSLAFG00000030200-ENSLAFT00000034278 44640001 44644000 44645200 29.30 16.30
ENSLAFG00000007542-ENSLAFT00000007540 44720001 44733700 44734800 29.03 16.44
ENSLAFG00000025585-ENSLAFT00000026314 44860001 44862600 44863600 31.18 8.39
ENSLAFG00000025585-ENSLAFT00000029414 44860001 44862600 44863600 31.18 8.39
ENSLAFG00000010856-ENSLAFT00000010851 44900001 44911800 44912800 27.49 14.98
ENSLAFG00000022874-ENSLAFT00000021426 45020001 45029300 45031500 26.11 1.15
ENSLAFG00000030961-ENSLAFT00000028144 45060001 45074200 45075500 29.12 0.62
ENSLAFG00000000915-ENSLAFT00000000917 47220001 47220000 47225800 32.89 8.26
ENSLAFG00000000445-ENSLAFT00000000445 52120001 52135500 52139300 34.42 19.34
ENSLAFG00000000445-ENSLAFT00000034381 52120001 52135500 52139300 34.42 19.34
ENSLAFG00000004199-ENSLAFT00000004199 53540001 53551600 53552800 33.01 12.70
ENSLAFG00000011264-ENSLAFT00000011264 55820001 55834900 55835900 31.71 17.92
ENSLAFG00000016995-ENSLAFT00000016994 57020001 57031000 57032200 33.55 18.98
ENSLAFG00000028324-ENSLAFT00000029922 57080001 57080100 57081400 31.83 17.89
ENSLAFG00000022555-ENSLAFT00000022426 57200001 57214500 57216300 30.78 3.07
ENSLAFG00000032112-ENSLAFT00000034199 57700001 57710300 57714900 28.14 13.61
ENSLAFG00000030373-ENSLAFT00000031532 58260001 58271700 58273200 31.71 13.07
ENSLAFG00000028394-ENSLAFT00000036824 58260001 58271700 58273200 31.71 13.07
ENSLAFG00000004618-ENSLAFT00000004618 61380001 61382400 61385100 31.57 17.48
ENSLAFG00000010821-ENSLAFT00000010820 64460001 64474600 64477900 31.42 17.65
ENSLAFG00000020866-ENSLAFT00000020639 65280001 65296600 65297600 31.81 16.01
ENSLAFG00000020866-ENSLAFT00000037355 65280001 65296600 65297600 31.81 16.01
ENSLAFG00000022602-ENSLAFT00000021779 65700001 65717100 65718100 31.69 5.80
ENSLAFG00000007777-ENSLAFT00000007781 72900001 72905800 72913400 30.72 14.61
ENSLAFG00000025694-ENSLAFT00000032414 75940001 75950500 75951700 30.66 16.72
ENSLAFG00000026011-ENSLAFT00000027040 78720001 78731500 78732500 30.00 10.70
ENSLAFG00000028634-ENSLAFT00000030799 86660001 86661900 86662900 31.07 11.87
ENSLAFG00000012384-ENSLAFT00000012384 91860001 91869100 91870300 30.89 0.82
ENSLAFG00000012352-ENSLAFT00000012354 92280001 92293800 92295000 32.50 11.55
ENSLAFG00000012352-ENSLAFT00000030350 92280001 92293800 92295000 32.50 11.55
ENSLAFG00000017551-ENSLAFT00000026589 93020001 93028100 93029400 30.78 5.02
ENSLAFG00000017551-ENSLAFT00000017554 93020001 93028100 93029400 30.78 5.02
ENSLAFG00000016957-ENSLAFT00000016957 93040001 93053500 93054600 33.22 17.53
ENSLAFG00000003371-ENSLAFT00000003371 93160001 93166800 93168400 32.63 15.14
ENSLAFG00000003371-ENSLAFT00000028112 93160001 93166800 93168400 32.63 15.14
ENSLAFG00000003371-ENSLAFT00000003371 93220001 93225300 93226900 33.32 14.45
ENSLAFG00000017593-ENSLAFT00000017590 94320001 94330000 94335200 33.11 18.10
ENSLAFG00000006374-ENSLAFT00000006378 94840001 94855200 94856500 33.83 18.42
ENSLAFG00000007072-ENSLAFT00000007072 95840001 95852100 95853900 32.84 13.32
ENSLAFG00000030843-ENSLAFT00000025337 97540001 97553700 97554800 32.84 14.43
ENSLAFG00000008725-ENSLAFT00000008728 101160001 101175700 101176900 31.99 18.35
ENSLAFG00000008725-ENSLAFT00000026367 101160001 101175700 101176900 31.99 18.35
ENSLAFG00000008093-ENSLAFT00000008094 104580001 104580200 104581200 30.50 16.27
ENSLAFG00000020846-ENSLAFT00000020790 105220001 105238000 105239900 32.01 12.91
ENSLAFG00000020846-ENSLAFT00000020790 105240001 105240000 105241700 31.52 16.68
ENSLAFG00000029086-ENSLAFT00000030161 105780001 105797500 105798500 33.56 11.31
ENSLAFG00000029086-ENSLAFT00000029168 105780001 105797500 105798500 33.56 11.31
ENSLAFG00000029086-ENSLAFT00000033047 105780001 105797500 105798500 33.56 11.31
ENSLAFG00000029398-ENSLAFT00000029767 105860001 105861800 105863400 31.84 17.31
ENSLAFG00000017745-ENSLAFT00000017743 105960001 105960000 105964200 34.42 13.03
ENSLAFG00000006533-ENSLAFT00000006532 105980001 105984900 105986300 33.44 17.39
ENSLAFG00000021387-ENSLAFT00000030613 106100001 106100000 106103300 32.84 17.91
ENSLAFG00000005269-ENSLAFT00000005269 106160001 106174000 106175700 32.45 10.70
ENSLAFG00000002962-ENSLAFT00000031530 106340001 106354800 106356100 32.82 15.09
ENSLAFG00000002962-ENSLAFT00000002961 106340001 106354800 106356100 32.82 15.09
ENSLAFG00000015257-ENSLAFT00000015261 107200001 107213000 107214000 33.24 12.10
ENSLAFG00000015257-ENSLAFT00000034221 107200001 107213000 107214000 33.24 12.10
ENSLAFG00000003146-ENSLAFT00000003149 110360001 110363100 110364100 32.78 17.47
ENSLAFG00000030159-ENSLAFT00000033318 111960001 111962100 111963400 30.66 18.21
ENSLAFG00000032003-ENSLAFT00000027316 112680001 112692500 112695700 31.58 14.82
ENSLAFG00000009629-ENSLAFT00000009628 113100001 113109400 113111600 32.04 12.80
ENSLAFG00000029857-ENSLAFT00000035737 116480001 116486400 116488400 32.61 12.59
ENSLAFG00000008832-ENSLAFT00000008832 116980001 116989100 116990600 32.67 11.57
ENSLAFG00000005743-ENSLAFT00000031470 117440001 117452800 117454300 28.75 9.15
ENSLAFG00000005743-ENSLAFT00000005743 117440001 117452800 117454300 28.75 9.15
ENSLAFG00000029369-ENSLAFT00000027843 117580001 117590100 117593800 28.04 2.65
ENSLAFG00000027794-ENSLAFT00000037288 117720001 117720000 117726700 39.29 23.50
ENSLAFG00000014809-ENSLAFT00000014812 117900001 117900200 117907600 30.05 17.13
ENSLAFG00000027738-ENSLAFT00000030772 117900001 117900200 117907600 30.05 17.13
ENSLAFG00000007027-ENSLAFT00000007026 117920001 117932500 117934200 27.20 3.31
ENSLAFG00000004418-ENSLAFT00000004422 117960001 117967600 117970300 29.97 13.15
ENSLAFG00000004418-ENSLAFT00000037180 117960001 117967600 117970300 29.97 13.15
ENSLAFG00000006359-ENSLAFT00000006364 118260001 118275000 118278100 25.66 9.61
ENSLAFG00000008766-ENSLAFT00000008764 118320001 118334900 118336600 30.56 5.99
ENSLAFG00000008761-ENSLAFT00000008761 118320001 118334900 118336600 30.56 5.99
ENSLAFG00000008766-ENSLAFT00000008764 118340001 118341800 118342800 29.95 11.26
ENSLAFG00000008766-ENSLAFT00000032117 118340001 118341800 118342800 29.95 11.26
ENSLAFG00000016044-ENSLAFT00000016041 118380001 118386900 118392500 35.43 19.54
ENSLAFG00000026529-ENSLAFT00000029568 118460001 118467500 118469400 31.97 14.38
ENSLAFG00000003610-ENSLAFT00000025987 118900001 118913300 118916100 32.20 12.86
ENSLAFG00000003610-ENSLAFT00000003609 118900001 118913300 118916100 32.20 12.86
ENSLAFG00000013564-ENSLAFT00000034210 119100001 119108300 119111700 31.79 18.07
ENSLAFG00000013564-ENSLAFT00000013563 119100001 119108300 119111700 31.79 18.07
