# Supplementary material for: Excess of genomic defects in a woolly mammoth on Wrangel island
Source: PLoS Genet. 2017 Mar 2;13(3):e1006601. doi: 10.1371/journal.pgen.1006601 (PMC5333797; doi:10.1371/journal.pgen.1006601)
Supplement: S1 Data — (ZIP) [file pgen.1006601.s019.zip › SuppFiles/ExonMissing.Wrangel.Fmt]

ENSLAFG00000008848-ENSLAFT00000008847 4219997 4228500 4229500 16.95 8.07
ENSLAFG00000018690-ENSLAFT00000018690 4739997 4752700 4753700 15.81 2.36
ENSLAFG00000023905-ENSLAFT00000024076 6259997 6261000 6262000 16.32 8.25
ENSLAFG00000021413-ENSLAFT00000037194 12719997 12728600 12729600 17.25 9.74
ENSLAFG00000021413-ENSLAFT00000022275 12719997 12728600 12729600 17.25 9.74
ENSLAFG00000005764-ENSLAFT00000028167 14899997 14907000 14908000 17.59 4.97
ENSLAFG00000005764-ENSLAFT00000032445 14899997 14907000 14908000 17.59 4.97
ENSLAFG00000005764-ENSLAFT00000005764 14899997 14907000 14908000 17.59 4.97
ENSLAFG00000017406-ENSLAFT00000017406 16079997 16091800 16092800 16.86 3.87
ENSLAFG00000017406-ENSLAFT00000026887 16079997 16091800 16092800 16.86 3.87
ENSLAFG00000017413-ENSLAFT00000017411 16099997 16102700 16104000 18.07 9.56
ENSLAFG00000021607-ENSLAFT00000021860 16239997 16246500 16247600 17.51 11.36
ENSLAFG00000014352-ENSLAFT00000014350 17819997 17831200 17833000 17.76 11.36
ENSLAFG00000027237-ENSLAFT00000029221 17899997 17903300 17904300 17.68 7.84
ENSLAFG00000027237-ENSLAFT00000026799 17899997 17903300 17904300 17.68 7.84
ENSLAFG00000027494-ENSLAFT00000030838 19979997 19989100 19990100 15.25 7.34
ENSLAFG00000010864-ENSLAFT00000010863 20979997 20992800 20993800 17.52 11.16
ENSLAFG00000015751-ENSLAFT00000015751 21059997 21063400 21064400 16.84 9.09
ENSLAFG00000015751-ENSLAFT00000031511 21059997 21063400 21064400 16.84 9.09
ENSLAFG00000026854-ENSLAFT00000034007 32419997 32430800 32431900 17.34 10.44
ENSLAFG00000030402-ENSLAFT00000033515 33599997 33610300 33611300 15.86 1.94
ENSLAFG00000003571-ENSLAFT00000030510 33619997 33634500 33635500 17.04 4.16
ENSLAFG00000003571-ENSLAFT00000003572 33619997 33634500 33635500 17.04 4.16
ENSLAFG00000005471-ENSLAFT00000032193 33659997 33678100 33679100 15.80 3.26
ENSLAFG00000005471-ENSLAFT00000005479 33659997 33678100 33679100 15.80 3.26
ENSLAFG00000001845-ENSLAFT00000001847 33679997 33695400 33696500 18.09 11.66
ENSLAFG00000003077-ENSLAFT00000003079 33959997 33963500 33964600 17.86 11.15
ENSLAFG00000010347-ENSLAFT00000010351 34139997 34155500 34156500 17.39 10.33
ENSLAFG00000001908-ENSLAFT00000001908 36959997 36967700 36969600 17.21 9.78
ENSLAFG00000001908-ENSLAFT00000028843 36959997 36967700 36969600 17.21 9.78
ENSLAFG00000000082-ENSLAFT00000000082 40579997 40595700 40598500 17.26 9.39
ENSLAFG00000010064-ENSLAFT00000010063 43219997 43238400 43239400 16.07 6.22
ENSLAFG00000012205-ENSLAFT00000034238 43759997 43775800 43777000 17.22 5.83
ENSLAFG00000012205-ENSLAFT00000012204 43759997 43775800 43777000 17.22 5.83
ENSLAFG00000010217-ENSLAFT00000010218 47719997 47736500 47737500 17.88 3.52
ENSLAFG00000032677-ENSLAFT00000033766 49059997 49062200 49063300 17.26 9.44
ENSLAFG00000010441-ENSLAFT00000010443 57539997 57555400 57556600 15.25 2.96
ENSLAFG00000005663-ENSLAFT00000005662 60639997 60644600 60645700 16.89 6.11
ENSLAFG00000005663-ENSLAFT00000029336 60639997 60644600 60645700 16.89 6.11
ENSLAFG00000015900-ENSLAFT00000015896 62419997 62430100 62431700 16.11 9.02
ENSLAFG00000008598-ENSLAFT00000026526 62779997 62790600 62791600 17.02 2.98
ENSLAFG00000008598-ENSLAFT00000008605 62779997 62790600 62791600 17.02 2.98
ENSLAFG00000004470-ENSLAFT00000033254 63079997 63097300 63098300 16.62 5.80
ENSLAFG00000014467-ENSLAFT00000014467 64999997 65005300 65006700 15.66 6.44
ENSLAFG00000014467-ENSLAFT00000037314 64999997 65005300 65006700 15.66 6.44
ENSLAFG00000002569-ENSLAFT00000002569 70739997 70752300 70753600 16.55 1.02
ENSLAFG00000009427-ENSLAFT00000009429 71519997 71535000 71536000 16.41 7.18
ENSLAFG00000009427-ENSLAFT00000009429 71759997 71762400 71763500 17.08 11.04
ENSLAFG00000009427-ENSLAFT00000025357 71759997 71762400 71763500 17.08 11.04
ENSLAFG00000017648-ENSLAFT00000017649 72419997 72427500 72428500 16.86 10.52
ENSLAFG00000017648-ENSLAFT00000030003 72419997 72427500 72428500 16.86 10.52
ENSLAFG00000025532-ENSLAFT00000033272 72519997 72534900 72535900 17.39 11.18
ENSLAFG00000025796-ENSLAFT00000027624 74539997 74550200 74559100 16.32 7.05
ENSLAFG00000025796-ENSLAFT00000033880 74539997 74550200 74559100 16.32 7.05
ENSLAFG00000007389-ENSLAFT00000007386 74719997 74728600 74729700 16.93 3.60
ENSLAFG00000004332-ENSLAFT00000004332 76859997 76863100 76864100 17.65 8.19
ENSLAFG00000015418-ENSLAFT00000015415 80239997 80244700 80245700 16.56 7.13
ENSLAFG00000015418-ENSLAFT00000028595 80239997 80244700 80245700 16.56 7.13
ENSLAFG00000000942-ENSLAFT00000000941 80399997 80400000 80408400 17.08 6.44
ENSLAFG00000013874-ENSLAFT00000013871 81299997 81306900 81307900 16.45 10.18
ENSLAFG00000022928-ENSLAFT00000021985 81359997 81378100 81379100 15.43 0.61
ENSLAFG00000022928-ENSLAFT00000030556 81359997 81378100 81379100 15.43 0.61
ENSLAFG00000010286-ENSLAFT00000010294 81499997 81507800 81508800 16.91 3.11
ENSLAFG00000000565-ENSLAFT00000000565 81779997 81786600 81790800 14.75 3.70
ENSLAFG00000022990-ENSLAFT00000022215 81879997 81896500 81897800 15.87 10.02
ENSLAFG00000022990-ENSLAFT00000032568 81879997 81896500 81897800 15.87 10.02
ENSLAFG00000001166-ENSLAFT00000001166 81899997 81909300 81911100 16.86 9.74
ENSLAFG00000032226-ENSLAFT00000029778 82039997 82051500 82054400 16.86 5.85
ENSLAFG00000015940-ENSLAFT00000015943 82519997 82525900 82527000 16.71 0.30
ENSLAFG00000031644-ENSLAFT00000025388 86899997 86901100 86902100 16.98 6.78
ENSLAFG00000012093-ENSLAFT00000012092 92339997 92352600 92353700 17.03 11.03
ENSLAFG00000001495-ENSLAFT00000001495 106499997 106514700 106515700 17.13 10.33
ENSLAFG00000012755-ENSLAFT00000012759 110279997 110291300 110292400 17.84 8.23
ENSLAFG00000004947-ENSLAFT00000027746 112659997 112664600 112665700 16.64 9.51
ENSLAFG00000004947-ENSLAFT00000004949 112659997 112664600 112665700 16.64 9.51
ENSLAFG00000013625-ENSLAFT00000013624 116639997 116654300 116655300 16.95 10.13
ENSLAFG00000007007-ENSLAFT00000007010 121439997 121445900 121448300 15.22 7.32
ENSLAFG00000005460-ENSLAFT00000005458 126339997 126355800 126356800 16.96 7.36
ENSLAFG00000010196-ENSLAFT00000010216 126839997 126845500 126846500 16.82 3.66
ENSLAFG00000013766-ENSLAFT00000013764 127119997 127125100 127126200 17.11 9.92
ENSLAFG00000013766-ENSLAFT00000025524 127119997 127125100 127126200 17.11 9.92
ENSLAFG00000018639-ENSLAFT00000027298 127839997 127855100 127856100 15.39 4.48
ENSLAFG00000018639-ENSLAFT00000018640 127839997 127855100 127856100 15.39 4.48
ENSLAFG00000031052-ENSLAFT00000037015 137099997 137115800 137116800 16.95 4.49
ENSLAFG00000016101-ENSLAFT00000016104 140379997 140385600 140387400 16.42 8.34
ENSLAFG00000002989-ENSLAFT00000002992 143839997 143854200 143855200 16.37 10.22
ENSLAFG00000013670-ENSLAFT00000027468 146819997 146835500 146836500 17.13 8.44
ENSLAFG00000013670-ENSLAFT00000013668 146819997 146835500 146836500 17.13 8.44
ENSLAFG00000017896-ENSLAFT00000017900 147179997 147194800 147195800 16.45 9.82
ENSLAFG00000003301-ENSLAFT00000003301 148819997 148838900 148839900 16.73 2.78
ENSLAFG00000015255-ENSLAFT00000015254 150679997 150683400 150684400 16.26 9.16
ENSLAFG00000004076-ENSLAFT00000004076 151699997 151714900 151715900 16.77 10.65
ENSLAFG00000003824-ENSLAFT00000003824 157439997 157454700 157456000 16.02 8.96
ENSLAFG00000003465-ENSLAFT00000003465 157619997 157633800 157634800 16.14 10.04
ENSLAFG00000025930-ENSLAFT00000035734 158259997 158272900 158273900 16.60 7.49
ENSLAFG00000013912-ENSLAFT00000013911 159499997 159507000 159508000 16.46 9.41
ENSLAFG00000026070-ENSLAFT00000030288 165559997 165560000 165561800 17.48 11.16
ENSLAFG00000001602-ENSLAFT00000001602 166419997 166420000 166421000 16.85 10.59
ENSLAFG00000014675-ENSLAFT00000014679 172099997 172104700 172105700 16.67 2.03
ENSLAFG00000014675-ENSLAFT00000027236 172099997 172104700 172105700 16.67 2.03
ENSLAFG00000014675-ENSLAFT00000031955 172099997 172104700 172105700 16.67 2.03
ENSLAFG00000003872-ENSLAFT00000003874 173879997 173894700 173896600 16.69 10.23
ENSLAFG00000017347-ENSLAFT00000017349 174839997 174851100 174852200 16.09 8.62
ENSLAFG00000014064-ENSLAFT00000014060 176839997 176845100 176846200 16.27 8.16
ENSLAFG00000007835-ENSLAFT00000027204 177919997 177927800 177929000 16.74 10.57
ENSLAFG00000007835-ENSLAFT00000007836 177919997 177927800 177929000 16.74 10.57
ENSLAFG00000007598-ENSLAFT00000007599 179999997 180016700 180017800 17.04 9.94
ENSLAFG00000009672-ENSLAFT00000009675 186879997 186889700 186891400 16.92 8.93
ENSLAFG00000015046-ENSLAFT00000015042 190879997 190881200 190882200 16.53 10.32
ENSLAFG00000013652-ENSLAFT00000031301 191679997 191690200 191691700 15.69 9.44
ENSLAFG00000013652-ENSLAFT00000013656 191679997 191690200 191691700 15.69 9.44
ENSLAFG00000005075-ENSLAFT00000005074 194239997 194255600 194256600 16.74 9.79
ENSLAFG00000012417-ENSLAFT00000012416 194419997 194438100 194439100 17.31 8.65
ENSLAFG00000002476-ENSLAFT00000002476 204159997 204172800 204173800 16.77 5.19
ENSLAFG00000029097-ENSLAFT00000027463 204499997 204515300 204516300 17.14 6.86
ENSLAFG00000017191-ENSLAFT00000017210 205839997 205844500 205845500 16.87 5.43
ENSLAFG00000017191-ENSLAFT00000027302 205839997 205844500 205845500 16.87 5.43
ENSLAFG00000011288-ENSLAFT00000011287 205979997 205982300 205983300 17.87 11.56
ENSLAFG00000005825-ENSLAFT00000005824 206059997 206063100 206064100 17.34 11.12
ENSLAFG00000012768-ENSLAFT00000012773 206459997 206467900 206468900 16.90 3.21
ENSLAFG00000027838-ENSLAFT00000029084 212459997 212461700 212462700 17.40 8.35
ENSLAFG00000027838-ENSLAFT00000030646 212459997 212461700 212462700 17.40 8.35
ENSLAFG00000000840-ENSLAFT00000000838 214019997 214037300 214038300 17.64 10.49
ENSLAFG00000000049-ENSLAFT00000000051 214599997 214613900 214614900 18.70 11.53
ENSLAFG00000000049-ENSLAFT00000034133 214599997 214613900 214614900 18.70 11.53
ENSLAFG00000011274-ENSLAFT00000011272 3278623 3280800 3282600 15.98 0.34
ENSLAFG00000017495-ENSLAFT00000017495 3878623 3892600 3893600 17.14 8.00
ENSLAFG00000001125-ENSLAFT00000001124 3958623 3972000 3973000 16.58 9.27
ENSLAFG00000001123-ENSLAFT00000001122 3978623 3986400 3987600 16.96 9.57
ENSLAFG00000028125-ENSLAFT00000029071 7518623 7530800 7531800 17.36 3.19
ENSLAFG00000010626-ENSLAFT00000010630 8038623 8053800 8054800 17.35 4.87
ENSLAFG00000010626-ENSLAFT00000028484 8078623 8084300 8085600 17.43 10.98
ENSLAFG00000010626-ENSLAFT00000010630 8078623 8084300 8085600 17.43 10.98
ENSLAFG00000018485-ENSLAFT00000018486 10098623 10100300 10101800 16.46 8.93
ENSLAFG00000018478-ENSLAFT00000018479 10258623 10273800 10274800 16.33 9.59
ENSLAFG00000010427-ENSLAFT00000010425 10358623 10363400 10366600 16.86 10.38
ENSLAFG00000010427-ENSLAFT00000029209 10358623 10363400 10366600 16.86 10.38
ENSLAFG00000011147-ENSLAFT00000011147 25778623 25784300 25785500 16.68 10.03
ENSLAFG00000023116-ENSLAFT00000031347 30198623 30213900 30215100 16.12 9.67
ENSLAFG00000023116-ENSLAFT00000031347 30278623 30285700 30287000 16.91 10.20
ENSLAFG00000023116-ENSLAFT00000023011 30278623 30285700 30287000 16.91 10.20
ENSLAFG00000009606-ENSLAFT00000009606 34118623 34122000 34123000 17.69 6.02
ENSLAFG00000004056-ENSLAFT00000031304 34178623 34187300 34188300 17.24 10.43
ENSLAFG00000017327-ENSLAFT00000017336 35138623 35139100 35140100 16.67 10.72
ENSLAFG00000032466-ENSLAFT00000032052 35198623 35203600 35204600 17.34 0.55
ENSLAFG00000032466-ENSLAFT00000034035 35198623 35203600 35204600 17.34 0.55
ENSLAFG00000020536-ENSLAFT00000030187 35958623 35965700 35966800 16.35 6.34
ENSLAFG00000028874-ENSLAFT00000029817 36978623 36992300 36993400 16.60 6.84
ENSLAFG00000003243-ENSLAFT00000003246 37018623 37030100 37031100 17.02 4.44
ENSLAFG00000004356-ENSLAFT00000004354 37218623 37232900 37233900 15.87 10.24
ENSLAFG00000009762-ENSLAFT00000009762 37578623 37590700 37591700 17.54 8.86
ENSLAFG00000002347-ENSLAFT00000002346 37758623 37764000 37765100 16.25 10.13
ENSLAFG00000028267-ENSLAFT00000025333 38538623 38542100 38543100 16.58 7.03
ENSLAFG00000028584-ENSLAFT00000027565 38638623 38645000 38646100 17.26 8.67
ENSLAFG00000028584-ENSLAFT00000036036 38638623 38645000 38646100 17.26 8.67
ENSLAFG00000025601-ENSLAFT00000035168 39298623 39317500 39318500 16.55 3.04
ENSLAFG00000002046-ENSLAFT00000002046 39638623 39650500 39652200 16.43 9.50
ENSLAFG00000017682-ENSLAFT00000028579 39758623 39758600 39759600 16.69 7.76
ENSLAFG00000017682-ENSLAFT00000017686 39758623 39758600 39759600 16.69 7.76
ENSLAFG00000017653-ENSLAFT00000017655 39858623 39858800 39859800 17.53 10.18
ENSLAFG00000015481-ENSLAFT00000015481 40758623 40770600 40772200 17.27 10.16
ENSLAFG00000004750-ENSLAFT00000004753 41058623 41059800 41061000 17.65 9.36
ENSLAFG00000016898-ENSLAFT00000016895 41638623 41638600 41640300 17.16 3.98
ENSLAFG00000010035-ENSLAFT00000010035 42418623 42418900 42419900 16.62 10.32
ENSLAFG00000018557-ENSLAFT00000018557 42818623 42825800 42826800 16.28 3.35
ENSLAFG00000018553-ENSLAFT00000018553 42838623 42847400 42848500 17.21 11.00
ENSLAFG00000016827-ENSLAFT00000016823 45618623 45618800 45619800 18.70 3.17
ENSLAFG00000025540-ENSLAFT00000027188 45758623 45765700 45767200 18.66 8.38
ENSLAFG00000012133-ENSLAFT00000012133 46018623 46035900 46037700 16.74 0.67
ENSLAFG00000012150-ENSLAFT00000025735 48078623 48085300 48086300 16.70 8.90
ENSLAFG00000012150-ENSLAFT00000032253 48078623 48085300 48086300 16.70 8.90
ENSLAFG00000012150-ENSLAFT00000012156 48078623 48085300 48086300 16.70 8.90
ENSLAFG00000014094-ENSLAFT00000014097 51418623 51421700 51423000 16.45 10.67
ENSLAFG00000014717-ENSLAFT00000014715 55698623 55700500 55701500 16.49 3.95
ENSLAFG00000008427-ENSLAFT00000008430 55918623 55928100 55930000 16.45 10.42
ENSLAFG00000030623-ENSLAFT00000026127 56178623 56195000 56198500 18.01 5.27
ENSLAFG00000017368-ENSLAFT00000017367 57478623 57478800 57480000 15.98 10.36
ENSLAFG00000015893-ENSLAFT00000015906 58538623 58544800 58545800 15.52 7.51
ENSLAFG00000006820-ENSLAFT00000006824 59578623 59589500 59590500 16.03 3.97
ENSLAFG00000006816-ENSLAFT00000029468 59758623 59759800 59761300 16.35 5.94
ENSLAFG00000006816-ENSLAFT00000006815 59758623 59759800 59761300 16.35 5.94
ENSLAFG00000006798-ENSLAFT00000006802 59898623 59911500 59912600 15.83 7.04
ENSLAFG00000006798-ENSLAFT00000028629 59898623 59911500 59912600 15.83 7.04
ENSLAFG00000007533-ENSLAFT00000007534 61518623 61534900 61535900 16.01 6.68
ENSLAFG00000000191-ENSLAFT00000000191 63518623 63520000 63521000 16.22 6.41
ENSLAFG00000015516-ENSLAFT00000015534 63918623 63926300 63927300 15.86 5.12
ENSLAFG00000031753-ENSLAFT00000033380 67198623 67201400 67202600 16.59 8.97
ENSLAFG00000007664-ENSLAFT00000031639 67958623 67966500 67968600 16.50 4.46
ENSLAFG00000007664-ENSLAFT00000007664 68038623 68055500 68056500 17.80 5.98
ENSLAFG00000000599-ENSLAFT00000000599 70098623 70099100 70100100 17.21 6.74
ENSLAFG00000006003-ENSLAFT00000006002 70738623 70742600 70743600 15.47 6.74
ENSLAFG00000014981-ENSLAFT00000014980 73818623 73834700 73835800 15.64 10.14
ENSLAFG00000026654-ENSLAFT00000030566 73918623 73923100 73924100 16.62 8.12
ENSLAFG00000002455-ENSLAFT00000002455 73958623 73959100 73960200 16.07 8.51
ENSLAFG00000002455-ENSLAFT00000031834 73958623 73959100 73960200 16.07 8.51
ENSLAFG00000025528-ENSLAFT00000034217 74978623 74993100 74994100 17.27 10.13
ENSLAFG00000031208-ENSLAFT00000030469 75158623 75161100 75162100 16.13 10.45
ENSLAFG00000015665-ENSLAFT00000015664 75738623 75747000 75748000 15.99 7.03
ENSLAFG00000013470-ENSLAFT00000013474 76738623 76738700 76739700 17.32 9.75
ENSLAFG00000008980-ENSLAFT00000008980 81138623 81141000 81142100 16.80 1.76
ENSLAFG00000022894-ENSLAFT00000022846 86458623 86474700 86475800 17.69 8.43
ENSLAFG00000010767-ENSLAFT00000010767 88958623 88974900 88978500 16.74 6.79
ENSLAFG00000008954-ENSLAFT00000008958 93338623 93338600 93339600 16.17 9.13
ENSLAFG00000000868-ENSLAFT00000000868 93778623 93780800 93784300 18.60 7.34
ENSLAFG00000000868-ENSLAFT00000000868 93958623 93966200 93967200 17.68 10.74
ENSLAFG00000000078-ENSLAFT00000000078 102398623 102417500 102418500 16.19 3.26
ENSLAFG00000000076-ENSLAFT00000036980 102578623 102582300 102584400 17.34 11.15
ENSLAFG00000000076-ENSLAFT00000000075 102578623 102582300 102584400 17.34 11.15
ENSLAFG00000009898-ENSLAFT00000009902 3112699 3115600 3116600 16.99 9.65
ENSLAFG00000009898-ENSLAFT00000035170 3112699 3115600 3116600 16.99 9.65
ENSLAFG00000012544-ENSLAFT00000012545 3332699 3340400 3341400 16.54 8.55
ENSLAFG00000030877-ENSLAFT00000031175 3512699 3512700 3514000 16.82 7.43
ENSLAFG00000020936-ENSLAFT00000020817 4132699 4148200 4149200 17.62 9.88
ENSLAFG00000004589-ENSLAFT00000004590 4232699 4245300 4247000 17.51 9.26
ENSLAFG00000020767-ENSLAFT00000020872 4232699 4245300 4247000 17.51 9.26
ENSLAFG00000001546-ENSLAFT00000001547 4672699 4685900 4686900 15.20 1.19
ENSLAFG00000017080-ENSLAFT00000017084 4712699 4717400 4718400 17.19 8.75
ENSLAFG00000004746-ENSLAFT00000004747 4772699 4773700 4774800 16.10 6.19
ENSLAFG00000001720-ENSLAFT00000001720 4872699 4880100 4881100 16.57 8.73
ENSLAFG00000023230-ENSLAFT00000021771 5692699 5704600 5705600 16.53 3.89
ENSLAFG00000023230-ENSLAFT00000027787 5692699 5704600 5705600 16.53 3.89
ENSLAFG00000027879-ENSLAFT00000027105 5732699 5744900 5750400 15.41 4.73
ENSLAFG00000021796-ENSLAFT00000021788 5792699 5809200 5810200 17.37 5.23
ENSLAFG00000016623-ENSLAFT00000035600 6832699 6836200 6837200 17.23 4.10
ENSLAFG00000016623-ENSLAFT00000016626 6832699 6836200 6837200 17.23 4.10
ENSLAFG00000029091-ENSLAFT00000036663 6932699 6950300 6951300 15.73 6.98
ENSLAFG00000022932-ENSLAFT00000021325 7392699 7408600 7410100 16.41 1.13
ENSLAFG00000031168-ENSLAFT00000030767 7472699 7482800 7483800 16.72 1.12
ENSLAFG00000016166-ENSLAFT00000033200 8712699 8714600 8715600 17.81 9.39
ENSLAFG00000016166-ENSLAFT00000016166 8712699 8714600 8715600 17.81 9.39
ENSLAFG00000016166-ENSLAFT00000033200 8732699 8734800 8736100 16.82 8.11
ENSLAFG00000016166-ENSLAFT00000016166 8732699 8734800 8736100 16.82 8.11
ENSLAFG00000016166-ENSLAFT00000016166 8752699 8766000 8767000 15.36 0.66
ENSLAFG00000031284-ENSLAFT00000026460 9472699 9480100 9481100 17.47 6.00
ENSLAFG00000026262-ENSLAFT00000033109 9712699 9720000 9721200 16.11 0.80
ENSLAFG00000022662-ENSLAFT00000022143 9752699 9760700 9761900 16.47 7.98
ENSLAFG00000025542-ENSLAFT00000032906 9772699 9790700 9792100 15.92 0.15
ENSLAFG00000025542-ENSLAFT00000032906 9792699 9794500 9795500 15.49 1.63
ENSLAFG00000025542-ENSLAFT00000032906 9812699 9812900 9813900 16.22 0.74
ENSLAFG00000011655-ENSLAFT00000011656 9972699 9983900 9984900 15.96 7.46
ENSLAFG00000025811-ENSLAFT00000034198 10252699 10263400 10264400 17.35 9.76
ENSLAFG00000011436-ENSLAFT00000011436 10272699 10285300 10286300 17.60 11.35
ENSLAFG00000025872-ENSLAFT00000027327 10472699 10476400 10477400 17.16 9.39
ENSLAFG00000003208-ENSLAFT00000003208 11072699 11078800 11080000 17.61 9.62
ENSLAFG00000028753-ENSLAFT00000028077 12352699 12353000 12354100 17.45 10.97
ENSLAFG00000026501-ENSLAFT00000034132 16132699 16147300 16148300 15.97 8.54
ENSLAFG00000000372-ENSLAFT00000000371 16992699 16992700 16993900 17.38 9.61
ENSLAFG00000000372-ENSLAFT00000000371 17012699 17016100 17018500 16.93 6.73
ENSLAFG00000013628-ENSLAFT00000027196 17632699 17643400 17644400 17.31 7.57
ENSLAFG00000013628-ENSLAFT00000013629 17632699 17643400 17644400 17.31 7.57
ENSLAFG00000026955-ENSLAFT00000028182 18232699 18232700 18233700 17.72 10.14
ENSLAFG00000026955-ENSLAFT00000035038 18232699 18232700 18233700 17.72 10.14
ENSLAFG00000017552-ENSLAFT00000017562 19732699 19745600 19746600 17.33 3.15
ENSLAFG00000014434-ENSLAFT00000031305 20752699 20755500 20756500 16.97 11.02
ENSLAFG00000014434-ENSLAFT00000014436 20752699 20755500 20756500 16.97 11.02
ENSLAFG00000003256-ENSLAFT00000036153 20812699 20816300 20817300 16.16 8.51
ENSLAFG00000010192-ENSLAFT00000010192 21072699 21074700 21075700 16.62 7.33
ENSLAFG00000007467-ENSLAFT00000025746 21872699 21874900 21875900 16.96 9.28
ENSLAFG00000004285-ENSLAFT00000036808 22512699 22517900 22520300 17.09 10.20
ENSLAFG00000023294-ENSLAFT00000036173 24172699 24188900 24190200 16.86 0.72
ENSLAFG00000026328-ENSLAFT00000036273 24392699 24393700 24394700 17.22 8.60
ENSLAFG00000007046-ENSLAFT00000007049 24452699 24455600 24456600 16.59 8.00
ENSLAFG00000011340-ENSLAFT00000029876 24592699 24601400 24602400 16.92 5.39
ENSLAFG00000011340-ENSLAFT00000011349 24592699 24601400 24602400 16.92 5.39
ENSLAFG00000032250-ENSLAFT00000026744 24872699 24887200 24888200 16.63 2.40
ENSLAFG00000032250-ENSLAFT00000028490 24872699 24887200 24888200 16.63 2.40
ENSLAFG00000007028-ENSLAFT00000007027 25012699 25016100 25017100 16.98 7.87
ENSLAFG00000030796-ENSLAFT00000027342 25152699 25156500 25158000 16.25 10.03
ENSLAFG00000030796-ENSLAFT00000031408 25152699 25156500 25158000 16.25 10.03
ENSLAFG00000030796-ENSLAFT00000036890 25152699 25156500 25158000 16.25 10.03
ENSLAFG00000014615-ENSLAFT00000014617 25552699 25566500 25567700 17.19 2.90
ENSLAFG00000029429-ENSLAFT00000029377 25932699 25937000 25938000 16.69 7.05
ENSLAFG00000010634-ENSLAFT00000034722 26272699 26280000 26281000 16.39 10.52
ENSLAFG00000010634-ENSLAFT00000010632 26272699 26280000 26281000 16.39 10.52
ENSLAFG00000017716-ENSLAFT00000029801 26592699 26608400 26609500 16.28 0.36
ENSLAFG00000017716-ENSLAFT00000031450 26612699 26613900 26618300 15.57 2.48
ENSLAFG00000017716-ENSLAFT00000029801 26612699 26613900 26618300 15.57 2.48
ENSLAFG00000013944-ENSLAFT00000013948 26732699 26733200 26734200 16.56 9.70
ENSLAFG00000022415-ENSLAFT00000021554 26792699 26797000 26798000 17.19 2.88
ENSLAFG00000002852-ENSLAFT00000002851 26992699 26994700 26995800 17.41 6.50
ENSLAFG00000007437-ENSLAFT00000006392 27492699 27495900 27500800 16.75 1.60
ENSLAFG00000007437-ENSLAFT00000035201 27492699 27495900 27500800 16.75 1.60
ENSLAFG00000007437-ENSLAFT00000020649 27492699 27495900 27500800 16.75 1.60
ENSLAFG00000007437-ENSLAFT00000035363 27492699 27495900 27500800 16.75 1.60
ENSLAFG00000007437-ENSLAFT00000027963 27492699 27495900 27500800 16.75 1.60
ENSLAFG00000007437-ENSLAFT00000025383 27492699 27495900 27500800 16.75 1.60
ENSLAFG00000007437-ENSLAFT00000007436 27492699 27495900 27500800 16.75 1.60
ENSLAFG00000007437-ENSLAFT00000007439 27492699 27495900 27500800 16.75 1.60
ENSLAFG00000007437-ENSLAFT00000031322 27492699 27495900 27500800 16.75 1.60
ENSLAFG00000011721-ENSLAFT00000011719 28092699 28097600 28098600 16.39 3.88
ENSLAFG00000000606-ENSLAFT00000000606 28292699 28299400 28300500 17.01 7.70
ENSLAFG00000010088-ENSLAFT00000010088 28312699 28314400 28315400 15.96 4.96
ENSLAFG00000032310-ENSLAFT00000032839 28672699 28690500 28691500 16.76 7.75
ENSLAFG00000002888-ENSLAFT00000002890 28932699 28949700 28950900 16.79 8.32
ENSLAFG00000018241-ENSLAFT00000018244 29072699 29079300 29080300 16.51 8.90
ENSLAFG00000002236-ENSLAFT00000002236 29292699 29307100 29308300 17.20 10.68
ENSLAFG00000002236-ENSLAFT00000028000 29292699 29307100 29308300 17.20 10.68
ENSLAFG00000027084-ENSLAFT00000035713 29352699 29363800 29365300 15.37 2.08
ENSLAFG00000022685-ENSLAFT00000022251 29372699 29380000 29383700 12.65 0.07
ENSLAFG00000022685-ENSLAFT00000022621 29372699 29380000 29383700 12.65 0.07
ENSLAFG00000023127-ENSLAFT00000022968 29392699 29409300 29410300 16.09 5.34
ENSLAFG00000012974-ENSLAFT00000012973 29512699 29519200 29520200 16.43 2.60
ENSLAFG00000012974-ENSLAFT00000027091 29512699 29519200 29520200 16.43 2.60
ENSLAFG00000028622-ENSLAFT00000028635 29572699 29583400 29591100 16.01 5.96
ENSLAFG00000015279-ENSLAFT00000015278 29672699 29686000 29687000 17.84 5.82
ENSLAFG00000001328-ENSLAFT00000001327 29872699 29884400 29885700 16.52 10.15
ENSLAFG00000001328-ENSLAFT00000001327 29892699 29897600 29898600 16.80 7.44
ENSLAFG00000001330-ENSLAFT00000001328 29912699 29922900 29923900 16.45 4.02
ENSLAFG00000015550-ENSLAFT00000015549 30112699 30112700 30113900 16.94 10.03
ENSLAFG00000031610-ENSLAFT00000027493 30652699 30667400 30668400 17.49 1.47
ENSLAFG00000030682-ENSLAFT00000035022 30732699 30746400 30747900 17.76 1.08
ENSLAFG00000030682-ENSLAFT00000029473 30732699 30746400 30747900 17.76 1.08
ENSLAFG00000001493-ENSLAFT00000025912 31312699 31313000 31314100 16.06 7.47
ENSLAFG00000001493-ENSLAFT00000001494 31312699 31313000 31314100 16.06 7.47
ENSLAFG00000029848-ENSLAFT00000034705 31812699 31829300 31830300 16.85 9.10
ENSLAFG00000031711-ENSLAFT00000031222 32132699 32139700 32149000 20.36 11.53
ENSLAFG00000031711-ENSLAFT00000033300 32132699 32139700 32149000 20.36 11.53
ENSLAFG00000011887-ENSLAFT00000011886 36472699 36472700 36474800 16.78 7.39
ENSLAFG00000003026-ENSLAFT00000003026 39952699 39958700 39959700 16.59 4.55
ENSLAFG00000029785-ENSLAFT00000031793 40112699 40119500 40120500 16.34 7.56
ENSLAFG00000029785-ENSLAFT00000033518 40112699 40119500 40120500 16.34 7.56
ENSLAFG00000003398-ENSLAFT00000003402 40652699 40654700 40656700 16.74 10.48
ENSLAFG00000014408-ENSLAFT00000010534 41712699 41729300 41730800 16.08 6.59
ENSLAFG00000002621-ENSLAFT00000002625 44052699 44071300 44072300 16.83 10.51
ENSLAFG00000002621-ENSLAFT00000030763 44052699 44071300 44072300 16.83 10.51
ENSLAFG00000005280-ENSLAFT00000005279 48672699 48680900 48681900 16.70 10.72
ENSLAFG00000005280-ENSLAFT00000005279 48692699 48701500 48702500 17.13 8.84
ENSLAFG00000029887-ENSLAFT00000028706 49132699 49145700 49146700 17.21 9.34
ENSLAFG00000011057-ENSLAFT00000011057 50232699 50236800 50237800 16.66 7.70
ENSLAFG00000031142-ENSLAFT00000029665 51032699 51034700 51038900 19.17 9.05
ENSLAFG00000007946-ENSLAFT00000034864 51172699 51176100 51177100 16.80 9.86
ENSLAFG00000007946-ENSLAFT00000007948 51172699 51176100 51177100 16.80 9.86
ENSLAFG00000009572-ENSLAFT00000030847 52072699 52073300 52074400 15.66 9.09
ENSLAFG00000026315-ENSLAFT00000035044 52352699 52364500 52365500 15.65 7.19
ENSLAFG00000004988-ENSLAFT00000025829 53032699 53040500 53041500 16.76 10.01
ENSLAFG00000004988-ENSLAFT00000004988 53032699 53040500 53041500 16.76 10.01
ENSLAFG00000020543-ENSLAFT00000020742 53412699 53425500 53426500 17.21 0.64
ENSLAFG00000003205-ENSLAFT00000003205 53632699 53640300 53641300 16.38 4.09
ENSLAFG00000002399-ENSLAFT00000026203 53752699 53757400 53758900 17.64 11.44
ENSLAFG00000002399-ENSLAFT00000002399 53752699 53757400 53758900 17.64 11.44
ENSLAFG00000015948-ENSLAFT00000029744 54692699 54707500 54708600 16.27 4.16
ENSLAFG00000015948-ENSLAFT00000015945 54692699 54707500 54708600 16.27 4.16
ENSLAFG00000012908-ENSLAFT00000012907 55272699 55281500 55282500 17.18 9.14
ENSLAFG00000015466-ENSLAFT00000015466 55312699 55330400 55331600 17.82 10.43
ENSLAFG00000014571-ENSLAFT00000014577 55952699 55954300 55955300 16.42 9.95
ENSLAFG00000014571-ENSLAFT00000032806 55952699 55954300 55955300 16.42 9.95
ENSLAFG00000029513-ENSLAFT00000034745 55992699 55996300 56002000 15.36 4.26
ENSLAFG00000029513-ENSLAFT00000036671 55992699 55996300 56002000 15.36 4.26
ENSLAFG00000013204-ENSLAFT00000013206 57672699 57679600 57681400 15.98 9.72
ENSLAFG00000013204-ENSLAFT00000036062 57672699 57679600 57681400 15.98 9.72
ENSLAFG00000017201-ENSLAFT00000017209 58072699 58078100 58079400 16.85 10.51
ENSLAFG00000005715-ENSLAFT00000028698 58232699 58239200 58240300 16.73 6.81
ENSLAFG00000005715-ENSLAFT00000005724 58232699 58239200 58240300 16.73 6.81
ENSLAFG00000021980-ENSLAFT00000022445 58592699 58593800 58594800 16.00 7.76
ENSLAFG00000006014-ENSLAFT00000026537 58652699 58654900 58655900 17.23 6.24
ENSLAFG00000006014-ENSLAFT00000006014 58652699 58654900 58655900 17.23 6.24
ENSLAFG00000026769-ENSLAFT00000032657 58932699 58933600 58936400 17.35 9.59
ENSLAFG00000013155-ENSLAFT00000013159 58952699 58954500 58955700 16.92 9.10
ENSLAFG00000017953-ENSLAFT00000030494 59092699 59105200 59107200 17.01 10.84
ENSLAFG00000017953-ENSLAFT00000017953 59092699 59105200 59107200 17.01 10.84
ENSLAFG00000017944-ENSLAFT00000017945 59132699 59151200 59152300 16.95 10.09
ENSLAFG00000006697-ENSLAFT00000006695 60132699 60148200 60149200 17.40 10.71
ENSLAFG00000023189-ENSLAFT00000021905 60192699 60197400 60198400 16.39 8.89
ENSLAFG00000023189-ENSLAFT00000035820 60192699 60197400 60198400 16.39 8.89
ENSLAFG00000032715-ENSLAFT00000034085 60692699 60705700 60706700 15.33 3.31
ENSLAFG00000015294-ENSLAFT00000030880 60752699 60761900 60762900 17.16 5.65
ENSLAFG00000015294-ENSLAFT00000015299 60752699 60761900 60762900 17.16 5.65
ENSLAFG00000022497-ENSLAFT00000021668 60812699 60822200 60823200 15.64 7.72
ENSLAFG00000022497-ENSLAFT00000030881 60812699 60822200 60823200 15.64 7.72
ENSLAFG00000017224-ENSLAFT00000017223 61192699 61208000 61209100 18.90 0.97
ENSLAFG00000014006-ENSLAFT00000014010 61752699 61769900 61771100 17.22 10.60
ENSLAFG00000014006-ENSLAFT00000027614 61752699 61769900 61771100 17.22 10.60
ENSLAFG00000032593-ENSLAFT00000027951 61892699 61899600 61906100 17.05 8.37
ENSLAFG00000023001-ENSLAFT00000021464 61932699 61941400 61943200 15.55 0.33
ENSLAFG00000020681-ENSLAFT00000026585 62292699 62303100 62304100 17.20 5.16
ENSLAFG00000020681-ENSLAFT00000020879 62292699 62303100 62304100 17.20 5.16
ENSLAFG00000006345-ENSLAFT00000006347 62512699 62530400 62531400 17.24 3.95
ENSLAFG00000012232-ENSLAFT00000012228 62672699 62691600 62692600 16.16 3.06
ENSLAFG00000012232-ENSLAFT00000031431 62672699 62691600 62692600 16.16 3.06
ENSLAFG00000027817-ENSLAFT00000030517 62812699 62821500 62822500 16.98 10.57
ENSLAFG00000005826-ENSLAFT00000037088 63052699 63056300 63057700 17.13 10.74
ENSLAFG00000005826-ENSLAFT00000005835 63052699 63056300 63057700 17.13 10.74
ENSLAFG00000014230-ENSLAFT00000014230 64252699 64267100 64268100 17.82 9.40
ENSLAFG00000008416-ENSLAFT00000008415 65512699 65530300 65531400 17.11 10.15
ENSLAFG00000008417-ENSLAFT00000008417 65552699 65560000 65561000 16.37 8.59
ENSLAFG00000009016-ENSLAFT00000031412 66972699 66985700 66986700 17.23 7.05
ENSLAFG00000009016-ENSLAFT00000009022 66972699 66985700 66986700 17.23 7.05
ENSLAFG00000009016-ENSLAFT00000031412 67212699 67222300 67223300 17.39 9.87
ENSLAFG00000009016-ENSLAFT00000009022 67212699 67222300 67223300 17.39 9.87
ENSLAFG00000002552-ENSLAFT00000002560 6667989 6679300 6681400 16.04 8.40
ENSLAFG00000032635-ENSLAFT00000031797 11667989 11678400 11679500 16.63 7.16
ENSLAFG00000004900-ENSLAFT00000004901 15227989 15228400 15229600 16.60 9.75
ENSLAFG00000014141-ENSLAFT00000014146 21167989 21174200 21175200 16.22 6.24
ENSLAFG00000009029-ENSLAFT00000009033 21647989 21650900 21651900 16.41 4.21
ENSLAFG00000009473-ENSLAFT00000009475 21987989 22006300 22007400 15.91 10.20
ENSLAFG00000009330-ENSLAFT00000009331 22467989 22481900 22482900 16.94 9.28
ENSLAFG00000025769-ENSLAFT00000035818 24027989 24034400 24035400 16.81 9.86
ENSLAFG00000007153-ENSLAFT00000034938 24127989 24138700 24140000 16.39 9.64
ENSLAFG00000007153-ENSLAFT00000036738 24127989 24138700 24140000 16.39 9.64
ENSLAFG00000007153-ENSLAFT00000007155 24127989 24138700 24140000 16.39 9.64
ENSLAFG00000023255-ENSLAFT00000022265 31767989 31779700 31780700 15.58 3.23
ENSLAFG00000000620-ENSLAFT00000000620 39967989 39978100 39984300 16.49 2.79
ENSLAFG00000000620-ENSLAFT00000028750 39967989 39978100 39984300 16.49 2.79
ENSLAFG00000000620-ENSLAFT00000000620 39987989 39989200 39994300 15.81 7.78
ENSLAFG00000000620-ENSLAFT00000028750 39987989 39989200 39994300 15.81 7.78
ENSLAFG00000031034-ENSLAFT00000033789 41087989 41095200 41096700 16.70 0.97
ENSLAFG00000031034-ENSLAFT00000026654 41087989 41095200 41096700 16.70 0.97
ENSLAFG00000012031-ENSLAFT00000012028 43087989 43092700 43093700 17.40 6.66
ENSLAFG00000004951-ENSLAFT00000004951 44967989 44972400 44973400 16.53 1.29
ENSLAFG00000004951-ENSLAFT00000031286 44967989 44972400 44973400 16.53 1.29
ENSLAFG00000005449-ENSLAFT00000005449 45907989 45917800 45918900 16.19 8.40
ENSLAFG00000028644-ENSLAFT00000027803 49607989 49614100 49615100 16.34 8.69
ENSLAFG00000029213-ENSLAFT00000025787 49907989 49915200 49916200 15.93 1.25
ENSLAFG00000016968-ENSLAFT00000016966 49947989 49950000 49951600 17.25 9.85
ENSLAFG00000028304-ENSLAFT00000030662 50007989 50014600 50015600 16.03 10.24
ENSLAFG00000031316-ENSLAFT00000027162 50087989 50101200 50102400 15.36 0.69
ENSLAFG00000010370-ENSLAFT00000010372 50167989 50174200 50175200 16.68 8.39
ENSLAFG00000027170-ENSLAFT00000032126 50487989 50505400 50506400 15.92 8.07
ENSLAFG00000018262-ENSLAFT00000018263 50707989 50708700 50709700 16.26 3.85
ENSLAFG00000017196-ENSLAFT00000017193 50787989 50800900 50805200 15.26 4.29
ENSLAFG00000003286-ENSLAFT00000003285 50787989 50800900 50805200 15.26 4.29
ENSLAFG00000016584-ENSLAFT00000037212 50847989 50848000 50849000 18.38 7.69
ENSLAFG00000025604-ENSLAFT00000026386 51187989 51193500 51194600 16.70 7.16
ENSLAFG00000004696-ENSLAFT00000004696 51187989 51193500 51194600 16.70 7.16
ENSLAFG00000004696-ENSLAFT00000028327 51187989 51193500 51194600 16.70 7.16
ENSLAFG00000015421-ENSLAFT00000015420 51267989 51269400 51270400 16.75 9.92
ENSLAFG00000021466-ENSLAFT00000021455 51347989 51356900 51357900 16.05 7.68
ENSLAFG00000015465-ENSLAFT00000034791 51387989 51391300 51392300 16.57 5.29
ENSLAFG00000015465-ENSLAFT00000015467 51387989 51391300 51392300 16.57 5.29
ENSLAFG00000012607-ENSLAFT00000012605 51667989 51670300 51671300 15.57 2.21
ENSLAFG00000000625-ENSLAFT00000000625 52047989 52049700 52050800 17.19 8.78
ENSLAFG00000028343-ENSLAFT00000031804 52147989 52155700 52156700 16.17 9.63
ENSLAFG00000028343-ENSLAFT00000026913 52147989 52155700 52156700 16.17 9.63
ENSLAFG00000030375-ENSLAFT00000031907 52207989 52220900 52222000 16.36 10.38
ENSLAFG00000007386-ENSLAFT00000007388 53487989 53497600 53498600 16.58 1.27
ENSLAFG00000029234-ENSLAFT00000034907 53647989 53648200 53649200 18.24 6.98
ENSLAFG00000015607-ENSLAFT00000015617 53867989 53874000 53875200 16.77 3.13
ENSLAFG00000004165-ENSLAFT00000004165 54187989 54197800 54204600 17.10 8.55
ENSLAFG00000022341-ENSLAFT00000022408 54367989 54374800 54376400 16.73 8.08
ENSLAFG00000022341-ENSLAFT00000036695 54367989 54374800 54376400 16.73 8.08
ENSLAFG00000031838-ENSLAFT00000034700 54447989 54448600 54450300 15.02 0.01
ENSLAFG00000023091-ENSLAFT00000022705 54567989 54583300 54584400 16.31 7.15
ENSLAFG00000027786-ENSLAFT00000036762 54827989 54846400 54847400 16.32 5.11
ENSLAFG00000003222-ENSLAFT00000003221 54947989 54966600 54967800 16.94 10.27
ENSLAFG00000012380-ENSLAFT00000012380 55207989 55225500 55226500 16.56 3.92
ENSLAFG00000031001-ENSLAFT00000031640 55227989 55242700 55243900 16.41 9.86
ENSLAFG00000007593-ENSLAFT00000007591 59207989 59222400 59223900 16.93 6.70
ENSLAFG00000027540-ENSLAFT00000028943 61347989 61348500 61349700 16.77 5.91
ENSLAFG00000002688-ENSLAFT00000002688 63007989 63011500 63012500 16.94 7.94
ENSLAFG00000015242-ENSLAFT00000015243 64267989 64269100 64270100 16.65 10.67
ENSLAFG00000005922-ENSLAFT00000005924 65867989 65875000 65876100 16.56 9.23
ENSLAFG00000031784-ENSLAFT00000031338 65927989 65941300 65942300 16.55 6.03
ENSLAFG00000027014-ENSLAFT00000028236 66767989 66783800 66786400 17.47 0.24
ENSLAFG00000012462-ENSLAFT00000012459 66947989 66965700 66966700 16.79 9.03
ENSLAFG00000012462-ENSLAFT00000029897 66947989 66965700 66966700 16.79 9.03
ENSLAFG00000012462-ENSLAFT00000032133 66947989 66965700 66966700 16.79 9.03
ENSLAFG00000012462-ENSLAFT00000012459 66967989 66968100 66969900 17.33 10.85
ENSLAFG00000012462-ENSLAFT00000029897 66967989 66968100 66969900 17.33 10.85
ENSLAFG00000032744-ENSLAFT00000025635 67047989 67053900 67056600 14.11 0.17
ENSLAFG00000005253-ENSLAFT00000005254 67147989 67162500 67163700 16.69 6.41
ENSLAFG00000000884-ENSLAFT00000026155 67167989 67186800 67187800 15.64 9.17
ENSLAFG00000015758-ENSLAFT00000015756 67507989 67519900 67525800 16.44 9.16
ENSLAFG00000015758-ENSLAFT00000036169 67507989 67519900 67525800 16.44 9.16
ENSLAFG00000022863-ENSLAFT00000035292 67867989 67884400 67885400 16.73 1.17
ENSLAFG00000022863-ENSLAFT00000022101 67867989 67884400 67885400 16.73 1.17
ENSLAFG00000014051-ENSLAFT00000014051 68587989 68606800 68607900 16.75 9.18
ENSLAFG00000014051-ENSLAFT00000030238 68587989 68606800 68607900 16.75 9.18
ENSLAFG00000014051-ENSLAFT00000014051 68607989 68610000 68611000 16.58 5.72
ENSLAFG00000014051-ENSLAFT00000030238 68607989 68610000 68611000 16.58 5.72
ENSLAFG00000023059-ENSLAFT00000021410 69727989 69746500 69747500 16.17 5.72
ENSLAFG00000023059-ENSLAFT00000034924 69727989 69746500 69747500 16.17 5.72
ENSLAFG00000004647-ENSLAFT00000033044 70127989 70143000 70144000 16.91 7.79
ENSLAFG00000004647-ENSLAFT00000004651 70127989 70143000 70144000 16.91 7.79
ENSLAFG00000001272-ENSLAFT00000001273 71407989 71423700 71424800 17.86 10.71
ENSLAFG00000001272-ENSLAFT00000026160 71407989 71423700 71424800 17.86 10.71
ENSLAFG00000001272-ENSLAFT00000030278 71407989 71423700 71424800 17.86 10.71
ENSLAFG00000001272-ENSLAFT00000035954 71407989 71423700 71424800 17.86 10.71
ENSLAFG00000014371-ENSLAFT00000014370 72747989 72762300 72767900 15.90 6.10
ENSLAFG00000014371-ENSLAFT00000014370 72767989 72768000 72769300 16.06 5.77
ENSLAFG00000010793-ENSLAFT00000010794 73527989 73538800 73539900 17.26 2.01
ENSLAFG00000004992-ENSLAFT00000004989 73627989 73634600 73635900 16.45 10.25
ENSLAFG00000012693-ENSLAFT00000012694 74007989 74019300 74020300 16.16 10.11
ENSLAFG00000012693-ENSLAFT00000036026 74007989 74019300 74020300 16.16 10.11
ENSLAFG00000011959-ENSLAFT00000011957 74627989 74628100 74629100 16.92 9.32
ENSLAFG00000011959-ENSLAFT00000030652 74627989 74628100 74629100 16.92 9.32
ENSLAFG00000013536-ENSLAFT00000027968 75207989 75222500 75223500 16.87 2.63
ENSLAFG00000013536-ENSLAFT00000013559 75207989 75222500 75223500 16.87 2.63
ENSLAFG00000017320-ENSLAFT00000017320 81687989 81695400 81702600 17.40 10.00
ENSLAFG00000029924-ENSLAFT00000030454 82687989 82695500 82697000 17.44 7.74
ENSLAFG00000010783-ENSLAFT00000031547 82807989 82811400 82812400 18.12 11.39
ENSLAFG00000010783-ENSLAFT00000010784 82807989 82811400 82812400 18.12 11.39
ENSLAFG00000017255-ENSLAFT00000017253 83107989 83114100 83117500 16.62 9.70
ENSLAFG00000011653-ENSLAFT00000011658 83467989 83471200 83472200 17.00 2.47
ENSLAFG00000006192-ENSLAFT00000033646 5544189 5560400 5561400 17.82 11.49
ENSLAFG00000016571-ENSLAFT00000016569 5724189 5730100 5731100 17.06 8.19
ENSLAFG00000013427-ENSLAFT00000013426 7704189 7722000 7723000 17.13 11.08
ENSLAFG00000013427-ENSLAFT00000013437 7704189 7722000 7723000 17.13 11.08
ENSLAFG00000010829-ENSLAFT00000010827 8124189 8142000 8143100 16.34 7.61
ENSLAFG00000008024-ENSLAFT00000008023 8844189 8859900 8860900 16.27 8.19
ENSLAFG00000010520-ENSLAFT00000010520 10084189 10084200 10085200 18.25 11.24
ENSLAFG00000003048-ENSLAFT00000003050 10644189 10645500 10647200 16.40 0.67
ENSLAFG00000004505-ENSLAFT00000004505 15644189 15657300 15658400 17.14 4.92
ENSLAFG00000009393-ENSLAFT00000027159 16044189 16047500 16048700 16.83 10.21
ENSLAFG00000009393-ENSLAFT00000009395 16044189 16047500 16048700 16.83 10.21
ENSLAFG00000009593-ENSLAFT00000009593 22124189 22124200 22127100 17.19 9.51
ENSLAFG00000009593-ENSLAFT00000027653 22124189 22124200 22127100 17.19 9.51
ENSLAFG00000009593-ENSLAFT00000027824 22124189 22124200 22127100 17.19 9.51
ENSLAFG00000028717-ENSLAFT00000029812 23084189 23084200 23085200 17.40 8.98
ENSLAFG00000028717-ENSLAFT00000030139 23084189 23084200 23085200 17.40 8.98
ENSLAFG00000028717-ENSLAFT00000034150 23084189 23084200 23085200 17.40 8.98
ENSLAFG00000001383-ENSLAFT00000001383 25444189 25446200 25447200 17.08 5.85
ENSLAFG00000023357-ENSLAFT00000021428 25504189 25513800 25515800 16.86 9.90
ENSLAFG00000003811-ENSLAFT00000003811 35284189 35298400 35299600 15.84 6.39
ENSLAFG00000009128-ENSLAFT00000009130 40024189 40034800 40036300 16.14 6.18
ENSLAFG00000009128-ENSLAFT00000009130 40124189 40127100 40128100 16.24 5.23
ENSLAFG00000008500-ENSLAFT00000008503 51024189 51036000 51037000 17.17 8.55
ENSLAFG00000008500-ENSLAFT00000034032 51024189 51036000 51037000 17.17 8.55
ENSLAFG00000020778-ENSLAFT00000020491 51584189 51596400 51597700 17.36 10.21
ENSLAFG00000008013-ENSLAFT00000030219 53284189 53303100 53304100 14.95 6.26
ENSLAFG00000008013-ENSLAFT00000008014 53284189 53303100 53304100 14.95 6.26
ENSLAFG00000008013-ENSLAFT00000033709 53284189 53303100 53304100 14.95 6.26
ENSLAFG00000030706-ENSLAFT00000031363 54704189 54704200 54705200 16.73 6.49
ENSLAFG00000005238-ENSLAFT00000005239 54744189 54759400 54760400 16.76 2.96
ENSLAFG00000027818-ENSLAFT00000031381 55484189 55493200 55494500 16.04 1.55
ENSLAFG00000027818-ENSLAFT00000026228 55484189 55493200 55494500 16.04 1.55
ENSLAFG00000014135-ENSLAFT00000014130 58524189 58531700 58532700 15.03 5.17
ENSLAFG00000000056-ENSLAFT00000000058 61944189 61961500 61962500 16.99 8.43
ENSLAFG00000000056-ENSLAFT00000029820 61944189 61961500 61962500 16.99 8.43
ENSLAFG00000000056-ENSLAFT00000029820 61964189 61975700 61976700 16.39 7.32
ENSLAFG00000000559-ENSLAFT00000000561 61984189 61987300 61988300 16.67 1.86
ENSLAFG00000000559-ENSLAFT00000027540 61984189 61987300 61988300 16.67 1.86
ENSLAFG00000029865-ENSLAFT00000031071 63284189 63300700 63301700 16.68 9.81
ENSLAFG00000029865-ENSLAFT00000035285 63284189 63300700 63301700 16.68 9.81
ENSLAFG00000017930-ENSLAFT00000035503 63464189 63468100 63469100 17.89 10.87
ENSLAFG00000017930-ENSLAFT00000017928 63464189 63468100 63469100 17.89 10.87
ENSLAFG00000017935-ENSLAFT00000017931 63504189 63514000 63515400 17.23 1.51
ENSLAFG00000002839-ENSLAFT00000002839 66004189 66013200 66014200 17.10 10.69
ENSLAFG00000002839-ENSLAFT00000035447 66004189 66013200 66014200 17.10 10.69
ENSLAFG00000002841-ENSLAFT00000002845 66324189 66333500 66334600 16.46 9.42
ENSLAFG00000010242-ENSLAFT00000010245 66764189 66768900 66770800 17.33 6.51
ENSLAFG00000013307-ENSLAFT00000013306 72944189 72954100 72955100 16.97 8.35
ENSLAFG00000015694-ENSLAFT00000015688 78284189 78300400 78304100 16.06 8.78
ENSLAFG00000015100-ENSLAFT00000015099 82544189 82557200 82558200 17.99 9.50
ENSLAFG00000026316-ENSLAFT00000029538 82924189 82932100 82933100 16.51 3.62
ENSLAFG00000032480-ENSLAFT00000035551 82944189 82958900 82959900 16.62 5.31
ENSLAFG00000032480-ENSLAFT00000034323 82944189 82958900 82959900 16.62 5.31
ENSLAFG00000025965-ENSLAFT00000035140 83564189 83564200 83572000 12.23 5.39
ENSLAFG00000030184-ENSLAFT00000030821 85564189 85583100 85584100 16.75 5.52
ENSLAFG00000010041-ENSLAFT00000032317 85824189 85831000 85832000 17.87 4.47
ENSLAFG00000010041-ENSLAFT00000029682 85824189 85831000 85832000 17.87 4.47
ENSLAFG00000031411-ENSLAFT00000032671 86944189 86957800 86958800 17.03 10.96
ENSLAFG00000018056-ENSLAFT00000029185 86984189 86998500 86999500 16.52 10.65
ENSLAFG00000018056-ENSLAFT00000018057 86984189 86998500 86999500 16.52 10.65
ENSLAFG00000030700-ENSLAFT00000031479 87064189 87070400 87072300 16.05 7.49
ENSLAFG00000030700-ENSLAFT00000029376 87064189 87070400 87072300 16.05 7.49
ENSLAFG00000008686-ENSLAFT00000025502 87104189 87114000 87115000 16.54 2.09
ENSLAFG00000008686-ENSLAFT00000021934 87104189 87114000 87115000 16.54 2.09
ENSLAFG00000008686-ENSLAFT00000008685 87104189 87114000 87115000 16.54 2.09
ENSLAFG00000029208-ENSLAFT00000032493 87324189 87340700 87342700 14.11 0.33
ENSLAFG00000007731-ENSLAFT00000007734 87384189 87399500 87400500 16.42 4.41
ENSLAFG00000007731-ENSLAFT00000037498 87384189 87399500 87400500 16.42 4.41
ENSLAFG00000022831-ENSLAFT00000021445 87584189 87584600 87585600 15.94 8.02
ENSLAFG00000028030-ENSLAFT00000025726 87604189 87614200 87615600 17.33 10.91
ENSLAFG00000028030-ENSLAFT00000035308 87604189 87614200 87615600 17.33 10.91
ENSLAFG00000017751-ENSLAFT00000032690 87884189 87903000 87904000 17.67 10.45
ENSLAFG00000017751-ENSLAFT00000028215 87884189 87903000 87904000 17.67 10.45
ENSLAFG00000025939-ENSLAFT00000037083 88064189 88073500 88074500 15.33 5.40
ENSLAFG00000032755-ENSLAFT00000026039 88544189 88557600 88559100 15.82 0.17
ENSLAFG00000032755-ENSLAFT00000028113 88544189 88557600 88559100 15.82 0.17
ENSLAFG00000022133-ENSLAFT00000022635 88584189 88587100 88588100 15.93 8.56
ENSLAFG00000018017-ENSLAFT00000027440 88624189 88627300 88633600 16.30 3.54
ENSLAFG00000018017-ENSLAFT00000018016 88624189 88627300 88633600 16.30 3.54
ENSLAFG00000018017-ENSLAFT00000034818 88624189 88627300 88633600 16.30 3.54
ENSLAFG00000017312-ENSLAFT00000017315 90324189 90342200 90343200 17.10 9.70
ENSLAFG00000017312-ENSLAFT00000017315 90344189 90361200 90362200 17.32 8.78
ENSLAFG00000031678-ENSLAFT00000032758 92144189 92154300 92157800 16.97 10.30
ENSLAFG00000027801-ENSLAFT00000033077 92464189 92482800 92483800 17.10 2.70
ENSLAFG00000008048-ENSLAFT00000008047 92524189 92527800 92532800 16.09 6.91
ENSLAFG00000008048-ENSLAFT00000031837 92524189 92527800 92532800 16.09 6.91
ENSLAFG00000007611-ENSLAFT00000033536 92864189 92871200 92874200 14.65 0.04
ENSLAFG00000029426-ENSLAFT00000030431 93344189 93357300 93358600 16.91 0.20
ENSLAFG00000029426-ENSLAFT00000030431 93364189 93365100 93375000 17.60 6.49
ENSLAFG00000002218-ENSLAFT00000002218 93584189 93588300 93589300 17.71 8.21
ENSLAFG00000002218-ENSLAFT00000027092 93584189 93588300 93589300 17.71 8.21
ENSLAFG00000029682-ENSLAFT00000028359 93624189 93637400 93643300 17.67 6.27
ENSLAFG00000022391-ENSLAFT00000022419 93624189 93637400 93643300 17.67 6.27
ENSLAFG00000022391-ENSLAFT00000025718 93624189 93637400 93643300 17.67 6.27
ENSLAFG00000001294-ENSLAFT00000001294 93704189 93721100 93722300 17.61 0.97
ENSLAFG00000021388-ENSLAFT00000022325 94124189 94128300 94129400 17.45 9.17
ENSLAFG00000022197-ENSLAFT00000022623 94304189 94307400 94315400 15.87 3.41
ENSLAFG00000000710-ENSLAFT00000014532 94424189 94430900 94432000 17.06 7.32
ENSLAFG00000000710-ENSLAFT00000000711 94424189 94430900 94432000 17.06 7.32
ENSLAFG00000032228-ENSLAFT00000026920 94484189 94484200 94488500 15.61 4.12
ENSLAFG00000016602-ENSLAFT00000034191 94624189 94639800 94640800 16.43 3.20
ENSLAFG00000029646-ENSLAFT00000036221 94644189 94654700 94655700 16.26 3.42
ENSLAFG00000021921-ENSLAFT00000021745 95004189 95008100 95009500 17.39 10.43
ENSLAFG00000002489-ENSLAFT00000002488 95024189 95026300 95029400 17.07 9.30
ENSLAFG00000002489-ENSLAFT00000026254 95024189 95026300 95029400 17.07 9.30
ENSLAFG00000001804-ENSLAFT00000029040 95044189 95062300 95063300 17.22 8.81
ENSLAFG00000028677-ENSLAFT00000036300 95064189 95080500 95082400 17.04 3.05
ENSLAFG00000016140-ENSLAFT00000026728 95144189 95148000 95149700 13.71 0.41
ENSLAFG00000016140-ENSLAFT00000016148 95144189 95148000 95149700 13.71 0.41
ENSLAFG00000016140-ENSLAFT00000027392 95144189 95148000 95149700 13.71 0.41
ENSLAFG00000022565-ENSLAFT00000021467 95164189 95176400 95180200 16.85 4.81
ENSLAFG00000016178-ENSLAFT00000016178 95444189 95456900 95461400 16.98 10.02
ENSLAFG00000029145-ENSLAFT00000036844 95504189 95507700 95510800 17.19 6.24
ENSLAFG00000016211-ENSLAFT00000035408 95584189 95594000 95595700 16.68 2.95
ENSLAFG00000016211-ENSLAFT00000016210 95584189 95594000 95595700 16.68 2.95
ENSLAFG00000016211-ENSLAFT00000026257 95584189 95594000 95595700 16.68 2.95
ENSLAFG00000016211-ENSLAFT00000026986 95584189 95594000 95595700 16.68 2.95
ENSLAFG00000016217-ENSLAFT00000016216 95604189 95612300 95613300 16.19 4.84
ENSLAFG00000016217-ENSLAFT00000030714 95604189 95612300 95613300 16.19 4.84
ENSLAFG00000022155-ENSLAFT00000029549 95624189 95636200 95638900 16.74 1.85
ENSLAFG00000022155-ENSLAFT00000022875 95624189 95636200 95638900 16.74 1.85
ENSLAFG00000026190-ENSLAFT00000025988 95684189 95689100 95692100 16.88 9.58
ENSLAFG00000021360-ENSLAFT00000022692 95744189 95751500 95752500 16.56 7.81
ENSLAFG00000021360-ENSLAFT00000034895 95744189 95751500 95752500 16.56 7.81
ENSLAFG00000021360-ENSLAFT00000031299 95744189 95751500 95752500 16.56 7.81
ENSLAFG00000021360-ENSLAFT00000035703 95744189 95751500 95752500 16.56 7.81
ENSLAFG00000028074-ENSLAFT00000037361 95764189 95764700 95773600 17.22 2.14
ENSLAFG00000014186-ENSLAFT00000034686 95904189 95916400 95917400 17.45 11.06
ENSLAFG00000014186-ENSLAFT00000014184 95904189 95916400 95917400 17.45 11.06
ENSLAFG00000014186-ENSLAFT00000034686 95924189 95932400 95933400 16.93 0.71
ENSLAFG00000014186-ENSLAFT00000014184 95924189 95932400 95933400 16.93 0.71
ENSLAFG00000014186-ENSLAFT00000022767 95944189 95948500 95949900 16.98 8.85
ENSLAFG00000005731-ENSLAFT00000005735 95984189 95997900 96001200 15.47 9.61
ENSLAFG00000003556-ENSLAFT00000035442 96324189 96339800 96340800 18.25 11.68
ENSLAFG00000003556-ENSLAFT00000003559 96324189 96339800 96340800 18.25 11.68
ENSLAFG00000009287-ENSLAFT00000031030 97004189 97016200 97017300 18.29 8.94
ENSLAFG00000031905-ENSLAFT00000036982 97124189 97130900 97132500 15.37 0.00
ENSLAFG00000001155-ENSLAFT00000001155 98024189 98028800 98038500 18.42 7.90
ENSLAFG00000003784-ENSLAFT00000026959 98704189 98720400 98724100 18.09 11.64
ENSLAFG00000003784-ENSLAFT00000003785 98704189 98720400 98724100 18.09 11.64
ENSLAFG00000011331-ENSLAFT00000011332 98704189 98720400 98724100 18.09 11.64
ENSLAFG00000032754-ENSLAFT00000034502 98704189 98720400 98724100 18.09 11.64
ENSLAFG00000030935-ENSLAFT00000030323 98944189 98945100 98946500 17.52 10.39
ENSLAFG00000030935-ENSLAFT00000030160 98944189 98945100 98946500 17.52 10.39
ENSLAFG00000004208-ENSLAFT00000004205 99004189 99017500 99018600 16.96 10.23
ENSLAFG00000027053-ENSLAFT00000034970 99024189 99037500 99038500 16.76 2.83
ENSLAFG00000028620-ENSLAFT00000027980 99184189 99189300 99190300 17.04 8.87
ENSLAFG00000028220-ENSLAFT00000032183 99264189 99274900 99276000 18.25 8.86
ENSLAFG00000028220-ENSLAFT00000032183 99284189 99284800 99285800 17.88 8.17
ENSLAFG00000022873-ENSLAFT00000021355 99444189 99463100 99464100 16.69 10.78
ENSLAFG00000029107-ENSLAFT00000026002 99744189 99744200 99745200 17.30 7.14
ENSLAFG00000008066-ENSLAFT00000037351 99824189 99837000 99838000 15.62 0.99
ENSLAFG00000014323-ENSLAFT00000014324 99904189 99922800 99924000 16.77 7.68
ENSLAFG00000014323-ENSLAFT00000026985 99904189 99922800 99924000 16.77 7.68
ENSLAFG00000013054-ENSLAFT00000013053 99924189 99936200 99938200 15.53 5.87
ENSLAFG00000022535-ENSLAFT00000022155 100004189 100022100 100023100 16.14 10.33
ENSLAFG00000022535-ENSLAFT00000022155 100024189 100031700 100032700 15.96 4.38
ENSLAFG00000028899-ENSLAFT00000030268 101744189 101760400 101761500 18.16 5.32
ENSLAFG00000031996-ENSLAFT00000033449 102104189 102110700 102112500 16.52 8.40
ENSLAFG00000022262-ENSLAFT00000022110 103424189 103439500 103440500 16.80 5.55
ENSLAFG00000023281-ENSLAFT00000021666 103504189 103517400 103519100 16.10 1.63
ENSLAFG00000023281-ENSLAFT00000035357 103504189 103517400 103519100 16.10 1.63
ENSLAFG00000009508-ENSLAFT00000034200 103724189 103730200 103731200 16.87 2.25
ENSLAFG00000009508-ENSLAFT00000029846 103724189 103730200 103731200 16.87 2.25
ENSLAFG00000009508-ENSLAFT00000009510 103724189 103730200 103731200 16.87 2.25
ENSLAFG00000007733-ENSLAFT00000007738 103764189 103772600 103773600 16.88 9.06
ENSLAFG00000007733-ENSLAFT00000034400 103764189 103772600 103773600 16.88 9.06
ENSLAFG00000017565-ENSLAFT00000017569 3610715 3619000 3620000 16.47 7.39
ENSLAFG00000017565-ENSLAFT00000033609 3610715 3619000 3620000 16.47 7.39
ENSLAFG00000012441-ENSLAFT00000012441 4310715 4314400 4316000 16.11 10.23
ENSLAFG00000012444-ENSLAFT00000012443 4310715 4314400 4316000 16.11 10.23
ENSLAFG00000021385-ENSLAFT00000031664 7970715 7983900 7984900 17.55 6.94
ENSLAFG00000021385-ENSLAFT00000022673 7970715 7983900 7984900 17.55 6.94
ENSLAFG00000021385-ENSLAFT00000031664 8010715 8021100 8022100 17.02 7.71
ENSLAFG00000021385-ENSLAFT00000022673 8010715 8021100 8022100 17.02 7.71
ENSLAFG00000004989-ENSLAFT00000004990 8710715 8711700 8712700 16.51 9.39
ENSLAFG00000017507-ENSLAFT00000017509 9810715 9815400 9816400 16.29 7.23
ENSLAFG00000007171-ENSLAFT00000007171 9850715 9851900 9853100 16.29 7.53
ENSLAFG00000007171-ENSLAFT00000028529 9850715 9851900 9853100 16.29 7.53
ENSLAFG00000028646-ENSLAFT00000036049 10990715 10997700 10998700 16.76 8.64
ENSLAFG00000009079-ENSLAFT00000009088 12570715 12585400 12586500 17.22 5.07
ENSLAFG00000032589-ENSLAFT00000035153 15750715 15754700 15755700 17.21 7.95
ENSLAFG00000025773-ENSLAFT00000037141 16290715 16297500 16298500 17.48 10.04
ENSLAFG00000017317-ENSLAFT00000017317 19470715 19483300 19484300 16.15 4.39
ENSLAFG00000022165-ENSLAFT00000022776 20150715 20157600 20158600 16.82 9.90
ENSLAFG00000030068-ENSLAFT00000027502 24170715 24173100 24174100 17.14 7.57
ENSLAFG00000012588-ENSLAFT00000036289 25870715 25872700 25873900 17.09 9.15
ENSLAFG00000012588-ENSLAFT00000012591 25870715 25872700 25873900 17.09 9.15
ENSLAFG00000031867-ENSLAFT00000034274 25930715 25937700 25938700 17.30 4.35
ENSLAFG00000031867-ENSLAFT00000034178 25930715 25937700 25938700 17.30 4.35
ENSLAFG00000010231-ENSLAFT00000010233 26550715 26554200 26555300 16.48 1.91
ENSLAFG00000021766-ENSLAFT00000025759 31770715 31770700 31771700 17.08 9.09
ENSLAFG00000026979-ENSLAFT00000032575 34910715 34925500 34928700 19.33 7.37
ENSLAFG00000007992-ENSLAFT00000007991 44270715 44274900 44276000 16.83 10.91
ENSLAFG00000031424-ENSLAFT00000034090 44750715 44768900 44769900 16.89 10.72
ENSLAFG00000023198-ENSLAFT00000028372 45530715 45534600 45535600 15.97 7.53
ENSLAFG00000023198-ENSLAFT00000022522 45530715 45534600 45535600 15.97 7.53
ENSLAFG00000025649-ENSLAFT00000032393 45590715 45601300 45602300 17.03 11.00
ENSLAFG00000031092-ENSLAFT00000035135 45690715 45706800 45707800 17.25 5.90
ENSLAFG00000031092-ENSLAFT00000032615 45690715 45706800 45707800 17.25 5.90
ENSLAFG00000016001-ENSLAFT00000016015 47430715 47431200 47432900 17.07 11.04
ENSLAFG00000005643-ENSLAFT00000031643 47990715 48006500 48007500 16.48 0.90
ENSLAFG00000010273-ENSLAFT00000010272 54410715 54419600 54420600 16.55 6.25
ENSLAFG00000016666-ENSLAFT00000026610 54550715 54567300 54568900 17.13 10.81
ENSLAFG00000000740-ENSLAFT00000000746 60050715 60058200 60059400 15.57 3.89
ENSLAFG00000027526-ENSLAFT00000028483 63670715 63672900 63674300 16.82 0.77
ENSLAFG00000011557-ENSLAFT00000011557 65950715 65960000 65961900 15.91 10.23
ENSLAFG00000011754-ENSLAFT00000011752 67270715 67287900 67289000 16.20 9.18
ENSLAFG00000011751-ENSLAFT00000011747 67370715 67376800 67377800 17.10 7.13
ENSLAFG00000006411-ENSLAFT00000006409 67530715 67545000 67546300 16.35 0.92
ENSLAFG00000016336-ENSLAFT00000016336 67770715 67789600 67790600 16.87 9.49
ENSLAFG00000005456-ENSLAFT00000005456 68290715 68296600 68297600 16.30 8.58
ENSLAFG00000026678-ENSLAFT00000027518 68470715 68479700 68480800 17.45 10.50
ENSLAFG00000006209-ENSLAFT00000026180 69330715 69335600 69336600 16.84 6.69
ENSLAFG00000006209-ENSLAFT00000006212 69330715 69335600 69336600 16.84 6.69
ENSLAFG00000016382-ENSLAFT00000016382 70030715 70046000 70047000 17.31 10.12
ENSLAFG00000008007-ENSLAFT00000008007 7236775 7248700 7250300 17.31 7.16
ENSLAFG00000031948-ENSLAFT00000032102 13576775 13582800 13584000 16.44 6.02
ENSLAFG00000007123-ENSLAFT00000007124 15756775 15759400 15760400 17.20 5.52
ENSLAFG00000002649-ENSLAFT00000002649 21736775 21737800 21738800 17.59 9.51
ENSLAFG00000002649-ENSLAFT00000033700 21736775 21737800 21738800 17.59 9.51
ENSLAFG00000017110-ENSLAFT00000017109 23116775 23130200 23131200 16.26 2.96
ENSLAFG00000004389-ENSLAFT00000027304 24136775 24148700 24149700 16.32 2.84
ENSLAFG00000004389-ENSLAFT00000004389 24136775 24148700 24149700 16.32 2.84
ENSLAFG00000004389-ENSLAFT00000035233 24136775 24148700 24149700 16.32 2.84
ENSLAFG00000011488-ENSLAFT00000011486 29956775 29962500 29963500 16.82 9.59
ENSLAFG00000012881-ENSLAFT00000012881 30596775 30610300 30611600 16.27 1.10
ENSLAFG00000022240-ENSLAFT00000021565 35116775 35132300 35133300 16.54 10.09
ENSLAFG00000012140-ENSLAFT00000012140 36636775 36640100 36641100 16.77 8.18
ENSLAFG00000032281-ENSLAFT00000031705 40576775 40579200 40580200 16.23 7.91
ENSLAFG00000007754-ENSLAFT00000007754 44016775 44016800 44020700 16.38 7.13
ENSLAFG00000002540-ENSLAFT00000002538 46036775 46048000 46049000 17.20 8.50
ENSLAFG00000002540-ENSLAFT00000034944 46036775 46048000 46049000 17.20 8.50
ENSLAFG00000005346-ENSLAFT00000005347 48596775 48598300 48599300 16.75 8.60
ENSLAFG00000009422-ENSLAFT00000027093 49316775 49328400 49329400 16.20 10.48
ENSLAFG00000009422-ENSLAFT00000009425 49316775 49328400 49329400 16.20 10.48
ENSLAFG00000009422-ENSLAFT00000030364 49316775 49328400 49329400 16.20 10.48
ENSLAFG00000009422-ENSLAFT00000027754 49316775 49328400 49329400 16.20 10.48
ENSLAFG00000009422-ENSLAFT00000033444 49316775 49328400 49329400 16.20 10.48
ENSLAFG00000014900-ENSLAFT00000014911 49996775 50003900 50004900 16.78 9.78
ENSLAFG00000014900-ENSLAFT00000030121 49996775 50003900 50004900 16.78 9.78
ENSLAFG00000013994-ENSLAFT00000007938 50516775 50523500 50524600 16.72 4.03
ENSLAFG00000013994-ENSLAFT00000013995 50516775 50523500 50524600 16.72 4.03
ENSLAFG00000014771-ENSLAFT00000014772 52056775 52075700 52076700 16.59 7.38
ENSLAFG00000000037-ENSLAFT00000000035 52456775 52470600 52473000 16.80 7.39
ENSLAFG00000006121-ENSLAFT00000006120 53116775 53123700 53125200 15.88 8.43
ENSLAFG00000007823-ENSLAFT00000007840 58956775 58964700 58972800 16.96 8.66
ENSLAFG00000007823-ENSLAFT00000007840 58976775 58983400 58984400 17.17 11.12
ENSLAFG00000033016-ENSLAFT00000037782 64636775 64637200 64638200 16.59 10.40
ENSLAFG00000013202-ENSLAFT00000013203 69076775 69081200 69082400 16.21 9.71
ENSLAFG00000030934-ENSLAFT00000028935 73196775 73214100 73215100 16.52 3.40
ENSLAFG00000009620-ENSLAFT00000009620 78256775 78258500 78259500 17.25 9.65
ENSLAFG00000009118-ENSLAFT00000031653 79356775 79361300 79362300 17.12 5.58
ENSLAFG00000009118-ENSLAFT00000009117 79356775 79361300 79362300 17.12 5.58
ENSLAFG00000005689-ENSLAFT00000005689 80256775 80259700 80260700 16.99 10.26
ENSLAFG00000001188-ENSLAFT00000001188 87596775 87603200 87604400 16.59 5.47
ENSLAFG00000026802-ENSLAFT00000035043 88436775 88448400 88449500 16.96 0.68
ENSLAFG00000017181-ENSLAFT00000017179 10716056 10722300 10723300 15.91 8.65
ENSLAFG00000017011-ENSLAFT00000017010 11836056 11842000 11844000 17.70 6.74
ENSLAFG00000008496-ENSLAFT00000008499 12036056 12045700 12046700 16.52 2.66
ENSLAFG00000008496-ENSLAFT00000031051 12036056 12045700 12046700 16.52 2.66
ENSLAFG00000008496-ENSLAFT00000026494 12036056 12045700 12046700 16.52 2.66
ENSLAFG00000008496-ENSLAFT00000026083 12036056 12045700 12046700 16.52 2.66
ENSLAFG00000023229-ENSLAFT00000022193 12156056 12174800 12175800 17.35 4.70
ENSLAFG00000016562-ENSLAFT00000016563 12656056 12656100 12657100 17.15 10.58
ENSLAFG00000012861-ENSLAFT00000012858 15136056 15148600 15149600 18.52 5.04
ENSLAFG00000013579-ENSLAFT00000013581 16396056 16401700 16402800 17.00 8.44
ENSLAFG00000013579-ENSLAFT00000027262 16396056 16401700 16402800 17.00 8.44
ENSLAFG00000004943-ENSLAFT00000004944 16496056 16500500 16501500 15.50 6.83
ENSLAFG00000021740-ENSLAFT00000021395 20536056 20549300 20550600 17.42 5.50
ENSLAFG00000007982-ENSLAFT00000007990 25056056 25074000 25075100 17.72 10.62
ENSLAFG00000003234-ENSLAFT00000003234 25616056 25627700 25628800 16.14 2.44
ENSLAFG00000012913-ENSLAFT00000012913 26436056 26442900 26443900 17.72 1.17
ENSLAFG00000012913-ENSLAFT00000036208 26436056 26442900 26443900 17.72 1.17
ENSLAFG00000015972-ENSLAFT00000032011 5651775 5655300 5656400 16.21 5.96
ENSLAFG00000015972-ENSLAFT00000015969 5651775 5655300 5656400 16.21 5.96
ENSLAFG00000010367-ENSLAFT00000036748 7071775 7071800 7072800 17.16 4.24
ENSLAFG00000031958-ENSLAFT00000025622 8031775 8039500 8040500 15.71 2.48
ENSLAFG00000017374-ENSLAFT00000017373 14411775 14430700 14431700 16.61 8.91
ENSLAFG00000012649-ENSLAFT00000012650 21871775 21888300 21889300 16.79 5.20
ENSLAFG00000012649-ENSLAFT00000028911 21871775 21888300 21889300 16.79 5.20
ENSLAFG00000018745-ENSLAFT00000018745 22131775 22139100 22140300 16.35 9.03
ENSLAFG00000003535-ENSLAFT00000003536 24391775 24399200 24400200 15.82 1.63
ENSLAFG00000003535-ENSLAFT00000032855 24391775 24399200 24400200 15.82 1.63
ENSLAFG00000003535-ENSLAFT00000034508 24391775 24399200 24400200 15.82 1.63
ENSLAFG00000026046-ENSLAFT00000032521 24571775 24580600 24581600 17.03 0.96
ENSLAFG00000017922-ENSLAFT00000035309 24691775 24710600 24711600 16.17 9.07
ENSLAFG00000017922-ENSLAFT00000017926 24691775 24710600 24711600 16.17 9.07
ENSLAFG00000000520-ENSLAFT00000026680 28551775 28564400 28565400 17.61 9.14
ENSLAFG00000000520-ENSLAFT00000000525 28551775 28564400 28565400 17.61 9.14
ENSLAFG00000004065-ENSLAFT00000004065 29351775 29355400 29356900 15.80 3.18
ENSLAFG00000031048-ENSLAFT00000032787 30871775 30884500 30885500 16.69 7.80
ENSLAFG00000000244-ENSLAFT00000000244 31131775 31143600 31144600 17.12 11.05
ENSLAFG00000022955-ENSLAFT00000028908 31191775 31194800 31195800 16.33 7.77
ENSLAFG00000022955-ENSLAFT00000022760 31191775 31194800 31195800 16.33 7.77
ENSLAFG00000012306-ENSLAFT00000012304 32291775 32310100 32311100 16.98 4.99
ENSLAFG00000011381-ENSLAFT00000011383 33191775 33193400 33197900 17.17 3.13
ENSLAFG00000018189-ENSLAFT00000018192 33591775 33606900 33607900 16.31 0.84
ENSLAFG00000018189-ENSLAFT00000035126 33591775 33606900 33607900 16.31 0.84
ENSLAFG00000013998-ENSLAFT00000013998 34031775 34031800 34034400 16.80 5.78
ENSLAFG00000013998-ENSLAFT00000026298 34031775 34031800 34034400 16.80 5.78
ENSLAFG00000016343-ENSLAFT00000035706 36711775 36724600 36725600 16.75 8.26
ENSLAFG00000016343-ENSLAFT00000016341 36711775 36724600 36725600 16.75 8.26
ENSLAFG00000016658-ENSLAFT00000016658 37131775 37140400 37141600 16.62 9.06
ENSLAFG00000010334-ENSLAFT00000010335 38591775 38597900 38598900 17.11 8.18
ENSLAFG00000022986-ENSLAFT00000021399 39151775 39156900 39157900 17.19 3.10
ENSLAFG00000028903-ENSLAFT00000032337 39871775 39885000 39891000 15.63 0.13
ENSLAFG00000007638-ENSLAFT00000020509 39951775 39963500 39964500 15.68 7.41
ENSLAFG00000008555-ENSLAFT00000008552 40051775 40065400 40066400 17.03 4.97
ENSLAFG00000016195-ENSLAFT00000016192 40171775 40184700 40186200 15.36 0.76
ENSLAFG00000002987-ENSLAFT00000026479 40251775 40252900 40253900 17.16 5.36
ENSLAFG00000002987-ENSLAFT00000002987 40251775 40252900 40253900 17.16 5.36
ENSLAFG00000006265-ENSLAFT00000006265 40571775 40590400 40591500 16.83 9.22
ENSLAFG00000006261-ENSLAFT00000006261 40931775 40943100 40944100 15.64 3.11
ENSLAFG00000032566-ENSLAFT00000033906 41251775 41253900 41254900 15.48 1.10
ENSLAFG00000003235-ENSLAFT00000003235 42251775 42265300 42266300 16.75 10.39
ENSLAFG00000017069-ENSLAFT00000017068 43271775 43281600 43282800 17.74 10.10
ENSLAFG00000022278-ENSLAFT00000013889 44091775 44099100 44103400 16.70 0.58
ENSLAFG00000003418-ENSLAFT00000003415 44411775 44415400 44416400 17.07 9.85
ENSLAFG00000017190-ENSLAFT00000017189 44771775 44789400 44791400 17.26 10.82
ENSLAFG00000030553-ENSLAFT00000036337 44951775 44963900 44969000 16.05 3.99
ENSLAFG00000006407-ENSLAFT00000006413 46651775 46659000 46660200 16.88 9.84
ENSLAFG00000014381-ENSLAFT00000014378 49231775 49234800 49235900 16.64 5.78
ENSLAFG00000016736-ENSLAFT00000016751 50491775 50492900 50493900 16.03 8.38
ENSLAFG00000025868-ENSLAFT00000028681 51071775 51081800 51082800 17.20 7.90
ENSLAFG00000021758-ENSLAFT00000022658 51511775 51527600 51528600 16.92 7.21
ENSLAFG00000006093-ENSLAFT00000006095 51631775 51640200 51641200 17.05 4.30
ENSLAFG00000015058-ENSLAFT00000015063 67151775 67159700 67160700 16.67 8.72
ENSLAFG00000008742-ENSLAFT00000008745 68431775 68443600 68444600 17.55 10.52
ENSLAFG00000004168-ENSLAFT00000004168 68671775 68690700 68691700 15.34 5.85
ENSLAFG00000012638-ENSLAFT00000012638 68751775 68757700 68759500 17.56 8.07
ENSLAFG00000012638-ENSLAFT00000029112 68751775 68757700 68759500 17.56 8.07
ENSLAFG00000012645-ENSLAFT00000012647 68891775 68902000 68903000 16.70 9.91
ENSLAFG00000012957-ENSLAFT00000012956 3218634 3222200 3223200 16.80 7.23
ENSLAFG00000028313-ENSLAFT00000036431 3278634 3279900 3281100 16.95 1.48
ENSLAFG00000009181-ENSLAFT00000009183 4878634 4891000 4892000 16.57 7.98
ENSLAFG00000018107-ENSLAFT00000028795 5118634 5118600 5120600 17.00 9.13
ENSLAFG00000018107-ENSLAFT00000018109 5118634 5118600 5120600 17.00 9.13
ENSLAFG00000004601-ENSLAFT00000004603 7018634 7021100 7022500 16.89 10.94
ENSLAFG00000014348-ENSLAFT00000037297 11918634 11931500 11932700 17.49 11.27
ENSLAFG00000025589-ENSLAFT00000030299 15018634 15023600 15024600 16.67 10.23
ENSLAFG00000027860-ENSLAFT00000027136 17238634 17238600 17239600 17.84 5.39
ENSLAFG00000027860-ENSLAFT00000027136 17278634 17292400 17293600 16.49 5.95
ENSLAFG00000008398-ENSLAFT00000008401 18038634 18051100 18052100 16.90 4.14
ENSLAFG00000008386-ENSLAFT00000030779 18098634 18111600 18112600 17.22 11.07
ENSLAFG00000008386-ENSLAFT00000008387 18098634 18111600 18112600 17.22 11.07
ENSLAFG00000012051-ENSLAFT00000012052 18458634 18470600 18471800 16.82 7.72
ENSLAFG00000012051-ENSLAFT00000035049 18458634 18470600 18471800 16.82 7.72
ENSLAFG00000011454-ENSLAFT00000011457 18718634 18719500 18721900 15.57 0.63
ENSLAFG00000011454-ENSLAFT00000035027 18718634 18719500 18721900 15.57 0.63
ENSLAFG00000006787-ENSLAFT00000006786 19098634 19102300 19104500 18.33 8.61
ENSLAFG00000023028-ENSLAFT00000022246 19198634 19199600 19204200 15.37 6.58
ENSLAFG00000026596-ENSLAFT00000034479 20218634 20224000 20225000 16.30 2.51
ENSLAFG00000026596-ENSLAFT00000026023 20218634 20224000 20225000 16.30 2.51
ENSLAFG00000017790-ENSLAFT00000017785 20858634 20875700 20876700 16.30 10.42
ENSLAFG00000000165-ENSLAFT00000000164 21918634 21929700 21930700 18.07 11.05
ENSLAFG00000000165-ENSLAFT00000027872 21918634 21929700 21930700 18.07 11.05
ENSLAFG00000000434-ENSLAFT00000037005 22778634 22796200 22797700 17.06 9.54
ENSLAFG00000000434-ENSLAFT00000000436 22778634 22796200 22797700 17.06 9.54
ENSLAFG00000010656-ENSLAFT00000010655 23658634 23669500 23671000 16.50 9.56
ENSLAFG00000009246-ENSLAFT00000009248 23658634 23669500 23671000 16.50 9.56
ENSLAFG00000015983-ENSLAFT00000015982 23698634 23714400 23715400 17.54 11.27
ENSLAFG00000011699-ENSLAFT00000011701 24378634 24387100 24388100 17.49 9.20
ENSLAFG00000003491-ENSLAFT00000035905 24938634 24942200 24951100 17.48 7.86
ENSLAFG00000003491-ENSLAFT00000003491 24938634 24942200 24951100 17.48 7.86
ENSLAFG00000008968-ENSLAFT00000008967 25158634 25158900 25160700 16.42 10.37
ENSLAFG00000012876-ENSLAFT00000012880 25898634 25911400 25915000 16.75 8.01
ENSLAFG00000007680-ENSLAFT00000007694 28138634 28146600 28147800 15.88 9.83
ENSLAFG00000007680-ENSLAFT00000037164 28138634 28146600 28147800 15.88 9.83
ENSLAFG00000018705-ENSLAFT00000033606 29658634 29659800 29660800 17.85 11.33
ENSLAFG00000018705-ENSLAFT00000018708 29658634 29659800 29660800 17.85 11.33
ENSLAFG00000018705-ENSLAFT00000032426 29658634 29659800 29660800 17.85 11.33
ENSLAFG00000004622-ENSLAFT00000004631 31798634 31814200 31815300 16.02 10.29
ENSLAFG00000011455-ENSLAFT00000011451 32198634 32205300 32206300 16.21 9.67
ENSLAFG00000010720-ENSLAFT00000010722 32358634 32364500 32365500 16.25 1.70
ENSLAFG00000005911-ENSLAFT00000005911 43478634 43489700 43490900 17.50 10.70
ENSLAFG00000030132-ENSLAFT00000034702 49838634 49840200 49841300 17.36 10.78
ENSLAFG00000000888-ENSLAFT00000000888 53658634 53666200 53667200 16.57 9.08
ENSLAFG00000027644-ENSLAFT00000037259 54758634 54761900 54763600 16.93 7.00
ENSLAFG00000005324-ENSLAFT00000005325 56118634 56121600 56122600 15.86 8.27
ENSLAFG00000015162-ENSLAFT00000027476 56718634 56730600 56731600 16.55 10.71
ENSLAFG00000015162-ENSLAFT00000015183 56718634 56730600 56731600 16.55 10.71
ENSLAFG00000015162-ENSLAFT00000027476 56738634 56740900 56741900 16.57 10.35
ENSLAFG00000015162-ENSLAFT00000015183 56738634 56740900 56741900 16.57 10.35
ENSLAFG00000011509-ENSLAFT00000011509 58458634 58472800 58474100 16.52 10.00
ENSLAFG00000017644-ENSLAFT00000036723 58738634 58748000 58749900 17.04 5.54
ENSLAFG00000017644-ENSLAFT00000017648 58738634 58748000 58749900 17.04 5.54
ENSLAFG00000015357-ENSLAFT00000030900 59938634 59949000 59950000 17.10 6.04
ENSLAFG00000015357-ENSLAFT00000015356 59938634 59949000 59950000 17.10 6.04
ENSLAFG00000029514-ENSLAFT00000028386 62938634 62938600 62939600 16.91 1.99
ENSLAFG00000004091-ENSLAFT00000004097 63298634 63305000 63309600 17.42 6.74
ENSLAFG00000023249-ENSLAFT00000029285 65198634 65209100 65210100 16.80 3.18
ENSLAFG00000023249-ENSLAFT00000021896 65198634 65209100 65210100 16.80 3.18
ENSLAFG00000012041-ENSLAFT00000027168 67918634 67923900 67924900 17.19 8.18
ENSLAFG00000012041-ENSLAFT00000012039 67918634 67923900 67924900 17.19 8.18
ENSLAFG00000003442-ENSLAFT00000003443 69858634 69874700 69875700 16.72 9.23
ENSLAFG00000011498-ENSLAFT00000032800 4874487 4879700 4880700 17.53 11.26
ENSLAFG00000011498-ENSLAFT00000011508 4874487 4879700 4880700 17.53 11.26
ENSLAFG00000010539-ENSLAFT00000010541 6894487 6897200 6898200 16.35 6.67
ENSLAFG00000031481-ENSLAFT00000037233 11934487 11949300 11950300 16.15 5.03
ENSLAFG00000014294-ENSLAFT00000014297 12954487 12963400 12964400 16.86 7.97
ENSLAFG00000025380-ENSLAFT00000023397 13194487 13202900 13204100 17.48 10.93
ENSLAFG00000022132-ENSLAFT00000031172 16814487 16823000 16824000 16.69 9.76
ENSLAFG00000022132-ENSLAFT00000021676 16814487 16823000 16824000 16.69 9.76
ENSLAFG00000005325-ENSLAFT00000005326 17374487 17390700 17391700 16.88 4.76
ENSLAFG00000018659-ENSLAFT00000018659 17834487 17842100 17843100 16.89 7.94
ENSLAFG00000018659-ENSLAFT00000035961 17834487 17842100 17843100 16.89 7.94
ENSLAFG00000016073-ENSLAFT00000016069 17914487 17922400 17923400 16.22 5.20
ENSLAFG00000013893-ENSLAFT00000013905 18094487 18097300 18098300 17.08 9.13
ENSLAFG00000008579-ENSLAFT00000008578 18154487 18167000 18169200 16.46 7.87
ENSLAFG00000023232-ENSLAFT00000021856 18254487 18266800 18274400 16.30 6.81
ENSLAFG00000028309-ENSLAFT00000030014 18354487 18356600 18357600 16.40 6.79
ENSLAFG00000021926-ENSLAFT00000022026 18414487 18417300 18418300 16.47 8.73
ENSLAFG00000028434-ENSLAFT00000026312 18474487 18488400 18490200 17.94 8.97
ENSLAFG00000028434-ENSLAFT00000033958 18474487 18488400 18490200 17.94 8.97
ENSLAFG00000010732-ENSLAFT00000010731 18654487 18666900 18667900 15.45 4.38
ENSLAFG00000018115-ENSLAFT00000018127 20014487 20025100 20026200 17.14 9.75
ENSLAFG00000030539-ENSLAFT00000026233 20554487 20569100 20570100 16.99 8.00
ENSLAFG00000021603-ENSLAFT00000021421 20614487 20632900 20634000 17.86 9.92
ENSLAFG00000013128-ENSLAFT00000036546 20714487 20728800 20729800 17.06 9.75
ENSLAFG00000013128-ENSLAFT00000013130 20714487 20728800 20729800 17.06 9.75
ENSLAFG00000009728-ENSLAFT00000009726 20994487 20997300 20998500 16.10 8.68
ENSLAFG00000012817-ENSLAFT00000012817 21354487 21360700 21361900 16.18 9.56
ENSLAFG00000012817-ENSLAFT00000030311 21354487 21360700 21361900 16.18 9.56
ENSLAFG00000028729-ENSLAFT00000025970 21674487 21684000 21691400 13.46 4.82
ENSLAFG00000028729-ENSLAFT00000034417 21674487 21684000 21691400 13.46 4.82
ENSLAFG00000028729-ENSLAFT00000036388 21674487 21684000 21691400 13.46 4.82
ENSLAFG00000028729-ENSLAFT00000033153 21674487 21684000 21691400 13.46 4.82
ENSLAFG00000028729-ENSLAFT00000037507 21674487 21684000 21691400 13.46 4.82
ENSLAFG00000032855-ENSLAFT00000037621 21734487 21746500 21749800 15.97 4.91
ENSLAFG00000016664-ENSLAFT00000016665 22014487 22019500 22020500 15.54 3.82
ENSLAFG00000006358-ENSLAFT00000006361 22334487 22334600 22335900 17.08 7.69
ENSLAFG00000016163-ENSLAFT00000016173 23054487 23068100 23069100 15.94 6.33
ENSLAFG00000016163-ENSLAFT00000034211 23054487 23068100 23069100 15.94 6.33
ENSLAFG00000015871-ENSLAFT00000015865 23674487 23677900 23679000 17.35 8.63
ENSLAFG00000015871-ENSLAFT00000030447 23674487 23677900 23679000 17.35 8.63
ENSLAFG00000020540-ENSLAFT00000020896 24834487 24840600 24841600 16.48 8.29
ENSLAFG00000015537-ENSLAFT00000031889 25714487 25718600 25719800 16.30 10.55
ENSLAFG00000015537-ENSLAFT00000015550 25714487 25718600 25719800 16.30 10.55
ENSLAFG00000017276-ENSLAFT00000017274 29894487 29896200 29897200 16.48 6.37
ENSLAFG00000013303-ENSLAFT00000013304 30714487 30721000 30722200 16.97 7.05
ENSLAFG00000023035-ENSLAFT00000022545 33414487 33423000 33424000 16.62 9.31
ENSLAFG00000001335-ENSLAFT00000001334 34854487 34870000 34871000 16.22 3.01
ENSLAFG00000003012-ENSLAFT00000003015 36614487 36616500 36617500 16.90 7.32
ENSLAFG00000003012-ENSLAFT00000036075 36614487 36616500 36617500 16.90 7.32
ENSLAFG00000003012-ENSLAFT00000003015 36634487 36642900 36643900 17.39 10.58
ENSLAFG00000003012-ENSLAFT00000036075 36634487 36642900 36643900 17.39 10.58
ENSLAFG00000003012-ENSLAFT00000003015 36654487 36663000 36665100 16.88 5.04
ENSLAFG00000003012-ENSLAFT00000036075 36654487 36663000 36665100 16.88 5.04
ENSLAFG00000017706-ENSLAFT00000017708 36854487 36864400 36871600 16.70 7.80
ENSLAFG00000017706-ENSLAFT00000025599 36854487 36864400 36871600 16.70 7.80
ENSLAFG00000004657-ENSLAFT00000004657 37774487 37786300 37787300 16.00 3.43
ENSLAFG00000016494-ENSLAFT00000016496 39014487 39026100 39027100 17.77 9.92
ENSLAFG00000014604-ENSLAFT00000031742 39654487 39658100 39659100 16.32 9.98
ENSLAFG00000014604-ENSLAFT00000014607 39654487 39658100 39659100 16.32 9.98
ENSLAFG00000014604-ENSLAFT00000034429 39654487 39658100 39659100 16.32 9.98
ENSLAFG00000021682-ENSLAFT00000022955 40014487 40019700 40020700 16.10 8.07
ENSLAFG00000021682-ENSLAFT00000026114 40014487 40019700 40020700 16.10 8.07
ENSLAFG00000021682-ENSLAFT00000026741 40014487 40019700 40020700 16.10 8.07
ENSLAFG00000007772-ENSLAFT00000007771 45374487 45376200 45377500 16.65 7.04
ENSLAFG00000007764-ENSLAFT00000007764 45414487 45423900 45424900 16.52 8.87
ENSLAFG00000015911-ENSLAFT00000036432 55674487 55678800 55680200 16.94 10.53
ENSLAFG00000015911-ENSLAFT00000015910 55674487 55678800 55680200 16.94 10.53
ENSLAFG00000023153-ENSLAFT00000022841 58054487 58058800 58059800 17.16 2.33
ENSLAFG00000004088-ENSLAFT00000004089 58834487 58840700 58841700 15.61 9.97
ENSLAFG00000015283-ENSLAFT00000015284 60434487 60446900 60447900 16.75 9.60
ENSLAFG00000003073-ENSLAFT00000033848 62514487 62533400 62534400 17.17 8.32
ENSLAFG00000003073-ENSLAFT00000003073 62514487 62533400 62534400 17.17 8.32
ENSLAFG00000026645-ENSLAFT00000034770 62554487 62570600 62573100 15.05 0.35
ENSLAFG00000008790-ENSLAFT00000008792 62614487 62619300 62620300 15.97 8.47
ENSLAFG00000008790-ENSLAFT00000026910 62614487 62619300 62620300 15.97 8.47
ENSLAFG00000030437-ENSLAFT00000036441 62654487 62655500 62656500 16.21 4.30
ENSLAFG00000008678-ENSLAFT00000025815 62834487 62844300 62845300 15.19 3.97
ENSLAFG00000008678-ENSLAFT00000008680 62834487 62844300 62845300 15.19 3.97
ENSLAFG00000007232-ENSLAFT00000026748 63014487 63015400 63016400 16.37 9.30
ENSLAFG00000007232-ENSLAFT00000007231 63014487 63015400 63016400 16.37 9.30
ENSLAFG00000000691-ENSLAFT00000000690 63194487 63210400 63211400 15.84 5.41
ENSLAFG00000028452-ENSLAFT00000026697 63914487 63922100 63924800 17.33 6.14
ENSLAFG00000003370-ENSLAFT00000030562 5537067 5545900 5547000 17.37 9.88
ENSLAFG00000003370-ENSLAFT00000031372 5537067 5545900 5547000 17.37 9.88
ENSLAFG00000003370-ENSLAFT00000003370 5537067 5545900 5547000 17.37 9.88
ENSLAFG00000003370-ENSLAFT00000031409 5537067 5545900 5547000 17.37 9.88
ENSLAFG00000001975-ENSLAFT00000001975 5617067 5624000 5625000 16.81 9.45
ENSLAFG00000001975-ENSLAFT00000025936 5617067 5624000 5625000 16.81 9.45
ENSLAFG00000014427-ENSLAFT00000014428 5957067 5957600 5958600 16.86 9.49
ENSLAFG00000007385-ENSLAFT00000007383 7137067 7149400 7150500 15.02 8.44
ENSLAFG00000005836-ENSLAFT00000026477 8037067 8039100 8043100 17.56 10.80
ENSLAFG00000005836-ENSLAFT00000005837 8037067 8039100 8043100 17.56 10.80
ENSLAFG00000013295-ENSLAFT00000013295 8537067 8548300 8549500 17.36 5.12
ENSLAFG00000013295-ENSLAFT00000005116 8537067 8548300 8549500 17.36 5.12
ENSLAFG00000003837-ENSLAFT00000003833 11137067 11156000 11157000 16.02 5.89
ENSLAFG00000021470-ENSLAFT00000022671 12137067 12138200 12139200 16.74 9.06
ENSLAFG00000009766-ENSLAFT00000009764 12377067 12380100 12381300 17.70 11.30
ENSLAFG00000015741-ENSLAFT00000015742 15457067 15459200 15460500 16.71 8.30
ENSLAFG00000029339-ENSLAFT00000033304 17757067 17765900 17767000 15.78 9.55
ENSLAFG00000005550-ENSLAFT00000036476 19237067 19237700 19238700 17.05 8.93
ENSLAFG00000005550-ENSLAFT00000005549 19237067 19237700 19238700 17.05 8.93
ENSLAFG00000005550-ENSLAFT00000036476 19257067 19260000 19261000 18.39 9.18
ENSLAFG00000005550-ENSLAFT00000005549 19257067 19260000 19261000 18.39 9.18
ENSLAFG00000000951-ENSLAFT00000025325 19357067 19366800 19373000 17.06 5.05
ENSLAFG00000028243-ENSLAFT00000026636 19877067 19877600 19878600 16.69 9.94
ENSLAFG00000028243-ENSLAFT00000031445 19877067 19877600 19878600 16.69 9.94
ENSLAFG00000030174-ENSLAFT00000027764 21157067 21167200 21170900 16.24 3.97
ENSLAFG00000001163-ENSLAFT00000001164 21277067 21281600 21287800 16.92 4.44
ENSLAFG00000021649-ENSLAFT00000022413 22617067 22622600 22632500 16.30 9.92
ENSLAFG00000011251-ENSLAFT00000011251 22657067 22657200 22666800 15.50 7.60
ENSLAFG00000000541-ENSLAFT00000000544 25037067 25050700 25051800 16.77 7.37
ENSLAFG00000001320-ENSLAFT00000001320 25097067 25102500 25103500 17.59 10.94
ENSLAFG00000003433-ENSLAFT00000003435 25457067 25463400 25464400 17.03 10.51
ENSLAFG00000029041-ENSLAFT00000034019 25897067 25899700 25901000 17.23 10.54
ENSLAFG00000011210-ENSLAFT00000011215 25977067 25985600 25988700 16.14 8.78
ENSLAFG00000030067-ENSLAFT00000025479 26097067 26115500 26116600 16.44 6.09
ENSLAFG00000005205-ENSLAFT00000027713 26177067 26193800 26195100 15.32 8.36
ENSLAFG00000005205-ENSLAFT00000005212 26177067 26193800 26195100 15.32 8.36
ENSLAFG00000003265-ENSLAFT00000032009 26577067 26589200 26590200 16.61 3.33
ENSLAFG00000022844-ENSLAFT00000033681 26597067 26597100 26598700 17.00 9.77
ENSLAFG00000022844-ENSLAFT00000021811 26597067 26597100 26598700 17.00 9.77
ENSLAFG00000013009-ENSLAFT00000013009 27477067 27480600 27481600 18.17 10.67
ENSLAFG00000013009-ENSLAFT00000037139 27477067 27480600 27481600 18.17 10.67
ENSLAFG00000007157-ENSLAFT00000035021 27817067 27818900 27820000 16.20 1.34
ENSLAFG00000007157-ENSLAFT00000007157 27817067 27818900 27820000 16.20 1.34
ENSLAFG00000007157-ENSLAFT00000032725 27817067 27818900 27820000 16.20 1.34
ENSLAFG00000032079-ENSLAFT00000035250 27977067 27984500 27985800 15.86 0.27
ENSLAFG00000018368-ENSLAFT00000018369 27997067 28014900 28015900 16.01 8.80
ENSLAFG00000018368-ENSLAFT00000026701 27997067 28014900 28015900 16.01 8.80
ENSLAFG00000000590-ENSLAFT00000000591 29137067 29139000 29140000 17.84 5.86
ENSLAFG00000015809-ENSLAFT00000015806 34577067 34590100 34591100 18.04 11.35
ENSLAFG00000015956-ENSLAFT00000035990 36317067 36321700 36322900 17.29 10.15
ENSLAFG00000015956-ENSLAFT00000015960 36317067 36321700 36322900 17.29 10.15
ENSLAFG00000015956-ENSLAFT00000035990 36337067 36342500 36343500 16.52 9.55
ENSLAFG00000015956-ENSLAFT00000015960 36337067 36342500 36343500 16.52 9.55
ENSLAFG00000026992-ENSLAFT00000035670 39017067 39022800 39023800 17.86 10.38
ENSLAFG00000008641-ENSLAFT00000008644 40357067 40372000 40373000 16.46 5.10
ENSLAFG00000008641-ENSLAFT00000026911 40357067 40372000 40373000 16.46 5.10
ENSLAFG00000003923-ENSLAFT00000003922 41417067 41417800 41419000 16.65 9.91
ENSLAFG00000031297-ENSLAFT00000035401 51097067 51109000 51110000 15.99 10.31
ENSLAFG00000010027-ENSLAFT00000010024 59437067 59452700 59453700 16.57 6.86
ENSLAFG00000002268-ENSLAFT00000030561 64877067 64891000 64893700 16.53 10.08
ENSLAFG00000002268-ENSLAFT00000002266 64877067 64891000 64893700 16.53 10.08
ENSLAFG00000002947-ENSLAFT00000002946 66197067 66214800 66216000 17.28 10.92
ENSLAFG00000011853-ENSLAFT00000011853 70197067 70203400 70205000 17.40 8.70
ENSLAFG00000023048-ENSLAFT00000031670 70297067 70314800 70315800 15.68 9.46
ENSLAFG00000032727-ENSLAFT00000033503 70537067 70552200 70553200 17.81 7.56
ENSLAFG00000030906-ENSLAFT00000028493 71537067 71554100 71555400 16.24 5.01
ENSLAFG00000004979-ENSLAFT00000004978 72297067 72297400 72298400 16.21 6.69
ENSLAFG00000018415-ENSLAFT00000018416 72617067 72626300 72627300 15.89 9.32
ENSLAFG00000008529-ENSLAFT00000008530 72877067 72885200 72886200 16.73 9.53
ENSLAFG00000032648-ENSLAFT00000029815 74217067 74224400 74225400 15.81 7.38
ENSLAFG00000032648-ENSLAFT00000029815 74237067 74254400 74255500 15.49 0.68
ENSLAFG00000017279-ENSLAFT00000017286 83257067 83262900 83263900 16.02 6.10
ENSLAFG00000006243-ENSLAFT00000006243 83757067 83767700 83769000 16.43 7.76
ENSLAFG00000004284-ENSLAFT00000004282 84177067 84190200 84191300 16.66 8.70
ENSLAFG00000026978-ENSLAFT00000035414 84717067 84732400 84733600 16.91 2.28
ENSLAFG00000028184-ENSLAFT00000037254 84737067 84743000 84744000 16.41 8.59
ENSLAFG00000014075-ENSLAFT00000014077 84757067 84758000 84759000 17.72 4.72
ENSLAFG00000006028-ENSLAFT00000036360 85237067 85251700 85252700 16.22 4.99
ENSLAFG00000006028-ENSLAFT00000027109 85237067 85251700 85252700 16.22 4.99
ENSLAFG00000006028-ENSLAFT00000036661 85237067 85251700 85252700 16.22 4.99
ENSLAFG00000007109-ENSLAFT00000007107 85597067 85612900 85613900 16.53 1.09
ENSLAFG00000007109-ENSLAFT00000036799 85597067 85612900 85613900 16.53 1.09
ENSLAFG00000006377-ENSLAFT00000006376 85757067 85765600 85766600 16.41 4.11
ENSLAFG00000012897-ENSLAFT00000012896 85937067 85940700 85941700 16.55 10.36
ENSLAFG00000007851-ENSLAFT00000007851 86377067 86387000 86388100 17.28 0.64
ENSLAFG00000014646-ENSLAFT00000014644 87737067 87745400 87746400 17.74 7.95
ENSLAFG00000013416-ENSLAFT00000035069 90357067 90364900 90365900 17.37 3.67
ENSLAFG00000005517-ENSLAFT00000005517 93817067 93829100 93831700 17.89 11.34
ENSLAFG00000005156-ENSLAFT00000005156 94077067 94080800 94081800 17.06 10.56
ENSLAFG00000004480-ENSLAFT00000028199 100517067 100534400 100535400 17.69 7.58
ENSLAFG00000004480-ENSLAFT00000004479 100517067 100534400 100535400 17.69 7.58
ENSLAFG00000009076-ENSLAFT00000009074 103257067 103271300 103272300 16.97 8.13
ENSLAFG00000009687-ENSLAFT00000009690 103277067 103293900 103296400 16.76 10.01
ENSLAFG00000009687-ENSLAFT00000031070 103297067 103297700 103298700 16.80 5.86
ENSLAFG00000009687-ENSLAFT00000031070 103337067 103346200 103348700 16.16 7.36
ENSLAFG00000009687-ENSLAFT00000009690 103337067 103346200 103348700 16.16 7.36
ENSLAFG00000013541-ENSLAFT00000013542 104057067 104074400 104075400 16.80 7.58
ENSLAFG00000010363-ENSLAFT00000010365 116937067 116943900 116945200 17.61 9.02
ENSLAFG00000003648-ENSLAFT00000003647 117137067 117151200 117152200 17.01 10.23
ENSLAFG00000011739-ENSLAFT00000011740 117937067 117952700 117953700 16.96 4.66
ENSLAFG00000030542-ENSLAFT00000029031 131097067 131110100 131111100 16.46 5.65
ENSLAFG00000004632-ENSLAFT00000004632 135277067 135288200 135289200 17.36 9.37
ENSLAFG00000009362-ENSLAFT00000009361 138177067 138189900 138191400 16.27 3.32
ENSLAFG00000017639-ENSLAFT00000017639 138717067 138718200 138719700 17.79 10.28
ENSLAFG00000009161-ENSLAFT00000009165 141737067 141747500 141748600 17.22 9.45
ENSLAFG00000011542-ENSLAFT00000011542 147217067 147228900 147232700 16.37 7.79
ENSLAFG00000013089-ENSLAFT00000013090 147517067 147526500 147527500 15.81 1.49
ENSLAFG00000013082-ENSLAFT00000013082 147597067 147603900 147604900 15.98 5.09
ENSLAFG00000013082-ENSLAFT00000029350 147597067 147603900 147604900 15.98 5.09
ENSLAFG00000013082-ENSLAFT00000013082 147617067 147629400 147630600 16.72 10.14
ENSLAFG00000013082-ENSLAFT00000029350 147617067 147629400 147630600 16.72 10.14
ENSLAFG00000006946-ENSLAFT00000006945 151357067 151364400 151365400 16.31 8.95
ENSLAFG00000001031-ENSLAFT00000001031 153477067 153478500 153479500 17.55 6.70
ENSLAFG00000022937-ENSLAFT00000022317 154537067 154541500 154542900 16.26 8.08
ENSLAFG00000016112-ENSLAFT00000016108 156997067 156999200 157000200 16.33 6.73
ENSLAFG00000026547-ENSLAFT00000028670 161937067 161946300 161947400 16.58 4.67
ENSLAFG00000013880-ENSLAFT00000013876 162157067 162162900 162163900 16.86 7.92
ENSLAFG00000013880-ENSLAFT00000026631 162157067 162162900 162163900 16.86 7.92
ENSLAFG00000000906-ENSLAFT00000000907 163057067 163058100 163059100 16.09 4.70
ENSLAFG00000015248-ENSLAFT00000015257 163477067 163487100 163488100 16.70 9.62
ENSLAFG00000015248-ENSLAFT00000033363 163477067 163487100 163488100 16.70 9.62
ENSLAFG00000015248-ENSLAFT00000028539 163737067 163738200 163739200 16.44 6.54
ENSLAFG00000008721-ENSLAFT00000008719 163937067 163938700 163939800 16.36 9.85
ENSLAFG00000000924-ENSLAFT00000000924 164437067 164440800 164441800 17.58 7.68
ENSLAFG00000000918-ENSLAFT00000000919 164637067 164649000 164650100 16.26 8.60
ENSLAFG00000003116-ENSLAFT00000003114 164877067 164894500 164895500 16.61 4.82
ENSLAFG00000030330-ENSLAFT00000027946 165797067 165801200 165802200 16.17 6.81
ENSLAFG00000030251-ENSLAFT00000030455 166957067 166958100 166967900 14.60 7.12
ENSLAFG00000027727-ENSLAFT00000026934 167457067 167461400 167462400 16.50 10.47
ENSLAFG00000016566-ENSLAFT00000016567 167837067 167845500 167846500 16.93 7.79
ENSLAFG00000004588-ENSLAFT00000031801 170077067 170080500 170081500 16.58 7.18
ENSLAFG00000031581-ENSLAFT00000028602 170617067 170620900 170622700 15.74 3.77
ENSLAFG00000010722-ENSLAFT00000030539 170917067 170922800 170924000 16.48 6.62
ENSLAFG00000010722-ENSLAFT00000010719 170917067 170922800 170924000 16.48 6.62
ENSLAFG00000030249-ENSLAFT00000034087 170977067 170994400 170997000 16.18 2.49
ENSLAFG00000002519-ENSLAFT00000002519 171477067 171493800 171494800 16.34 5.16
ENSLAFG00000002519-ENSLAFT00000033586 171477067 171493800 171494800 16.34 5.16
ENSLAFG00000021447-ENSLAFT00000023107 172417067 172417800 172418900 17.78 8.03
ENSLAFG00000008100-ENSLAFT00000008099 172437067 172449900 172450900 17.59 11.32
ENSLAFG00000027815-ENSLAFT00000032082 172457067 172465200 172466200 15.18 0.57
ENSLAFG00000017561-ENSLAFT00000017564 172617067 172622700 172623800 16.59 9.12
ENSLAFG00000017561-ENSLAFT00000036090 172617067 172622700 172623800 16.59 9.12
ENSLAFG00000017534-ENSLAFT00000029746 172697067 172713700 172716300 17.05 7.51
ENSLAFG00000017534-ENSLAFT00000017541 172697067 172713700 172716300 17.05 7.51
ENSLAFG00000030120-ENSLAFT00000036732 174537067 174542600 174548900 16.71 7.51
ENSLAFG00000007332-ENSLAFT00000007337 175357067 175366000 175367000 16.44 9.77
ENSLAFG00000005498-ENSLAFT00000018024 177877067 177892900 177895500 15.87 8.98
ENSLAFG00000003524-ENSLAFT00000034706 177977067 177983900 177984900 16.05 8.59
ENSLAFG00000003524-ENSLAFT00000034366 177977067 177983900 177984900 16.05 8.59
ENSLAFG00000003524-ENSLAFT00000003521 177977067 177983900 177984900 16.05 8.59
ENSLAFG00000004780-ENSLAFT00000004778 178357067 178369500 178370500 17.30 5.43
ENSLAFG00000004780-ENSLAFT00000034095 178357067 178369500 178370500 17.30 5.43
ENSLAFG00000004870-ENSLAFT00000004873 178877067 178892700 178893700 17.21 7.97
ENSLAFG00000014937-ENSLAFT00000014935 178957067 178964300 178965300 16.07 8.94
ENSLAFG00000014937-ENSLAFT00000029578 178957067 178964300 178965300 16.07 8.94
ENSLAFG00000003775-ENSLAFT00000032386 179397067 179398500 179399500 16.81 9.17
ENSLAFG00000003775-ENSLAFT00000003777 179397067 179398500 179399500 16.81 9.17
ENSLAFG00000005871-ENSLAFT00000005872 179677067 179681500 179682500 17.02 5.77
ENSLAFG00000015364-ENSLAFT00000015362 179817067 179823300 179830100 19.01 5.04
ENSLAFG00000013200-ENSLAFT00000025844 180257067 180261300 180262300 16.62 6.08
ENSLAFG00000013200-ENSLAFT00000013197 180257067 180261300 180262300 16.62 6.08
ENSLAFG00000029640-ENSLAFT00000029161 180417067 180424000 180425500 16.31 0.77
ENSLAFG00000012878-ENSLAFT00000012875 180437067 180453000 180455100 16.96 9.77
ENSLAFG00000008610-ENSLAFT00000008606 183697067 183698500 183700800 17.91 11.21
ENSLAFG00000014387-ENSLAFT00000014385 183737067 183752400 183753400 18.21 11.70
ENSLAFG00000022930-ENSLAFT00000007636 184057067 184067600 184074100 17.70 8.43
ENSLAFG00000006042-ENSLAFT00000006045 184337067 184350900 184351900 17.53 9.40
ENSLAFG00000006042-ENSLAFT00000035555 184337067 184350900 184351900 17.53 9.40
ENSLAFG00000006041-ENSLAFT00000006040 184357067 184359600 184360600 16.93 2.53
ENSLAFG00000006041-ENSLAFT00000030115 184357067 184359600 184360600 16.93 2.53
ENSLAFG00000017591-ENSLAFT00000017594 184937067 184937100 184938400 16.01 2.21
ENSLAFG00000020951-ENSLAFT00000020490 185277067 185282500 185283500 16.90 0.58
ENSLAFG00000008382-ENSLAFT00000008382 186717067 186727300 186728300 16.88 3.93
ENSLAFG00000008382-ENSLAFT00000035479 186717067 186727300 186728300 16.88 3.93
ENSLAFG00000031890-ENSLAFT00000036310 187477067 187483400 187485000 16.11 3.36
ENSLAFG00000015305-ENSLAFT00000015304 187797067 187810400 187811700 17.06 10.74
ENSLAFG00000017306-ENSLAFT00000017307 187897067 187908400 187909400 17.15 10.52
ENSLAFG00000030853-ENSLAFT00000029785 187937067 187953800 187954800 16.50 6.22
ENSLAFG00000012812-ENSLAFT00000012816 188197067 188207300 188208300 16.79 9.20
ENSLAFG00000007981-ENSLAFT00000007984 188657067 188667600 188669400 17.23 11.19
ENSLAFG00000007981-ENSLAFT00000036581 188657067 188667600 188669400 17.23 11.19
ENSLAFG00000031555-ENSLAFT00000034262 189697067 189705100 189710300 15.00 5.06
ENSLAFG00000002050-ENSLAFT00000002051 189977067 189977400 189978400 16.13 2.52
ENSLAFG00000013575-ENSLAFT00000013573 191177067 191183200 191184300 17.56 11.04
ENSLAFG00000013575-ENSLAFT00000033671 191177067 191183200 191184300 17.56 11.04
ENSLAFG00000005812-ENSLAFT00000005809 191277067 191283100 191285000 17.63 9.57
ENSLAFG00000000480-ENSLAFT00000000480 191337067 191340500 191341600 16.64 9.42
ENSLAFG00000008411-ENSLAFT00000008411 191357067 191370800 191372200 16.12 2.49
ENSLAFG00000015706-ENSLAFT00000015710 193217067 193234600 193236300 17.32 10.65
ENSLAFG00000029892-ENSLAFT00000028225 195017067 195025600 195028500 17.45 9.62
ENSLAFG00000029892-ENSLAFT00000027791 195017067 195025600 195028500 17.45 9.62
ENSLAFG00000018475-ENSLAFT00000018475 195397067 195397900 195399300 17.15 10.64
ENSLAFG00000018456-ENSLAFT00000018460 195497067 195510000 195511000 16.77 7.54
ENSLAFG00000018456-ENSLAFT00000031278 195497067 195510000 195511000 16.77 7.54
ENSLAFG00000027749-ENSLAFT00000035575 195777067 195785000 195786000 16.34 5.85
ENSLAFG00000027749-ENSLAFT00000028301 195777067 195785000 195786000 16.34 5.85
ENSLAFG00000029120-ENSLAFT00000034965 196237067 196247300 196248300 16.49 9.32
ENSLAFG00000015705-ENSLAFT00000015700 196697067 196702300 196703400 16.80 9.43
ENSLAFG00000012229-ENSLAFT00000012233 198737067 198740100 198741200 17.97 4.04
ENSLAFG00000032938-ENSLAFT00000037704 199357067 199375700 199376700 17.34 10.97
ENSLAFG00000000218-ENSLAFT00000000218 199677067 199682000 199683000 16.84 10.41
ENSLAFG00000009603-ENSLAFT00000003070 201257067 201276000 201277000 17.16 8.37
ENSLAFG00000021975-ENSLAFT00000022212 202337067 202350100 202351100 17.77 7.32
ENSLAFG00000026531-ENSLAFT00000030286 202717067 202733800 202736000 17.31 10.74
ENSLAFG00000026531-ENSLAFT00000030781 202717067 202733800 202736000 17.31 10.74
ENSLAFG00000026531-ENSLAFT00000027680 202717067 202733800 202736000 17.31 10.74
ENSLAFG00000021673-ENSLAFT00000021558 203437067 203439200 203440200 16.52 7.24
ENSLAFG00000000277-ENSLAFT00000027313 204697067 204697400 204698500 16.98 10.07
ENSLAFG00000022247-ENSLAFT00000022435 205977067 205988800 205990800 16.77 6.40
ENSLAFG00000005852-ENSLAFT00000032950 205997067 205997900 205999100 15.74 8.04
ENSLAFG00000005852-ENSLAFT00000005850 205997067 205997900 205999100 15.74 8.04
ENSLAFG00000006348-ENSLAFT00000026838 206457067 206467100 206468100 17.22 6.81
ENSLAFG00000003363-ENSLAFT00000003364 209277067 209291500 209292500 17.52 11.10
ENSLAFG00000011657-ENSLAFT00000017196 209297067 209305200 209306200 17.02 7.16
ENSLAFG00000011657-ENSLAFT00000011654 209297067 209305200 209306200 17.02 7.16
ENSLAFG00000011650-ENSLAFT00000011650 209317067 209332400 209334300 17.38 10.08
ENSLAFG00000011650-ENSLAFT00000026982 209317067 209332400 209334300 17.38 10.08
ENSLAFG00000027959-ENSLAFT00000029816 209497067 209512500 209513700 17.00 10.38
ENSLAFG00000004203-ENSLAFT00000033638 209497067 209512500 209513700 17.00 10.38
ENSLAFG00000004203-ENSLAFT00000004201 209497067 209512500 209513700 17.00 10.38
ENSLAFG00000026286-ENSLAFT00000027467 209637067 209646700 209650700 15.90 3.97
ENSLAFG00000001071-ENSLAFT00000021879 209777067 209778000 209779000 17.15 5.37
ENSLAFG00000001071-ENSLAFT00000001073 209777067 209778000 209779000 17.15 5.37
ENSLAFG00000005033-ENSLAFT00000005034 211277067 211294100 211296800 17.34 8.24
ENSLAFG00000026562-ENSLAFT00000031368 211597067 211604700 211614600 13.36 2.89
ENSLAFG00000013680-ENSLAFT00000013682 211877067 211883200 211887100 14.92 5.39
ENSLAFG00000013685-ENSLAFT00000013685 211877067 211883200 211887100 14.92 5.39
ENSLAFG00000027672-ENSLAFT00000030089 211937067 211954900 211955900 16.79 2.81
ENSLAFG00000021523-ENSLAFT00000023048 212017067 212022700 212023700 16.43 7.28
ENSLAFG00000023252-ENSLAFT00000022586 212177067 212177100 212180000 15.74 4.77
ENSLAFG00000028505-ENSLAFT00000037172 212237067 212238600 212239600 15.71 6.13
ENSLAFG00000008389-ENSLAFT00000008392 212417067 212420400 212421400 16.67 6.28
ENSLAFG00000027424-ENSLAFT00000027002 213057067 213057100 213059100 17.10 8.87
ENSLAFG00000010855-ENSLAFT00000010858 213117067 213127900 213129700 16.80 1.51
ENSLAFG00000010855-ENSLAFT00000031677 213117067 213127900 213129700 16.80 1.51
ENSLAFG00000003043-ENSLAFT00000031768 213137067 213142600 213143600 16.76 6.74
ENSLAFG00000003043-ENSLAFT00000003043 213137067 213142600 213143600 16.76 6.74
ENSLAFG00000008356-ENSLAFT00000008355 213277067 213280700 213281700 16.54 5.45
ENSLAFG00000013618-ENSLAFT00000013617 213597067 213612900 213614200 16.79 10.58
ENSLAFG00000015363-ENSLAFT00000015365 213917067 213927900 213928900 16.98 3.04
ENSLAFG00000007872-ENSLAFT00000007872 214297067 214309500 214310500 17.41 10.94
ENSLAFG00000007273-ENSLAFT00000007276 214737067 214750900 214751900 16.10 9.55
ENSLAFG00000007273-ENSLAFT00000033234 214737067 214750900 214751900 16.10 9.55
ENSLAFG00000028973-ENSLAFT00000028307 214957067 214975400 214976400 17.18 9.23
ENSLAFG00000023188-ENSLAFT00000023010 215137067 215140300 215141500 16.28 1.20
ENSLAFG00000023188-ENSLAFT00000032618 215137067 215140300 215141500 16.28 1.20
ENSLAFG00000030134-ENSLAFT00000028137 216357067 216361300 216362300 15.70 0.50
ENSLAFG00000031040-ENSLAFT00000025511 216417067 216423500 216425300 17.47 9.94
ENSLAFG00000031040-ENSLAFT00000032129 216417067 216423500 216425300 17.47 9.94
ENSLAFG00000030501-ENSLAFT00000028541 216537067 216546100 216549500 16.44 4.64
ENSLAFG00000011311-ENSLAFT00000011311 216657067 216667700 216668700 16.77 4.88
ENSLAFG00000022777-ENSLAFT00000021520 218517067 218526200 218533100 17.77 10.21
ENSLAFG00000004745-ENSLAFT00000004744 218757067 218768800 218770300 17.01 10.00
ENSLAFG00000004745-ENSLAFT00000027490 218757067 218768800 218770300 17.01 10.00
ENSLAFG00000004743-ENSLAFT00000004741 218777067 218779400 218780500 16.04 3.51
ENSLAFG00000004736-ENSLAFT00000004737 218797067 218797100 218798900 16.41 0.98
ENSLAFG00000005271-ENSLAFT00000005273 218837067 218847500 218851600 16.74 5.77
ENSLAFG00000010160-ENSLAFT00000010158 218877067 218890700 218891800 15.37 0.56
ENSLAFG00000010160-ENSLAFT00000002071 218877067 218890700 218891800 15.37 0.56
ENSLAFG00000010160-ENSLAFT00000010158 218897067 218908800 218910300 16.85 10.30
ENSLAFG00000010160-ENSLAFT00000002071 218897067 218908800 218910300 16.85 10.30
ENSLAFG00000027060-ENSLAFT00000030980 218957067 218957800 218964400 16.95 5.50
ENSLAFG00000010734-ENSLAFT00000010734 218997067 219008100 219009200 17.22 8.96
ENSLAFG00000012910-ENSLAFT00000012909 219177067 219180500 219181500 16.94 9.12
ENSLAFG00000029308-ENSLAFT00000032970 219737067 219755100 219756100 15.08 4.55
ENSLAFG00000027811-ENSLAFT00000027158 219917067 219932700 219933700 17.37 8.08
ENSLAFG00000016145-ENSLAFT00000016139 219977067 219992200 219995700 18.43 11.07
ENSLAFG00000016119-ENSLAFT00000016127 219997067 220003000 220004000 16.99 9.64
ENSLAFG00000016119-ENSLAFT00000032904 219997067 220003000 220004000 16.99 9.64
ENSLAFG00000016119-ENSLAFT00000016127 220017067 220025700 220026700 17.20 8.03
ENSLAFG00000016119-ENSLAFT00000032904 220017067 220025700 220026700 17.20 8.03
ENSLAFG00000031530-ENSLAFT00000027130 220137067 220139300 220140400 15.79 1.99
ENSLAFG00000008483-ENSLAFT00000008487 220157067 220158000 220159500 17.06 10.30
ENSLAFG00000026889-ENSLAFT00000028593 222037067 222043300 222044600 16.87 5.23
ENSLAFG00000026069-ENSLAFT00000031702 222117067 222125300 222126300 17.10 5.25
ENSLAFG00000032341-ENSLAFT00000030715 222137067 222143700 222149100 16.35 4.20
ENSLAFG00000009769-ENSLAFT00000028551 222277067 222278000 222279000 16.27 6.74
ENSLAFG00000032625-ENSLAFT00000033435 222917067 222917200 222918600 16.34 8.48
ENSLAFG00000026818-ENSLAFT00000034379 223037067 223040400 223041400 17.25 6.78
ENSLAFG00000026818-ENSLAFT00000035725 223037067 223040400 223041400 17.25 6.78
ENSLAFG00000006469-ENSLAFT00000006469 223277067 223281100 223282100 16.42 6.04
ENSLAFG00000008805-ENSLAFT00000008805 223337067 223338300 223339400 17.08 10.66
ENSLAFG00000026566-ENSLAFT00000027284 223377067 223387400 223389000 15.13 1.30
ENSLAFG00000026566-ENSLAFT00000029963 223377067 223387400 223389000 15.13 1.30
ENSLAFG00000007143-ENSLAFT00000007143 223517067 223522200 223523500 17.19 10.07
ENSLAFG00000030829-ENSLAFT00000035270 224257067 224270300 224277000 17.37 6.48
ENSLAFG00000031006-ENSLAFT00000030424 224457067 224471300 224477000 13.14 6.59
ENSLAFG00000028091-ENSLAFT00000033125 225277067 225288100 225294700 16.80 10.87
ENSLAFG00000016006-ENSLAFT00000016008 3294276 3309700 3310700 16.23 9.24
ENSLAFG00000017688-ENSLAFT00000017687 4954276 4958000 4959000 16.55 10.15
ENSLAFG00000016529-ENSLAFT00000027611 6694276 6699000 6700000 16.50 9.77
ENSLAFG00000016529-ENSLAFT00000016531 6694276 6699000 6700000 16.50 9.77
ENSLAFG00000009006-ENSLAFT00000009007 6814276 6823100 6824100 16.65 8.63
ENSLAFG00000011112-ENSLAFT00000011108 8754276 8760900 8762000 17.29 0.76
ENSLAFG00000011876-ENSLAFT00000011877 9014276 9017900 9019200 17.36 2.46
ENSLAFG00000000905-ENSLAFT00000000905 10714276 10731500 10733500 16.89 5.93
ENSLAFG00000027575-ENSLAFT00000029583 12654276 12672300 12674100 18.24 10.35
ENSLAFG00000027575-ENSLAFT00000029583 12674276 12683700 12686700 16.43 0.31
ENSLAFG00000027575-ENSLAFT00000029462 12674276 12683700 12686700 16.43 0.31
ENSLAFG00000027575-ENSLAFT00000030202 12674276 12683700 12686700 16.43 0.31
ENSLAFG00000013770-ENSLAFT00000013770 13914276 13916300 13917300 16.74 8.77
ENSLAFG00000022542-ENSLAFT00000022964 14014276 14020500 14021700 15.99 1.42
ENSLAFG00000017854-ENSLAFT00000031975 14314276 14321900 14323000 16.94 10.96
ENSLAFG00000017854-ENSLAFT00000017853 14314276 14321900 14323000 16.94 10.96
ENSLAFG00000014171-ENSLAFT00000014174 14814276 14816100 14817100 16.20 3.65
ENSLAFG00000014949-ENSLAFT00000014948 16754276 16765400 16766500 16.43 1.38
ENSLAFG00000009024-ENSLAFT00000009023 17494276 17495200 17496200 16.30 9.40
ENSLAFG00000010498-ENSLAFT00000025717 18334276 18348700 18350000 16.30 10.15
ENSLAFG00000010498-ENSLAFT00000027023 18334276 18348700 18350000 16.30 10.15
ENSLAFG00000010498-ENSLAFT00000010496 18334276 18348700 18350000 16.30 10.15
ENSLAFG00000003966-ENSLAFT00000003967 19554276 19571500 19572500 15.99 3.97
ENSLAFG00000015358-ENSLAFT00000015358 19994276 19996600 20003600 16.28 8.23
ENSLAFG00000015358-ENSLAFT00000015358 20014276 20024200 20030800 14.03 6.71
ENSLAFG00000003917-ENSLAFT00000003919 21334276 21340300 21341700 15.65 10.04
ENSLAFG00000012911-ENSLAFT00000012910 21434276 21437700 21438700 16.57 3.58
ENSLAFG00000002267-ENSLAFT00000002267 22194276 22212200 22213200 16.27 5.92
ENSLAFG00000013535-ENSLAFT00000013535 22354276 22367800 22369600 16.20 5.73
ENSLAFG00000022150-ENSLAFT00000021505 30354276 30360800 30361800 16.66 5.51
ENSLAFG00000009061-ENSLAFT00000009061 30494276 30499300 30500300 16.58 7.39
ENSLAFG00000025992-ENSLAFT00000032463 30874276 30877000 30878100 17.27 9.43
ENSLAFG00000004633-ENSLAFT00000004634 30954276 30969800 30970800 16.35 4.57
ENSLAFG00000008952-ENSLAFT00000008952 31114276 31116600 31117600 16.88 1.87
ENSLAFG00000007106-ENSLAFT00000007110 31374276 31383400 31384700 16.97 5.22
ENSLAFG00000021739-ENSLAFT00000022769 32814276 32828100 32829100 16.49 8.75
ENSLAFG00000030521-ENSLAFT00000034617 35054276 35059900 35069800 14.17 1.67
ENSLAFG00000016344-ENSLAFT00000016344 35734276 35735200 35736200 17.86 9.87
ENSLAFG00000007569-ENSLAFT00000007579 36954276 36970900 36971900 17.25 3.35
ENSLAFG00000008461-ENSLAFT00000008460 38294276 38306800 38312200 16.92 4.65
ENSLAFG00000027292-ENSLAFT00000025647 38594276 38606200 38607200 16.54 3.60
ENSLAFG00000003211-ENSLAFT00000003210 42654276 42658100 42659700 17.15 7.75
ENSLAFG00000031916-ENSLAFT00000026525 43254276 43270200 43271200 17.44 8.09
ENSLAFG00000013109-ENSLAFT00000013108 44434276 44452800 44454200 17.96 10.27
ENSLAFG00000013907-ENSLAFT00000013910 44814276 44820700 44821700 17.06 8.41
ENSLAFG00000011011-ENSLAFT00000011011 48574276 48577700 48584200 17.02 10.51
ENSLAFG00000002037-ENSLAFT00000002037 49534276 49537700 49538700 17.66 6.29
ENSLAFG00000012537-ENSLAFT00000031281 49554276 49562200 49563200 17.93 4.38
ENSLAFG00000012537-ENSLAFT00000012534 49554276 49562200 49563200 17.93 4.38
ENSLAFG00000023364-ENSLAFT00000022291 50234276 50240100 50241100 16.11 6.33
ENSLAFG00000013042-ENSLAFT00000013050 50374276 50390200 50391200 18.13 4.85
ENSLAFG00000005122-ENSLAFT00000032701 50734276 50752300 50753400 17.31 10.97
ENSLAFG00000025902-ENSLAFT00000035277 51054276 51063900 51064900 16.70 5.05
ENSLAFG00000013561-ENSLAFT00000013562 51114276 51129000 51130500 16.71 6.74
ENSLAFG00000005117-ENSLAFT00000025464 51254276 51265400 51266400 17.44 10.31
ENSLAFG00000005117-ENSLAFT00000005115 51254276 51265400 51266400 17.44 10.31
ENSLAFG00000005128-ENSLAFT00000031302 51274276 51288400 51289400 15.73 8.64
ENSLAFG00000005128-ENSLAFT00000005133 51274276 51288400 51289400 15.73 8.64
ENSLAFG00000018664-ENSLAFT00000018664 51374276 51377500 51378500 16.89 5.22
ENSLAFG00000026059-ENSLAFT00000032029 51634276 51649300 51650400 15.87 0.67
ENSLAFG00000026059-ENSLAFT00000036680 51634276 51649300 51650400 15.87 0.67
ENSLAFG00000031677-ENSLAFT00000028846 52314276 52318200 52319500 16.32 4.53
ENSLAFG00000026883-ENSLAFT00000033858 55694276 55701200 55707500 14.38 6.71
ENSLAFG00000004204-ENSLAFT00000004206 56134276 56138100 56139100 17.13 9.70
ENSLAFG00000029843-ENSLAFT00000031105 65394276 65413200 65414200 17.81 8.62
ENSLAFG00000029843-ENSLAFT00000028705 65394276 65413200 65414200 17.81 8.62
ENSLAFG00000009135-ENSLAFT00000009136 67834276 67847600 67848600 17.05 9.88
ENSLAFG00000009135-ENSLAFT00000030172 67834276 67847600 67848600 17.05 9.88
ENSLAFG00000010193-ENSLAFT00000010189 68514276 68517600 68518700 16.28 5.31
ENSLAFG00000005742-ENSLAFT00000005744 69974276 69978100 69979700 17.01 9.27
ENSLAFG00000015906-ENSLAFT00000015902 76254276 76259500 76260500 17.33 2.42
ENSLAFG00000003032-ENSLAFT00000030769 77494276 77502100 77503100 16.95 8.58
ENSLAFG00000003031-ENSLAFT00000003030 77494276 77502100 77503100 16.95 8.58
ENSLAFG00000016002-ENSLAFT00000015998 1041001 1050000 1051000 16.78 9.77
ENSLAFG00000002105-ENSLAFT00000002106 2061001 2076800 2077900 17.52 6.69
ENSLAFG00000012549-ENSLAFT00000028360 5681001 5685300 5686300 17.08 9.01
ENSLAFG00000012549-ENSLAFT00000012560 5681001 5685300 5686300 17.08 9.01
ENSLAFG00000015043-ENSLAFT00000015040 6221001 6232000 6233000 16.24 5.57
ENSLAFG00000018446-ENSLAFT00000031872 7441001 7442500 7443500 17.28 9.58
ENSLAFG00000018446-ENSLAFT00000018448 7441001 7442500 7443500 17.28 9.58
ENSLAFG00000027913-ENSLAFT00000035145 8001001 8017100 8018100 16.76 10.29
ENSLAFG00000027913-ENSLAFT00000034495 8001001 8017100 8018100 16.76 10.29
ENSLAFG00000010379-ENSLAFT00000010380 8881001 8898800 8899800 16.81 5.74
ENSLAFG00000010379-ENSLAFT00000030982 8881001 8898800 8899800 16.81 5.74
ENSLAFG00000017033-ENSLAFT00000017038 9121001 9125100 9126100 17.44 8.96
ENSLAFG00000017033-ENSLAFT00000026333 9121001 9125100 9126100 17.44 8.96
ENSLAFG00000017033-ENSLAFT00000017038 9141001 9158500 9159500 15.80 5.16
ENSLAFG00000017033-ENSLAFT00000026333 9141001 9158500 9159500 15.80 5.16
ENSLAFG00000017510-ENSLAFT00000029693 9861001 9869700 9870700 17.57 10.99
ENSLAFG00000017510-ENSLAFT00000017512 9861001 9869700 9870700 17.57 10.99
ENSLAFG00000023023-ENSLAFT00000022117 9981001 9989600 9990600 16.32 4.43
ENSLAFG00000023023-ENSLAFT00000035136 9981001 9989600 9990600 16.32 4.43
ENSLAFG00000014764-ENSLAFT00000033603 11581001 11582800 11583900 16.58 5.89
ENSLAFG00000014764-ENSLAFT00000029227 11581001 11582800 11583900 16.58 5.89
ENSLAFG00000014764-ENSLAFT00000014763 11581001 11582800 11583900 16.58 5.89
ENSLAFG00000004569-ENSLAFT00000004566 11781001 11792600 11794700 17.49 10.95
ENSLAFG00000013071-ENSLAFT00000037442 12201001 12201500 12202500 17.69 5.14
ENSLAFG00000009828-ENSLAFT00000009825 16101001 16118700 16119900 16.93 0.56
ENSLAFG00000011042-ENSLAFT00000028107 18741001 18751000 18752400 16.77 7.60
ENSLAFG00000004290-ENSLAFT00000004290 21101001 21119300 21120300 16.37 6.69
ENSLAFG00000016319-ENSLAFT00000016317 22361001 22377800 22378800 15.91 10.02
ENSLAFG00000014039-ENSLAFT00000014040 22641001 22651700 22652700 17.50 8.87
ENSLAFG00000014033-ENSLAFT00000014033 22701001 22718600 22719600 16.90 10.84
ENSLAFG00000028347-ENSLAFT00000029090 22981001 22988400 22989400 18.15 10.73
ENSLAFG00000028347-ENSLAFT00000034357 22981001 22988400 22989400 18.15 10.73
ENSLAFG00000011806-ENSLAFT00000011809 23301001 23302100 23303100 17.06 10.95
ENSLAFG00000010708-ENSLAFT00000010708 24281001 24288400 24289400 17.28 11.04
ENSLAFG00000000418-ENSLAFT00000000419 24741001 24744500 24745500 17.72 8.28
ENSLAFG00000004994-ENSLAFT00000004993 27001001 27002700 27004200 15.85 8.95
ENSLAFG00000004994-ENSLAFT00000028633 27001001 27002700 27004200 15.85 8.95
ENSLAFG00000002311-ENSLAFT00000002311 27101001 27109100 27110800 16.57 10.73
ENSLAFG00000024591-ENSLAFT00000023453 27141001 27144600 27145900 16.88 10.62
ENSLAFG00000005344-ENSLAFT00000005345 53901001 53908300 53909300 16.34 10.16
ENSLAFG00000013209-ENSLAFT00000013209 19632649 19645400 19646900 16.57 6.74
ENSLAFG00000009241-ENSLAFT00000035602 21772649 21776600 21777600 16.99 4.23
ENSLAFG00000009241-ENSLAFT00000009242 21772649 21776600 21777600 16.99 4.23
ENSLAFG00000009241-ENSLAFT00000035602 21792649 21801300 21806100 17.87 7.47
ENSLAFG00000009241-ENSLAFT00000009242 21792649 21801300 21806100 17.87 7.47
ENSLAFG00000015360-ENSLAFT00000015359 23552649 23560000 23561400 17.25 0.52
ENSLAFG00000015286-ENSLAFT00000029041 24272649 24286800 24291300 15.28 9.34
ENSLAFG00000015286-ENSLAFT00000015286 24272649 24286800 24291300 15.28 9.34
ENSLAFG00000005345-ENSLAFT00000005348 24632649 24649900 24650900 17.50 9.17
ENSLAFG00000006835-ENSLAFT00000035903 24952649 24959500 24964800 15.68 5.96
ENSLAFG00000006835-ENSLAFT00000006835 24952649 24959500 24964800 15.68 5.96
ENSLAFG00000006150-ENSLAFT00000026772 28072649 28082100 28083600 16.59 10.60
ENSLAFG00000006150-ENSLAFT00000006152 28072649 28082100 28083600 16.59 10.60
ENSLAFG00000016496-ENSLAFT00000016492 29332649 29334700 29335700 16.56 9.64
ENSLAFG00000013330-ENSLAFT00000030310 29372649 29381000 29382000 16.06 6.85
ENSLAFG00000004367-ENSLAFT00000004368 30272649 30286300 30287300 16.38 1.46
ENSLAFG00000032759-ENSLAFT00000029443 32732649 32742400 32747900 16.23 6.90
ENSLAFG00000011807-ENSLAFT00000011804 33072649 33073400 33074400 16.55 6.01
ENSLAFG00000023173-ENSLAFT00000036446 33112649 33129700 33130700 16.05 6.73
ENSLAFG00000023173-ENSLAFT00000021533 33112649 33129700 33130700 16.05 6.73
ENSLAFG00000025932-ENSLAFT00000031458 33372649 33391300 33392400 16.44 5.64
ENSLAFG00000006692-ENSLAFT00000037401 33672649 33677300 33678400 17.82 4.78
ENSLAFG00000026718-ENSLAFT00000025742 33832649 33847900 33848900 17.06 9.82
ENSLAFG00000017938-ENSLAFT00000017940 35252649 35255500 35256700 16.71 8.99
ENSLAFG00000017938-ENSLAFT00000037069 35252649 35255500 35256700 16.71 8.99
ENSLAFG00000001764-ENSLAFT00000001767 35612649 35621800 35623200 17.34 1.07
ENSLAFG00000011394-ENSLAFT00000011408 36792649 36800100 36801100 17.12 5.97
ENSLAFG00000032672-ENSLAFT00000033996 36952649 36964000 36965800 15.22 2.03
ENSLAFG00000015499-ENSLAFT00000015498 37532649 37547700 37548700 15.85 8.94
ENSLAFG00000006718-ENSLAFT00000006716 37852649 37857200 37859100 16.54 9.13
ENSLAFG00000006723-ENSLAFT00000006725 37912649 37923000 37924700 16.97 10.74
ENSLAFG00000006723-ENSLAFT00000026182 37912649 37923000 37924700 16.97 10.74
ENSLAFG00000001418-ENSLAFT00000001418 38672649 38689800 38690800 16.43 10.06
ENSLAFG00000020561-ENSLAFT00000020871 38872649 38877800 38878800 16.87 8.24
ENSLAFG00000014233-ENSLAFT00000014235 39152649 39161500 39162500 16.56 7.30
ENSLAFG00000001045-ENSLAFT00000001048 42852649 42859500 42860500 15.75 6.03
ENSLAFG00000005727-ENSLAFT00000005726 44152649 44159300 44160300 17.04 10.89
ENSLAFG00000015925-ENSLAFT00000015925 45092649 45111500 45112500 17.00 8.95
ENSLAFG00000009243-ENSLAFT00000009243 49532649 49545400 49546400 16.48 8.93
ENSLAFG00000002110-ENSLAFT00000002110 51232649 51241600 51242900 17.03 11.02
ENSLAFG00000013154-ENSLAFT00000013155 52732649 52732600 52733600 16.42 8.57
ENSLAFG00000014819-ENSLAFT00000014818 52792649 52797800 52798800 17.47 5.48
ENSLAFG00000001457-ENSLAFT00000001458 53472649 53473100 53474100 17.43 8.90
ENSLAFG00000015995-ENSLAFT00000015996 54592649 54606500 54612500 16.83 7.67
ENSLAFG00000015995-ENSLAFT00000037339 54592649 54606500 54612500 16.83 7.67
ENSLAFG00000018572-ENSLAFT00000018574 8247843 8266300 8267300 17.16 7.46
ENSLAFG00000018572-ENSLAFT00000032198 8247843 8266300 8267300 17.16 7.46
ENSLAFG00000003161-ENSLAFT00000029741 8467843 8473000 8474000 16.58 9.08
ENSLAFG00000003161-ENSLAFT00000003162 8467843 8473000 8474000 16.58 9.08
ENSLAFG00000008154-ENSLAFT00000008153 8927843 8935500 8936500 16.45 10.27
ENSLAFG00000028456-ENSLAFT00000030516 9767843 9772600 9775600 18.75 10.58
ENSLAFG00000012575-ENSLAFT00000012584 10787843 10805400 10806400 17.38 3.57
ENSLAFG00000006730-ENSLAFT00000006728 15587843 15602200 15603200 17.28 9.96
ENSLAFG00000006895-ENSLAFT00000006895 15747843 15756100 15757100 17.72 9.22
ENSLAFG00000006895-ENSLAFT00000031891 15747843 15756100 15757100 17.72 9.22
ENSLAFG00000014637-ENSLAFT00000014638 17167843 17176100 17177100 16.71 8.79
ENSLAFG00000006600-ENSLAFT00000006604 18367843 18372800 18373800 16.44 10.46
ENSLAFG00000010357-ENSLAFT00000010355 18587843 18587800 18588900 16.62 10.41
ENSLAFG00000031944-ENSLAFT00000034988 18867843 18876100 18877100 16.42 6.24
ENSLAFG00000028073-ENSLAFT00000036164 19727843 19740500 19741500 15.18 2.97
ENSLAFG00000028073-ENSLAFT00000026519 19727843 19740500 19741500 15.18 2.97
ENSLAFG00000018114-ENSLAFT00000018111 20827843 20836400 20837400 17.21 9.47
ENSLAFG00000018114-ENSLAFT00000034940 20827843 20836400 20837400 17.21 9.47
ENSLAFG00000018088-ENSLAFT00000018092 21027843 21042000 21043000 17.26 10.46
ENSLAFG00000008789-ENSLAFT00000008789 21767843 21775100 21776100 15.97 5.40
ENSLAFG00000011157-ENSLAFT00000033763 22407843 22419500 22420500 16.88 8.36
ENSLAFG00000011157-ENSLAFT00000011158 22407843 22419500 22420500 16.88 8.36
ENSLAFG00000013638-ENSLAFT00000013638 22527843 22543300 22545100 16.45 6.24
ENSLAFG00000030593-ENSLAFT00000032023 23307843 23323400 23324400 17.33 4.22
ENSLAFG00000006892-ENSLAFT00000006892 26307843 26312300 26313300 16.13 8.84
ENSLAFG00000007936-ENSLAFT00000007936 26567843 26584000 26585800 15.17 0.10
ENSLAFG00000008808-ENSLAFT00000008809 26667843 26684600 26685600 16.45 8.55
ENSLAFG00000028361-ENSLAFT00000037418 29387843 29399000 29403600 17.74 3.33
ENSLAFG00000002495-ENSLAFT00000002495 29467843 29484000 29485000 16.69 6.37
ENSLAFG00000002529-ENSLAFT00000002531 32387843 32395100 32396100 17.50 8.65
ENSLAFG00000002529-ENSLAFT00000029048 32387843 32395100 32396100 17.50 8.65
ENSLAFG00000009111-ENSLAFT00000009111 37587843 37603500 37606400 15.49 8.87
ENSLAFG00000028489-ENSLAFT00000029646 43727843 43743600 43744700 17.01 7.95
ENSLAFG00000011594-ENSLAFT00000011594 46487843 46494300 46495300 17.11 2.52
ENSLAFG00000014638-ENSLAFT00000014637 47887843 47905500 47906700 16.20 0.54
ENSLAFG00000008908-ENSLAFT00000008906 48407843 48415300 48416300 17.68 10.34
ENSLAFG00000026345-ENSLAFT00000032743 49707843 49719600 49720600 16.58 6.24
ENSLAFG00000026345-ENSLAFT00000029001 49707843 49719600 49720600 16.58 6.24
ENSLAFG00000032254-ENSLAFT00000037393 50307843 50309800 50311100 17.20 3.11
ENSLAFG00000011493-ENSLAFT00000011495 52767843 52779900 52781400 17.07 10.49
ENSLAFG00000012710-ENSLAFT00000012721 53407843 53414200 53415200 16.03 4.01
ENSLAFG00000029886-ENSLAFT00000029256 6526614 6540800 6545900 16.67 7.83
ENSLAFG00000002273-ENSLAFT00000002277 14926614 14930600 14931700 16.99 10.19
ENSLAFG00000002273-ENSLAFT00000028587 14926614 14930600 14931700 16.99 10.19
ENSLAFG00000000354-ENSLAFT00000000355 17426614 17442900 17443900 15.26 6.05
ENSLAFG00000003788-ENSLAFT00000003788 18406614 18416200 18417200 16.65 8.27
ENSLAFG00000013996-ENSLAFT00000013997 19706614 19725100 19726100 16.17 8.34
ENSLAFG00000001141-ENSLAFT00000001141 21226614 21235400 21236800 16.82 4.57
ENSLAFG00000021468-ENSLAFT00000021729 23986614 24004800 24005800 16.32 3.49
ENSLAFG00000021468-ENSLAFT00000035125 23986614 24004800 24005800 16.32 3.49
ENSLAFG00000001169-ENSLAFT00000001169 24386614 24395900 24396900 17.70 5.04
ENSLAFG00000001169-ENSLAFT00000001169 24406614 24418800 24419800 15.90 0.89
ENSLAFG00000018403-ENSLAFT00000018405 24966614 24973000 24974000 15.65 4.31
ENSLAFG00000026074-ENSLAFT00000027673 26346614 26360400 26361400 17.18 10.49
ENSLAFG00000026074-ENSLAFT00000037013 26346614 26360400 26361400 17.18 10.49
ENSLAFG00000014346-ENSLAFT00000014349 3043039 3044300 3045300 16.92 6.29
ENSLAFG00000006847-ENSLAFT00000006847 3603039 3611400 3612400 16.17 3.44
ENSLAFG00000006863-ENSLAFT00000006863 3663039 3670700 3671700 16.25 2.62
ENSLAFG00000010931-ENSLAFT00000010933 4003039 4010600 4011600 16.30 6.00
ENSLAFG00000027653-ENSLAFT00000036830 4163039 4179800 4182100 15.67 5.89
ENSLAFG00000027653-ENSLAFT00000032730 4163039 4179800 4182100 15.67 5.89
ENSLAFG00000021502-ENSLAFT00000022915 4203039 4213700 4214700 16.32 5.27
ENSLAFG00000021502-ENSLAFT00000022915 4223039 4225800 4231500 16.81 4.11
ENSLAFG00000015367-ENSLAFT00000036927 4563039 4581600 4582600 16.74 9.12
ENSLAFG00000015367-ENSLAFT00000027930 4563039 4581600 4582600 16.74 9.12
ENSLAFG00000015367-ENSLAFT00000015368 4563039 4581600 4582600 16.74 9.12
ENSLAFG00000015367-ENSLAFT00000036927 4583039 4584500 4585500 16.84 10.24
ENSLAFG00000015367-ENSLAFT00000027930 4583039 4584500 4585500 16.84 10.24
ENSLAFG00000015367-ENSLAFT00000015368 4583039 4584500 4585500 16.84 10.24
ENSLAFG00000028574-ENSLAFT00000027790 5763039 5770600 5771600 16.74 2.72
ENSLAFG00000031153-ENSLAFT00000031365 6803039 6814600 6815600 17.61 10.65
ENSLAFG00000025595-ENSLAFT00000034619 6983039 6998100 6999100 16.27 1.99
ENSLAFG00000020759-ENSLAFT00000020864 7083039 7088500 7089500 17.46 5.26
ENSLAFG00000020516-ENSLAFT00000029914 7103039 7119500 7120500 17.15 4.02
ENSLAFG00000020516-ENSLAFT00000020555 7103039 7119500 7120500 17.15 4.02
ENSLAFG00000010826-ENSLAFT00000010826 7963039 7972800 7973800 16.14 7.46
ENSLAFG00000000439-ENSLAFT00000000439 8483039 8501800 8502900 16.90 10.19
ENSLAFG00000029029-ENSLAFT00000037420 8943039 8947700 8948700 16.13 8.78
ENSLAFG00000017436-ENSLAFT00000003736 12103039 12112700 12118600 15.94 1.95
ENSLAFG00000014476-ENSLAFT00000014482 12503039 12515500 12516600 16.31 9.04
ENSLAFG00000011072-ENSLAFT00000030535 13843039 13852300 13853300 16.90 7.20
ENSLAFG00000021555-ENSLAFT00000028477 14103039 14115600 14121200 16.51 6.22
ENSLAFG00000021555-ENSLAFT00000022669 14103039 14115600 14121200 16.51 6.22
ENSLAFG00000021555-ENSLAFT00000028477 14123039 14124300 14125300 16.99 9.22
ENSLAFG00000021555-ENSLAFT00000022669 14123039 14124300 14125300 16.99 9.22
ENSLAFG00000001671-ENSLAFT00000001670 14563039 14576200 14577200 17.96 6.72
ENSLAFG00000013463-ENSLAFT00000013461 17963039 17976500 17977900 17.51 10.68
ENSLAFG00000032318-ENSLAFT00000031336 20123039 20123200 20124200 16.92 5.38
ENSLAFG00000032318-ENSLAFT00000027048 20123039 20123200 20124200 16.92 5.38
ENSLAFG00000032318-ENSLAFT00000027048 20203039 20210600 20211900 16.94 10.89
ENSLAFG00000032318-ENSLAFT00000031336 20263039 20266100 20267100 16.73 8.25
ENSLAFG00000032318-ENSLAFT00000027048 20263039 20266100 20267100 16.73 8.25
ENSLAFG00000031397-ENSLAFT00000033983 21023039 21036300 21037400 18.34 10.10
ENSLAFG00000005225-ENSLAFT00000005226 22523039 22527900 22530100 16.44 9.71
ENSLAFG00000003516-ENSLAFT00000003524 25183039 25196200 25197200 16.76 10.74
ENSLAFG00000003516-ENSLAFT00000029064 25183039 25196200 25197200 16.76 10.74
ENSLAFG00000003516-ENSLAFT00000035373 25183039 25196200 25197200 16.76 10.74
ENSLAFG00000022743-ENSLAFT00000022779 28003039 28010200 28012400 17.40 9.41
ENSLAFG00000006100-ENSLAFT00000006102 28143039 28148800 28150100 17.86 11.45
ENSLAFG00000015593-ENSLAFT00000015597 29423039 29436400 29437400 16.87 1.28
ENSLAFG00000022377-ENSLAFT00000021574 29623039 29633100 29634300 17.21 9.68
ENSLAFG00000008691-ENSLAFT00000008691 31803039 31803000 31805900 18.56 11.84
ENSLAFG00000008691-ENSLAFT00000034930 31803039 31803000 31805900 18.56 11.84
ENSLAFG00000031216-ENSLAFT00000012639 32563039 32574300 32577200 16.89 10.33
ENSLAFG00000002951-ENSLAFT00000002950 34123039 34128000 34129000 16.90 8.41
ENSLAFG00000004558-ENSLAFT00000004561 34883039 34893600 34895300 17.24 10.52
ENSLAFG00000004558-ENSLAFT00000034888 34883039 34893600 34895300 17.24 10.52
ENSLAFG00000006883-ENSLAFT00000031932 35683039 35701200 35702800 16.65 10.81
ENSLAFG00000006883-ENSLAFT00000006883 35683039 35701200 35702800 16.65 10.81
ENSLAFG00000002139-ENSLAFT00000002141 37643039 37644300 37645300 17.39 11.08
ENSLAFG00000002167-ENSLAFT00000002168 39303039 39316900 39318300 15.98 9.90
ENSLAFG00000002167-ENSLAFT00000027709 39303039 39316900 39318300 15.98 9.90
ENSLAFG00000026054-ENSLAFT00000030383 39463039 39479400 39480900 17.58 10.37
ENSLAFG00000002084-ENSLAFT00000035486 39583039 39585000 39586000 16.09 4.68
ENSLAFG00000004250-ENSLAFT00000004250 39583039 39585000 39586000 16.09 4.68
ENSLAFG00000022291-ENSLAFT00000022720 39663039 39677700 39678700 16.57 8.99
ENSLAFG00000032676-ENSLAFT00000035992 39763039 39773600 39774600 16.73 5.80
ENSLAFG00000027910-ENSLAFT00000033973 43763039 43776400 43777400 16.02 3.20
ENSLAFG00000027910-ENSLAFT00000034530 43763039 43776400 43777400 16.02 3.20
ENSLAFG00000031834-ENSLAFT00000031202 46003039 46006300 46008500 17.40 8.63
ENSLAFG00000018110-ENSLAFT00000033089 46163039 46171300 46172300 16.87 7.87
ENSLAFG00000012618-ENSLAFT00000012617 47503039 47517600 47518600 16.77 4.87
ENSLAFG00000004786-ENSLAFT00000004786 47763039 47763000 47764800 18.03 10.94
ENSLAFG00000031214-ENSLAFT00000026152 48543039 48560100 48561100 16.81 10.35
ENSLAFG00000008535-ENSLAFT00000008535 55803039 55819900 55821100 16.44 8.83
ENSLAFG00000003694-ENSLAFT00000026219 57643039 57648100 57649400 16.58 6.71
ENSLAFG00000011140-ENSLAFT00000030606 3059220 3077500 3078900 18.25 10.26
ENSLAFG00000011140-ENSLAFT00000011139 3059220 3077500 3078900 18.25 10.26
ENSLAFG00000005968-ENSLAFT00000005968 3399220 3416800 3417800 18.22 2.04
ENSLAFG00000017665-ENSLAFT00000034847 4139220 4144800 4146700 17.87 9.81
ENSLAFG00000017665-ENSLAFT00000017667 4139220 4144800 4146700 17.87 9.81
ENSLAFG00000001580-ENSLAFT00000034145 5859220 5863800 5865000 16.72 3.69
ENSLAFG00000032747-ENSLAFT00000027517 6219220 6229600 6234200 16.00 3.89
ENSLAFG00000032747-ENSLAFT00000025593 6219220 6229600 6234200 16.00 3.89
ENSLAFG00000009022-ENSLAFT00000009021 6419220 6422700 6423900 17.16 11.11
ENSLAFG00000022978-ENSLAFT00000031073 6819220 6837300 6838300 17.44 7.21
ENSLAFG00000017199-ENSLAFT00000037499 7299220 7303500 7304500 17.23 1.91
ENSLAFG00000018207-ENSLAFT00000018208 10659220 10661800 10663500 17.16 10.25
ENSLAFG00000003873-ENSLAFT00000003872 15059220 15072600 15074800 16.26 8.14
ENSLAFG00000003856-ENSLAFT00000030371 15199220 15213500 15214500 16.09 9.06
ENSLAFG00000003856-ENSLAFT00000003858 15199220 15213500 15214500 16.09 9.06
ENSLAFG00000009640-ENSLAFT00000009639 18179220 18185900 18187700 17.23 0.86
ENSLAFG00000011815-ENSLAFT00000035709 26199220 26217700 26219100 15.65 8.85
ENSLAFG00000011815-ENSLAFT00000011815 26199220 26217700 26219100 15.65 8.85
ENSLAFG00000001390-ENSLAFT00000001390 26419220 26433200 26434200 17.33 5.34
ENSLAFG00000007674-ENSLAFT00000007676 28059220 28068500 28069500 15.76 7.28
ENSLAFG00000007674-ENSLAFT00000035354 28059220 28068500 28069500 15.76 7.28
ENSLAFG00000003781-ENSLAFT00000003783 31539220 31552100 31553900 17.00 10.81
ENSLAFG00000013163-ENSLAFT00000030761 31739220 31755700 31756700 17.71 4.57
ENSLAFG00000013163-ENSLAFT00000013160 31739220 31755700 31756700 17.71 4.57
ENSLAFG00000007318-ENSLAFT00000026248 35819220 35820600 35821600 17.49 6.07
ENSLAFG00000007318-ENSLAFT00000007320 35819220 35820600 35821600 17.49 6.07
ENSLAFG00000007798-ENSLAFT00000033902 49479220 49495600 49496600 16.21 5.21
ENSLAFG00000010553-ENSLAFT00000010553 59219220 59223800 59225100 16.19 6.34
ENSLAFG00000015426-ENSLAFT00000015436 59699220 59715800 59716800 16.12 10.10
ENSLAFG00000015426-ENSLAFT00000035546 59699220 59715800 59716800 16.12 10.10
ENSLAFG00000024926-ENSLAFT00000023379 66839220 66851200 66852500 16.68 7.57
ENSLAFG00000023196-ENSLAFT00000023025 66919220 66933700 66934800 16.77 3.59
ENSLAFG00000027167-ENSLAFT00000031777 67479220 67485800 67487700 15.51 0.23
ENSLAFG00000025559-ENSLAFT00000030798 67839220 67841700 67842700 16.39 0.86
ENSLAFG00000015342-ENSLAFT00000015343 71099220 71115300 71116400 16.88 10.70
ENSLAFG00000015342-ENSLAFT00000033499 71099220 71115300 71116400 16.88 10.70
ENSLAFG00000014757-ENSLAFT00000033870 72899220 72912000 72913000 16.55 8.88
ENSLAFG00000014757-ENSLAFT00000014754 72899220 72912000 72913000 16.55 8.88
ENSLAFG00000010960-ENSLAFT00000036056 75019220 75023000 75026300 16.87 10.02
ENSLAFG00000005978-ENSLAFT00000005976 76839220 76839400 76840900 16.81 3.76
ENSLAFG00000025876-ENSLAFT00000028821 3660858 3665600 3666700 17.12 2.45
ENSLAFG00000013195-ENSLAFT00000013199 9560858 9578500 9579600 16.77 2.79
ENSLAFG00000012465-ENSLAFT00000012468 11360858 11367400 11368400 16.50 10.50
ENSLAFG00000012465-ENSLAFT00000012468 11380858 11383500 11384500 17.21 3.78
ENSLAFG00000009148-ENSLAFT00000009148 11660858 11674700 11676200 16.22 8.26
ENSLAFG00000003364-ENSLAFT00000003363 14800858 14816900 14820700 16.28 7.30
ENSLAFG00000029787-ENSLAFT00000032435 17360858 17376000 17377100 15.92 10.03
ENSLAFG00000015159-ENSLAFT00000015160 22620858 22627200 22628200 16.34 6.21
ENSLAFG00000015159-ENSLAFT00000030706 22620858 22627200 22628200 16.34 6.21
ENSLAFG00000030054-ENSLAFT00000028569 30200858 30206600 30207900 16.64 0.09
ENSLAFG00000008607-ENSLAFT00000008608 31680858 31694300 31695300 17.37 10.84
ENSLAFG00000004327-ENSLAFT00000004325 34820858 34826500 34827500 16.49 4.21
ENSLAFG00000026903-ENSLAFT00000025707 35540858 35553500 35554500 16.31 10.36
ENSLAFG00000029102-ENSLAFT00000033577 35940858 35950600 35951600 17.91 8.39
ENSLAFG00000029102-ENSLAFT00000027961 35940858 35950600 35951600 17.91 8.39
ENSLAFG00000001595-ENSLAFT00000001595 36200858 36207300 36208300 16.63 8.91
ENSLAFG00000001595-ENSLAFT00000001595 36260858 36272400 36273400 14.85 1.68
ENSLAFG00000002830-ENSLAFT00000031348 42200858 42217700 42218800 16.27 8.13
ENSLAFG00000002830-ENSLAFT00000032815 42200858 42217700 42218800 16.27 8.13
ENSLAFG00000002830-ENSLAFT00000002831 42200858 42217700 42218800 16.27 8.13
ENSLAFG00000010404-ENSLAFT00000013634 48720858 48734600 48735800 17.22 5.00
ENSLAFG00000029796-ENSLAFT00000027532 1779602 1779600 1788900 15.63 1.44
ENSLAFG00000008735-ENSLAFT00000008735 4599602 4605800 4606900 16.06 5.06
ENSLAFG00000018254-ENSLAFT00000018257 4859602 4869700 4871000 16.96 10.54
ENSLAFG00000028457-ENSLAFT00000032819 4919602 4937300 4938300 17.19 11.14
ENSLAFG00000028515-ENSLAFT00000033113 4939602 4943700 4947500 15.40 0.08
ENSLAFG00000028515-ENSLAFT00000030373 4939602 4943700 4947500 15.40 0.08
ENSLAFG00000030911-ENSLAFT00000036011 4959602 4976800 4979500 16.02 8.75
ENSLAFG00000030911-ENSLAFT00000036011 4979602 4979600 4985300 16.44 8.22
ENSLAFG00000017123-ENSLAFT00000036683 4979602 4979600 4985300 16.44 8.22
ENSLAFG00000017123-ENSLAFT00000017128 4979602 4979600 4985300 16.44 8.22
ENSLAFG00000000515-ENSLAFT00000000515 5079602 5093600 5094700 16.44 9.92
ENSLAFG00000000515-ENSLAFT00000034698 5079602 5093600 5094700 16.44 9.92
ENSLAFG00000028643-ENSLAFT00000033248 6619602 6622600 6623800 16.71 10.43
ENSLAFG00000029002-ENSLAFT00000036994 7219602 7234000 7235000 17.77 10.58
ENSLAFG00000030471-ENSLAFT00000029392 8579602 8594700 8595800 16.02 0.47
ENSLAFG00000001190-ENSLAFT00000028549 8619602 8630900 8631900 17.51 10.48
ENSLAFG00000001190-ENSLAFT00000001190 8619602 8630900 8631900 17.51 10.48
ENSLAFG00000001189-ENSLAFT00000001189 8659602 8668800 8671300 16.56 10.02
ENSLAFG00000030719-ENSLAFT00000027382 9239602 9243700 9244700 18.06 4.98
ENSLAFG00000031378-ENSLAFT00000030719 10059602 10076100 10077400 15.72 0.54
ENSLAFG00000031378-ENSLAFT00000026732 10079602 10079600 10081200 17.09 0.35
ENSLAFG00000031378-ENSLAFT00000030719 10079602 10079600 10081200 17.09 0.35
ENSLAFG00000008906-ENSLAFT00000008909 10359602 10374200 10379000 16.17 9.15
ENSLAFG00000023248-ENSLAFT00000023052 10399602 10413800 10415700 17.45 6.28
ENSLAFG00000021964-ENSLAFT00000033425 16719602 16731100 16732100 15.23 1.41
ENSLAFG00000021964-ENSLAFT00000021626 16719602 16731100 16732100 15.23 1.41
ENSLAFG00000032132-ENSLAFT00000031113 20159602 20174700 20175700 17.10 6.66
ENSLAFG00000002591-ENSLAFT00000002591 25939602 25940700 25941800 15.24 1.01
ENSLAFG00000016182-ENSLAFT00000016180 29879602 29887000 29888000 17.64 10.23
ENSLAFG00000002292-ENSLAFT00000026440 36339602 36339700 36341100 18.09 7.61
ENSLAFG00000002292-ENSLAFT00000002292 36339602 36339700 36341100 18.09 7.61
ENSLAFG00000001974-ENSLAFT00000025370 36839602 36842600 36843600 16.92 10.44
ENSLAFG00000032400-ENSLAFT00000029037 40099602 40099600 40102700 16.84 10.36
ENSLAFG00000018391-ENSLAFT00000018396 40219602 40237700 40238700 16.82 8.20
ENSLAFG00000022414-ENSLAFT00000022223 40999602 41015900 41016900 17.03 9.33
ENSLAFG00000016799-ENSLAFT00000016808 41699602 41711200 41712200 17.24 11.16
ENSLAFG00000006486-ENSLAFT00000006486 42559602 42569200 42570200 16.94 7.52
ENSLAFG00000006486-ENSLAFT00000025946 42559602 42569200 42570200 16.94 7.52
ENSLAFG00000002815-ENSLAFT00000002816 44439602 44454200 44455300 16.94 9.76
ENSLAFG00000022447-ENSLAFT00000023062 46579602 46590300 46591600 16.14 9.88
ENSLAFG00000022447-ENSLAFT00000022920 46579602 46590300 46591600 16.14 9.88
ENSLAFG00000007967-ENSLAFT00000007971 51859602 51871900 51873500 16.30 8.56
ENSLAFG00000007578-ENSLAFT00000007576 51899602 51904200 51905400 16.23 9.95
ENSLAFG00000031861-ENSLAFT00000037475 52999602 52999600 53000600 16.22 10.36
ENSLAFG00000005337-ENSLAFT00000020541 53179602 53194100 53195400 16.95 10.27
ENSLAFG00000016055-ENSLAFT00000030264 53859602 53867900 53869800 16.85 8.41
ENSLAFG00000016055-ENSLAFT00000028835 53859602 53867900 53869800 16.85 8.41
ENSLAFG00000016055-ENSLAFT00000016056 53859602 53867900 53869800 16.85 8.41
ENSLAFG00000011695-ENSLAFT00000011696 55899602 55899700 55900700 16.55 9.98
ENSLAFG00000010788-ENSLAFT00000034785 61379602 61389600 61390600 17.02 8.89
ENSLAFG00000015303-ENSLAFT00000015303 70239602 70242800 70243800 15.45 4.15
ENSLAFG00000022605-ENSLAFT00000023125 76539602 76550400 76551400 15.10 5.79
ENSLAFG00000022605-ENSLAFT00000031089 76539602 76550400 76551400 15.10 5.79
ENSLAFG00000003830-ENSLAFT00000003829 79079602 79088800 79089800 15.51 3.76
ENSLAFG00000027903-ENSLAFT00000030333 80319602 80324700 80326800 16.74 5.73
ENSLAFG00000007412-ENSLAFT00000007414 81439602 81455800 81456800 16.54 10.16
ENSLAFG00000007412-ENSLAFT00000031964 81439602 81455800 81456800 16.54 10.16
ENSLAFG00000009773-ENSLAFT00000009771 82039602 82041800 82042800 16.18 3.27
ENSLAFG00000023183-ENSLAFT00000021600 100199602 100203500 100204500 15.69 9.14
ENSLAFG00000023183-ENSLAFT00000031297 100199602 100203500 100204500 15.69 9.14
ENSLAFG00000016229-ENSLAFT00000016227 103899602 103903900 103905000 16.29 8.45
ENSLAFG00000000147-ENSLAFT00000000147 105679602 105686300 105687300 16.44 4.49
ENSLAFG00000028032-ENSLAFT00000027567 112999602 113018500 113019500 16.58 9.02
ENSLAFG00000011587-ENSLAFT00000011586 120319602 120337200 120338200 16.29 8.39
ENSLAFG00000029236-ENSLAFT00000035581 120759602 120759600 120760600 16.73 9.53
ENSLAFG00000006216-ENSLAFT00000006215 122459602 122460000 122461300 15.82 1.17
ENSLAFG00000013836-ENSLAFT00000013842 135739602 135758200 135759200 15.87 5.46
ENSLAFG00000013836-ENSLAFT00000033788 135739602 135758200 135759200 15.87 5.46
ENSLAFG00000021685-ENSLAFT00000023098 140719602 140725400 140726400 15.65 4.49
ENSLAFG00000000991-ENSLAFT00000036198 145739602 145742900 145743900 17.20 5.11
ENSLAFG00000000991-ENSLAFT00000000991 145739602 145742900 145743900 17.20 5.11
ENSLAFG00000000989-ENSLAFT00000000990 145779602 145792200 145793200 16.44 9.80
ENSLAFG00000000985-ENSLAFT00000000987 145879602 145883900 145885100 16.78 5.18
ENSLAFG00000010492-ENSLAFT00000010493 147679602 147697800 147698800 16.51 9.25
ENSLAFG00000029197-ENSLAFT00000032651 147759602 147766300 147767400 17.30 0.78
ENSLAFG00000009231-ENSLAFT00000031243 148699602 148706700 148707700 16.04 9.41
ENSLAFG00000009231-ENSLAFT00000009231 148699602 148706700 148707700 16.04 9.41
ENSLAFG00000010749-ENSLAFT00000010749 149959602 149977900 149978900 17.76 9.23
ENSLAFG00000027040-ENSLAFT00000030734 153319602 153329500 153330500 16.61 3.15
ENSLAFG00000027040-ENSLAFT00000029320 153319602 153329500 153330500 16.61 3.15
ENSLAFG00000001571-ENSLAFT00000001571 154199602 154201300 154202300 16.81 9.46
ENSLAFG00000022636-ENSLAFT00000036039 159019602 159024000 159025100 16.85 9.21
ENSLAFG00000007588-ENSLAFT00000007595 163839602 163853200 163855900 17.82 10.76
ENSLAFG00000017070-ENSLAFT00000026969 167539602 167558400 167559400 16.77 8.76
ENSLAFG00000017070-ENSLAFT00000017074 167539602 167558400 167559400 16.77 8.76
ENSLAFG00000025751-ENSLAFT00000036057 188519602 188537200 188538200 16.27 7.61
ENSLAFG00000007860-ENSLAFT00000036668 188699602 188701900 188702900 17.30 11.23
ENSLAFG00000012310-ENSLAFT00000036750 189559602 189569900 189570900 17.49 4.12
ENSLAFG00000003040-ENSLAFT00000003040 194059602 194064000 194071000 18.30 8.15
ENSLAFG00000011431-ENSLAFT00000028023 194159602 194163700 194173500 13.82 0.01
ENSLAFG00000005708-ENSLAFT00000005707 194619602 194630900 194632700 16.82 8.18
ENSLAFG00000031893-ENSLAFT00000027484 196019602 196027300 196028300 17.31 9.01
ENSLAFG00000027273-ENSLAFT00000036572 200639602 200639600 200640600 16.98 1.70
ENSLAFG00000009411-ENSLAFT00000009411 200779602 200786300 200787300 17.19 4.68
ENSLAFG00000009411-ENSLAFT00000031733 200779602 200786300 200787300 17.19 4.68
ENSLAFG00000009411-ENSLAFT00000009411 200799602 200818400 200819500 18.06 7.74
ENSLAFG00000009411-ENSLAFT00000031733 200799602 200818400 200819500 18.06 7.74
ENSLAFG00000004954-ENSLAFT00000004957 201659602 201673600 201674600 17.14 8.98
ENSLAFG00000004954-ENSLAFT00000028826 201659602 201673600 201674600 17.14 8.98
ENSLAFG00000004954-ENSLAFT00000004957 201999602 202017000 202018200 17.37 9.58
ENSLAFG00000004954-ENSLAFT00000004957 202139602 202157900 202158900 16.95 1.81
ENSLAFG00000004954-ENSLAFT00000034056 202139602 202157900 202158900 16.95 1.81
ENSLAFG00000004361-ENSLAFT00000004361 9338911 9343900 9345000 16.56 9.59
ENSLAFG00000001436-ENSLAFT00000001436 13398911 13413500 13414500 16.66 10.11
ENSLAFG00000029472-ENSLAFT00000032864 17538911 17553900 17555500 15.87 7.11
ENSLAFG00000006631-ENSLAFT00000006632 17698911 17712300 17713300 16.51 6.00
ENSLAFG00000030503-ENSLAFT00000033622 19318911 19330600 19331600 15.72 10.09
ENSLAFG00000012682-ENSLAFT00000012680 23598911 23614000 23615000 17.58 11.38
ENSLAFG00000012682-ENSLAFT00000030627 23598911 23614000 23615000 17.58 11.38
ENSLAFG00000000858-ENSLAFT00000000859 24158911 24160700 24161700 15.83 6.97
ENSLAFG00000022457-ENSLAFT00000022784 29058911 29065400 29066700 17.10 10.16
ENSLAFG00000022457-ENSLAFT00000037038 29058911 29065400 29066700 17.10 10.16
ENSLAFG00000022457-ENSLAFT00000026379 29058911 29065400 29066700 17.10 10.16
ENSLAFG00000005190-ENSLAFT00000005189 30078911 30079800 30081000 15.74 10.00
ENSLAFG00000030387-ENSLAFT00000036868 32998911 33007300 33009000 17.02 10.66
ENSLAFG00000030387-ENSLAFT00000027814 32998911 33007300 33009000 17.02 10.66
ENSLAFG00000013563-ENSLAFT00000013565 34798911 34802900 34803900 16.75 9.42
ENSLAFG00000001794-ENSLAFT00000031144 35358911 35369200 35370200 15.97 8.74
ENSLAFG00000016345-ENSLAFT00000030270 36358911 36362700 36366200 16.43 0.08
ENSLAFG00000013105-ENSLAFT00000025926 43938911 43940800 43941800 18.00 9.87
ENSLAFG00000013105-ENSLAFT00000013111 43938911 43940800 43941800 18.00 9.87
ENSLAFG00000014495-ENSLAFT00000014492 44218911 44234700 44235700 17.12 11.06
ENSLAFG00000003802-ENSLAFT00000003802 46298911 46313800 46314800 16.46 6.32
ENSLAFG00000016300-ENSLAFT00000033487 48858911 48869300 48870300 15.61 9.88
ENSLAFG00000016300-ENSLAFT00000016304 48858911 48869300 48870300 15.61 9.88
ENSLAFG00000012862-ENSLAFT00000029948 49198911 49213800 49214800 15.10 5.75
ENSLAFG00000012862-ENSLAFT00000028448 49198911 49213800 49214800 15.10 5.75
ENSLAFG00000009908-ENSLAFT00000009913 49478911 49480000 49481000 16.68 10.83
ENSLAFG00000009908-ENSLAFT00000025601 49478911 49480000 49481000 16.68 10.83
ENSLAFG00000030509-ENSLAFT00000034201 50018911 50032300 50037100 16.31 8.19
ENSLAFG00000001933-ENSLAFT00000033329 50058911 50063000 50066100 17.26 0.23
ENSLAFG00000001933-ENSLAFT00000001934 50058911 50063000 50066100 17.26 0.23
ENSLAFG00000029897-ENSLAFT00000033094 52078911 52082400 52083400 16.42 10.15
ENSLAFG00000029897-ENSLAFT00000034591 52078911 52082400 52083400 16.42 10.15
ENSLAFG00000029897-ENSLAFT00000032407 52078911 52082400 52083400 16.42 10.15
ENSLAFG00000027050-ENSLAFT00000037211 54058911 54064300 54065700 16.31 8.92
ENSLAFG00000027050-ENSLAFT00000030552 54058911 54064300 54065700 16.31 8.92
ENSLAFG00000029559-ENSLAFT00000029429 54238911 54246200 54247200 16.35 1.49
ENSLAFG00000005603-ENSLAFT00000005602 54758911 54764800 54765800 15.26 3.33
ENSLAFG00000003557-ENSLAFT00000003556 58378911 58390100 58391100 16.52 4.65
ENSLAFG00000014264-ENSLAFT00000014271 66838911 66856800 66857900 17.00 8.81
ENSLAFG00000000965-ENSLAFT00000000964 69758911 69775100 69776100 15.70 9.57
ENSLAFG00000015898-ENSLAFT00000015897 70838911 70853800 70854800 16.04 4.40
ENSLAFG00000015898-ENSLAFT00000029811 70838911 70853800 70854800 16.04 4.40
ENSLAFG00000030711-ENSLAFT00000025972 74478911 74483500 74484600 16.08 0.49
ENSLAFG00000030711-ENSLAFT00000033822 74478911 74483500 74484600 16.08 0.49
ENSLAFG00000027183-ENSLAFT00000028059 76158911 76170300 76171400 16.35 4.24
ENSLAFG00000012885-ENSLAFT00000012888 79218911 79227800 79228800 16.57 7.59
ENSLAFG00000012885-ENSLAFT00000032176 79218911 79227800 79228800 16.57 7.59
ENSLAFG00000012885-ENSLAFT00000029754 79218911 79227800 79228800 16.57 7.59
ENSLAFG00000005722-ENSLAFT00000005722 82598911 82614500 82615500 16.20 2.03
ENSLAFG00000005722-ENSLAFT00000034863 82598911 82614500 82615500 16.20 2.03
ENSLAFG00000009124-ENSLAFT00000025905 85038911 85041000 85042000 17.42 10.94
ENSLAFG00000009124-ENSLAFT00000027703 85038911 85041000 85042000 17.42 10.94
ENSLAFG00000009124-ENSLAFT00000009126 85038911 85041000 85042000 17.42 10.94
ENSLAFG00000029229-ENSLAFT00000028656 87598911 87614400 87615800 15.95 0.05
ENSLAFG00000014781-ENSLAFT00000034219 92078911 92091200 92092200 17.27 9.94
ENSLAFG00000014781-ENSLAFT00000030127 92078911 92091200 92092200 17.27 9.94
ENSLAFG00000014781-ENSLAFT00000014782 92078911 92091200 92092200 17.27 9.94
ENSLAFG00000014781-ENSLAFT00000034219 92098911 92106400 92107400 15.79 5.00
ENSLAFG00000014781-ENSLAFT00000030127 92098911 92106400 92107400 15.79 5.00
ENSLAFG00000014781-ENSLAFT00000014782 92098911 92106400 92107400 15.79 5.00
ENSLAFG00000022304-ENSLAFT00000021478 93258911 93267000 93276900 16.45 7.48
ENSLAFG00000029814-ENSLAFT00000031271 93438911 93439900 93440900 16.34 9.91
ENSLAFG00000004211-ENSLAFT00000004210 93998911 94006500 94007500 15.27 5.88
ENSLAFG00000004211-ENSLAFT00000035070 93998911 94006500 94007500 15.27 5.88
ENSLAFG00000009989-ENSLAFT00000010001 94058911 94062300 94063300 16.21 3.86
ENSLAFG00000009989-ENSLAFT00000010001 94078911 94080700 94081700 16.72 10.24
ENSLAFG00000014702-ENSLAFT00000014710 94678911 94690800 94691800 16.72 10.12
ENSLAFG00000014722-ENSLAFT00000014719 94778911 94796900 94798000 15.96 6.38
ENSLAFG00000000634-ENSLAFT00000000635 95098911 95103600 95104600 16.60 6.42
ENSLAFG00000000634-ENSLAFT00000030789 95098911 95103600 95104600 16.60 6.42
ENSLAFG00000002023-ENSLAFT00000002024 96758911 96771700 96772700 17.47 11.33
ENSLAFG00000010629-ENSLAFT00000010628 97798911 97816400 97817400 17.06 8.97
ENSLAFG00000012870-ENSLAFT00000012873 98218911 98224300 98225300 17.44 7.11
ENSLAFG00000013187-ENSLAFT00000013189 98558911 98564100 98565100 16.46 7.15
ENSLAFG00000030195-ENSLAFT00000036754 99058911 99061500 99062500 17.50 8.99
ENSLAFG00000030151-ENSLAFT00000027834 99158911 99173200 99177200 17.18 10.20
ENSLAFG00000001583-ENSLAFT00000001583 99438911 99449300 99450300 15.70 6.20
ENSLAFG00000029716-ENSLAFT00000029373 100298911 100304300 100310600 14.66 5.87
ENSLAFG00000029110-ENSLAFT00000002478 100998911 101012200 101014800 14.57 9.06
ENSLAFG00000026196-ENSLAFT00000037098 103758911 103768100 103769100 16.74 9.27
ENSLAFG00000026196-ENSLAFT00000030421 103758911 103768100 103769100 16.74 9.27
ENSLAFG00000032283-ENSLAFT00000027385 105078911 105086000 105089800 15.56 4.04
ENSLAFG00000032283-ENSLAFT00000025777 105078911 105086000 105089800 15.56 4.04
ENSLAFG00000005976-ENSLAFT00000005991 105178911 105193900 105194900 16.32 6.66
ENSLAFG00000015355-ENSLAFT00000015352 105558911 105573600 105574600 17.16 8.67
ENSLAFG00000015355-ENSLAFT00000034872 105558911 105573600 105574600 17.16 8.67
ENSLAFG00000032565-ENSLAFT00000033654 105578911 105584700 105592900 17.24 9.60
ENSLAFG00000032565-ENSLAFT00000029452 105578911 105584700 105592900 17.24 9.60
ENSLAFG00000013560-ENSLAFT00000013558 105578911 105584700 105592900 17.24 9.60
ENSLAFG00000009533-ENSLAFT00000027880 105698911 105711000 105712000 16.69 5.05
ENSLAFG00000009533-ENSLAFT00000009537 105698911 105711000 105712000 16.69 5.05
ENSLAFG00000005574-ENSLAFT00000033905 114238911 114256700 114258300 17.48 11.00
ENSLAFG00000005574-ENSLAFT00000005574 114238911 114256700 114258300 17.48 11.00
ENSLAFG00000030336-ENSLAFT00000027758 114818911 114831100 114832100 17.05 4.51
ENSLAFG00000026569-ENSLAFT00000033680 116058911 116076100 116077100 16.66 7.11
ENSLAFG00000025856-ENSLAFT00000028726 117118911 117125700 117127100 17.63 10.21
ENSLAFG00000030413-ENSLAFT00000025612 118178911 118187200 118188200 16.95 9.56
ENSLAFG00000030413-ENSLAFT00000028568 118178911 118187200 118188200 16.95 9.56
ENSLAFG00000030413-ENSLAFT00000028761 118178911 118187200 118188200 16.95 9.56
ENSLAFG00000030413-ENSLAFT00000034242 118178911 118187200 118188200 16.95 9.56
ENSLAFG00000024703-ENSLAFT00000023182 121098911 121098900 121107300 18.63 1.72
ENSLAFG00000031551-ENSLAFT00000030407 125418911 125421100 125422100 16.22 2.18
ENSLAFG00000008030-ENSLAFT00000008028 125998911 126015800 126016800 17.27 6.93
ENSLAFG00000008030-ENSLAFT00000035082 125998911 126015800 126016800 17.27 6.93
ENSLAFG00000006732-ENSLAFT00000006732 126798911 126800100 126801100 17.25 10.43
ENSLAFG00000001793-ENSLAFT00000026665 128198911 128211100 128212100 15.63 2.70
ENSLAFG00000001793-ENSLAFT00000001795 128198911 128211100 128212100 15.63 2.70
ENSLAFG00000011055-ENSLAFT00000011059 131738911 131741700 131743200 15.90 0.49
ENSLAFG00000011055-ENSLAFT00000033171 131738911 131741700 131743200 15.90 0.49
ENSLAFG00000001211-ENSLAFT00000027059 145598911 145608400 145609400 17.52 8.14
ENSLAFG00000009463-ENSLAFT00000035929 148658911 148661600 148663200 16.88 9.17
ENSLAFG00000006312-ENSLAFT00000006314 150278911 150281800 150282800 16.06 9.22
ENSLAFG00000012983-ENSLAFT00000012991 155318911 155332000 155333000 15.79 6.58
ENSLAFG00000004678-ENSLAFT00000004678 155778911 155793600 155794600 17.21 4.64
ENSLAFG00000004678-ENSLAFT00000034850 155778911 155793600 155794600 17.21 4.64
ENSLAFG00000016029-ENSLAFT00000036641 158458911 158461800 158462800 16.93 10.28
ENSLAFG00000016029-ENSLAFT00000016033 158458911 158461800 158462800 16.93 10.28
ENSLAFG00000010298-ENSLAFT00000010299 161058911 161070000 161071100 16.54 2.18
ENSLAFG00000002275-ENSLAFT00000002274 161158911 161171300 161172400 16.65 0.54
ENSLAFG00000001633-ENSLAFT00000001634 161298911 161298900 161299900 16.51 6.29
ENSLAFG00000013837-ENSLAFT00000013836 162998911 163017400 163018700 16.69 5.32
ENSLAFG00000005805-ENSLAFT00000005811 4936724 4954000 4955000 16.59 8.29
ENSLAFG00000030731-ENSLAFT00000037437 5476724 5488000 5489000 17.13 10.12
ENSLAFG00000030731-ENSLAFT00000034565 5476724 5488000 5489000 17.13 10.12
ENSLAFG00000032428-ENSLAFT00000032221 5516724 5524400 5525400 17.04 9.88
ENSLAFG00000005223-ENSLAFT00000005225 10196724 10209900 10210900 17.27 7.25
ENSLAFG00000005223-ENSLAFT00000033236 10196724 10209900 10210900 17.27 7.25
ENSLAFG00000032457-ENSLAFT00000036588 13356724 13369200 13370200 16.54 2.33
ENSLAFG00000013300-ENSLAFT00000036355 13936724 13952600 13954000 16.90 10.23
ENSLAFG00000013300-ENSLAFT00000026140 13936724 13952600 13954000 16.90 10.23
ENSLAFG00000001803-ENSLAFT00000001804 14836724 14851700 14853000 16.95 4.21
ENSLAFG00000001803-ENSLAFT00000027836 14836724 14851700 14853000 16.95 4.21
ENSLAFG00000001803-ENSLAFT00000035030 14836724 14851700 14853000 16.95 4.21
ENSLAFG00000009003-ENSLAFT00000031732 17856724 17857900 17859900 16.94 5.45
ENSLAFG00000009003-ENSLAFT00000009004 17856724 17857900 17859900 16.94 5.45
ENSLAFG00000032437-ENSLAFT00000037046 18016724 18023000 18024000 16.23 6.19
ENSLAFG00000015771-ENSLAFT00000015779 18376724 18381900 18382900 15.63 7.62
ENSLAFG00000015771-ENSLAFT00000027150 18376724 18381900 18382900 15.63 7.62
ENSLAFG00000032778-ENSLAFT00000036347 19196724 19210100 19211600 16.59 0.21
ENSLAFG00000006974-ENSLAFT00000006975 25716724 25730700 25731800 16.73 10.44
ENSLAFG00000015092-ENSLAFT00000015092 29936724 29946900 29947900 15.88 9.60
ENSLAFG00000015092-ENSLAFT00000028249 29936724 29946900 29947900 15.88 9.60
ENSLAFG00000014282-ENSLAFT00000014309 35396724 35409000 35410000 16.04 2.60
ENSLAFG00000008960-ENSLAFT00000008962 39556724 39567900 39569100 15.22 1.14
ENSLAFG00000002628-ENSLAFT00000002628 43456724 43472200 43473400 17.34 10.68
ENSLAFG00000014312-ENSLAFT00000014313 44256724 44271100 44272300 17.35 6.22
ENSLAFG00000032104-ENSLAFT00000035474 47736724 47750800 47751800 16.13 7.12
ENSLAFG00000010153-ENSLAFT00000010157 56016724 56017600 56018600 16.52 7.36
ENSLAFG00000013326-ENSLAFT00000013326 61276724 61290400 61291500 17.21 7.45
ENSLAFG00000000791-ENSLAFT00000000792 65036724 65051100 65052100 16.93 10.41
ENSLAFG00000005881-ENSLAFT00000028704 67876724 67895100 67896100 16.17 8.96
ENSLAFG00000005881-ENSLAFT00000005881 67876724 67895100 67896100 16.17 8.96
ENSLAFG00000005881-ENSLAFT00000026548 67876724 67895100 67896100 16.17 8.96
ENSLAFG00000005881-ENSLAFT00000028704 67896724 67903800 67904800 16.44 10.21
ENSLAFG00000005881-ENSLAFT00000005881 67896724 67903800 67904800 16.44 10.21
ENSLAFG00000005881-ENSLAFT00000026548 67896724 67903800 67904800 16.44 10.21
ENSLAFG00000003151-ENSLAFT00000003151 68296724 68299600 68300600 16.09 9.84
ENSLAFG00000026573-ENSLAFT00000032909 71136724 71153600 71154600 16.05 1.21
ENSLAFG00000027629-ENSLAFT00000030368 72856724 72862900 72863900 17.85 8.50
ENSLAFG00000027629-ENSLAFT00000032596 72856724 72862900 72863900 17.85 8.50
ENSLAFG00000005477-ENSLAFT00000005480 72956724 72956900 72957900 17.88 10.55
ENSLAFG00000005477-ENSLAFT00000005472 72956724 72956900 72957900 17.88 10.55
ENSLAFG00000016454-ENSLAFT00000016464 85756724 85763600 85764600 15.47 9.12
ENSLAFG00000016454-ENSLAFT00000016464 85776724 85782400 85783400 16.34 10.45
ENSLAFG00000010808-ENSLAFT00000010809 87796724 87796700 87797700 15.37 2.71
ENSLAFG00000016226-ENSLAFT00000016222 88636724 88646900 88648400 15.69 9.36
ENSLAFG00000002537-ENSLAFT00000002540 94056724 94066300 94067600 15.94 9.34
ENSLAFG00000002537-ENSLAFT00000029131 94056724 94066300 94067600 15.94 9.34
ENSLAFG00000008065-ENSLAFT00000008070 106896724 106902700 106903700 17.37 10.74
ENSLAFG00000008065-ENSLAFT00000007631 106896724 106902700 106903700 17.37 10.74
ENSLAFG00000008065-ENSLAFT00000008070 106916724 106923700 106924700 17.49 7.11
ENSLAFG00000000546-ENSLAFT00000000547 111896724 111915100 111916300 15.79 9.24
ENSLAFG00000002520-ENSLAFT00000002520 112396724 112399100 112400100 17.08 2.26
ENSLAFG00000000579-ENSLAFT00000036957 115096724 115103300 115104700 16.85 9.78
ENSLAFG00000007427-ENSLAFT00000007429 115456724 115465800 115466800 16.23 8.60
ENSLAFG00000003173-ENSLAFT00000003173 115576724 115580400 115581500 17.69 5.22
ENSLAFG00000003173-ENSLAFT00000027230 115576724 115580400 115581500 17.69 5.22
ENSLAFG00000023374-ENSLAFT00000022063 115616724 115626600 115627600 15.09 4.23
ENSLAFG00000028414-ENSLAFT00000031808 116116724 116134700 116136500 16.83 8.75
ENSLAFG00000030729-ENSLAFT00000025804 116136724 116152500 116153800 17.32 1.31
ENSLAFG00000010467-ENSLAFT00000035132 116236724 116245400 116249100 17.79 11.36
ENSLAFG00000010467-ENSLAFT00000030060 116236724 116245400 116249100 17.79 11.36
ENSLAFG00000010467-ENSLAFT00000010465 116236724 116245400 116249100 17.79 11.36
ENSLAFG00000009056-ENSLAFT00000009057 116476724 116493300 116494400 17.99 7.92
ENSLAFG00000029772-ENSLAFT00000025752 116716724 116733400 116734800 16.41 9.75
ENSLAFG00000022947-ENSLAFT00000035762 116756724 116756700 116757900 17.15 2.77
ENSLAFG00000022947-ENSLAFT00000033350 116756724 116756700 116757900 17.15 2.77
ENSLAFG00000022947-ENSLAFT00000035762 116776724 116778200 116779500 16.42 7.81
ENSLAFG00000022947-ENSLAFT00000033350 116776724 116778200 116779500 16.42 7.81
ENSLAFG00000022947-ENSLAFT00000021512 116776724 116778200 116779500 16.42 7.81
ENSLAFG00000007654-ENSLAFT00000007655 116836724 116840300 116841300 16.83 7.86
ENSLAFG00000007654-ENSLAFT00000035002 116836724 116840300 116841300 16.83 7.86
ENSLAFG00000008041-ENSLAFT00000032159 119756724 119758400 119759400 17.28 7.72
ENSLAFG00000032011-ENSLAFT00000036452 122856724 122865000 122872700 16.44 7.78
ENSLAFG00000027384-ENSLAFT00000035064 123796724 123815600 123816600 19.15 7.60
ENSLAFG00000013061-ENSLAFT00000013063 132096724 132105600 132107400 16.60 7.93
ENSLAFG00000030039-ENSLAFT00000029541 132096724 132105600 132107400 16.60 7.93
ENSLAFG00000025922-ENSLAFT00000028814 132976724 132983400 132985200 15.96 6.62
ENSLAFG00000001831-ENSLAFT00000026889 133036724 133044000 133045000 17.95 2.56
ENSLAFG00000001831-ENSLAFT00000001832 133036724 133044000 133045000 17.95 2.56
ENSLAFG00000001813-ENSLAFT00000001815 133396724 133398300 133399300 17.43 6.71
ENSLAFG00000001813-ENSLAFT00000026861 133396724 133398300 133399300 17.43 6.71
ENSLAFG00000016179-ENSLAFT00000016183 133756724 133764200 133765200 16.91 10.83
ENSLAFG00000016179-ENSLAFT00000031035 133756724 133764200 133765200 16.91 10.83
ENSLAFG00000016179-ENSLAFT00000034296 133756724 133764200 133765200 16.91 10.83
ENSLAFG00000007360-ENSLAFT00000007361 134016724 134020100 134022100 17.01 8.87
ENSLAFG00000027547-ENSLAFT00000029889 134116724 134121500 134131400 16.60 1.49
ENSLAFG00000015782-ENSLAFT00000015784 138296724 138308700 138309700 17.33 10.68
ENSLAFG00000003375-ENSLAFT00000027307 138776724 138795600 138796600 17.19 7.72
ENSLAFG00000003375-ENSLAFT00000030723 138776724 138795600 138796600 17.19 7.72
ENSLAFG00000010952-ENSLAFT00000033876 139476724 139476700 139477700 17.32 10.18
ENSLAFG00000010952-ENSLAFT00000010960 139476724 139476700 139477700 17.32 10.18
ENSLAFG00000010952-ENSLAFT00000033876 139496724 139503200 139505100 16.42 2.76
ENSLAFG00000010952-ENSLAFT00000010960 139496724 139503200 139505100 16.42 2.76
ENSLAFG00000010952-ENSLAFT00000033876 139516724 139524700 139525700 17.87 11.51
ENSLAFG00000010952-ENSLAFT00000010960 139516724 139524700 139525700 17.87 11.51
ENSLAFG00000027822-ENSLAFT00000026089 140976724 140984100 140986300 16.04 0.21
ENSLAFG00000003743-ENSLAFT00000003745 141556724 141571000 141572600 17.42 9.51
ENSLAFG00000003737-ENSLAFT00000003741 141576724 141589400 141590800 16.68 9.14
ENSLAFG00000027555-ENSLAFT00000033291 141696724 141713100 141714400 14.82 0.40
ENSLAFG00000029366-ENSLAFT00000036470 141916724 141918100 141923400 16.36 4.91
ENSLAFG00000029366-ENSLAFT00000036470 141936724 141950700 141953700 16.62 0.19
ENSLAFG00000010459-ENSLAFT00000010458 4857800 4861300 4862300 16.27 8.58
ENSLAFG00000000407-ENSLAFT00000000406 18877800 18892000 18893000 16.64 9.88
ENSLAFG00000006532-ENSLAFT00000029959 27517800 27521500 27522500 16.30 5.37
ENSLAFG00000029619-ENSLAFT00000020628 28337800 28348100 28350300 15.92 6.17
ENSLAFG00000015483-ENSLAFT00000015483 29917800 29927200 29928700 16.00 9.95
ENSLAFG00000010599-ENSLAFT00000025334 36017800 36031100 36032100 16.22 8.41
ENSLAFG00000010599-ENSLAFT00000010599 36017800 36031100 36032100 16.22 8.41
ENSLAFG00000004718-ENSLAFT00000004723 36557800 36572200 36573200 15.87 9.51
ENSLAFG00000030524-ENSLAFT00000031927 36917800 36923300 36924400 15.85 8.85
ENSLAFG00000030524-ENSLAFT00000034241 36917800 36923300 36924400 15.85 8.85
ENSLAFG00000009717-ENSLAFT00000009715 38217800 38220400 38222000 18.07 10.58
ENSLAFG00000018410-ENSLAFT00000018413 44997800 45006800 45007800 15.07 5.51
ENSLAFG00000015997-ENSLAFT00000015997 51217800 51226900 51228600 15.86 9.31
ENSLAFG00000007541-ENSLAFT00000034345 53337800 53339100 53342800 16.87 0.00
ENSLAFG00000007541-ENSLAFT00000007541 53337800 53339100 53342800 16.87 0.00
ENSLAFG00000011856-ENSLAFT00000037128 66357800 66366800 66367800 16.13 4.73
ENSLAFG00000011856-ENSLAFT00000034218 66357800 66366800 66367800 16.13 4.73
ENSLAFG00000003921-ENSLAFT00000003921 66857800 66859800 66861000 16.51 10.49
ENSLAFG00000030127-ENSLAFT00000036557 70797800 70801600 70802600 16.77 8.76
ENSLAFG00000001062-ENSLAFT00000001061 72017800 72035500 72036700 17.26 9.64
ENSLAFG00000008612-ENSLAFT00000029910 73417800 73417900 73419100 16.69 7.93
ENSLAFG00000008612-ENSLAFT00000008611 73417800 73417900 73419100 16.69 7.93
ENSLAFG00000016173-ENSLAFT00000016169 76037800 76053900 76054900 16.95 10.98
ENSLAFG00000016169-ENSLAFT00000016165 76137800 76153400 76154400 17.19 1.71
ENSLAFG00000017032-ENSLAFT00000017033 86577800 86596500 86597700 17.23 10.32
ENSLAFG00000001567-ENSLAFT00000001567 87277800 87285500 87286500 16.03 7.23
ENSLAFG00000005519-ENSLAFT00000005526 91437800 91456700 91457700 16.83 9.41
ENSLAFG00000008178-ENSLAFT00000008178 108457800 108470100 108471200 16.23 4.46
ENSLAFG00000014027-ENSLAFT00000014028 110877800 110889300 110890300 16.08 3.96
ENSLAFG00000006131-ENSLAFT00000006131 115217800 115229400 115230400 17.60 8.27
ENSLAFG00000022070-ENSLAFT00000022015 118237800 118238200 118239200 18.50 7.59
ENSLAFG00000022070-ENSLAFT00000034673 118237800 118238200 118239200 18.50 7.59
ENSLAFG00000002601-ENSLAFT00000002600 120797800 120809900 120810900 16.30 10.30
ENSLAFG00000016276-ENSLAFT00000016275 122897800 122905200 122906800 16.88 10.37
ENSLAFG00000003991-ENSLAFT00000031430 124617800 124617800 124622500 16.73 10.71
ENSLAFG00000003991-ENSLAFT00000003995 124617800 124617800 124622500 16.73 10.71
ENSLAFG00000003991-ENSLAFT00000032928 124617800 124617800 124622500 16.73 10.71
ENSLAFG00000010937-ENSLAFT00000010937 130957800 130957800 130958800 16.24 5.23
ENSLAFG00000026426-ENSLAFT00000036255 137077800 137091700 137093000 17.61 10.52
ENSLAFG00000015420-ENSLAFT00000015419 146697800 146697800 146698800 17.02 7.14
ENSLAFG00000003952-ENSLAFT00000031258 148417800 148418000 148419100 16.63 3.13
ENSLAFG00000003952-ENSLAFT00000003952 148417800 148418000 148419100 16.63 3.13
ENSLAFG00000004007-ENSLAFT00000004009 148657800 148659000 148660000 17.85 3.09
ENSLAFG00000007535-ENSLAFT00000007542 151457800 151470000 151471000 16.92 9.49
ENSLAFG00000032155-ENSLAFT00000033711 156057800 156064300 156065300 17.92 9.80
ENSLAFG00000000393-ENSLAFT00000000393 156237800 156254100 156255100 17.51 6.93
ENSLAFG00000013862-ENSLAFT00000024948 156797800 156798600 156799800 16.06 9.48
ENSLAFG00000013862-ENSLAFT00000013861 156797800 156798600 156799800 16.06 9.48
ENSLAFG00000006990-ENSLAFT00000006986 157637800 157638900 157639900 16.96 5.75
ENSLAFG00000010305-ENSLAFT00000010307 157857800 157859000 157860000 16.73 9.43
ENSLAFG00000009245-ENSLAFT00000009244 157917800 157933900 157934900 17.03 8.04
ENSLAFG00000027944-ENSLAFT00000037356 157937800 157950100 157954800 15.79 2.83
ENSLAFG00000027944-ENSLAFT00000029769 157937800 157950100 157954800 15.79 2.83
ENSLAFG00000027944-ENSLAFT00000037356 157957800 157959800 157960800 16.42 8.15
ENSLAFG00000027944-ENSLAFT00000029769 157957800 157959800 157960800 16.42 8.15
ENSLAFG00000011882-ENSLAFT00000011884 158237800 158238800 158239800 16.58 7.46
ENSLAFG00000004169-ENSLAFT00000004170 158357800 158376100 158377100 14.86 2.46
ENSLAFG00000016498-ENSLAFT00000029988 158757800 158768500 158772300 16.33 7.72
ENSLAFG00000016498-ENSLAFT00000016494 158757800 158768500 158772300 16.33 7.72
ENSLAFG00000013335-ENSLAFT00000013335 158957800 158975000 158976000 17.24 7.16
ENSLAFG00000000267-ENSLAFT00000000268 159377800 159388300 159389300 17.20 8.84
ENSLAFG00000012933-ENSLAFT00000012933 159457800 159473600 159474600 17.06 7.85
ENSLAFG00000012933-ENSLAFT00000031079 159457800 159473600 159474600 17.06 7.85
ENSLAFG00000021484-ENSLAFT00000021926 159477800 159488300 159490600 16.30 6.51
ENSLAFG00000012619-ENSLAFT00000025807 159557800 159568800 159571700 16.30 4.42
ENSLAFG00000012619-ENSLAFT00000012623 159557800 159568800 159571700 16.30 4.42
ENSLAFG00000030733-ENSLAFT00000037536 159897800 159898800 159899800 16.49 3.23
ENSLAFG00000026709-ENSLAFT00000036951 160177800 160184200 160185700 15.95 6.00
ENSLAFG00000004078-ENSLAFT00000004079 160657800 160660600 160661600 16.82 10.82
ENSLAFG00000027379-ENSLAFT00000026073 160717800 160724200 160725200 17.91 9.45
ENSLAFG00000027379-ENSLAFT00000028967 160717800 160724200 160725200 17.91 9.45
ENSLAFG00000016902-ENSLAFT00000016904 160797800 160805000 160813900 15.30 4.24
ENSLAFG00000013021-ENSLAFT00000013032 161077800 161090200 161091600 17.00 3.31
ENSLAFG00000013021-ENSLAFT00000029323 161117800 161118700 161119800 17.65 5.36
ENSLAFG00000032063-ENSLAFT00000026674 161297800 161299400 161300700 16.75 5.65
ENSLAFG00000001667-ENSLAFT00000001667 161637800 161647400 161648700 16.81 8.06
ENSLAFG00000005046-ENSLAFT00000005045 162537800 162541500 162543300 19.22 11.51
ENSLAFG00000001907-ENSLAFT00000001907 162697800 162697800 162703000 16.32 3.78
ENSLAFG00000010380-ENSLAFT00000027181 456110 472900 473900 17.01 9.29
ENSLAFG00000010380-ENSLAFT00000010379 456110 472900 473900 17.01 9.29
ENSLAFG00000005631-ENSLAFT00000032001 5036110 5050500 5051500 16.86 5.00
ENSLAFG00000010979-ENSLAFT00000010980 7416110 7419700 7420800 17.09 8.42
ENSLAFG00000010979-ENSLAFT00000030508 7416110 7419700 7420800 17.09 8.42
ENSLAFG00000003216-ENSLAFT00000030572 11876110 11876100 11879100 16.83 9.35
ENSLAFG00000003216-ENSLAFT00000003217 11876110 11876100 11879100 16.83 9.35
ENSLAFG00000029736-ENSLAFT00000028642 13956110 13957300 13958300 16.09 9.28
ENSLAFG00000010482-ENSLAFT00000010481 19096110 19102600 19103600 15.89 6.21
ENSLAFG00000008418-ENSLAFT00000008421 19636110 19643900 19645900 16.82 9.83
ENSLAFG00000030318-ENSLAFT00000031568 20336110 20352300 20354300 16.61 0.94
ENSLAFG00000026935-ENSLAFT00000034900 23436110 23453100 23454100 16.45 8.22
ENSLAFG00000003194-ENSLAFT00000003195 25856110 25866900 25867900 16.89 9.43
ENSLAFG00000015015-ENSLAFT00000031644 26416110 26418000 26419700 16.46 8.53
ENSLAFG00000014649-ENSLAFT00000014649 34096110 34105500 34106500 16.42 7.98
ENSLAFG00000007383-ENSLAFT00000007382 35436110 35452500 35453500 16.26 5.00
ENSLAFG00000007383-ENSLAFT00000035606 35436110 35452500 35453500 16.26 5.00
ENSLAFG00000032092-ENSLAFT00000030381 36956110 36959100 36960100 16.45 2.78
ENSLAFG00000032092-ENSLAFT00000033474 36956110 36959100 36960100 16.45 2.78
ENSLAFG00000010953-ENSLAFT00000010952 38276110 38276400 38277400 17.26 6.77
ENSLAFG00000025974-ENSLAFT00000032062 38416110 38416200 38420900 17.76 8.96
ENSLAFG00000026112-ENSLAFT00000007506 38476110 38484100 38491200 15.06 0.50
ENSLAFG00000028939-ENSLAFT00000027280 38696110 38705400 38707600 16.77 9.90
ENSLAFG00000011831-ENSLAFT00000011831 39616110 39623700 39631800 16.35 0.86
ENSLAFG00000004347-ENSLAFT00000004344 39616110 39623700 39631800 16.35 0.86
ENSLAFG00000028755-ENSLAFT00000036468 39716110 39721100 39728800 17.95 6.99
ENSLAFG00000030333-ENSLAFT00000036223 39796110 39807800 39809500 19.75 11.78
ENSLAFG00000031768-ENSLAFT00000028310 41056110 41071900 41076000 15.05 6.12
ENSLAFG00000026350-ENSLAFT00000032325 41516110 41521300 41522300 15.85 7.66
ENSLAFG00000000327-ENSLAFT00000028469 41996110 41997400 41998600 16.51 7.13
ENSLAFG00000010669-ENSLAFT00000010665 42816110 42821300 42823800 17.68 10.61
ENSLAFG00000026524-ENSLAFT00000032470 46256110 46256100 46257100 16.94 10.32
ENSLAFG00000011464-ENSLAFT00000022811 46416110 46420400 46426000 16.20 7.23
ENSLAFG00000007284-ENSLAFT00000007284 46976110 46981200 46982200 16.55 5.78
ENSLAFG00000002561-ENSLAFT00000002562 48376110 48376100 48377600 17.62 8.64
ENSLAFG00000008453-ENSLAFT00000027519 48676110 48677800 48678900 16.65 6.12
ENSLAFG00000008453-ENSLAFT00000008455 48676110 48677800 48678900 16.65 6.12
ENSLAFG00000005356-ENSLAFT00000005357 48816110 48832100 48833300 16.24 1.93
ENSLAFG00000005356-ENSLAFT00000033990 48816110 48832100 48833300 16.24 1.93
ENSLAFG00000005356-ENSLAFT00000005357 48836110 48839100 48840400 17.02 10.96
ENSLAFG00000005356-ENSLAFT00000033990 48836110 48839100 48840400 17.02 10.96
ENSLAFG00000005686-ENSLAFT00000005685 49176110 49180700 49181700 16.64 2.99
ENSLAFG00000031878-ENSLAFT00000036266 51416110 51430100 51431100 16.70 4.93
ENSLAFG00000007014-ENSLAFT00000007022 51516110 51521800 51523400 15.98 10.30
ENSLAFG00000007014-ENSLAFT00000037512 51516110 51521800 51523400 15.98 10.30
ENSLAFG00000004882-ENSLAFT00000004883 51596110 51602500 51603500 16.86 9.95
ENSLAFG00000004882-ENSLAFT00000004883 51616110 51625000 51626000 16.82 10.43
ENSLAFG00000004882-ENSLAFT00000004883 51656110 51665200 51666200 16.57 4.56
ENSLAFG00000004882-ENSLAFT00000004883 51676110 51683000 51685100 16.18 9.02
ENSLAFG00000003682-ENSLAFT00000003684 52476110 52494600 52495700 16.59 9.28
ENSLAFG00000031965-ENSLAFT00000030737 52636110 52646600 52647600 16.84 9.38
ENSLAFG00000017068-ENSLAFT00000017067 58436110 58436600 58437600 17.36 1.43
ENSLAFG00000002256-ENSLAFT00000002260 60916110 60929400 60930500 16.52 6.97
ENSLAFG00000006160-ENSLAFT00000006161 66316110 66329400 66330400 17.20 10.05
ENSLAFG00000006160-ENSLAFT00000034059 66316110 66329400 66330400 17.20 10.05
ENSLAFG00000017676-ENSLAFT00000017676 69136110 69150100 69152000 16.15 0.06
ENSLAFG00000017028-ENSLAFT00000017031 69936110 69950500 69951500 16.83 5.59
ENSLAFG00000016463-ENSLAFT00000016463 70556110 70561200 70562200 16.74 9.17
ENSLAFG00000016463-ENSLAFT00000035532 70556110 70561200 70562200 16.74 9.17
ENSLAFG00000005533-ENSLAFT00000005534 78916110 78934000 78935000 17.23 9.55
ENSLAFG00000029841-ENSLAFT00000026186 79956110 79966700 79967700 17.45 7.70
ENSLAFG00000029841-ENSLAFT00000026186 79976110 79979400 79980400 16.51 5.24
ENSLAFG00000031489-ENSLAFT00000032274 79996110 79996400 79997400 16.50 9.97
ENSLAFG00000031489-ENSLAFT00000032813 79996110 79996400 79997400 16.50 9.97
ENSLAFG00000015107-ENSLAFT00000015112 80436110 80443000 80444000 17.16 10.36
ENSLAFG00000009270-ENSLAFT00000009270 81296110 81300100 81301100 16.66 10.52
ENSLAFG00000026310-ENSLAFT00000029428 82116110 82117300 82126100 16.03 2.00
ENSLAFG00000030442-ENSLAFT00000032312 82236110 82237200 82244600 16.92 0.60
ENSLAFG00000029259-ENSLAFT00000037398 82356110 82367600 82376000 16.68 8.94
ENSLAFG00000029020-ENSLAFT00000030842 82416110 82420800 82421800 16.43 4.56
ENSLAFG00000030663-ENSLAFT00000000096 83396110 83406800 83408100 17.47 1.03
ENSLAFG00000017479-ENSLAFT00000017484 3555696 3567700 3569700 16.68 10.06
ENSLAFG00000005500-ENSLAFT00000005499 4815696 4819300 4820300 16.85 9.90
ENSLAFG00000016406-ENSLAFT00000031207 5255696 5262500 5263500 15.88 7.97
ENSLAFG00000016406-ENSLAFT00000016406 5255696 5262500 5263500 15.88 7.97
ENSLAFG00000016177-ENSLAFT00000016179 7115696 7118500 7120200 17.10 11.11
ENSLAFG00000006004-ENSLAFT00000006004 13735696 13749400 13750400 16.62 10.75
ENSLAFG00000006009-ENSLAFT00000028311 13755696 13766300 13767300 16.28 7.80
ENSLAFG00000006009-ENSLAFT00000006011 13755696 13766300 13767300 16.28 7.80
ENSLAFG00000026429-ENSLAFT00000030488 14755696 14762700 14766700 17.80 6.69
ENSLAFG00000026429-ENSLAFT00000031868 14755696 14762700 14766700 17.80 6.69
ENSLAFG00000026429-ENSLAFT00000028425 14755696 14762700 14766700 17.80 6.69
ENSLAFG00000014436-ENSLAFT00000014439 14875696 14881500 14882500 16.51 10.17
ENSLAFG00000020833-ENSLAFT00000020791 14955696 14960000 14964900 15.17 3.88
ENSLAFG00000018200-ENSLAFT00000018202 15615696 15619400 15620400 16.71 4.37
ENSLAFG00000018216-ENSLAFT00000018213 15655696 15663400 15664400 17.83 8.01
ENSLAFG00000007691-ENSLAFT00000029073 16275696 16285400 16286900 16.44 0.25
ENSLAFG00000017848-ENSLAFT00000017849 19935696 19952200 19954500 17.59 7.46
ENSLAFG00000015530-ENSLAFT00000015533 23355696 23374400 23375600 16.73 10.33
ENSLAFG00000012688-ENSLAFT00000012698 38115696 38118500 38119500 16.25 8.22
ENSLAFG00000008012-ENSLAFT00000008011 39595696 39609800 39611800 16.77 10.38
ENSLAFG00000023370-ENSLAFT00000023087 44575696 44583900 44585400 16.13 2.08
ENSLAFG00000023370-ENSLAFT00000023087 44635696 44647400 44652900 16.88 5.90
ENSLAFG00000013650-ENSLAFT00000013649 47355696 47357800 47358800 17.22 9.74
ENSLAFG00000000738-ENSLAFT00000000738 47775696 47791400 47792400 17.60 3.54
ENSLAFG00000008965-ENSLAFT00000008963 47855696 47861300 47862300 18.05 8.93
ENSLAFG00000008965-ENSLAFT00000033738 47855696 47861300 47862300 18.05 8.93
ENSLAFG00000008965-ENSLAFT00000031937 47855696 47861300 47862300 18.05 8.93
ENSLAFG00000006902-ENSLAFT00000026942 48795696 48797700 48798900 15.27 8.33
ENSLAFG00000016907-ENSLAFT00000016906 51415696 51434000 51435100 17.77 7.18
ENSLAFG00000008755-ENSLAFT00000008756 55515696 55515900 55516900 15.65 9.68
ENSLAFG00000005261-ENSLAFT00000005260 67375696 67375800 67377200 15.70 8.69
ENSLAFG00000018445-ENSLAFT00000018445 69695696 69712600 69714500 17.00 11.04
ENSLAFG00000021929-ENSLAFT00000022439 73555696 73563700 73564700 16.79 6.98
ENSLAFG00000002795-ENSLAFT00000002794 75475696 75478100 75479300 15.76 9.17
ENSLAFG00000012040-ENSLAFT00000012044 78995696 79006200 79014300 18.75 8.07
ENSLAFG00000012040-ENSLAFT00000033410 78995696 79006200 79014300 18.75 8.07
ENSLAFG00000005331-ENSLAFT00000005334 82995696 83014500 83015600 17.14 10.81
ENSLAFG00000005331-ENSLAFT00000009103 83235696 83236600 83241000 17.30 9.03
ENSLAFG00000005331-ENSLAFT00000005334 83235696 83236600 83241000 17.30 9.03
ENSLAFG00000027017-ENSLAFT00000025529 83295696 83301900 83306400 15.40 6.49
ENSLAFG00000005331-ENSLAFT00000009103 83315696 83322700 83323700 15.40 1.73
ENSLAFG00000005331-ENSLAFT00000005334 83315696 83322700 83323700 15.40 1.73
ENSLAFG00000001757-ENSLAFT00000033673 88615696 88621400 88622600 16.78 9.89
ENSLAFG00000001757-ENSLAFT00000001757 88615696 88621400 88622600 16.78 9.89
ENSLAFG00000021863-ENSLAFT00000036646 89835696 89837500 89838800 16.97 10.90
ENSLAFG00000021863-ENSLAFT00000021766 89835696 89837500 89838800 16.97 10.90
ENSLAFG00000003384-ENSLAFT00000003388 90415696 90424900 90426000 16.81 7.99
ENSLAFG00000026593-ENSLAFT00000030245 90755696 90774100 90775100 17.38 6.74
ENSLAFG00000017488-ENSLAFT00000017487 91935696 91939500 91940500 16.73 6.53
ENSLAFG00000008841-ENSLAFT00000008841 92235696 92246200 92247200 16.27 4.99
ENSLAFG00000029590-ENSLAFT00000035443 93415696 93415700 93416700 16.44 6.73
ENSLAFG00000005320-ENSLAFT00000005322 93575696 93589100 93590100 16.96 8.01
ENSLAFG00000002858-ENSLAFT00000027543 94595696 94611100 94612100 17.23 6.03
ENSLAFG00000002858-ENSLAFT00000035849 94595696 94611100 94612100 17.23 6.03
ENSLAFG00000002858-ENSLAFT00000002860 94595696 94611100 94612100 17.23 6.03
ENSLAFG00000016692-ENSLAFT00000016706 98035696 98052000 98053200 16.83 8.87
ENSLAFG00000007766-ENSLAFT00000007766 103215696 103217800 103219300 16.76 10.25
ENSLAFG00000022699-ENSLAFT00000022959 103695696 103707800 103708800 17.56 3.42
ENSLAFG00000014260-ENSLAFT00000014262 114915696 114924400 114925400 17.02 2.35
ENSLAFG00000025948-ENSLAFT00000036653 115135696 115154400 115155400 17.08 9.63
ENSLAFG00000013328-ENSLAFT00000013329 115175696 115188000 115189000 17.07 6.75
ENSLAFG00000013328-ENSLAFT00000037276 115175696 115188000 115189000 17.07 6.75
ENSLAFG00000005526-ENSLAFT00000005524 115935696 115948600 115949800 15.54 6.30
ENSLAFG00000018030-ENSLAFT00000018029 116555696 116568400 116569400 16.36 7.94
ENSLAFG00000030262-ENSLAFT00000036788 116615696 116618800 116619800 17.00 6.79
ENSLAFG00000030262-ENSLAFT00000026711 116615696 116618800 116619800 17.00 6.79
ENSLAFG00000020958-ENSLAFT00000021673 118095696 118099000 118100000 17.17 9.00
ENSLAFG00000003135-ENSLAFT00000003134 118955696 118960900 118961900 17.32 10.90
ENSLAFG00000008410-ENSLAFT00000008410 120435696 120452300 120453300 16.21 8.09
ENSLAFG00000000670-ENSLAFT00000000672 121075696 121080600 121085900 17.21 3.88
ENSLAFG00000000670-ENSLAFT00000032857 121075696 121080600 121085900 17.21 3.88
ENSLAFG00000009697-ENSLAFT00000009694 123855696 123870000 123871000 17.78 3.32
ENSLAFG00000010375-ENSLAFT00000010378 124135696 124144600 124146100 17.15 5.66
ENSLAFG00000014926-ENSLAFT00000014922 124875696 124885200 124887200 16.87 10.20
ENSLAFG00000013986-ENSLAFT00000013988 124895696 124896100 124897100 16.20 9.96
ENSLAFG00000013759-ENSLAFT00000013759 125815696 125833700 125835000 17.47 6.56
ENSLAFG00000013759-ENSLAFT00000013759 125835696 125854200 125855200 17.77 10.66
ENSLAFG00000009098-ENSLAFT00000009098 125955696 125964200 125965500 16.88 9.43
ENSLAFG00000011516-ENSLAFT00000011517 126775696 126783400 126784500 16.84 9.32
ENSLAFG00000011516-ENSLAFT00000036309 126795696 126807600 126808600 17.08 9.40
ENSLAFG00000011516-ENSLAFT00000011517 126795696 126807600 126808600 17.08 9.40
ENSLAFG00000010201-ENSLAFT00000010199 3026353 3031000 3032100 16.58 9.58
ENSLAFG00000010209-ENSLAFT00000010210 3046353 3059100 3060100 17.32 10.86
ENSLAFG00000007377-ENSLAFT00000007377 3446353 3463700 3464800 17.27 4.04
ENSLAFG00000017067-ENSLAFT00000017075 4126353 4135600 4136600 16.89 9.89
ENSLAFG00000017095-ENSLAFT00000033568 4146353 4158200 4160100 17.10 10.57
ENSLAFG00000017095-ENSLAFT00000017103 4146353 4158200 4160100 17.10 10.57
ENSLAFG00000017301-ENSLAFT00000017298 4346353 4348900 4349900 17.40 10.56
ENSLAFG00000015131-ENSLAFT00000015127 4526353 4532300 4533400 16.26 1.73
ENSLAFG00000012990-ENSLAFT00000026612 7766353 7770300 7771500 17.77 3.62
ENSLAFG00000012990-ENSLAFT00000012989 7766353 7770300 7771500 17.77 3.62
ENSLAFG00000012999-ENSLAFT00000030022 7906353 7913800 7915100 17.13 6.82
ENSLAFG00000012999-ENSLAFT00000013000 7906353 7913800 7915100 17.13 6.82
ENSLAFG00000008736-ENSLAFT00000008738 8746353 8752800 8753800 17.37 11.28
ENSLAFG00000025546-ENSLAFT00000031571 8846353 8846400 8847400 16.88 4.64
ENSLAFG00000012349-ENSLAFT00000012351 17966353 17980200 17981200 15.65 8.20
ENSLAFG00000028590-ENSLAFT00000031095 19026353 19044700 19045700 17.31 6.49
ENSLAFG00000025234-ENSLAFT00000023164 21426353 21439000 21440000 16.04 9.45
ENSLAFG00000010573-ENSLAFT00000010573 21486353 21503000 21504000 16.38 4.78
ENSLAFG00000000062-ENSLAFT00000000060 24466353 24483400 24484400 17.62 4.29
ENSLAFG00000000062-ENSLAFT00000025304 24466353 24483400 24484400 17.62 4.29
ENSLAFG00000013799-ENSLAFT00000013802 37246353 37248700 37250000 16.80 10.54
ENSLAFG00000015414-ENSLAFT00000015414 37566353 37570100 37575500 17.09 10.32
ENSLAFG00000004274-ENSLAFT00000004274 39286353 39294000 39295400 16.34 8.77
ENSLAFG00000004278-ENSLAFT00000004279 39406353 39420400 39421600 16.49 9.28
ENSLAFG00000014433-ENSLAFT00000014433 39886353 39893000 39894000 16.73 8.17
ENSLAFG00000014433-ENSLAFT00000037529 39886353 39893000 39894000 16.73 8.17
ENSLAFG00000018284-ENSLAFT00000018285 42886353 42892200 42894700 16.32 10.04
ENSLAFG00000027610-ENSLAFT00000028320 44266353 44284200 44285900 17.35 0.07
ENSLAFG00000013972-ENSLAFT00000013978 46406353 46423000 46424100 17.73 7.85
ENSLAFG00000021577-ENSLAFT00000022919 47486353 47503100 47504100 16.58 7.31
ENSLAFG00000031605-ENSLAFT00000029788 56506353 56514200 56515200 16.84 1.70
ENSLAFG00000025909-ENSLAFT00000030862 57826353 57834100 57835300 16.94 8.08
ENSLAFG00000018561-ENSLAFT00000018561 58026353 58037300 58038400 17.50 3.97
ENSLAFG00000018561-ENSLAFT00000036495 58026353 58037300 58038400 17.50 3.97
ENSLAFG00000009503-ENSLAFT00000032591 58126353 58126600 58127600 16.05 8.40
ENSLAFG00000010825-ENSLAFT00000010829 59686353 59696700 59697700 16.97 7.95
ENSLAFG00000008436-ENSLAFT00000008436 60206353 60211600 60212700 17.02 10.77
ENSLAFG00000030128-ENSLAFT00000026730 61106353 61109000 61110000 17.13 10.77
ENSLAFG00000018122-ENSLAFT00000018123 61106353 61109000 61110000 17.13 10.77
ENSLAFG00000001607-ENSLAFT00000001606 61626353 61641500 61642700 17.29 10.44
ENSLAFG00000002876-ENSLAFT00000002877 61626353 61641500 61642700 17.29 10.44
ENSLAFG00000032632-ENSLAFT00000036456 62086353 62086400 62087400 17.23 10.25
ENSLAFG00000007694-ENSLAFT00000007699 62946353 62953900 62955300 16.61 10.78
ENSLAFG00000012235-ENSLAFT00000012237 64006353 64016600 64017600 16.38 9.05
ENSLAFG00000008167-ENSLAFT00000008166 64466353 64469200 64474300 17.13 3.17
ENSLAFG00000008172-ENSLAFT00000008172 64526353 64531600 64532600 16.92 8.73
ENSLAFG00000008172-ENSLAFT00000008172 64546353 64555700 64556700 16.12 10.24
ENSLAFG00000008172-ENSLAFT00000008172 64586353 64593200 64594500 17.24 11.07
ENSLAFG00000001885-ENSLAFT00000027429 69106353 69114100 69115100 16.33 8.76
ENSLAFG00000002998-ENSLAFT00000002999 76626353 76628100 76635100 16.02 2.73
ENSLAFG00000003001-ENSLAFT00000034141 76846353 76856800 76857800 16.45 5.78
ENSLAFG00000003001-ENSLAFT00000003005 76846353 76856800 76857800 16.45 5.78
ENSLAFG00000002905-ENSLAFT00000002905 78466353 78470600 78472800 16.52 9.03
ENSLAFG00000015189-ENSLAFT00000015191 79686353 79702300 79703300 17.14 9.72
ENSLAFG00000004883-ENSLAFT00000030503 80046353 80064200 80065200 16.79 0.77
ENSLAFG00000004883-ENSLAFT00000033739 80046353 80064200 80065200 16.79 0.77
ENSLAFG00000022669-ENSLAFT00000021795 80686353 80695100 80696100 16.18 5.58
ENSLAFG00000013669-ENSLAFT00000032391 81146353 81157800 81158800 17.07 8.41
ENSLAFG00000015024-ENSLAFT00000015023 81966353 81976400 81977400 17.18 8.40
ENSLAFG00000015024-ENSLAFT00000026076 81966353 81976400 81977400 17.18 8.40
ENSLAFG00000014799-ENSLAFT00000014801 82186353 82194800 82196100 17.16 9.66
ENSLAFG00000021599-ENSLAFT00000022960 82766353 82768500 82769500 18.02 10.96
ENSLAFG00000013632-ENSLAFT00000034451 83106353 83107900 83108900 16.95 9.91
ENSLAFG00000013632-ENSLAFT00000013640 83106353 83107900 83108900 16.95 9.91
ENSLAFG00000005321-ENSLAFT00000005320 83446353 83461300 83464100 17.39 11.16
ENSLAFG00000026093-ENSLAFT00000027129 84366353 84375700 84376700 17.25 2.55
ENSLAFG00000009527-ENSLAFT00000009527 84446353 84458600 84459600 16.77 7.17
ENSLAFG00000014215-ENSLAFT00000014222 84626353 84641900 84642900 17.39 8.73
ENSLAFG00000014215-ENSLAFT00000027571 84626353 84641900 84642900 17.39 8.73
ENSLAFG00000007023-ENSLAFT00000032032 85246353 85246500 85248300 17.16 9.00
ENSLAFG00000023407-ENSLAFT00000024192 86026353 86043000 86044100 17.59 10.79
ENSLAFG00000004885-ENSLAFT00000004886 87866353 87883700 87884700 16.60 2.41
ENSLAFG00000004885-ENSLAFT00000028019 87866353 87883700 87884700 16.60 2.41
ENSLAFG00000000543-ENSLAFT00000000542 88146353 88151400 88152400 16.36 9.47
ENSLAFG00000000543-ENSLAFT00000025749 88146353 88151400 88152400 16.36 9.47
ENSLAFG00000013235-ENSLAFT00000026004 88166353 88172300 88173300 18.49 1.39
ENSLAFG00000013235-ENSLAFT00000013235 88166353 88172300 88173300 18.49 1.39
ENSLAFG00000008883-ENSLAFT00000008884 91366353 91379800 91380800 17.35 9.08
ENSLAFG00000008883-ENSLAFT00000031624 91366353 91379800 91380800 17.35 9.08
ENSLAFG00000031455-ENSLAFT00000032632 92826353 92843000 92846300 16.83 4.09
ENSLAFG00000022951-ENSLAFT00000022416 92906353 92925300 92926300 16.68 0.64
ENSLAFG00000026667-ENSLAFT00000026796 93346353 93352800 93353800 17.01 9.63
ENSLAFG00000027091-ENSLAFT00000026084 93486353 93491400 93499600 13.82 0.05
ENSLAFG00000027344-ENSLAFT00000034695 93546353 93551000 93560600 15.07 5.46
ENSLAFG00000030344-ENSLAFT00000033557 94266353 94275600 94282700 15.16 8.27
ENSLAFG00000029242-ENSLAFT00000027619 94266353 94275600 94282700 15.16 8.27
ENSLAFG00000003901-ENSLAFT00000003901 7034433 7041100 7042600 17.78 8.67
ENSLAFG00000023101-ENSLAFT00000021437 8134433 8135600 8136800 16.68 0.80
ENSLAFG00000010566-ENSLAFT00000010567 20914433 20914400 20922900 14.12 8.38
ENSLAFG00000032061-ENSLAFT00000033865 29494433 29494400 29502800 18.17 2.82
ENSLAFG00000015027-ENSLAFT00000027936 37694433 37698300 37706300 13.05 7.09
ENSLAFG00000015027-ENSLAFT00000015029 37694433 37698300 37706300 13.05 7.09
ENSLAFG00000018161-ENSLAFT00000018163 45854433 45868200 45871800 12.48 7.94
ENSLAFG00000002638-ENSLAFT00000027121 117734433 117746300 117754300 13.76 7.49
ENSLAFG00000002638-ENSLAFT00000030843 117734433 117746300 117754300 13.76 7.49
ENSLAFG00000002638-ENSLAFT00000002640 117734433 117746300 117754300 13.76 7.49
ENSLAFG00000028158-ENSLAFT00000033632 119454433 119457300 119463500 17.23 6.73
