# Supplementary material for: Excess of genomic defects in a woolly mammoth on Wrangel island
Source: PLoS Genet. 2017 Mar 2;13(3):e1006601. doi: 10.1371/journal.pgen.1006601 (PMC5333797; doi:10.1371/journal.pgen.1006601)
Supplement: S1 Data — (ZIP) [file pgen.1006601.s019.zip › SuppFiles/ExonMissingFiltered.Oimyakon.GO.txt]

Annotation Cluster 1	Enrichment Score: 4.646132219943741
Category	Term	Count	%	PValue	Genes	List Total	Pop Hits	Pop Total	Fold Enrichment	Bonferroni	Benjamini	FDR
UP_KEYWORDS	Cell junction	63	5.785123966942149	1.9530933095253376E-7	ENSMUSG00000027699, ENSMUSG00000055333, ENSMUSG00000021071, ENSMUSG00000036273, ENSMUSG00000026253, ENSMUSG00000025892, ENSMUSG00000028059, ENSMUSG00000035764, ENSMUSG00000043051, ENSMUSG00000032087, ENSMUSG00000038453, ENSMUSG00000041263, ENSMUSG00000025389, ENSMUSG00000039230, ENSMUSG00000009394, ENSMUSG00000003378, ENSMUSG00000046447, ENSMUSG00000058446, ENSMUSG00000025314, ENSMUSG00000041189,…	1087	652	22768	2.0238964674541853	7.06994853747478E-5	1.414029696533703E-5	2.684585507450876E-4
GOTERM_CC_DIRECT	GO:0030054~cell junction	69	6.336088154269973	4.285582776887629E-7	ENSMUSG00000027699, ENSMUSG00000055333, ENSMUSG00000021071, ENSMUSG00000036273, ENSMUSG00000026253, ENSMUSG00000025892, ENSMUSG00000028059, ENSMUSG00000035764, ENSMUSG00000043051, ENSMUSG00000032087, ENSMUSG00000038453, ENSMUSG00000041263, ENSMUSG00000025389, ENSMUSG00000039230, ENSMUSG00000009394, ENSMUSG00000003378, ENSMUSG00000046447, ENSMUSG00000037570, ENSMUSG00000025314, ENSMUSG00000058446,…	1004	713	19725	1.9012659041254334	2.6267177621430715E-4	1.313445137978153E-4	6.348028905311942E-4
GOTERM_CC_DIRECT	GO:0014069~postsynaptic density	33	3.0303030303030303	5.451425263070094E-7	ENSMUSG00000009681, ENSMUSG00000025892, ENSMUSG00000038738, ENSMUSG00000028059, ENSMUSG00000035764, ENSMUSG00000024617, ENSMUSG00000043051, ENSMUSG00000028284, ENSMUSG00000038453, ENSMUSG00000041263, ENSMUSG00000009394, ENSMUSG00000003378, ENSMUSG00000046447, ENSMUSG00000057897, ENSMUSG00000061601, ENSMUSG00000032479, ENSMUSG00000000142, ENSMUSG00000030102, ENSMUSG00000058589, ENSMUSG00000030209,…	1004	239	19725	2.712684825551351	3.341166303364451E-4	1.1138461618420692E-4	8.074929149559651E-4
UP_KEYWORDS	Synapse	39	3.581267217630854	2.868665797560621E-6	ENSMUSG00000009681, ENSMUSG00000045589, ENSMUSG00000021071, ENSMUSG00000036273, ENSMUSG00000026253, ENSMUSG00000025892, ENSMUSG00000038738, ENSMUSG00000035764, ENSMUSG00000024617, ENSMUSG00000043051, ENSMUSG00000032087, ENSMUSG00000038453, ENSMUSG00000041263, ENSMUSG00000039683, ENSMUSG00000009394, ENSMUSG00000035390, ENSMUSG00000027849, ENSMUSG00000003378, ENSMUSG00000046447, ENSMUSG00000061601,…	1087	354	22768	2.3075795612243306	0.0010379194967771177	1.0384045902800398E-4	0.003943000260253626
GOTERM_CC_DIRECT	GO:0045202~synapse	47	4.315886134067952	9.188225611755991E-5	ENSMUSG00000003575, ENSMUSG00000009681, ENSMUSG00000045589, ENSMUSG00000021071, ENSMUSG00000036273, ENSMUSG00000026253, ENSMUSG00000028051, ENSMUSG00000025892, ENSMUSG00000038738, ENSMUSG00000035764, ENSMUSG00000024617, ENSMUSG00000043051, ENSMUSG00000032087, ENSMUSG00000038453, ENSMUSG00000041263, ENSMUSG00000039683, ENSMUSG00000035390, ENSMUSG00000009394, ENSMUSG00000027849, ENSMUSG00000003378,…	1004	504	19725	1.8321060994118763	0.05476944787200311	0.007016072970433607	0.1360148654586002
UP_KEYWORDS	Postsynaptic cell membrane	18	1.6528925619834711	0.004084344048060273	ENSMUSG00000009681, ENSMUSG00000041189, ENSMUSG00000026253, ENSMUSG00000025892, ENSMUSG00000038738, ENSMUSG00000058589, ENSMUSG00000030209, ENSMUSG00000035764, ENSMUSG00000043051, ENSMUSG00000020827, ENSMUSG00000038453, ENSMUSG00000056073, ENSMUSG00000026425, ENSMUSG00000041263, ENSMUSG00000003378, ENSMUSG00000032826, ENSMUSG00000037653, ENSMUSG00000046447	1087	174	22768	2.1667988452875675	0.7727171972999716	0.03925107440744646	5.470248410155509
GOTERM_CC_DIRECT	GO:0045211~postsynaptic membrane	18	1.6528925619834711	0.06106573567889882	ENSMUSG00000009681, ENSMUSG00000041189, ENSMUSG00000026253, ENSMUSG00000025892, ENSMUSG00000038738, ENSMUSG00000058589, ENSMUSG00000030209, ENSMUSG00000035764, ENSMUSG00000043051, ENSMUSG00000020827, ENSMUSG00000038453, ENSMUSG00000056073, ENSMUSG00000026425, ENSMUSG00000041263, ENSMUSG00000003378, ENSMUSG00000032826, ENSMUSG00000037653, ENSMUSG00000046447	1004	222	19725	1.5929525142672556	1.0	0.4982896739341448	60.67606943224189
Annotation Cluster 2	Enrichment Score: 4.202437571481546
Category	Term	Count	%	PValue	Genes	List Total	Pop Hits	Pop Total	Fold Enrichment	Bonferroni	Benjamini	FDR
UP_SEQ_FEATURE	chain:PHD finger protein 11	5	0.4591368227731864	3.444585646634837E-5	ENSMUSG00000068245, ENSMUSG00000044703, ENSMUSG00000091144, ENSMUSG00000090881, ENSMUSG00000091649	935	5	18012	19.26417112299465	0.08899973696718921	0.01541529778271733	0.06129545897920474
UP_SEQ_FEATURE	chain:PHD finger protein 11-like	5	0.4591368227731864	3.444585646634837E-5	ENSMUSG00000068245, ENSMUSG00000044703, ENSMUSG00000091144, ENSMUSG00000090881, ENSMUSG00000091649	935	5	18012	19.26417112299465	0.08899973696718921	0.01541529778271733	0.06129545897920474
UP_SEQ_FEATURE	zinc finger region:PHD-type; degenerate	5	0.4591368227731864	9.907565155445311E-5	ENSMUSG00000068245, ENSMUSG00000044703, ENSMUSG00000091144, ENSMUSG00000090881, ENSMUSG00000091649	935	6	18012	16.053475935828875	0.23517787995552242	0.02935086665138187	0.17620673820405441
UP_SEQ_FEATURE	zinc finger region:PHD-type; atypical	6	0.5509641873278237	1.3182834559084016E-4	ENSMUSG00000068245, ENSMUSG00000044703, ENSMUSG00000091144, ENSMUSG00000090881, ENSMUSG00000045215, ENSMUSG00000091649	935	11	18012	10.507729703451629	0.3000532502611105	0.03191163603589264	0.23439315391776683
Annotation Cluster 3	Enrichment Score: 3.416933288758057
Category	Term	Count	%	PValue	Genes	List Total	Pop Hits	Pop Total	Fold Enrichment	Bonferroni	Benjamini	FDR
GOTERM_CC_DIRECT	GO:0043025~neuronal cell body	50	4.591368227731864	4.833871122700894E-5	ENSMUSG00000003575, ENSMUSG00000036273, ENSMUSG00000030357, ENSMUSG00000028051, ENSMUSG00000054477, ENSMUSG00000013629, ENSMUSG00000025892, ENSMUSG00000030110, ENSMUSG00000025401, ENSMUSG00000028059, ENSMUSG00000036432, ENSMUSG00000028800, ENSMUSG00000038453, ENSMUSG00000003378, ENSMUSG00000046447, ENSMUSG00000028945, ENSMUSG00000040249, ENSMUSG00000028680, ENSMUSG00000002997, ENSMUSG00000032338,…	1004	534	19725	1.8395519047405882	0.029197612851263766	0.0049265489165742915	0.07157813540717983
GOTERM_CC_DIRECT	GO:0030424~axon	36	3.3057851239669422	3.042636554008877E-4	ENSMUSG00000056121, ENSMUSG00000021609, ENSMUSG00000024381, ENSMUSG00000036273, ENSMUSG00000028051, ENSMUSG00000030110, ENSMUSG00000005610, ENSMUSG00000024617, ENSMUSG00000043051, ENSMUSG00000038453, ENSMUSG00000038216, ENSMUSG00000003378, ENSMUSG00000029231, ENSMUSG00000028785, ENSMUSG00000061601, ENSMUSG00000030536, ENSMUSG00000025743, ENSMUSG00000027680, ENSMUSG00000032338, ENSMUSG00000020900,…	1004	369	19725	1.9167233505004373	0.17017629235194165	0.016815380090018928	0.4497467175279657
GOTERM_CC_DIRECT	GO:0030425~dendrite	40	3.6730945821854912	0.003816409671936652	ENSMUSG00000003575, ENSMUSG00000020866, ENSMUSG00000021071, ENSMUSG00000036273, ENSMUSG00000028051, ENSMUSG00000025892, ENSMUSG00000030110, ENSMUSG00000022843, ENSMUSG00000038738, ENSMUSG00000040481, ENSMUSG00000024617, ENSMUSG00000021536, ENSMUSG00000022245, ENSMUSG00000038453, ENSMUSG00000038216, ENSMUSG00000003378, ENSMUSG00000046447, ENSMUSG00000028945, ENSMUSG00000057897, ENSMUSG00000061601,…	1004	490	19725	1.6037889259289373	0.90405063617158	0.10106314466847843	5.506483950663144
Annotation Cluster 4	Enrichment Score: 3.4100620496698197
Category	Term	Count	%	PValue	Genes	List Total	Pop Hits	Pop Total	Fold Enrichment	Bonferroni	Benjamini	FDR
UP_KEYWORDS	Metal-binding	218	20.018365472910926	2.3545269060140456E-6	ENSMUSG00000043432, ENSMUSG00000038797, ENSMUSG00000029780, ENSMUSG00000072889, ENSMUSG00000079162, ENSMUSG00000036432, ENSMUSG00000026196, ENSMUSG00000035576, ENSMUSG00000022129, ENSMUSG00000053693, ENSMUSG00000034040, ENSMUSG00000000276, ENSMUSG00000004815, ENSMUSG00000049439, ENSMUSG00000025880, ENSMUSG00000059049, ENSMUSG00000039163, ENSMUSG00000085795, ENSMUSG00000043857, ENSMUSG00000021277,…	1087	3400	22768	1.3429904215596082	8.51976605061866E-4	9.469993161181911E-5	0.0032363235302645954
GOTERM_MF_DIRECT	GO:0008270~zinc ion binding	86	7.897153351698806	4.394585865741174E-4	ENSMUSG00000032295, ENSMUSG00000003226, ENSMUSG00000024561, ENSMUSG00000005371, ENSMUSG00000021071, ENSMUSG00000022704, ENSMUSG00000042244, ENSMUSG00000013629, ENSMUSG00000020376, ENSMUSG00000072889, ENSMUSG00000024560, ENSMUSG00000079162, ENSMUSG00000036432, ENSMUSG00000031740, ENSMUSG00000040481, ENSMUSG00000019823, ENSMUSG00000058145, ENSMUSG00000025034, ENSMUSG00000026196, ENSMUSG00000047777,…	930	1114	17488	1.451678539024343	0.3680187825977882	0.10838771694302196	0.6958630749697714
UP_KEYWORDS	Zinc	134	12.304866850321396	4.763942594056828E-4	ENSMUSG00000021071, ENSMUSG00000024561, ENSMUSG00000038797, ENSMUSG00000043432, ENSMUSG00000022704, ENSMUSG00000013629, ENSMUSG00000038248, ENSMUSG00000020376, ENSMUSG00000072889, ENSMUSG00000024560, ENSMUSG00000036432, ENSMUSG00000079162, ENSMUSG00000028059, ENSMUSG00000019823, ENSMUSG00000049577, ENSMUSG00000026196, ENSMUSG00000022129, ENSMUSG00000035576, ENSMUSG00000052253, ENSMUSG00000034621,…	1087	2107	22768	1.3320962367959956	0.15843818772405383	0.007161558493736675	0.6528347947769131
INTERPRO	IPR013083:Zinc finger, RING/FYVE/PHD-type	40	3.6730945821854912	5.907913438332383E-4	ENSMUSG00000021071, ENSMUSG00000037253, ENSMUSG00000028860, ENSMUSG00000091144, ENSMUSG00000032376, ENSMUSG00000035623, ENSMUSG00000020376, ENSMUSG00000072889, ENSMUSG00000024560, ENSMUSG00000036432, ENSMUSG00000079162, ENSMUSG00000070031, ENSMUSG00000040481, ENSMUSG00000025034, ENSMUSG00000005566, ENSMUSG00000026196, ENSMUSG00000047777, ENSMUSG00000005045, ENSMUSG00000090881, ENSMUSG00000021767,…	1042	446	20697	1.7814138040849348	0.6208316930491501	0.06692495692003697	0.9876698852111065
UP_KEYWORDS	Zinc-finger	103	9.45821854912764	9.504203764459781E-4	ENSMUSG00000024561, ENSMUSG00000038797, ENSMUSG00000043432, ENSMUSG00000021071, ENSMUSG00000038248, ENSMUSG00000020376, ENSMUSG00000072889, ENSMUSG00000024560, ENSMUSG00000079162, ENSMUSG00000028059, ENSMUSG00000036432, ENSMUSG00000026196, ENSMUSG00000049577, ENSMUSG00000035576, ENSMUSG00000052253, ENSMUSG00000034621, ENSMUSG00000039238, ENSMUSG00000000276, ENSMUSG00000004815, ENSMUSG00000054191,…	1087	1573	22768	1.3715253551332836	0.29122402603412223	0.012667811637459003	1.2985000147284764
GOTERM_MF_DIRECT	GO:0046872~metal ion binding	206	18.91643709825528	0.012516696103105268	ENSMUSG00000043432, ENSMUSG00000038797, ENSMUSG00000029780, ENSMUSG00000079162, ENSMUSG00000036432, ENSMUSG00000026196, ENSMUSG00000035576, ENSMUSG00000022129, ENSMUSG00000053693, ENSMUSG00000034040, ENSMUSG00000000276, ENSMUSG00000004815, ENSMUSG00000049439, ENSMUSG00000025880, ENSMUSG00000059049, ENSMUSG00000039163, ENSMUSG00000085795, ENSMUSG00000043857, ENSMUSG00000021277, ENSMUSG00000021504,…	930	3352	17488	1.155634254625709	0.999998054322178	0.40903353493212713	18.135138271639494
Annotation Cluster 5	Enrichment Score: 3.097382599125672
Category	Term	Count	%	PValue	Genes	List Total	Pop Hits	Pop Total	Fold Enrichment	Bonferroni	Benjamini	FDR
INTERPRO	IPR020471:Aldo/keto reductase subgroup	12	1.1019283746556474	1.713981548714266E-11	ENSMUSG00000021210, ENSMUSG00000025955, ENSMUSG00000021211, ENSMUSG00000021213, ENSMUSG00000029762, ENSMUSG00000033715, ENSMUSG00000054757, ENSMUSG00000021207, ENSMUSG00000071551, ENSMUSG00000021214, ENSMUSG00000052131, ENSMUSG00000061758	1042	16	20697	14.897072936660269	2.812648536298923E-8	2.812648536298923E-8	2.8787894290616123E-8
PIR_SUPERFAMILY	PIRSF000097:aldo-keto reductase	12	1.1019283746556474	2.2947674374333927E-11	ENSMUSG00000021210, ENSMUSG00000025955, ENSMUSG00000021211, ENSMUSG00000021213, ENSMUSG00000029762, ENSMUSG00000033715, ENSMUSG00000054757, ENSMUSG00000021207, ENSMUSG00000071551, ENSMUSG00000021214, ENSMUSG00000052131, ENSMUSG00000061758	99	16	1814	13.742424242424242	1.9046544341705385E-9	1.9046544341705385E-9	2.4573854062737155E-8
INTERPRO	IPR018170:Aldo/keto reductase, conserved site	12	1.1019283746556474	4.634953517177803E-11	ENSMUSG00000021210, ENSMUSG00000025955, ENSMUSG00000021211, ENSMUSG00000021213, ENSMUSG00000029762, ENSMUSG00000033715, ENSMUSG00000054757, ENSMUSG00000021207, ENSMUSG00000071551, ENSMUSG00000021214, ENSMUSG00000052131, ENSMUSG00000061758	1042	17	20697	14.02077452862143	7.605949348121754E-8	3.802974746225374E-8	7.784806133059874E-8
INTERPRO	IPR023210:NADP-dependent oxidoreductase domain	13	1.1937557392102847	4.752938058090787E-11	ENSMUSG00000021210, ENSMUSG00000021211, ENSMUSG00000025955, ENSMUSG00000021213, ENSMUSG00000029762, ENSMUSG00000054757, ENSMUSG00000071551, ENSMUSG00000028124, ENSMUSG00000021207, ENSMUSG00000033715, ENSMUSG00000021214, ENSMUSG00000052131, ENSMUSG00000061758	1042	21	20697	12.29599670962435	7.799578316536326E-8	2.5998595054588236E-8	7.982988714516637E-8
INTERPRO	IPR001395:Aldo/keto reductase	12	1.1019283746556474	5.469317399315768E-10	ENSMUSG00000021210, ENSMUSG00000025955, ENSMUSG00000021211, ENSMUSG00000021213, ENSMUSG00000029762, ENSMUSG00000033715, ENSMUSG00000054757, ENSMUSG00000021207, ENSMUSG00000071551, ENSMUSG00000021214, ENSMUSG00000052131, ENSMUSG00000061758	1042	20	20697	11.917658349328216	8.975145534551032E-7	2.243787139422082E-7	9.186203353550582E-7
GOTERM_MF_DIRECT	GO:0004033~aldo-keto reductase (NADP) activity	6	0.5509641873278237	4.4077943425913595E-5	ENSMUSG00000021210, ENSMUSG00000021211, ENSMUSG00000021213, ENSMUSG00000054757, ENSMUSG00000021207, ENSMUSG00000021214	930	9	17488	12.53620071684588	0.044975598140008066	0.022746500717448548	0.0700010709890897
UP_SEQ_FEATURE	site:Lowers pKa of active site Tyr	6	0.5509641873278237	7.511542885457493E-5	ENSMUSG00000021210, ENSMUSG00000021213, ENSMUSG00000029762, ENSMUSG00000021207, ENSMUSG00000021214, ENSMUSG00000052131	935	10	18012	11.558502673796792	0.1839421116525195	0.02862100164059389	0.1336202000855713
GOTERM_MF_DIRECT	GO:0047023~androsterone dehydrogenase activity	4	0.3673094582185491	5.740576111218983E-4	ENSMUSG00000021210, ENSMUSG00000033715, ENSMUSG00000021207, ENSMUSG00000021214	930	4	17488	18.804301075268818	0.450907428269665	0.1129887792917007	0.9080852466809342
GOTERM_MF_DIRECT	GO:0004032~alditol:NADP+ 1-oxidoreductase activity	5	0.4591368227731864	0.0027782961113189076	ENSMUSG00000029762, ENSMUSG00000021207, ENSMUSG00000021214, ENSMUSG00000052131, ENSMUSG00000061758	930	12	17488	7.835125448028674	0.9452280950512201	0.2002283817227244	4.323606072723729
GOTERM_MF_DIRECT	GO:0001758~retinal dehydrogenase activity	4	0.3673094582185491	0.006841749956224173	ENSMUSG00000053279, ENSMUSG00000021210, ENSMUSG00000029762, ENSMUSG00000021214	930	8	17488	9.402150537634409	0.9992286231790679	0.31424035347139145	10.332731725268696
UP_SEQ_FEATURE	nucleotide phosphate-binding region:NADP	9	0.8264462809917356	0.015702621079175822	ENSMUSG00000021210, ENSMUSG00000063445, ENSMUSG00000021213, ENSMUSG00000026692, ENSMUSG00000029762, ENSMUSG00000021207, ENSMUSG00000049090, ENSMUSG00000021214, ENSMUSG00000052131	935	63	18012	2.752024446142093	1.0	0.8197007954820569	24.551692123859226
GOTERM_BP_DIRECT	GO:0044598~doxorubicin metabolic process	3	0.27548209366391185	0.034699610451428005	ENSMUSG00000021210, ENSMUSG00000029762, ENSMUSG00000021214	936	6	18128	9.683760683760683	1.0	0.8227174086033155	47.80975468061036
GOTERM_BP_DIRECT	GO:0044597~daunorubicin metabolic process	3	0.27548209366391185	0.034699610451428005	ENSMUSG00000021210, ENSMUSG00000029762, ENSMUSG00000021214	936	6	18128	9.683760683760683	1.0	0.8227174086033155	47.80975468061036
GOTERM_MF_DIRECT	GO:0016655~oxidoreductase activity, acting on NAD(P)H, quinone or similar compound as acceptor	3	0.27548209366391185	0.036654488902337974	ENSMUSG00000021210, ENSMUSG00000021207, ENSMUSG00000021214	930	6	17488	9.402150537634409	1.0	0.6136007021036246	44.74705905479036
UP_SEQ_FEATURE	active site:Proton donor	18	1.6528925619834711	0.038272513871609105	ENSMUSG00000022040, ENSMUSG00000022130, ENSMUSG00000021210, ENSMUSG00000033540, ENSMUSG00000021213, ENSMUSG00000028189, ENSMUSG00000029780, ENSMUSG00000035121, ENSMUSG00000029762, ENSMUSG00000053965, ENSMUSG00000026176, ENSMUSG00000037373, ENSMUSG00000021583, ENSMUSG00000021207, ENSMUSG00000030671, ENSMUSG00000021214, ENSMUSG00000004347, ENSMUSG00000052131	935	205	18012	1.6914881961653843	1.0	0.9092806890482203	50.073834586508184
KEGG_PATHWAY	mmu00052:Galactose metabolism	5	0.4591368227731864	0.10574324051043386	ENSMUSG00000041798, ENSMUSG00000029762, ENSMUSG00000052131, ENSMUSG00000061758, ENSMUSG00000025579	440	32	7720	2.741477272727273	0.9999999999996999	0.5317755388173248	76.75529501347998
UP_KEYWORDS	NADP	13	1.1937557392102847	0.12478764582105611	ENSMUSG00000021210, ENSMUSG00000063445, ENSMUSG00000021213, ENSMUSG00000026692, ENSMUSG00000020834, ENSMUSG00000029762, ENSMUSG00000019823, ENSMUSG00000034926, ENSMUSG00000029059, ENSMUSG00000021207, ENSMUSG00000049090, ENSMUSG00000021214, ENSMUSG00000052131	1087	173	22768	1.5739560012975204	1.0	0.40148483328966345	83.99223057140543
KEGG_PATHWAY	mmu00051:Fructose and mannose metabolism	5	0.4591368227731864	0.12507203511984	ENSMUSG00000022711, ENSMUSG00000029762, ENSMUSG00000070284, ENSMUSG00000052131, ENSMUSG00000061758	440	34	7720	2.580213903743316	0.9999999999999989	0.5514263205153648	82.52448655451077
KEGG_PATHWAY	mmu00040:Pentose and glucuronate interconversions	5	0.4591368227731864	0.1457663572783739	ENSMUSG00000090165, ENSMUSG00000090175, ENSMUSG00000029762, ENSMUSG00000052131, ENSMUSG00000061758	440	36	7720	2.4368686868686873	1.0	0.5788860766145648	87.21467581356394
UP_SEQ_FEATURE	binding site:NADP	3	0.27548209366391185	0.37471370398947856	ENSMUSG00000063445, ENSMUSG00000021207, ENSMUSG00000049090	935	25	18012	2.3117005347593587	1.0	0.9997097625755806	99.97654529586003
GOTERM_BP_DIRECT	GO:0006694~steroid biosynthetic process	5	0.4591368227731864	0.3981836307429213	ENSMUSG00000021210, ENSMUSG00000034926, ENSMUSG00000054757, ENSMUSG00000021207, ENSMUSG00000032323	936	62	18128	1.5618968844775296	1.0	0.9988685405601534	99.99130524893938
UP_SEQ_FEATURE	binding site:Substrate	16	1.4692378328741964	0.6161260704712386	ENSMUSG00000022130, ENSMUSG00000021210, ENSMUSG00000031443, ENSMUSG00000021213, ENSMUSG00000020834, ENSMUSG00000029780, ENSMUSG00000029762, ENSMUSG00000020154, ENSMUSG00000034171, ENSMUSG00000041798, ENSMUSG00000038216, ENSMUSG00000031891, ENSMUSG00000021207, ENSMUSG00000029055, ENSMUSG00000021214, ENSMUSG00000052131	935	304	18012	1.013903743315508	1.0	0.999997476160703	99.99999603165797
UP_KEYWORDS	Oxidoreductase	30	2.7548209366391188	0.6365414793836014	ENSMUSG00000015224, ENSMUSG00000021210, ENSMUSG00000060224, ENSMUSG00000021213, ENSMUSG00000026692, ENSMUSG00000029762, ENSMUSG00000019823, ENSMUSG00000024747, ENSMUSG00000031891, ENSMUSG00000037373, ENSMUSG00000082932, ENSMUSG00000049090, ENSMUSG00000021214, ENSMUSG00000066097, ENSMUSG00000052131, ENSMUSG00000032323, ENSMUSG00000033268, ENSMUSG00000049439, ENSMUSG00000020834, ENSMUSG00000052520,…	1087	639	22768	0.9833672380804299	1.0	0.8767549541987874	99.99990915265697
UP_KEYWORDS	NAD	9	0.8264462809917356	0.6555189793386329	ENSMUSG00000053279, ENSMUSG00000024747, ENSMUSG00000022130, ENSMUSG00000022906, ENSMUSG00000021213, ENSMUSG00000020834, ENSMUSG00000037373, ENSMUSG00000031891, ENSMUSG00000003500	1087	184	22768	1.0245190192392304	1.0	0.8841254865383279	99.99995652997518
GOTERM_MF_DIRECT	GO:0016491~oxidoreductase activity	29	2.6629935720844813	0.8021578254052198	ENSMUSG00000021210, ENSMUSG00000060224, ENSMUSG00000021213, ENSMUSG00000026692, ENSMUSG00000029762, ENSMUSG00000071551, ENSMUSG00000024747, ENSMUSG00000019823, ENSMUSG00000022129, ENSMUSG00000031891, ENSMUSG00000037373, ENSMUSG00000050967, ENSMUSG00000049090, ENSMUSG00000021214, ENSMUSG00000052131, ENSMUSG00000032323, ENSMUSG00000025955, ENSMUSG00000049439, ENSMUSG00000020834, ENSMUSG00000052520,…	930	605	17488	0.9013631920376788	1.0	0.9996171264333981	99.99999999933775
GOTERM_BP_DIRECT	GO:0055114~oxidation-reduction process	30	2.7548209366391188	0.8740044713612398	ENSMUSG00000021210, ENSMUSG00000060224, ENSMUSG00000021213, ENSMUSG00000026692, ENSMUSG00000029762, ENSMUSG00000024747, ENSMUSG00000019823, ENSMUSG00000000171, ENSMUSG00000037373, ENSMUSG00000031891, ENSMUSG00000050967, ENSMUSG00000048796, ENSMUSG00000033715, ENSMUSG00000049090, ENSMUSG00000021214, ENSMUSG00000052131, ENSMUSG00000032323, ENSMUSG00000049439, ENSMUSG00000020834, ENSMUSG00000052520,…	936	677	18128	0.8582358065371358	1.0	0.9999999881523418	100.0
Annotation Cluster 6	Enrichment Score: 2.9121371970690784
Category	Term	Count	%	PValue	Genes	List Total	Pop Hits	Pop Total	Fold Enrichment	Bonferroni	Benjamini	FDR
INTERPRO	IPR000008:C2 calcium-dependent membrane targeting	21	1.9283746556473829	1.1275565959537571E-4	ENSMUSG00000009681, ENSMUSG00000048612, ENSMUSG00000028860, ENSMUSG00000051343, ENSMUSG00000030228, ENSMUSG00000020640, ENSMUSG00000028228, ENSMUSG00000052560, ENSMUSG00000026447, ENSMUSG00000037716, ENSMUSG00000032216, ENSMUSG00000031488, ENSMUSG00000027849, ENSMUSG00000013338, ENSMUSG00000004952, ENSMUSG00000021171, ENSMUSG00000029055, ENSMUSG00000068923, ENSMUSG00000061601, ENSMUSG00000034361,…	1042	156	20697	2.673833604015946	0.16893101230162488	0.020350353130740628	0.18921457294882593
SMART	SM00239:C2	20	1.8365472910927456	2.0676519821916992E-4	ENSMUSG00000009681, ENSMUSG00000048612, ENSMUSG00000028860, ENSMUSG00000051343, ENSMUSG00000030228, ENSMUSG00000020640, ENSMUSG00000028228, ENSMUSG00000052560, ENSMUSG00000026447, ENSMUSG00000032216, ENSMUSG00000031488, ENSMUSG00000027849, ENSMUSG00000013338, ENSMUSG00000004952, ENSMUSG00000021171, ENSMUSG00000029055, ENSMUSG00000068923, ENSMUSG00000061601, ENSMUSG00000034361, ENSMUSG00000051177	643	125	10469	2.605038880248834	0.07824324309190778	0.03991835924850007	0.2873789804566762
UP_SEQ_FEATURE	domain:C2 2	11	1.0101010101010102	6.268367867510875E-4	ENSMUSG00000048612, ENSMUSG00000028860, ENSMUSG00000027849, ENSMUSG00000028228, ENSMUSG00000013338, ENSMUSG00000052560, ENSMUSG00000004952, ENSMUSG00000021171, ENSMUSG00000034361, ENSMUSG00000061601, ENSMUSG00000068923	935	57	18012	3.7176470588235295	0.8167221907389004	0.12236053300825933	1.109906117684356
UP_SEQ_FEATURE	domain:C2 1	11	1.0101010101010102	6.268367867510875E-4	ENSMUSG00000048612, ENSMUSG00000028860, ENSMUSG00000027849, ENSMUSG00000028228, ENSMUSG00000013338, ENSMUSG00000052560, ENSMUSG00000004952, ENSMUSG00000021171, ENSMUSG00000034361, ENSMUSG00000061601, ENSMUSG00000068923	935	57	18012	3.7176470588235295	0.8167221907389004	0.12236053300825933	1.109906117684356
UP_SEQ_FEATURE	domain:C2	10	0.9182736455463728	0.009909277236525845	ENSMUSG00000037716, ENSMUSG00000009681, ENSMUSG00000054423, ENSMUSG00000032216, ENSMUSG00000051343, ENSMUSG00000031488, ENSMUSG00000030228, ENSMUSG00000020640, ENSMUSG00000029055, ENSMUSG00000051177	935	70	18012	2.752024446142093	0.9999999999980206	0.7062188599148537	16.244105694091694
GOTERM_MF_DIRECT	GO:0005544~calcium-dependent phospholipid binding	7	0.642791551882461	0.03708600864608523	ENSMUSG00000028860, ENSMUSG00000027849, ENSMUSG00000018340, ENSMUSG00000028228, ENSMUSG00000021171, ENSMUSG00000021866, ENSMUSG00000061601	930	47	17488	2.8006405856783347	1.0	0.609130240182969	45.138938459204915
Annotation Cluster 7	Enrichment Score: 2.855001439258628
Category	Term	Count	%	PValue	Genes	List Total	Pop Hits	Pop Total	Fold Enrichment	Bonferroni	Benjamini	FDR
GOTERM_BP_DIRECT	GO:0006974~cellular response to DNA damage stimulus	42	3.8567493112947657	7.226401153135722E-5	ENSMUSG00000020032, ENSMUSG00000037761, ENSMUSG00000020228, ENSMUSG00000032376, ENSMUSG00000028329, ENSMUSG00000052139, ENSMUSG00000026107, ENSMUSG00000006335, ENSMUSG00000035121, ENSMUSG00000020413, ENSMUSG00000035764, ENSMUSG00000036390, ENSMUSG00000003868, ENSMUSG00000001729, ENSMUSG00000069495, ENSMUSG00000026196, ENSMUSG00000038069, ENSMUSG00000053175, ENSMUSG00000035390, ENSMUSG00000026077,…	936	421	18128	1.932151775382179	0.2331833633208119	0.08469919942601378	0.13297647966199477
UP_KEYWORDS	DNA damage	32	2.938475665748393	2.8405766460352564E-4	ENSMUSG00000020032, ENSMUSG00000037761, ENSMUSG00000032376, ENSMUSG00000028329, ENSMUSG00000052139, ENSMUSG00000026107, ENSMUSG00000035121, ENSMUSG00000006335, ENSMUSG00000020413, ENSMUSG00000036390, ENSMUSG00000003868, ENSMUSG00000069495, ENSMUSG00000026196, ENSMUSG00000035390, ENSMUSG00000026077, ENSMUSG00000032498, ENSMUSG00000037570, ENSMUSG00000040850, ENSMUSG00000028680, ENSMUSG00000036875,…	1087	331	22768	2.0249640769656225	0.0977318163741836	0.0051289757560653015	0.389740289632301
GOTERM_BP_DIRECT	GO:0006281~DNA repair	27	2.479338842975207	0.013437074461861744	ENSMUSG00000037761, ENSMUSG00000032376, ENSMUSG00000028329, ENSMUSG00000052139, ENSMUSG00000026107, ENSMUSG00000035121, ENSMUSG00000006335, ENSMUSG00000020413, ENSMUSG00000003868, ENSMUSG00000026196, ENSMUSG00000005566, ENSMUSG00000069495, ENSMUSG00000032498, ENSMUSG00000037570, ENSMUSG00000040850, ENSMUSG00000036875, ENSMUSG00000021690, ENSMUSG00000028426, ENSMUSG00000032267, ENSMUSG00000036086,…	936	317	18128	1.6495996117447222	1.0	0.6373570661400669	22.04940804981863
UP_KEYWORDS	DNA repair	23	2.1120293847566574	0.013783545381294966	ENSMUSG00000037570, ENSMUSG00000040850, ENSMUSG00000021690, ENSMUSG00000036875, ENSMUSG00000037761, ENSMUSG00000028426, ENSMUSG00000052139, ENSMUSG00000028329, ENSMUSG00000026107, ENSMUSG00000006335, ENSMUSG00000035121, ENSMUSG00000032267, ENSMUSG00000036086, ENSMUSG00000003868, ENSMUSG00000042185, ENSMUSG00000061755, ENSMUSG00000022906, ENSMUSG00000069495, ENSMUSG00000026196, ENSMUSG00000021276,…	1087	277	22768	1.7391754871321392	0.9934241419466613	0.0956031342489857	17.368320253886605
Annotation Cluster 8	Enrichment Score: 2.713922531863445
Category	Term	Count	%	PValue	Genes	List Total	Pop Hits	Pop Total	Fold Enrichment	Bonferroni	Benjamini	FDR
UP_KEYWORDS	Nucleus	279	25.6198347107438	1.859431603788502E-6	ENSMUSG00000003575, ENSMUSG00000030543, ENSMUSG00000038797, ENSMUSG00000026737, ENSMUSG00000036432, ENSMUSG00000000282, ENSMUSG00000026196, ENSMUSG00000035576, ENSMUSG00000030256, ENSMUSG00000004815, ENSMUSG00000037570, ENSMUSG00000031792, ENSMUSG00000025880, ENSMUSG00000020257, ENSMUSG00000085795, ENSMUSG00000032267, ENSMUSG00000021500, ENSMUSG00000027102, ENSMUSG00000021276, ENSMUSG00000009580,…	1087	4535	22768	1.2886122350034332	6.728883753910342E-4	9.615464347190184E-5	0.0025558175713702447
GOTERM_BP_DIRECT	GO:0045893~positive regulation of transcription, DNA-templated	58	5.325987144168963	2.3645251710596573E-6	ENSMUSG00000028949, ENSMUSG00000051279, ENSMUSG00000046714, ENSMUSG00000000708, ENSMUSG00000030110, ENSMUSG00000024560, ENSMUSG00000037660, ENSMUSG00000022997, ENSMUSG00000024921, ENSMUSG00000040481, ENSMUSG00000028800, ENSMUSG00000024014, ENSMUSG00000053175, ENSMUSG00000032481, ENSMUSG00000021767, ENSMUSG00000048402, ENSMUSG00000051177, ENSMUSG00000021732, ENSMUSG00000027490, ENSMUSG00000007880,…	936	581	18128	1.9334186563102225	0.00864965040206811	0.00864965040206811	0.004353724946504212
UP_KEYWORDS	Transcription regulation	127	11.662075298438934	6.900231376694893E-6	ENSMUSG00000003575, ENSMUSG00000030543, ENSMUSG00000024561, ENSMUSG00000038797, ENSMUSG00000037761, ENSMUSG00000046714, ENSMUSG00000038718, ENSMUSG00000025402, ENSMUSG00000024560, ENSMUSG00000000282, ENSMUSG00000049577, ENSMUSG00000024052, ENSMUSG00000035576, ENSMUSG00000037373, ENSMUSG00000021519, ENSMUSG00000030256, ENSMUSG00000039238, ENSMUSG00000071359, ENSMUSG00000037570, ENSMUSG00000054191,…	1087	1797	22768	1.480304238025248	0.0024947752392054934	2.270553441603429E-4	0.009484170355034127
UP_KEYWORDS	Transcription	128	11.753902662993571	2.1295887011314583E-5	ENSMUSG00000003575, ENSMUSG00000030543, ENSMUSG00000024561, ENSMUSG00000038797, ENSMUSG00000037761, ENSMUSG00000046714, ENSMUSG00000038718, ENSMUSG00000025402, ENSMUSG00000024560, ENSMUSG00000000282, ENSMUSG00000049577, ENSMUSG00000024052, ENSMUSG00000035576, ENSMUSG00000037373, ENSMUSG00000021519, ENSMUSG00000030256, ENSMUSG00000039238, ENSMUSG00000071359, ENSMUSG00000037570, ENSMUSG00000054191,…	1087	1857	22768	1.443754678461219	0.0076795535703868545	5.50505072550167E-4	0.02926790156514425
UP_KEYWORDS	Activator	52	4.775022956841139	1.300096435301348E-4	ENSMUSG00000003575, ENSMUSG00000046714, ENSMUSG00000040270, ENSMUSG00000038718, ENSMUSG00000000708, ENSMUSG00000024560, ENSMUSG00000024921, ENSMUSG00000049577, ENSMUSG00000038146, ENSMUSG00000053175, ENSMUSG00000030353, ENSMUSG00000021767, ENSMUSG00000039238, ENSMUSG00000048402, ENSMUSG00000055639, ENSMUSG00000027490, ENSMUSG00000053552, ENSMUSG00000054191, ENSMUSG00000027936, ENSMUSG00000031706,…	1087	623	22768	1.7482785760800708	0.045976095363628344	0.00276479152668474	0.17855440758968166
UP_KEYWORDS	Repressor	45	4.132231404958678	3.0552533953046696E-4	ENSMUSG00000025225, ENSMUSG00000040270, ENSMUSG00000025128, ENSMUSG00000035451, ENSMUSG00000045215, ENSMUSG00000025402, ENSMUSG00000002983, ENSMUSG00000005610, ENSMUSG00000056493, ENSMUSG00000000282, ENSMUSG00000028800, ENSMUSG00000022245, ENSMUSG00000005566, ENSMUSG00000049577, ENSMUSG00000035576, ENSMUSG00000036459, ENSMUSG00000026751, ENSMUSG00000037373, ENSMUSG00000021144, ENSMUSG00000039410,…	1087	533	22768	1.768400558536758	0.10471848828037789	0.005253630771793749	0.419137615362275
GOTERM_BP_DIRECT	GO:0006351~transcription, DNA-templated	129	11.84573002754821	6.820826735812281E-4	ENSMUSG00000003575, ENSMUSG00000030543, ENSMUSG00000024561, ENSMUSG00000038797, ENSMUSG00000037761, ENSMUSG00000046714, ENSMUSG00000038718, ENSMUSG00000025402, ENSMUSG00000024560, ENSMUSG00000000282, ENSMUSG00000049577, ENSMUSG00000024052, ENSMUSG00000035576, ENSMUSG00000037373, ENSMUSG00000021519, ENSMUSG00000030256, ENSMUSG00000039238, ENSMUSG00000071359, ENSMUSG00000037570, ENSMUSG00000054191,…	936	1888	18128	1.3233105171664494	0.9184734684737805	0.2690084263395821	1.2484923431279271
GOTERM_BP_DIRECT	GO:0045944~positive regulation of transcription from RNA polymerase II promoter	75	6.887052341597796	0.0010888914135894227	ENSMUSG00000003575, ENSMUSG00000030543, ENSMUSG00000046714, ENSMUSG00000038718, ENSMUSG00000000708, ENSMUSG00000022997, ENSMUSG00000028059, ENSMUSG00000024921, ENSMUSG00000028800, ENSMUSG00000049577, ENSMUSG00000024052, ENSMUSG00000038146, ENSMUSG00000053175, ENSMUSG00000012520, ENSMUSG00000030353, ENSMUSG00000032481, ENSMUSG00000021767, ENSMUSG00000039238, ENSMUSG00000048402, ENSMUSG00000028946,…	936	1001	18128	1.451112989574528	0.981734965655848	0.2650149600043875	1.9860869784281476
GOTERM_CC_DIRECT	GO:0005634~nucleus	348	31.955922865013775	0.003494529409280718	ENSMUSG00000003575, ENSMUSG00000030543, ENSMUSG00000038797, ENSMUSG00000074818, ENSMUSG00000026737, ENSMUSG00000072889, ENSMUSG00000036432, ENSMUSG00000000282, ENSMUSG00000043051, ENSMUSG00000026196, ENSMUSG00000035576, ENSMUSG00000025610, ENSMUSG00000030256, ENSMUSG00000037570, ENSMUSG00000004815, ENSMUSG00000000142, ENSMUSG00000031792, ENSMUSG00000025880, ENSMUSG00000030536, ENSMUSG00000020257,…	1004	6051	19725	1.1298879840084384	0.8830370624685354	0.09713805946657939	5.053214285341467
GOTERM_BP_DIRECT	GO:0006355~regulation of transcription, DNA-templated	142	13.039485766758494	0.011668531101743956	ENSMUSG00000003575, ENSMUSG00000030543, ENSMUSG00000024561, ENSMUSG00000038797, ENSMUSG00000037761, ENSMUSG00000046714, ENSMUSG00000038718, ENSMUSG00000025402, ENSMUSG00000024560, ENSMUSG00000000282, ENSMUSG00000049577, ENSMUSG00000024052, ENSMUSG00000035576, ENSMUSG00000012520, ENSMUSG00000037373, ENSMUSG00000021519, ENSMUSG00000030256, ENSMUSG00000039238, ENSMUSG00000071359, ENSMUSG00000037570,…	936	2281	18128	1.205694008850519	1.0	0.6083710648309165	19.43587393655929
GOTERM_MF_DIRECT	GO:0001077~transcriptional activator activity, RNA polymerase II core promoter proximal region sequence-specific binding	24	2.203856749311295	0.018279164531057643	ENSMUSG00000030543, ENSMUSG00000025225, ENSMUSG00000053552, ENSMUSG00000046714, ENSMUSG00000008496, ENSMUSG00000035451, ENSMUSG00000035158, ENSMUSG00000055116, ENSMUSG00000037025, ENSMUSG00000034460, ENSMUSG00000002983, ENSMUSG00000008575, ENSMUSG00000039191, ENSMUSG00000073043, ENSMUSG00000001655, ENSMUSG00000041420, ENSMUSG00000012520, ENSMUSG00000030353, ENSMUSG00000005148, ENSMUSG00000039238,…	930	271	17488	1.6653255564813711	0.9999999956800306	0.4973482871784478	25.40354424715583
GOTERM_BP_DIRECT	GO:0000122~negative regulation of transcription from RNA polymerase II promoter	52	4.775022956841139	0.020124183456072014	ENSMUSG00000024561, ENSMUSG00000046714, ENSMUSG00000040270, ENSMUSG00000040481, ENSMUSG00000000282, ENSMUSG00000028800, ENSMUSG00000049577, ENSMUSG00000032216, ENSMUSG00000038146, ENSMUSG00000037373, ENSMUSG00000030256, ENSMUSG00000028946, ENSMUSG00000048402, ENSMUSG00000028680, ENSMUSG00000055639, ENSMUSG00000027490, ENSMUSG00000007880, ENSMUSG00000025880, ENSMUSG00000035158, ENSMUSG00000024513,…	936	738	18128	1.3646492020475758	1.0	0.742826965599203	31.224808106416546
UP_KEYWORDS	DNA-binding	93	8.539944903581267	0.03969303165736987	ENSMUSG00000030543, ENSMUSG00000024561, ENSMUSG00000038797, ENSMUSG00000033730, ENSMUSG00000040270, ENSMUSG00000046714, ENSMUSG00000038718, ENSMUSG00000068391, ENSMUSG00000054160, ENSMUSG00000024560, ENSMUSG00000000282, ENSMUSG00000024921, ENSMUSG00000049577, ENSMUSG00000041420, ENSMUSG00000012520, ENSMUSG00000030353, ENSMUSG00000021767, ENSMUSG00000021519, ENSMUSG00000030256, ENSMUSG00000029754,…	1087	1608	22768	1.2114130360158728	0.9999995710081316	0.19920388882367934	42.69124668357062
GOTERM_BP_DIRECT	GO:0045892~negative regulation of transcription, DNA-templated	40	3.6730945821854912	0.06210673996555918	ENSMUSG00000025223, ENSMUSG00000025128, ENSMUSG00000035623, ENSMUSG00000055116, ENSMUSG00000025402, ENSMUSG00000035456, ENSMUSG00000056493, ENSMUSG00000002983, ENSMUSG00000024921, ENSMUSG00000028800, ENSMUSG00000022245, ENSMUSG00000005566, ENSMUSG00000035576, ENSMUSG00000053175, ENSMUSG00000030061, ENSMUSG00000037373, ENSMUSG00000039410, ENSMUSG00000021767, ENSMUSG00000021519, ENSMUSG00000031622,…	936	586	18128	1.322015110411015	1.0	0.8870983134987129	69.29146237682983
GOTERM_MF_DIRECT	GO:0003677~DNA binding	114	10.46831955922865	0.06325884555671184	ENSMUSG00000030543, ENSMUSG00000024561, ENSMUSG00000038797, ENSMUSG00000046714, ENSMUSG00000038718, ENSMUSG00000024560, ENSMUSG00000000282, ENSMUSG00000049577, ENSMUSG00000012520, ENSMUSG00000021519, ENSMUSG00000030256, ENSMUSG00000071359, ENSMUSG00000054191, ENSMUSG00000028977, ENSMUSG00000025880, ENSMUSG00000031706, ENSMUSG00000008496, ENSMUSG00000002996, ENSMUSG00000041272, ENSMUSG00000027102,…	930	1851	17488	1.1581255119290357	1.0	0.7375560692948501	64.58907541413235
GOTERM_MF_DIRECT	GO:0043565~sequence-specific DNA binding	43	3.948576675849403	0.08105370764274603	ENSMUSG00000040270, ENSMUSG00000046714, ENSMUSG00000070345, ENSMUSG00000035451, ENSMUSG00000038718, ENSMUSG00000055116, ENSMUSG00000054160, ENSMUSG00000026374, ENSMUSG00000056493, ENSMUSG00000055210, ENSMUSG00000040481, ENSMUSG00000005566, ENSMUSG00000073043, ENSMUSG00000001655, ENSMUSG00000041420, ENSMUSG00000026751, ENSMUSG00000012520, ENSMUSG00000030353, ENSMUSG00000021144, ENSMUSG00000039410,…	930	633	17488	1.2773853811004094	1.0	0.764647075233007	73.88970045767921
GOTERM_MF_DIRECT	GO:0000978~RNA polymerase II core promoter proximal region sequence-specific DNA binding	25	2.295684113865932	0.15265337876687263	ENSMUSG00000030543, ENSMUSG00000025225, ENSMUSG00000002983, ENSMUSG00000028800, ENSMUSG00000022245, ENSMUSG00000073043, ENSMUSG00000012520, ENSMUSG00000030353, ENSMUSG00000032481, ENSMUSG00000030256, ENSMUSG00000005774, ENSMUSG00000048402, ENSMUSG00000023991, ENSMUSG00000025229, ENSMUSG00000031706, ENSMUSG00000035158, ENSMUSG00000008496, ENSMUSG00000037025, ENSMUSG00000034460, ENSMUSG00000024513,…	930	361	17488	1.3022369165698626	1.0	0.8786345678268498	92.80304179586358
GOTERM_MF_DIRECT	GO:0003700~transcription factor activity, sequence-specific DNA binding	53	4.866850321395775	0.25570158795920517	ENSMUSG00000030543, ENSMUSG00000038797, ENSMUSG00000046714, ENSMUSG00000040270, ENSMUSG00000038718, ENSMUSG00000072889, ENSMUSG00000000282, ENSMUSG00000028800, ENSMUSG00000035576, ENSMUSG00000053175, ENSMUSG00000037373, ENSMUSG00000030353, ENSMUSG00000048402, ENSMUSG00000055639, ENSMUSG00000027490, ENSMUSG00000031706, ENSMUSG00000025880, ENSMUSG00000035158, ENSMUSG00000008496, ENSMUSG00000007415,…	930	888	17488	1.1223287803932966	1.0	0.9330927203078586	99.08267889694599
Annotation Cluster 9	Enrichment Score: 2.658385663657875
Category	Term	Count	%	PValue	Genes	List Total	Pop Hits	Pop Total	Fold Enrichment	Bonferroni	Benjamini	FDR
UP_KEYWORDS	Developmental protein	77	7.07070707070707	1.6485258234484854E-5	ENSMUSG00000046985, ENSMUSG00000030543, ENSMUSG00000038797, ENSMUSG00000051279, ENSMUSG00000046714, ENSMUSG00000028347, ENSMUSG00000054160, ENSMUSG00000022997, ENSMUSG00000033066, ENSMUSG00000035764, ENSMUSG00000043051, ENSMUSG00000002384, ENSMUSG00000038146, ENSMUSG00000012520, ENSMUSG00000032482, ENSMUSG00000039781, ENSMUSG00000029231, ENSMUSG00000029754, ENSMUSG00000048402, ENSMUSG00000040249,…	1087	973	22768	1.6575751358434871	0.005949941242572421	4.5894947127722574E-4	0.022657131222902915
GOTERM_BP_DIRECT	GO:0007275~multicellular organism development	81	7.43801652892562	1.8357440318492028E-4	ENSMUSG00000046985, ENSMUSG00000030543, ENSMUSG00000038797, ENSMUSG00000051279, ENSMUSG00000046714, ENSMUSG00000028347, ENSMUSG00000054160, ENSMUSG00000022997, ENSMUSG00000033066, ENSMUSG00000036432, ENSMUSG00000035764, ENSMUSG00000043051, ENSMUSG00000002384, ENSMUSG00000038146, ENSMUSG00000012520, ENSMUSG00000039781, ENSMUSG00000032482, ENSMUSG00000029231, ENSMUSG00000029754, ENSMUSG00000000901,…	936	1035	18128	1.5157190635451505	0.49059620726677444	0.15517736050394626	0.33747695640755637
UP_KEYWORDS	Differentiation	41	3.7649219467401287	0.05156407682307937	ENSMUSG00000046985, ENSMUSG00000027699, ENSMUSG00000024381, ENSMUSG00000038797, ENSMUSG00000036273, ENSMUSG00000002981, ENSMUSG00000047921, ENSMUSG00000038738, ENSMUSG00000033066, ENSMUSG00000056493, ENSMUSG00000002384, ENSMUSG00000095105, ENSMUSG00000023951, ENSMUSG00000073043, ENSMUSG00000071074, ENSMUSG00000038146, ENSMUSG00000005045, ENSMUSG00000021281, ENSMUSG00000009418, ENSMUSG00000032482,…	1087	642	22768	1.337655154229968	0.9999999952478055	0.24560051119887982	51.6977254484256
GOTERM_BP_DIRECT	GO:0030154~cell differentiation	48	4.40771349862259	0.1490054725365111	ENSMUSG00000046985, ENSMUSG00000027699, ENSMUSG00000024381, ENSMUSG00000038797, ENSMUSG00000036273, ENSMUSG00000002981, ENSMUSG00000047921, ENSMUSG00000038738, ENSMUSG00000056493, ENSMUSG00000033066, ENSMUSG00000002384, ENSMUSG00000095105, ENSMUSG00000023951, ENSMUSG00000073043, ENSMUSG00000071074, ENSMUSG00000038146, ENSMUSG00000026751, ENSMUSG00000021281, ENSMUSG00000005045, ENSMUSG00000009418,…	936	780	18128	1.1918474687705456	1.0	0.966855786507039	94.87448741521332
Annotation Cluster 10	Enrichment Score: 2.198995678723197
Category	Term	Count	%	PValue	Genes	List Total	Pop Hits	Pop Total	Fold Enrichment	Bonferroni	Benjamini	FDR
INTERPRO	IPR011993:Pleckstrin homology-like domain	47	4.315886134067952	2.9680505200304537E-7	ENSMUSG00000027699, ENSMUSG00000052632, ENSMUSG00000009681, ENSMUSG00000003226, ENSMUSG00000054520, ENSMUSG00000032750, ENSMUSG00000033083, ENSMUSG00000020205, ENSMUSG00000028059, ENSMUSG00000025422, ENSMUSG00000001729, ENSMUSG00000020435, ENSMUSG00000034066, ENSMUSG00000031805, ENSMUSG00000026594, ENSMUSG00000027238, ENSMUSG00000051177, ENSMUSG00000055980, ENSMUSG00000054423, ENSMUSG00000004508,…	1042	409	20697	2.2825181027645725	4.8693856949499903E-4	8.117289906528491E-5	4.985092436737837E-4
INTERPRO	IPR001849:Pleckstrin homology domain	31	2.846648301193756	2.3679747300599313E-5	ENSMUSG00000009681, ENSMUSG00000052632, ENSMUSG00000054520, ENSMUSG00000032750, ENSMUSG00000020205, ENSMUSG00000028059, ENSMUSG00000025422, ENSMUSG00000001729, ENSMUSG00000020435, ENSMUSG00000034066, ENSMUSG00000026594, ENSMUSG00000055980, ENSMUSG00000054423, ENSMUSG00000004508, ENSMUSG00000037126, ENSMUSG00000034731, ENSMUSG00000020640, ENSMUSG00000041757, ENSMUSG00000036995, ENSMUSG00000049807,…	1042	262	20697	2.350174356419686	0.038113602692721016	0.004845587752804081	0.03976479866565352
UP_SEQ_FEATURE	domain:PH	27	2.479338842975207	2.9497086373795417E-5	ENSMUSG00000027699, ENSMUSG00000009681, ENSMUSG00000052632, ENSMUSG00000054520, ENSMUSG00000032750, ENSMUSG00000020205, ENSMUSG00000028059, ENSMUSG00000025422, ENSMUSG00000001729, ENSMUSG00000020435, ENSMUSG00000026594, ENSMUSG00000055980, ENSMUSG00000004508, ENSMUSG00000054423, ENSMUSG00000037126, ENSMUSG00000020640, ENSMUSG00000041757, ENSMUSG00000036995, ENSMUSG00000049807, ENSMUSG00000020828,…	935	208	18012	2.500637597696421	0.07671774820624966	0.015837308388771287	0.05249143986278959
SMART	SM00233:PH	31	2.846648301193756	4.0791852925312327E-4	ENSMUSG00000009681, ENSMUSG00000052632, ENSMUSG00000054520, ENSMUSG00000032750, ENSMUSG00000020205, ENSMUSG00000028059, ENSMUSG00000025422, ENSMUSG00000001729, ENSMUSG00000020435, ENSMUSG00000034066, ENSMUSG00000026594, ENSMUSG00000055980, ENSMUSG00000054423, ENSMUSG00000004508, ENSMUSG00000037126, ENSMUSG00000034731, ENSMUSG00000020640, ENSMUSG00000041757, ENSMUSG00000036995, ENSMUSG00000049807,…	643	254	10469	1.9871113505835096	0.14849736960707371	0.05217389767395253	0.5662223643566611
UP_KEYWORDS	Guanine-nucleotide releasing factor	15	1.3774104683195594	0.0034398720111556416	ENSMUSG00000027699, ENSMUSG00000009681, ENSMUSG00000037126, ENSMUSG00000040146, ENSMUSG00000035954, ENSMUSG00000028059, ENSMUSG00000052085, ENSMUSG00000035901, ENSMUSG00000032356, ENSMUSG00000039844, ENSMUSG00000034066, ENSMUSG00000033721, ENSMUSG00000026594, ENSMUSG00000032198, ENSMUSG00000022469	1087	129	22768	2.4355490896643204	0.7127436667032097	0.035011830743534866	4.625948716698003
GOTERM_MF_DIRECT	GO:0005085~guanyl-nucleotide exchange factor activity	16	1.4692378328741964	0.01904873826013343	ENSMUSG00000027699, ENSMUSG00000009681, ENSMUSG00000037126, ENSMUSG00000032583, ENSMUSG00000040146, ENSMUSG00000035954, ENSMUSG00000028059, ENSMUSG00000052085, ENSMUSG00000035901, ENSMUSG00000032356, ENSMUSG00000039844, ENSMUSG00000034066, ENSMUSG00000033721, ENSMUSG00000026594, ENSMUSG00000032198, ENSMUSG00000022469	930	156	17488	1.928646264130135	0.9999999980949031	0.4879285433913919	26.3271232749022
INTERPRO	IPR000219:Dbl homology (DH) domain	8	0.7346189164370982	0.05418898048833571	ENSMUSG00000027699, ENSMUSG00000009681, ENSMUSG00000032356, ENSMUSG00000014782, ENSMUSG00000034066, ENSMUSG00000020640, ENSMUSG00000033721, ENSMUSG00000028059	1042	68	20697	2.3367957547702383	1.0	0.7141781099295976	60.770486218015776
UP_SEQ_FEATURE	domain:DH	7	0.642791551882461	0.0842402385213461	ENSMUSG00000027699, ENSMUSG00000009681, ENSMUSG00000032356, ENSMUSG00000034066, ENSMUSG00000020640, ENSMUSG00000033721, ENSMUSG00000028059	935	59	18012	2.285579624762077	1.0	0.9616910811039423	79.12067472468685
GOTERM_MF_DIRECT	GO:0005089~Rho guanyl-nucleotide exchange factor activity	8	0.7346189164370982	0.09744683649930377	ENSMUSG00000027699, ENSMUSG00000009681, ENSMUSG00000032356, ENSMUSG00000014782, ENSMUSG00000034066, ENSMUSG00000020640, ENSMUSG00000033721, ENSMUSG00000028059	930	74	17488	2.032897413542575	1.0	0.7928063664183119	80.38345986451411
GOTERM_BP_DIRECT	GO:0035023~regulation of Rho protein signal transduction	8	0.7346189164370982	0.10171536895723352	ENSMUSG00000027699, ENSMUSG00000009681, ENSMUSG00000032356, ENSMUSG00000014782, ENSMUSG00000034066, ENSMUSG00000020640, ENSMUSG00000033721, ENSMUSG00000028059	936	77	18128	2.0122100122100126	1.0	0.9327501600824707	86.12577977402994
SMART	SM00325:RhoGEF	8	0.7346189164370982	0.10191095219827154	ENSMUSG00000027699, ENSMUSG00000009681, ENSMUSG00000032356, ENSMUSG00000014782, ENSMUSG00000034066, ENSMUSG00000020640, ENSMUSG00000033721, ENSMUSG00000028059	643	65	10469	2.003876061729872	1.0	0.8038404880748725	77.59585251705685
INTERPRO	IPR001331:Guanine-nucleotide dissociation stimulator, CDC24, conserved site	4	0.3673094582185491	0.11737884153372101	ENSMUSG00000027699, ENSMUSG00000009681, ENSMUSG00000032356, ENSMUSG00000033721	1042	24	20697	3.3104606525911704	1.0	0.8711285172203922	87.71905335768831
GOTERM_MF_DIRECT	GO:0030676~Rac guanyl-nucleotide exchange factor activity	3	0.27548209366391185	0.16846129702205215	ENSMUSG00000034066, ENSMUSG00000033721, ENSMUSG00000028059	930	14	17488	4.029493087557604	1.0	0.893485085671918	94.66395085503589
GOTERM_BP_DIRECT	GO:0090630~activation of GTPase activity	6	0.5509641873278237	0.3240077393303308	ENSMUSG00000027699, ENSMUSG00000032356, ENSMUSG00000014782, ENSMUSG00000033083, ENSMUSG00000032714, ENSMUSG00000026721	936	73	18128	1.5918510713031262	1.0	0.9970456006206575	99.92608941854417
Annotation Cluster 11	Enrichment Score: 2.177024152993777
Category	Term	Count	%	PValue	Genes	List Total	Pop Hits	Pop Total	Fold Enrichment	Bonferroni	Benjamini	FDR
INTERPRO	IPR013083:Zinc finger, RING/FYVE/PHD-type	40	3.6730945821854912	5.907913438332383E-4	ENSMUSG00000021071, ENSMUSG00000037253, ENSMUSG00000028860, ENSMUSG00000091144, ENSMUSG00000032376, ENSMUSG00000035623, ENSMUSG00000020376, ENSMUSG00000072889, ENSMUSG00000024560, ENSMUSG00000036432, ENSMUSG00000079162, ENSMUSG00000070031, ENSMUSG00000040481, ENSMUSG00000025034, ENSMUSG00000005566, ENSMUSG00000026196, ENSMUSG00000047777, ENSMUSG00000005045, ENSMUSG00000090881, ENSMUSG00000021767,…	1042	446	20697	1.7814138040849348	0.6208316930491501	0.06692495692003697	0.9876698852111065
INTERPRO	IPR001965:Zinc finger, PHD-type	14	1.285583103764922	6.118146173559984E-4	ENSMUSG00000091144, ENSMUSG00000035623, ENSMUSG00000024560, ENSMUSG00000070031, ENSMUSG00000040481, ENSMUSG00000045969, ENSMUSG00000068245, ENSMUSG00000048154, ENSMUSG00000005566, ENSMUSG00000047777, ENSMUSG00000005045, ENSMUSG00000021767, ENSMUSG00000038437, ENSMUSG00000029833	1042	91	20697	3.0558098331610806	0.633697227249876	0.06083907936220956	1.0226464431651983
INTERPRO	IPR019787:Zinc finger, PHD-finger	12	1.1019283746556474	0.0015708982557274076	ENSMUSG00000045969, ENSMUSG00000005566, ENSMUSG00000048154, ENSMUSG00000047777, ENSMUSG00000005045, ENSMUSG00000035623, ENSMUSG00000021767, ENSMUSG00000038437, ENSMUSG00000024560, ENSMUSG00000070031, ENSMUSG00000040481, ENSMUSG00000029833	1042	77	20697	3.095495675150186	0.9242162148897191	0.12696766101182888	2.60598015792729
SMART	SM00249:PHD	14	1.285583103764922	0.003519896923751977	ENSMUSG00000091144, ENSMUSG00000035623, ENSMUSG00000024560, ENSMUSG00000070031, ENSMUSG00000040481, ENSMUSG00000045969, ENSMUSG00000068245, ENSMUSG00000048154, ENSMUSG00000005566, ENSMUSG00000047777, ENSMUSG00000005045, ENSMUSG00000021767, ENSMUSG00000038437, ENSMUSG00000029833	643	91	10469	2.50484507716234	0.7507467662904752	0.29342185484180816	4.788947819175037
INTERPRO	IPR019786:Zinc finger, PHD-type, conserved site	10	0.9182736455463728	0.005044578754068868	ENSMUSG00000045969, ENSMUSG00000005566, ENSMUSG00000005045, ENSMUSG00000035623, ENSMUSG00000072889, ENSMUSG00000038437, ENSMUSG00000024560, ENSMUSG00000070031, ENSMUSG00000040481, ENSMUSG00000029833	1042	65	20697	3.0558098331610806	0.9997512604322759	0.2565074815720765	8.143499633057116
INTERPRO	IPR011011:Zinc finger, FYVE/PHD-type	15	1.3774104683195594	0.008623565571865943	ENSMUSG00000091144, ENSMUSG00000035623, ENSMUSG00000024560, ENSMUSG00000070031, ENSMUSG00000040481, ENSMUSG00000045969, ENSMUSG00000068245, ENSMUSG00000048154, ENSMUSG00000005566, ENSMUSG00000047777, ENSMUSG00000005045, ENSMUSG00000021767, ENSMUSG00000038437, ENSMUSG00000029833, ENSMUSG00000061601	1042	136	20697	2.1907460200970985	0.9999993277539285	0.34165019099153005	13.538293318511885
INTERPRO	IPR001487:Bromodomain	7	0.642791551882461	0.015901545066355	ENSMUSG00000024002, ENSMUSG00000005566, ENSMUSG00000000708, ENSMUSG00000070031, ENSMUSG00000040481, ENSMUSG00000024921, ENSMUSG00000029833	1042	41	20697	3.3912035953372968	0.9999999999962307	0.4735317239427621	23.603005870040782
UP_KEYWORDS	Bromodomain	6	0.5509641873278237	0.019114598057024163	ENSMUSG00000024002, ENSMUSG00000005566, ENSMUSG00000000708, ENSMUSG00000040481, ENSMUSG00000024921, ENSMUSG00000029833	1087	33	22768	3.8083131220205737	0.999075697415095	0.12572054583774128	23.300863854132082
SMART	SM00297:BROMO	7	0.642791551882461	0.03739800388209576	ENSMUSG00000024002, ENSMUSG00000005566, ENSMUSG00000000708, ENSMUSG00000070031, ENSMUSG00000040481, ENSMUSG00000024921, ENSMUSG00000029833	643	41	10469	2.7797670978264994	0.9999996993767105	0.7772579244093216	41.166827974321876
UP_SEQ_FEATURE	zinc finger region:PHD-type	5	0.4591368227731864	0.17173618104477742	ENSMUSG00000045969, ENSMUSG00000005566, ENSMUSG00000047777, ENSMUSG00000024560, ENSMUSG00000029833	935	42	18012	2.293353705118411	1.0	0.9922180174604909	96.50527615474604
Annotation Cluster 12	Enrichment Score: 2.0055096003756923
Category	Term	Count	%	PValue	Genes	List Total	Pop Hits	Pop Total	Fold Enrichment	Bonferroni	Benjamini	FDR
GOTERM_MF_DIRECT	GO:0003682~chromatin binding	40	3.6730945821854912	0.00410102522671492	ENSMUSG00000028949, ENSMUSG00000024561, ENSMUSG00000025225, ENSMUSG00000025223, ENSMUSG00000025128, ENSMUSG00000032376, ENSMUSG00000000708, ENSMUSG00000035456, ENSMUSG00000002983, ENSMUSG00000024921, ENSMUSG00000000282, ENSMUSG00000028800, ENSMUSG00000022245, ENSMUSG00000005566, ENSMUSG00000035576, ENSMUSG00000047777, ENSMUSG00000001655, ENSMUSG00000026751, ENSMUSG00000041420, ENSMUSG00000005045,…	930	471	17488	1.5969682441841884	0.9862988241613668	0.24875108806978463	6.319912958413465
UP_KEYWORDS	Chromatin regulator	24	2.203856749311295	0.005372560847424852	ENSMUSG00000037570, ENSMUSG00000028949, ENSMUSG00000032376, ENSMUSG00000007880, ENSMUSG00000052139, ENSMUSG00000035451, ENSMUSG00000037025, ENSMUSG00000003868, ENSMUSG00000028800, ENSMUSG00000069495, ENSMUSG00000048154, ENSMUSG00000005566, ENSMUSG00000024002, ENSMUSG00000035576, ENSMUSG00000047777, ENSMUSG00000005045, ENSMUSG00000029913, ENSMUSG00000032481, ENSMUSG00000021767, ENSMUSG00000045482,…	1087	270	22768	1.861841970765614	0.8577416165648208	0.04758342091501189	7.13716235982238
GOTERM_BP_DIRECT	GO:0016569~covalent chromatin modification	24	2.203856749311295	0.009968011724249208	ENSMUSG00000037570, ENSMUSG00000028949, ENSMUSG00000032376, ENSMUSG00000007880, ENSMUSG00000052139, ENSMUSG00000035451, ENSMUSG00000037025, ENSMUSG00000003868, ENSMUSG00000028800, ENSMUSG00000069495, ENSMUSG00000048154, ENSMUSG00000005566, ENSMUSG00000024002, ENSMUSG00000035576, ENSMUSG00000047777, ENSMUSG00000005045, ENSMUSG00000029913, ENSMUSG00000032481, ENSMUSG00000021767, ENSMUSG00000045482,…	936	264	18128	1.7606837606837606	0.9999999999999999	0.5836956442622675	16.84488802390304
GOTERM_CC_DIRECT	GO:0000790~nuclear chromatin	19	1.7447199265381086	0.04327920501835532	ENSMUSG00000024561, ENSMUSG00000028949, ENSMUSG00000027490, ENSMUSG00000025223, ENSMUSG00000032376, ENSMUSG00000054191, ENSMUSG00000007880, ENSMUSG00000000708, ENSMUSG00000028717, ENSMUSG00000024513, ENSMUSG00000070691, ENSMUSG00000024921, ENSMUSG00000028800, ENSMUSG00000024002, ENSMUSG00000012520, ENSMUSG00000032481, ENSMUSG00000036940, ENSMUSG00000008855, ENSMUSG00000051177	1004	228	19725	1.6372011952191237	0.9999999999983353	0.43844780609344713	48.07461634197357
Annotation Cluster 13	Enrichment Score: 1.856171779839837
Category	Term	Count	%	PValue	Genes	List Total	Pop Hits	Pop Total	Fold Enrichment	Bonferroni	Benjamini	FDR
GOTERM_CC_DIRECT	GO:0005788~endoplasmic reticulum lumen	16	1.4692378328741964	2.4219373031596306E-4	ENSMUSG00000061959, ENSMUSG00000005973, ENSMUSG00000022997, ENSMUSG00000074121, ENSMUSG00000043019, ENSMUSG00000037470, ENSMUSG00000030093, ENSMUSG00000021830, ENSMUSG00000033227, ENSMUSG00000057400, ENSMUSG00000056973, ENSMUSG00000021583, ENSMUSG00000057074, ENSMUSG00000036856, ENSMUSG00000026047, ENSMUSG00000021143	1004	104	19725	3.0225252834814587	0.137985113032553	0.01636273401712518	0.3581516093447701
KEGG_PATHWAY	mmu04916:Melanogenesis	16	1.4692378328741964	4.319632726493624E-4	ENSMUSG00000049791, ENSMUSG00000020660, ENSMUSG00000035158, ENSMUSG00000005469, ENSMUSG00000022997, ENSMUSG00000021536, ENSMUSG00000024617, ENSMUSG00000010797, ENSMUSG00000030093, ENSMUSG00000022129, ENSMUSG00000022376, ENSMUSG00000033227, ENSMUSG00000036856, ENSMUSG00000050288, ENSMUSG00000057897, ENSMUSG00000051177	440	99	7720	2.835629017447199	0.10548231166617639	0.10548231166617639	0.5624757372093447
GOTERM_BP_DIRECT	GO:0090263~positive regulation of canonical Wnt signaling pathway	12	1.1019283746556474	7.579461944288039E-4	ENSMUSG00000010797, ENSMUSG00000021732, ENSMUSG00000024232, ENSMUSG00000036273, ENSMUSG00000030093, ENSMUSG00000038260, ENSMUSG00000032064, ENSMUSG00000055116, ENSMUSG00000036856, ENSMUSG00000022997, ENSMUSG00000037487, ENSMUSG00000053110	936	69	18128	3.36826458565589	0.9383172012923031	0.2431385123210933	1.3864392656577906
KEGG_PATHWAY	mmu04390:Hippo signaling pathway	20	1.8365472910927456	8.777706127304035E-4	ENSMUSG00000061859, ENSMUSG00000062825, ENSMUSG00000049791, ENSMUSG00000051279, ENSMUSG00000000142, ENSMUSG00000022997, ENSMUSG00000037660, ENSMUSG00000054932, ENSMUSG00000010797, ENSMUSG00000002384, ENSMUSG00000030093, ENSMUSG00000032726, ENSMUSG00000036459, ENSMUSG00000033227, ENSMUSG00000030353, ENSMUSG00000036856, ENSMUSG00000050288, ENSMUSG00000029053, ENSMUSG00000048402, ENSMUSG00000053110	440	151	7720	2.3239012642986157	0.2027318984518296	0.10710129267191204	1.1399137962097572
KEGG_PATHWAY	mmu05205:Proteoglycans in cancer	23	2.1120293847566574	0.002592601770727283	ENSMUSG00000062825, ENSMUSG00000049791, ENSMUSG00000030536, ENSMUSG00000030102, ENSMUSG00000005469, ENSMUSG00000022997, ENSMUSG00000055723, ENSMUSG00000031740, ENSMUSG00000024617, ENSMUSG00000022516, ENSMUSG00000010797, ENSMUSG00000001729, ENSMUSG00000023951, ENSMUSG00000025351, ENSMUSG00000030093, ENSMUSG00000033227, ENSMUSG00000032826, ENSMUSG00000036856, ENSMUSG00000050288, ENSMUSG00000005087,…	440	203	7720	1.9879086430810569	0.4881685169390094	0.15417260134344812	3.332331756411522
KEGG_PATHWAY	mmu05200:Pathways in cancer	37	3.3976124885215793	0.003393062340392579	ENSMUSG00000009681, ENSMUSG00000049791, ENSMUSG00000031502, ENSMUSG00000025225, ENSMUSG00000030110, ENSMUSG00000064325, ENSMUSG00000021559, ENSMUSG00000022997, ENSMUSG00000054115, ENSMUSG00000021536, ENSMUSG00000031740, ENSMUSG00000001729, ENSMUSG00000028800, ENSMUSG00000027940, ENSMUSG00000023951, ENSMUSG00000025551, ENSMUSG00000037373, ENSMUSG00000029231, ENSMUSG00000032498, ENSMUSG00000048402,…	440	397	7720	1.6352186855965194	0.5839286888518046	0.16086167941698692	4.3402754820926255
KEGG_PATHWAY	mmu05217:Basal cell carcinoma	10	0.9182736455463728	0.0035164318582246146	ENSMUSG00000010797, ENSMUSG00000049791, ENSMUSG00000030093, ENSMUSG00000000142, ENSMUSG00000033227, ENSMUSG00000036856, ENSMUSG00000064325, ENSMUSG00000050288, ENSMUSG00000022997, ENSMUSG00000048402	440	55	7720	3.190082644628099	0.5970078884471908	0.1405589548909002	4.49475698553834
GOTERM_MF_DIRECT	GO:0048018~receptor agonist activity	5	0.4591368227731864	0.003845765261521682	ENSMUSG00000010797, ENSMUSG00000023951, ENSMUSG00000030093, ENSMUSG00000022997, ENSMUSG00000031980	930	13	17488	7.232423490488007	0.9820957849692211	0.2497412108776229	5.937731797793589
KEGG_PATHWAY	mmu05166:HTLV-I infection	28	2.571166207529844	0.004291977690922601	ENSMUSG00000003575, ENSMUSG00000049791, ENSMUSG00000025225, ENSMUSG00000000708, ENSMUSG00000022997, ENSMUSG00000002983, ENSMUSG00000055723, ENSMUSG00000021536, ENSMUSG00000001729, ENSMUSG00000031805, ENSMUSG00000029231, ENSMUSG00000030339, ENSMUSG00000071359, ENSMUSG00000027490, ENSMUSG00000021754, ENSMUSG00000027936, ENSMUSG00000003873, ENSMUSG00000005469, ENSMUSG00000010797, ENSMUSG00000030093,…	440	278	7720	1.7671680837148462	0.6703465685081935	0.12952320132158412	5.460620279188055
INTERPRO	IPR018161:Wnt protein, conserved site	5	0.4591368227731864	0.013458528937557536	ENSMUSG00000010797, ENSMUSG00000030093, ENSMUSG00000033227, ENSMUSG00000036856, ENSMUSG00000022997	1042	19	20697	5.22704313567027	0.9999999997795636	0.45171336779166416	20.35435719168881
INTERPRO	IPR005817:Wnt	5	0.4591368227731864	0.013458528937557536	ENSMUSG00000010797, ENSMUSG00000030093, ENSMUSG00000033227, ENSMUSG00000036856, ENSMUSG00000022997	1042	19	20697	5.22704313567027	0.9999999997795636	0.45171336779166416	20.35435719168881
KEGG_PATHWAY	mmu04310:Wnt signaling pathway	16	1.4692378328741964	0.013869560159688387	ENSMUSG00000049791, ENSMUSG00000024232, ENSMUSG00000000142, ENSMUSG00000046707, ENSMUSG00000005469, ENSMUSG00000022997, ENSMUSG00000024617, ENSMUSG00000010797, ENSMUSG00000028284, ENSMUSG00000030093, ENSMUSG00000033227, ENSMUSG00000037373, ENSMUSG00000036856, ENSMUSG00000050288, ENSMUSG00000057897, ENSMUSG00000051177	440	141	7720	1.9909735654416503	0.9727688415518779	0.2135500765838233	16.66811447347677
UP_KEYWORDS	Wnt signaling pathway	16	1.4692378328741964	0.021564764054346704	ENSMUSG00000049791, ENSMUSG00000000142, ENSMUSG00000071847, ENSMUSG00000046707, ENSMUSG00000046034, ENSMUSG00000002996, ENSMUSG00000022997, ENSMUSG00000010797, ENSMUSG00000043051, ENSMUSG00000040680, ENSMUSG00000030093, ENSMUSG00000021986, ENSMUSG00000032064, ENSMUSG00000033227, ENSMUSG00000036856, ENSMUSG00000050288	1087	176	22768	1.9041565610102869	0.9996262213091879	0.12929621874148745	25.892785530097694
SMART	SM00097:WNT1	5	0.4591368227731864	0.025966258626899115	ENSMUSG00000010797, ENSMUSG00000030093, ENSMUSG00000033227, ENSMUSG00000036856, ENSMUSG00000022997	643	19	10469	4.284603421461898	0.9999685111658335	0.6839213398239876	30.660604119376178
GOTERM_BP_DIRECT	GO:0016055~Wnt signaling pathway	19	1.7447199265381086	0.027433379394180113	ENSMUSG00000049791, ENSMUSG00000025223, ENSMUSG00000000142, ENSMUSG00000071847, ENSMUSG00000046707, ENSMUSG00000035158, ENSMUSG00000046034, ENSMUSG00000002996, ENSMUSG00000022997, ENSMUSG00000010797, ENSMUSG00000043051, ENSMUSG00000040680, ENSMUSG00000030093, ENSMUSG00000021986, ENSMUSG00000032064, ENSMUSG00000033227, ENSMUSG00000036856, ENSMUSG00000050288, ENSMUSG00000005087	936	213	18128	1.7276192769150518	1.0	0.7824554568891923	40.081843522491944
GOTERM_BP_DIRECT	GO:0045165~cell fate commitment	9	0.8264462809917356	0.03155741409788283	ENSMUSG00000010797, ENSMUSG00000030093, ENSMUSG00000039191, ENSMUSG00000033227, ENSMUSG00000030353, ENSMUSG00000035158, ENSMUSG00000036856, ENSMUSG00000028717, ENSMUSG00000037660	936	72	18128	2.420940170940171	1.0	0.8141863667510092	44.59136118829714
GOTERM_BP_DIRECT	GO:0001658~branching involved in ureteric bud morphogenesis	7	0.642791551882461	0.035900159047888555	ENSMUSG00000033227, ENSMUSG00000036856, ENSMUSG00000016458, ENSMUSG00000022997, ENSMUSG00000005087, ENSMUSG00000038210, ENSMUSG00000031980	936	48	18128	2.8244301994301995	1.0	0.8213076273142288	48.99207850713183
GOTERM_BP_DIRECT	GO:0007267~cell-cell signaling	11	1.0101010101010102	0.042050014171596636	ENSMUSG00000010797, ENSMUSG00000021732, ENSMUSG00000020660, ENSMUSG00000030093, ENSMUSG00000006538, ENSMUSG00000033227, ENSMUSG00000036856, ENSMUSG00000050288, ENSMUSG00000022997, ENSMUSG00000074121, ENSMUSG00000042286	936	104	18128	2.0484878369493753	1.0	0.84383939086096	54.66177718625611
GOTERM_MF_DIRECT	GO:0005109~frizzled binding	6	0.5509641873278237	0.04918891434780221	ENSMUSG00000010797, ENSMUSG00000024232, ENSMUSG00000030093, ENSMUSG00000033227, ENSMUSG00000036856, ENSMUSG00000022997	930	38	17488	2.969100169779287	1.0	0.6817016311241999	55.12587403360726
GOTERM_BP_DIRECT	GO:0051091~positive regulation of sequence-specific DNA binding transcription factor activity	11	1.0101010101010102	0.05483324320105964	ENSMUSG00000010797, ENSMUSG00000022018, ENSMUSG00000001729, ENSMUSG00000049791, ENSMUSG00000025034, ENSMUSG00000021690, ENSMUSG00000035451, ENSMUSG00000036940, ENSMUSG00000050288, ENSMUSG00000022997, ENSMUSG00000008855	936	109	18128	1.9545205049792207	1.0	0.8662208683676194	64.59738148036116
GOTERM_BP_DIRECT	GO:0060070~canonical Wnt signaling pathway	9	0.8264462809917356	0.08816785975928265	ENSMUSG00000010797, ENSMUSG00000043051, ENSMUSG00000049791, ENSMUSG00000030093, ENSMUSG00000032064, ENSMUSG00000046034, ENSMUSG00000036856, ENSMUSG00000050288, ENSMUSG00000022997	936	89	18128	1.958513396715644	1.0	0.9218935894623451	81.72276293119415
GOTERM_BP_DIRECT	GO:0009887~organ morphogenesis	9	0.8264462809917356	0.20052813913390888	ENSMUSG00000021732, ENSMUSG00000030093, ENSMUSG00000025855, ENSMUSG00000037034, ENSMUSG00000033227, ENSMUSG00000032481, ENSMUSG00000029231, ENSMUSG00000064325, ENSMUSG00000022997	936	109	18128	1.5991531404375443	1.0	0.9829323890879854	98.37703524993923
GOTERM_BP_DIRECT	GO:0035567~non-canonical Wnt signaling pathway	3	0.27548209366391185	0.2177132999224539	ENSMUSG00000049791, ENSMUSG00000030093, ENSMUSG00000036856	936	17	18128	3.4177978883861235	1.0	0.9863726362410696	98.91222094466673
GOTERM_BP_DIRECT	GO:0071560~cellular response to transforming growth factor beta stimulus	6	0.5509641873278237	0.2243044072423362	ENSMUSG00000010797, ENSMUSG00000030093, ENSMUSG00000025880, ENSMUSG00000022469, ENSMUSG00000036856, ENSMUSG00000021214	936	63	18128	1.8445258445258446	1.0	0.9874886317155784	99.0691501360102
KEGG_PATHWAY	mmu04550:Signaling pathways regulating pluripotency of stem cells	11	1.0101010101010102	0.25907858926511756	ENSMUSG00000010797, ENSMUSG00000001729, ENSMUSG00000049791, ENSMUSG00000030093, ENSMUSG00000000142, ENSMUSG00000033227, ENSMUSG00000031805, ENSMUSG00000037035, ENSMUSG00000036856, ENSMUSG00000050288, ENSMUSG00000022997	440	138	7720	1.3985507246376812	1.0	0.7071225551362366	98.00549996279561
Annotation Cluster 14	Enrichment Score: 1.8249003132997907
Category	Term	Count	%	PValue	Genes	List Total	Pop Hits	Pop Total	Fold Enrichment	Bonferroni	Benjamini	FDR
UP_KEYWORDS	Cytoskeleton	83	7.621671258034894	1.2783361541782331E-5	ENSMUSG00000046985, ENSMUSG00000027699, ENSMUSG00000058070, ENSMUSG00000040860, ENSMUSG00000021071, ENSMUSG00000030357, ENSMUSG00000020846, ENSMUSG00000050357, ENSMUSG00000032504, ENSMUSG00000045007, ENSMUSG00000068394, ENSMUSG00000028059, ENSMUSG00000043051, ENSMUSG00000019823, ENSMUSG00000039233, ENSMUSG00000038453, ENSMUSG00000041263, ENSMUSG00000039781, ENSMUSG00000022262, ENSMUSG00000056919,…	1087	1065	22768	1.6323896152135133	0.004616915583013914	3.8555952417940187E-4	0.017569705519759893
GOTERM_CC_DIRECT	GO:0005856~cytoskeleton	89	8.172635445362717	2.004735494223485E-5	ENSMUSG00000046985, ENSMUSG00000027699, ENSMUSG00000058070, ENSMUSG00000040860, ENSMUSG00000021071, ENSMUSG00000030357, ENSMUSG00000020846, ENSMUSG00000050357, ENSMUSG00000032504, ENSMUSG00000045007, ENSMUSG00000068394, ENSMUSG00000028059, ENSMUSG00000043051, ENSMUSG00000019823, ENSMUSG00000039233, ENSMUSG00000038453, ENSMUSG00000041263, ENSMUSG00000039781, ENSMUSG00000022262, ENSMUSG00000056919,…	1004	1109	19725	1.5766734684346475	0.012213948513564499	0.003067573293511927	0.02969116541388095
UP_KEYWORDS	Motor protein	15	1.3774104683195594	0.0032035099638954715	ENSMUSG00000072720, ENSMUSG00000059741, ENSMUSG00000003546, ENSMUSG00000033826, ENSMUSG00000032220, ENSMUSG00000025401, ENSMUSG00000021375, ENSMUSG00000020900, ENSMUSG00000020437, ENSMUSG00000014602, ENSMUSG00000020527, ENSMUSG00000022262, ENSMUSG00000021294, ENSMUSG00000040265, ENSMUSG00000005237	1087	128	22768	2.454576816927323	0.6869937409536352	0.03358575204473835	4.314550740423339
GOTERM_MF_DIRECT	GO:0003777~microtubule motor activity	11	1.0101010101010102	0.006747716189973232	ENSMUSG00000003546, ENSMUSG00000033826, ENSMUSG00000101337, ENSMUSG00000014602, ENSMUSG00000021294, ENSMUSG00000022262, ENSMUSG00000096141, ENSMUSG00000041144, ENSMUSG00000005237, ENSMUSG00000019027, ENSMUSG00000021375	930	76	17488	2.721675155631013	0.9991484826632187	0.3247646131603098	10.197763591282428
UP_KEYWORDS	Microtubule	23	2.1120293847566574	0.008529014158942834	ENSMUSG00000058070, ENSMUSG00000003546, ENSMUSG00000033826, ENSMUSG00000032479, ENSMUSG00000036223, ENSMUSG00000057335, ENSMUSG00000030357, ENSMUSG00000045007, ENSMUSG00000028059, ENSMUSG00000021375, ENSMUSG00000043051, ENSMUSG00000041263, ENSMUSG00000014602, ENSMUSG00000031812, ENSMUSG00000009418, ENSMUSG00000056919, ENSMUSG00000022262, ENSMUSG00000021294, ENSMUSG00000028572, ENSMUSG00000029074,…	1087	265	22768	1.8179306035305758	0.9549843536296143	0.06804568220495433	11.107002738784288
GOTERM_CC_DIRECT	GO:0005874~microtubule	27	2.479338842975207	0.02132968209449857	ENSMUSG00000058070, ENSMUSG00000024381, ENSMUSG00000057335, ENSMUSG00000030357, ENSMUSG00000045007, ENSMUSG00000028059, ENSMUSG00000043051, ENSMUSG00000041263, ENSMUSG00000039230, ENSMUSG00000009418, ENSMUSG00000021144, ENSMUSG00000022262, ENSMUSG00000056919, ENSMUSG00000005237, ENSMUSG00000003546, ENSMUSG00000033826, ENSMUSG00000036223, ENSMUSG00000032479, ENSMUSG00000030536, ENSMUSG00000021375,…	1004	335	19725	1.583442350002973	0.9999981797816071	0.33001612792934076	27.339010538925066
GOTERM_BP_DIRECT	GO:0007018~microtubule-based movement	8	0.7346189164370982	0.10706951219863925	ENSMUSG00000033826, ENSMUSG00000101337, ENSMUSG00000014602, ENSMUSG00000021294, ENSMUSG00000022262, ENSMUSG00000096141, ENSMUSG00000005237, ENSMUSG00000021375	936	78	18128	1.9864124479509098	1.0	0.9375747420372506	87.5719661505631
GOTERM_CC_DIRECT	GO:0005871~kinesin complex	5	0.4591368227731864	0.2714004663206653	ENSMUSG00000043051, ENSMUSG00000003546, ENSMUSG00000014602, ENSMUSG00000021294, ENSMUSG00000021375	1004	52	19725	1.8890783021759117	1.0	0.8369943341148893	99.08143981497119
UP_SEQ_FEATURE	domain:Kinesin-motor	3	0.27548209366391185	0.5482234187810628	ENSMUSG00000014602, ENSMUSG00000021294, ENSMUSG00000021375	935	35	18012	1.651214667685256	1.0	0.9999898481974016	99.99992794153326
INTERPRO	IPR001752:Kinesin, motor domain	3	0.27548209366391185	0.6803541915387776	ENSMUSG00000014602, ENSMUSG00000021294, ENSMUSG00000021375	1042	46	20697	1.2953976466661103	1.0	0.9999549938426144	99.99999952084424
SMART	SM00129:KISc	3	0.27548209366391185	0.772252344083075	ENSMUSG00000014602, ENSMUSG00000021294, ENSMUSG00000021375	643	45	10469	1.0854328667703474	1.0	0.9989489825777964	99.99999988585867
Annotation Cluster 15	Enrichment Score: 1.8200217871860571
Category	Term	Count	%	PValue	Genes	List Total	Pop Hits	Pop Total	Fold Enrichment	Bonferroni	Benjamini	FDR
GOTERM_BP_DIRECT	GO:0035556~intracellular signal transduction	44	4.040404040404041	6.30450438235918E-6	ENSMUSG00000027699, ENSMUSG00000009681, ENSMUSG00000020032, ENSMUSG00000036273, ENSMUSG00000038485, ENSMUSG00000021559, ENSMUSG00000028059, ENSMUSG00000021536, ENSMUSG00000001729, ENSMUSG00000061132, ENSMUSG00000034768, ENSMUSG00000035390, ENSMUSG00000003810, ENSMUSG00000031805, ENSMUSG00000053693, ENSMUSG00000001482, ENSMUSG00000051177, ENSMUSG00000000276, ENSMUSG00000018334, ENSMUSG00000004815,…	936	406	18128	2.098943202391478	0.022896623218602863	0.011514604669650597	0.011607885083608771
UP_KEYWORDS	Nucleotide-binding	119	10.927456382001836	8.755993104893738E-5	ENSMUSG00000032308, ENSMUSG00000031441, ENSMUSG00000028051, ENSMUSG00000026737, ENSMUSG00000053289, ENSMUSG00000013629, ENSMUSG00000029780, ENSMUSG00000030110, ENSMUSG00000025401, ENSMUSG00000021622, ENSMUSG00000028646, ENSMUSG00000030061, ENSMUSG00000022262, ENSMUSG00000053693, ENSMUSG00000029231, ENSMUSG00000000276, ENSMUSG00000004815, ENSMUSG00000033826, ENSMUSG00000021062, ENSMUSG00000001270,…	1087	1757	22768	1.4186345693582614	0.031200964980198975	0.0019791690319801436	0.12028677582730518
UP_KEYWORDS	ATP-binding	92	8.44811753902663	7.288066713612998E-4	ENSMUSG00000020032, ENSMUSG00000036273, ENSMUSG00000032308, ENSMUSG00000031441, ENSMUSG00000020228, ENSMUSG00000025854, ENSMUSG00000038967, ENSMUSG00000026737, ENSMUSG00000053289, ENSMUSG00000022229, ENSMUSG00000013629, ENSMUSG00000030110, ENSMUSG00000021559, ENSMUSG00000025401, ENSMUSG00000021622, ENSMUSG00000024921, ENSMUSG00000049871, ENSMUSG00000028284, ENSMUSG00000024014, ENSMUSG00000020437,…	1087	1364	22768	1.412761319459245	0.23196824695511853	0.010501438854284229	0.9971285431360055
GOTERM_BP_DIRECT	GO:0046777~protein autophosphorylation	21	1.9283746556473829	0.0013362856396475719	ENSMUSG00000009681, ENSMUSG00000026274, ENSMUSG00000032308, ENSMUSG00000036273, ENSMUSG00000013629, ENSMUSG00000005469, ENSMUSG00000021559, ENSMUSG00000024617, ENSMUSG00000025375, ENSMUSG00000020357, ENSMUSG00000020827, ENSMUSG00000005566, ENSMUSG00000024002, ENSMUSG00000032537, ENSMUSG00000024014, ENSMUSG00000016528, ENSMUSG00000031805, ENSMUSG00000068917, ENSMUSG00000029231, ENSMUSG00000029833,…	936	184	18128	2.2104236343366774	0.9926481009236054	0.264386025368734	2.4320924893961426
UP_KEYWORDS	Transferase	104	9.550045913682277	0.0013427698100870523	ENSMUSG00000055660, ENSMUSG00000032308, ENSMUSG00000022704, ENSMUSG00000026737, ENSMUSG00000013629, ENSMUSG00000028700, ENSMUSG00000029780, ENSMUSG00000030110, ENSMUSG00000021622, ENSMUSG00000003271, ENSMUSG00000037470, ENSMUSG00000036620, ENSMUSG00000050796, ENSMUSG00000026192, ENSMUSG00000053693, ENSMUSG00000029231, ENSMUSG00000021595, ENSMUSG00000034040, ENSMUSG00000037260, ENSMUSG00000032047,…	1087	1611	22768	1.352175732958267	0.38516990169060317	0.015568166460852018	1.8299690160797022
GOTERM_MF_DIRECT	GO:0005524~ATP binding	106	9.73370064279155	0.00238470222735109	ENSMUSG00000032308, ENSMUSG00000031441, ENSMUSG00000026737, ENSMUSG00000053289, ENSMUSG00000013629, ENSMUSG00000030110, ENSMUSG00000025401, ENSMUSG00000021622, ENSMUSG00000009394, ENSMUSG00000030061, ENSMUSG00000022262, ENSMUSG00000053693, ENSMUSG00000029231, ENSMUSG00000000276, ENSMUSG00000004815, ENSMUSG00000033826, ENSMUSG00000001270, ENSMUSG00000005469, ENSMUSG00000020900, ENSMUSG00000021500,…	930	1510	17488	1.320037029124831	0.9173055149355401	0.22062287540044478	3.7219288544677487
UP_KEYWORDS	Kinase	51	4.683195592286501	0.003651302882012941	ENSMUSG00000020032, ENSMUSG00000036273, ENSMUSG00000032308, ENSMUSG00000025855, ENSMUSG00000025854, ENSMUSG00000038967, ENSMUSG00000026737, ENSMUSG00000030110, ENSMUSG00000021559, ENSMUSG00000021622, ENSMUSG00000028284, ENSMUSG00000024014, ENSMUSG00000053693, ENSMUSG00000029231, ENSMUSG00000057897, ENSMUSG00000000276, ENSMUSG00000004815, ENSMUSG00000028680, ENSMUSG00000030228, ENSMUSG00000001270,…	1087	707	22768	1.5109361113532827	0.7339818202698303	0.036114794593865795	4.903704317217605
GOTERM_BP_DIRECT	GO:0006468~protein phosphorylation	45	4.132231404958678	0.006066698562941042	ENSMUSG00000009681, ENSMUSG00000020032, ENSMUSG00000026274, ENSMUSG00000036273, ENSMUSG00000032308, ENSMUSG00000025855, ENSMUSG00000025854, ENSMUSG00000038967, ENSMUSG00000028862, ENSMUSG00000030110, ENSMUSG00000021559, ENSMUSG00000020413, ENSMUSG00000031853, ENSMUSG00000070691, ENSMUSG00000024617, ENSMUSG00000001729, ENSMUSG00000020357, ENSMUSG00000028284, ENSMUSG00000005566, ENSMUSG00000035390,…	936	576	18128	1.5130876068376071	0.9999999998047882	0.5374167864569268	10.599750329198631
GOTERM_BP_DIRECT	GO:0018105~peptidyl-serine phosphorylation	14	1.285583103764922	0.019946037179356224	ENSMUSG00000036273, ENSMUSG00000038967, ENSMUSG00000029123, ENSMUSG00000005469, ENSMUSG00000024617, ENSMUSG00000001729, ENSMUSG00000050310, ENSMUSG00000023809, ENSMUSG00000035390, ENSMUSG00000003810, ENSMUSG00000016528, ENSMUSG00000053693, ENSMUSG00000029053, ENSMUSG00000057897	936	133	18128	2.0386864597390915	1.0	0.7525755357509631	30.99421246774098
GOTERM_MF_DIRECT	GO:0016740~transferase activity	95	8.723599632690542	0.022716824565874916	ENSMUSG00000055660, ENSMUSG00000020032, ENSMUSG00000036273, ENSMUSG00000022704, ENSMUSG00000032308, ENSMUSG00000025854, ENSMUSG00000038967, ENSMUSG00000026737, ENSMUSG00000013629, ENSMUSG00000000708, ENSMUSG00000031545, ENSMUSG00000028700, ENSMUSG00000029780, ENSMUSG00000030110, ENSMUSG00000068391, ENSMUSG00000021559, ENSMUSG00000021622, ENSMUSG00000028284, ENSMUSG00000037470, ENSMUSG00000003271,…	930	1446	17488	1.235413971058463	0.9999999999618653	0.5166269345992012	30.58388428627107
GOTERM_MF_DIRECT	GO:0000166~nucleotide binding	123	11.294765840220386	0.02292487949197474	ENSMUSG00000031441, ENSMUSG00000032308, ENSMUSG00000028051, ENSMUSG00000026737, ENSMUSG00000053289, ENSMUSG00000013629, ENSMUSG00000029780, ENSMUSG00000030110, ENSMUSG00000025401, ENSMUSG00000021622, ENSMUSG00000028646, ENSMUSG00000030061, ENSMUSG00000053693, ENSMUSG00000022262, ENSMUSG00000029231, ENSMUSG00000000276, ENSMUSG00000004815, ENSMUSG00000033826, ENSMUSG00000021062, ENSMUSG00000001270,…	930	1934	17488	1.1959302131634253	0.9999999999694659	0.5093983916841758	30.818283247086786
GOTERM_MF_DIRECT	GO:0016301~kinase activity	49	4.499540863177227	0.02324257092085589	ENSMUSG00000020032, ENSMUSG00000032308, ENSMUSG00000036273, ENSMUSG00000025855, ENSMUSG00000025854, ENSMUSG00000038967, ENSMUSG00000026737, ENSMUSG00000030110, ENSMUSG00000021559, ENSMUSG00000021622, ENSMUSG00000028284, ENSMUSG00000053693, ENSMUSG00000029231, ENSMUSG00000057897, ENSMUSG00000000276, ENSMUSG00000004815, ENSMUSG00000028680, ENSMUSG00000030228, ENSMUSG00000001270, ENSMUSG00000029123,…	930	672	17488	1.371146953405018	0.9999999999782561	0.4943907977265537	31.174770480393278
GOTERM_BP_DIRECT	GO:0016310~phosphorylation	44	4.040404040404041	0.023778892059211125	ENSMUSG00000009681, ENSMUSG00000020032, ENSMUSG00000026274, ENSMUSG00000036273, ENSMUSG00000032308, ENSMUSG00000025854, ENSMUSG00000038967, ENSMUSG00000026737, ENSMUSG00000030275, ENSMUSG00000028862, ENSMUSG00000030110, ENSMUSG00000021559, ENSMUSG00000031853, ENSMUSG00000021622, ENSMUSG00000024617, ENSMUSG00000001729, ENSMUSG00000020357, ENSMUSG00000028284, ENSMUSG00000041798, ENSMUSG00000035390,…	936	610	18128	1.3970015412638361	1.0	0.7765637540350709	35.797748814900864
INTERPRO	IPR008271:Serine/threonine-protein kinase, active site	26	2.3875114784205693	0.031462010434690525	ENSMUSG00000026274, ENSMUSG00000020032, ENSMUSG00000032308, ENSMUSG00000036273, ENSMUSG00000028862, ENSMUSG00000021559, ENSMUSG00000031853, ENSMUSG00000024617, ENSMUSG00000001729, ENSMUSG00000028284, ENSMUSG00000024014, ENSMUSG00000035390, ENSMUSG00000003810, ENSMUSG00000068917, ENSMUSG00000053693, ENSMUSG00000057897, ENSMUSG00000018334, ENSMUSG00000028680, ENSMUSG00000021754, ENSMUSG00000046707,…	1042	334	20697	1.5462031790545587	1.0	0.6081060541411168	41.54562927082976
INTERPRO	IPR017441:Protein kinase, ATP binding site	29	2.6629935720844813	0.04352882964922772	ENSMUSG00000026274, ENSMUSG00000020032, ENSMUSG00000032308, ENSMUSG00000036273, ENSMUSG00000028862, ENSMUSG00000030110, ENSMUSG00000021559, ENSMUSG00000031853, ENSMUSG00000024617, ENSMUSG00000001729, ENSMUSG00000028284, ENSMUSG00000020357, ENSMUSG00000024014, ENSMUSG00000035390, ENSMUSG00000031805, ENSMUSG00000068917, ENSMUSG00000029231, ENSMUSG00000057897, ENSMUSG00000028680, ENSMUSG00000021754,…	1042	395	20697	1.458278869749022	1.0	0.6748831976578691	52.64485721214185
UP_KEYWORDS	Serine/threonine-protein kinase	28	2.571166207529844	0.053502969194762204	ENSMUSG00000009681, ENSMUSG00000026274, ENSMUSG00000020032, ENSMUSG00000032308, ENSMUSG00000036273, ENSMUSG00000025854, ENSMUSG00000028862, ENSMUSG00000021559, ENSMUSG00000031853, ENSMUSG00000024617, ENSMUSG00000001729, ENSMUSG00000028284, ENSMUSG00000024014, ENSMUSG00000035390, ENSMUSG00000003810, ENSMUSG00000068917, ENSMUSG00000053693, ENSMUSG00000057897, ENSMUSG00000028680, ENSMUSG00000021754,…	1087	407	22768	1.4409833434672443	0.9999999977344657	0.25060184776358174	53.03745978628363
INTERPRO	IPR011009:Protein kinase-like domain	37	3.3976124885215793	0.07560688750249805	ENSMUSG00000026274, ENSMUSG00000020032, ENSMUSG00000036273, ENSMUSG00000032308, ENSMUSG00000028862, ENSMUSG00000030275, ENSMUSG00000030110, ENSMUSG00000021559, ENSMUSG00000031853, ENSMUSG00000024617, ENSMUSG00000001729, ENSMUSG00000020357, ENSMUSG00000028284, ENSMUSG00000035390, ENSMUSG00000024014, ENSMUSG00000003810, ENSMUSG00000068917, ENSMUSG00000031805, ENSMUSG00000053693, ENSMUSG00000029231,…	1042	557	20697	1.3194295599196408	1.0	0.7730204457323281	73.29866309263704
GOTERM_MF_DIRECT	GO:0004674~protein serine/threonine kinase activity	31	2.846648301193756	0.0776032724952859	ENSMUSG00000009681, ENSMUSG00000026274, ENSMUSG00000020032, ENSMUSG00000036273, ENSMUSG00000032308, ENSMUSG00000025854, ENSMUSG00000038967, ENSMUSG00000028228, ENSMUSG00000028862, ENSMUSG00000021559, ENSMUSG00000031853, ENSMUSG00000024617, ENSMUSG00000001729, ENSMUSG00000028284, ENSMUSG00000024014, ENSMUSG00000035390, ENSMUSG00000003810, ENSMUSG00000068917, ENSMUSG00000053693, ENSMUSG00000057897,…	930	430	17488	1.3556589147286822	1.0	0.7663748663400978	72.2879308074074
UP_SEQ_FEATURE	nucleotide phosphate-binding region:ATP	61	5.601469237832874	0.07912908649103537	ENSMUSG00000020032, ENSMUSG00000036273, ENSMUSG00000032308, ENSMUSG00000038967, ENSMUSG00000053289, ENSMUSG00000030110, ENSMUSG00000021559, ENSMUSG00000025401, ENSMUSG00000024921, ENSMUSG00000021622, ENSMUSG00000049871, ENSMUSG00000028284, ENSMUSG00000024014, ENSMUSG00000020437, ENSMUSG00000020532, ENSMUSG00000030061, ENSMUSG00000022262, ENSMUSG00000053693, ENSMUSG00000029231, ENSMUSG00000005237,…	935	963	18012	1.220264214436837	1.0	0.9605571225522238	76.94621170666997
GOTERM_MF_DIRECT	GO:0004672~protein kinase activity	36	3.3057851239669422	0.10642141769598687	ENSMUSG00000026274, ENSMUSG00000020032, ENSMUSG00000036273, ENSMUSG00000032308, ENSMUSG00000013629, ENSMUSG00000028862, ENSMUSG00000030110, ENSMUSG00000021559, ENSMUSG00000031853, ENSMUSG00000024617, ENSMUSG00000001729, ENSMUSG00000028284, ENSMUSG00000020357, ENSMUSG00000005566, ENSMUSG00000035390, ENSMUSG00000024014, ENSMUSG00000003810, ENSMUSG00000068917, ENSMUSG00000031805, ENSMUSG00000053693,…	930	529	17488	1.2796877858406002	1.0	0.8088188998644033	83.26311182861335
INTERPRO	IPR000719:Protein kinase, catalytic domain	33	3.0303030303030303	0.1314522177111725	ENSMUSG00000026274, ENSMUSG00000020032, ENSMUSG00000036273, ENSMUSG00000032308, ENSMUSG00000028862, ENSMUSG00000030110, ENSMUSG00000021559, ENSMUSG00000031853, ENSMUSG00000024617, ENSMUSG00000001729, ENSMUSG00000028284, ENSMUSG00000020357, ENSMUSG00000024014, ENSMUSG00000035390, ENSMUSG00000003810, ENSMUSG00000068917, ENSMUSG00000031805, ENSMUSG00000053693, ENSMUSG00000029231, ENSMUSG00000057897,…	1042	516	20697	1.2702930411105653	1.0	0.8848370006681567	90.62467862516985
UP_SEQ_FEATURE	binding site:ATP	36	3.3057851239669422	0.20171971656530846	ENSMUSG00000026274, ENSMUSG00000020032, ENSMUSG00000036273, ENSMUSG00000032308, ENSMUSG00000038967, ENSMUSG00000028862, ENSMUSG00000030110, ENSMUSG00000021559, ENSMUSG00000031853, ENSMUSG00000021622, ENSMUSG00000024617, ENSMUSG00000001729, ENSMUSG00000028284, ENSMUSG00000020357, ENSMUSG00000041798, ENSMUSG00000035390, ENSMUSG00000024014, ENSMUSG00000003810, ENSMUSG00000068917, ENSMUSG00000031805,…	935	583	18012	1.189554306051128	1.0	0.9952414104491452	98.18708127798776
UP_SEQ_FEATURE	active site:Proton acceptor	43	3.948576675849403	0.2026118630843243	ENSMUSG00000022040, ENSMUSG00000020032, ENSMUSG00000026274, ENSMUSG00000036273, ENSMUSG00000032308, ENSMUSG00000028862, ENSMUSG00000030110, ENSMUSG00000021559, ENSMUSG00000031853, ENSMUSG00000024617, ENSMUSG00000001729, ENSMUSG00000024747, ENSMUSG00000020357, ENSMUSG00000028284, ENSMUSG00000003271, ENSMUSG00000035390, ENSMUSG00000024014, ENSMUSG00000003810, ENSMUSG00000026192, ENSMUSG00000026156,…	935	710	18012	1.166703321533479	1.0	0.9949161457948542	98.22280888656849
UP_SEQ_FEATURE	domain:Protein kinase	31	2.846648301193756	0.23620321867781577	ENSMUSG00000026274, ENSMUSG00000020032, ENSMUSG00000036273, ENSMUSG00000032308, ENSMUSG00000028862, ENSMUSG00000030110, ENSMUSG00000021559, ENSMUSG00000031853, ENSMUSG00000024617, ENSMUSG00000001729, ENSMUSG00000028284, ENSMUSG00000020357, ENSMUSG00000024014, ENSMUSG00000035390, ENSMUSG00000003810, ENSMUSG00000068917, ENSMUSG00000053693, ENSMUSG00000029231, ENSMUSG00000057897, ENSMUSG00000018334,…	935	502	18012	1.1896201291092316	1.0	0.9974624782920604	99.17392436542863
SMART	SM00220:S_TKc	27	2.479338842975207	0.3140142408734586	ENSMUSG00000026274, ENSMUSG00000020032, ENSMUSG00000032308, ENSMUSG00000036273, ENSMUSG00000028862, ENSMUSG00000021559, ENSMUSG00000031853, ENSMUSG00000024617, ENSMUSG00000001729, ENSMUSG00000028284, ENSMUSG00000024014, ENSMUSG00000035390, ENSMUSG00000003810, ENSMUSG00000068917, ENSMUSG00000053693, ENSMUSG00000057897, ENSMUSG00000018334, ENSMUSG00000028680, ENSMUSG00000021754, ENSMUSG00000046707,…	643	381	10469	1.1538065906613928	1.0	0.9456181585252725	99.47284869282231
Annotation Cluster 16	Enrichment Score: 1.8022541266254521
Category	Term	Count	%	PValue	Genes	List Total	Pop Hits	Pop Total	Fold Enrichment	Bonferroni	Benjamini	FDR
GOTERM_BP_DIRECT	GO:0006338~chromatin remodeling	13	1.1937557392102847	6.944509377586342E-4	ENSMUSG00000028949, ENSMUSG00000007880, ENSMUSG00000054191, ENSMUSG00000035623, ENSMUSG00000035451, ENSMUSG00000000708, ENSMUSG00000068391, ENSMUSG00000019948, ENSMUSG00000024921, ENSMUSG00000040481, ENSMUSG00000003868, ENSMUSG00000024002, ENSMUSG00000032481	936	79	18128	3.1870604781997183	0.9220976431053245	0.24692374322045052	1.2709946997319088
GOTERM_CC_DIRECT	GO:0071564~npBAF complex	5	0.4591368227731864	0.0032842309719260054	ENSMUSG00000037013, ENSMUSG00000028949, ENSMUSG00000007880, ENSMUSG00000032481, ENSMUSG00000024921	1004	13	19725	7.556313208703647	0.8668856577683371	0.09591088074641185	4.755979248903208
GOTERM_CC_DIRECT	GO:0016514~SWI/SNF complex	4	0.3673094582185491	0.02556569394417689	ENSMUSG00000028949, ENSMUSG00000007880, ENSMUSG00000032481, ENSMUSG00000024921	1004	13	19725	6.045050566962917	0.999999872555065	0.3414919012919754	31.860862111416978
GOTERM_CC_DIRECT	GO:0071565~nBAF complex	4	0.3673094582185491	0.03133417924731095	ENSMUSG00000028949, ENSMUSG00000007880, ENSMUSG00000032481, ENSMUSG00000024921	1004	14	19725	5.61326124075128	0.999999996653065	0.38607377999579195	37.59762639973514
GOTERM_CC_DIRECT	GO:0090544~BAF-type complex	4	0.3673094582185491	0.052311165348600114	ENSMUSG00000028949, ENSMUSG00000007880, ENSMUSG00000032481, ENSMUSG00000024921	1004	17	19725	4.622685727677525	0.999999999999995	0.46920691579487583	54.88093485043232
GOTERM_BP_DIRECT	GO:0006337~nucleosome disassembly	3	0.27548209366391185	0.16074211380708786	ENSMUSG00000028949, ENSMUSG00000007880, ENSMUSG00000032481	936	14	18128	4.15018315018315	1.0	0.9714764624750019	96.03099231242298
Annotation Cluster 17	Enrichment Score: 1.7956585203168303
Category	Term	Count	%	PValue	Genes	List Total	Pop Hits	Pop Total	Fold Enrichment	Bonferroni	Benjamini	FDR
INTERPRO	IPR024317:Dynein heavy chain, P-loop containing D4 domain	7	0.642791551882461	1.223254293943114E-4	ENSMUSG00000033826, ENSMUSG00000101337, ENSMUSG00000022262, ENSMUSG00000096141, ENSMUSG00000041144, ENSMUSG00000005237, ENSMUSG00000019027	1042	17	20697	8.178785141695833	0.18188168068319643	0.019874673019203204	0.20525803357691608
INTERPRO	IPR004273:Dynein heavy chain domain	7	0.642791551882461	1.7570156763064456E-4	ENSMUSG00000033826, ENSMUSG00000101337, ENSMUSG00000022262, ENSMUSG00000096141, ENSMUSG00000041144, ENSMUSG00000005237, ENSMUSG00000019027	1042	18	20697	7.724408189379399	0.2505019814496934	0.025873183709994918	0.2946972092010669
INTERPRO	IPR013602:Dynein heavy chain, domain-2	7	0.642791551882461	1.7570156763064456E-4	ENSMUSG00000033826, ENSMUSG00000101337, ENSMUSG00000022262, ENSMUSG00000096141, ENSMUSG00000041144, ENSMUSG00000005237, ENSMUSG00000019027	1042	18	20697	7.724408189379399	0.2505019814496934	0.025873183709994918	0.2946972092010669
INTERPRO	IPR026983:Dynein heavy chain	7	0.642791551882461	2.459079660615904E-4	ENSMUSG00000033826, ENSMUSG00000101337, ENSMUSG00000022262, ENSMUSG00000096141, ENSMUSG00000041144, ENSMUSG00000005237, ENSMUSG00000019027	1042	19	20697	7.317860389938378	0.33207847953073055	0.03056802226653832	0.4122230516393266
INTERPRO	IPR024743:Dynein heavy chain, coiled coil stalk	7	0.642791551882461	2.459079660615904E-4	ENSMUSG00000033826, ENSMUSG00000101337, ENSMUSG00000022262, ENSMUSG00000096141, ENSMUSG00000041144, ENSMUSG00000005237, ENSMUSG00000019027	1042	19	20697	7.317860389938378	0.33207847953073055	0.03056802226653832	0.4122230516393266
GOTERM_CC_DIRECT	GO:0036156~inner dynein arm	5	0.4591368227731864	6.815896425624854E-4	ENSMUSG00000101337, ENSMUSG00000096141, ENSMUSG00000041144, ENSMUSG00000005237, ENSMUSG00000019027	1004	9	19725	10.914674634794157	0.3416093985970772	0.031639197333772295	1.004870467028618
GOTERM_MF_DIRECT	GO:0003777~microtubule motor activity	11	1.0101010101010102	0.006747716189973232	ENSMUSG00000003546, ENSMUSG00000033826, ENSMUSG00000101337, ENSMUSG00000014602, ENSMUSG00000021294, ENSMUSG00000022262, ENSMUSG00000096141, ENSMUSG00000041144, ENSMUSG00000005237, ENSMUSG00000019027, ENSMUSG00000021375	930	76	17488	2.721675155631013	0.9991484826632187	0.3247646131603098	10.197763591282428
INTERPRO	IPR026979:Dynein heavy chain 7, axonemal	3	0.27548209366391185	0.00732869651690763	ENSMUSG00000101337, ENSMUSG00000096141, ENSMUSG00000041144	1042	3	20697	19.862763915547024	0.9999942750478762	0.31422701837398714	11.62183300131293
COG_ONTOLOGY	Cytoskeleton	8	0.7346189164370982	0.00860618197332548	ENSMUSG00000028068, ENSMUSG00000033826, ENSMUSG00000022262, ENSMUSG00000045007, ENSMUSG00000096141, ENSMUSG00000041144, ENSMUSG00000005237, ENSMUSG00000019027	140	37	2126	3.2833976833976832	0.22171262112661072	0.22171262112661072	7.0380821534808735
INTERPRO	IPR003593:AAA+ ATPase domain	15	1.3774104683195594	0.013848804080911525	ENSMUSG00000003868, ENSMUSG00000020181, ENSMUSG00000041797, ENSMUSG00000033826, ENSMUSG00000037022, ENSMUSG00000101337, ENSMUSG00000032131, ENSMUSG00000015243, ENSMUSG00000095440, ENSMUSG00000009418, ENSMUSG00000052512, ENSMUSG00000022262, ENSMUSG00000096141, ENSMUSG00000041144, ENSMUSG00000005237	1042	144	20697	2.069037907869482	0.9999999998848423	0.45241054476698506	20.881907791596177
GOTERM_MF_DIRECT	GO:0016887~ATPase activity	19	1.7447199265381086	0.021235979650756204	ENSMUSG00000033826, ENSMUSG00000101337, ENSMUSG00000005481, ENSMUSG00000096141, ENSMUSG00000041144, ENSMUSG00000021375, ENSMUSG00000024921, ENSMUSG00000003868, ENSMUSG00000041797, ENSMUSG00000032131, ENSMUSG00000015243, ENSMUSG00000014602, ENSMUSG00000020527, ENSMUSG00000021270, ENSMUSG00000022262, ENSMUSG00000021294, ENSMUSG00000032498, ENSMUSG00000005237, ENSMUSG00000019027	930	201	17488	1.7775209971647141	0.9999999998147202	0.5146456032616936	28.893909630143067
GOTERM_MF_DIRECT	GO:0003774~motor activity	10	0.9182736455463728	0.023896608270335375	ENSMUSG00000072720, ENSMUSG00000059741, ENSMUSG00000033826, ENSMUSG00000020437, ENSMUSG00000020527, ENSMUSG00000032220, ENSMUSG00000022262, ENSMUSG00000025401, ENSMUSG00000005237, ENSMUSG00000020900	930	79	17488	2.3802912753504835	0.9999999999891946	0.49462722992781927	31.903264746219882
INTERPRO	IPR011704:ATPase, dynein-related, AAA domain	4	0.3673094582185491	0.030466062125096678	ENSMUSG00000033826, ENSMUSG00000022262, ENSMUSG00000005237, ENSMUSG00000019027	1042	14	20697	5.675075404442007	1.0	0.609460485469186	40.5278098344761
UP_SEQ_FEATURE	region of interest:AAA 6	3	0.27548209366391185	0.04740261970655268	ENSMUSG00000033826, ENSMUSG00000022262, ENSMUSG00000005237	935	7	18012	8.25607333842628	1.0	0.9389453233780201	57.87017682556
KEGG_PATHWAY	mmu05016:Huntington's disease	18	1.6528925619834711	0.057925262782788006	ENSMUSG00000071359, ENSMUSG00000033826, ENSMUSG00000101337, ENSMUSG00000003873, ENSMUSG00000030102, ENSMUSG00000096141, ENSMUSG00000041144, ENSMUSG00000030209, ENSMUSG00000028800, ENSMUSG00000037152, ENSMUSG00000000171, ENSMUSG00000029104, ENSMUSG00000022262, ENSMUSG00000049583, ENSMUSG00000021868, ENSMUSG00000005237, ENSMUSG00000019027, ENSMUSG00000051177	440	198	7720	1.5950413223140496	0.9999997939264142	0.44684478314770926	54.114430351742456
SMART	SM00382:AAA	15	1.3774104683195594	0.05825324008202509	ENSMUSG00000003868, ENSMUSG00000020181, ENSMUSG00000041797, ENSMUSG00000033826, ENSMUSG00000037022, ENSMUSG00000101337, ENSMUSG00000032131, ENSMUSG00000015243, ENSMUSG00000095440, ENSMUSG00000009418, ENSMUSG00000052512, ENSMUSG00000022262, ENSMUSG00000096141, ENSMUSG00000041144, ENSMUSG00000005237	643	144	10469	1.6959888543286679	0.9999999999462907	0.7933018429392893	56.625799178477806
UP_SEQ_FEATURE	region of interest:Stalk	3	0.27548209366391185	0.06107193717673176	ENSMUSG00000033826, ENSMUSG00000022262, ENSMUSG00000005237	935	8	18012	7.224064171122994	1.0	0.9471364714364114	67.42693023645715
UP_SEQ_FEATURE	region of interest:AAA 1	3	0.27548209366391185	0.06107193717673176	ENSMUSG00000033826, ENSMUSG00000022262, ENSMUSG00000005237	935	8	18012	7.224064171122994	1.0	0.9471364714364114	67.42693023645715
UP_SEQ_FEATURE	region of interest:AAA 3	3	0.27548209366391185	0.06107193717673176	ENSMUSG00000033826, ENSMUSG00000022262, ENSMUSG00000005237	935	8	18012	7.224064171122994	1.0	0.9471364714364114	67.42693023645715
UP_SEQ_FEATURE	region of interest:AAA 2	3	0.27548209366391185	0.06107193717673176	ENSMUSG00000033826, ENSMUSG00000022262, ENSMUSG00000005237	935	8	18012	7.224064171122994	1.0	0.9471364714364114	67.42693023645715
UP_SEQ_FEATURE	region of interest:AAA 5	3	0.27548209366391185	0.06107193717673176	ENSMUSG00000033826, ENSMUSG00000022262, ENSMUSG00000005237	935	8	18012	7.224064171122994	1.0	0.9471364714364114	67.42693023645715
UP_SEQ_FEATURE	region of interest:AAA 4	3	0.27548209366391185	0.06107193717673176	ENSMUSG00000033826, ENSMUSG00000022262, ENSMUSG00000005237	935	8	18012	7.224064171122994	1.0	0.9471364714364114	67.42693023645715
INTERPRO	IPR013594:Dynein heavy chain, domain-1	3	0.27548209366391185	0.07192337091799451	ENSMUSG00000033826, ENSMUSG00000022262, ENSMUSG00000005237	1042	9	20697	6.620921305182342	1.0	0.7673371257475776	71.45422898838525
GOTERM_BP_DIRECT	GO:0007018~microtubule-based movement	8	0.7346189164370982	0.10706951219863925	ENSMUSG00000033826, ENSMUSG00000101337, ENSMUSG00000014602, ENSMUSG00000021294, ENSMUSG00000022262, ENSMUSG00000096141, ENSMUSG00000005237, ENSMUSG00000021375	936	78	18128	1.9864124479509098	1.0	0.9375747420372506	87.5719661505631
GOTERM_CC_DIRECT	GO:0030286~dynein complex	4	0.3673094582185491	0.2074938873524554	ENSMUSG00000043051, ENSMUSG00000033826, ENSMUSG00000022262, ENSMUSG00000005237	1004	31	19725	2.5350212055005783	1.0	0.7876510733379833	96.80868501886664
GOTERM_BP_DIRECT	GO:0003341~cilium movement	4	0.3673094582185491	0.22714607948289472	ENSMUSG00000101337, ENSMUSG00000022262, ENSMUSG00000096141, ENSMUSG00000041144	936	32	18128	2.420940170940171	1.0	0.9880096651996322	99.1299766962316
UP_KEYWORDS	Cilium	12	1.1019283746556474	0.2808037888436907	ENSMUSG00000046985, ENSMUSG00000050248, ENSMUSG00000033826, ENSMUSG00000024169, ENSMUSG00000036057, ENSMUSG00000073733, ENSMUSG00000034292, ENSMUSG00000022262, ENSMUSG00000005469, ENSMUSG00000029074, ENSMUSG00000063810, ENSMUSG00000005237	1087	187	22768	1.34411051365432	1.0	0.6120995517209014	98.92273667755366
UP_KEYWORDS	Dynein	3	0.27548209366391185	0.4390399199927741	ENSMUSG00000033826, ENSMUSG00000022262, ENSMUSG00000005237	1087	31	22768	2.0270053713980474	1.0	0.7545163311439388	99.96460108771535
Annotation Cluster 18	Enrichment Score: 1.703022697965408
Category	Term	Count	%	PValue	Genes	List Total	Pop Hits	Pop Total	Fold Enrichment	Bonferroni	Benjamini	FDR
UP_KEYWORDS	SH3 domain	22	2.0202020202020203	0.0010058470310949316	ENSMUSG00000021782, ENSMUSG00000035969, ENSMUSG00000024381, ENSMUSG00000052632, ENSMUSG00000018381, ENSMUSG00000033597, ENSMUSG00000020640, ENSMUSG00000032220, ENSMUSG00000035954, ENSMUSG00000038738, ENSMUSG00000031853, ENSMUSG00000028082, ENSMUSG00000026425, ENSMUSG00000041263, ENSMUSG00000038859, ENSMUSG00000033721, ENSMUSG00000053617, ENSMUSG00000034156, ENSMUSG00000057914, ENSMUSG00000027223,…	1087	208	22768	2.2154129219446603	0.3053171517052923	0.012069896351557197	1.37374137332974
INTERPRO	IPR001452:Src homology-3 domain	23	2.1120293847566574	0.001061244672229076	ENSMUSG00000035969, ENSMUSG00000021782, ENSMUSG00000024381, ENSMUSG00000052632, ENSMUSG00000018381, ENSMUSG00000033597, ENSMUSG00000020640, ENSMUSG00000032220, ENSMUSG00000035954, ENSMUSG00000038738, ENSMUSG00000031853, ENSMUSG00000026950, ENSMUSG00000028082, ENSMUSG00000026425, ENSMUSG00000041263, ENSMUSG00000038859, ENSMUSG00000033721, ENSMUSG00000053617, ENSMUSG00000034156, ENSMUSG00000057914,…	1042	212	20697	2.1549225002716113	0.8249051131728775	0.0922638383003167	1.7675925616526311
SMART	SM00326:SH3	22	2.0202020202020203	0.009352344209188103	ENSMUSG00000021782, ENSMUSG00000035969, ENSMUSG00000024381, ENSMUSG00000052632, ENSMUSG00000018381, ENSMUSG00000033597, ENSMUSG00000020640, ENSMUSG00000032220, ENSMUSG00000035954, ENSMUSG00000038738, ENSMUSG00000031853, ENSMUSG00000026950, ENSMUSG00000028082, ENSMUSG00000026425, ENSMUSG00000041263, ENSMUSG00000038859, ENSMUSG00000033721, ENSMUSG00000053617, ENSMUSG00000034156, ENSMUSG00000027223,…	643	197	10469	1.8182377971279928	0.9753298848233494	0.4604539349889636	12.25827123971711
UP_SEQ_FEATURE	domain:SH3 5	3	0.27548209366391185	0.024187609966076017	ENSMUSG00000028082, ENSMUSG00000020640, ENSMUSG00000053617	935	5	18012	11.558502673796792	1.0	0.88202680244919	35.327155591606726
UP_SEQ_FEATURE	domain:SH3 1	6	0.5509641873278237	0.033099249930229876	ENSMUSG00000028082, ENSMUSG00000020640, ENSMUSG00000033721, ENSMUSG00000053617, ENSMUSG00000034156, ENSMUSG00000015950	935	35	18012	3.302429335370512	1.0	0.9090008781812855	45.07126641805519
UP_SEQ_FEATURE	domain:SH3 2	6	0.5509641873278237	0.036855567961854935	ENSMUSG00000028082, ENSMUSG00000020640, ENSMUSG00000033721, ENSMUSG00000053617, ENSMUSG00000034156, ENSMUSG00000015950	935	36	18012	3.2106951871657756	1.0	0.9161247923022753	48.74818223069853
UP_SEQ_FEATURE	domain:SH3 3	4	0.3673094582185491	0.05488785779382669	ENSMUSG00000028082, ENSMUSG00000020640, ENSMUSG00000053617, ENSMUSG00000034156	935	17	18012	4.532746146586977	1.0	0.9470103715536682	63.38942511399044
UP_SEQ_FEATURE	domain:SH3 4	3	0.27548209366391185	0.06107193717673176	ENSMUSG00000028082, ENSMUSG00000020640, ENSMUSG00000053617	935	8	18012	7.224064171122994	1.0	0.9471364714364114	67.42693023645715
INTERPRO	IPR011511:Variant SH3	7	0.642791551882461	0.06133259497579421	ENSMUSG00000028082, ENSMUSG00000033597, ENSMUSG00000020640, ENSMUSG00000033721, ENSMUSG00000034156, ENSMUSG00000035954, ENSMUSG00000038738	1042	56	20697	2.482845489443378	1.0	0.7314595989577026	65.46096128298673
UP_SEQ_FEATURE	domain:SH3	13	1.1937557392102847	0.15402156863860872	ENSMUSG00000035969, ENSMUSG00000052632, ENSMUSG00000024381, ENSMUSG00000018381, ENSMUSG00000033597, ENSMUSG00000035954, ENSMUSG00000031853, ENSMUSG00000026425, ENSMUSG00000041263, ENSMUSG00000038859, ENSMUSG00000057914, ENSMUSG00000027223, ENSMUSG00000040600	935	166	18012	1.5086399072224728	1.0	0.9896607918862657	94.90663964891468
Annotation Cluster 19	Enrichment Score: 1.6199636722895296
Category	Term	Count	%	PValue	Genes	List Total	Pop Hits	Pop Total	Fold Enrichment	Bonferroni	Benjamini	FDR
UP_SEQ_FEATURE	domain:C2 2	11	1.0101010101010102	6.268367867510875E-4	ENSMUSG00000048612, ENSMUSG00000028860, ENSMUSG00000027849, ENSMUSG00000028228, ENSMUSG00000013338, ENSMUSG00000052560, ENSMUSG00000004952, ENSMUSG00000021171, ENSMUSG00000034361, ENSMUSG00000061601, ENSMUSG00000068923	935	57	18012	3.7176470588235295	0.8167221907389004	0.12236053300825933	1.109906117684356
UP_SEQ_FEATURE	domain:C2 1	11	1.0101010101010102	6.268367867510875E-4	ENSMUSG00000048612, ENSMUSG00000028860, ENSMUSG00000027849, ENSMUSG00000028228, ENSMUSG00000013338, ENSMUSG00000052560, ENSMUSG00000004952, ENSMUSG00000021171, ENSMUSG00000034361, ENSMUSG00000061601, ENSMUSG00000068923	935	57	18012	3.7176470588235295	0.8167221907389004	0.12236053300825933	1.109906117684356
INTERPRO	IPR002035:von Willebrand factor, type A	11	1.0101010101010102	0.027150430898445998	ENSMUSG00000002968, ENSMUSG00000020758, ENSMUSG00000028228, ENSMUSG00000025650, ENSMUSG00000052560, ENSMUSG00000055632, ENSMUSG00000033420, ENSMUSG00000050122, ENSMUSG00000040533, ENSMUSG00000034361, ENSMUSG00000035161	1042	99	20697	2.2069737683941137	1.0	0.5804829743722746	37.0179526008412
INTERPRO	IPR010734:Copine	3	0.27548209366391185	0.07192337091799451	ENSMUSG00000028228, ENSMUSG00000052560, ENSMUSG00000034361	1042	9	20697	6.620921305182342	1.0	0.7673371257475776	71.45422898838525
UP_SEQ_FEATURE	domain:C2 3	3	0.27548209366391185	0.09168763486322143	ENSMUSG00000048612, ENSMUSG00000013338, ENSMUSG00000021171	935	10	18012	5.779251336898396	1.0	0.9688737379806698	81.9452191209458
UP_SEQ_FEATURE	domain:VWFA	6	0.5509641873278237	0.14698234834363216	ENSMUSG00000020758, ENSMUSG00000028228, ENSMUSG00000052560, ENSMUSG00000033420, ENSMUSG00000034361, ENSMUSG00000035161	935	54	18012	2.140463458110517	1.0	0.9886791473438022	94.09715598935503
SMART	SM00327:VWA	6	0.5509641873278237	0.4423057959576479	ENSMUSG00000028228, ENSMUSG00000025650, ENSMUSG00000052560, ENSMUSG00000033420, ENSMUSG00000040533, ENSMUSG00000034361	643	71	10469	1.3759008170328346	1.0	0.9725367973495215	99.97045398183579
Annotation Cluster 20	Enrichment Score: 1.6149482281018843
Category	Term	Count	%	PValue	Genes	List Total	Pop Hits	Pop Total	Fold Enrichment	Bonferroni	Benjamini	FDR
INTERPRO	IPR002909:Cell surface receptor IPT/TIG	7	0.642791551882461	0.003351771778107557	ENSMUSG00000025225, ENSMUSG00000053552, ENSMUSG00000038725, ENSMUSG00000030123, ENSMUSG00000030084, ENSMUSG00000026640, ENSMUSG00000002983	1042	30	20697	4.634644913627639	0.9959518526259168	0.19095738732322887	5.483006014117642
SMART	SM00429:IPT	7	0.642791551882461	0.0050727927571795	ENSMUSG00000025225, ENSMUSG00000053552, ENSMUSG00000038725, ENSMUSG00000030123, ENSMUSG00000030084, ENSMUSG00000026640, ENSMUSG00000002983	643	27	10469	4.221127815218018	0.8651735659693095	0.33018478310551924	6.833284172654553
UP_SEQ_FEATURE	domain:IPT/TIG 4	3	0.27548209366391185	0.024187609966076017	ENSMUSG00000038725, ENSMUSG00000030084, ENSMUSG00000026640	935	5	18012	11.558502673796792	1.0	0.88202680244919	35.327155591606726
INTERPRO	IPR014756:Immunoglobulin E-set	11	1.0101010101010102	0.05293254786344104	ENSMUSG00000025225, ENSMUSG00000039191, ENSMUSG00000079259, ENSMUSG00000053552, ENSMUSG00000044229, ENSMUSG00000038725, ENSMUSG00000030123, ENSMUSG00000030084, ENSMUSG00000026047, ENSMUSG00000026640, ENSMUSG00000002983	1042	111	20697	1.9683820096488043	1.0	0.7154886095617041	59.885955000124206
UP_SEQ_FEATURE	domain:IPT/TIG 3	3	0.27548209366391185	0.06107193717673176	ENSMUSG00000038725, ENSMUSG00000030084, ENSMUSG00000026640	935	8	18012	7.224064171122994	1.0	0.9471364714364114	67.42693023645715
UP_SEQ_FEATURE	domain:IPT/TIG 1	3	0.27548209366391185	0.06107193717673176	ENSMUSG00000038725, ENSMUSG00000030084, ENSMUSG00000026640	935	8	18012	7.224064171122994	1.0	0.9471364714364114	67.42693023645715
UP_SEQ_FEATURE	domain:IPT/TIG 2	3	0.27548209366391185	0.06107193717673176	ENSMUSG00000038725, ENSMUSG00000030084, ENSMUSG00000026640	935	8	18012	7.224064171122994	1.0	0.9471364714364114	67.42693023645715
Annotation Cluster 21	Enrichment Score: 1.5854204027850876
Category	Term	Count	%	PValue	Genes	List Total	Pop Hits	Pop Total	Fold Enrichment	Bonferroni	Benjamini	FDR
UP_KEYWORDS	Cytoplasmic vesicle	37	3.3976124885215793	0.00566063819876619	ENSMUSG00000021071, ENSMUSG00000036273, ENSMUSG00000048612, ENSMUSG00000036057, ENSMUSG00000021686, ENSMUSG00000020205, ENSMUSG00000003863, ENSMUSG00000041895, ENSMUSG00000028059, ENSMUSG00000039637, ENSMUSG00000022066, ENSMUSG00000041263, ENSMUSG00000031488, ENSMUSG00000027849, ENSMUSG00000039781, ENSMUSG00000056941, ENSMUSG00000054423, ENSMUSG00000095463, ENSMUSG00000028354, ENSMUSG00000051343,…	1087	483	22768	1.6045377232529745	0.8719036750557462	0.04888594009110403	7.506177339396702
GOTERM_CC_DIRECT	GO:0016023~cytoplasmic, membrane-bounded vesicle	15	1.3774104683195594	0.02544346213280077	ENSMUSG00000056941, ENSMUSG00000036057, ENSMUSG00000027935, ENSMUSG00000000142, ENSMUSG00000020205, ENSMUSG00000032554, ENSMUSG00000074121, ENSMUSG00000039637, ENSMUSG00000028059, ENSMUSG00000038037, ENSMUSG00000025377, ENSMUSG00000041263, ENSMUSG00000022099, ENSMUSG00000029104, ENSMUSG00000044456	1004	154	19725	1.9136117866197548	0.9999998623693683	0.34753102212100373	31.734145110857703
GOTERM_CC_DIRECT	GO:0031410~cytoplasmic vesicle	38	3.489439853076217	0.12170185217193907	ENSMUSG00000021071, ENSMUSG00000036273, ENSMUSG00000048612, ENSMUSG00000036057, ENSMUSG00000021686, ENSMUSG00000020205, ENSMUSG00000003863, ENSMUSG00000041895, ENSMUSG00000028059, ENSMUSG00000039637, ENSMUSG00000022066, ENSMUSG00000041263, ENSMUSG00000031488, ENSMUSG00000027849, ENSMUSG00000039781, ENSMUSG00000035969, ENSMUSG00000056941, ENSMUSG00000054423, ENSMUSG00000095463, ENSMUSG00000028354,…	1004	597	19725	1.2505255360467677	1.0	0.6440971196808241	85.37173142202154
Annotation Cluster 22	Enrichment Score: 1.5654422895947155
Category	Term	Count	%	PValue	Genes	List Total	Pop Hits	Pop Total	Fold Enrichment	Bonferroni	Benjamini	FDR
GOTERM_BP_DIRECT	GO:0006338~chromatin remodeling	13	1.1937557392102847	6.944509377586342E-4	ENSMUSG00000028949, ENSMUSG00000007880, ENSMUSG00000054191, ENSMUSG00000035623, ENSMUSG00000035451, ENSMUSG00000000708, ENSMUSG00000068391, ENSMUSG00000019948, ENSMUSG00000024921, ENSMUSG00000040481, ENSMUSG00000003868, ENSMUSG00000024002, ENSMUSG00000032481	936	79	18128	3.1870604781997183	0.9220976431053245	0.24692374322045052	1.2709946997319088
INTERPRO	IPR001487:Bromodomain	7	0.642791551882461	0.015901545066355	ENSMUSG00000024002, ENSMUSG00000005566, ENSMUSG00000000708, ENSMUSG00000070031, ENSMUSG00000040481, ENSMUSG00000024921, ENSMUSG00000029833	1042	41	20697	3.3912035953372968	0.9999999999962307	0.4735317239427621	23.603005870040782
UP_KEYWORDS	Bromodomain	6	0.5509641873278237	0.019114598057024163	ENSMUSG00000024002, ENSMUSG00000005566, ENSMUSG00000000708, ENSMUSG00000040481, ENSMUSG00000024921, ENSMUSG00000029833	1087	33	22768	3.8083131220205737	0.999075697415095	0.12572054583774128	23.300863854132082
INTERPRO	IPR018359:Bromodomain, conserved site	5	0.4591368227731864	0.034639881123985986	ENSMUSG00000024002, ENSMUSG00000000708, ENSMUSG00000040481, ENSMUSG00000024921, ENSMUSG00000029833	1042	25	20697	3.9725527831094047	1.0	0.631180150439715	44.68484851367788
SMART	SM00297:BROMO	7	0.642791551882461	0.03739800388209576	ENSMUSG00000024002, ENSMUSG00000005566, ENSMUSG00000000708, ENSMUSG00000070031, ENSMUSG00000040481, ENSMUSG00000024921, ENSMUSG00000029833	643	41	10469	2.7797670978264994	0.9999996993767105	0.7772579244093216	41.166827974321876
UP_SEQ_FEATURE	domain:Bromo	4	0.3673094582185491	0.06341184751048998	ENSMUSG00000005566, ENSMUSG00000000708, ENSMUSG00000024921, ENSMUSG00000029833	935	18	18012	4.280926916221034	1.0	0.950444009612848	68.84199222009349
GOTERM_MF_DIRECT	GO:0003713~transcription coactivator activity	10	0.9182736455463728	0.6351300890567058	ENSMUSG00000024052, ENSMUSG00000005566, ENSMUSG00000021690, ENSMUSG00000032386, ENSMUSG00000000708, ENSMUSG00000021144, ENSMUSG00000039410, ENSMUSG00000045482, ENSMUSG00000053110, ENSMUSG00000029833	930	182	17488	1.033203355784001	1.0	0.9959574040197531	99.99998893517926
Annotation Cluster 23	Enrichment Score: 1.5649402829894101
Category	Term	Count	%	PValue	Genes	List Total	Pop Hits	Pop Total	Fold Enrichment	Bonferroni	Benjamini	FDR
INTERPRO	IPR012938:Glucose/Sorbosone dehydrogenase	3	0.27548209366391185	0.00732869651690763	ENSMUSG00000053461, ENSMUSG00000021260, ENSMUSG00000064325	1042	3	20697	19.862763915547024	0.9999942750478762	0.31422701837398714	11.62183300131293
GOTERM_MF_DIRECT	GO:0016901~oxidoreductase activity, acting on the CH-OH group of donors, quinone or similar compound as acceptor	3	0.27548209366391185	0.008158355176936121	ENSMUSG00000053461, ENSMUSG00000021260, ENSMUSG00000064325	930	3	17488	18.804301075268818	0.9998068911635062	0.334522409360994	12.202624727285972
COG_ONTOLOGY	Carbohydrate transport and metabolism	7	0.642791551882461	0.011267772962054917	ENSMUSG00000032295, ENSMUSG00000040249, ENSMUSG00000053461, ENSMUSG00000041798, ENSMUSG00000021260, ENSMUSG00000064325, ENSMUSG00000025579	140	30	2126	3.5433333333333334	0.28008369882398143	0.15152118401458092	9.124414825654526
INTERPRO	IPR011041:Soluble quinoprotein glucose/sorbosone dehydrogenase	3	0.27548209366391185	0.03311551508257467	ENSMUSG00000053461, ENSMUSG00000021260, ENSMUSG00000064325	1042	6	20697	9.931381957773512	1.0	0.6207355085936059	43.199352129757685
INTERPRO	IPR018143:Folate receptor-like	3	0.27548209366391185	0.044836901217516746	ENSMUSG00000053461, ENSMUSG00000021260, ENSMUSG00000064325	1042	7	20697	8.51261310666301	1.0	0.6694599692601657	53.72093858618878
INTERPRO	IPR011042:Six-bladed beta-propeller, TolB-like	6	0.5509641873278237	0.053459299331046206	ENSMUSG00000040249, ENSMUSG00000053461, ENSMUSG00000079259, ENSMUSG00000021260, ENSMUSG00000064325, ENSMUSG00000049313	1042	41	20697	2.9067459388605403	1.0	0.7141259582613365	60.259048369830204
GOTERM_MF_DIRECT	GO:0048038~quinone binding	3	0.27548209366391185	0.20761571259479308	ENSMUSG00000053461, ENSMUSG00000021260, ENSMUSG00000064325	930	16	17488	3.525806451612903	1.0	0.9140526177186022	97.5199908201417
Annotation Cluster 24	Enrichment Score: 1.564338702557124
Category	Term	Count	%	PValue	Genes	List Total	Pop Hits	Pop Total	Fold Enrichment	Bonferroni	Benjamini	FDR
GOTERM_MF_DIRECT	GO:0017048~Rho GTPase binding	8	0.7346189164370982	0.0025162047796744597	ENSMUSG00000027699, ENSMUSG00000028068, ENSMUSG00000036273, ENSMUSG00000037679, ENSMUSG00000030536, ENSMUSG00000024456, ENSMUSG00000055805, ENSMUSG00000028059	930	36	17488	4.17873357228196	0.9279379896618127	0.21267303660515935	3.9233468407220973
INTERPRO	IPR015425:Actin-binding FH2	5	0.4591368227731864	0.005561611526166694	ENSMUSG00000028354, ENSMUSG00000037679, ENSMUSG00000024456, ENSMUSG00000055805, ENSMUSG00000034295	1042	15	20697	6.620921305182341	0.9998940007270736	0.26292768985647397	8.941946036356951
UP_SEQ_FEATURE	domain:FH2	5	0.4591368227731864	0.007923268420262464	ENSMUSG00000028354, ENSMUSG00000037679, ENSMUSG00000024456, ENSMUSG00000055805, ENSMUSG00000034295	935	16	18012	6.020053475935828	0.9999999995517879	0.6779132794240337	13.202718485381492
SMART	SM00498:FH2	5	0.4591368227731864	0.011106393800297105	ENSMUSG00000028354, ENSMUSG00000037679, ENSMUSG00000024456, ENSMUSG00000055805, ENSMUSG00000034295	643	15	10469	5.427164333851738	0.9877275815416	0.4230791039107852	14.395870626748607
INTERPRO	IPR014768:GTPase-binding/formin homology 3	4	0.3673094582185491	0.015450419546514913	ENSMUSG00000037679, ENSMUSG00000024456, ENSMUSG00000055805, ENSMUSG00000034295	1042	11	20697	7.2228232420171	0.9999999999920037	0.4720750478725011	23.012653720628172
UP_SEQ_FEATURE	domain:FH1	4	0.3673094582185491	0.016766638179418238	ENSMUSG00000028354, ENSMUSG00000037679, ENSMUSG00000024456, ENSMUSG00000034295	935	11	18012	7.005153135634419	1.0	0.8163340116596125	25.990324393760776
UP_SEQ_FEATURE	domain:GBD/FH3	4	0.3673094582185491	0.021507671443447018	ENSMUSG00000037679, ENSMUSG00000024456, ENSMUSG00000055805, ENSMUSG00000034295	935	12	18012	6.421390374331551	1.0	0.8593046497483219	32.0916245999856
GOTERM_BP_DIRECT	GO:0030036~actin cytoskeleton organization	14	1.285583103764922	0.03530278381081487	ENSMUSG00000009681, ENSMUSG00000039960, ENSMUSG00000020846, ENSMUSG00000037679, ENSMUSG00000024456, ENSMUSG00000020152, ENSMUSG00000025422, ENSMUSG00000030770, ENSMUSG00000020900, ENSMUSG00000028656, ENSMUSG00000022099, ENSMUSG00000000416, ENSMUSG00000055805, ENSMUSG00000024143	936	144	18128	1.8829534662868	1.0	0.824033781370058	48.40697413228939
INTERPRO	IPR014767:Diaphanous autoregulatory	3	0.27548209366391185	0.05782512993359313	ENSMUSG00000024456, ENSMUSG00000055805, ENSMUSG00000034295	1042	8	20697	7.4485364683301345	1.0	0.7236592194264683	63.22811675224007
UP_SEQ_FEATURE	domain:DAD	3	0.27548209366391185	0.06107193717673176	ENSMUSG00000024456, ENSMUSG00000055805, ENSMUSG00000034295	935	8	18012	7.224064171122994	1.0	0.9471364714364114	67.42693023645715
INTERPRO	IPR010473:Diaphanous GTPase-binding	3	0.27548209366391185	0.07192337091799451	ENSMUSG00000037679, ENSMUSG00000024456, ENSMUSG00000055805	1042	9	20697	6.620921305182342	1.0	0.7673371257475776	71.45422898838525
INTERPRO	IPR010472:Diaphanous FH3	3	0.27548209366391185	0.07192337091799451	ENSMUSG00000037679, ENSMUSG00000024456, ENSMUSG00000055805	1042	9	20697	6.620921305182342	1.0	0.7673371257475776	71.45422898838525
GOTERM_BP_DIRECT	GO:0016043~cellular component organization	3	0.27548209366391185	0.0751752428521853	ENSMUSG00000037679, ENSMUSG00000024456, ENSMUSG00000055805	936	9	18128	6.455840455840456	1.0	0.9031279602612751	76.2835033963335
SMART	SM01140:SM01140	3	0.27548209366391185	0.1015001717765086	ENSMUSG00000037679, ENSMUSG00000024456, ENSMUSG00000055805	643	9	10469	5.427164333851738	1.0	0.8148841288995112	77.45281182199348
SMART	SM01139:SM01139	3	0.27548209366391185	0.1015001717765086	ENSMUSG00000037679, ENSMUSG00000024456, ENSMUSG00000055805	643	9	10469	5.427164333851738	1.0	0.8148841288995112	77.45281182199348
Annotation Cluster 25	Enrichment Score: 1.5566360228984322
Category	Term	Count	%	PValue	Genes	List Total	Pop Hits	Pop Total	Fold Enrichment	Bonferroni	Benjamini	FDR
GOTERM_MF_DIRECT	GO:0005096~GTPase activator activity	26	2.3875114784205693	9.63429191689275E-4	ENSMUSG00000027699, ENSMUSG00000009681, ENSMUSG00000052632, ENSMUSG00000036273, ENSMUSG00000033083, ENSMUSG00000019790, ENSMUSG00000022829, ENSMUSG00000035954, ENSMUSG00000032870, ENSMUSG00000025422, ENSMUSG00000039230, ENSMUSG00000032714, ENSMUSG00000051177, ENSMUSG00000028068, ENSMUSG00000074625, ENSMUSG00000000142, ENSMUSG00000036246, ENSMUSG00000030536, ENSMUSG00000036995, ENSMUSG00000049807,…	930	239	17488	2.0456561839204572	0.6344327074370795	0.15440730584007767	1.5196166355189056
INTERPRO	IPR008936:Rho GTPase activation protein	13	1.1937557392102847	0.0016353846130781385	ENSMUSG00000009681, ENSMUSG00000028068, ENSMUSG00000074625, ENSMUSG00000036246, ENSMUSG00000030536, ENSMUSG00000030123, ENSMUSG00000024451, ENSMUSG00000049807, ENSMUSG00000026425, ENSMUSG00000032714, ENSMUSG00000030084, ENSMUSG00000004952, ENSMUSG00000026640	1042	89	20697	2.9013025944057453	0.9318376526774734	0.1256662820897213	2.7115802571532233
UP_KEYWORDS	GTPase activation	17	1.5610651974288337	0.005010757606164634	ENSMUSG00000009681, ENSMUSG00000052632, ENSMUSG00000036273, ENSMUSG00000074625, ENSMUSG00000033083, ENSMUSG00000036246, ENSMUSG00000024451, ENSMUSG00000032870, ENSMUSG00000049807, ENSMUSG00000025422, ENSMUSG00000039230, ENSMUSG00000026425, ENSMUSG00000032714, ENSMUSG00000029101, ENSMUSG00000004952, ENSMUSG00000026721, ENSMUSG00000044456	1087	163	22768	2.1845231712203903	0.8377235609003577	0.04555668550851799	6.67177373578941
INTERPRO	IPR000198:Rho GTPase-activating protein domain	7	0.642791551882461	0.11383251449022425	ENSMUSG00000009681, ENSMUSG00000026425, ENSMUSG00000032714, ENSMUSG00000074625, ENSMUSG00000036246, ENSMUSG00000024451, ENSMUSG00000049807	1042	66	20697	2.106656778921654	1.0	0.8650928988425741	86.86344481299686
SMART	SM00324:RhoGAP	7	0.642791551882461	0.19733173374007157	ENSMUSG00000009681, ENSMUSG00000026425, ENSMUSG00000032714, ENSMUSG00000074625, ENSMUSG00000036246, ENSMUSG00000024451, ENSMUSG00000049807	643	64	10469	1.7807882970451012	1.0	0.8976259179788291	95.30762539364076
UP_SEQ_FEATURE	domain:Rho-GAP	6	0.5509641873278237	0.22750388714237058	ENSMUSG00000009681, ENSMUSG00000026425, ENSMUSG00000032714, ENSMUSG00000036246, ENSMUSG00000024451, ENSMUSG00000049807	935	63	18012	1.8346829640947286	1.0	0.997034747864442	98.9894259896275
GOTERM_BP_DIRECT	GO:0030336~negative regulation of cell migration	8	0.7346189164370982	0.3145956075250794	ENSMUSG00000009681, ENSMUSG00000025314, ENSMUSG00000055639, ENSMUSG00000026185, ENSMUSG00000026425, ENSMUSG00000036856, ENSMUSG00000024451, ENSMUSG00000024501	936	107	18128	1.4480389807492613	1.0	0.9965336464666852	99.90465893776641
Annotation Cluster 26	Enrichment Score: 1.5451531667701104
Category	Term	Count	%	PValue	Genes	List Total	Pop Hits	Pop Total	Fold Enrichment	Bonferroni	Benjamini	FDR
SMART	SM00256:FBOX	17	1.5610651974288337	4.3236271203898546E-8	ENSMUSG00000074061, ENSMUSG00000074062, ENSMUSG00000054087, ENSMUSG00000005371, ENSMUSG00000066892, ENSMUSG00000062275, ENSMUSG00000105589, ENSMUSG00000023965, ENSMUSG00000054115, ENSMUSG00000049314, ENSMUSG00000074060, ENSMUSG00000035764, ENSMUSG00000070324, ENSMUSG00000074059, ENSMUSG00000047237, ENSMUSG00000061701, ENSMUSG00000059547	643	52	10469	5.322795788969972	1.7034946136473827E-5	1.7034946136473827E-5	6.017353846310414E-5
INTERPRO	IPR001810:F-box domain, cyclin-like	19	1.7447199265381086	1.8055497172640962E-7	ENSMUSG00000074061, ENSMUSG00000074062, ENSMUSG00000054087, ENSMUSG00000005371, ENSMUSG00000066892, ENSMUSG00000032309, ENSMUSG00000062275, ENSMUSG00000105589, ENSMUSG00000023965, ENSMUSG00000001786, ENSMUSG00000054115, ENSMUSG00000049314, ENSMUSG00000070324, ENSMUSG00000074060, ENSMUSG00000035764, ENSMUSG00000074059, ENSMUSG00000047237, ENSMUSG00000061701, ENSMUSG00000059547	1042	85	20697	4.439911934063453	2.9624684562745696E-4	5.925639134918281E-5	3.032576583517077E-4
INTERPRO	IPR015943:WD40/YVTN repeat-like-containing domain	34	3.1221303948576673	2.4587470373478554E-4	ENSMUSG00000074061, ENSMUSG00000074062, ENSMUSG00000054087, ENSMUSG00000058070, ENSMUSG00000036273, ENSMUSG00000020003, ENSMUSG00000019790, ENSMUSG00000022829, ENSMUSG00000041895, ENSMUSG00000039637, ENSMUSG00000070324, ENSMUSG00000074060, ENSMUSG00000047237, ENSMUSG00000061701, ENSMUSG00000030084, ENSMUSG00000014547, ENSMUSG00000020904, ENSMUSG00000062275, ENSMUSG00000023345, ENSMUSG00000019726,…	1042	340	20697	1.9862763915547021	0.3320420120886671	0.03306838039136617	0.41216740120829654
INTERPRO	IPR017986:WD40-repeat-containing domain	30	2.7548209366391188	8.759442665130593E-4	ENSMUSG00000074062, ENSMUSG00000058070, ENSMUSG00000054087, ENSMUSG00000036273, ENSMUSG00000020003, ENSMUSG00000001518, ENSMUSG00000019790, ENSMUSG00000022829, ENSMUSG00000041895, ENSMUSG00000039637, ENSMUSG00000074060, ENSMUSG00000070324, ENSMUSG00000047237, ENSMUSG00000061701, ENSMUSG00000014547, ENSMUSG00000020904, ENSMUSG00000062275, ENSMUSG00000023345, ENSMUSG00000019726, ENSMUSG00000048148,…	1042	307	20697	1.9409867018449862	0.7626108404598523	0.08111237052891407	1.4610917577334348
UP_SEQ_FEATURE	repeat:WD 11	6	0.5509641873278237	0.011550855848461317	ENSMUSG00000058070, ENSMUSG00000020904, ENSMUSG00000048148, ENSMUSG00000022829, ENSMUSG00000019790, ENSMUSG00000051166	935	27	18012	4.280926916221034	0.9999999999999778	0.7301635124565541	18.681811373505152
UP_SEQ_FEATURE	repeat:WD 10	6	0.5509641873278237	0.011550855848461317	ENSMUSG00000058070, ENSMUSG00000020904, ENSMUSG00000048148, ENSMUSG00000022829, ENSMUSG00000019790, ENSMUSG00000051166	935	27	18012	4.280926916221034	0.9999999999999778	0.7301635124565541	18.681811373505152
UP_SEQ_FEATURE	repeat:WD 9	6	0.5509641873278237	0.029590925188316602	ENSMUSG00000058070, ENSMUSG00000020904, ENSMUSG00000048148, ENSMUSG00000022829, ENSMUSG00000019790, ENSMUSG00000051166	935	34	18012	3.399559609940233	1.0	0.8954222008249941	41.4134482466081
UP_SEQ_FEATURE	repeat:WD 8	7	0.642791551882461	0.03353303116514411	ENSMUSG00000058070, ENSMUSG00000020904, ENSMUSG00000048148, ENSMUSG00000022829, ENSMUSG00000019790, ENSMUSG00000051166, ENSMUSG00000039637	935	47	18012	2.869131869382182	1.0	0.9061991492898815	45.50825448483376
UP_SEQ_FEATURE	repeat:WD 13	4	0.3673094582185491	0.07250518090333974	ENSMUSG00000048148, ENSMUSG00000022829, ENSMUSG00000019790, ENSMUSG00000051166	935	19	18012	4.055614973262032	1.0	0.9585151965784808	73.80920823530238
UP_SEQ_FEATURE	repeat:WD 12	4	0.3673094582185491	0.09229644252691985	ENSMUSG00000048148, ENSMUSG00000022829, ENSMUSG00000019790, ENSMUSG00000051166	935	21	18012	3.669365928189458	1.0	0.9681883358237884	82.15941478559799
UP_SEQ_FEATURE	repeat:WD 6	14	1.285583103764922	0.09415109512806882	ENSMUSG00000058070, ENSMUSG00000020904, ENSMUSG00000020003, ENSMUSG00000014547, ENSMUSG00000019726, ENSMUSG00000023345, ENSMUSG00000048148, ENSMUSG00000022829, ENSMUSG00000019790, ENSMUSG00000020257, ENSMUSG00000039637, ENSMUSG00000079614, ENSMUSG00000058486, ENSMUSG00000051166	935	167	18012	1.6149604534247013	1.0	0.9690388676484187	82.79724790157763
UP_SEQ_FEATURE	repeat:WD 7	11	1.0101010101010102	0.1235636900402504	ENSMUSG00000058070, ENSMUSG00000020904, ENSMUSG00000014547, ENSMUSG00000023345, ENSMUSG00000019726, ENSMUSG00000048148, ENSMUSG00000022829, ENSMUSG00000019790, ENSMUSG00000051166, ENSMUSG00000058486, ENSMUSG00000039637	935	127	18012	1.6685502547475684	1.0	0.9834649416251114	90.44062368194881
UP_SEQ_FEATURE	repeat:WD 14	3	0.27548209366391185	0.12570255999722377	ENSMUSG00000022829, ENSMUSG00000019790, ENSMUSG00000051166	935	12	18012	4.816042780748663	1.0	0.9831663737937657	90.84747060096294
UP_SEQ_FEATURE	domain:F-box	7	0.642791551882461	0.13323111015519706	ENSMUSG00000032309, ENSMUSG00000066892, ENSMUSG00000005371, ENSMUSG00000023965, ENSMUSG00000001786, ENSMUSG00000054115, ENSMUSG00000035764	935	67	18012	2.0126745949397398	1.0	0.9857610946469803	92.15330576450285
INTERPRO	IPR019775:WD40 repeat, conserved site	12	1.1019283746556474	0.18810397062950313	ENSMUSG00000058070, ENSMUSG00000020904, ENSMUSG00000014547, ENSMUSG00000020003, ENSMUSG00000023345, ENSMUSG00000019726, ENSMUSG00000048148, ENSMUSG00000022829, ENSMUSG00000019790, ENSMUSG00000020257, ENSMUSG00000051166, ENSMUSG00000039637	1042	161	20697	1.4804544533326975	1.0	0.9435039139293822	96.9801926653445
INTERPRO	IPR001680:WD40 repeat	17	1.5610651974288337	0.24631528010742149	ENSMUSG00000058070, ENSMUSG00000020904, ENSMUSG00000014547, ENSMUSG00000020003, ENSMUSG00000019726, ENSMUSG00000023345, ENSMUSG00000048148, ENSMUSG00000022829, ENSMUSG00000019790, ENSMUSG00000044948, ENSMUSG00000020257, ENSMUSG00000041895, ENSMUSG00000039637, ENSMUSG00000024169, ENSMUSG00000079614, ENSMUSG00000058486, ENSMUSG00000051166	1042	263	20697	1.2839048918794653	1.0	0.9653562041372583	99.13444981782521
UP_SEQ_FEATURE	repeat:WD 5	14	1.285583103764922	0.3010285183166119	ENSMUSG00000058070, ENSMUSG00000020904, ENSMUSG00000020003, ENSMUSG00000014547, ENSMUSG00000019726, ENSMUSG00000023345, ENSMUSG00000048148, ENSMUSG00000022829, ENSMUSG00000019790, ENSMUSG00000020257, ENSMUSG00000039637, ENSMUSG00000079614, ENSMUSG00000058486, ENSMUSG00000051166	935	211	18012	1.2781914489190764	1.0	0.9990145751744609	99.8296282183385
INTERPRO	IPR020472:G-protein beta WD-40 repeat	7	0.642791551882461	0.30815426419746506	ENSMUSG00000014547, ENSMUSG00000020003, ENSMUSG00000023345, ENSMUSG00000048148, ENSMUSG00000020257, ENSMUSG00000079614, ENSMUSG00000039637	1042	91	20697	1.5279049165805403	1.0	0.9822294283957977	99.7944990905527
UP_KEYWORDS	WD repeat	15	1.3774104683195594	0.3392746748519954	ENSMUSG00000058070, ENSMUSG00000020904, ENSMUSG00000020003, ENSMUSG00000036273, ENSMUSG00000014547, ENSMUSG00000019726, ENSMUSG00000023345, ENSMUSG00000048148, ENSMUSG00000019790, ENSMUSG00000020257, ENSMUSG00000041895, ENSMUSG00000039637, ENSMUSG00000079614, ENSMUSG00000058486, ENSMUSG00000051166	1087	256	22768	1.2272884084636615	1.0	0.6846247718151859	99.6641612672414
UP_SEQ_FEATURE	repeat:WD 3	15	1.3774104683195594	0.38125102979410336	ENSMUSG00000058070, ENSMUSG00000020904, ENSMUSG00000020003, ENSMUSG00000014547, ENSMUSG00000019726, ENSMUSG00000023345, ENSMUSG00000048148, ENSMUSG00000022829, ENSMUSG00000019790, ENSMUSG00000020257, ENSMUSG00000041895, ENSMUSG00000039637, ENSMUSG00000079614, ENSMUSG00000058486, ENSMUSG00000051166	935	243	18012	1.189146365616954	1.0	0.9997312455002515	99.98054712375958
INTERPRO	IPR011047:Quinonprotein alcohol dehydrogenase-like superfamily	4	0.3673094582185491	0.38227457435692974	ENSMUSG00000058070, ENSMUSG00000048148, ENSMUSG00000051166, ENSMUSG00000039637	1042	44	20697	1.805705810504275	1.0	0.9926265089582647	99.96936453539455
UP_SEQ_FEATURE	repeat:WD 2	15	1.3774104683195594	0.41052502141907005	ENSMUSG00000058070, ENSMUSG00000020904, ENSMUSG00000020003, ENSMUSG00000014547, ENSMUSG00000019726, ENSMUSG00000023345, ENSMUSG00000048148, ENSMUSG00000022829, ENSMUSG00000019790, ENSMUSG00000020257, ENSMUSG00000041895, ENSMUSG00000039637, ENSMUSG00000079614, ENSMUSG00000058486, ENSMUSG00000051166	935	248	18012	1.165171640503709	1.0	0.9998453166414385	99.99179058491791
UP_SEQ_FEATURE	repeat:WD 1	15	1.3774104683195594	0.41052502141907005	ENSMUSG00000058070, ENSMUSG00000020904, ENSMUSG00000020003, ENSMUSG00000014547, ENSMUSG00000019726, ENSMUSG00000023345, ENSMUSG00000048148, ENSMUSG00000022829, ENSMUSG00000019790, ENSMUSG00000020257, ENSMUSG00000041895, ENSMUSG00000039637, ENSMUSG00000079614, ENSMUSG00000058486, ENSMUSG00000051166	935	248	18012	1.165171640503709	1.0	0.9998453166414385	99.99179058491791
UP_SEQ_FEATURE	repeat:WD 4	14	1.285583103764922	0.4152782934879443	ENSMUSG00000058070, ENSMUSG00000020904, ENSMUSG00000020003, ENSMUSG00000014547, ENSMUSG00000019726, ENSMUSG00000023345, ENSMUSG00000048148, ENSMUSG00000022829, ENSMUSG00000019790, ENSMUSG00000020257, ENSMUSG00000039637, ENSMUSG00000079614, ENSMUSG00000058486, ENSMUSG00000051166	935	230	18012	1.1726017205301091	1.0	0.9998411484551628	99.99289236655567
SMART	SM00320:WD40	17	1.5610651974288337	0.544529739629154	ENSMUSG00000058070, ENSMUSG00000020904, ENSMUSG00000014547, ENSMUSG00000020003, ENSMUSG00000019726, ENSMUSG00000023345, ENSMUSG00000048148, ENSMUSG00000022829, ENSMUSG00000019790, ENSMUSG00000044948, ENSMUSG00000020257, ENSMUSG00000041895, ENSMUSG00000039637, ENSMUSG00000024169, ENSMUSG00000079614, ENSMUSG00000058486, ENSMUSG00000051166	643	262	10469	1.0564327520093075	1.0	0.9848109572380532	99.99823534873856
Annotation Cluster 27	Enrichment Score: 1.5440918716819811
Category	Term	Count	%	PValue	Genes	List Total	Pop Hits	Pop Total	Fold Enrichment	Bonferroni	Benjamini	FDR
UP_KEYWORDS	Transport	115	10.560146923783286	0.0070635177164547515	ENSMUSG00000001082, ENSMUSG00000031441, ENSMUSG00000026253, ENSMUSG00000028051, ENSMUSG00000025892, ENSMUSG00000032504, ENSMUSG00000022843, ENSMUSG00000028982, ENSMUSG00000039637, ENSMUSG00000025389, ENSMUSG00000003378, ENSMUSG00000040447, ENSMUSG00000023830, ENSMUSG00000040966, ENSMUSG00000028581, ENSMUSG00000023828, ENSMUSG00000021062, ENSMUSG00000041189, ENSMUSG00000004394, ENSMUSG00000027397,…	1087	1908	22768	1.2624518080073444	0.9231628360027182	0.057930260067829975	9.283853119484242
GOTERM_BP_DIRECT	GO:0006810~transport	114	10.46831955922865	0.020623662928944225	ENSMUSG00000001082, ENSMUSG00000031441, ENSMUSG00000026253, ENSMUSG00000028051, ENSMUSG00000025892, ENSMUSG00000032504, ENSMUSG00000022843, ENSMUSG00000028982, ENSMUSG00000039637, ENSMUSG00000025389, ENSMUSG00000003378, ENSMUSG00000040447, ENSMUSG00000023830, ENSMUSG00000040966, ENSMUSG00000028581, ENSMUSG00000023828, ENSMUSG00000021062, ENSMUSG00000041189, ENSMUSG00000004394, ENSMUSG00000027397,…	936	1819	18128	1.2137973809221747	1.0	0.7389963500086848	31.867463392130325
UP_KEYWORDS	Protein transport	39	3.581267217630854	0.029463742774338587	ENSMUSG00000027699, ENSMUSG00000003226, ENSMUSG00000003411, ENSMUSG00000020003, ENSMUSG00000020149, ENSMUSG00000036057, ENSMUSG00000021686, ENSMUSG00000019790, ENSMUSG00000022829, ENSMUSG00000001440, ENSMUSG00000041073, ENSMUSG00000032504, ENSMUSG00000070939, ENSMUSG00000039637, ENSMUSG00000002984, ENSMUSG00000031488, ENSMUSG00000049659, ENSMUSG00000073733, ENSMUSG00000027782, ENSMUSG00000054423,…	1087	578	22768	1.4132926724453514	0.999980127216462	0.1578892997299779	33.70625218327298
UP_KEYWORDS	Ion transport	41	3.7649219467401287	0.03325333659585332	ENSMUSG00000020866, ENSMUSG00000027202, ENSMUSG00000038260, ENSMUSG00000038319, ENSMUSG00000019210, ENSMUSG00000026253, ENSMUSG00000025572, ENSMUSG00000028051, ENSMUSG00000028962, ENSMUSG00000035355, ENSMUSG00000054477, ENSMUSG00000022229, ENSMUSG00000025892, ENSMUSG00000022843, ENSMUSG00000038267, ENSMUSG00000002984, ENSMUSG00000017740, ENSMUSG00000003378, ENSMUSG00000036026, ENSMUSG00000040966,…	1087	620	22768	1.3851203371219991	0.9999951784039169	0.1716708676363603	37.177076552966746
GOTERM_BP_DIRECT	GO:0015031~protein transport	41	3.7649219467401287	0.049262637140238985	ENSMUSG00000027699, ENSMUSG00000003226, ENSMUSG00000003411, ENSMUSG00000020003, ENSMUSG00000020149, ENSMUSG00000036057, ENSMUSG00000021686, ENSMUSG00000032583, ENSMUSG00000019790, ENSMUSG00000022829, ENSMUSG00000001440, ENSMUSG00000041073, ENSMUSG00000032504, ENSMUSG00000070939, ENSMUSG00000039637, ENSMUSG00000002984, ENSMUSG00000031488, ENSMUSG00000049659, ENSMUSG00000073733, ENSMUSG00000027782,…	936	592	18128	1.3413317163317162	1.0	0.849514405485704	60.551746090682954
GOTERM_BP_DIRECT	GO:0006811~ion transport	39	3.581267217630854	0.07734302064392064	ENSMUSG00000027202, ENSMUSG00000038260, ENSMUSG00000038319, ENSMUSG00000019210, ENSMUSG00000026253, ENSMUSG00000025572, ENSMUSG00000028051, ENSMUSG00000028962, ENSMUSG00000054477, ENSMUSG00000022229, ENSMUSG00000025892, ENSMUSG00000022843, ENSMUSG00000038267, ENSMUSG00000002984, ENSMUSG00000017740, ENSMUSG00000003378, ENSMUSG00000040966, ENSMUSG00000057914, ENSMUSG00000036026, ENSMUSG00000023828,…	936	580	18128	1.3022988505747126	1.0	0.9079175067547145	77.28648285936558
Annotation Cluster 28	Enrichment Score: 1.543498992192643
Category	Term	Count	%	PValue	Genes	List Total	Pop Hits	Pop Total	Fold Enrichment	Bonferroni	Benjamini	FDR
INTERPRO	IPR019826:Carboxylesterase type B, active site	7	0.642791551882461	5.939933756154877E-4	ENSMUSG00000061959, ENSMUSG00000031725, ENSMUSG00000057400, ENSMUSG00000056973, ENSMUSG00000057074, ENSMUSG00000078964, ENSMUSG00000071047	1042	22	20697	6.319970336764962	0.6228199953448565	0.06293458189854095	0.9929978767681535
INTERPRO	IPR019819:Carboxylesterase type B, conserved site	7	0.642791551882461	0.00190019461164532	ENSMUSG00000061959, ENSMUSG00000031725, ENSMUSG00000057400, ENSMUSG00000056973, ENSMUSG00000057074, ENSMUSG00000078964, ENSMUSG00000071047	1042	27	20697	5.149605459586266	0.9558951589379082	0.13811022851699695	3.14409382449794
INTERPRO	IPR002018:Carboxylesterase, type B	7	0.642791551882461	0.002316858545271463	ENSMUSG00000061959, ENSMUSG00000031725, ENSMUSG00000057400, ENSMUSG00000056973, ENSMUSG00000057074, ENSMUSG00000078964, ENSMUSG00000071047	1042	28	20697	4.965690978886756	0.977771410310953	0.1525255676234507	3.820970716792227
UP_SEQ_FEATURE	active site:Acyl-ester intermediate	5	0.4591368227731864	0.006193157109206793	ENSMUSG00000034171, ENSMUSG00000061959, ENSMUSG00000057400, ENSMUSG00000056973, ENSMUSG00000057074	935	15	18012	6.42139037433155	0.9999999499775022	0.6069949994648234	10.468547824552921
KEGG_PATHWAY	mmu00983:Drug metabolism - other enzymes	7	0.642791551882461	0.06773915498276466	ENSMUSG00000090165, ENSMUSG00000033427, ENSMUSG00000061959, ENSMUSG00000090175, ENSMUSG00000057400, ENSMUSG00000056973, ENSMUSG00000003500	440	51	7720	2.4081996434937607	0.9999999861751442	0.4529563006946229	59.97773413152516
UP_SEQ_FEATURE	short sequence motif:Prevents secretion from ER	7	0.642791551882461	0.09538976062232563	ENSMUSG00000037470, ENSMUSG00000043019, ENSMUSG00000061959, ENSMUSG00000005973, ENSMUSG00000057400, ENSMUSG00000056973, ENSMUSG00000026047	935	61	18012	2.210642587884632	1.0	0.9677396875253155	83.21118284817666
COG_ONTOLOGY	Lipid metabolism	10	0.9182736455463728	0.11654700906558377	ENSMUSG00000022040, ENSMUSG00000061959, ENSMUSG00000017715, ENSMUSG00000031725, ENSMUSG00000020532, ENSMUSG00000057400, ENSMUSG00000056973, ENSMUSG00000057074, ENSMUSG00000078964, ENSMUSG00000071047	140	88	2126	1.7256493506493504	0.9725008090806512	0.6981624233508206	64.87606011281538
UP_KEYWORDS	Serine esterase	4	0.3673094582185491	0.23244748209255117	ENSMUSG00000061959, ENSMUSG00000057400, ENSMUSG00000056973, ENSMUSG00000057074	1087	35	22768	2.393796819555789	1.0	0.5558445240947487	97.36503824304799
GOTERM_MF_DIRECT	GO:0052689~carboxylic ester hydrolase activity	7	0.642791551882461	0.2602695608255665	ENSMUSG00000061959, ENSMUSG00000031725, ENSMUSG00000057400, ENSMUSG00000056973, ENSMUSG00000057074, ENSMUSG00000078964, ENSMUSG00000071047	930	81	17488	1.6250630558874288	1.0	0.9352238717419253	99.16814538398351
UP_SEQ_FEATURE	active site:Charge relay system	12	1.1019283746556474	0.49776904564779956	ENSMUSG00000033825, ENSMUSG00000034171, ENSMUSG00000031443, ENSMUSG00000061959, ENSMUSG00000041763, ENSMUSG00000057400, ENSMUSG00000056973, ENSMUSG00000029096, ENSMUSG00000020087, ENSMUSG00000057074, ENSMUSG00000059481, ENSMUSG00000030713	935	205	18012	1.1276587974435894	1.0	0.9999716168420565	99.99952562798477
Annotation Cluster 29	Enrichment Score: 1.4877750003515768
Category	Term	Count	%	PValue	Genes	List Total	Pop Hits	Pop Total	Fold Enrichment	Bonferroni	Benjamini	FDR
GOTERM_BP_DIRECT	GO:0030855~epithelial cell differentiation	11	1.0101010101010102	0.0021709239071638345	ENSMUSG00000021732, ENSMUSG00000050335, ENSMUSG00000031502, ENSMUSG00000023951, ENSMUSG00000025351, ENSMUSG00000034918, ENSMUSG00000056973, ENSMUSG00000029754, ENSMUSG00000050288, ENSMUSG00000037660, ENSMUSG00000016458	936	67	18128	3.179742314070672	0.9996593464577059	0.31628982473807876	3.9226708097828134
GOTERM_BP_DIRECT	GO:0050918~positive chemotaxis	4	0.3673094582185491	0.03910432242789213	ENSMUSG00000021732, ENSMUSG00000050335, ENSMUSG00000023951, ENSMUSG00000025314	936	15	18128	5.164672364672365	1.0	0.8289343899190698	52.02482697441686
GOTERM_MF_DIRECT	GO:0042056~chemoattractant activity	3	0.27548209366391185	0.4053270916340078	ENSMUSG00000021732, ENSMUSG00000050335, ENSMUSG00000023951	930	26	17488	2.169727047146402	1.0	0.9737921035442473	99.97405285361579
Annotation Cluster 30	Enrichment Score: 1.4196919880496315
Category	Term	Count	%	PValue	Genes	List Total	Pop Hits	Pop Total	Fold Enrichment	Bonferroni	Benjamini	FDR
UP_SEQ_FEATURE	domain:PLD phosphodiesterase 1	3	0.27548209366391185	0.03504646532860124	ENSMUSG00000020828, ENSMUSG00000017715, ENSMUSG00000055214	935	6	18012	9.632085561497327	1.0	0.910492784250016	47.00732176578
UP_SEQ_FEATURE	domain:PLD phosphodiesterase 2	3	0.27548209366391185	0.03504646532860124	ENSMUSG00000020828, ENSMUSG00000017715, ENSMUSG00000055214	935	6	18012	9.632085561497327	1.0	0.910492784250016	47.00732176578
INTERPRO	IPR001736:Phospholipase D/Transphosphatidylase	3	0.27548209366391185	0.044836901217516746	ENSMUSG00000020828, ENSMUSG00000017715, ENSMUSG00000055214	1042	7	20697	8.51261310666301	1.0	0.6694599692601657	53.72093858618878
Annotation Cluster 31	Enrichment Score: 1.4091136990206465
Category	Term	Count	%	PValue	Genes	List Total	Pop Hits	Pop Total	Fold Enrichment	Bonferroni	Benjamini	FDR
UP_KEYWORDS	Extracellular matrix	26	2.3875114784205693	1.3689154011196905E-4	ENSMUSG00000031994, ENSMUSG00000031502, ENSMUSG00000004098, ENSMUSG00000022997, ENSMUSG00000031740, ENSMUSG00000025650, ENSMUSG00000034164, ENSMUSG00000000901, ENSMUSG00000040533, ENSMUSG00000028763, ENSMUSG00000041984, ENSMUSG00000004892, ENSMUSG00000047497, ENSMUSG00000059049, ENSMUSG00000019846, ENSMUSG00000041577, ENSMUSG00000010797, ENSMUSG00000042453, ENSMUSG00000040690, ENSMUSG00000030093,…	1087	233	22768	2.337290886046962	0.048350162536034746	0.002604923894951816	0.18799771665765075
GOTERM_CC_DIRECT	GO:0005578~proteinaceous extracellular matrix	31	2.846648301193756	6.709104976523531E-4	ENSMUSG00000031994, ENSMUSG00000031502, ENSMUSG00000052512, ENSMUSG00000022997, ENSMUSG00000031740, ENSMUSG00000058145, ENSMUSG00000025650, ENSMUSG00000034164, ENSMUSG00000000901, ENSMUSG00000040533, ENSMUSG00000028763, ENSMUSG00000041984, ENSMUSG00000004892, ENSMUSG00000047497, ENSMUSG00000059049, ENSMUSG00000019846, ENSMUSG00000041577, ENSMUSG00000040690, ENSMUSG00000010797, ENSMUSG00000042453,…	1004	313	19725	1.9458110051805557	0.33728229173375723	0.03370281443571155	0.9891990320444966
UP_KEYWORDS	Basement membrane	7	0.642791551882461	0.004959482758713345	ENSMUSG00000031502, ENSMUSG00000059049, ENSMUSG00000056174, ENSMUSG00000025650, ENSMUSG00000019846, ENSMUSG00000021136, ENSMUSG00000028763	1087	34	22768	4.312354564640944	0.8346679650647949	0.046259011178149345	6.60564405564481
GOTERM_CC_DIRECT	GO:0031012~extracellular matrix	22	2.0202020202020203	0.06920961197714978	ENSMUSG00000029061, ENSMUSG00000031994, ENSMUSG00000062825, ENSMUSG00000033825, ENSMUSG00000021732, ENSMUSG00000031502, ENSMUSG00000004098, ENSMUSG00000003429, ENSMUSG00000047497, ENSMUSG00000041577, ENSMUSG00000031740, ENSMUSG00000010797, ENSMUSG00000060636, ENSMUSG00000050335, ENSMUSG00000021504, ENSMUSG00000000049, ENSMUSG00000021270, ENSMUSG00000056174, ENSMUSG00000041936, ENSMUSG00000012889,…	1004	292	19725	1.4802092997871528	1.0	0.531406027981723	65.43659121341776
INTERPRO	IPR008160:Collagen triple helix repeat	7	0.642791551882461	0.18284665637490644	ENSMUSG00000040690, ENSMUSG00000031502, ENSMUSG00000004098, ENSMUSG00000063564, ENSMUSG00000056174, ENSMUSG00000025650, ENSMUSG00000034164	1042	76	20697	1.8294650974845945	1.0	0.9396850515548045	96.63441521194014
UP_KEYWORDS	Collagen	7	0.642791551882461	0.21938944314797493	ENSMUSG00000040690, ENSMUSG00000031502, ENSMUSG00000004098, ENSMUSG00000063564, ENSMUSG00000056174, ENSMUSG00000025650, ENSMUSG00000034164	1087	85	22768	1.7249418258563776	1.0	0.5352811832088853	96.67740881400489
UP_KEYWORDS	Hydroxylation	6	0.5509641873278237	0.41065149656736954	ENSMUSG00000040690, ENSMUSG00000031443, ENSMUSG00000031502, ENSMUSG00000056174, ENSMUSG00000025650, ENSMUSG00000028001	1087	88	22768	1.4281174207577152	1.0	0.7353077733214743	99.93022615159862
GOTERM_CC_DIRECT	GO:0005581~collagen trimer	6	0.5509641873278237	0.41531425189893506	ENSMUSG00000040690, ENSMUSG00000031502, ENSMUSG00000063564, ENSMUSG00000056174, ENSMUSG00000025650, ENSMUSG00000034164	1004	83	19725	1.4202227235635771	1.0	0.9094046681753322	99.96472034675546
KEGG_PATHWAY	mmu04974:Protein digestion and absorption	3	0.27548209366391185	0.9642279571762344	ENSMUSG00000031502, ENSMUSG00000004098, ENSMUSG00000025650	440	88	7720	0.5981404958677685	1.0	0.9956542464093325	100.0
Annotation Cluster 32	Enrichment Score: 1.3493496862904892
Category	Term	Count	%	PValue	Genes	List Total	Pop Hits	Pop Total	Fold Enrichment	Bonferroni	Benjamini	FDR
UP_SEQ_FEATURE	domain:Fibronectin type-III 4	9	0.8264462809917356	0.009736757623016588	ENSMUSG00000025314, ENSMUSG00000032816, ENSMUSG00000020758, ENSMUSG00000039683, ENSMUSG00000025650, ENSMUSG00000020154, ENSMUSG00000049313, ENSMUSG00000053024, ENSMUSG00000005465	935	58	18012	2.989267932878481	0.9999999999968283	0.7165724726221534	15.983951032948562
UP_SEQ_FEATURE	domain:Fibronectin type-III 3	10	0.9182736455463728	0.01651406074107474	ENSMUSG00000025314, ENSMUSG00000032816, ENSMUSG00000020758, ENSMUSG00000039683, ENSMUSG00000034156, ENSMUSG00000025650, ENSMUSG00000020154, ENSMUSG00000049313, ENSMUSG00000053024, ENSMUSG00000005465	935	76	18012	2.53475935828877	1.0	0.8232612205707814	25.6511829992473
INTERPRO	IPR003961:Fibronectin, type III	19	1.7447199265381086	0.02033416054316127	ENSMUSG00000021071, ENSMUSG00000025314, ENSMUSG00000033540, ENSMUSG00000020758, ENSMUSG00000006235, ENSMUSG00000026395, ENSMUSG00000020154, ENSMUSG00000049313, ENSMUSG00000005465, ENSMUSG00000062157, ENSMUSG00000032087, ENSMUSG00000032537, ENSMUSG00000032816, ENSMUSG00000026211, ENSMUSG00000039683, ENSMUSG00000028444, ENSMUSG00000034156, ENSMUSG00000025650, ENSMUSG00000053024	1042	211	20697	1.7885901156179784	0.9999999999999977	0.5352187111547022	29.181536148084717
UP_SEQ_FEATURE	domain:Fibronectin type-III 2	13	1.1937557392102847	0.027440978734883135	ENSMUSG00000025314, ENSMUSG00000032537, ENSMUSG00000032816, ENSMUSG00000020758, ENSMUSG00000039683, ENSMUSG00000028444, ENSMUSG00000034156, ENSMUSG00000026395, ENSMUSG00000025650, ENSMUSG00000020154, ENSMUSG00000049313, ENSMUSG00000053024, ENSMUSG00000005465	935	124	18012	2.0196308435397623	1.0	0.8907923380184586	39.05954277533655
UP_SEQ_FEATURE	domain:Fibronectin type-III 1	13	1.1937557392102847	0.028981540510421296	ENSMUSG00000025314, ENSMUSG00000032537, ENSMUSG00000032816, ENSMUSG00000020758, ENSMUSG00000039683, ENSMUSG00000028444, ENSMUSG00000034156, ENSMUSG00000026395, ENSMUSG00000025650, ENSMUSG00000020154, ENSMUSG00000049313, ENSMUSG00000053024, ENSMUSG00000005465	935	125	18012	2.003473796791444	1.0	0.8970794230020318	40.75511775092991
SMART	SM00060:FN3	16	1.4692378328741964	0.04823844992370585	ENSMUSG00000025314, ENSMUSG00000021071, ENSMUSG00000020758, ENSMUSG00000006235, ENSMUSG00000026395, ENSMUSG00000020154, ENSMUSG00000049313, ENSMUSG00000005465, ENSMUSG00000032087, ENSMUSG00000032537, ENSMUSG00000032816, ENSMUSG00000039683, ENSMUSG00000028444, ENSMUSG00000034156, ENSMUSG00000025650, ENSMUSG00000053024	643	153	10469	1.7026397910123097	0.9999999965318855	0.7765203639825938	49.746279740758744
UP_SEQ_FEATURE	domain:Fibronectin type-III 5	6	0.5509641873278237	0.054412343581370474	ENSMUSG00000025314, ENSMUSG00000032816, ENSMUSG00000039683, ENSMUSG00000025650, ENSMUSG00000020154, ENSMUSG00000049313	935	40	18012	2.889625668449198	1.0	0.9515848691245941	63.06016425797869
UP_SEQ_FEATURE	domain:Fibronectin type-III 6	5	0.4591368227731864	0.06090167315335723	ENSMUSG00000025314, ENSMUSG00000039683, ENSMUSG00000025650, ENSMUSG00000020154, ENSMUSG00000049313	935	29	18012	3.321408814309423	1.0	0.9493599877566333	67.32163035290067
UP_SEQ_FEATURE	domain:Fibronectin type-III 8	4	0.3673094582185491	0.1255674250545859	ENSMUSG00000025314, ENSMUSG00000039683, ENSMUSG00000025650, ENSMUSG00000020154	935	24	18012	3.2106951871657756	1.0	0.9838532700443335	90.82225725363656
UP_SEQ_FEATURE	domain:Fibronectin type-III 7	4	0.3673094582185491	0.13749299521167102	ENSMUSG00000025314, ENSMUSG00000039683, ENSMUSG00000025650, ENSMUSG00000020154	935	25	18012	3.0822673796791444	1.0	0.9864823942724944	92.81241796384295
UP_SEQ_FEATURE	domain:Fibronectin type-III 9	3	0.27548209366391185	0.2001061059451212	ENSMUSG00000039683, ENSMUSG00000025650, ENSMUSG00000020154	935	16	18012	3.612032085561497	1.0	0.9952365031493247	98.12073317414341
Annotation Cluster 33	Enrichment Score: 1.3429909310521286
Category	Term	Count	%	PValue	Genes	List Total	Pop Hits	Pop Total	Fold Enrichment	Bonferroni	Benjamini	FDR
GOTERM_BP_DIRECT	GO:0032869~cellular response to insulin stimulus	13	1.1937557392102847	0.002925758430797226	ENSMUSG00000055980, ENSMUSG00000033083, ENSMUSG00000027935, ENSMUSG00000037035, ENSMUSG00000000708, ENSMUSG00000028982, ENSMUSG00000001729, ENSMUSG00000020894, ENSMUSG00000041798, ENSMUSG00000039782, ENSMUSG00000030671, ENSMUSG00000024143, ENSMUSG00000029053	936	93	18128	2.707287933094385	0.9999788737042264	0.37377348765930307	5.252159177111104
KEGG_PATHWAY	mmu04910:Insulin signaling pathway	16	1.4692378328741964	0.013049751670939708	ENSMUSG00000055980, ENSMUSG00000025855, ENSMUSG00000005469, ENSMUSG00000002997, ENSMUSG00000001729, ENSMUSG00000041798, ENSMUSG00000038037, ENSMUSG00000039844, ENSMUSG00000020532, ENSMUSG00000033059, ENSMUSG00000030671, ENSMUSG00000024143, ENSMUSG00000006542, ENSMUSG00000029053, ENSMUSG00000034342, ENSMUSG00000028945	440	140	7720	2.0051948051948054	0.9662575006345466	0.22948186414286376	15.759134832641742
GOTERM_BP_DIRECT	GO:0046326~positive regulation of glucose import	4	0.3673094582185491	0.2550918616151958	ENSMUSG00000001729, ENSMUSG00000055980, ENSMUSG00000024143, ENSMUSG00000029053	936	34	18128	2.2785319255907495	1.0	0.9920153440872644	99.55840963440765
KEGG_PATHWAY	mmu04931:Insulin resistance	8	0.7346189164370982	0.4360125199208703	ENSMUSG00000001729, ENSMUSG00000055980, ENSMUSG00000023809, ENSMUSG00000033083, ENSMUSG00000027936, ENSMUSG00000033059, ENSMUSG00000029053, ENSMUSG00000006542	440	110	7720	1.2760330578512395	1.0	0.8350285472299057	99.94340944495153
Annotation Cluster 34	Enrichment Score: 1.3270737249490485
Category	Term	Count	%	PValue	Genes	List Total	Pop Hits	Pop Total	Fold Enrichment	Bonferroni	Benjamini	FDR
INTERPRO	IPR001715:Calponin homology domain	9	0.8264462809917356	0.03679208893744647	ENSMUSG00000019823, ENSMUSG00000020181, ENSMUSG00000021097, ENSMUSG00000028068, ENSMUSG00000032064, ENSMUSG00000030536, ENSMUSG00000052512, ENSMUSG00000033721, ENSMUSG00000030770	1042	76	20697	2.3521694110516216	1.0	0.6412903018682276	46.720069942489616
SMART	SM00033:CH	9	0.8264462809917356	0.047746412338378785	ENSMUSG00000019823, ENSMUSG00000020181, ENSMUSG00000021097, ENSMUSG00000028068, ENSMUSG00000032064, ENSMUSG00000030536, ENSMUSG00000052512, ENSMUSG00000033721, ENSMUSG00000030770	643	66	10469	2.220203591121165	0.9999999957486063	0.7993784368361512	49.38349714871252
UP_SEQ_FEATURE	domain:CH	6	0.5509641873278237	0.05944066157407716	ENSMUSG00000019823, ENSMUSG00000020181, ENSMUSG00000032064, ENSMUSG00000030536, ENSMUSG00000072663, ENSMUSG00000033721	935	41	18012	2.8191469936089737	1.0	0.9509542899945684	66.40476654948614
Annotation Cluster 35	Enrichment Score: 1.3086170322132045
Category	Term	Count	%	PValue	Genes	List Total	Pop Hits	Pop Total	Fold Enrichment	Bonferroni	Benjamini	FDR
GOTERM_BP_DIRECT	GO:0007155~cell adhesion	39	3.581267217630854	0.006954810012371361	ENSMUSG00000055333, ENSMUSG00000020032, ENSMUSG00000050675, ENSMUSG00000030110, ENSMUSG00000042286, ENSMUSG00000032087, ENSMUSG00000102543, ENSMUSG00000039683, ENSMUSG00000034066, ENSMUSG00000034918, ENSMUSG00000025348, ENSMUSG00000012819, ENSMUSG00000025650, ENSMUSG00000005087, ENSMUSG00000051177, ENSMUSG00000037206, ENSMUSG00000023988, ENSMUSG00000020758, ENSMUSG00000030342, ENSMUSG00000020340,…	936	485	18128	1.5573883161512025	0.9999999999926861	0.5402200591016617	12.059235550814373
UP_KEYWORDS	Cell adhesion	31	2.846648301193756	0.0512895702625452	ENSMUSG00000055333, ENSMUSG00000020032, ENSMUSG00000030110, ENSMUSG00000050675, ENSMUSG00000102543, ENSMUSG00000032087, ENSMUSG00000039683, ENSMUSG00000034918, ENSMUSG00000025348, ENSMUSG00000012819, ENSMUSG00000025650, ENSMUSG00000005087, ENSMUSG00000020340, ENSMUSG00000020758, ENSMUSG00000030342, ENSMUSG00000030162, ENSMUSG00000059049, ENSMUSG00000019846, ENSMUSG00000030770, ENSMUSG00000020900,…	1087	459	22768	1.4146348307287753	0.9999999947229602	0.24759168276706534	51.50520879410754
GOTERM_BP_DIRECT	GO:0007156~homophilic cell adhesion via plasma membrane adhesion molecules	11	1.0101010101010102	0.33253286370430424	ENSMUSG00000055333, ENSMUSG00000032087, ENSMUSG00000062300, ENSMUSG00000102543, ENSMUSG00000039683, ENSMUSG00000012819, ENSMUSG00000034918, ENSMUSG00000030110, ENSMUSG00000032036, ENSMUSG00000029108, ENSMUSG00000032336	936	163	18128	1.307010644433957	1.0	0.9973078378065684	99.94149178602802
Annotation Cluster 36	Enrichment Score: 1.2741316685357793
Category	Term	Count	%	PValue	Genes	List Total	Pop Hits	Pop Total	Fold Enrichment	Bonferroni	Benjamini	FDR
UP_KEYWORDS	GTPase activation	17	1.5610651974288337	0.005010757606164634	ENSMUSG00000009681, ENSMUSG00000052632, ENSMUSG00000036273, ENSMUSG00000074625, ENSMUSG00000033083, ENSMUSG00000036246, ENSMUSG00000024451, ENSMUSG00000032870, ENSMUSG00000049807, ENSMUSG00000025422, ENSMUSG00000039230, ENSMUSG00000026425, ENSMUSG00000032714, ENSMUSG00000029101, ENSMUSG00000004952, ENSMUSG00000026721, ENSMUSG00000044456	1087	163	22768	2.1845231712203903	0.8377235609003577	0.04555668550851799	6.67177373578941
UP_SEQ_FEATURE	domain:Arf-GAP	5	0.4591368227731864	0.02489666768571818	ENSMUSG00000052632, ENSMUSG00000036995, ENSMUSG00000024451, ENSMUSG00000032870, ENSMUSG00000025422	935	22	18012	4.378220709771512	1.0	0.8813972400302441	36.15854685679445
INTERPRO	IPR001164:Arf GTPase activating protein	5	0.4591368227731864	0.030265903995552595	ENSMUSG00000052632, ENSMUSG00000036995, ENSMUSG00000024451, ENSMUSG00000032870, ENSMUSG00000025422	1042	24	20697	4.138075815738963	1.0	0.6138675407974135	40.321255001158484
SMART	SM00105:ArfGap	5	0.4591368227731864	0.05598656897336539	ENSMUSG00000052632, ENSMUSG00000036995, ENSMUSG00000024451, ENSMUSG00000032870, ENSMUSG00000025422	643	24	10469	3.3919777086573353	0.9999999998615158	0.8023875485475886	55.15007031465693
KEGG_PATHWAY	mmu04144:Endocytosis	21	1.9283746556473829	0.1628773536684711	ENSMUSG00000024381, ENSMUSG00000052632, ENSMUSG00000037126, ENSMUSG00000051343, ENSMUSG00000036995, ENSMUSG00000032504, ENSMUSG00000030110, ENSMUSG00000008475, ENSMUSG00000024451, ENSMUSG00000032870, ENSMUSG00000025422, ENSMUSG00000020828, ENSMUSG00000006276, ENSMUSG00000032216, ENSMUSG00000031488, ENSMUSG00000023830, ENSMUSG00000029231, ENSMUSG00000025371, ENSMUSG00000029053, ENSMUSG00000040265,…	440	278	7720	1.3253760627861348	1.0	0.5860812453394624	90.18281234103802
UP_SEQ_FEATURE	zinc finger region:C4-type	5	0.4591368227731864	0.6580625314162338	ENSMUSG00000032386, ENSMUSG00000036995, ENSMUSG00000032870, ENSMUSG00000025422, ENSMUSG00000061601	935	86	18012	1.120009949011317	1.0	0.9999992449774073	99.99999949381525
Annotation Cluster 37	Enrichment Score: 1.2740867670321627
Category	Term	Count	%	PValue	Genes	List Total	Pop Hits	Pop Total	Fold Enrichment	Bonferroni	Benjamini	FDR
INTERPRO	IPR008936:Rho GTPase activation protein	13	1.1937557392102847	0.0016353846130781385	ENSMUSG00000009681, ENSMUSG00000028068, ENSMUSG00000074625, ENSMUSG00000036246, ENSMUSG00000030536, ENSMUSG00000030123, ENSMUSG00000024451, ENSMUSG00000049807, ENSMUSG00000026425, ENSMUSG00000032714, ENSMUSG00000030084, ENSMUSG00000004952, ENSMUSG00000026640	1042	89	20697	2.9013025944057453	0.9318376526774734	0.1256662820897213	2.7115802571532233
INTERPRO	IPR023152:Ras GTPase-activating protein, conserved site	3	0.27548209366391185	0.13670119585870164	ENSMUSG00000028068, ENSMUSG00000030536, ENSMUSG00000004952	1042	13	20697	4.583714749741621	1.0	0.892847088000425	91.53221723533507
SMART	SM00323:RasGAP	3	0.27548209366391185	0.18765086914791843	ENSMUSG00000028068, ENSMUSG00000030536, ENSMUSG00000004952	643	13	10469	3.75726761574351	1.0	0.8971547555124988	94.45559084665754
INTERPRO	IPR001936:Ras GTPase-activating protein	3	0.27548209366391185	0.1909458089520621	ENSMUSG00000028068, ENSMUSG00000030536, ENSMUSG00000004952	1042	16	20697	3.7242682341650672	1.0	0.942160643492023	97.15290232788819
Annotation Cluster 38	Enrichment Score: 1.2626110466853857
Category	Term	Count	%	PValue	Genes	List Total	Pop Hits	Pop Total	Fold Enrichment	Bonferroni	Benjamini	FDR
INTERPRO	IPR008071:Cytochrome P450, E-class, group I, CYP2J-like	7	0.642791551882461	4.096546061789456E-7	ENSMUSG00000015224, ENSMUSG00000081225, ENSMUSG00000052520, ENSMUSG00000082932, ENSMUSG00000028571, ENSMUSG00000066097, ENSMUSG00000052914	1042	8	20697	17.379918426103647	6.720174414122093E-4	9.603015257353409E-5	6.880490223903912E-4
KEGG_PATHWAY	mmu04913:Ovarian steroidogenesis	11	1.0101010101010102	0.001234677734384358	ENSMUSG00000015224, ENSMUSG00000022376, ENSMUSG00000081225, ENSMUSG00000052520, ENSMUSG00000082932, ENSMUSG00000005469, ENSMUSG00000028571, ENSMUSG00000066097, ENSMUSG00000032323, ENSMUSG00000021536, ENSMUSG00000052914	440	57	7720	3.385964912280702	0.27293810596149537	0.10079828232114396	1.599969165432702
GOTERM_BP_DIRECT	GO:0019369~arachidonic acid metabolic process	8	0.7346189164370982	0.0021299314519124136	ENSMUSG00000015224, ENSMUSG00000037014, ENSMUSG00000081225, ENSMUSG00000052520, ENSMUSG00000082932, ENSMUSG00000028571, ENSMUSG00000066097, ENSMUSG00000052914	936	36	18128	4.303893637226971	0.9996038484649669	0.3240834706013843	3.8499681950180165
KEGG_PATHWAY	mmu04750:Inflammatory mediator regulation of TRP channels	15	1.3774104683195594	0.012001301198643429	ENSMUSG00000015224, ENSMUSG00000043029, ENSMUSG00000022376, ENSMUSG00000081225, ENSMUSG00000052520, ENSMUSG00000030102, ENSMUSG00000082932, ENSMUSG00000005469, ENSMUSG00000028571, ENSMUSG00000066097, ENSMUSG00000051177, ENSMUSG00000024617, ENSMUSG00000021536, ENSMUSG00000057897, ENSMUSG00000052914	440	126	7720	2.0887445887445883	0.9556244104373302	0.22863130193217363	14.58330144839004
GOTERM_MF_DIRECT	GO:0016712~oxidoreductase activity, acting on paired donors, with incorporation or reduction of molecular oxygen, reduced flavin or flavoprotein as one donor, and incorporation of one atom of oxygen	7	0.642791551882461	0.022610330281449428	ENSMUSG00000015224, ENSMUSG00000081225, ENSMUSG00000052520, ENSMUSG00000082932, ENSMUSG00000028571, ENSMUSG00000066097, ENSMUSG00000052914	930	42	17488	3.13405017921147	0.9999999999572707	0.5258015109476011	30.463617886667503
GOTERM_MF_DIRECT	GO:0008392~arachidonic acid epoxygenase activity	7	0.642791551882461	0.03708600864608523	ENSMUSG00000015224, ENSMUSG00000081225, ENSMUSG00000052520, ENSMUSG00000082932, ENSMUSG00000028571, ENSMUSG00000066097, ENSMUSG00000052914	930	47	17488	2.8006405856783347	1.0	0.609130240182969	45.138938459204915
INTERPRO	IPR002401:Cytochrome P450, E-class, group I	9	0.8264462809917356	0.056952524079599096	ENSMUSG00000015224, ENSMUSG00000049439, ENSMUSG00000081225, ENSMUSG00000052520, ENSMUSG00000082932, ENSMUSG00000028571, ENSMUSG00000066097, ENSMUSG00000032323, ENSMUSG00000052914	1042	83	20697	2.1537936775894364	1.0	0.7227993607728511	62.65190106703742
KEGG_PATHWAY	mmu00591:Linoleic acid metabolism	7	0.642791551882461	0.06262478009689132	ENSMUSG00000015224, ENSMUSG00000081225, ENSMUSG00000052520, ENSMUSG00000082932, ENSMUSG00000028571, ENSMUSG00000066097, ENSMUSG00000052914	440	50	7720	2.456363636363636	0.9999999432880121	0.43749456931615394	57.01455539425591
GOTERM_MF_DIRECT	GO:0008395~steroid hydroxylase activity	7	0.642791551882461	0.0655967670794103	ENSMUSG00000015224, ENSMUSG00000081225, ENSMUSG00000052520, ENSMUSG00000082932, ENSMUSG00000028571, ENSMUSG00000066097, ENSMUSG00000052914	930	54	17488	2.437594583831143	1.0	0.7372262714385636	65.96731259895522
UP_KEYWORDS	Heme	14	1.285583103764922	0.06603589267757626	ENSMUSG00000015224, ENSMUSG00000049439, ENSMUSG00000000171, ENSMUSG00000081225, ENSMUSG00000026077, ENSMUSG00000052520, ENSMUSG00000082932, ENSMUSG00000048796, ENSMUSG00000030895, ENSMUSG00000028571, ENSMUSG00000055609, ENSMUSG00000066097, ENSMUSG00000032323, ENSMUSG00000052914	1087	171	22768	1.7148544467578022	0.9999999999818228	0.2840899164563312	60.89979996556358
GOTERM_MF_DIRECT	GO:0020037~heme binding	15	1.3774104683195594	0.08596887435488451	ENSMUSG00000015224, ENSMUSG00000033268, ENSMUSG00000024588, ENSMUSG00000049439, ENSMUSG00000052520, ENSMUSG00000055609, ENSMUSG00000000171, ENSMUSG00000081225, ENSMUSG00000082932, ENSMUSG00000030895, ENSMUSG00000028571, ENSMUSG00000021933, ENSMUSG00000066097, ENSMUSG00000052914, ENSMUSG00000032323	930	176	17488	1.6026392961876832	1.0	0.774540908416903	76.02215773376717
UP_KEYWORDS	Monooxygenase	11	1.0101010101010102	0.10374267885209515	ENSMUSG00000019823, ENSMUSG00000015224, ENSMUSG00000049439, ENSMUSG00000081225, ENSMUSG00000026692, ENSMUSG00000052520, ENSMUSG00000082932, ENSMUSG00000028571, ENSMUSG00000066097, ENSMUSG00000032323, ENSMUSG00000052914	1087	133	22768	1.7323529615206368	1.0	0.36936957164609163	77.80922030795463
KEGG_PATHWAY	mmu04726:Serotonergic synapse	12	1.1019283746556474	0.13007649813223005	ENSMUSG00000015224, ENSMUSG00000081225, ENSMUSG00000054477, ENSMUSG00000052520, ENSMUSG00000022469, ENSMUSG00000082932, ENSMUSG00000030102, ENSMUSG00000005469, ENSMUSG00000028571, ENSMUSG00000066097, ENSMUSG00000051177, ENSMUSG00000052914	440	132	7720	1.5950413223140496	0.9999999999999998	0.5501944948832053	83.78540540068458
KEGG_PATHWAY	mmu00590:Arachidonic acid metabolism	9	0.8264462809917356	0.1324405392267976	ENSMUSG00000022040, ENSMUSG00000015224, ENSMUSG00000081225, ENSMUSG00000029059, ENSMUSG00000052520, ENSMUSG00000082932, ENSMUSG00000028571, ENSMUSG00000066097, ENSMUSG00000052914	440	89	7720	1.7742594484167518	0.9999999999999999	0.5492463287764278	84.35134048022763
INTERPRO	IPR001128:Cytochrome P450	9	0.8264462809917356	0.14706959065670655	ENSMUSG00000015224, ENSMUSG00000049439, ENSMUSG00000081225, ENSMUSG00000052520, ENSMUSG00000082932, ENSMUSG00000028571, ENSMUSG00000066097, ENSMUSG00000032323, ENSMUSG00000052914	1042	103	20697	1.7355813130089635	1.0	0.9088196917198709	93.08754041586424
INTERPRO	IPR017972:Cytochrome P450, conserved site	8	0.7346189164370982	0.20128286180652377	ENSMUSG00000015224, ENSMUSG00000081225, ENSMUSG00000052520, ENSMUSG00000082932, ENSMUSG00000028571, ENSMUSG00000066097, ENSMUSG00000032323, ENSMUSG00000052914	1042	95	20697	1.6726538034144862	1.0	0.9501368369999407	97.70594455865435
COG_ONTOLOGY	Secondary metabolites biosynthesis, transport, and catabolism	11	1.0101010101010102	0.2305640911149387	ENSMUSG00000015224, ENSMUSG00000060224, ENSMUSG00000049439, ENSMUSG00000081225, ENSMUSG00000026579, ENSMUSG00000052520, ENSMUSG00000082932, ENSMUSG00000028571, ENSMUSG00000066097, ENSMUSG00000032323, ENSMUSG00000052914	140	117	2126	1.4277167277167278	0.9994999642367667	0.7813244571278033	89.06285235322102
UP_KEYWORDS	Iron	20	1.8365472910927456	0.42815721751622837	ENSMUSG00000015224, ENSMUSG00000024588, ENSMUSG00000036875, ENSMUSG00000049439, ENSMUSG00000052520, ENSMUSG00000055609, ENSMUSG00000032554, ENSMUSG00000059363, ENSMUSG00000038175, ENSMUSG00000000171, ENSMUSG00000081225, ENSMUSG00000026077, ENSMUSG00000048796, ENSMUSG00000082932, ENSMUSG00000030895, ENSMUSG00000078695, ENSMUSG00000028571, ENSMUSG00000066097, ENSMUSG00000032323, ENSMUSG00000052914	1087	375	22768	1.1171051824593683	1.0	0.7498623437310843	99.9539011275834
GOTERM_MF_DIRECT	GO:0004497~monooxygenase activity	7	0.642791551882461	0.5330753332055731	ENSMUSG00000019823, ENSMUSG00000049439, ENSMUSG00000026692, ENSMUSG00000052520, ENSMUSG00000028571, ENSMUSG00000032323, ENSMUSG00000052914	930	110	17488	1.1966373411534703	1.0	0.9899072457987618	99.99944343171835
GOTERM_MF_DIRECT	GO:0016705~oxidoreductase activity, acting on paired donors, with incorporation or reduction of molecular oxygen	6	0.5509641873278237	0.6009734106140118	ENSMUSG00000049439, ENSMUSG00000081225, ENSMUSG00000052520, ENSMUSG00000028571, ENSMUSG00000032323, ENSMUSG00000052914	930	98	17488	1.1512837393021724	1.0	0.9947064358563711	99.99995414882014
UP_KEYWORDS	Oxidoreductase	30	2.7548209366391188	0.6365414793836014	ENSMUSG00000015224, ENSMUSG00000021210, ENSMUSG00000060224, ENSMUSG00000021213, ENSMUSG00000026692, ENSMUSG00000029762, ENSMUSG00000019823, ENSMUSG00000024747, ENSMUSG00000031891, ENSMUSG00000037373, ENSMUSG00000082932, ENSMUSG00000049090, ENSMUSG00000021214, ENSMUSG00000066097, ENSMUSG00000052131, ENSMUSG00000032323, ENSMUSG00000033268, ENSMUSG00000049439, ENSMUSG00000020834, ENSMUSG00000052520,…	1087	639	22768	0.9833672380804299	1.0	0.8767549541987874	99.99990915265697
GOTERM_MF_DIRECT	GO:0005506~iron ion binding	11	1.0101010101010102	0.7005925287181914	ENSMUSG00000015224, ENSMUSG00000024588, ENSMUSG00000049439, ENSMUSG00000081225, ENSMUSG00000052520, ENSMUSG00000082932, ENSMUSG00000028571, ENSMUSG00000055609, ENSMUSG00000066097, ENSMUSG00000032323, ENSMUSG00000052914	930	213	17488	0.9711141400373567	1.0	0.9980958880282391	99.99999952170916
UP_SEQ_FEATURE	metal ion-binding site:Iron (heme axial ligand)	5	0.4591368227731864	0.8487165536117514	ENSMUSG00000049439, ENSMUSG00000052520, ENSMUSG00000048796, ENSMUSG00000032323, ENSMUSG00000052914	935	114	18012	0.8449197860962566	1.0	0.9999999997288206	99.99999999999974
Annotation Cluster 39	Enrichment Score: 1.2560800458445844
Category	Term	Count	%	PValue	Genes	List Total	Pop Hits	Pop Total	Fold Enrichment	Bonferroni	Benjamini	FDR
GOTERM_CC_DIRECT	GO:0005783~endoplasmic reticulum	86	7.897153351698806	0.01685907709083512	ENSMUSG00000036273, ENSMUSG00000031441, ENSMUSG00000030546, ENSMUSG00000025240, ENSMUSG00000031545, ENSMUSG00000029780, ENSMUSG00000019295, ENSMUSG00000043051, ENSMUSG00000090165, ENSMUSG00000032401, ENSMUSG00000037470, ENSMUSG00000003271, ENSMUSG00000024052, ENSMUSG00000025389, ENSMUSG00000026579, ENSMUSG00000032482, ENSMUSG00000003378, ENSMUSG00000048040, ENSMUSG00000009092, ENSMUSG00000028945,…	1004	1331	19725	1.269415201702581	0.9999702512060493	0.28553183455940134	22.26427309548632
UP_KEYWORDS	Endoplasmic reticulum	62	5.693296602387512	0.025684349299718905	ENSMUSG00000036273, ENSMUSG00000031441, ENSMUSG00000030546, ENSMUSG00000025240, ENSMUSG00000031545, ENSMUSG00000019295, ENSMUSG00000024052, ENSMUSG00000003271, ENSMUSG00000037470, ENSMUSG00000032401, ENSMUSG00000032482, ENSMUSG00000048040, ENSMUSG00000009092, ENSMUSG00000028945, ENSMUSG00000018334, ENSMUSG00000054408, ENSMUSG00000032122, ENSMUSG00000004394, ENSMUSG00000024091, ENSMUSG00000052520,…	1087	992	22768	1.3091076356945723	0.9999188508967942	0.1452848629369874	30.068395564914706
GOTERM_CC_DIRECT	GO:0005789~endoplasmic reticulum membrane	39	3.581267217630854	0.39378348515986233	ENSMUSG00000021608, ENSMUSG00000020149, ENSMUSG00000030357, ENSMUSG00000025572, ENSMUSG00000025240, ENSMUSG00000026692, ENSMUSG00000019295, ENSMUSG00000024052, ENSMUSG00000032401, ENSMUSG00000042734, ENSMUSG00000032482, ENSMUSG00000028945, ENSMUSG00000029061, ENSMUSG00000018334, ENSMUSG00000042686, ENSMUSG00000028354, ENSMUSG00000026810, ENSMUSG00000004394, ENSMUSG00000046324, ENSMUSG00000024091,…	1004	712	19725	1.0761378642732442	1.0	0.9021554798888578	99.93972191599767
Annotation Cluster 40	Enrichment Score: 1.248185468781773
Category	Term	Count	%	PValue	Genes	List Total	Pop Hits	Pop Total	Fold Enrichment	Bonferroni	Benjamini	FDR
INTERPRO	IPR007653:Signal peptidase 22kDa subunit	3	0.27548209366391185	0.00732869651690763	ENSMUSG00000054408, ENSMUSG00000048355, ENSMUSG00000048040	1042	3	20697	19.862763915547024	0.9999942750478762	0.31422701837398714	11.62183300131293
PIR_SUPERFAMILY	PIRSF016089:signal peptidase complex, SPC3 subunit	3	0.27548209366391185	0.008365024413858254	ENSMUSG00000054408, ENSMUSG00000048355, ENSMUSG00000048040	99	3	1814	18.32323232323232	0.5020308883016198	0.2943307349059475	8.602766580692778
GOTERM_CC_DIRECT	GO:0005787~signal peptidase complex	3	0.27548209366391185	0.02330819425594	ENSMUSG00000054408, ENSMUSG00000048355, ENSMUSG00000048040	1004	5	19725	11.78784860557769	0.9999994735289129	0.3463661352896811	29.484766610114534
GOTERM_BP_DIRECT	GO:0045444~fat cell differentiation	9	0.8264462809917356	0.06400914468368896	ENSMUSG00000054408, ENSMUSG00000038037, ENSMUSG00000048355, ENSMUSG00000051279, ENSMUSG00000037035, ENSMUSG00000063810, ENSMUSG00000038485, ENSMUSG00000048040, ENSMUSG00000051177	936	83	18128	2.1000926784059315	1.0	0.8902330417577982	70.4183544962054
UP_KEYWORDS	Microsome	10	0.9182736455463728	0.18495599021428377	ENSMUSG00000054408, ENSMUSG00000003271, ENSMUSG00000048355, ENSMUSG00000090175, ENSMUSG00000026692, ENSMUSG00000031891, ENSMUSG00000052520, ENSMUSG00000023259, ENSMUSG00000048040, ENSMUSG00000052914	1087	133	22768	1.5748663286551245	1.0	0.48673904065026463	93.98611069658304
GOTERM_BP_DIRECT	GO:0006465~signal peptide processing	3	0.27548209366391185	0.2177132999224539	ENSMUSG00000054408, ENSMUSG00000048355, ENSMUSG00000048040	936	17	18128	3.4177978883861235	1.0	0.9863726362410696	98.91222094466673
KEGG_PATHWAY	mmu03060:Protein export	3	0.27548209366391185	0.4971686699373287	ENSMUSG00000054408, ENSMUSG00000048355, ENSMUSG00000048040	440	29	7720	1.8150470219435735	1.0	0.8606595063579584	99.98735339907842
Annotation Cluster 41	Enrichment Score: 1.241563611242998
Category	Term	Count	%	PValue	Genes	List Total	Pop Hits	Pop Total	Fold Enrichment	Bonferroni	Benjamini	FDR
GOTERM_BP_DIRECT	GO:0046488~phosphatidylinositol metabolic process	5	0.4591368227731864	0.037479812706692	ENSMUSG00000018547, ENSMUSG00000035596, ENSMUSG00000026737, ENSMUSG00000029055, ENSMUSG00000051177	936	25	18128	3.8735042735042735	1.0	0.8231913835096422	50.50919681520358
KEGG_PATHWAY	mmu04070:Phosphatidylinositol signaling system	11	1.0101010101010102	0.04821780544861363	ENSMUSG00000026447, ENSMUSG00000000276, ENSMUSG00000004815, ENSMUSG00000029186, ENSMUSG00000018547, ENSMUSG00000034731, ENSMUSG00000030228, ENSMUSG00000026737, ENSMUSG00000030102, ENSMUSG00000057963, ENSMUSG00000051177	440	97	7720	1.9896907216494846	0.9999970980187409	0.43985005178695424	47.54326602974924
INTERPRO	IPR000403:Phosphatidylinositol 3-/4-kinase, catalytic domain	4	0.3673094582185491	0.05889542430130077	ENSMUSG00000026447, ENSMUSG00000029186, ENSMUSG00000030228, ENSMUSG00000045482	1042	18	20697	4.4139475367882275	1.0	0.721142931715995	63.92345871513078
KEGG_PATHWAY	mmu00562:Inositol phosphate metabolism	8	0.7346189164370982	0.10154514119716529	ENSMUSG00000026447, ENSMUSG00000029186, ENSMUSG00000018547, ENSMUSG00000030228, ENSMUSG00000026737, ENSMUSG00000029055, ENSMUSG00000057963, ENSMUSG00000051177	440	70	7720	2.0051948051948054	0.9999999999989952	0.5357806825882105	75.28964715929844
Annotation Cluster 42	Enrichment Score: 1.2302976413972861
Category	Term	Count	%	PValue	Genes	List Total	Pop Hits	Pop Total	Fold Enrichment	Bonferroni	Benjamini	FDR
KEGG_PATHWAY	mmu00564:Glycerophospholipid metabolism	13	1.1937557392102847	0.006715339492862572	ENSMUSG00000031985, ENSMUSG00000000276, ENSMUSG00000004815, ENSMUSG00000027357, ENSMUSG00000021608, ENSMUSG00000023452, ENSMUSG00000034731, ENSMUSG00000030275, ENSMUSG00000031545, ENSMUSG00000020828, ENSMUSG00000024052, ENSMUSG00000017715, ENSMUSG00000035596	440	94	7720	2.4264990328820115	0.8241987390150498	0.175646371308104	8.420851929385265
UP_KEYWORDS	Phospholipid biosynthesis	7	0.642791551882461	0.021337047338608684	ENSMUSG00000027357, ENSMUSG00000017715, ENSMUSG00000021608, ENSMUSG00000023452, ENSMUSG00000035596, ENSMUSG00000031545, ENSMUSG00000030275	1087	46	22768	3.187392504299828	0.9995933697187714	0.1301387293080002	25.655362776849188
UP_KEYWORDS	Phospholipid metabolism	7	0.642791551882461	0.02827064696478062	ENSMUSG00000027357, ENSMUSG00000017715, ENSMUSG00000021608, ENSMUSG00000023452, ENSMUSG00000035596, ENSMUSG00000031545, ENSMUSG00000030275	1087	49	22768	2.9922460244447366	0.9999689968056693	0.154174548831419	32.5772462373042
GOTERM_BP_DIRECT	GO:0008654~phospholipid biosynthetic process	7	0.642791551882461	0.08258499597568697	ENSMUSG00000027357, ENSMUSG00000017715, ENSMUSG00000021608, ENSMUSG00000023452, ENSMUSG00000035596, ENSMUSG00000031545, ENSMUSG00000030275	936	59	18128	2.297841518180501	1.0	0.9157591799180214	79.54862511197432
UP_KEYWORDS	Lipid metabolism	26	2.3875114784205693	0.1435179249827434	ENSMUSG00000021210, ENSMUSG00000022040, ENSMUSG00000027357, ENSMUSG00000021608, ENSMUSG00000030546, ENSMUSG00000023452, ENSMUSG00000037686, ENSMUSG00000030275, ENSMUSG00000031545, ENSMUSG00000049313, ENSMUSG00000020828, ENSMUSG00000024052, ENSMUSG00000003271, ENSMUSG00000017715, ENSMUSG00000049721, ENSMUSG00000034926, ENSMUSG00000020532, ENSMUSG00000035596, ENSMUSG00000029059, ENSMUSG00000056973,…	1087	417	22768	1.305968288846384	1.0	0.4324815737603892	88.10974022551832
UP_KEYWORDS	Lipid biosynthesis	12	1.1019283746556474	0.1476558854650526	ENSMUSG00000021210, ENSMUSG00000027357, ENSMUSG00000017715, ENSMUSG00000021608, ENSMUSG00000023452, ENSMUSG00000034926, ENSMUSG00000020532, ENSMUSG00000035596, ENSMUSG00000029059, ENSMUSG00000031545, ENSMUSG00000030275, ENSMUSG00000006542	1087	161	22768	1.5611718388407323	1.0	0.4391765310548076	88.87549597972524
GOTERM_BP_DIRECT	GO:0006629~lipid metabolic process	27	2.479338842975207	0.3446040744326699	ENSMUSG00000021210, ENSMUSG00000022040, ENSMUSG00000027357, ENSMUSG00000021608, ENSMUSG00000030546, ENSMUSG00000023452, ENSMUSG00000037686, ENSMUSG00000030275, ENSMUSG00000031545, ENSMUSG00000063810, ENSMUSG00000049313, ENSMUSG00000020828, ENSMUSG00000024052, ENSMUSG00000003271, ENSMUSG00000017715, ENSMUSG00000049721, ENSMUSG00000034926, ENSMUSG00000020532, ENSMUSG00000035596, ENSMUSG00000029059,…	936	460	18128	1.136789297658863	1.0	0.9976743630697272	99.9581907715036
Annotation Cluster 43	Enrichment Score: 1.2184747913363874
Category	Term	Count	%	PValue	Genes	List Total	Pop Hits	Pop Total	Fold Enrichment	Bonferroni	Benjamini	FDR
INTERPRO	IPR001478:PDZ domain	15	1.3774104683195594	0.02233278209697248	ENSMUSG00000021782, ENSMUSG00000061859, ENSMUSG00000021709, ENSMUSG00000074818, ENSMUSG00000049807, ENSMUSG00000038738, ENSMUSG00000003810, ENSMUSG00000036526, ENSMUSG00000029101, ENSMUSG00000029096, ENSMUSG00000053693, ENSMUSG00000013483, ENSMUSG00000021798, ENSMUSG00000061601, ENSMUSG00000000531	1042	153	20697	1.9473297956418651	0.9999999999999999	0.5455127926175598	31.56944907185686
UP_SEQ_FEATURE	domain:PDZ	10	0.9182736455463728	0.07862414237232118	ENSMUSG00000021709, ENSMUSG00000003810, ENSMUSG00000036526, ENSMUSG00000029096, ENSMUSG00000053693, ENSMUSG00000049807, ENSMUSG00000013483, ENSMUSG00000021798, ENSMUSG00000000531, ENSMUSG00000061601	935	101	18012	1.907343675544025	1.0	0.9615589742617621	76.72016127178912
SMART	SM00228:PDZ	14	1.285583103764922	0.12591482791536374	ENSMUSG00000061859, ENSMUSG00000021782, ENSMUSG00000021709, ENSMUSG00000074818, ENSMUSG00000049807, ENSMUSG00000038738, ENSMUSG00000003810, ENSMUSG00000029101, ENSMUSG00000029096, ENSMUSG00000053693, ENSMUSG00000013483, ENSMUSG00000021798, ENSMUSG00000061601, ENSMUSG00000000531	643	149	10469	1.5298047115555231	1.0	0.8494856839391046	84.63327013809415
Annotation Cluster 44	Enrichment Score: 1.217356019737529
Category	Term	Count	%	PValue	Genes	List Total	Pop Hits	Pop Total	Fold Enrichment	Bonferroni	Benjamini	FDR
GOTERM_BP_DIRECT	GO:0042391~regulation of membrane potential	15	1.3774104683195594	4.4035226728584805E-4	ENSMUSG00000020866, ENSMUSG00000036273, ENSMUSG00000038260, ENSMUSG00000038319, ENSMUSG00000041189, ENSMUSG00000026253, ENSMUSG00000028051, ENSMUSG00000035355, ENSMUSG00000032338, ENSMUSG00000014444, ENSMUSG00000061576, ENSMUSG00000032216, ENSMUSG00000056073, ENSMUSG00000003378, ENSMUSG00000023259	936	97	18128	2.9949775310600053	0.8017468535567495	0.20639778771498907	0.8077221359355069
UP_KEYWORDS	Postsynaptic cell membrane	18	1.6528925619834711	0.004084344048060273	ENSMUSG00000009681, ENSMUSG00000041189, ENSMUSG00000026253, ENSMUSG00000025892, ENSMUSG00000038738, ENSMUSG00000058589, ENSMUSG00000030209, ENSMUSG00000035764, ENSMUSG00000043051, ENSMUSG00000020827, ENSMUSG00000038453, ENSMUSG00000056073, ENSMUSG00000026425, ENSMUSG00000041263, ENSMUSG00000003378, ENSMUSG00000032826, ENSMUSG00000037653, ENSMUSG00000046447	1087	174	22768	2.1667988452875675	0.7727171972999716	0.03925107440744646	5.470248410155509
KEGG_PATHWAY	mmu04724:Glutamatergic synapse	14	1.285583103764922	0.013269503592386609	ENSMUSG00000025892, ENSMUSG00000030102, ENSMUSG00000008932, ENSMUSG00000005469, ENSMUSG00000026103, ENSMUSG00000038738, ENSMUSG00000030209, ENSMUSG00000021536, ENSMUSG00000020828, ENSMUSG00000056073, ENSMUSG00000022376, ENSMUSG00000003378, ENSMUSG00000049583, ENSMUSG00000051177	440	115	7720	2.1359683794466404	0.9681414399232494	0.2182145531903077	16.003683265949142
UP_KEYWORDS	Ion channel	26	2.3875114784205693	0.01921180948314388	ENSMUSG00000020866, ENSMUSG00000038260, ENSMUSG00000038319, ENSMUSG00000026253, ENSMUSG00000025572, ENSMUSG00000028051, ENSMUSG00000035355, ENSMUSG00000054477, ENSMUSG00000025892, ENSMUSG00000022843, ENSMUSG00000003378, ENSMUSG00000057914, ENSMUSG00000036026, ENSMUSG00000043029, ENSMUSG00000041189, ENSMUSG00000036565, ENSMUSG00000069806, ENSMUSG00000054934, ENSMUSG00000030102, ENSMUSG00000032338,…	1087	336	22768	1.6207999299075657	0.9991082717660259	0.12409457274390767	23.40528057225624
UP_KEYWORDS	Ligand-gated ion channel	9	0.8264462809917356	0.02267457307117987	ENSMUSG00000056073, ENSMUSG00000026253, ENSMUSG00000041189, ENSMUSG00000028051, ENSMUSG00000003378, ENSMUSG00000025892, ENSMUSG00000030102, ENSMUSG00000032338, ENSMUSG00000030209	1087	73	22768	2.5823493087673755	0.999752149592803	0.1312704985254356	27.039868485356997
GOTERM_CC_DIRECT	GO:0032983~kainate selective glutamate receptor complex	3	0.27548209366391185	0.02330819425594	ENSMUSG00000056073, ENSMUSG00000003378, ENSMUSG00000025892	1004	5	19725	11.78784860557769	0.9999994735289129	0.3463661352896811	29.484766610114534
GOTERM_CC_DIRECT	GO:0042734~presynaptic membrane	9	0.8264462809917356	0.036299188226658466	ENSMUSG00000058446, ENSMUSG00000013033, ENSMUSG00000056073, ENSMUSG00000003378, ENSMUSG00000037653, ENSMUSG00000030209, ENSMUSG00000032336, ENSMUSG00000035764, ENSMUSG00000024617	1004	75	19725	2.357569721115538	0.9999999998565886	0.4096856448852204	42.171337447906055
GOTERM_CC_DIRECT	GO:0043195~terminal bouton	11	1.0101010101010102	0.05075904640943449	ENSMUSG00000020894, ENSMUSG00000036273, ENSMUSG00000056073, ENSMUSG00000038216, ENSMUSG00000009394, ENSMUSG00000003378, ENSMUSG00000013629, ENSMUSG00000025892, ENSMUSG00000032338, ENSMUSG00000030209, ENSMUSG00000061601	1004	109	19725	1.98266566760481	0.9999999999999865	0.46534454207937637	53.77388157781462
INTERPRO	IPR019594:Glutamate receptor, L-glutamate/glycine-binding	4	0.3673094582185491	0.05889542430130077	ENSMUSG00000056073, ENSMUSG00000003378, ENSMUSG00000025892, ENSMUSG00000030209	1042	18	20697	4.4139475367882275	1.0	0.721142931715995	63.92345871513078
INTERPRO	IPR001508:NMDA receptor	4	0.3673094582185491	0.05889542430130077	ENSMUSG00000056073, ENSMUSG00000003378, ENSMUSG00000025892, ENSMUSG00000030209	1042	18	20697	4.4139475367882275	1.0	0.721142931715995	63.92345871513078
INTERPRO	IPR001320:Ionotropic glutamate receptor	4	0.3673094582185491	0.05889542430130077	ENSMUSG00000056073, ENSMUSG00000003378, ENSMUSG00000025892, ENSMUSG00000030209	1042	18	20697	4.4139475367882275	1.0	0.721142931715995	63.92345871513078
GOTERM_BP_DIRECT	GO:0048169~regulation of long-term neuronal synaptic plasticity	5	0.4591368227731864	0.05993935624564056	ENSMUSG00000056073, ENSMUSG00000049583, ENSMUSG00000031980, ENSMUSG00000030209, ENSMUSG00000057897	936	29	18128	3.3392278219864426	1.0	0.8849964769284046	67.95816194243834
GOTERM_CC_DIRECT	GO:0045211~postsynaptic membrane	18	1.6528925619834711	0.06106573567889882	ENSMUSG00000009681, ENSMUSG00000041189, ENSMUSG00000026253, ENSMUSG00000025892, ENSMUSG00000038738, ENSMUSG00000058589, ENSMUSG00000030209, ENSMUSG00000035764, ENSMUSG00000043051, ENSMUSG00000020827, ENSMUSG00000038453, ENSMUSG00000056073, ENSMUSG00000026425, ENSMUSG00000041263, ENSMUSG00000003378, ENSMUSG00000032826, ENSMUSG00000037653, ENSMUSG00000046447	1004	222	19725	1.5929525142672556	1.0	0.4982896739341448	60.67606943224189
GOTERM_MF_DIRECT	GO:0005216~ion channel activity	15	1.3774104683195594	0.06133082711376012	ENSMUSG00000043029, ENSMUSG00000038260, ENSMUSG00000038319, ENSMUSG00000041189, ENSMUSG00000026253, ENSMUSG00000028051, ENSMUSG00000054477, ENSMUSG00000025892, ENSMUSG00000030102, ENSMUSG00000022843, ENSMUSG00000032338, ENSMUSG00000049265, ENSMUSG00000030209, ENSMUSG00000056073, ENSMUSG00000003378	930	167	17488	1.6890090786169596	1.0	0.7403734289600161	63.41331085747067
GOTERM_BP_DIRECT	GO:0007268~chemical synaptic transmission	15	1.3774104683195594	0.06635387614017262	ENSMUSG00000020866, ENSMUSG00000054934, ENSMUSG00000025892, ENSMUSG00000026103, ENSMUSG00000030209, ENSMUSG00000017740, ENSMUSG00000020827, ENSMUSG00000037014, ENSMUSG00000056073, ENSMUSG00000030307, ENSMUSG00000025551, ENSMUSG00000003378, ENSMUSG00000057914, ENSMUSG00000041936, ENSMUSG00000049583	936	174	18128	1.669613910993221	1.0	0.8905960444534147	71.7534865327765
GOTERM_MF_DIRECT	GO:0004970~ionotropic glutamate receptor activity	4	0.3673094582185491	0.06721676362671966	ENSMUSG00000056073, ENSMUSG00000003378, ENSMUSG00000025892, ENSMUSG00000030209	930	18	17488	4.17873357228196	1.0	0.739528129673223	66.89266325681147
GOTERM_MF_DIRECT	GO:0005234~extracellular-glutamate-gated ion channel activity	4	0.3673094582185491	0.06721676362671966	ENSMUSG00000056073, ENSMUSG00000003378, ENSMUSG00000025892, ENSMUSG00000030209	930	18	17488	4.17873357228196	1.0	0.739528129673223	66.89266325681147
GOTERM_MF_DIRECT	GO:0008066~glutamate receptor activity	3	0.27548209366391185	0.07916920022627816	ENSMUSG00000056073, ENSMUSG00000003378, ENSMUSG00000049583	930	9	17488	6.26810035842294	1.0	0.7619165731540001	73.02595300454185
SMART	SM00079:PBPe	4	0.3673094582185491	0.09429313096175626	ENSMUSG00000056073, ENSMUSG00000003378, ENSMUSG00000025892, ENSMUSG00000030209	643	18	10469	3.618109555901158	1.0	0.844042378972543	74.80113358621949
SMART	SM00918:SM00918	4	0.3673094582185491	0.09429313096175626	ENSMUSG00000056073, ENSMUSG00000003378, ENSMUSG00000025892, ENSMUSG00000030209	643	18	10469	3.618109555901158	1.0	0.844042378972543	74.80113358621949
GOTERM_BP_DIRECT	GO:0006812~cation transport	7	0.642791551882461	0.17407999718766426	ENSMUSG00000014444, ENSMUSG00000038260, ENSMUSG00000026253, ENSMUSG00000041189, ENSMUSG00000040966, ENSMUSG00000032338, ENSMUSG00000030209	936	73	18128	1.8571595831869805	1.0	0.9757146295463399	97.04488725743448
GOTERM_BP_DIRECT	GO:0043113~receptor clustering	4	0.3673094582185491	0.1998460537071558	ENSMUSG00000056073, ENSMUSG00000003378, ENSMUSG00000041936, ENSMUSG00000030209	936	30	18128	2.5823361823361823	1.0	0.9830117984942399	98.35134905695003
GOTERM_BP_DIRECT	GO:0060079~excitatory postsynaptic potential	4	0.3673094582185491	0.283475096126128	ENSMUSG00000036273, ENSMUSG00000056073, ENSMUSG00000003378, ENSMUSG00000030209	936	36	18128	2.1519468186134856	1.0	0.9947850256193785	99.78404417107784
GOTERM_MF_DIRECT	GO:0004872~receptor activity	10	0.9182736455463728	0.5740700776305993	ENSMUSG00000062300, ENSMUSG00000056073, ENSMUSG00000038146, ENSMUSG00000020758, ENSMUSG00000030406, ENSMUSG00000003378, ENSMUSG00000025892, ENSMUSG00000053318, ENSMUSG00000033420, ENSMUSG00000030209	930	173	17488	1.0869538193797006	1.0	0.993301064668282	99.99987072548733
INTERPRO	IPR001828:Extracellular ligand-binding receptor	6	0.5509641873278237	0.9270667740790399	ENSMUSG00000056073, ENSMUSG00000020890, ENSMUSG00000003378, ENSMUSG00000025892, ENSMUSG00000049583, ENSMUSG00000030209	1042	167	20697	0.7136322364867195	1.0	0.9999999974811575	100.0
KEGG_PATHWAY	mmu04080:Neuroactive ligand-receptor interaction	10	0.9182736455463728	0.984313778228726	ENSMUSG00000037014, ENSMUSG00000056073, ENSMUSG00000026253, ENSMUSG00000041189, ENSMUSG00000030406, ENSMUSG00000003378, ENSMUSG00000025892, ENSMUSG00000049583, ENSMUSG00000059481, ENSMUSG00000030209	440	285	7720	0.6156299840510367	1.0	0.9986073993549703	100.0
Annotation Cluster 45	Enrichment Score: 1.1980499267232
Category	Term	Count	%	PValue	Genes	List Total	Pop Hits	Pop Total	Fold Enrichment	Bonferroni	Benjamini	FDR
GOTERM_CC_DIRECT	GO:0031011~Ino80 complex	5	0.4591368227731864	0.004414581163112456	ENSMUSG00000042185, ENSMUSG00000003868, ENSMUSG00000037570, ENSMUSG00000037761, ENSMUSG00000006335	1004	14	19725	7.0165765509391	0.9336047077210441	0.11123165576101468	6.343470558233166
UP_KEYWORDS	DNA repair	23	2.1120293847566574	0.013783545381294966	ENSMUSG00000037570, ENSMUSG00000040850, ENSMUSG00000021690, ENSMUSG00000036875, ENSMUSG00000037761, ENSMUSG00000028426, ENSMUSG00000052139, ENSMUSG00000028329, ENSMUSG00000026107, ENSMUSG00000006335, ENSMUSG00000035121, ENSMUSG00000032267, ENSMUSG00000036086, ENSMUSG00000003868, ENSMUSG00000042185, ENSMUSG00000061755, ENSMUSG00000022906, ENSMUSG00000069495, ENSMUSG00000026196, ENSMUSG00000021276,…	1087	277	22768	1.7391754871321392	0.9934241419466613	0.0956031342489857	17.368320253886605
UP_KEYWORDS	DNA recombination	5	0.4591368227731864	0.430144277526885	ENSMUSG00000042185, ENSMUSG00000003868, ENSMUSG00000037570, ENSMUSG00000037761, ENSMUSG00000006335	1087	70	22768	1.496123012222368	1.0	0.7496484226967157	99.95605483595074
GOTERM_BP_DIRECT	GO:0006310~DNA recombination	5	0.4591368227731864	0.6165037139418533	ENSMUSG00000042185, ENSMUSG00000003868, ENSMUSG00000037570, ENSMUSG00000037761, ENSMUSG00000006335	936	82	18128	1.180946424848864	1.0	0.9999572750602312	99.99999783344873
Annotation Cluster 46	Enrichment Score: 1.1782256035793193
Category	Term	Count	%	PValue	Genes	List Total	Pop Hits	Pop Total	Fold Enrichment	Bonferroni	Benjamini	FDR
INTERPRO	IPR016024:Armadillo-type fold	32	2.938475665748393	0.0021973358009187254	ENSMUSG00000079429, ENSMUSG00000036273, ENSMUSG00000021686, ENSMUSG00000028514, ENSMUSG00000001440, ENSMUSG00000035954, ENSMUSG00000005610, ENSMUSG00000040327, ENSMUSG00000029547, ENSMUSG00000039230, ENSMUSG00000027782, ENSMUSG00000004356, ENSMUSG00000040850, ENSMUSG00000007880, ENSMUSG00000021754, ENSMUSG00000019726, ENSMUSG00000030228, ENSMUSG00000037679, ENSMUSG00000024456, ENSMUSG00000034295,…	1042	356	20697	1.7854169811727663	0.97294261964657	0.15132724304873657	3.6272606350184255
UP_SEQ_FEATURE	repeat:HEAT 2	7	0.642791551882461	0.04006682701057199	ENSMUSG00000004356, ENSMUSG00000040850, ENSMUSG00000031657, ENSMUSG00000039230, ENSMUSG00000040549, ENSMUSG00000001440, ENSMUSG00000029104	935	49	18012	2.752024446142093	1.0	0.9144751856824456	51.70612990101395
UP_SEQ_FEATURE	repeat:HEAT 1	7	0.642791551882461	0.04006682701057199	ENSMUSG00000004356, ENSMUSG00000040850, ENSMUSG00000031657, ENSMUSG00000039230, ENSMUSG00000040549, ENSMUSG00000001440, ENSMUSG00000029104	935	49	18012	2.752024446142093	1.0	0.9144751856824456	51.70612990101395
INTERPRO	IPR011989:Armadillo-like helical	18	1.6528925619834711	0.05264457214368194	ENSMUSG00000004356, ENSMUSG00000079429, ENSMUSG00000040850, ENSMUSG00000036273, ENSMUSG00000028977, ENSMUSG00000007880, ENSMUSG00000021686, ENSMUSG00000001440, ENSMUSG00000031657, ENSMUSG00000040327, ENSMUSG00000031577, ENSMUSG00000039230, ENSMUSG00000040029, ENSMUSG00000040549, ENSMUSG00000029104, ENSMUSG00000045482, ENSMUSG00000027782, ENSMUSG00000021952	1042	220	20697	1.6251352294538475	1.0	0.7185531520026681	59.68059415244004
UP_SEQ_FEATURE	repeat:HEAT 4	5	0.4591368227731864	0.13240707380428124	ENSMUSG00000040850, ENSMUSG00000039230, ENSMUSG00000040549, ENSMUSG00000001440, ENSMUSG00000029104	935	38	18012	2.53475935828877	1.0	0.9860244854944457	92.01945573798429
UP_SEQ_FEATURE	repeat:HEAT 3	5	0.4591368227731864	0.17173618104477742	ENSMUSG00000040850, ENSMUSG00000039230, ENSMUSG00000040549, ENSMUSG00000001440, ENSMUSG00000029104	935	42	18012	2.293353705118411	1.0	0.9922180174604909	96.50527615474604
UP_SEQ_FEATURE	repeat:HEAT 5	4	0.3673094582185491	0.2156585544767965	ENSMUSG00000040850, ENSMUSG00000040549, ENSMUSG00000001440, ENSMUSG00000029104	935	31	18012	2.4856994997412456	1.0	0.9963684351931767	98.67503307301796
UP_SEQ_FEATURE	repeat:HEAT 6	3	0.27548209366391185	0.41194151189802775	ENSMUSG00000040850, ENSMUSG00000040549, ENSMUSG00000001440	935	27	18012	2.140463458110517	1.0	0.999834614824918	99.99213472388759
Annotation Cluster 47	Enrichment Score: 1.1693503545459567
Category	Term	Count	%	PValue	Genes	List Total	Pop Hits	Pop Total	Fold Enrichment	Bonferroni	Benjamini	FDR
UP_KEYWORDS	CBS domain	4	0.3673094582185491	0.059306866522965865	ENSMUSG00000022843, ENSMUSG00000003500, ENSMUSG00000064105, ENSMUSG00000006542	1087	19	22768	4.409625720234349	0.9999999997555632	0.2646360874089043	56.84471788879988
INTERPRO	IPR000644:Cystathionine beta-synthase, core	4	0.3673094582185491	0.06741484218364766	ENSMUSG00000022843, ENSMUSG00000003500, ENSMUSG00000064105, ENSMUSG00000006542	1042	19	20697	4.181634508536216	1.0	0.7525996360161101	69.03354725125584
UP_SEQ_FEATURE	domain:CBS 1	4	0.3673094582185491	0.07250518090333974	ENSMUSG00000022843, ENSMUSG00000003500, ENSMUSG00000064105, ENSMUSG00000006542	935	19	18012	4.055614973262032	1.0	0.9585151965784808	73.80920823530238
UP_SEQ_FEATURE	domain:CBS 2	4	0.3673094582185491	0.07250518090333974	ENSMUSG00000022843, ENSMUSG00000003500, ENSMUSG00000064105, ENSMUSG00000006542	935	19	18012	4.055614973262032	1.0	0.9585151965784808	73.80920823530238
Annotation Cluster 48	Enrichment Score: 1.1609783181491136
Category	Term	Count	%	PValue	Genes	List Total	Pop Hits	Pop Total	Fold Enrichment	Bonferroni	Benjamini	FDR
UP_KEYWORDS	Guanine-nucleotide releasing factor	15	1.3774104683195594	0.0034398720111556416	ENSMUSG00000027699, ENSMUSG00000009681, ENSMUSG00000037126, ENSMUSG00000040146, ENSMUSG00000035954, ENSMUSG00000028059, ENSMUSG00000052085, ENSMUSG00000035901, ENSMUSG00000032356, ENSMUSG00000039844, ENSMUSG00000034066, ENSMUSG00000033721, ENSMUSG00000026594, ENSMUSG00000032198, ENSMUSG00000022469	1087	129	22768	2.4355490896643204	0.7127436667032097	0.035011830743534866	4.625948716698003
GOTERM_MF_DIRECT	GO:0005085~guanyl-nucleotide exchange factor activity	16	1.4692378328741964	0.01904873826013343	ENSMUSG00000027699, ENSMUSG00000009681, ENSMUSG00000037126, ENSMUSG00000032583, ENSMUSG00000040146, ENSMUSG00000035954, ENSMUSG00000028059, ENSMUSG00000052085, ENSMUSG00000035901, ENSMUSG00000032356, ENSMUSG00000039844, ENSMUSG00000034066, ENSMUSG00000033721, ENSMUSG00000026594, ENSMUSG00000032198, ENSMUSG00000022469	930	156	17488	1.928646264130135	0.9999999980949031	0.4879285433913919	26.3271232749022
INTERPRO	IPR019804:Ras guanine-nucleotide exchange factor, conserved site	4	0.3673094582185491	0.030466062125096678	ENSMUSG00000032356, ENSMUSG00000039844, ENSMUSG00000040146, ENSMUSG00000022469	1042	14	20697	5.675075404442007	1.0	0.609460485469186	40.5278098344761
GOTERM_BP_DIRECT	GO:0043547~positive regulation of GTPase activity	14	1.285583103764922	0.046566597054439496	ENSMUSG00000027699, ENSMUSG00000024381, ENSMUSG00000039230, ENSMUSG00000032356, ENSMUSG00000026727, ENSMUSG00000009580, ENSMUSG00000026425, ENSMUSG00000039844, ENSMUSG00000040146, ENSMUSG00000036995, ENSMUSG00000022469, ENSMUSG00000041936, ENSMUSG00000036856, ENSMUSG00000049807	936	150	18128	1.8076353276353276	1.0	0.8449179124489481	58.440319870950816
INTERPRO	IPR001895:Guanine-nucleotide dissociation stimulator CDC25	5	0.4591368227731864	0.049846807092517126	ENSMUSG00000032356, ENSMUSG00000039844, ENSMUSG00000026594, ENSMUSG00000040146, ENSMUSG00000022469	1042	28	20697	3.546922127776254	1.0	0.7036024280176498	57.63332771389027
SMART	SM00147:RasGEF	5	0.4591368227731864	0.08922739282567237	ENSMUSG00000032356, ENSMUSG00000039844, ENSMUSG00000026594, ENSMUSG00000040146, ENSMUSG00000022469	643	28	10469	2.9074094645634303	0.9999999999999999	0.841373327612448	72.76715273231933
UP_SEQ_FEATURE	domain:Ras-GEF	4	0.3673094582185491	0.1255674250545859	ENSMUSG00000032356, ENSMUSG00000026594, ENSMUSG00000040146, ENSMUSG00000022469	935	24	18012	3.2106951871657756	1.0	0.9838532700443335	90.82225725363656
INTERPRO	IPR023578:Ras guanine nucleotide exchange factor, domain	5	0.4591368227731864	0.17893205644094368	ENSMUSG00000032356, ENSMUSG00000039844, ENSMUSG00000026594, ENSMUSG00000040146, ENSMUSG00000022469	1042	44	20697	2.257132263130343	1.0	0.9370331533983377	96.35312415155693
UP_SEQ_FEATURE	domain:N-terminal Ras-GEF	3	0.27548209366391185	0.21946853903710717	ENSMUSG00000032356, ENSMUSG00000040146, ENSMUSG00000022469	935	17	18012	3.399559609940233	1.0	0.9965937614321879	98.78503791061638
SMART	SM00229:RasGEFN	4	0.3673094582185491	0.2784647837877284	ENSMUSG00000032356, ENSMUSG00000039844, ENSMUSG00000040146, ENSMUSG00000022469	643	30	10469	2.170865733540695	1.0	0.9351700162934619	98.9350813574977
INTERPRO	IPR000651:Ras-like guanine nucleotide exchange factor, N-terminal	4	0.3673094582185491	0.29860421521941194	ENSMUSG00000032356, ENSMUSG00000039844, ENSMUSG00000040146, ENSMUSG00000022469	1042	38	20697	2.090817254268108	1.0	0.9814361510808869	99.74128923797717
Annotation Cluster 49	Enrichment Score: 1.1604479400676517
Category	Term	Count	%	PValue	Genes	List Total	Pop Hits	Pop Total	Fold Enrichment	Bonferroni	Benjamini	FDR
UP_SEQ_FEATURE	domain:Death	6	0.5509641873278237	0.02051078872369156	ENSMUSG00000025876, ENSMUSG00000095105, ENSMUSG00000025225, ENSMUSG00000020099, ENSMUSG00000032826, ENSMUSG00000021559	935	31	18012	3.7285492496118686	1.0	0.8553978106071992	30.84955023873227
INTERPRO	IPR000488:Death domain	6	0.5509641873278237	0.026390970148833896	ENSMUSG00000025876, ENSMUSG00000095105, ENSMUSG00000025225, ENSMUSG00000020099, ENSMUSG00000032826, ENSMUSG00000021559	1042	34	20697	3.5051936321553576	1.0	0.5770809935056826	36.18703283390131
UP_SEQ_FEATURE	repeat:ANK 5	11	1.0101010101010102	0.05364196423139389	ENSMUSG00000025225, ENSMUSG00000021200, ENSMUSG00000034768, ENSMUSG00000053175, ENSMUSG00000037686, ENSMUSG00000038146, ENSMUSG00000037754, ENSMUSG00000033597, ENSMUSG00000032826, ENSMUSG00000021559, ENSMUSG00000058589	935	108	18012	1.962091503267974	1.0	0.9523924559027939	62.520790954664896
UP_SEQ_FEATURE	repeat:ANK 7	7	0.642791551882461	0.05541015072500468	ENSMUSG00000025225, ENSMUSG00000021200, ENSMUSG00000034768, ENSMUSG00000053175, ENSMUSG00000032826, ENSMUSG00000021559, ENSMUSG00000058589	935	53	18012	2.54432448794269	1.0	0.9455490246681826	63.74788413072042
UP_SEQ_FEATURE	domain:ZU5	3	0.27548209366391185	0.06107193717673176	ENSMUSG00000025876, ENSMUSG00000020099, ENSMUSG00000032826	935	8	18012	7.224064171122994	1.0	0.9471364714364114	67.42693023645715
INTERPRO	IPR011029:Death-like domain	9	0.8264462809917356	0.08722103916856737	ENSMUSG00000021782, ENSMUSG00000025876, ENSMUSG00000095105, ENSMUSG00000025225, ENSMUSG00000036526, ENSMUSG00000020099, ENSMUSG00000032826, ENSMUSG00000021559, ENSMUSG00000013483	1042	91	20697	1.9644491784606948	1.0	0.8036443922061054	78.40737454379921
SMART	SM00005:DEATH	5	0.4591368227731864	0.08922739282567237	ENSMUSG00000025876, ENSMUSG00000025225, ENSMUSG00000020099, ENSMUSG00000032826, ENSMUSG00000021559	643	28	10469	2.9074094645634303	0.9999999999999999	0.841373327612448	72.76715273231933
SMART	SM00218:ZU5	3	0.27548209366391185	0.1015001717765086	ENSMUSG00000025876, ENSMUSG00000020099, ENSMUSG00000032826	643	9	10469	5.427164333851738	1.0	0.8148841288995112	77.45281182199348
UP_SEQ_FEATURE	repeat:ANK 6	8	0.7346189164370982	0.10932208975619531	ENSMUSG00000025225, ENSMUSG00000021200, ENSMUSG00000034768, ENSMUSG00000053175, ENSMUSG00000033597, ENSMUSG00000032826, ENSMUSG00000021559, ENSMUSG00000058589	935	78	18012	1.9758124228712464	1.0	0.9759957761630739	87.26396098646654
INTERPRO	IPR000906:ZU5	3	0.27548209366391185	0.11949292202996079	ENSMUSG00000025876, ENSMUSG00000020099, ENSMUSG00000032826	1042	12	20697	4.965690978886756	1.0	0.8683315745178841	88.2038790814244
GOTERM_BP_DIRECT	GO:0097192~extrinsic apoptotic signaling pathway in absence of ligand	5	0.4591368227731864	0.169458321240117	ENSMUSG00000025876, ENSMUSG00000022108, ENSMUSG00000020099, ENSMUSG00000003873, ENSMUSG00000021559	936	42	18128	2.3056573056573058	1.0	0.9744629045810314	96.72510687053067
Annotation Cluster 50	Enrichment Score: 1.1581664702487635
Category	Term	Count	%	PValue	Genes	List Total	Pop Hits	Pop Total	Fold Enrichment	Bonferroni	Benjamini	FDR
UP_SEQ_FEATURE	domain:C2 2	11	1.0101010101010102	6.268367867510875E-4	ENSMUSG00000048612, ENSMUSG00000028860, ENSMUSG00000027849, ENSMUSG00000028228, ENSMUSG00000013338, ENSMUSG00000052560, ENSMUSG00000004952, ENSMUSG00000021171, ENSMUSG00000034361, ENSMUSG00000061601, ENSMUSG00000068923	935	57	18012	3.7176470588235295	0.8167221907389004	0.12236053300825933	1.109906117684356
UP_SEQ_FEATURE	domain:C2 1	11	1.0101010101010102	6.268367867510875E-4	ENSMUSG00000048612, ENSMUSG00000028860, ENSMUSG00000027849, ENSMUSG00000028228, ENSMUSG00000013338, ENSMUSG00000052560, ENSMUSG00000004952, ENSMUSG00000021171, ENSMUSG00000034361, ENSMUSG00000061601, ENSMUSG00000068923	935	57	18012	3.7176470588235295	0.8167221907389004	0.12236053300825933	1.109906117684356
GOTERM_CC_DIRECT	GO:0008021~synaptic vesicle	12	1.1019283746556474	0.058902981998595255	ENSMUSG00000043051, ENSMUSG00000024381, ENSMUSG00000020894, ENSMUSG00000021071, ENSMUSG00000003411, ENSMUSG00000036273, ENSMUSG00000009394, ENSMUSG00000035390, ENSMUSG00000027894, ENSMUSG00000000416, ENSMUSG00000030209, ENSMUSG00000068923	1004	127	19725	1.8563541111145967	0.9999999999999999	0.49800246554961747	59.31280272391795
GOTERM_MF_DIRECT	GO:0019905~syntaxin binding	9	0.8264462809917356	0.061672899735000355	ENSMUSG00000020894, ENSMUSG00000028860, ENSMUSG00000024519, ENSMUSG00000015243, ENSMUSG00000022829, ENSMUSG00000027849, ENSMUSG00000019790, ENSMUSG00000046861, ENSMUSG00000068923	930	80	17488	2.1154838709677417	1.0	0.7352981724194927	63.62455130885466
GOTERM_MF_DIRECT	GO:0000149~SNARE binding	7	0.642791551882461	0.12346058617814144	ENSMUSG00000020894, ENSMUSG00000021071, ENSMUSG00000036273, ENSMUSG00000024519, ENSMUSG00000021280, ENSMUSG00000021281, ENSMUSG00000068923	930	64	17488	2.056720430107527	1.0	0.8402729132988876	87.67339092485122
GOTERM_CC_DIRECT	GO:0030672~synaptic vesicle membrane	6	0.5509641873278237	0.19770410547388656	ENSMUSG00000020894, ENSMUSG00000036273, ENSMUSG00000009394, ENSMUSG00000027894, ENSMUSG00000027849, ENSMUSG00000068923	1004	61	19725	1.9324341976356867	1.0	0.7806735982312204	96.17219751893353
GOTERM_MF_DIRECT	GO:0030276~clathrin binding	5	0.4591368227731864	0.22695603613529122	ENSMUSG00000036273, ENSMUSG00000028860, ENSMUSG00000049659, ENSMUSG00000027849, ENSMUSG00000068923	930	46	17488	2.043945769050959	1.0	0.9245356048402339	98.32518947134278
GOTERM_BP_DIRECT	GO:0006906~vesicle fusion	5	0.4591368227731864	0.24533647468787384	ENSMUSG00000020894, ENSMUSG00000028860, ENSMUSG00000027849, ENSMUSG00000033721, ENSMUSG00000068923	936	49	18128	1.976277690563405	1.0	0.9907163501001983	99.43886780910384
GOTERM_BP_DIRECT	GO:0017158~regulation of calcium ion-dependent exocytosis	3	0.27548209366391185	0.3532787415174665	ENSMUSG00000020894, ENSMUSG00000028860, ENSMUSG00000027849	936	24	18128	2.4209401709401708	1.0	0.997885111172762	99.96728679221876
GOTERM_BP_DIRECT	GO:0048791~calcium ion-regulated exocytosis of neurotransmitter	3	0.27548209366391185	0.42741956064367326	ENSMUSG00000028860, ENSMUSG00000027849, ENSMUSG00000068923	936	28	18128	2.075091575091575	1.0	0.999185794973538	99.99652440722649
UP_SEQ_FEATURE	topological domain:Vesicular	3	0.27548209366391185	0.6214532257966003	ENSMUSG00000020894, ENSMUSG00000027849, ENSMUSG00000068923	935	40	18012	1.444812834224599	1.0	0.9999977691376222	99.99999690557166
Annotation Cluster 51	Enrichment Score: 1.1574475422387986
Category	Term	Count	%	PValue	Genes	List Total	Pop Hits	Pop Total	Fold Enrichment	Bonferroni	Benjamini	FDR
INTERPRO	IPR020683:Ankyrin repeat-containing domain	22	2.0202020202020203	0.011338070879389208	ENSMUSG00000052632, ENSMUSG00000025225, ENSMUSG00000043029, ENSMUSG00000036273, ENSMUSG00000021200, ENSMUSG00000037686, ENSMUSG00000037754, ENSMUSG00000033597, ENSMUSG00000036333, ENSMUSG00000036995, ENSMUSG00000026103, ENSMUSG00000021559, ENSMUSG00000038738, ENSMUSG00000058589, ENSMUSG00000025422, ENSMUSG00000026196, ENSMUSG00000034768, ENSMUSG00000053175, ENSMUSG00000038146, ENSMUSG00000000416,…	1042	243	20697	1.798274922395204	0.9999999925276419	0.40534823376351947	17.42975158240485
UP_KEYWORDS	ANK repeat	21	1.9283746556473829	0.011797394251740308	ENSMUSG00000052632, ENSMUSG00000025225, ENSMUSG00000043029, ENSMUSG00000021200, ENSMUSG00000037686, ENSMUSG00000037754, ENSMUSG00000033597, ENSMUSG00000036333, ENSMUSG00000036995, ENSMUSG00000026103, ENSMUSG00000021559, ENSMUSG00000038738, ENSMUSG00000058589, ENSMUSG00000025422, ENSMUSG00000026196, ENSMUSG00000034768, ENSMUSG00000053175, ENSMUSG00000038146, ENSMUSG00000000416, ENSMUSG00000032826,…	1087	241	22768	1.8251459153252128	0.9863777109533076	0.08735223742733134	15.05133485512019
INTERPRO	IPR002110:Ankyrin repeat	21	1.9283746556473829	0.014152405861878107	ENSMUSG00000052632, ENSMUSG00000025225, ENSMUSG00000043029, ENSMUSG00000021200, ENSMUSG00000037686, ENSMUSG00000037754, ENSMUSG00000033597, ENSMUSG00000036333, ENSMUSG00000036995, ENSMUSG00000026103, ENSMUSG00000021559, ENSMUSG00000038738, ENSMUSG00000058589, ENSMUSG00000025422, ENSMUSG00000026196, ENSMUSG00000034768, ENSMUSG00000053175, ENSMUSG00000038146, ENSMUSG00000000416, ENSMUSG00000032826,…	1042	233	20697	1.790206189813251	0.9999999999305215	0.45104767586910355	21.290024045632705
UP_SEQ_FEATURE	repeat:ANK 1	17	1.5610651974288337	0.043562121306384205	ENSMUSG00000052632, ENSMUSG00000025225, ENSMUSG00000043029, ENSMUSG00000021200, ENSMUSG00000037686, ENSMUSG00000037754, ENSMUSG00000033597, ENSMUSG00000036995, ENSMUSG00000021559, ENSMUSG00000025422, ENSMUSG00000058589, ENSMUSG00000026196, ENSMUSG00000034768, ENSMUSG00000053175, ENSMUSG00000038146, ENSMUSG00000032826, ENSMUSG00000096472	935	193	18012	1.6968440885539329	1.0	0.9272030261997471	54.74225959981549
UP_SEQ_FEATURE	repeat:ANK 2	17	1.5610651974288337	0.043562121306384205	ENSMUSG00000052632, ENSMUSG00000025225, ENSMUSG00000043029, ENSMUSG00000021200, ENSMUSG00000037686, ENSMUSG00000037754, ENSMUSG00000033597, ENSMUSG00000036995, ENSMUSG00000021559, ENSMUSG00000025422, ENSMUSG00000058589, ENSMUSG00000026196, ENSMUSG00000034768, ENSMUSG00000053175, ENSMUSG00000038146, ENSMUSG00000032826, ENSMUSG00000096472	935	193	18012	1.6968440885539329	1.0	0.9272030261997471	54.74225959981549
UP_SEQ_FEATURE	repeat:ANK 5	11	1.0101010101010102	0.05364196423139389	ENSMUSG00000025225, ENSMUSG00000021200, ENSMUSG00000034768, ENSMUSG00000053175, ENSMUSG00000037686, ENSMUSG00000038146, ENSMUSG00000037754, ENSMUSG00000033597, ENSMUSG00000032826, ENSMUSG00000021559, ENSMUSG00000058589	935	108	18012	1.962091503267974	1.0	0.9523924559027939	62.520790954664896
UP_SEQ_FEATURE	repeat:ANK 7	7	0.642791551882461	0.05541015072500468	ENSMUSG00000025225, ENSMUSG00000021200, ENSMUSG00000034768, ENSMUSG00000053175, ENSMUSG00000032826, ENSMUSG00000021559, ENSMUSG00000058589	935	53	18012	2.54432448794269	1.0	0.9455490246681826	63.74788413072042
UP_SEQ_FEATURE	repeat:ANK 4	12	1.1019283746556474	0.06574783105102482	ENSMUSG00000025225, ENSMUSG00000021200, ENSMUSG00000034768, ENSMUSG00000053175, ENSMUSG00000037686, ENSMUSG00000038146, ENSMUSG00000037754, ENSMUSG00000033597, ENSMUSG00000032826, ENSMUSG00000021559, ENSMUSG00000058589, ENSMUSG00000096472	935	127	18012	1.820236641542802	1.0	0.9534487254337658	70.19666155418705
UP_SEQ_FEATURE	repeat:ANK 3	14	1.285583103764922	0.07280899892828493	ENSMUSG00000043029, ENSMUSG00000025225, ENSMUSG00000021200, ENSMUSG00000037686, ENSMUSG00000037754, ENSMUSG00000033597, ENSMUSG00000021559, ENSMUSG00000058589, ENSMUSG00000026196, ENSMUSG00000034768, ENSMUSG00000053175, ENSMUSG00000038146, ENSMUSG00000032826, ENSMUSG00000096472	935	160	18012	1.685614973262032	1.0	0.9570237150815889	73.96149882679244
SMART	SM00248:ANK	20	1.8365472910927456	0.09716273075620248	ENSMUSG00000052632, ENSMUSG00000025225, ENSMUSG00000043029, ENSMUSG00000021200, ENSMUSG00000037686, ENSMUSG00000037754, ENSMUSG00000033597, ENSMUSG00000036333, ENSMUSG00000036995, ENSMUSG00000026103, ENSMUSG00000021559, ENSMUSG00000038738, ENSMUSG00000058589, ENSMUSG00000026196, ENSMUSG00000034768, ENSMUSG00000053175, ENSMUSG00000038146, ENSMUSG00000000416, ENSMUSG00000032826, ENSMUSG00000096472	643	225	10469	1.4472438223604631	1.0	0.8263914672539364	75.88982794494838
UP_SEQ_FEATURE	repeat:ANK 6	8	0.7346189164370982	0.10932208975619531	ENSMUSG00000025225, ENSMUSG00000021200, ENSMUSG00000034768, ENSMUSG00000053175, ENSMUSG00000033597, ENSMUSG00000032826, ENSMUSG00000021559, ENSMUSG00000058589	935	78	18012	1.9758124228712464	1.0	0.9759957761630739	87.26396098646654
UP_SEQ_FEATURE	repeat:ANK 10	3	0.27548209366391185	0.3557360472713414	ENSMUSG00000021200, ENSMUSG00000032826, ENSMUSG00000021559	935	24	18012	2.4080213903743317	1.0	0.9996011278080302	99.96006442342781
UP_SEQ_FEATURE	repeat:ANK 9	3	0.27548209366391185	0.5324334687435283	ENSMUSG00000021200, ENSMUSG00000032826, ENSMUSG00000021559	935	34	18012	1.6997798049701165	1.0	0.9999860509372686	99.99986718294205
UP_SEQ_FEATURE	repeat:ANK 8	3	0.27548209366391185	0.6075744177336376	ENSMUSG00000021200, ENSMUSG00000032826, ENSMUSG00000021559	935	39	18012	1.4818593171534347	1.0	0.9999970083140464	99.99999412604464
Annotation Cluster 52	Enrichment Score: 1.1520839276614034
Category	Term	Count	%	PValue	Genes	List Total	Pop Hits	Pop Total	Fold Enrichment	Bonferroni	Benjamini	FDR
GOTERM_MF_DIRECT	GO:0008509~anion transmembrane transporter activity	6	0.5509641873278237	0.0026060719478343446	ENSMUSG00000006574, ENSMUSG00000015243, ENSMUSG00000028962, ENSMUSG00000023259, ENSMUSG00000008932, ENSMUSG00000074796	930	19	17488	5.938200339558574	0.9344072761394845	0.20309850999503332	4.060766132106086
GOTERM_MF_DIRECT	GO:0015108~chloride transmembrane transporter activity	4	0.3673094582185491	0.006841749956224173	ENSMUSG00000017740, ENSMUSG00000006574, ENSMUSG00000028962, ENSMUSG00000023259	930	8	17488	9.402150537634409	0.9992286231790679	0.31424035347139145	10.332731725268696
UP_KEYWORDS	Anion exchange	4	0.3673094582185491	0.010090983567161387	ENSMUSG00000006574, ENSMUSG00000028962, ENSMUSG00000023259, ENSMUSG00000074796	1087	10	22768	8.378288868445262	0.9745615086997007	0.0767128983534755	13.01272566488696
GOTERM_BP_DIRECT	GO:0006820~anion transport	5	0.4591368227731864	0.04798072923252563	ENSMUSG00000032122, ENSMUSG00000006574, ENSMUSG00000028962, ENSMUSG00000023259, ENSMUSG00000074796	936	27	18128	3.5865780310224755	1.0	0.8476807986616969	59.560786345802775
GOTERM_MF_DIRECT	GO:0015301~anion:anion antiporter activity	4	0.3673094582185491	0.07678688971475037	ENSMUSG00000006574, ENSMUSG00000028962, ENSMUSG00000023259, ENSMUSG00000074796	930	19	17488	3.9588002263723827	1.0	0.7685388738254639	71.89570678561286
INTERPRO	IPR011531:Bicarbonate transporter, C-terminal	3	0.27548209366391185	0.08698733936375896	ENSMUSG00000006574, ENSMUSG00000028962, ENSMUSG00000074796	1042	10	20697	5.958829174664108	1.0	0.8062331695664702	78.31433243587263
INTERPRO	IPR003020:Bicarbonate transporter, eukaryotic	3	0.27548209366391185	0.08698733936375896	ENSMUSG00000006574, ENSMUSG00000028962, ENSMUSG00000074796	1042	10	20697	5.958829174664108	1.0	0.8062331695664702	78.31433243587263
INTERPRO	IPR016152:Phosphotransferase/anion transporter	3	0.27548209366391185	0.08698733936375896	ENSMUSG00000006574, ENSMUSG00000028962, ENSMUSG00000074796	1042	10	20697	5.958829174664108	1.0	0.8062331695664702	78.31433243587263
GOTERM_BP_DIRECT	GO:0006821~chloride transport	8	0.7346189164370982	0.11257162359096194	ENSMUSG00000017740, ENSMUSG00000027202, ENSMUSG00000006574, ENSMUSG00000036565, ENSMUSG00000028962, ENSMUSG00000023259, ENSMUSG00000022843, ENSMUSG00000030428	936	79	18128	1.9612679865844425	1.0	0.9431773501604488	88.90887723387107
GOTERM_MF_DIRECT	GO:0015106~bicarbonate transmembrane transporter activity	3	0.27548209366391185	0.16846129702205215	ENSMUSG00000006574, ENSMUSG00000023259, ENSMUSG00000074796	930	14	17488	4.029493087557604	1.0	0.893485085671918	94.66395085503589
GOTERM_BP_DIRECT	GO:0051453~regulation of intracellular pH	4	0.3673094582185491	0.2692412252631464	ENSMUSG00000006574, ENSMUSG00000028962, ENSMUSG00000023259, ENSMUSG00000074796	936	35	18128	2.2134310134310136	1.0	0.9934771725354904	99.68978478477996
GOTERM_MF_DIRECT	GO:0005452~inorganic anion exchanger activity	3	0.27548209366391185	0.307766992210028	ENSMUSG00000006574, ENSMUSG00000028962, ENSMUSG00000074796	930	21	17488	2.6863287250384027	1.0	0.9513818457627189	99.71014407792441
GOTERM_BP_DIRECT	GO:0015701~bicarbonate transport	3	0.27548209366391185	0.31491922240677017	ENSMUSG00000006574, ENSMUSG00000023259, ENSMUSG00000074796	936	22	18128	2.641025641025641	1.0	0.9964778309926418	99.90548441142388
GOTERM_CC_DIRECT	GO:0016323~basolateral plasma membrane	13	1.1937557392102847	0.343972728941384	ENSMUSG00000021709, ENSMUSG00000028962, ENSMUSG00000022229, ENSMUSG00000025401, ENSMUSG00000032338, ENSMUSG00000006574, ENSMUSG00000032356, ENSMUSG00000021270, ENSMUSG00000023259, ENSMUSG00000040966, ENSMUSG00000006269, ENSMUSG00000005087, ENSMUSG00000064105	1004	204	19725	1.2519773845793298	1.0	0.890151051805237	99.80584727248107
Annotation Cluster 53	Enrichment Score: 1.1476582899805874
Category	Term	Count	%	PValue	Genes	List Total	Pop Hits	Pop Total	Fold Enrichment	Bonferroni	Benjamini	FDR
KEGG_PATHWAY	mmu00564:Glycerophospholipid metabolism	13	1.1937557392102847	0.006715339492862572	ENSMUSG00000031985, ENSMUSG00000000276, ENSMUSG00000004815, ENSMUSG00000027357, ENSMUSG00000021608, ENSMUSG00000023452, ENSMUSG00000034731, ENSMUSG00000030275, ENSMUSG00000031545, ENSMUSG00000020828, ENSMUSG00000024052, ENSMUSG00000017715, ENSMUSG00000035596	440	94	7720	2.4264990328820115	0.8241987390150498	0.175646371308104	8.420851929385265
GOTERM_BP_DIRECT	GO:0046339~diacylglycerol metabolic process	4	0.3673094582185491	0.012492752188498234	ENSMUSG00000004815, ENSMUSG00000017715, ENSMUSG00000034731, ENSMUSG00000031545	936	10	18128	7.747008547008549	1.0	0.6257054964916232	20.66404366704122
INTERPRO	IPR002219:Protein kinase C-like, phorbol ester/diacylglycerol binding	9	0.8264462809917356	0.017292739651598055	ENSMUSG00000000276, ENSMUSG00000018334, ENSMUSG00000004815, ENSMUSG00000036246, ENSMUSG00000034731, ENSMUSG00000033721, ENSMUSG00000001482, ENSMUSG00000028059, ENSMUSG00000029053	1042	66	20697	2.7085587157564124	0.9999999999996301	0.4860924687299021	25.39685677815462
SMART	SM00109:C1	9	0.8264462809917356	0.04088014905253351	ENSMUSG00000000276, ENSMUSG00000018334, ENSMUSG00000004815, ENSMUSG00000036246, ENSMUSG00000034731, ENSMUSG00000033721, ENSMUSG00000001482, ENSMUSG00000028059, ENSMUSG00000029053	643	64	10469	2.2895849533437014	0.9999999279034305	0.7757566828541682	44.06057406488097
KEGG_PATHWAY	mmu00561:Glycerolipid metabolism	8	0.7346189164370982	0.045019826743452826	ENSMUSG00000000276, ENSMUSG00000004815, ENSMUSG00000024052, ENSMUSG00000034731, ENSMUSG00000031545, ENSMUSG00000029762, ENSMUSG00000052131, ENSMUSG00000061758	440	58	7720	2.4200626959247646	0.9999931048515982	0.4480151209978456	45.19502792049018
KEGG_PATHWAY	mmu04070:Phosphatidylinositol signaling system	11	1.0101010101010102	0.04821780544861363	ENSMUSG00000026447, ENSMUSG00000000276, ENSMUSG00000004815, ENSMUSG00000029186, ENSMUSG00000018547, ENSMUSG00000034731, ENSMUSG00000030228, ENSMUSG00000026737, ENSMUSG00000030102, ENSMUSG00000057963, ENSMUSG00000051177	440	97	7720	1.9896907216494846	0.9999970980187409	0.43985005178695424	47.54326602974924
GOTERM_BP_DIRECT	GO:0007205~protein kinase C-activating G-protein coupled receptor signaling pathway	5	0.4591368227731864	0.053779157410062624	ENSMUSG00000000276, ENSMUSG00000040249, ENSMUSG00000004815, ENSMUSG00000034731, ENSMUSG00000049583	936	28	18128	3.458485958485958	1.0	0.863460084814953	63.86328848684884
KEGG_PATHWAY	mmu05231:Choline metabolism in cancer	11	1.0101010101010102	0.06044902409151165	ENSMUSG00000000276, ENSMUSG00000001729, ENSMUSG00000023828, ENSMUSG00000028412, ENSMUSG00000020828, ENSMUSG00000004815, ENSMUSG00000057193, ENSMUSG00000034731, ENSMUSG00000040966, ENSMUSG00000029231, ENSMUSG00000028945	440	101	7720	1.910891089108911	0.9999998968546199	0.4488892521863418	55.69359079502023
INTERPRO	IPR000756:Diacylglycerol kinase, accessory domain	3	0.27548209366391185	0.08698733936375896	ENSMUSG00000000276, ENSMUSG00000004815, ENSMUSG00000034731	1042	10	20697	5.958829174664108	1.0	0.8062331695664702	78.31433243587263
GOTERM_MF_DIRECT	GO:0004143~diacylglycerol kinase activity	3	0.27548209366391185	0.11284177183701449	ENSMUSG00000000276, ENSMUSG00000004815, ENSMUSG00000034731	930	11	17488	5.128445747800586	1.0	0.8195552369601029	85.07467570969239
SMART	SM00045:DAGKa	3	0.27548209366391185	0.121897853396362	ENSMUSG00000000276, ENSMUSG00000004815, ENSMUSG00000034731	643	10	10469	4.884447900466563	1.0	0.8499708144025191	83.62071514432161
UP_SEQ_FEATURE	zinc finger region:Phorbol-ester/DAG-type	5	0.4591368227731864	0.14186614774209932	ENSMUSG00000018334, ENSMUSG00000036246, ENSMUSG00000033721, ENSMUSG00000028059, ENSMUSG00000029053	935	39	18012	2.4697655285890576	1.0	0.9877754401320499	93.43419656522924
INTERPRO	IPR001206:Diacylglycerol kinase, catalytic domain	3	0.27548209366391185	0.17251703251138806	ENSMUSG00000000276, ENSMUSG00000004815, ENSMUSG00000034731	1042	15	20697	3.972552783109405	1.0	0.9313604647719487	95.84385666473854
INTERPRO	IPR016064:ATP-NAD kinase-like domain	3	0.27548209366391185	0.20961559742139274	ENSMUSG00000000276, ENSMUSG00000004815, ENSMUSG00000034731	1042	17	20697	3.5051936321553576	1.0	0.9532839325229763	98.07644478139999
SMART	SM00046:DAGKc	3	0.27548209366391185	0.21053707484897707	ENSMUSG00000000276, ENSMUSG00000004815, ENSMUSG00000034731	643	14	10469	3.4888913574761165	1.0	0.9025644068217492	96.27499418162607
UP_SEQ_FEATURE	zinc finger region:Phorbol-ester/DAG-type 2	3	0.27548209366391185	0.2389756254775183	ENSMUSG00000000276, ENSMUSG00000004815, ENSMUSG00000001482	935	18	18012	3.2106951871657756	1.0	0.9974188653563538	99.22570004683257
UP_SEQ_FEATURE	zinc finger region:Phorbol-ester/DAG-type 1	3	0.27548209366391185	0.2389756254775183	ENSMUSG00000000276, ENSMUSG00000004815, ENSMUSG00000001482	935	18	18012	3.2106951871657756	1.0	0.9974188653563538	99.22570004683257
Annotation Cluster 54	Enrichment Score: 1.147045399406582
Category	Term	Count	%	PValue	Genes	List Total	Pop Hits	Pop Total	Fold Enrichment	Bonferroni	Benjamini	FDR
INTERPRO	IPR013761:Sterile alpha motif/pointed domain	14	1.285583103764922	0.004797009580225367	ENSMUSG00000079003, ENSMUSG00000034731, ENSMUSG00000033597, ENSMUSG00000036333, ENSMUSG00000028862, ENSMUSG00000003863, ENSMUSG00000024451, ENSMUSG00000025402, ENSMUSG00000038738, ENSMUSG00000058589, ENSMUSG00000032537, ENSMUSG00000035576, ENSMUSG00000032035, ENSMUSG00000039089	1042	114	20697	2.439286796646126	0.999625842637035	0.2534204580779922	7.75885518395687
INTERPRO	IPR001660:Sterile alpha motif domain	10	0.9182736455463728	0.03929949902842074	ENSMUSG00000079003, ENSMUSG00000032537, ENSMUSG00000035576, ENSMUSG00000034731, ENSMUSG00000033597, ENSMUSG00000024451, ENSMUSG00000003863, ENSMUSG00000038738, ENSMUSG00000058589, ENSMUSG00000039089	1042	91	20697	2.1827213094007716	1.0	0.659913715305916	49.00233362692573
SMART	SM00454:SAM	10	0.9182736455463728	0.06702058606255243	ENSMUSG00000079003, ENSMUSG00000032537, ENSMUSG00000035576, ENSMUSG00000034731, ENSMUSG00000033597, ENSMUSG00000024451, ENSMUSG00000003863, ENSMUSG00000038738, ENSMUSG00000058589, ENSMUSG00000039089	643	83	10469	1.9616256628379773	0.9999999999986523	0.7996724347942215	61.91990074751277
UP_SEQ_FEATURE	domain:SAM 1	3	0.27548209366391185	0.10833674523987578	ENSMUSG00000033597, ENSMUSG00000003863, ENSMUSG00000058589	935	11	18012	5.253864851725814	1.0	0.977268468085432	87.0108218398154
UP_SEQ_FEATURE	domain:SAM 2	3	0.27548209366391185	0.10833674523987578	ENSMUSG00000033597, ENSMUSG00000003863, ENSMUSG00000058589	935	11	18012	5.253864851725814	1.0	0.977268468085432	87.0108218398154
UP_SEQ_FEATURE	domain:SAM	3	0.27548209366391185	0.8843215621807929	ENSMUSG00000032537, ENSMUSG00000024451, ENSMUSG00000039089	935	70	18012	0.825607333842628	1.0	0.9999999999752269	100.0
Annotation Cluster 55	Enrichment Score: 1.1231692623146805
Category	Term	Count	%	PValue	Genes	List Total	Pop Hits	Pop Total	Fold Enrichment	Bonferroni	Benjamini	FDR
GOTERM_BP_DIRECT	GO:0042981~regulation of apoptotic process	21	1.9283746556473829	0.0031883822495393024	ENSMUSG00000021782, ENSMUSG00000087408, ENSMUSG00000051279, ENSMUSG00000035158, ENSMUSG00000003873, ENSMUSG00000037660, ENSMUSG00000054115, ENSMUSG00000002384, ENSMUSG00000021277, ENSMUSG00000032726, ENSMUSG00000053175, ENSMUSG00000036526, ENSMUSG00000032826, ENSMUSG00000023830, ENSMUSG00000021868, ENSMUSG00000028599, ENSMUSG00000013483, ENSMUSG00000031980, ENSMUSG00000032035, ENSMUSG00000030339,…	936	198	18128	2.0541310541310542	0.9999919740515959	0.38667968722699375	5.710624266447217
GOTERM_MF_DIRECT	GO:0005160~transforming growth factor beta receptor binding	8	0.7346189164370982	0.007998089302777544	ENSMUSG00000002384, ENSMUSG00000087408, ENSMUSG00000051279, ENSMUSG00000032726, ENSMUSG00000049907, ENSMUSG00000037035, ENSMUSG00000070939, ENSMUSG00000037660	930	44	17488	3.4189638318670577	0.9997714090506752	0.3424134048532381	11.976978283101868
GOTERM_BP_DIRECT	GO:0040007~growth	7	0.642791551882461	0.009568570468772537	ENSMUSG00000002384, ENSMUSG00000023951, ENSMUSG00000052214, ENSMUSG00000051279, ENSMUSG00000032726, ENSMUSG00000037035, ENSMUSG00000037660	936	36	18128	3.7659069325736	0.9999999999999996	0.6052822017803421	16.22495482804409
INTERPRO	IPR015615:Transforming growth factor-beta-related	6	0.5509641873278237	0.015928463977720537	ENSMUSG00000002384, ENSMUSG00000087408, ENSMUSG00000051279, ENSMUSG00000032726, ENSMUSG00000037035, ENSMUSG00000037660	1042	30	20697	3.972552783109405	0.9999999999963961	0.4659990362471784	23.638097564280937
INTERPRO	IPR017948:Transforming growth factor beta, conserved site	6	0.5509641873278237	0.020731292639237304	ENSMUSG00000002384, ENSMUSG00000087408, ENSMUSG00000051279, ENSMUSG00000032726, ENSMUSG00000037035, ENSMUSG00000037660	1042	32	20697	3.7242682341650672	0.9999999999999988	0.5341760926238681	29.66217245577657
INTERPRO	IPR001111:Transforming growth factor-beta, N-terminal	5	0.4591368227731864	0.02623655354147141	ENSMUSG00000002384, ENSMUSG00000051279, ENSMUSG00000032726, ENSMUSG00000037035, ENSMUSG00000037660	1042	23	20697	4.317992155553701	1.0	0.5821284415842308	36.016830546302025
INTERPRO	IPR001839:Transforming growth factor-beta, C-terminal	6	0.5509641873278237	0.03657642826628282	ENSMUSG00000002384, ENSMUSG00000087408, ENSMUSG00000051279, ENSMUSG00000032726, ENSMUSG00000037035, ENSMUSG00000037660	1042	37	20697	3.22098874306168	1.0	0.6452677946533159	46.51935225244447
SMART	SM00204:TGFB	6	0.5509641873278237	0.06041221043690928	ENSMUSG00000002384, ENSMUSG00000087408, ENSMUSG00000051279, ENSMUSG00000032726, ENSMUSG00000037035, ENSMUSG00000037660	643	35	10469	2.7911130859808932	0.999999999978257	0.7844328426263858	57.989383524523475
INTERPRO	IPR002405:Inhibin, alpha subunit	3	0.27548209366391185	0.08698733936375896	ENSMUSG00000087408, ENSMUSG00000051279, ENSMUSG00000037660	1042	10	20697	5.958829174664108	1.0	0.8062331695664702	78.31433243587263
GOTERM_BP_DIRECT	GO:0010862~positive regulation of pathway-restricted SMAD protein phosphorylation	6	0.5509641873278237	0.09995205112510694	ENSMUSG00000002384, ENSMUSG00000087408, ENSMUSG00000051279, ENSMUSG00000032726, ENSMUSG00000037035, ENSMUSG00000037660	936	48	18128	2.4209401709401708	1.0	0.9319013053789517	85.61563918474879
GOTERM_BP_DIRECT	GO:0060395~SMAD protein signal transduction	8	0.7346189164370982	0.10171536895723352	ENSMUSG00000002384, ENSMUSG00000087408, ENSMUSG00000051279, ENSMUSG00000032726, ENSMUSG00000037035, ENSMUSG00000037660, ENSMUSG00000032554, ENSMUSG00000054932	936	77	18128	2.0122100122100126	1.0	0.9327501600824707	86.12577977402994
UP_KEYWORDS	Growth factor	10	0.9182736455463728	0.15824536097377065	ENSMUSG00000021732, ENSMUSG00000002384, ENSMUSG00000023951, ENSMUSG00000087408, ENSMUSG00000051279, ENSMUSG00000032726, ENSMUSG00000025551, ENSMUSG00000037035, ENSMUSG00000037660, ENSMUSG00000074121	1087	128	22768	1.6363845446182153	1.0	0.45739731523950855	90.63190758850924
GOTERM_BP_DIRECT	GO:0032924~activin receptor signaling pathway	3	0.27548209366391185	0.16074211380708786	ENSMUSG00000051279, ENSMUSG00000037035, ENSMUSG00000037660	936	14	18128	4.15018315018315	1.0	0.9714764624750019	96.03099231242298
GOTERM_BP_DIRECT	GO:0043408~regulation of MAPK cascade	6	0.5509641873278237	0.19636036418754155	ENSMUSG00000002384, ENSMUSG00000087408, ENSMUSG00000032726, ENSMUSG00000037035, ENSMUSG00000037660, ENSMUSG00000030209	936	60	18128	1.9367521367521365	1.0	0.9826874686969823	98.21396966639797
GOTERM_MF_DIRECT	GO:0005125~cytokine activity	14	1.285583103764922	0.349696498103363	ENSMUSG00000087408, ENSMUSG00000051279, ENSMUSG00000037035, ENSMUSG00000074695, ENSMUSG00000031875, ENSMUSG00000022997, ENSMUSG00000037660, ENSMUSG00000010797, ENSMUSG00000002384, ENSMUSG00000090461, ENSMUSG00000023951, ENSMUSG00000030093, ENSMUSG00000032726, ENSMUSG00000030413	930	214	17488	1.2301879208119788	1.0	0.961435952037546	99.89258000498815
KEGG_PATHWAY	mmu04350:TGF-beta signaling pathway	7	0.642791551882461	0.35371836170965093	ENSMUSG00000002384, ENSMUSG00000024232, ENSMUSG00000051279, ENSMUSG00000032726, ENSMUSG00000025880, ENSMUSG00000037035, ENSMUSG00000037660	440	85	7720	1.4449197860962566	1.0	0.7862116887356343	99.66503710900655
GOTERM_BP_DIRECT	GO:0030509~BMP signaling pathway	6	0.5509641873278237	0.46812335775242286	ENSMUSG00000002384, ENSMUSG00000087408, ENSMUSG00000051279, ENSMUSG00000032726, ENSMUSG00000037660, ENSMUSG00000022997	936	87	18128	1.335691128794577	1.0	0.9995020963703771	99.99910599537336
GOTERM_MF_DIRECT	GO:0008083~growth factor activity	9	0.8264462809917356	0.5079984903380268	ENSMUSG00000021732, ENSMUSG00000002384, ENSMUSG00000023951, ENSMUSG00000051279, ENSMUSG00000032726, ENSMUSG00000025551, ENSMUSG00000037035, ENSMUSG00000037660, ENSMUSG00000074121	930	145	17488	1.1671635150166852	1.0	0.9874940094048617	99.9987222329726
UP_KEYWORDS	Cytokine	9	0.8264462809917356	0.7527084471571333	ENSMUSG00000002384, ENSMUSG00000090461, ENSMUSG00000087408, ENSMUSG00000051279, ENSMUSG00000032726, ENSMUSG00000074695, ENSMUSG00000030413, ENSMUSG00000031875, ENSMUSG00000037660	1087	202	22768	0.9332252452476157	1.0	0.9272430635690045	99.9999995434707
Annotation Cluster 56	Enrichment Score: 1.1228423749652412
Category	Term	Count	%	PValue	Genes	List Total	Pop Hits	Pop Total	Fold Enrichment	Bonferroni	Benjamini	FDR
GOTERM_BP_DIRECT	GO:0042391~regulation of membrane potential	15	1.3774104683195594	4.4035226728584805E-4	ENSMUSG00000020866, ENSMUSG00000036273, ENSMUSG00000038260, ENSMUSG00000038319, ENSMUSG00000041189, ENSMUSG00000026253, ENSMUSG00000028051, ENSMUSG00000035355, ENSMUSG00000032338, ENSMUSG00000014444, ENSMUSG00000061576, ENSMUSG00000032216, ENSMUSG00000056073, ENSMUSG00000003378, ENSMUSG00000023259	936	97	18128	2.9949775310600053	0.8017468535567495	0.20639778771498907	0.8077221359355069
UP_KEYWORDS	cAMP	8	0.7346189164370982	7.906990845383827E-4	ENSMUSG00000025855, ENSMUSG00000028051, ENSMUSG00000022469, ENSMUSG00000005469, ENSMUSG00000030671, ENSMUSG00000002997, ENSMUSG00000032338, ENSMUSG00000004347	1087	33	22768	5.077750829360765	0.24899749404731575	0.010952894293904225	1.0813815128225324
GOTERM_MF_DIRECT	GO:0030552~cAMP binding	7	0.642791551882461	0.002036076632720061	ENSMUSG00000025855, ENSMUSG00000028051, ENSMUSG00000022469, ENSMUSG00000030671, ENSMUSG00000002997, ENSMUSG00000032338, ENSMUSG00000004347	930	26	17488	5.062696443341605	0.8809046628197466	0.21055543378484165	3.186034246050795
INTERPRO	IPR018490:Cyclic nucleotide-binding-like	8	0.7346189164370982	0.002987966495173081	ENSMUSG00000025855, ENSMUSG00000038319, ENSMUSG00000028051, ENSMUSG00000035355, ENSMUSG00000022469, ENSMUSG00000002997, ENSMUSG00000032338, ENSMUSG00000064105	1042	39	20697	4.074413110881441	0.9926318824145206	0.17833599526210409	4.901850372720573
INTERPRO	IPR000595:Cyclic nucleotide-binding domain	7	0.642791551882461	0.005500145425816347	ENSMUSG00000025855, ENSMUSG00000038319, ENSMUSG00000028051, ENSMUSG00000035355, ENSMUSG00000022469, ENSMUSG00000002997, ENSMUSG00000032338	1042	33	20697	4.213313557843308	0.999882685415239	0.26808539385335084	8.847367821667751
UP_KEYWORDS	cAMP-binding	5	0.4591368227731864	0.0059108163055262486	ENSMUSG00000025855, ENSMUSG00000028051, ENSMUSG00000022469, ENSMUSG00000002997, ENSMUSG00000032338	1087	16	22768	6.545538178472861	0.8830564881160843	0.049813281792630226	7.825541353781206
INTERPRO	IPR014710:RmlC-like jelly roll fold	8	0.7346189164370982	0.00767121443838294	ENSMUSG00000025855, ENSMUSG00000038319, ENSMUSG00000028051, ENSMUSG00000035355, ENSMUSG00000022469, ENSMUSG00000002997, ENSMUSG00000032338, ENSMUSG00000064105	1042	46	20697	3.454393724442961	0.9999967504552727	0.31814568769750506	12.132623308380296
SMART	SM00100:cNMP	7	0.642791551882461	0.010247280322360747	ENSMUSG00000025855, ENSMUSG00000038319, ENSMUSG00000028051, ENSMUSG00000035355, ENSMUSG00000022469, ENSMUSG00000002997, ENSMUSG00000032338	643	31	10469	3.6764661616414993	0.9827208929401218	0.43996221672114655	13.355012484627926
UP_KEYWORDS	Ion channel	26	2.3875114784205693	0.01921180948314388	ENSMUSG00000020866, ENSMUSG00000038260, ENSMUSG00000038319, ENSMUSG00000026253, ENSMUSG00000025572, ENSMUSG00000028051, ENSMUSG00000035355, ENSMUSG00000054477, ENSMUSG00000025892, ENSMUSG00000022843, ENSMUSG00000003378, ENSMUSG00000057914, ENSMUSG00000036026, ENSMUSG00000043029, ENSMUSG00000041189, ENSMUSG00000036565, ENSMUSG00000069806, ENSMUSG00000054934, ENSMUSG00000030102, ENSMUSG00000032338,…	1087	336	22768	1.6207999299075657	0.9991082717660259	0.12409457274390767	23.40528057225624
UP_KEYWORDS	Ligand-gated ion channel	9	0.8264462809917356	0.02267457307117987	ENSMUSG00000056073, ENSMUSG00000026253, ENSMUSG00000041189, ENSMUSG00000028051, ENSMUSG00000003378, ENSMUSG00000025892, ENSMUSG00000030102, ENSMUSG00000032338, ENSMUSG00000030209	1087	73	22768	2.5823493087673755	0.999752149592803	0.1312704985254356	27.039868485356997
INTERPRO	IPR003938:Potassium channel, voltage-dependent, EAG/ELK/ERG	4	0.3673094582185491	0.024847415959218647	ENSMUSG00000038319, ENSMUSG00000028051, ENSMUSG00000035355, ENSMUSG00000032338	1042	13	20697	6.111619666322161	1.0	0.5694309608608179	34.466370763136254
UP_KEYWORDS	Ion transport	41	3.7649219467401287	0.03325333659585332	ENSMUSG00000020866, ENSMUSG00000027202, ENSMUSG00000038260, ENSMUSG00000038319, ENSMUSG00000019210, ENSMUSG00000026253, ENSMUSG00000025572, ENSMUSG00000028051, ENSMUSG00000028962, ENSMUSG00000035355, ENSMUSG00000054477, ENSMUSG00000022229, ENSMUSG00000025892, ENSMUSG00000022843, ENSMUSG00000038267, ENSMUSG00000002984, ENSMUSG00000017740, ENSMUSG00000003378, ENSMUSG00000036026, ENSMUSG00000040966,…	1087	620	22768	1.3851203371219991	0.9999951784039169	0.1716708676363603	37.177076552966746
GOTERM_BP_DIRECT	GO:0086091~regulation of heart rate by cardiac conduction	5	0.4591368227731864	0.053779157410062624	ENSMUSG00000020866, ENSMUSG00000038319, ENSMUSG00000032826, ENSMUSG00000057914, ENSMUSG00000032338	936	28	18128	3.458485958485958	1.0	0.863460084814953	63.86328848684884
GOTERM_MF_DIRECT	GO:0005216~ion channel activity	15	1.3774104683195594	0.06133082711376012	ENSMUSG00000043029, ENSMUSG00000038260, ENSMUSG00000038319, ENSMUSG00000041189, ENSMUSG00000026253, ENSMUSG00000028051, ENSMUSG00000054477, ENSMUSG00000025892, ENSMUSG00000030102, ENSMUSG00000022843, ENSMUSG00000032338, ENSMUSG00000049265, ENSMUSG00000030209, ENSMUSG00000056073, ENSMUSG00000003378	930	167	17488	1.6890090786169596	1.0	0.7403734289600161	63.41331085747067
UP_SEQ_FEATURE	nucleotide phosphate-binding region:cAMP	3	0.27548209366391185	0.07588531755374091	ENSMUSG00000028051, ENSMUSG00000022469, ENSMUSG00000032338	935	9	18012	6.421390374331551	1.0	0.9587205018849052	75.45716350059372
GOTERM_BP_DIRECT	GO:0006811~ion transport	39	3.581267217630854	0.07734302064392064	ENSMUSG00000027202, ENSMUSG00000038260, ENSMUSG00000038319, ENSMUSG00000019210, ENSMUSG00000026253, ENSMUSG00000025572, ENSMUSG00000028051, ENSMUSG00000028962, ENSMUSG00000054477, ENSMUSG00000022229, ENSMUSG00000025892, ENSMUSG00000022843, ENSMUSG00000038267, ENSMUSG00000002984, ENSMUSG00000017740, ENSMUSG00000003378, ENSMUSG00000040966, ENSMUSG00000057914, ENSMUSG00000036026, ENSMUSG00000023828,…	936	580	18128	1.3022988505747126	1.0	0.9079175067547145	77.28648285936558
INTERPRO	IPR018488:Cyclic nucleotide-binding, conserved site	3	0.27548209366391185	0.1909458089520621	ENSMUSG00000025855, ENSMUSG00000002997, ENSMUSG00000032338	1042	16	20697	3.7242682341650672	1.0	0.942160643492023	97.15290232788819
UP_KEYWORDS	Potassium	9	0.8264462809917356	0.21434876218013585	ENSMUSG00000017740, ENSMUSG00000027202, ENSMUSG00000038319, ENSMUSG00000028051, ENSMUSG00000022229, ENSMUSG00000003500, ENSMUSG00000032338, ENSMUSG00000049265, ENSMUSG00000032047	1087	120	22768	1.5709291628334865	1.0	0.5289741761553133	96.370053045192
INTERPRO	IPR005821:Ion transport domain	8	0.7346189164370982	0.3007159080474414	ENSMUSG00000020866, ENSMUSG00000043029, ENSMUSG00000038260, ENSMUSG00000038319, ENSMUSG00000028051, ENSMUSG00000035355, ENSMUSG00000030102, ENSMUSG00000032338	1042	108	20697	1.471315845596076	1.0	0.9810528084111994	99.75406506133686
BIOCARTA	m_plcePathway:Phospholipase C-epsilon pathway	3	0.27548209366391185	0.30439936753760255	ENSMUSG00000025855, ENSMUSG00000022469, ENSMUSG00000002997	96	15	1289	2.685416666666667	1.0	0.9977675523510067	98.87955727885311
GOTERM_BP_DIRECT	GO:0006813~potassium ion transport	9	0.8264462809917356	0.33254788509897926	ENSMUSG00000017740, ENSMUSG00000027202, ENSMUSG00000038319, ENSMUSG00000028051, ENSMUSG00000054477, ENSMUSG00000054934, ENSMUSG00000022229, ENSMUSG00000032338, ENSMUSG00000049265	936	127	18128	1.3725015142337977	1.0	0.9972447771325118	99.94151602633437
UP_KEYWORDS	Potassium transport	7	0.642791551882461	0.40267530857888356	ENSMUSG00000017740, ENSMUSG00000027202, ENSMUSG00000038319, ENSMUSG00000028051, ENSMUSG00000022229, ENSMUSG00000032338, ENSMUSG00000049265	1087	107	22768	1.3702808896989915	1.0	0.7311597502644114	99.91606526479137
GOTERM_MF_DIRECT	GO:0005267~potassium channel activity	5	0.4591368227731864	0.6105352892474669	ENSMUSG00000038319, ENSMUSG00000028051, ENSMUSG00000054934, ENSMUSG00000032338, ENSMUSG00000049265	930	79	17488	1.1901456376752417	1.0	0.9952537382861496	99.99996881057017
UP_KEYWORDS	Potassium channel	4	0.3673094582185491	0.625695070326143	ENSMUSG00000038319, ENSMUSG00000028051, ENSMUSG00000032338, ENSMUSG00000049265	1087	67	22768	1.2504908758873525	1.0	0.8735878985438428	99.99986390271648
UP_KEYWORDS	Voltage-gated channel	7	0.642791551882461	0.6350227801467664	ENSMUSG00000020866, ENSMUSG00000038319, ENSMUSG00000028051, ENSMUSG00000069806, ENSMUSG00000057914, ENSMUSG00000022843, ENSMUSG00000032338	1087	136	22768	1.078088641160236	1.0	0.8771680006469181	99.9999037936621
GOTERM_MF_DIRECT	GO:0005244~voltage-gated ion channel activity	7	0.642791551882461	0.7155982290030372	ENSMUSG00000038260, ENSMUSG00000038319, ENSMUSG00000028051, ENSMUSG00000069806, ENSMUSG00000057914, ENSMUSG00000022843, ENSMUSG00000032338	930	133	17488	0.9897000565930957	1.0	0.9984942630893188	99.99999978867878
GOTERM_MF_DIRECT	GO:0005249~voltage-gated potassium channel activity	4	0.3673094582185491	0.7349729487951567	ENSMUSG00000038319, ENSMUSG00000028051, ENSMUSG00000035355, ENSMUSG00000032338	930	71	17488	1.0593972436771164	1.0	0.9988815854430785	99.99999993111095
GOTERM_BP_DIRECT	GO:0006814~sodium ion transport	6	0.5509641873278237	0.7727288161708908	ENSMUSG00000027202, ENSMUSG00000028051, ENSMUSG00000027397, ENSMUSG00000022229, ENSMUSG00000074796, ENSMUSG00000032338	936	124	18128	0.9371381306865177	1.0	0.999999192630677	99.99999999985809
GOTERM_BP_DIRECT	GO:0034765~regulation of ion transmembrane transport	6	0.5509641873278237	0.822121441593326	ENSMUSG00000038319, ENSMUSG00000028051, ENSMUSG00000069806, ENSMUSG00000057914, ENSMUSG00000022843, ENSMUSG00000032338	936	133	18128	0.8737227684596106	1.0	0.9999998598309867	99.99999999999845
GOTERM_BP_DIRECT	GO:0071805~potassium ion transmembrane transport	4	0.3673094582185491	0.8442666510379961	ENSMUSG00000038319, ENSMUSG00000028051, ENSMUSG00000032338, ENSMUSG00000049265	936	89	18128	0.8704503985402863	1.0	0.999999946608061	99.99999999999987
UP_KEYWORDS	Sodium	4	0.3673094582185491	0.9297893559558107	ENSMUSG00000021609, ENSMUSG00000027202, ENSMUSG00000028051, ENSMUSG00000032338	1087	120	22768	0.6981907390371052	1.0	0.9878551011855113	99.99999999999999
UP_KEYWORDS	Sodium transport	3	0.27548209366391185	0.9736471603186987	ENSMUSG00000027202, ENSMUSG00000028051, ENSMUSG00000032338	1087	113	22768	0.556081119587075	1.0	0.9972678778216841	100.0
Annotation Cluster 57	Enrichment Score: 1.120115217197267
Category	Term	Count	%	PValue	Genes	List Total	Pop Hits	Pop Total	Fold Enrichment	Bonferroni	Benjamini	FDR
INTERPRO	IPR011991:Winged helix-turn-helix DNA-binding domain	20	1.8365472910927456	0.020900230957840403	ENSMUSG00000027490, ENSMUSG00000046714, ENSMUSG00000037034, ENSMUSG00000031706, ENSMUSG00000070345, ENSMUSG00000035451, ENSMUSG00000037025, ENSMUSG00000056493, ENSMUSG00000055210, ENSMUSG00000034839, ENSMUSG00000040327, ENSMUSG00000037331, ENSMUSG00000032481, ENSMUSG00000022469, ENSMUSG00000021767, ENSMUSG00000036940, ENSMUSG00000005774, ENSMUSG00000032035, ENSMUSG00000023991, ENSMUSG00000055197	1042	227	20697	1.7500232524711032	0.9999999999999991	0.5292814156042915	29.865701575859237
INTERPRO	IPR018122:Transcription factor, fork head, conserved site	5	0.4591368227731864	0.06171383682785474	ENSMUSG00000046714, ENSMUSG00000035451, ENSMUSG00000037025, ENSMUSG00000056493, ENSMUSG00000055210	1042	30	20697	3.3104606525911704	1.0	0.7292751730992755	65.6958215039705
UP_SEQ_FEATURE	DNA-binding region:Fork-head	6	0.5509641873278237	0.0702627093022001	ENSMUSG00000046714, ENSMUSG00000035451, ENSMUSG00000037025, ENSMUSG00000056493, ENSMUSG00000055210, ENSMUSG00000023991	935	43	18012	2.6880238776271606	1.0	0.9562480493673314	72.65887442045627
INTERPRO	IPR001766:Transcription factor, fork head	6	0.5509641873278237	0.0741791043625605	ENSMUSG00000046714, ENSMUSG00000035451, ENSMUSG00000037025, ENSMUSG00000056493, ENSMUSG00000055210, ENSMUSG00000023991	1042	45	20697	2.648368522072937	1.0	0.7741740815194809	72.59745417526723
SMART	SM00339:FH	6	0.5509641873278237	0.13951983474708085	ENSMUSG00000046714, ENSMUSG00000035451, ENSMUSG00000037025, ENSMUSG00000056493, ENSMUSG00000055210, ENSMUSG00000023991	643	45	10469	2.170865733540695	1.0	0.8518923701196646	87.64724290582822
GOTERM_BP_DIRECT	GO:0007219~Notch signaling pathway	10	0.9182736455463728	0.20283020661875015	ENSMUSG00000030543, ENSMUSG00000054693, ENSMUSG00000073043, ENSMUSG00000039191, ENSMUSG00000046714, ENSMUSG00000038146, ENSMUSG00000020475, ENSMUSG00000035451, ENSMUSG00000000708, ENSMUSG00000037025	936	126	18128	1.5371048704382038	1.0	0.9831364182423618	98.46096137988131
Annotation Cluster 58	Enrichment Score: 1.098662072185945
Category	Term	Count	%	PValue	Genes	List Total	Pop Hits	Pop Total	Fold Enrichment	Bonferroni	Benjamini	FDR
GOTERM_MF_DIRECT	GO:0017124~SH3 domain binding	13	1.1937557392102847	0.0229391056858808	ENSMUSG00000020067, ENSMUSG00000054520, ENSMUSG00000037902, ENSMUSG00000032504, ENSMUSG00000035954, ENSMUSG00000038738, ENSMUSG00000019823, ENSMUSG00000054693, ENSMUSG00000000416, ENSMUSG00000003378, ENSMUSG00000024501, ENSMUSG00000034342, ENSMUSG00000015950	930	118	17488	2.0716602879533443	0.9999999999699265	0.49953159433963357	30.834283648506034
UP_SEQ_FEATURE	short sequence motif:SH3-binding	7	0.642791551882461	0.04006682701057199	ENSMUSG00000054693, ENSMUSG00000037013, ENSMUSG00000054520, ENSMUSG00000004508, ENSMUSG00000037902, ENSMUSG00000021144, ENSMUSG00000035954	935	49	18012	2.752024446142093	1.0	0.9144751856824456	51.70612990101395
UP_KEYWORDS	SH3-binding	4	0.3673094582185491	0.5503669549736531	ENSMUSG00000054693, ENSMUSG00000054520, ENSMUSG00000037902, ENSMUSG00000035954	1087	60	22768	1.3963814780742103	1.0	0.8268621672986787	99.99830790054068
Annotation Cluster 59	Enrichment Score: 1.0920167703904935
Category	Term	Count	%	PValue	Genes	List Total	Pop Hits	Pop Total	Fold Enrichment	Bonferroni	Benjamini	FDR
INTERPRO	IPR000253:Forkhead-associated (FHA) domain	6	0.5509641873278237	0.03657642826628282	ENSMUSG00000037570, ENSMUSG00000048154, ENSMUSG00000057335, ENSMUSG00000014602, ENSMUSG00000056493, ENSMUSG00000021375	1042	37	20697	3.22098874306168	1.0	0.6452677946533159	46.51935225244447
UP_SEQ_FEATURE	domain:FHA	5	0.4591368227731864	0.05465384963766809	ENSMUSG00000037570, ENSMUSG00000057335, ENSMUSG00000014602, ENSMUSG00000056493, ENSMUSG00000021375	935	28	18012	3.4400305576776162	1.0	0.9493149652428438	63.22773827955596
INTERPRO	IPR008984:SMAD/FHA domain	6	0.5509641873278237	0.11934431233004256	ENSMUSG00000037570, ENSMUSG00000057335, ENSMUSG00000014602, ENSMUSG00000025880, ENSMUSG00000056493, ENSMUSG00000021375	1042	52	20697	2.2918573748708106	1.0	0.8705719932510794	88.17039522472983
SMART	SM00240:FHA	4	0.3673094582185491	0.17960116134873919	ENSMUSG00000037570, ENSMUSG00000057335, ENSMUSG00000014602, ENSMUSG00000056493	643	24	10469	2.713582166925868	1.0	0.8923119387152987	93.64004716092069
Annotation Cluster 60	Enrichment Score: 1.0882304070765936
Category	Term	Count	%	PValue	Genes	List Total	Pop Hits	Pop Total	Fold Enrichment	Bonferroni	Benjamini	FDR
GOTERM_BP_DIRECT	GO:0000045~autophagosome assembly	7	0.642791551882461	0.024523476319349716	ENSMUSG00000032905, ENSMUSG00000020149, ENSMUSG00000031812, ENSMUSG00000038375, ENSMUSG00000038295, ENSMUSG00000041895, ENSMUSG00000021143	936	44	18128	3.081196581196582	1.0	0.7703799873224026	36.693444255369045
GOTERM_CC_DIRECT	GO:0000421~autophagosome membrane	5	0.4591368227731864	0.04071784804666859	ENSMUSG00000095463, ENSMUSG00000022066, ENSMUSG00000031812, ENSMUSG00000038295, ENSMUSG00000041895	1004	26	19725	3.7781566043518233	0.9999999999914272	0.43236474432822525	45.976921121139235
GOTERM_CC_DIRECT	GO:0005776~autophagosome	8	0.7346189164370982	0.046386193349287785	ENSMUSG00000028300, ENSMUSG00000031812, ENSMUSG00000018547, ENSMUSG00000026737, ENSMUSG00000038375, ENSMUSG00000029104, ENSMUSG00000038295, ENSMUSG00000015837	1004	65	19725	2.418020226785167	0.9999999999997733	0.44139191004699396	50.517202218500536
GOTERM_BP_DIRECT	GO:0006914~autophagy	13	1.1937557392102847	0.06613488794494259	ENSMUSG00000032308, ENSMUSG00000036273, ENSMUSG00000020149, ENSMUSG00000020758, ENSMUSG00000038375, ENSMUSG00000039168, ENSMUSG00000041895, ENSMUSG00000038295, ENSMUSG00000032905, ENSMUSG00000028300, ENSMUSG00000031812, ENSMUSG00000027739, ENSMUSG00000015837	936	143	18128	1.7606837606837606	1.0	0.8918963268025248	71.63124568270153
UP_KEYWORDS	Autophagy	11	1.0101010101010102	0.0666644755788029	ENSMUSG00000032905, ENSMUSG00000032308, ENSMUSG00000020149, ENSMUSG00000036273, ENSMUSG00000031812, ENSMUSG00000038375, ENSMUSG00000039168, ENSMUSG00000038295, ENSMUSG00000041895, ENSMUSG00000027739, ENSMUSG00000015837	1087	122	22768	1.8885487203462679	0.9999999999857544	0.2832256930069941	61.25996735143631
GOTERM_CC_DIRECT	GO:0044754~autolysosome	3	0.27548209366391185	0.08864439200401103	ENSMUSG00000036273, ENSMUSG00000031812, ENSMUSG00000015837	1004	10	19725	5.893924302788845	1.0	0.5777342803182208	74.71436141355771
GOTERM_BP_DIRECT	GO:0000422~mitophagy	5	0.4591368227731864	0.10416531593983346	ENSMUSG00000032905, ENSMUSG00000031812, ENSMUSG00000001786, ENSMUSG00000038295, ENSMUSG00000041895	936	35	18128	2.7667887667887667	1.0	0.9360233042302951	86.80622963561629
GOTERM_CC_DIRECT	GO:0000407~pre-autophagosomal structure	3	0.27548209366391185	0.2705652959205477	ENSMUSG00000038295, ENSMUSG00000041895, ENSMUSG00000015837	1004	20	19725	2.9469621513944224	1.0	0.8386949768378732	99.06571934938036
GOTERM_BP_DIRECT	GO:0016236~macroautophagy	3	0.27548209366391185	0.31491922240677017	ENSMUSG00000032905, ENSMUSG00000038375, ENSMUSG00000015837	936	22	18128	2.641025641025641	1.0	0.9964778309926418	99.90548441142388
Annotation Cluster 61	Enrichment Score: 1.0850602182835396
Category	Term	Count	%	PValue	Genes	List Total	Pop Hits	Pop Total	Fold Enrichment	Bonferroni	Benjamini	FDR
GOTERM_BP_DIRECT	GO:0086015~SA node cell action potential	3	0.27548209366391185	0.034699610451428005	ENSMUSG00000020866, ENSMUSG00000032826, ENSMUSG00000032338	936	6	18128	9.683760683760683	1.0	0.8227174086033155	47.80975468061036
GOTERM_BP_DIRECT	GO:0086091~regulation of heart rate by cardiac conduction	5	0.4591368227731864	0.053779157410062624	ENSMUSG00000020866, ENSMUSG00000038319, ENSMUSG00000032826, ENSMUSG00000057914, ENSMUSG00000032338	936	28	18128	3.458485958485958	1.0	0.863460084814953	63.86328848684884
GOTERM_BP_DIRECT	GO:0002027~regulation of heart rate	4	0.3673094582185491	0.297769870643779	ENSMUSG00000020866, ENSMUSG00000032826, ENSMUSG00000032338, ENSMUSG00000031980	936	37	18128	2.093786093786094	1.0	0.9958302719408397	99.85098947544147
Annotation Cluster 62	Enrichment Score: 1.0736511746159423
Category	Term	Count	%	PValue	Genes	List Total	Pop Hits	Pop Total	Fold Enrichment	Bonferroni	Benjamini	FDR
INTERPRO	IPR008936:Rho GTPase activation protein	13	1.1937557392102847	0.0016353846130781385	ENSMUSG00000009681, ENSMUSG00000028068, ENSMUSG00000074625, ENSMUSG00000036246, ENSMUSG00000030536, ENSMUSG00000030123, ENSMUSG00000024451, ENSMUSG00000049807, ENSMUSG00000026425, ENSMUSG00000032714, ENSMUSG00000030084, ENSMUSG00000004952, ENSMUSG00000026640	1042	89	20697	2.9013025944057453	0.9318376526774734	0.1256662820897213	2.7115802571532233
INTERPRO	IPR002909:Cell surface receptor IPT/TIG	7	0.642791551882461	0.003351771778107557	ENSMUSG00000025225, ENSMUSG00000053552, ENSMUSG00000038725, ENSMUSG00000030123, ENSMUSG00000030084, ENSMUSG00000026640, ENSMUSG00000002983	1042	30	20697	4.634644913627639	0.9959518526259168	0.19095738732322887	5.483006014117642
SMART	SM00429:IPT	7	0.642791551882461	0.0050727927571795	ENSMUSG00000025225, ENSMUSG00000053552, ENSMUSG00000038725, ENSMUSG00000030123, ENSMUSG00000030084, ENSMUSG00000026640, ENSMUSG00000002983	643	27	10469	4.221127815218018	0.8651735659693095	0.33018478310551924	6.833284172654553
GOTERM_BP_DIRECT	GO:0048841~regulation of axon extension involved in axon guidance	3	0.27548209366391185	0.04694208877006222	ENSMUSG00000030123, ENSMUSG00000030084, ENSMUSG00000026640	936	7	18128	8.3003663003663	1.0	0.8442363756724962	58.74066437054015
INTERPRO	IPR014756:Immunoglobulin E-set	11	1.0101010101010102	0.05293254786344104	ENSMUSG00000025225, ENSMUSG00000039191, ENSMUSG00000079259, ENSMUSG00000053552, ENSMUSG00000044229, ENSMUSG00000038725, ENSMUSG00000030123, ENSMUSG00000030084, ENSMUSG00000026047, ENSMUSG00000026640, ENSMUSG00000002983	1042	111	20697	1.9683820096488043	1.0	0.7154886095617041	59.885955000124206
INTERPRO	IPR013548:Plexin, cytoplasmic RasGAP domain	3	0.27548209366391185	0.07192337091799451	ENSMUSG00000030123, ENSMUSG00000030084, ENSMUSG00000026640	1042	9	20697	6.620921305182342	1.0	0.7673371257475776	71.45422898838525
GOTERM_CC_DIRECT	GO:0002116~semaphorin receptor complex	3	0.27548209366391185	0.07331939796563547	ENSMUSG00000030123, ENSMUSG00000030084, ENSMUSG00000026640	1004	9	19725	6.548804780876494	1.0	0.5406586204579573	67.62949184479426
GOTERM_BP_DIRECT	GO:0071526~semaphorin-plexin signaling pathway	5	0.4591368227731864	0.09596909518647537	ENSMUSG00000034066, ENSMUSG00000021904, ENSMUSG00000030123, ENSMUSG00000030084, ENSMUSG00000026640	936	34	18128	2.8481649069884365	1.0	0.9278428858848984	84.39729055812487
GOTERM_BP_DIRECT	GO:0021785~branchiomotor neuron axon guidance	3	0.27548209366391185	0.10736103462997283	ENSMUSG00000030123, ENSMUSG00000030084, ENSMUSG00000026640	936	11	18128	5.282051282051282	1.0	0.9369205826115027	87.64646485362435
GOTERM_BP_DIRECT	GO:1902287~semaphorin-plexin signaling pathway involved in axon guidance	3	0.27548209366391185	0.1424216522223551	ENSMUSG00000030123, ENSMUSG00000030084, ENSMUSG00000026640	936	13	18128	4.469428007889546	1.0	0.9631563720811227	94.09300562162662
GOTERM_MF_DIRECT	GO:0017154~semaphorin receptor activity	3	0.27548209366391185	0.149403031858783	ENSMUSG00000030123, ENSMUSG00000030084, ENSMUSG00000026640	930	13	17488	4.339454094292804	1.0	0.8821615354455326	92.35172017588745
INTERPRO	IPR016201:Plexin-like fold	5	0.4591368227731864	0.18915185664972145	ENSMUSG00000020758, ENSMUSG00000021904, ENSMUSG00000030123, ENSMUSG00000030084, ENSMUSG00000026640	1042	45	20697	2.2069737683941137	1.0	0.9431477016502062	97.04499257638986
INTERPRO	IPR001627:Semaphorin/CD100 antigen	4	0.3673094582185491	0.20304357785448376	ENSMUSG00000021904, ENSMUSG00000030123, ENSMUSG00000030084, ENSMUSG00000026640	1042	31	20697	2.5629372794254226	1.0	0.950386726905022	97.78941992468916
SMART	SM00630:Sema	4	0.3673094582185491	0.29554037222245466	ENSMUSG00000021904, ENSMUSG00000030123, ENSMUSG00000030084, ENSMUSG00000026640	643	31	10469	2.1008378066522853	1.0	0.9402085732171883	99.2369449366767
INTERPRO	IPR002165:Plexin	3	0.27548209366391185	0.3604083868385064	ENSMUSG00000030123, ENSMUSG00000030084, ENSMUSG00000026640	1042	25	20697	2.383531669865643	1.0	0.9897837812081094	99.94505038051969
UP_SEQ_FEATURE	domain:Sema	3	0.27548209366391185	0.43014145864689274	ENSMUSG00000021904, ENSMUSG00000030084, ENSMUSG00000026640	935	28	18012	2.06401833460657	1.0	0.9998771478778105	99.99550547224774
SMART	SM00423:PSI	4	0.3673094582185491	0.44795532225171886	ENSMUSG00000021904, ENSMUSG00000030123, ENSMUSG00000030084, ENSMUSG00000026640	643	40	10469	1.628149300155521	1.0	0.9727123048777853	99.97435766017028
KEGG_PATHWAY	mmu04360:Axon guidance	7	0.642791551882461	0.7502260887342883	ENSMUSG00000025876, ENSMUSG00000032537, ENSMUSG00000026425, ENSMUSG00000020099, ENSMUSG00000021904, ENSMUSG00000030084, ENSMUSG00000026640	440	129	7720	0.9520789288231148	1.0	0.9518304690534632	99.99999863608916
Annotation Cluster 63	Enrichment Score: 1.071700607713487
Category	Term	Count	%	PValue	Genes	List Total	Pop Hits	Pop Total	Fold Enrichment	Bonferroni	Benjamini	FDR
GOTERM_BP_DIRECT	GO:0006024~glycosaminoglycan biosynthetic process	5	0.4591368227731864	0.053779157410062624	ENSMUSG00000050796, ENSMUSG00000021504, ENSMUSG00000025743, ENSMUSG00000041936, ENSMUSG00000028763	936	28	18128	3.458485958485958	1.0	0.863460084814953	63.86328848684884
UP_KEYWORDS	Proteoglycan	6	0.5509641873278237	0.061942000678005225	ENSMUSG00000004892, ENSMUSG00000032482, ENSMUSG00000025743, ENSMUSG00000041936, ENSMUSG00000005087, ENSMUSG00000028763	1087	45	22768	2.792762956148421	0.9999999999114583	0.2717345583446624	58.47704264263416
GOTERM_CC_DIRECT	GO:0005796~Golgi lumen	4	0.3673094582185491	0.0882114795309867	ENSMUSG00000025743, ENSMUSG00000041936, ENSMUSG00000027739, ENSMUSG00000028763	1004	21	19725	3.7421741605008534	1.0	0.5814274906972223	74.53585995950382
UP_KEYWORDS	Heparan sulfate	3	0.27548209366391185	0.17582200998608047	ENSMUSG00000025743, ENSMUSG00000041936, ENSMUSG00000028763	1087	16	22768	3.927322907083717	1.0	0.4769841206813611	92.99057948928765
Annotation Cluster 64	Enrichment Score: 1.0692408717350097
Category	Term	Count	%	PValue	Genes	List Total	Pop Hits	Pop Total	Fold Enrichment	Bonferroni	Benjamini	FDR
GOTERM_BP_DIRECT	GO:0030030~cell projection organization	16	1.4692378328741964	0.010733397013069988	ENSMUSG00000046985, ENSMUSG00000023277, ENSMUSG00000040860, ENSMUSG00000036057, ENSMUSG00000023345, ENSMUSG00000034292, ENSMUSG00000025401, ENSMUSG00000068394, ENSMUSG00000030770, ENSMUSG00000001729, ENSMUSG00000026768, ENSMUSG00000042417, ENSMUSG00000073733, ENSMUSG00000039781, ENSMUSG00000056919, ENSMUSG00000073650	936	150	18128	2.065868945868946	1.0	0.5938704940131968	18.020665509821033
UP_KEYWORDS	Cilium biogenesis/degradation	13	1.1937557392102847	0.03253950072810188	ENSMUSG00000046985, ENSMUSG00000023277, ENSMUSG00000040860, ENSMUSG00000042417, ENSMUSG00000023345, ENSMUSG00000036057, ENSMUSG00000073733, ENSMUSG00000039781, ENSMUSG00000034292, ENSMUSG00000056919, ENSMUSG00000073650, ENSMUSG00000030770, ENSMUSG00000068394	1087	138	22768	1.9731477407570364	0.9999937015505797	0.17064966251527436	36.53645242707938
GOTERM_CC_DIRECT	GO:0036064~ciliary basal body	10	0.9182736455463728	0.10754949488458948	ENSMUSG00000046985, ENSMUSG00000043051, ENSMUSG00000001729, ENSMUSG00000055980, ENSMUSG00000024169, ENSMUSG00000023345, ENSMUSG00000036057, ENSMUSG00000073733, ENSMUSG00000034292, ENSMUSG00000063810	1004	110	19725	1.786037667511771	1.0	0.6255850287309421	81.46364592127662
UP_KEYWORDS	Cilium	12	1.1019283746556474	0.2808037888436907	ENSMUSG00000046985, ENSMUSG00000050248, ENSMUSG00000033826, ENSMUSG00000024169, ENSMUSG00000036057, ENSMUSG00000073733, ENSMUSG00000034292, ENSMUSG00000022262, ENSMUSG00000005469, ENSMUSG00000029074, ENSMUSG00000063810, ENSMUSG00000005237	1087	187	22768	1.34411051365432	1.0	0.6120995517209014	98.92273667755366
GOTERM_BP_DIRECT	GO:0042384~cilium assembly	9	0.8264462809917356	0.4272048989622335	ENSMUSG00000043051, ENSMUSG00000042417, ENSMUSG00000024169, ENSMUSG00000073733, ENSMUSG00000034292, ENSMUSG00000022262, ENSMUSG00000056919, ENSMUSG00000063810, ENSMUSG00000020152	936	139	18128	1.2540121748754842	1.0	0.9992019066508563	99.9965003363965
Annotation Cluster 65	Enrichment Score: 1.0521966576993793
Category	Term	Count	%	PValue	Genes	List Total	Pop Hits	Pop Total	Fold Enrichment	Bonferroni	Benjamini	FDR
UP_KEYWORDS	Motor protein	15	1.3774104683195594	0.0032035099638954715	ENSMUSG00000072720, ENSMUSG00000059741, ENSMUSG00000003546, ENSMUSG00000033826, ENSMUSG00000032220, ENSMUSG00000025401, ENSMUSG00000021375, ENSMUSG00000020900, ENSMUSG00000020437, ENSMUSG00000014602, ENSMUSG00000020527, ENSMUSG00000022262, ENSMUSG00000021294, ENSMUSG00000040265, ENSMUSG00000005237	1087	128	22768	2.454576816927323	0.6869937409536352	0.03358575204473835	4.314550740423339
GOTERM_MF_DIRECT	GO:0003774~motor activity	10	0.9182736455463728	0.023896608270335375	ENSMUSG00000072720, ENSMUSG00000059741, ENSMUSG00000033826, ENSMUSG00000020437, ENSMUSG00000020527, ENSMUSG00000032220, ENSMUSG00000022262, ENSMUSG00000025401, ENSMUSG00000005237, ENSMUSG00000020900	930	79	17488	2.3802912753504835	0.9999999999891946	0.49462722992781927	31.903264746219882
UP_KEYWORDS	Myosin	7	0.642791551882461	0.02581451163974237	ENSMUSG00000072720, ENSMUSG00000059741, ENSMUSG00000020437, ENSMUSG00000020527, ENSMUSG00000032220, ENSMUSG00000025401, ENSMUSG00000020900	1087	48	22768	3.0545844832873357	0.9999226822056839	0.14376151265269344	30.196700763063422
INTERPRO	IPR001609:Myosin head, motor domain	6	0.5509641873278237	0.044539238736068236	ENSMUSG00000072720, ENSMUSG00000020437, ENSMUSG00000020527, ENSMUSG00000032220, ENSMUSG00000025401, ENSMUSG00000020900	1042	39	20697	3.0558098331610806	1.0	0.672385856606373	53.478108051604
GOTERM_CC_DIRECT	GO:0016328~lateral plasma membrane	7	0.642791551882461	0.05533094273516772	ENSMUSG00000028068, ENSMUSG00000039230, ENSMUSG00000027935, ENSMUSG00000030536, ENSMUSG00000052105, ENSMUSG00000006269, ENSMUSG00000025401	1004	54	19725	2.5467574147853034	0.9999999999999993	0.482293086853401	56.9643086133044
INTERPRO	IPR010926:Myosin tail 2	3	0.27548209366391185	0.05782512993359313	ENSMUSG00000020437, ENSMUSG00000032220, ENSMUSG00000025401	1042	8	20697	7.4485364683301345	1.0	0.7236592194264683	63.22811675224007
INTERPRO	IPR000048:IQ motif, EF-hand binding site	9	0.8264462809917356	0.07495048504031496	ENSMUSG00000072720, ENSMUSG00000028068, ENSMUSG00000032356, ENSMUSG00000037801, ENSMUSG00000020527, ENSMUSG00000030536, ENSMUSG00000032220, ENSMUSG00000025401, ENSMUSG00000020900	1042	88	20697	2.0314190368173093	1.0	0.773858326229055	72.97841482915503
SMART	SM00242:MYSc	6	0.5509641873278237	0.08801600866887814	ENSMUSG00000072720, ENSMUSG00000020437, ENSMUSG00000020527, ENSMUSG00000032220, ENSMUSG00000025401, ENSMUSG00000020900	643	39	10469	2.50484507716234	0.9999999999999998	0.8520001777326469	72.2586926201537
GOTERM_CC_DIRECT	GO:0016459~myosin complex	6	0.5509641873278237	0.12342618089960701	ENSMUSG00000059741, ENSMUSG00000020437, ENSMUSG00000020527, ENSMUSG00000032220, ENSMUSG00000025401, ENSMUSG00000020900	1004	52	19725	2.266893962611094	1.0	0.6448790845530894	85.79141527712362
UP_KEYWORDS	Calmodulin-binding	11	1.0101010101010102	0.1281376047891436	ENSMUSG00000038260, ENSMUSG00000020437, ENSMUSG00000030536, ENSMUSG00000054477, ENSMUSG00000032220, ENSMUSG00000021559, ENSMUSG00000025401, ENSMUSG00000004347, ENSMUSG00000020900, ENSMUSG00000024617, ENSMUSG00000057897	1087	139	22768	1.6575751358434871	1.0	0.40054830681579423	84.81418559046551
UP_SEQ_FEATURE	domain:Myosin head-like	4	0.3673094582185491	0.18854688089536945	ENSMUSG00000020437, ENSMUSG00000020527, ENSMUSG00000025401, ENSMUSG00000020900	935	29	18012	2.6571270514475382	1.0	0.9944101221917659	97.5739463313155
SMART	SM00015:IQ	6	0.5509641873278237	0.20123165381095062	ENSMUSG00000072720, ENSMUSG00000028068, ENSMUSG00000020527, ENSMUSG00000030536, ENSMUSG00000025401, ENSMUSG00000020900	643	51	10469	1.9154697648888483	1.0	0.8966762062921616	95.61515768037164
INTERPRO	IPR027401:Myosin-like IQ motif-containing domain	3	0.27548209366391185	0.2284556190674876	ENSMUSG00000072720, ENSMUSG00000030536, ENSMUSG00000020900	1042	18	20697	3.310460652591171	1.0	0.9592413319834753	98.71729551107744
GOTERM_CC_DIRECT	GO:0005903~brush border	6	0.5509641873278237	0.3541021213498966	ENSMUSG00000032401, ENSMUSG00000034918, ENSMUSG00000024456, ENSMUSG00000032220, ENSMUSG00000025401, ENSMUSG00000020900	1004	77	19725	1.530889429295804	1.0	0.8907885581158607	99.84581587701624
UP_SEQ_FEATURE	domain:IQ 2	3	0.27548209366391185	0.3934577931741743	ENSMUSG00000020527, ENSMUSG00000030536, ENSMUSG00000025401	935	26	18012	2.222788975730152	1.0	0.9997758974349703	99.98635563670398
UP_SEQ_FEATURE	domain:IQ 1	3	0.27548209366391185	0.41194151189802775	ENSMUSG00000020527, ENSMUSG00000030536, ENSMUSG00000025401	935	27	18012	2.140463458110517	1.0	0.999834614824918	99.99213472388759
Annotation Cluster 66	Enrichment Score: 1.0296324740310265
Category	Term	Count	%	PValue	Genes	List Total	Pop Hits	Pop Total	Fold Enrichment	Bonferroni	Benjamini	FDR
GOTERM_BP_DIRECT	GO:0001658~branching involved in ureteric bud morphogenesis	7	0.642791551882461	0.035900159047888555	ENSMUSG00000033227, ENSMUSG00000036856, ENSMUSG00000016458, ENSMUSG00000022997, ENSMUSG00000005087, ENSMUSG00000038210, ENSMUSG00000031980	936	48	18128	2.8244301994301995	1.0	0.8213076273142288	48.99207850713183
GOTERM_BP_DIRECT	GO:0001656~metanephros development	6	0.5509641873278237	0.044265386351415394	ENSMUSG00000026768, ENSMUSG00000046714, ENSMUSG00000032359, ENSMUSG00000036856, ENSMUSG00000016458, ENSMUSG00000038210	936	38	18128	3.058029689608637	1.0	0.8424836986804224	56.55400115699799
GOTERM_BP_DIRECT	GO:0008584~male gonad development	7	0.642791551882461	0.5127928323785066	ENSMUSG00000026751, ENSMUSG00000003873, ENSMUSG00000006335, ENSMUSG00000034460, ENSMUSG00000036856, ENSMUSG00000016458, ENSMUSG00000038210	936	111	18128	1.2213752213752214	1.0	0.9997195445802232	99.99982223232423
Annotation Cluster 67	Enrichment Score: 1.0171002376599647
Category	Term	Count	%	PValue	Genes	List Total	Pop Hits	Pop Total	Fold Enrichment	Bonferroni	Benjamini	FDR
INTERPRO	IPR013806:Kringle-like fold	5	0.4591368227731864	0.034639881123985986	ENSMUSG00000040680, ENSMUSG00000021492, ENSMUSG00000023830, ENSMUSG00000059481, ENSMUSG00000031740	1042	25	20697	3.9725527831094047	1.0	0.631180150439715	44.68484851367788
INTERPRO	IPR000562:Fibronectin, type II, collagen-binding	3	0.27548209366391185	0.13670119585870164	ENSMUSG00000021492, ENSMUSG00000023830, ENSMUSG00000031740	1042	13	20697	4.583714749741621	1.0	0.892847088000425	91.53221723533507
SMART	SM00059:FN2	3	0.27548209366391185	0.18765086914791843	ENSMUSG00000021492, ENSMUSG00000023830, ENSMUSG00000031740	643	13	10469	3.75726761574351	1.0	0.8971547555124988	94.45559084665754
Annotation Cluster 68	Enrichment Score: 0.9980446337519115
Category	Term	Count	%	PValue	Genes	List Total	Pop Hits	Pop Total	Fold Enrichment	Bonferroni	Benjamini	FDR
UP_KEYWORDS	Glycoprotein	241	22.130394857667586	2.351909793739673E-6	ENSMUSG00000031502, ENSMUSG00000026253, ENSMUSG00000025892, ENSMUSG00000026395, ENSMUSG00000030110, ENSMUSG00000037660, ENSMUSG00000022129, ENSMUSG00000003378, ENSMUSG00000044811, ENSMUSG00000021260, ENSMUSG00000048040, ENSMUSG00000058728, ENSMUSG00000037260, ENSMUSG00000034040, ENSMUSG00000095463, ENSMUSG00000041189, ENSMUSG00000037902, ENSMUSG00000059049, ENSMUSG00000074695, ENSMUSG00000030123,…	1087	3828	22768	1.3186831356421815	8.51030014889731E-4	1.0641838047709129E-4	0.003232726334079228
GOTERM_CC_DIRECT	GO:0016020~membrane	415	38.10835629017447	5.284003888462354E-5	ENSMUSG00000026253, ENSMUSG00000028700, ENSMUSG00000032504, ENSMUSG00000025892, ENSMUSG00000026395, ENSMUSG00000035954, ENSMUSG00000072889, ENSMUSG00000060636, ENSMUSG00000022129, ENSMUSG00000020264, ENSMUSG00000025389, ENSMUSG00000026192, ENSMUSG00000040447, ENSMUSG00000053693, ENSMUSG00000013338, ENSMUSG00000037260, ENSMUSG00000037902, ENSMUSG00000030536, ENSMUSG00000021500, ENSMUSG00000021504,…	1004	6996	19725	1.1654176604046933	0.03187280412037363	0.004616710028031101	0.0782410990094462
UP_SEQ_FEATURE	glycosylation site:N-linked (GlcNAc...)	221	20.293847566574836	0.0019225110527546032	ENSMUSG00000031502, ENSMUSG00000026253, ENSMUSG00000025892, ENSMUSG00000026395, ENSMUSG00000030110, ENSMUSG00000037660, ENSMUSG00000022129, ENSMUSG00000003378, ENSMUSG00000044811, ENSMUSG00000021260, ENSMUSG00000048040, ENSMUSG00000058728, ENSMUSG00000037260, ENSMUSG00000034040, ENSMUSG00000095463, ENSMUSG00000041189, ENSMUSG00000037902, ENSMUSG00000059049, ENSMUSG00000074695, ENSMUSG00000043857,…	935	3563	18012	1.1948868420381191	0.994523680793268	0.2778032209633746	3.367338830859601
UP_KEYWORDS	Cell membrane	198	18.181818181818183	0.06809381743719867	ENSMUSG00000026253, ENSMUSG00000026737, ENSMUSG00000025892, ENSMUSG00000030110, ENSMUSG00000035954, ENSMUSG00000043051, ENSMUSG00000020264, ENSMUSG00000025389, ENSMUSG00000003378, ENSMUSG00000044811, ENSMUSG00000053693, ENSMUSG00000058728, ENSMUSG00000004815, ENSMUSG00000095957, ENSMUSG00000041189, ENSMUSG00000030536, ENSMUSG00000030123, ENSMUSG00000014444, ENSMUSG00000021270, ENSMUSG00000038816,…	1087	3742	22768	1.10829850076975	0.9999999999918203	0.28531458507346996	62.0675359323569
UP_SEQ_FEATURE	topological domain:Cytoplasmic	166	15.243342516069788	0.08248647744302054	ENSMUSG00000049988, ENSMUSG00000031441, ENSMUSG00000026253, ENSMUSG00000028051, ENSMUSG00000063564, ENSMUSG00000025892, ENSMUSG00000028700, ENSMUSG00000026395, ENSMUSG00000022843, ENSMUSG00000020376, ENSMUSG00000030110, ENSMUSG00000036620, ENSMUSG00000050796, ENSMUSG00000022129, ENSMUSG00000025389, ENSMUSG00000020264, ENSMUSG00000043388, ENSMUSG00000044811, ENSMUSG00000003378, ENSMUSG00000023830,…	935	2880	18012	1.1103654188948306	1.0	0.9624109523814447	78.39736738473444
UP_KEYWORDS	Disulfide bond	162	14.87603305785124	0.13841512261579347	ENSMUSG00000031443, ENSMUSG00000031502, ENSMUSG00000026253, ENSMUSG00000042244, ENSMUSG00000025892, ENSMUSG00000030110, ENSMUSG00000037660, ENSMUSG00000058145, ENSMUSG00000022066, ENSMUSG00000044811, ENSMUSG00000003378, ENSMUSG00000028444, ENSMUSG00000021260, ENSMUSG00000023830, ENSMUSG00000029231, ENSMUSG00000030084, ENSMUSG00000058728, ENSMUSG00000037260, ENSMUSG00000034040, ENSMUSG00000040533,…	1087	3118	22768	1.0882639485953596	1.0	0.4232348854721272	87.09816842765312
UP_KEYWORDS	Secreted	88	8.080808080808081	0.23262995442147166	ENSMUSG00000031443, ENSMUSG00000031502, ENSMUSG00000051279, ENSMUSG00000025854, ENSMUSG00000042244, ENSMUSG00000002204, ENSMUSG00000032504, ENSMUSG00000022997, ENSMUSG00000037660, ENSMUSG00000031740, ENSMUSG00000002384, ENSMUSG00000026579, ENSMUSG00000025650, ENSMUSG00000030413, ENSMUSG00000021260, ENSMUSG00000000901, ENSMUSG00000040533, ENSMUSG00000028972, ENSMUSG00000033825, ENSMUSG00000021732,…	1087	1689	22768	1.09131056901004	1.0	0.5531283556097379	97.37363550546061
GOTERM_CC_DIRECT	GO:0005886~plasma membrane	259	23.783287419651057	0.2432985323394146	ENSMUSG00000003575, ENSMUSG00000026253, ENSMUSG00000026737, ENSMUSG00000026395, ENSMUSG00000025892, ENSMUSG00000035954, ENSMUSG00000030110, ENSMUSG00000043051, ENSMUSG00000020264, ENSMUSG00000035576, ENSMUSG00000025389, ENSMUSG00000009394, ENSMUSG00000003378, ENSMUSG00000044811, ENSMUSG00000053693, ENSMUSG00000058728, ENSMUSG00000033268, ENSMUSG00000004815, ENSMUSG00000095957, ENSMUSG00000041189,…	1004	4882	19725	1.042282121003899	1.0	0.8220447682948007	98.39097675693662
GOTERM_CC_DIRECT	GO:0005887~integral component of plasma membrane	62	5.693296602387512	0.3182386800204449	ENSMUSG00000028051, ENSMUSG00000022229, ENSMUSG00000026395, ENSMUSG00000022843, ENSMUSG00000030110, ENSMUSG00000042286, ENSMUSG00000025389, ENSMUSG00000038146, ENSMUSG00000043388, ENSMUSG00000040966, ENSMUSG00000030084, ENSMUSG00000029231, ENSMUSG00000028581, ENSMUSG00000023828, ENSMUSG00000040249, ENSMUSG00000037902, ENSMUSG00000027397, ENSMUSG00000074796, ENSMUSG00000033965, ENSMUSG00000030123,…	1004	1126	19725	1.081774146752245	1.0	0.8748322782183767	99.65670431174306
UP_SEQ_FEATURE	signal peptide	168	15.426997245179063	0.3463673240796034	ENSMUSG00000031443, ENSMUSG00000049988, ENSMUSG00000031502, ENSMUSG00000026253, ENSMUSG00000042244, ENSMUSG00000025892, ENSMUSG00000026395, ENSMUSG00000020376, ENSMUSG00000030110, ENSMUSG00000037660, ENSMUSG00000037470, ENSMUSG00000022129, ENSMUSG00000043388, ENSMUSG00000044811, ENSMUSG00000003378, ENSMUSG00000028444, ENSMUSG00000021260, ENSMUSG00000023830, ENSMUSG00000029231, ENSMUSG00000030084,…	935	3124	18012	1.0359733510445268	1.0	0.999557143838552	99.9483626679981
GOTERM_CC_DIRECT	GO:0005576~extracellular region	94	8.631772268135904	0.35160621296803296	ENSMUSG00000031443, ENSMUSG00000031502, ENSMUSG00000051279, ENSMUSG00000025854, ENSMUSG00000042244, ENSMUSG00000002204, ENSMUSG00000063564, ENSMUSG00000032504, ENSMUSG00000022997, ENSMUSG00000037660, ENSMUSG00000050222, ENSMUSG00000031740, ENSMUSG00000002384, ENSMUSG00000025551, ENSMUSG00000026579, ENSMUSG00000025650, ENSMUSG00000030413, ENSMUSG00000021260, ENSMUSG00000000901, ENSMUSG00000040533,…	1004	1755	19725	1.0522865801750263	1.0	0.8926670977974266	99.83675100975957
UP_KEYWORDS	Membrane	420	38.56749311294766	0.36934275345610773	ENSMUSG00000026253, ENSMUSG00000029780, ENSMUSG00000028700, ENSMUSG00000025892, ENSMUSG00000026395, ENSMUSG00000035954, ENSMUSG00000072889, ENSMUSG00000042444, ENSMUSG00000022129, ENSMUSG00000020264, ENSMUSG00000025389, ENSMUSG00000040447, ENSMUSG00000053693, ENSMUSG00000013338, ENSMUSG00000048040, ENSMUSG00000037260, ENSMUSG00000033268, ENSMUSG00000095957, ENSMUSG00000037902, ENSMUSG00000030536,…	1087	8671	22768	1.0145546432784598	1.0	0.7042076657590886	99.82294976883732
GOTERM_CC_DIRECT	GO:0005615~extracellular space	79	7.254361799816346	0.5030771480147396	ENSMUSG00000031443, ENSMUSG00000036273, ENSMUSG00000051279, ENSMUSG00000025854, ENSMUSG00000002204, ENSMUSG00000074818, ENSMUSG00000063564, ENSMUSG00000021556, ENSMUSG00000031875, ENSMUSG00000022997, ENSMUSG00000037660, ENSMUSG00000031740, ENSMUSG00000002384, ENSMUSG00000032087, ENSMUSG00000026579, ENSMUSG00000025650, ENSMUSG00000030413, ENSMUSG00000023830, ENSMUSG00000028972, ENSMUSG00000033825,…	1004	1524	19725	1.018416491514258	1.0	0.9469323675251161	99.99682853176782
UP_KEYWORDS	Signal	218	20.018365472910926	0.5239210424728408	ENSMUSG00000031502, ENSMUSG00000026253, ENSMUSG00000025892, ENSMUSG00000026395, ENSMUSG00000030110, ENSMUSG00000037660, ENSMUSG00000022129, ENSMUSG00000003378, ENSMUSG00000044811, ENSMUSG00000021260, ENSMUSG00000058728, ENSMUSG00000033268, ENSMUSG00000041189, ENSMUSG00000037902, ENSMUSG00000059049, ENSMUSG00000074695, ENSMUSG00000030123, ENSMUSG00000041577, ENSMUSG00000031657, ENSMUSG00000009580,…	1087	4557	22768	1.002011725543706	1.0	0.8154295290625435	99.99628810920869
UP_SEQ_FEATURE	topological domain:Extracellular	117	10.743801652892563	0.5554469005927674	ENSMUSG00000049988, ENSMUSG00000031441, ENSMUSG00000026253, ENSMUSG00000063564, ENSMUSG00000025892, ENSMUSG00000026395, ENSMUSG00000030110, ENSMUSG00000020376, ENSMUSG00000025389, ENSMUSG00000020264, ENSMUSG00000043388, ENSMUSG00000044811, ENSMUSG00000003378, ENSMUSG00000013338, ENSMUSG00000040966, ENSMUSG00000030084, ENSMUSG00000029231, ENSMUSG00000058728, ENSMUSG00000040249, ENSMUSG00000025314,…	935	2256	18012	0.9990727045170099	1.0	0.9999908974992698	99.99994591403245
UP_SEQ_FEATURE	transmembrane region	223	20.477502295684115	0.5631883862886701	ENSMUSG00000026253, ENSMUSG00000028700, ENSMUSG00000025892, ENSMUSG00000026395, ENSMUSG00000030110, ENSMUSG00000020264, ENSMUSG00000022129, ENSMUSG00000025389, ENSMUSG00000003378, ENSMUSG00000044811, ENSMUSG00000040447, ENSMUSG00000013338, ENSMUSG00000048040, ENSMUSG00000058728, ENSMUSG00000037260, ENSMUSG00000034040, ENSMUSG00000000276, ENSMUSG00000095463, ENSMUSG00000049439, ENSMUSG00000041189,…	935	4312	18012	0.9962685900806603	1.0	0.9999924658927206	99.99996043774301
UP_SEQ_FEATURE	disulfide bond	119	10.927456382001836	0.8913332039366664	ENSMUSG00000031443, ENSMUSG00000031502, ENSMUSG00000026253, ENSMUSG00000042244, ENSMUSG00000037660, ENSMUSG00000044811, ENSMUSG00000028444, ENSMUSG00000021260, ENSMUSG00000023830, ENSMUSG00000029231, ENSMUSG00000058728, ENSMUSG00000040533, ENSMUSG00000034040, ENSMUSG00000028972, ENSMUSG00000033825, ENSMUSG00000040249, ENSMUSG00000041189, ENSMUSG00000037902, ENSMUSG00000004892, ENSMUSG00000074695,…	935	2510	18012	0.9133212604128939	1.0	0.9999999999864484	100.0
UP_KEYWORDS	Transmembrane	296	27.180899908172634	0.9946096276859853	ENSMUSG00000026253, ENSMUSG00000026395, ENSMUSG00000028700, ENSMUSG00000025892, ENSMUSG00000029780, ENSMUSG00000030110, ENSMUSG00000072889, ENSMUSG00000042444, ENSMUSG00000020264, ENSMUSG00000022129, ENSMUSG00000025389, ENSMUSG00000003378, ENSMUSG00000044811, ENSMUSG00000040447, ENSMUSG00000013338, ENSMUSG00000048040, ENSMUSG00000058728, ENSMUSG00000034040, ENSMUSG00000037260, ENSMUSG00000000276,…	1087	6959	22768	0.8909230870311099	1.0	0.9997404777256746	100.0
UP_KEYWORDS	Transmembrane helix	295	27.089072543618	0.9948361704033739	ENSMUSG00000026253, ENSMUSG00000026395, ENSMUSG00000028700, ENSMUSG00000025892, ENSMUSG00000029780, ENSMUSG00000030110, ENSMUSG00000072889, ENSMUSG00000042444, ENSMUSG00000020264, ENSMUSG00000022129, ENSMUSG00000025389, ENSMUSG00000003378, ENSMUSG00000044811, ENSMUSG00000040447, ENSMUSG00000013338, ENSMUSG00000048040, ENSMUSG00000058728, ENSMUSG00000034040, ENSMUSG00000037260, ENSMUSG00000000276,…	1087	6942	22768	0.8900875886600952	1.0	0.9997393850901143	100.0
GOTERM_CC_DIRECT	GO:0016021~integral component of membrane	298	27.364554637281913	0.9999046809195689	ENSMUSG00000026253, ENSMUSG00000026395, ENSMUSG00000028700, ENSMUSG00000025892, ENSMUSG00000029780, ENSMUSG00000030110, ENSMUSG00000072889, ENSMUSG00000042444, ENSMUSG00000020264, ENSMUSG00000022129, ENSMUSG00000025389, ENSMUSG00000003378, ENSMUSG00000044811, ENSMUSG00000040447, ENSMUSG00000013338, ENSMUSG00000048040, ENSMUSG00000058728, ENSMUSG00000034040, ENSMUSG00000037260, ENSMUSG00000033268,…	1004	6898	19725	0.8487433276462143	1.0	0.9999999999995256	100.0
Annotation Cluster 69	Enrichment Score: 0.9965712635237267
Category	Term	Count	%	PValue	Genes	List Total	Pop Hits	Pop Total	Fold Enrichment	Bonferroni	Benjamini	FDR
GOTERM_MF_DIRECT	GO:0005516~calmodulin binding	17	1.5610651974288337	0.033243566730649	ENSMUSG00000028068, ENSMUSG00000038260, ENSMUSG00000030536, ENSMUSG00000054477, ENSMUSG00000032220, ENSMUSG00000021559, ENSMUSG00000025401, ENSMUSG00000020900, ENSMUSG00000024617, ENSMUSG00000020894, ENSMUSG00000025389, ENSMUSG00000022376, ENSMUSG00000020437, ENSMUSG00000016528, ENSMUSG00000004347, ENSMUSG00000057897, ENSMUSG00000051177	930	182	17488	1.7564457048328017	0.9999999999999996	0.5862142341937429	41.55586611472244
GOTERM_MF_DIRECT	GO:0004683~calmodulin-dependent protein kinase activity	4	0.3673094582185491	0.0975738177207707	ENSMUSG00000016528, ENSMUSG00000021559, ENSMUSG00000024617, ENSMUSG00000057897	930	21	17488	3.5817716333845366	1.0	0.788476102758559	80.42725846426454
UP_KEYWORDS	Calmodulin-binding	11	1.0101010101010102	0.1281376047891436	ENSMUSG00000038260, ENSMUSG00000020437, ENSMUSG00000030536, ENSMUSG00000054477, ENSMUSG00000032220, ENSMUSG00000021559, ENSMUSG00000025401, ENSMUSG00000004347, ENSMUSG00000020900, ENSMUSG00000024617, ENSMUSG00000057897	1087	139	22768	1.6575751358434871	1.0	0.40054830681579423	84.81418559046551
UP_SEQ_FEATURE	region of interest:Calmodulin-binding	5	0.4591368227731864	0.24831184284286964	ENSMUSG00000038260, ENSMUSG00000054477, ENSMUSG00000021559, ENSMUSG00000024617, ENSMUSG00000057897	935	49	18012	1.9657317472443523	1.0	0.9978234822915517	99.37843491324057
Annotation Cluster 70	Enrichment Score: 0.9823892940628041
Category	Term	Count	%	PValue	Genes	List Total	Pop Hits	Pop Total	Fold Enrichment	Bonferroni	Benjamini	FDR
GOTERM_BP_DIRECT	GO:0010595~positive regulation of endothelial cell migration	6	0.5509641873278237	0.0583469087124282	ENSMUSG00000020357, ENSMUSG00000023951, ENSMUSG00000030093, ENSMUSG00000046714, ENSMUSG00000031980, ENSMUSG00000032035	936	41	18128	2.834271419637273	1.0	0.880423146708365	66.9438534472069
GOTERM_BP_DIRECT	GO:0048010~vascular endothelial growth factor receptor signaling pathway	4	0.3673094582185491	0.13590587986847832	ENSMUSG00000020357, ENSMUSG00000023951, ENSMUSG00000046714, ENSMUSG00000016528	936	25	18128	3.098803418803419	1.0	0.9597891643852302	93.20960943658132
GOTERM_BP_DIRECT	GO:0001946~lymphangiogenesis	3	0.27548209366391185	0.1424216522223551	ENSMUSG00000020357, ENSMUSG00000023951, ENSMUSG00000046714	936	13	18128	4.469428007889546	1.0	0.9631563720811227	94.09300562162662
Annotation Cluster 71	Enrichment Score: 0.9801749606466529
Category	Term	Count	%	PValue	Genes	List Total	Pop Hits	Pop Total	Fold Enrichment	Bonferroni	Benjamini	FDR
INTERPRO	IPR027007:DHR-1 domain	3	0.27548209366391185	0.1028844326569947	ENSMUSG00000032198, ENSMUSG00000035954, ENSMUSG00000052085	1042	11	20697	5.417117431512825	1.0	0.8467085158434146	83.85466970636163
INTERPRO	IPR010703:Dedicator of cytokinesis C-terminal	3	0.27548209366391185	0.1028844326569947	ENSMUSG00000032198, ENSMUSG00000035954, ENSMUSG00000052085	1042	11	20697	5.417117431512825	1.0	0.8467085158434146	83.85466970636163
INTERPRO	IPR026791:Dedicator of cytokinesis	3	0.27548209366391185	0.1028844326569947	ENSMUSG00000032198, ENSMUSG00000035954, ENSMUSG00000052085	1042	11	20697	5.417117431512825	1.0	0.8467085158434146	83.85466970636163
INTERPRO	IPR027357:DHR-2 domain	3	0.27548209366391185	0.1028844326569947	ENSMUSG00000032198, ENSMUSG00000035954, ENSMUSG00000052085	1042	11	20697	5.417117431512825	1.0	0.8467085158434146	83.85466970636163
UP_SEQ_FEATURE	domain:DHR-1	3	0.27548209366391185	0.10833674523987578	ENSMUSG00000032198, ENSMUSG00000035954, ENSMUSG00000052085	935	11	18012	5.253864851725814	1.0	0.977268468085432	87.0108218398154
UP_SEQ_FEATURE	domain:DHR-2	3	0.27548209366391185	0.10833674523987578	ENSMUSG00000032198, ENSMUSG00000035954, ENSMUSG00000052085	935	11	18012	5.253864851725814	1.0	0.977268468085432	87.0108218398154
Annotation Cluster 72	Enrichment Score: 0.9703176772018426
Category	Term	Count	%	PValue	Genes	List Total	Pop Hits	Pop Total	Fold Enrichment	Bonferroni	Benjamini	FDR
GOTERM_BP_DIRECT	GO:0017157~regulation of exocytosis	6	0.5509641873278237	0.008098726037451532	ENSMUSG00000020894, ENSMUSG00000003411, ENSMUSG00000073733, ENSMUSG00000022829, ENSMUSG00000019790, ENSMUSG00000061601	936	25	18128	4.648205128205127	0.9999999999998941	0.5540086490951228	13.905914104590678
GOTERM_BP_DIRECT	GO:0006887~exocytosis	11	1.0101010101010102	0.04442581838821899	ENSMUSG00000054423, ENSMUSG00000038453, ENSMUSG00000028860, ENSMUSG00000024519, ENSMUSG00000020437, ENSMUSG00000021280, ENSMUSG00000073733, ENSMUSG00000021281, ENSMUSG00000022829, ENSMUSG00000019790, ENSMUSG00000020900	936	105	18128	2.028978428978429	1.0	0.8403376385620752	56.68809071324947
GOTERM_MF_DIRECT	GO:0019905~syntaxin binding	9	0.8264462809917356	0.061672899735000355	ENSMUSG00000020894, ENSMUSG00000028860, ENSMUSG00000024519, ENSMUSG00000015243, ENSMUSG00000022829, ENSMUSG00000027849, ENSMUSG00000019790, ENSMUSG00000046861, ENSMUSG00000068923	930	80	17488	2.1154838709677417	1.0	0.7352981724194927	63.62455130885466
UP_KEYWORDS	Exocytosis	7	0.642791551882461	0.09423359434764994	ENSMUSG00000054423, ENSMUSG00000038453, ENSMUSG00000028860, ENSMUSG00000024519, ENSMUSG00000073733, ENSMUSG00000022829, ENSMUSG00000019790	1087	66	22768	2.2215159878453345	0.9999999999999998	0.35057571388072484	74.344875554552
INTERPRO	IPR001388:Synaptobrevin	3	0.27548209366391185	0.11949292202996079	ENSMUSG00000020894, ENSMUSG00000022829, ENSMUSG00000019790	1042	12	20697	4.965690978886756	1.0	0.8683315745178841	88.2038790814244
UP_SEQ_FEATURE	domain:v-SNARE coiled-coil homology	3	0.27548209366391185	0.1436661797723819	ENSMUSG00000020894, ENSMUSG00000022829, ENSMUSG00000019790	935	13	18012	4.445577951460304	1.0	0.9879387649895194	93.67507339126497
GOTERM_CC_DIRECT	GO:0030141~secretory granule	9	0.8264462809917356	0.2102145104968745	ENSMUSG00000020894, ENSMUSG00000020660, ENSMUSG00000023951, ENSMUSG00000003411, ENSMUSG00000041798, ENSMUSG00000051343, ENSMUSG00000022829, ENSMUSG00000019790, ENSMUSG00000027350	1004	112	19725	1.5787297239612976	1.0	0.7889224552855592	96.96717365950384
GOTERM_CC_DIRECT	GO:0031201~SNARE complex	4	0.3673094582185491	0.4574634705969497	ENSMUSG00000020894, ENSMUSG00000009394, ENSMUSG00000022829, ENSMUSG00000019790	1004	49	19725	1.6037889259289373	1.0	0.92994723154464	99.98835305942455
GOTERM_BP_DIRECT	GO:0016192~vesicle-mediated transport	12	1.1019283746556474	0.53588647828173	ENSMUSG00000020894, ENSMUSG00000020149, ENSMUSG00000028354, ENSMUSG00000028860, ENSMUSG00000033083, ENSMUSG00000021686, ENSMUSG00000032583, ENSMUSG00000022829, ENSMUSG00000019790, ENSMUSG00000028999, ENSMUSG00000027223, ENSMUSG00000070939	936	212	18128	1.096274794388002	1.0	0.9997954614037278	99.99992730048416
Annotation Cluster 73	Enrichment Score: 0.9667537314640002
Category	Term	Count	%	PValue	Genes	List Total	Pop Hits	Pop Total	Fold Enrichment	Bonferroni	Benjamini	FDR
GOTERM_MF_DIRECT	GO:0001047~core promoter binding	10	0.9182736455463728	0.019017035062652538	ENSMUSG00000028800, ENSMUSG00000027490, ENSMUSG00000068154, ENSMUSG00000026077, ENSMUSG00000055116, ENSMUSG00000021144, ENSMUSG00000037025, ENSMUSG00000008855, ENSMUSG00000002983, ENSMUSG00000036390	930	76	17488	2.4742501414827394	0.9999999980295279	0.4990287898633565	26.289288288803892
INTERPRO	IPR000014:PAS domain	6	0.5509641873278237	0.023451140356610913	ENSMUSG00000021010, ENSMUSG00000026274, ENSMUSG00000038319, ENSMUSG00000035355, ENSMUSG00000026077, ENSMUSG00000055116	1042	33	20697	3.61141162100855	1.0	0.5557137773642942	32.872386812391
INTERPRO	IPR001610:PAC motif	4	0.3673094582185491	0.043515597423514685	ENSMUSG00000038319, ENSMUSG00000035355, ENSMUSG00000026077, ENSMUSG00000055116	1042	16	20697	4.965690978886756	1.0	0.6804277326643756	52.63385250309647
INTERPRO	IPR011598:Myc-type, basic helix-loop-helix (bHLH) domain	11	1.0101010101010102	0.05841387676055351	ENSMUSG00000021010, ENSMUSG00000030543, ENSMUSG00000073043, ENSMUSG00000025128, ENSMUSG00000026077, ENSMUSG00000035158, ENSMUSG00000055116, ENSMUSG00000030256, ENSMUSG00000028717, ENSMUSG00000028946, ENSMUSG00000000282	1042	113	20697	1.9335433900090022	1.0	0.7227232082000794	63.61215443154617
UP_SEQ_FEATURE	domain:Helix-loop-helix motif	11	1.0101010101010102	0.05935307066159395	ENSMUSG00000021010, ENSMUSG00000030543, ENSMUSG00000073043, ENSMUSG00000025128, ENSMUSG00000026077, ENSMUSG00000035158, ENSMUSG00000055116, ENSMUSG00000030256, ENSMUSG00000028717, ENSMUSG00000028946, ENSMUSG00000000282	935	110	18012	1.926417112299465	1.0	0.9534006873838273	66.34903421348314
SMART	SM00086:PAC	4	0.3673094582185491	0.07076433335756657	ENSMUSG00000038319, ENSMUSG00000035355, ENSMUSG00000026077, ENSMUSG00000055116	643	16	10469	4.070373250388803	0.9999999999997236	0.7994093299178631	63.99227526917303
UP_SEQ_FEATURE	domain:PAS 1	4	0.3673094582185491	0.07250518090333974	ENSMUSG00000021010, ENSMUSG00000026274, ENSMUSG00000026077, ENSMUSG00000055116	935	19	18012	4.055614973262032	1.0	0.9585151965784808	73.80920823530238
UP_SEQ_FEATURE	domain:PAS 2	4	0.3673094582185491	0.07250518090333974	ENSMUSG00000021010, ENSMUSG00000026274, ENSMUSG00000026077, ENSMUSG00000055116	935	19	18012	4.055614973262032	1.0	0.9585151965784808	73.80920823530238
GOTERM_MF_DIRECT	GO:0046983~protein dimerization activity	16	1.4692378328741964	0.08152009578708141	ENSMUSG00000021010, ENSMUSG00000030543, ENSMUSG00000027490, ENSMUSG00000025128, ENSMUSG00000035158, ENSMUSG00000055116, ENSMUSG00000074796, ENSMUSG00000032504, ENSMUSG00000028717, ENSMUSG00000000282, ENSMUSG00000030091, ENSMUSG00000073043, ENSMUSG00000009394, ENSMUSG00000026077, ENSMUSG00000030256, ENSMUSG00000028946	930	190	17488	1.5835200905489528	1.0	0.761141498374248	74.09942788304618
GOTERM_MF_DIRECT	GO:0001046~core promoter sequence-specific DNA binding	6	0.5509641873278237	0.08888524121372687	ENSMUSG00000032376, ENSMUSG00000055116, ENSMUSG00000021144, ENSMUSG00000037465, ENSMUSG00000039238, ENSMUSG00000008855	930	45	17488	2.5072401433691756	1.0	0.7809537137050184	77.2091096124378
GOTERM_BP_DIRECT	GO:0048511~rhythmic process	11	1.0101010101010102	0.1250595266373822	ENSMUSG00000003575, ENSMUSG00000028800, ENSMUSG00000025225, ENSMUSG00000026077, ENSMUSG00000000708, ENSMUSG00000055116, ENSMUSG00000021144, ENSMUSG00000037465, ENSMUSG00000030256, ENSMUSG00000030209, ENSMUSG00000002983	936	128	18128	1.6643963675213675	1.0	0.9507730802403717	91.45628570752552
UP_SEQ_FEATURE	domain:PAC	4	0.3673094582185491	0.1255674250545859	ENSMUSG00000021010, ENSMUSG00000038319, ENSMUSG00000026077, ENSMUSG00000055116	935	24	18012	3.2106951871657756	1.0	0.9838532700443335	90.82225725363656
SMART	SM00353:HLH	11	1.0101010101010102	0.13676749639198107	ENSMUSG00000021010, ENSMUSG00000030543, ENSMUSG00000073043, ENSMUSG00000025128, ENSMUSG00000026077, ENSMUSG00000035158, ENSMUSG00000055116, ENSMUSG00000030256, ENSMUSG00000028717, ENSMUSG00000028946, ENSMUSG00000000282	643	110	10469	1.6281493001555207	1.0	0.8550744674841066	87.08583884556448
UP_KEYWORDS	Biological rhythms	10	0.9182736455463728	0.14811959049357082	ENSMUSG00000003575, ENSMUSG00000028800, ENSMUSG00000025225, ENSMUSG00000026077, ENSMUSG00000000708, ENSMUSG00000055116, ENSMUSG00000021144, ENSMUSG00000037465, ENSMUSG00000030256, ENSMUSG00000002983	1087	126	22768	1.662358902469298	1.0	0.4370549764060653	88.95839649044399
SMART	SM00091:PAS	4	0.3673094582185491	0.17960116134873919	ENSMUSG00000021010, ENSMUSG00000026274, ENSMUSG00000026077, ENSMUSG00000055116	643	24	10469	2.713582166925868	1.0	0.8923119387152987	93.64004716092069
UP_SEQ_FEATURE	DNA-binding region:Basic motif	12	1.1019283746556474	0.1869664858605381	ENSMUSG00000021010, ENSMUSG00000030543, ENSMUSG00000073043, ENSMUSG00000040270, ENSMUSG00000025128, ENSMUSG00000026077, ENSMUSG00000035158, ENSMUSG00000055116, ENSMUSG00000030256, ENSMUSG00000028717, ENSMUSG00000028946, ENSMUSG00000000282	935	156	18012	1.4818593171534347	1.0	0.9944060674377267	97.48845161049576
GOTERM_BP_DIRECT	GO:0032922~circadian regulation of gene expression	6	0.5509641873278237	0.2148569863441872	ENSMUSG00000028800, ENSMUSG00000026077, ENSMUSG00000055116, ENSMUSG00000021144, ENSMUSG00000030256, ENSMUSG00000002983	936	62	18128	1.8742762613730355	1.0	0.9860545783465751	98.83671715124986
INTERPRO	IPR013767:PAS fold	3	0.27548209366391185	0.24740159281313312	ENSMUSG00000021010, ENSMUSG00000026077, ENSMUSG00000055116	1042	19	20697	3.136225881402162	1.0	0.965107149316148	99.1551666588019
KEGG_PATHWAY	mmu04710:Circadian rhythm	4	0.3673094582185491	0.2573185060498828	ENSMUSG00000026077, ENSMUSG00000055116, ENSMUSG00000030256, ENSMUSG00000006542	440	31	7720	2.263929618768328	1.0	0.7100172798019604	97.94275035162269
GOTERM_MF_DIRECT	GO:0070888~E-box binding	4	0.3673094582185491	0.2694496660941865	ENSMUSG00000032698, ENSMUSG00000055116, ENSMUSG00000030256, ENSMUSG00000028717	930	34	17488	2.212270714737508	1.0	0.9392788842950102	99.31783424471607
GOTERM_BP_DIRECT	GO:0007623~circadian rhythm	6	0.5509641873278237	0.6989580953344714	ENSMUSG00000028800, ENSMUSG00000031443, ENSMUSG00000026077, ENSMUSG00000055116, ENSMUSG00000037465, ENSMUSG00000030256	936	113	18128	1.0283639664170638	1.0	0.9999929084627043	99.99999997488538
Annotation Cluster 74	Enrichment Score: 0.9660779973310893
Category	Term	Count	%	PValue	Genes	List Total	Pop Hits	Pop Total	Fold Enrichment	Bonferroni	Benjamini	FDR
INTERPRO	IPR013083:Zinc finger, RING/FYVE/PHD-type	40	3.6730945821854912	5.907913438332383E-4	ENSMUSG00000021071, ENSMUSG00000037253, ENSMUSG00000028860, ENSMUSG00000091144, ENSMUSG00000032376, ENSMUSG00000035623, ENSMUSG00000020376, ENSMUSG00000072889, ENSMUSG00000024560, ENSMUSG00000036432, ENSMUSG00000079162, ENSMUSG00000070031, ENSMUSG00000040481, ENSMUSG00000025034, ENSMUSG00000005566, ENSMUSG00000026196, ENSMUSG00000047777, ENSMUSG00000005045, ENSMUSG00000090881, ENSMUSG00000021767,…	1042	446	20697	1.7814138040849348	0.6208316930491501	0.06692495692003697	0.9876698852111065
UP_KEYWORDS	Ubl conjugation pathway	49	4.499540863177227	9.594183274464639E-4	ENSMUSG00000003226, ENSMUSG00000032309, ENSMUSG00000066892, ENSMUSG00000005371, ENSMUSG00000021071, ENSMUSG00000046034, ENSMUSG00000020376, ENSMUSG00000036432, ENSMUSG00000035764, ENSMUSG00000019295, ENSMUSG00000032905, ENSMUSG00000025034, ENSMUSG00000026196, ENSMUSG00000032216, ENSMUSG00000034768, ENSMUSG00000030061, ENSMUSG00000034342, ENSMUSG00000040102, ENSMUSG00000005501, ENSMUSG00000058446,…	1087	629	22768	1.6317017271614382	0.2935311360670182	0.012333177654051952	1.3107182982468268
INTERPRO	IPR001841:Zinc finger, RING-type	25	2.295684113865932	0.010583418550772026	ENSMUSG00000021071, ENSMUSG00000037253, ENSMUSG00000020376, ENSMUSG00000072889, ENSMUSG00000079162, ENSMUSG00000036432, ENSMUSG00000025034, ENSMUSG00000040327, ENSMUSG00000026196, ENSMUSG00000005566, ENSMUSG00000029833, ENSMUSG00000034342, ENSMUSG00000090693, ENSMUSG00000003581, ENSMUSG00000058446, ENSMUSG00000040423, ENSMUSG00000021754, ENSMUSG00000067399, ENSMUSG00000036503, ENSMUSG00000021277,…	1042	287	20697	1.7302059159884167	0.9999999738638558	0.392774840447793	16.364760988825555
UP_KEYWORDS	Ligase	28	2.571166207529844	0.019417666467369296	ENSMUSG00000003226, ENSMUSG00000021071, ENSMUSG00000024587, ENSMUSG00000037253, ENSMUSG00000013629, ENSMUSG00000020376, ENSMUSG00000036432, ENSMUSG00000019295, ENSMUSG00000025034, ENSMUSG00000026196, ENSMUSG00000005566, ENSMUSG00000032216, ENSMUSG00000020532, ENSMUSG00000030061, ENSMUSG00000034342, ENSMUSG00000029833, ENSMUSG00000058446, ENSMUSG00000036503, ENSMUSG00000028107, ENSMUSG00000021277,…	1087	370	22768	1.5850816778139687	0.9991735218331724	0.12107936350276083	23.62596068358298
GOTERM_MF_DIRECT	GO:0016874~ligase activity	28	2.571166207529844	0.05721630028550373	ENSMUSG00000003226, ENSMUSG00000021071, ENSMUSG00000024587, ENSMUSG00000037253, ENSMUSG00000013629, ENSMUSG00000020376, ENSMUSG00000036432, ENSMUSG00000019295, ENSMUSG00000025034, ENSMUSG00000026196, ENSMUSG00000005566, ENSMUSG00000032216, ENSMUSG00000020532, ENSMUSG00000030061, ENSMUSG00000034342, ENSMUSG00000029833, ENSMUSG00000058446, ENSMUSG00000036503, ENSMUSG00000028107, ENSMUSG00000021277,…	930	369	17488	1.4268846344377424	1.0	0.7298399100061239	60.78072979592931
UP_SEQ_FEATURE	zinc finger region:RING-type	16	1.4692378328741964	0.06013962958098321	ENSMUSG00000021071, ENSMUSG00000037253, ENSMUSG00000021754, ENSMUSG00000020376, ENSMUSG00000036503, ENSMUSG00000036432, ENSMUSG00000025034, ENSMUSG00000038175, ENSMUSG00000005566, ENSMUSG00000026196, ENSMUSG00000021277, ENSMUSG00000079259, ENSMUSG00000015127, ENSMUSG00000066415, ENSMUSG00000034342, ENSMUSG00000029833	935	186	18012	1.657132999827497	1.0	0.9500676505689299	66.846394822512
GOTERM_MF_DIRECT	GO:0004842~ubiquitin-protein transferase activity	24	2.203856749311295	0.10515657255501198	ENSMUSG00000040102, ENSMUSG00000021071, ENSMUSG00000058446, ENSMUSG00000005371, ENSMUSG00000040270, ENSMUSG00000021754, ENSMUSG00000022750, ENSMUSG00000020376, ENSMUSG00000036503, ENSMUSG00000036432, ENSMUSG00000054115, ENSMUSG00000025034, ENSMUSG00000038175, ENSMUSG00000005566, ENSMUSG00000026196, ENSMUSG00000021277, ENSMUSG00000032216, ENSMUSG00000034768, ENSMUSG00000079259, ENSMUSG00000015127,…	930	327	17488	1.3801321890105556	1.0	0.8093039243843322	82.88275901313762
INTERPRO	IPR000315:Zinc finger, B-box	7	0.642791551882461	0.15347414543226626	ENSMUSG00000090693, ENSMUSG00000021071, ENSMUSG00000005566, ENSMUSG00000079259, ENSMUSG00000067399, ENSMUSG00000079162, ENSMUSG00000029833	1042	72	20697	1.9311020473448497	1.0	0.9148374299434989	93.90949330581377
INTERPRO	IPR018957:Zinc finger, C3HC4 RING-type	4	0.3673094582185491	0.1645879003295427	ENSMUSG00000090693, ENSMUSG00000021277, ENSMUSG00000067399, ENSMUSG00000079162	1042	28	20697	2.8375377022210033	1.0	0.9248754284753681	95.12186285633642
INTERPRO	IPR017907:Zinc finger, RING-type, conserved site	12	1.1019283746556474	0.20937328873409172	ENSMUSG00000090693, ENSMUSG00000025034, ENSMUSG00000040327, ENSMUSG00000021071, ENSMUSG00000021277, ENSMUSG00000026196, ENSMUSG00000040423, ENSMUSG00000079259, ENSMUSG00000067399, ENSMUSG00000079162, ENSMUSG00000034342, ENSMUSG00000029833	1042	165	20697	1.44456464840342	1.0	0.9542311893463618	98.06651613393103
INTERPRO	IPR001870:B30.2/SPRY domain	7	0.642791551882461	0.23889343655536865	ENSMUSG00000090693, ENSMUSG00000021071, ENSMUSG00000024160, ENSMUSG00000038546, ENSMUSG00000067399, ENSMUSG00000079162, ENSMUSG00000035764	1042	83	20697	1.6751728603473393	1.0	0.9619861645812108	98.97959762909875
INTERPRO	IPR013320:Concanavalin A-like lectin/glucanase, subgroup	14	1.285583103764922	0.27057484810826177	ENSMUSG00000090693, ENSMUSG00000055333, ENSMUSG00000021071, ENSMUSG00000004098, ENSMUSG00000067399, ENSMUSG00000019846, ENSMUSG00000079162, ENSMUSG00000035764, ENSMUSG00000040690, ENSMUSG00000050335, ENSMUSG00000024160, ENSMUSG00000041936, ENSMUSG00000038546, ENSMUSG00000028763	1042	212	20697	1.3116919566870677	1.0	0.9732310050956609	99.50037990712693
GOTERM_BP_DIRECT	GO:0016567~protein ubiquitination	21	1.9283746556473829	0.34931089136348725	ENSMUSG00000028954, ENSMUSG00000066892, ENSMUSG00000005371, ENSMUSG00000023505, ENSMUSG00000040270, ENSMUSG00000022750, ENSMUSG00000001786, ENSMUSG00000038485, ENSMUSG00000036432, ENSMUSG00000019295, ENSMUSG00000035764, ENSMUSG00000001729, ENSMUSG00000040327, ENSMUSG00000038175, ENSMUSG00000026196, ENSMUSG00000021277, ENSMUSG00000032216, ENSMUSG00000038037, ENSMUSG00000034768, ENSMUSG00000024160,…	936	350	18128	1.162051282051282	1.0	0.9978002095862271	99.96338697629515
SMART	SM00184:RING	16	1.4692378328741964	0.4748395588463108	ENSMUSG00000003581, ENSMUSG00000090693, ENSMUSG00000021071, ENSMUSG00000058446, ENSMUSG00000037253, ENSMUSG00000040423, ENSMUSG00000067399, ENSMUSG00000020376, ENSMUSG00000036503, ENSMUSG00000079162, ENSMUSG00000025034, ENSMUSG00000048154, ENSMUSG00000005566, ENSMUSG00000079259, ENSMUSG00000029833, ENSMUSG00000034342	643	235	10469	1.1085271830846102	1.0	0.9773457339522349	99.98720035423787
UP_SEQ_FEATURE	domain:B30.2/SPRY	4	0.3673094582185491	0.596560748532985	ENSMUSG00000021071, ENSMUSG00000024160, ENSMUSG00000038546, ENSMUSG00000035764	935	59	18012	1.3060454998640443	1.0	0.9999963915153838	99.9999903860897
GOTERM_MF_DIRECT	GO:0061630~ubiquitin protein ligase activity	11	1.0101010101010102	0.6172777366358382	ENSMUSG00000058446, ENSMUSG00000038175, ENSMUSG00000021200, ENSMUSG00000032216, ENSMUSG00000079259, ENSMUSG00000066415, ENSMUSG00000036503, ENSMUSG00000054115, ENSMUSG00000036432, ENSMUSG00000034342, ENSMUSG00000029833	930	199	17488	1.0394337277786783	1.0	0.9954420797504826	99.9999763670059
INTERPRO	IPR003877:SPla/RYanodine receptor SPRY	4	0.3673094582185491	0.7507226717635613	ENSMUSG00000021071, ENSMUSG00000024160, ENSMUSG00000038546, ENSMUSG00000035764	1042	77	20697	1.0318318917167286	1.0	0.999990005063939	99.99999999264213
INTERPRO	IPR003879:Butyrophylin-like	3	0.27548209366391185	0.7882862900096342	ENSMUSG00000090693, ENSMUSG00000067399, ENSMUSG00000079162	1042	57	20697	1.045408627134054	1.0	0.9999962308320234	99.99999999952645
SMART	SM00449:SPRY	4	0.3673094582185491	0.8468999485154936	ENSMUSG00000021071, ENSMUSG00000024160, ENSMUSG00000038546, ENSMUSG00000035764	643	75	10469	0.8683462934162778	1.0	0.9997756571136366	99.99999999954606
Annotation Cluster 75	Enrichment Score: 0.9607084101083666
Category	Term	Count	%	PValue	Genes	List Total	Pop Hits	Pop Total	Fold Enrichment	Bonferroni	Benjamini	FDR
GOTERM_MF_DIRECT	GO:0008092~cytoskeletal protein binding	10	0.9182736455463728	0.009557305825794083	ENSMUSG00000021782, ENSMUSG00000020067, ENSMUSG00000038175, ENSMUSG00000021754, ENSMUSG00000034066, ENSMUSG00000028434, ENSMUSG00000020152, ENSMUSG00000090071, ENSMUSG00000027238, ENSMUSG00000021798	930	68	17488	2.765338393421885	0.9999557570202355	0.3414680526824456	14.149391410957113
INTERPRO	IPR018979:FERM, N-terminal	5	0.4591368227731864	0.04443011974303812	ENSMUSG00000038175, ENSMUSG00000052698, ENSMUSG00000034066, ENSMUSG00000028434, ENSMUSG00000027238	1042	27	20697	3.6782896139901897	1.0	0.6769626119959944	53.388789930318794
INTERPRO	IPR000798:Ezrin/radixin/moesin like	4	0.3673094582185491	0.05889542430130077	ENSMUSG00000038175, ENSMUSG00000034066, ENSMUSG00000028434, ENSMUSG00000027238	1042	18	20697	4.4139475367882275	1.0	0.721142931715995	63.92345871513078
UP_SEQ_FEATURE	domain:FERM	6	0.5509641873278237	0.08838013696185892	ENSMUSG00000038175, ENSMUSG00000052698, ENSMUSG00000034066, ENSMUSG00000031805, ENSMUSG00000028434, ENSMUSG00000027238	935	46	18012	2.51271797256452	1.0	0.9660775148834637	80.73849278124543
INTERPRO	IPR019749:Band 4.1 domain	6	0.5509641873278237	0.09219308040905708	ENSMUSG00000038175, ENSMUSG00000052698, ENSMUSG00000034066, ENSMUSG00000031805, ENSMUSG00000028434, ENSMUSG00000027238	1042	48	20697	2.482845489443378	1.0	0.8185368966910934	80.300128987784
INTERPRO	IPR000299:FERM domain	6	0.5509641873278237	0.09219308040905708	ENSMUSG00000038175, ENSMUSG00000052698, ENSMUSG00000034066, ENSMUSG00000031805, ENSMUSG00000028434, ENSMUSG00000027238	1042	48	20697	2.482845489443378	1.0	0.8185368966910934	80.300128987784
INTERPRO	IPR019747:FERM conserved site	4	0.3673094582185491	0.11737884153372101	ENSMUSG00000052698, ENSMUSG00000034066, ENSMUSG00000028434, ENSMUSG00000027238	1042	24	20697	3.3104606525911704	1.0	0.8711285172203922	87.71905335768831
INTERPRO	IPR018980:FERM, C-terminal PH-like domain	4	0.3673094582185491	0.12866142704755912	ENSMUSG00000038175, ENSMUSG00000034066, ENSMUSG00000028434, ENSMUSG00000027238	1042	25	20697	3.178042226487524	1.0	0.8814159934838315	90.10566517877369
GOTERM_CC_DIRECT	GO:0019898~extrinsic component of membrane	8	0.7346189164370982	0.13498916182440227	ENSMUSG00000038175, ENSMUSG00000034066, ENSMUSG00000027849, ENSMUSG00000028434, ENSMUSG00000026643, ENSMUSG00000027238, ENSMUSG00000041895, ENSMUSG00000015950	1004	84	19725	1.8710870802504267	1.0	0.675421978912741	88.3284764793359
INTERPRO	IPR014847:FERM adjacent (FA)	3	0.27548209366391185	0.13670119585870164	ENSMUSG00000034066, ENSMUSG00000028434, ENSMUSG00000027238	1042	13	20697	4.583714749741621	1.0	0.892847088000425	91.53221723533507
SMART	SM00295:B41	6	0.5509641873278237	0.16926719714451047	ENSMUSG00000038175, ENSMUSG00000052698, ENSMUSG00000034066, ENSMUSG00000031805, ENSMUSG00000028434, ENSMUSG00000027238	643	48	10469	2.035186625194401	1.0	0.8833998027211674	92.42969710526093
SMART	SM01195:SM01195	3	0.27548209366391185	0.18765086914791843	ENSMUSG00000034066, ENSMUSG00000028434, ENSMUSG00000027238	643	13	10469	3.75726761574351	1.0	0.8971547555124988	94.45559084665754
SMART	SM01196:SM01196	4	0.3673094582185491	0.19542645434718883	ENSMUSG00000038175, ENSMUSG00000034066, ENSMUSG00000028434, ENSMUSG00000027238	643	25	10469	2.605038880248834	1.0	0.9012805244555613	95.15021169731484
INTERPRO	IPR019748:FERM central domain	5	0.4591368227731864	0.22083919827741344	ENSMUSG00000038175, ENSMUSG00000052698, ENSMUSG00000034066, ENSMUSG00000028434, ENSMUSG00000027238	1042	48	20697	2.0690379078694816	1.0	0.9550502004849223	98.48720199211517
GOTERM_MF_DIRECT	GO:0005200~structural constituent of cytoskeleton	7	0.642791551882461	0.2334809211285252	ENSMUSG00000062825, ENSMUSG00000052698, ENSMUSG00000020932, ENSMUSG00000028434, ENSMUSG00000020152, ENSMUSG00000008475, ENSMUSG00000027238	930	78	17488	1.6875654811138683	1.0	0.9271113031706654	98.53619160819521
INTERPRO	IPR014352:FERM/acyl-CoA-binding protein, 3-helical bundle	5	0.4591368227731864	0.25379081517344926	ENSMUSG00000038175, ENSMUSG00000052698, ENSMUSG00000034066, ENSMUSG00000028434, ENSMUSG00000027238	1042	51	20697	1.947329795641865	1.0	0.9676596667496007	99.2678824156654
Annotation Cluster 76	Enrichment Score: 0.944649211625061
Category	Term	Count	%	PValue	Genes	List Total	Pop Hits	Pop Total	Fold Enrichment	Bonferroni	Benjamini	FDR
INTERPRO	IPR023415:Low-density lipoprotein (LDL) receptor class A, conserved site	6	0.5509641873278237	0.06334113644465075	ENSMUSG00000040249, ENSMUSG00000048058, ENSMUSG00000001802, ENSMUSG00000022181, ENSMUSG00000049313, ENSMUSG00000028763	1042	43	20697	2.7715484533321435	1.0	0.7343797563675825	66.68151870813736
UP_SEQ_FEATURE	domain:LDL-receptor class A 3	4	0.3673094582185491	0.08214245367423025	ENSMUSG00000040249, ENSMUSG00000048058, ENSMUSG00000049313, ENSMUSG00000028763	935	20	18012	3.8528342245989307	1.0	0.9636085975232382	78.25273417813735
INTERPRO	IPR002172:Low-density lipoprotein (LDL) receptor class A repeat	6	0.5509641873278237	0.1053356935086922	ENSMUSG00000040249, ENSMUSG00000048058, ENSMUSG00000001802, ENSMUSG00000022181, ENSMUSG00000049313, ENSMUSG00000028763	1042	50	20697	2.383531669865643	1.0	0.8508270686953998	84.57984685898263
UP_SEQ_FEATURE	domain:LDL-receptor class A 1	4	0.3673094582185491	0.1255674250545859	ENSMUSG00000040249, ENSMUSG00000048058, ENSMUSG00000049313, ENSMUSG00000028763	935	24	18012	3.2106951871657756	1.0	0.9838532700443335	90.82225725363656
UP_SEQ_FEATURE	domain:LDL-receptor class A 2	4	0.3673094582185491	0.13749299521167102	ENSMUSG00000040249, ENSMUSG00000048058, ENSMUSG00000049313, ENSMUSG00000028763	935	25	18012	3.0822673796791444	1.0	0.9864823942724944	92.81241796384295
SMART	SM00192:LDLa	6	0.5509641873278237	0.15908701365775074	ENSMUSG00000040249, ENSMUSG00000048058, ENSMUSG00000001802, ENSMUSG00000022181, ENSMUSG00000049313, ENSMUSG00000028763	643	47	10469	2.078488468283644	1.0	0.8815602672072982	91.03124810253902
UP_SEQ_FEATURE	domain:LDL-receptor class A 4	3	0.27548209366391185	0.1621190858749775	ENSMUSG00000040249, ENSMUSG00000049313, ENSMUSG00000028763	935	14	18012	4.12803666921314	1.0	0.9908362855256486	95.70805200474486
Annotation Cluster 77	Enrichment Score: 0.9367115994234892
Category	Term	Count	%	PValue	Genes	List Total	Pop Hits	Pop Total	Fold Enrichment	Bonferroni	Benjamini	FDR
GOTERM_MF_DIRECT	GO:0005544~calcium-dependent phospholipid binding	7	0.642791551882461	0.03708600864608523	ENSMUSG00000028860, ENSMUSG00000027849, ENSMUSG00000018340, ENSMUSG00000028228, ENSMUSG00000021171, ENSMUSG00000021866, ENSMUSG00000061601	930	47	17488	2.8006405856783347	1.0	0.609130240182969	45.138938459204915
GOTERM_MF_DIRECT	GO:0048306~calcium-dependent protein binding	7	0.642791551882461	0.15938194946970985	ENSMUSG00000020894, ENSMUSG00000009394, ENSMUSG00000027849, ENSMUSG00000018340, ENSMUSG00000028228, ENSMUSG00000032504, ENSMUSG00000021866	930	69	17488	1.9076827177808948	1.0	0.8844234575468828	93.65920061578164
GOTERM_CC_DIRECT	GO:0042470~melanosome	8	0.7346189164370982	0.2619485338101358	ENSMUSG00000025351, ENSMUSG00000020149, ENSMUSG00000028860, ENSMUSG00000022129, ENSMUSG00000018340, ENSMUSG00000021270, ENSMUSG00000032504, ENSMUSG00000021866	1004	102	19725	1.540895242559175	1.0	0.8359699396126814	98.88820483394505
Annotation Cluster 78	Enrichment Score: 0.931320650349957
Category	Term	Count	%	PValue	Genes	List Total	Pop Hits	Pop Total	Fold Enrichment	Bonferroni	Benjamini	FDR
GOTERM_BP_DIRECT	GO:0008152~metabolic process	32	2.938475665748393	0.08685534066421996	ENSMUSG00000022040, ENSMUSG00000032295, ENSMUSG00000003575, ENSMUSG00000021608, ENSMUSG00000033540, ENSMUSG00000020475, ENSMUSG00000013629, ENSMUSG00000035121, ENSMUSG00000031545, ENSMUSG00000029780, ENSMUSG00000053965, ENSMUSG00000025579, ENSMUSG00000024747, ENSMUSG00000090165, ENSMUSG00000033427, ENSMUSG00000022129, ENSMUSG00000020532, ENSMUSG00000026192, ENSMUSG00000037373, ENSMUSG00000032047,…	936	465	18128	1.3328186747541588	1.0	0.9217830299282639	81.2322180123801
UP_KEYWORDS	Multifunctional enzyme	7	0.642791551882461	0.12243540336062832	ENSMUSG00000022040, ENSMUSG00000036875, ENSMUSG00000020532, ENSMUSG00000026192, ENSMUSG00000013629, ENSMUSG00000035121, ENSMUSG00000036086	1087	71	22768	2.065071199968903	1.0	0.3985280213132525	83.39063161300206
GOTERM_MF_DIRECT	GO:0003824~catalytic activity	32	2.938475665748393	0.1511243704099774	ENSMUSG00000032295, ENSMUSG00000022040, ENSMUSG00000020475, ENSMUSG00000013629, ENSMUSG00000035121, ENSMUSG00000064325, ENSMUSG00000055214, ENSMUSG00000026309, ENSMUSG00000021622, ENSMUSG00000025579, ENSMUSG00000053965, ENSMUSG00000053461, ENSMUSG00000033427, ENSMUSG00000009394, ENSMUSG00000020532, ENSMUSG00000026192, ENSMUSG00000021260, ENSMUSG00000032047, ENSMUSG00000056880, ENSMUSG00000031985,…	930	480	17488	1.2536200716845878	1.0	0.8789738919548942	92.5939359757196
Annotation Cluster 79	Enrichment Score: 0.9041456191303402
Category	Term	Count	%	PValue	Genes	List Total	Pop Hits	Pop Total	Fold Enrichment	Bonferroni	Benjamini	FDR
KEGG_PATHWAY	mmu04142:Lysosome	14	1.285583103764922	0.020868743386295786	ENSMUSG00000095463, ENSMUSG00000033540, ENSMUSG00000002204, ENSMUSG00000021686, ENSMUSG00000032359, ENSMUSG00000025579, ENSMUSG00000030560, ENSMUSG00000025351, ENSMUSG00000005142, ENSMUSG00000022066, ENSMUSG00000005043, ENSMUSG00000023830, ENSMUSG00000037260, ENSMUSG00000028581	440	122	7720	2.013412816691505	0.9956653305105748	0.2738983709660189	24.067930551409923
UP_KEYWORDS	Lysosome	17	1.5610651974288337	0.11283786957802223	ENSMUSG00000058446, ENSMUSG00000036273, ENSMUSG00000033540, ENSMUSG00000032359, ENSMUSG00000028189, ENSMUSG00000036503, ENSMUSG00000025579, ENSMUSG00000030560, ENSMUSG00000005142, ENSMUSG00000025351, ENSMUSG00000028646, ENSMUSG00000028300, ENSMUSG00000023830, ENSMUSG00000037260, ENSMUSG00000015837, ENSMUSG00000021306, ENSMUSG00000028581	1087	240	22768	1.4836553204538485	1.0	0.3821877836077452	80.71211371544642
GOTERM_CC_DIRECT	GO:0005765~lysosomal membrane	15	1.3774104683195594	0.26122973655776305	ENSMUSG00000040249, ENSMUSG00000058446, ENSMUSG00000031441, ENSMUSG00000057193, ENSMUSG00000019210, ENSMUSG00000021686, ENSMUSG00000018340, ENSMUSG00000036503, ENSMUSG00000025579, ENSMUSG00000025351, ENSMUSG00000040447, ENSMUSG00000023830, ENSMUSG00000037260, ENSMUSG00000021306, ENSMUSG00000028581	1004	226	19725	1.3039655537143462	1.0	0.8379058604396321	98.87205759497492
GOTERM_CC_DIRECT	GO:0005764~lysosome	19	1.7447199265381086	0.3930463199254361	ENSMUSG00000058446, ENSMUSG00000036273, ENSMUSG00000033540, ENSMUSG00000002204, ENSMUSG00000032359, ENSMUSG00000028189, ENSMUSG00000036503, ENSMUSG00000025579, ENSMUSG00000030560, ENSMUSG00000005142, ENSMUSG00000025351, ENSMUSG00000028646, ENSMUSG00000005043, ENSMUSG00000028300, ENSMUSG00000023830, ENSMUSG00000037260, ENSMUSG00000015837, ENSMUSG00000068923, ENSMUSG00000028581	1004	327	19725	1.141534778317921	1.0	0.9050499906805727	99.93862700785037
Annotation Cluster 80	Enrichment Score: 0.8994035956937454
Category	Term	Count	%	PValue	Genes	List Total	Pop Hits	Pop Total	Fold Enrichment	Bonferroni	Benjamini	FDR
GOTERM_CC_DIRECT	GO:0005643~nuclear pore	8	0.7346189164370982	0.046386193349287785	ENSMUSG00000030091, ENSMUSG00000003226, ENSMUSG00000001440, ENSMUSG00000063895, ENSMUSG00000027782, ENSMUSG00000079614, ENSMUSG00000021952, ENSMUSG00000026491	1004	65	19725	2.418020226785167	0.9999999999997733	0.44139191004699396	50.517202218500536
GOTERM_BP_DIRECT	GO:0006606~protein import into nucleus	7	0.642791551882461	0.11770065310341336	ENSMUSG00000045969, ENSMUSG00000031657, ENSMUSG00000040029, ENSMUSG00000001440, ENSMUSG00000029104, ENSMUSG00000063895, ENSMUSG00000027782	936	65	18128	2.085733070348455	1.0	0.9476175168609974	90.03164897317765
GOTERM_MF_DIRECT	GO:0008139~nuclear localization sequence binding	3	0.27548209366391185	0.3669624328096657	ENSMUSG00000001440, ENSMUSG00000063895, ENSMUSG00000027782	930	24	17488	2.350537634408602	1.0	0.9661363943180833	99.92994698450653
Annotation Cluster 81	Enrichment Score: 0.8940517487791595
Category	Term	Count	%	PValue	Genes	List Total	Pop Hits	Pop Total	Fold Enrichment	Bonferroni	Benjamini	FDR
UP_SEQ_FEATURE	zinc finger region:B box-type 2	5	0.4591368227731864	0.009942594398892016	ENSMUSG00000025034, ENSMUSG00000021071, ENSMUSG00000005566, ENSMUSG00000079259, ENSMUSG00000029833	935	17	18012	5.665932683233721	0.9999999999981929	0.6913730288902844	16.294259351496564
UP_SEQ_FEATURE	zinc finger region:B box-type 1	4	0.3673094582185491	0.03294874315506204	ENSMUSG00000025034, ENSMUSG00000021071, ENSMUSG00000005566, ENSMUSG00000029833	935	14	18012	5.504048892284186	1.0	0.9137325907101426	44.918875651296666
UP_SEQ_FEATURE	zinc finger region:RING-type	16	1.4692378328741964	0.06013962958098321	ENSMUSG00000021071, ENSMUSG00000037253, ENSMUSG00000021754, ENSMUSG00000020376, ENSMUSG00000036503, ENSMUSG00000036432, ENSMUSG00000025034, ENSMUSG00000038175, ENSMUSG00000005566, ENSMUSG00000026196, ENSMUSG00000021277, ENSMUSG00000079259, ENSMUSG00000015127, ENSMUSG00000066415, ENSMUSG00000034342, ENSMUSG00000029833	935	186	18012	1.657132999827497	1.0	0.9500676505689299	66.846394822512
INTERPRO	IPR000315:Zinc finger, B-box	7	0.642791551882461	0.15347414543226626	ENSMUSG00000090693, ENSMUSG00000021071, ENSMUSG00000005566, ENSMUSG00000079259, ENSMUSG00000067399, ENSMUSG00000079162, ENSMUSG00000029833	1042	72	20697	1.9311020473448497	1.0	0.9148374299434989	93.90949330581377
INTERPRO	IPR003649:B-box, C-terminal	3	0.27548209366391185	0.17251703251138806	ENSMUSG00000021071, ENSMUSG00000005566, ENSMUSG00000029833	1042	15	20697	3.972552783109405	1.0	0.9313604647719487	95.84385666473854
INTERPRO	IPR017907:Zinc finger, RING-type, conserved site	12	1.1019283746556474	0.20937328873409172	ENSMUSG00000090693, ENSMUSG00000025034, ENSMUSG00000040327, ENSMUSG00000021071, ENSMUSG00000021277, ENSMUSG00000026196, ENSMUSG00000040423, ENSMUSG00000079259, ENSMUSG00000067399, ENSMUSG00000079162, ENSMUSG00000034342, ENSMUSG00000029833	1042	165	20697	1.44456464840342	1.0	0.9542311893463618	98.06651613393103
SMART	SM00502:BBC	3	0.27548209366391185	0.23367501786791164	ENSMUSG00000021071, ENSMUSG00000005566, ENSMUSG00000029833	643	15	10469	3.2562986003110423	1.0	0.9176461883614495	97.53775228804425
SMART	SM00184:RING	16	1.4692378328741964	0.4748395588463108	ENSMUSG00000003581, ENSMUSG00000090693, ENSMUSG00000021071, ENSMUSG00000058446, ENSMUSG00000037253, ENSMUSG00000040423, ENSMUSG00000067399, ENSMUSG00000020376, ENSMUSG00000036503, ENSMUSG00000079162, ENSMUSG00000025034, ENSMUSG00000048154, ENSMUSG00000005566, ENSMUSG00000079259, ENSMUSG00000029833, ENSMUSG00000034342	643	235	10469	1.1085271830846102	1.0	0.9773457339522349	99.98720035423787
SMART	SM00336:BBOX	4	0.3673094582185491	0.7414592388949156	ENSMUSG00000021071, ENSMUSG00000005566, ENSMUSG00000079259, ENSMUSG00000029833	643	62	10469	1.0504189033261426	1.0	0.9987214861468138	99.99999933327915
Annotation Cluster 82	Enrichment Score: 0.8917035923471968
Category	Term	Count	%	PValue	Genes	List Total	Pop Hits	Pop Total	Fold Enrichment	Bonferroni	Benjamini	FDR
GOTERM_CC_DIRECT	GO:0005794~Golgi apparatus	77	7.07070707070707	0.023512742918478862	ENSMUSG00000060227, ENSMUSG00000036273, ENSMUSG00000025854, ENSMUSG00000025240, ENSMUSG00000021556, ENSMUSG00000028700, ENSMUSG00000039637, ENSMUSG00000028059, ENSMUSG00000050796, ENSMUSG00000032216, ENSMUSG00000036620, ENSMUSG00000041263, ENSMUSG00000043388, ENSMUSG00000026579, ENSMUSG00000052253, ENSMUSG00000026156, ENSMUSG00000032482, ENSMUSG00000034040, ENSMUSG00000028945, ENSMUSG00000028680,…	1004	1192	19725	1.269105624481938	0.9999995369651514	0.34079949157489	29.703202648787542
UP_KEYWORDS	Golgi apparatus	44	4.040404040404041	0.12587474258185716	ENSMUSG00000052632, ENSMUSG00000036273, ENSMUSG00000021608, ENSMUSG00000020149, ENSMUSG00000038260, ENSMUSG00000009075, ENSMUSG00000025854, ENSMUSG00000039960, ENSMUSG00000021686, ENSMUSG00000047921, ENSMUSG00000021556, ENSMUSG00000028700, ENSMUSG00000041895, ENSMUSG00000028059, ENSMUSG00000039637, ENSMUSG00000022108, ENSMUSG00000022066, ENSMUSG00000036620, ENSMUSG00000050796, ENSMUSG00000041263,…	1087	752	22768	1.2255475738417272	1.0	0.3978786259082755	84.26337822698804
GOTERM_CC_DIRECT	GO:0000139~Golgi membrane	19	1.7447199265381086	0.713916356402199	ENSMUSG00000020149, ENSMUSG00000021608, ENSMUSG00000051343, ENSMUSG00000039960, ENSMUSG00000024091, ENSMUSG00000028700, ENSMUSG00000043857, ENSMUSG00000039637, ENSMUSG00000035901, ENSMUSG00000034171, ENSMUSG00000050796, ENSMUSG00000049721, ENSMUSG00000036620, ENSMUSG00000034926, ENSMUSG00000043388, ENSMUSG00000026156, ENSMUSG00000027739, ENSMUSG00000034040, ENSMUSG00000028945	1004	394	19725	0.947415920076041	1.0	0.9893197548534037	99.99999911025161
Annotation Cluster 83	Enrichment Score: 0.8856820486775064
Category	Term	Count	%	PValue	Genes	List Total	Pop Hits	Pop Total	Fold Enrichment	Bonferroni	Benjamini	FDR
INTERPRO	IPR006020:Phosphotyrosine interaction domain	6	0.5509641873278237	0.053459299331046206	ENSMUSG00000033083, ENSMUSG00000029101, ENSMUSG00000026721, ENSMUSG00000027223, ENSMUSG00000078235, ENSMUSG00000058589	1042	41	20697	2.9067459388605403	1.0	0.7141259582613365	60.259048369830204
SMART	SM00462:PTB	6	0.5509641873278237	0.09578980477108176	ENSMUSG00000033083, ENSMUSG00000029101, ENSMUSG00000026721, ENSMUSG00000027223, ENSMUSG00000078235, ENSMUSG00000058589	643	40	10469	2.4422239502332816	1.0	0.8352502741800643	75.37452138506065
UP_SEQ_FEATURE	domain:PID	3	0.27548209366391185	0.43014145864689274	ENSMUSG00000026721, ENSMUSG00000027223, ENSMUSG00000058589	935	28	18012	2.06401833460657	1.0	0.9998771478778105	99.99550547224774
Annotation Cluster 84	Enrichment Score: 0.8835672290744337
Category	Term	Count	%	PValue	Genes	List Total	Pop Hits	Pop Total	Fold Enrichment	Bonferroni	Benjamini	FDR
INTERPRO	IPR013806:Kringle-like fold	5	0.4591368227731864	0.034639881123985986	ENSMUSG00000040680, ENSMUSG00000021492, ENSMUSG00000023830, ENSMUSG00000059481, ENSMUSG00000031740	1042	25	20697	3.9725527831094047	1.0	0.631180150439715	44.68484851367788
UP_KEYWORDS	Kringle	3	0.27548209366391185	0.1586029346081155	ENSMUSG00000040680, ENSMUSG00000021492, ENSMUSG00000059481	1087	15	22768	4.189144434222631	1.0	0.45498148409005323	90.68645958146642
INTERPRO	IPR018056:Kringle, conserved site	3	0.27548209366391185	0.17251703251138806	ENSMUSG00000040680, ENSMUSG00000021492, ENSMUSG00000059481	1042	15	20697	3.972552783109405	1.0	0.9313604647719487	95.84385666473854
INTERPRO	IPR000001:Kringle	3	0.27548209366391185	0.17251703251138806	ENSMUSG00000040680, ENSMUSG00000021492, ENSMUSG00000059481	1042	15	20697	3.972552783109405	1.0	0.9313604647719487	95.84385666473854
SMART	SM00130:KR	3	0.27548209366391185	0.23367501786791164	ENSMUSG00000040680, ENSMUSG00000021492, ENSMUSG00000059481	643	15	10469	3.2562986003110423	1.0	0.9176461883614495	97.53775228804425
Annotation Cluster 85	Enrichment Score: 0.8636710412644473
Category	Term	Count	%	PValue	Genes	List Total	Pop Hits	Pop Total	Fold Enrichment	Bonferroni	Benjamini	FDR
INTERPRO	IPR020846:Major facilitator superfamily domain	12	1.1019283746556474	0.11829546906242948	ENSMUSG00000001082, ENSMUSG00000023828, ENSMUSG00000038178, ENSMUSG00000050822, ENSMUSG00000032122, ENSMUSG00000015243, ENSMUSG00000040447, ENSMUSG00000033965, ENSMUSG00000029490, ENSMUSG00000040966, ENSMUSG00000038267, ENSMUSG00000089911	1042	146	20697	1.6325559382641393	1.0	0.8706890601748805	87.93152198083632
INTERPRO	IPR011701:Major facilitator superfamily	7	0.642791551882461	0.12004121835890912	ENSMUSG00000001082, ENSMUSG00000038178, ENSMUSG00000032122, ENSMUSG00000040447, ENSMUSG00000033965, ENSMUSG00000029490, ENSMUSG00000089911	1042	67	20697	2.075214140430286	1.0	0.8670526622267114	88.32664845959411
GOTERM_BP_DIRECT	GO:0055085~transmembrane transport	24	2.203856749311295	0.18058778487977162	ENSMUSG00000023828, ENSMUSG00000001082, ENSMUSG00000027202, ENSMUSG00000050822, ENSMUSG00000043029, ENSMUSG00000032122, ENSMUSG00000038260, ENSMUSG00000038319, ENSMUSG00000028051, ENSMUSG00000033965, ENSMUSG00000029490, ENSMUSG00000030102, ENSMUSG00000022843, ENSMUSG00000038267, ENSMUSG00000089911, ENSMUSG00000032338, ENSMUSG00000002984, ENSMUSG00000017740, ENSMUSG00000038178, ENSMUSG00000041797,…	936	363	18128	1.2804972804972803	1.0	0.9774363671603467	97.44544620338552
Annotation Cluster 86	Enrichment Score: 0.8537262257466066
Category	Term	Count	%	PValue	Genes	List Total	Pop Hits	Pop Total	Fold Enrichment	Bonferroni	Benjamini	FDR
KEGG_PATHWAY	mmu04913:Ovarian steroidogenesis	11	1.0101010101010102	0.001234677734384358	ENSMUSG00000015224, ENSMUSG00000022376, ENSMUSG00000081225, ENSMUSG00000052520, ENSMUSG00000082932, ENSMUSG00000005469, ENSMUSG00000028571, ENSMUSG00000066097, ENSMUSG00000032323, ENSMUSG00000021536, ENSMUSG00000052914	440	57	7720	3.385964912280702	0.27293810596149537	0.10079828232114396	1.599969165432702
KEGG_PATHWAY	mmu04922:Glucagon signaling pathway	14	1.285583103764922	0.004168951872451443	ENSMUSG00000020475, ENSMUSG00000027936, ENSMUSG00000030102, ENSMUSG00000005469, ENSMUSG00000021536, ENSMUSG00000024617, ENSMUSG00000001729, ENSMUSG00000041798, ENSMUSG00000020532, ENSMUSG00000033059, ENSMUSG00000030671, ENSMUSG00000006542, ENSMUSG00000057897, ENSMUSG00000051177	440	100	7720	2.456363636363636	0.6596694318859142	0.14270812367123764	5.308008554016985
KEGG_PATHWAY	mmu04911:Insulin secretion	12	1.1019283746556474	0.00913110490810496	ENSMUSG00000020894, ENSMUSG00000041798, ENSMUSG00000022376, ENSMUSG00000038260, ENSMUSG00000054477, ENSMUSG00000054934, ENSMUSG00000005469, ENSMUSG00000051177, ENSMUSG00000021536, ENSMUSG00000024617, ENSMUSG00000061601, ENSMUSG00000057897	440	86	7720	2.4482029598308666	0.9062052725240222	0.2107440900254821	11.28640719438232
KEGG_PATHWAY	mmu04720:Long-term potentiation	10	0.9182736455463728	0.011808327477703665	ENSMUSG00000023809, ENSMUSG00000022376, ENSMUSG00000022469, ENSMUSG00000030102, ENSMUSG00000005469, ENSMUSG00000049583, ENSMUSG00000030209, ENSMUSG00000051177, ENSMUSG00000024617, ENSMUSG00000057897	440	66	7720	2.6584022038567494	0.9533311647508027	0.243162833520446	14.365237750405669
KEGG_PATHWAY	mmu04750:Inflammatory mediator regulation of TRP channels	15	1.3774104683195594	0.012001301198643429	ENSMUSG00000015224, ENSMUSG00000043029, ENSMUSG00000022376, ENSMUSG00000081225, ENSMUSG00000052520, ENSMUSG00000030102, ENSMUSG00000082932, ENSMUSG00000005469, ENSMUSG00000028571, ENSMUSG00000066097, ENSMUSG00000051177, ENSMUSG00000024617, ENSMUSG00000021536, ENSMUSG00000057897, ENSMUSG00000052914	440	126	7720	2.0887445887445883	0.9556244104373302	0.22863130193217363	14.58330144839004
KEGG_PATHWAY	mmu04724:Glutamatergic synapse	14	1.285583103764922	0.013269503592386609	ENSMUSG00000025892, ENSMUSG00000030102, ENSMUSG00000008932, ENSMUSG00000005469, ENSMUSG00000026103, ENSMUSG00000038738, ENSMUSG00000030209, ENSMUSG00000021536, ENSMUSG00000020828, ENSMUSG00000056073, ENSMUSG00000022376, ENSMUSG00000003378, ENSMUSG00000049583, ENSMUSG00000051177	440	115	7720	2.1359683794466404	0.9681414399232494	0.2182145531903077	16.003683265949142
KEGG_PATHWAY	mmu05414:Dilated cardiomyopathy	11	1.0101010101010102	0.018720581477387664	ENSMUSG00000062825, ENSMUSG00000026768, ENSMUSG00000059741, ENSMUSG00000027940, ENSMUSG00000022376, ENSMUSG00000020758, ENSMUSG00000069806, ENSMUSG00000025348, ENSMUSG00000057914, ENSMUSG00000005469, ENSMUSG00000021536	440	83	7720	2.3253012048192776	0.992370184815051	0.2626781125721437	21.86403776805893
KEGG_PATHWAY	mmu04713:Circadian entrainment	11	1.0101010101010102	0.05110488904638015	ENSMUSG00000020866, ENSMUSG00000022376, ENSMUSG00000025892, ENSMUSG00000030102, ENSMUSG00000005469, ENSMUSG00000021933, ENSMUSG00000030209, ENSMUSG00000051177, ENSMUSG00000021536, ENSMUSG00000024617, ENSMUSG00000057897	440	98	7720	1.9693877551020411	0.9999986747496663	0.43102164313381597	49.58305886321296
KEGG_PATHWAY	mmu04925:Aldosterone synthesis and secretion	10	0.9182736455463728	0.0546330034996007	ENSMUSG00000020866, ENSMUSG00000022376, ENSMUSG00000030102, ENSMUSG00000005469, ENSMUSG00000049265, ENSMUSG00000032323, ENSMUSG00000051177, ENSMUSG00000021536, ENSMUSG00000024617, ENSMUSG00000057897	440	86	7720	2.0401691331923892	0.9999994931112396	0.43998906608442245	51.97626188290931
KEGG_PATHWAY	mmu04912:GnRH signaling pathway	10	0.9182736455463728	0.06155526336611607	ENSMUSG00000020828, ENSMUSG00000022376, ENSMUSG00000021754, ENSMUSG00000030102, ENSMUSG00000005469, ENSMUSG00000051177, ENSMUSG00000021536, ENSMUSG00000024617, ENSMUSG00000031740, ENSMUSG00000057897	440	88	7720	1.993801652892562	0.9999999238893659	0.44311450642544414	56.36983403986856
KEGG_PATHWAY	mmu04611:Platelet activation	13	1.1937557392102847	0.0687028847551954	ENSMUSG00000062825, ENSMUSG00000004098, ENSMUSG00000030102, ENSMUSG00000005469, ENSMUSG00000050675, ENSMUSG00000021536, ENSMUSG00000001729, ENSMUSG00000052698, ENSMUSG00000022376, ENSMUSG00000021933, ENSMUSG00000029053, ENSMUSG00000028001, ENSMUSG00000051177	440	131	7720	1.7411519777931992	0.9999999894130591	0.44698802990105524	60.514521970561155
INTERPRO	IPR018297:Adenylyl cyclase class-3/4/guanylyl cyclase, conserved site	4	0.3673094582185491	0.07645857145211951	ENSMUSG00000022376, ENSMUSG00000020890, ENSMUSG00000021933, ENSMUSG00000021536	1042	20	20697	3.9725527831094047	1.0	0.7730971078293443	73.70886751515644
KEGG_PATHWAY	mmu05410:Hypertrophic cardiomyopathy (HCM)	9	0.8264462809917356	0.07887480178472164	ENSMUSG00000062825, ENSMUSG00000026768, ENSMUSG00000059741, ENSMUSG00000027940, ENSMUSG00000020758, ENSMUSG00000069806, ENSMUSG00000025348, ENSMUSG00000057914, ENSMUSG00000006542	440	79	7720	1.998849252013809	0.9999999993773915	0.4843925066822974	65.78875899550466
INTERPRO	IPR001054:Adenylyl cyclase class-3/4/guanylyl cyclase	4	0.3673094582185491	0.08600271331491749	ENSMUSG00000022376, ENSMUSG00000020890, ENSMUSG00000021933, ENSMUSG00000021536	1042	21	20697	3.783383602961338	1.0	0.8059581254672268	77.91817003868702
KEGG_PATHWAY	mmu04024:cAMP signaling pathway	17	1.5610651974288337	0.0946382640262288	ENSMUSG00000025892, ENSMUSG00000005469, ENSMUSG00000064325, ENSMUSG00000024451, ENSMUSG00000032338, ENSMUSG00000055723, ENSMUSG00000030209, ENSMUSG00000021536, ENSMUSG00000024617, ENSMUSG00000001729, ENSMUSG00000020828, ENSMUSG00000022376, ENSMUSG00000030406, ENSMUSG00000033721, ENSMUSG00000022469, ENSMUSG00000030671, ENSMUSG00000057897	440	197	7720	1.51407475772958	0.9999999999927538	0.5403496388318323	72.69140945170224
KEGG_PATHWAY	mmu04923:Regulation of lipolysis in adipocytes	7	0.642791551882461	0.10332732137019099	ENSMUSG00000001729, ENSMUSG00000055980, ENSMUSG00000022376, ENSMUSG00000030546, ENSMUSG00000005469, ENSMUSG00000030671, ENSMUSG00000021536	440	57	7720	2.1547049441786283	0.999999999999398	0.5325687714464715	75.92196583669782
KEGG_PATHWAY	mmu04971:Gastric acid secretion	8	0.7346189164370982	0.11358653988458195	ENSMUSG00000022376, ENSMUSG00000028962, ENSMUSG00000030102, ENSMUSG00000005469, ENSMUSG00000051177, ENSMUSG00000021536, ENSMUSG00000024617, ENSMUSG00000057897	440	72	7720	1.9494949494949496	0.9999999999999691	0.540532913096034	79.28066372987189
KEGG_PATHWAY	mmu04914:Progesterone-mediated oocyte maturation	9	0.8264462809917356	0.12050319101459722	ENSMUSG00000001729, ENSMUSG00000023809, ENSMUSG00000022376, ENSMUSG00000021270, ENSMUSG00000039782, ENSMUSG00000005469, ENSMUSG00000030671, ENSMUSG00000032477, ENSMUSG00000021536	440	87	7720	1.8150470219435735	0.9999999999999959	0.5455992125287905	81.29487207107374
KEGG_PATHWAY	mmu04726:Serotonergic synapse	12	1.1019283746556474	0.13007649813223005	ENSMUSG00000015224, ENSMUSG00000081225, ENSMUSG00000054477, ENSMUSG00000052520, ENSMUSG00000022469, ENSMUSG00000082932, ENSMUSG00000030102, ENSMUSG00000005469, ENSMUSG00000028571, ENSMUSG00000066097, ENSMUSG00000051177, ENSMUSG00000052914	440	132	7720	1.5950413223140496	0.9999999999999998	0.5501944948832053	83.78540540068458
SMART	SM00044:CYCc	4	0.3673094582185491	0.1345705378259409	ENSMUSG00000022376, ENSMUSG00000020890, ENSMUSG00000021933, ENSMUSG00000021536	643	21	10469	3.1012367622009926	1.0	0.8596486600219944	86.62082065531035
KEGG_PATHWAY	mmu04970:Salivary secretion	8	0.7346189164370982	0.14676731708612673	ENSMUSG00000020894, ENSMUSG00000022376, ENSMUSG00000028962, ENSMUSG00000030102, ENSMUSG00000005469, ENSMUSG00000021933, ENSMUSG00000051177, ENSMUSG00000021536	440	77	7720	1.8229043683589137	1.0	0.5739233648971029	87.40888695374309
KEGG_PATHWAY	mmu04915:Estrogen signaling pathway	9	0.8264462809917356	0.19302146566099085	ENSMUSG00000001729, ENSMUSG00000022376, ENSMUSG00000030357, ENSMUSG00000021270, ENSMUSG00000030102, ENSMUSG00000005469, ENSMUSG00000051177, ENSMUSG00000021536, ENSMUSG00000031740	440	98	7720	1.6113172541743972	1.0	0.6343226781638166	93.91789878690385
KEGG_PATHWAY	mmu04924:Renin secretion	7	0.642791551882461	0.2154350587526982	ENSMUSG00000030102, ENSMUSG00000005469, ENSMUSG00000030671, ENSMUSG00000021933, ENSMUSG00000031980, ENSMUSG00000004347, ENSMUSG00000051177	440	71	7720	1.729833546734955	1.0	0.6730056280711263	95.78937235944825
KEGG_PATHWAY	mmu04540:Gap junction	8	0.7346189164370982	0.2162778891305509	ENSMUSG00000022376, ENSMUSG00000030102, ENSMUSG00000005469, ENSMUSG00000029231, ENSMUSG00000049583, ENSMUSG00000021933, ENSMUSG00000051177, ENSMUSG00000021536	440	86	7720	1.632135306553911	1.0	0.6681481523546686	95.84804496707416
KEGG_PATHWAY	mmu04261:Adrenergic signaling in cardiomyocytes	12	1.1019283746556474	0.23336648086211365	ENSMUSG00000001729, ENSMUSG00000059741, ENSMUSG00000027940, ENSMUSG00000022376, ENSMUSG00000069806, ENSMUSG00000022469, ENSMUSG00000057914, ENSMUSG00000005469, ENSMUSG00000051177, ENSMUSG00000021536, ENSMUSG00000024617, ENSMUSG00000057897	440	150	7720	1.4036363636363636	1.0	0.6810463648351704	96.88644047087061
KEGG_PATHWAY	mmu04921:Oxytocin signaling pathway	12	1.1019283746556474	0.28724459234771976	ENSMUSG00000062825, ENSMUSG00000022376, ENSMUSG00000069806, ENSMUSG00000057914, ENSMUSG00000030102, ENSMUSG00000005469, ENSMUSG00000021933, ENSMUSG00000006542, ENSMUSG00000051177, ENSMUSG00000021536, ENSMUSG00000024617, ENSMUSG00000057897	440	158	7720	1.332566168009206	1.0	0.7446320000030069	98.79748124338764
KEGG_PATHWAY	mmu05031:Amphetamine addiction	6	0.5509641873278237	0.33272255773076514	ENSMUSG00000021609, ENSMUSG00000025892, ENSMUSG00000005469, ENSMUSG00000030209, ENSMUSG00000024617, ENSMUSG00000057897	440	67	7720	1.5712347354138398	1.0	0.7796774874064082	99.49153051326053
KEGG_PATHWAY	mmu04728:Dopaminergic synapse	10	0.9182736455463728	0.3524136273663681	ENSMUSG00000021609, ENSMUSG00000001729, ENSMUSG00000055116, ENSMUSG00000025892, ENSMUSG00000030102, ENSMUSG00000005469, ENSMUSG00000030209, ENSMUSG00000051177, ENSMUSG00000024617, ENSMUSG00000057897	440	134	7720	1.3093622795115332	1.0	0.789226133435673	99.65610042502128
KEGG_PATHWAY	mmu04723:Retrograde endocannabinoid signaling	8	0.7346189164370982	0.3698094291005022	ENSMUSG00000034171, ENSMUSG00000022376, ENSMUSG00000025892, ENSMUSG00000030102, ENSMUSG00000005469, ENSMUSG00000049583, ENSMUSG00000051177, ENSMUSG00000021536	440	103	7720	1.3627537511032657	1.0	0.8000775836952232	99.75898611411684
KEGG_PATHWAY	mmu04022:cGMP-PKG signaling pathway	12	1.1019283746556474	0.3809257329237023	ENSMUSG00000001729, ENSMUSG00000055980, ENSMUSG00000022376, ENSMUSG00000054934, ENSMUSG00000030102, ENSMUSG00000030671, ENSMUSG00000021868, ENSMUSG00000021933, ENSMUSG00000051177, ENSMUSG00000053965, ENSMUSG00000021536, ENSMUSG00000005611	440	171	7720	1.2312599681020733	1.0	0.7994590870198746	99.80895504326364
KEGG_PATHWAY	mmu04114:Oocyte meiosis	8	0.7346189164370982	0.4360125199208703	ENSMUSG00000023809, ENSMUSG00000022376, ENSMUSG00000039782, ENSMUSG00000030102, ENSMUSG00000005469, ENSMUSG00000021536, ENSMUSG00000024617, ENSMUSG00000057897	440	110	7720	1.2760330578512395	1.0	0.8350285472299057	99.94340944495153
KEGG_PATHWAY	mmu04020:Calcium signaling pathway	12	1.1019283746556474	0.44753458407427427	ENSMUSG00000020866, ENSMUSG00000022376, ENSMUSG00000030102, ENSMUSG00000005469, ENSMUSG00000029231, ENSMUSG00000021868, ENSMUSG00000049583, ENSMUSG00000004347, ENSMUSG00000051177, ENSMUSG00000021536, ENSMUSG00000024617, ENSMUSG00000057897	440	180	7720	1.1696969696969697	1.0	0.8418852197199597	99.95677735857981
KEGG_PATHWAY	mmu04725:Cholinergic synapse	8	0.7346189164370982	0.4641574986582292	ENSMUSG00000001729, ENSMUSG00000022376, ENSMUSG00000030102, ENSMUSG00000005469, ENSMUSG00000051177, ENSMUSG00000021536, ENSMUSG00000024617, ENSMUSG00000057897	440	113	7720	1.242156074014481	1.0	0.8461450503196803	99.97099357865005
KEGG_PATHWAY	mmu04918:Thyroid hormone synthesis	5	0.4591368227731864	0.5692244477502373	ENSMUSG00000022376, ENSMUSG00000030102, ENSMUSG00000005469, ENSMUSG00000051177, ENSMUSG00000021536	440	70	7720	1.2532467532467533	1.0	0.8861409113026761	99.99832107449362
KEGG_PATHWAY	mmu04976:Bile secretion	5	0.4591368227731864	0.5806038876532511	ENSMUSG00000022376, ENSMUSG00000028962, ENSMUSG00000054477, ENSMUSG00000005469, ENSMUSG00000021536	440	71	7720	1.235595390524968	1.0	0.8913547247413981	99.99881629943022
KEGG_PATHWAY	mmu04270:Vascular smooth muscle contraction	8	0.7346189164370982	0.589402953857252	ENSMUSG00000022376, ENSMUSG00000054934, ENSMUSG00000030102, ENSMUSG00000005469, ENSMUSG00000021933, ENSMUSG00000051177, ENSMUSG00000021536, ENSMUSG00000005611	440	127	7720	1.105225483178239	1.0	0.8901060299906831	99.9991025279582
KEGG_PATHWAY	mmu05030:Cocaine addiction	3	0.27548209366391185	0.7764702156414207	ENSMUSG00000021609, ENSMUSG00000005469, ENSMUSG00000030209	440	49	7720	1.0742115027829313	1.0	0.9611567640253698	99.99999967983986
KEGG_PATHWAY	mmu05032:Morphine addiction	5	0.4591368227731864	0.7831627852665349	ENSMUSG00000022376, ENSMUSG00000005469, ENSMUSG00000030671, ENSMUSG00000004347, ENSMUSG00000021536	440	93	7720	0.9433040078201368	1.0	0.9626158325485719	99.99999978471367
KEGG_PATHWAY	mmu04972:Pancreatic secretion	5	0.4591368227731864	0.8284497674234527	ENSMUSG00000022376, ENSMUSG00000028962, ENSMUSG00000030102, ENSMUSG00000051177, ENSMUSG00000021536	440	100	7720	0.8772727272727273	1.0	0.9737104188882919	99.99999998989036
KEGG_PATHWAY	mmu04730:Long-term depression	3	0.27548209366391185	0.8694916213320623	ENSMUSG00000030102, ENSMUSG00000021933, ENSMUSG00000051177	440	61	7720	0.8628912071535021	1.0	0.9813157769349705	99.9999999997153
KEGG_PATHWAY	mmu04062:Chemokine signaling pathway	9	0.8264462809917356	0.876489934745308	ENSMUSG00000001729, ENSMUSG00000022376, ENSMUSG00000031805, ENSMUSG00000033721, ENSMUSG00000005469, ENSMUSG00000029053, ENSMUSG00000051177, ENSMUSG00000015950, ENSMUSG00000021536	440	196	7720	0.8056586270871986	1.0	0.9821684905130396	99.99999999986136
KEGG_PATHWAY	mmu04727:GABAergic synapse	4	0.3673094582185491	0.8796318843656316	ENSMUSG00000022376, ENSMUSG00000005469, ENSMUSG00000026103, ENSMUSG00000021536	440	87	7720	0.8066875653082549	1.0	0.9825113922187048	99.99999999990096
KEGG_PATHWAY	mmu05010:Alzheimer's disease	7	0.642791551882461	0.9426645159705797	ENSMUSG00000040249, ENSMUSG00000037152, ENSMUSG00000054693, ENSMUSG00000000171, ENSMUSG00000030102, ENSMUSG00000030209, ENSMUSG00000051177	440	177	7720	0.6938880328710837	1.0	0.9926803824274936	99.99999999999999
Annotation Cluster 87	Enrichment Score: 0.849130355687934
Category	Term	Count	%	PValue	Genes	List Total	Pop Hits	Pop Total	Fold Enrichment	Bonferroni	Benjamini	FDR
UP_KEYWORDS	Hydrolase	105	9.641873278236915	0.0018358863268103133	ENSMUSG00000031443, ENSMUSG00000031441, ENSMUSG00000020475, ENSMUSG00000053289, ENSMUSG00000013629, ENSMUSG00000026395, ENSMUSG00000029780, ENSMUSG00000024052, ENSMUSG00000022066, ENSMUSG00000026192, ENSMUSG00000048040, ENSMUSG00000033825, ENSMUSG00000095463, ENSMUSG00000025314, ENSMUSG00000031792, ENSMUSG00000020087, ENSMUSG00000032267, ENSMUSG00000034171, ENSMUSG00000021500, ENSMUSG00000041763,…	1087	1642	22768	1.3394036711125952	0.4858301674733527	0.020572979933355717	2.4941718418243997
UP_KEYWORDS	Zymogen	19	1.7447199265381086	0.013737335066780439	ENSMUSG00000029061, ENSMUSG00000031994, ENSMUSG00000033825, ENSMUSG00000031443, ENSMUSG00000021492, ENSMUSG00000023452, ENSMUSG00000002204, ENSMUSG00000031897, ENSMUSG00000032359, ENSMUSG00000047497, ENSMUSG00000040471, ENSMUSG00000030713, ENSMUSG00000031740, ENSMUSG00000030560, ENSMUSG00000054693, ENSMUSG00000026579, ENSMUSG00000024173, ENSMUSG00000059481, ENSMUSG00000000901	1087	213	22768	1.8683977523528166	0.9933116540329824	0.09714345728633211	17.315085195465553
GOTERM_MF_DIRECT	GO:0016787~hydrolase activity	98	8.999081726354454	0.03920180375686935	ENSMUSG00000031443, ENSMUSG00000031441, ENSMUSG00000020475, ENSMUSG00000053289, ENSMUSG00000013629, ENSMUSG00000026395, ENSMUSG00000029780, ENSMUSG00000024052, ENSMUSG00000026192, ENSMUSG00000033825, ENSMUSG00000025314, ENSMUSG00000095463, ENSMUSG00000031792, ENSMUSG00000020087, ENSMUSG00000032267, ENSMUSG00000021500, ENSMUSG00000034171, ENSMUSG00000041763, ENSMUSG00000021583, ENSMUSG00000017830,…	930	1533	17488	1.2021014386016595	1.0	0.6128235119578651	47.02296726703331
UP_KEYWORDS	Protease	34	3.1221303948576673	0.08394232671074875	ENSMUSG00000020840, ENSMUSG00000031994, ENSMUSG00000031443, ENSMUSG00000032376, ENSMUSG00000002204, ENSMUSG00000031897, ENSMUSG00000028514, ENSMUSG00000046034, ENSMUSG00000031740, ENSMUSG00000030713, ENSMUSG00000030560, ENSMUSG00000024173, ENSMUSG00000048040, ENSMUSG00000000901, ENSMUSG00000029061, ENSMUSG00000033825, ENSMUSG00000054408, ENSMUSG00000005501, ENSMUSG00000021492, ENSMUSG00000038250,…	1087	538	22768	1.3237073491038056	0.9999999999999836	0.33085576096808134	70.03481161490221
GOTERM_MF_DIRECT	GO:0008233~peptidase activity	34	3.1221303948576673	0.14661213869969408	ENSMUSG00000020840, ENSMUSG00000031994, ENSMUSG00000031443, ENSMUSG00000032376, ENSMUSG00000002204, ENSMUSG00000031897, ENSMUSG00000028514, ENSMUSG00000046034, ENSMUSG00000031740, ENSMUSG00000030713, ENSMUSG00000030560, ENSMUSG00000024173, ENSMUSG00000048040, ENSMUSG00000000901, ENSMUSG00000029061, ENSMUSG00000033825, ENSMUSG00000054408, ENSMUSG00000005501, ENSMUSG00000021492, ENSMUSG00000038250,…	930	512	17488	1.24872311827957	1.0	0.8802096416669161	91.94316874771434
GOTERM_BP_DIRECT	GO:0006508~proteolysis	35	3.213957759412305	0.2370263896866322	ENSMUSG00000020840, ENSMUSG00000031994, ENSMUSG00000031443, ENSMUSG00000032376, ENSMUSG00000002204, ENSMUSG00000031897, ENSMUSG00000028514, ENSMUSG00000046034, ENSMUSG00000031740, ENSMUSG00000030713, ENSMUSG00000030560, ENSMUSG00000061576, ENSMUSG00000024173, ENSMUSG00000000901, ENSMUSG00000034342, ENSMUSG00000029061, ENSMUSG00000033825, ENSMUSG00000054408, ENSMUSG00000005501, ENSMUSG00000021492,…	936	578	18128	1.1727737852305324	1.0	0.9899636935924172	99.31349992461996
GOTERM_BP_DIRECT	GO:0051603~proteolysis involved in cellular protein catabolic process	5	0.4591368227731864	0.3507389394251026	ENSMUSG00000030560, ENSMUSG00000031897, ENSMUSG00000032359, ENSMUSG00000047497, ENSMUSG00000059481	936	58	18128	1.6696139109932213	1.0	0.9978167321695993	99.96483859580236
GOTERM_MF_DIRECT	GO:0008236~serine-type peptidase activity	11	1.0101010101010102	0.380608937617568	ENSMUSG00000042453, ENSMUSG00000061576, ENSMUSG00000033825, ENSMUSG00000031443, ENSMUSG00000021492, ENSMUSG00000041763, ENSMUSG00000029096, ENSMUSG00000020087, ENSMUSG00000024173, ENSMUSG00000059481, ENSMUSG00000030713	930	165	17488	1.2536200716845878	1.0	0.9704537235731218	99.95044709751252
GOTERM_MF_DIRECT	GO:0004175~endopeptidase activity	8	0.7346189164370982	0.38529595748751244	ENSMUSG00000031443, ENSMUSG00000054693, ENSMUSG00000002204, ENSMUSG00000031897, ENSMUSG00000032359, ENSMUSG00000021583, ENSMUSG00000029096, ENSMUSG00000059481	930	112	17488	1.3431643625192013	1.0	0.9713506667462092	99.9560800370623
UP_SEQ_FEATURE	propeptide:Activation peptide	6	0.5509641873278237	0.411284581879494	ENSMUSG00000033825, ENSMUSG00000002204, ENSMUSG00000032359, ENSMUSG00000000901, ENSMUSG00000030713, ENSMUSG00000031740	935	81	18012	1.4269756387403445	1.0	0.9998402505899079	99.99197685022992
UP_KEYWORDS	Serine protease	10	0.9182736455463728	0.44351096331772016	ENSMUSG00000042453, ENSMUSG00000033825, ENSMUSG00000031443, ENSMUSG00000021492, ENSMUSG00000041763, ENSMUSG00000029096, ENSMUSG00000020087, ENSMUSG00000024173, ENSMUSG00000059481, ENSMUSG00000030713	1087	173	22768	1.2107353856134773	1.0	0.754658984931886	99.96828824955922
GOTERM_MF_DIRECT	GO:0004252~serine-type endopeptidase activity	13	1.1937557392102847	0.45295384546638195	ENSMUSG00000030560, ENSMUSG00000033825, ENSMUSG00000031443, ENSMUSG00000021492, ENSMUSG00000041763, ENSMUSG00000026579, ENSMUSG00000032359, ENSMUSG00000029096, ENSMUSG00000020087, ENSMUSG00000024173, ENSMUSG00000059481, ENSMUSG00000030713, ENSMUSG00000031740	930	212	17488	1.1530939338608237	1.0	0.9814233025780682	99.99311124608602
INTERPRO	IPR009003:Trypsin-like cysteine/serine peptidase domain	8	0.7346189164370982	0.746354670150323	ENSMUSG00000033825, ENSMUSG00000031443, ENSMUSG00000021492, ENSMUSG00000029096, ENSMUSG00000020087, ENSMUSG00000024173, ENSMUSG00000059481, ENSMUSG00000030713	1042	168	20697	0.9458459007403345	1.0	0.9999897217336122	99.99999999014942
Annotation Cluster 88	Enrichment Score: 0.8325384993304626
Category	Term	Count	%	PValue	Genes	List Total	Pop Hits	Pop Total	Fold Enrichment	Bonferroni	Benjamini	FDR
KEGG_PATHWAY	mmu00564:Glycerophospholipid metabolism	13	1.1937557392102847	0.006715339492862572	ENSMUSG00000031985, ENSMUSG00000000276, ENSMUSG00000004815, ENSMUSG00000027357, ENSMUSG00000021608, ENSMUSG00000023452, ENSMUSG00000034731, ENSMUSG00000030275, ENSMUSG00000031545, ENSMUSG00000020828, ENSMUSG00000024052, ENSMUSG00000017715, ENSMUSG00000035596	440	94	7720	2.4264990328820115	0.8241987390150498	0.175646371308104	8.420851929385265
UP_KEYWORDS	Acyltransferase	13	1.1937557392102847	0.11738675111404256	ENSMUSG00000031985, ENSMUSG00000021608, ENSMUSG00000035596, ENSMUSG00000000708, ENSMUSG00000031545, ENSMUSG00000021767, ENSMUSG00000040471, ENSMUSG00000069189, ENSMUSG00000026643, ENSMUSG00000060166, ENSMUSG00000000168, ENSMUSG00000037260, ENSMUSG00000032047	1087	171	22768	1.5923648434179591	1.0	0.3881873115003994	82.02795535787001
GOTERM_MF_DIRECT	GO:0016746~transferase activity, transferring acyl groups	13	1.1937557392102847	0.17815968047311856	ENSMUSG00000031985, ENSMUSG00000021608, ENSMUSG00000035596, ENSMUSG00000000708, ENSMUSG00000031545, ENSMUSG00000021767, ENSMUSG00000040471, ENSMUSG00000069189, ENSMUSG00000026643, ENSMUSG00000060166, ENSMUSG00000000168, ENSMUSG00000037260, ENSMUSG00000032047	930	167	17488	1.4638078681346984	1.0	0.899901402097824	95.57128054165939
UP_SEQ_FEATURE	short sequence motif:HXXXXD motif	3	0.27548209366391185	0.21946853903710717	ENSMUSG00000031985, ENSMUSG00000021608, ENSMUSG00000031545	935	17	18012	3.399559609940233	1.0	0.9965937614321879	98.78503791061638
INTERPRO	IPR002123:Phospholipid/glycerol acyltransferase	3	0.27548209366391185	0.2284556190674876	ENSMUSG00000031985, ENSMUSG00000021608, ENSMUSG00000031545	1042	18	20697	3.310460652591171	1.0	0.9592413319834753	98.71729551107744
SMART	SM00563:PlsC	3	0.27548209366391185	0.28025254314081177	ENSMUSG00000031985, ENSMUSG00000021608, ENSMUSG00000031545	643	17	10469	2.8732046473332726	1.0	0.932750822888386	98.97122137042881
INTERPRO	IPR016181:Acyl-CoA N-acyltransferase	3	0.27548209366391185	0.7533735075196988	ENSMUSG00000000708, ENSMUSG00000021767, ENSMUSG00000026643	1042	53	20697	1.1243073914460582	1.0	0.9999903034096004	99.99999999385152
Annotation Cluster 89	Enrichment Score: 0.8064471910733201
Category	Term	Count	%	PValue	Genes	List Total	Pop Hits	Pop Total	Fold Enrichment	Bonferroni	Benjamini	FDR
UP_SEQ_FEATURE	domain:Ras-associating	5	0.4591368227731864	0.09741099208502395	ENSMUSG00000004815, ENSMUSG00000042129, ENSMUSG00000040146, ENSMUSG00000024451, ENSMUSG00000044456	935	34	18012	2.8329663416168605	1.0	0.9687787267692775	83.86651280276848
INTERPRO	IPR000159:Ras-association	5	0.4591368227731864	0.14948514554360015	ENSMUSG00000004815, ENSMUSG00000042129, ENSMUSG00000040146, ENSMUSG00000024451, ENSMUSG00000044456	1042	41	20697	2.4222882823837835	1.0	0.910673185871931	93.40909293342938
SMART	SM00314:RA	4	0.3673094582185491	0.2614883963883137	ENSMUSG00000004815, ENSMUSG00000042129, ENSMUSG00000040146, ENSMUSG00000044456	643	29	10469	2.245723172628305	1.0	0.9254492774538159	98.52809750971754
Annotation Cluster 90	Enrichment Score: 0.7936748653784061
Category	Term	Count	%	PValue	Genes	List Total	Pop Hits	Pop Total	Fold Enrichment	Bonferroni	Benjamini	FDR
UP_SEQ_FEATURE	repeat:8	8	0.7346189164370982	0.037751482443471734	ENSMUSG00000026234, ENSMUSG00000050335, ENSMUSG00000028354, ENSMUSG00000036057, ENSMUSG00000023830, ENSMUSG00000063810, ENSMUSG00000063895, ENSMUSG00000049809	935	61	18012	2.526448671868151	1.0	0.9162043570826566	49.590180788798236
UP_SEQ_FEATURE	repeat:7	8	0.7346189164370982	0.07005290017383142	ENSMUSG00000026234, ENSMUSG00000050335, ENSMUSG00000028354, ENSMUSG00000036057, ENSMUSG00000023830, ENSMUSG00000063810, ENSMUSG00000063895, ENSMUSG00000049809	935	70	18012	2.2016195569136747	1.0	0.9579897769497228	72.5488419351479
UP_SEQ_FEATURE	repeat:11	6	0.5509641873278237	0.0702627093022001	ENSMUSG00000028354, ENSMUSG00000036057, ENSMUSG00000023830, ENSMUSG00000063810, ENSMUSG00000063895, ENSMUSG00000049809	935	43	18012	2.6880238776271606	1.0	0.9562480493673314	72.65887442045627
UP_SEQ_FEATURE	repeat:10	6	0.5509641873278237	0.10867849377489248	ENSMUSG00000028354, ENSMUSG00000036057, ENSMUSG00000023830, ENSMUSG00000063810, ENSMUSG00000063895, ENSMUSG00000049809	935	49	18012	2.358878096693223	1.0	0.9765036410286241	87.09915155224714
UP_SEQ_FEATURE	repeat:9	6	0.5509641873278237	0.10867849377489248	ENSMUSG00000028354, ENSMUSG00000036057, ENSMUSG00000023830, ENSMUSG00000063810, ENSMUSG00000063895, ENSMUSG00000049809	935	49	18012	2.358878096693223	1.0	0.9765036410286241	87.09915155224714
UP_SEQ_FEATURE	repeat:12	5	0.4591368227731864	0.13240707380428124	ENSMUSG00000028354, ENSMUSG00000036057, ENSMUSG00000023830, ENSMUSG00000063810, ENSMUSG00000063895	935	38	18012	2.53475935828877	1.0	0.9860244854944457	92.01945573798429
UP_SEQ_FEATURE	repeat:6	9	0.8264462809917356	0.1358979968427258	ENSMUSG00000043716, ENSMUSG00000026234, ENSMUSG00000050335, ENSMUSG00000028354, ENSMUSG00000036057, ENSMUSG00000023830, ENSMUSG00000063810, ENSMUSG00000063895, ENSMUSG00000049809	935	98	18012	1.7691585725199173	1.0	0.9863797858055703	92.57211625686035
UP_SEQ_FEATURE	repeat:1	15	1.3774104683195594	0.15712868262971375	ENSMUSG00000003226, ENSMUSG00000028354, ENSMUSG00000036057, ENSMUSG00000030162, ENSMUSG00000033965, ENSMUSG00000063810, ENSMUSG00000049809, ENSMUSG00000043716, ENSMUSG00000026234, ENSMUSG00000050335, ENSMUSG00000037013, ENSMUSG00000038216, ENSMUSG00000025348, ENSMUSG00000023830, ENSMUSG00000063895	935	200	18012	1.4448128342245992	1.0	0.989743712066941	95.22954364163657
UP_SEQ_FEATURE	repeat:2	15	1.3774104683195594	0.17006701826708187	ENSMUSG00000003226, ENSMUSG00000028354, ENSMUSG00000036057, ENSMUSG00000030162, ENSMUSG00000033965, ENSMUSG00000063810, ENSMUSG00000049809, ENSMUSG00000043716, ENSMUSG00000026234, ENSMUSG00000050335, ENSMUSG00000037013, ENSMUSG00000038216, ENSMUSG00000025348, ENSMUSG00000023830, ENSMUSG00000063895	935	203	18012	1.4234609204183242	1.0	0.992173605120732	96.37777111710554
UP_SEQ_FEATURE	repeat:3	11	1.0101010101010102	0.2516154565524893	ENSMUSG00000043716, ENSMUSG00000026234, ENSMUSG00000050335, ENSMUSG00000028354, ENSMUSG00000036057, ENSMUSG00000030162, ENSMUSG00000025348, ENSMUSG00000023830, ENSMUSG00000063810, ENSMUSG00000063895, ENSMUSG00000049809	935	150	18012	1.412705882352941	1.0	0.9979204641582342	99.42530521793107
UP_SEQ_FEATURE	repeat:14	4	0.3673094582185491	0.2718992929941659	ENSMUSG00000036057, ENSMUSG00000023830, ENSMUSG00000063810, ENSMUSG00000063895	935	35	18012	2.2016195569136747	1.0	0.9984290370280623	99.64760885208403
UP_SEQ_FEATURE	repeat:13	4	0.3673094582185491	0.30060789986851444	ENSMUSG00000036057, ENSMUSG00000023830, ENSMUSG00000063810, ENSMUSG00000063895	935	37	18012	2.0826130943778005	1.0	0.9990514043785369	99.82779404583309
UP_SEQ_FEATURE	repeat:4	9	0.8264462809917356	0.35360997464351585	ENSMUSG00000043716, ENSMUSG00000026234, ENSMUSG00000050335, ENSMUSG00000028354, ENSMUSG00000036057, ENSMUSG00000023830, ENSMUSG00000063810, ENSMUSG00000063895, ENSMUSG00000049809	935	129	18012	1.3440119388135805	1.0	0.9996186502944473	99.95765245306562
UP_SEQ_FEATURE	repeat:5	8	0.7346189164370982	0.36184323051066636	ENSMUSG00000043716, ENSMUSG00000050335, ENSMUSG00000028354, ENSMUSG00000036057, ENSMUSG00000023830, ENSMUSG00000063810, ENSMUSG00000063895, ENSMUSG00000049809	935	112	18012	1.3760122230710465	1.0	0.9996264958763976	99.96629210570175
UP_SEQ_FEATURE	repeat:15	3	0.27548209366391185	0.4480373532923313	ENSMUSG00000036057, ENSMUSG00000023830, ENSMUSG00000063810	935	29	18012	1.9928452885856538	1.0	0.9999081562074276	99.9974530258445
Annotation Cluster 91	Enrichment Score: 0.7894202891297932
Category	Term	Count	%	PValue	Genes	List Total	Pop Hits	Pop Total	Fold Enrichment	Bonferroni	Benjamini	FDR
GOTERM_CC_DIRECT	GO:0005604~basement membrane	12	1.1019283746556474	0.010970689306679323	ENSMUSG00000031502, ENSMUSG00000023951, ENSMUSG00000020758, ENSMUSG00000059049, ENSMUSG00000056174, ENSMUSG00000025650, ENSMUSG00000041936, ENSMUSG00000055632, ENSMUSG00000019846, ENSMUSG00000021136, ENSMUSG00000032554, ENSMUSG00000028763	1004	98	19725	2.4056833888934057	0.9988433110459871	0.22901346760329822	15.075029706378206
KEGG_PATHWAY	mmu04512:ECM-receptor interaction	11	1.0101010101010102	0.027062113316956425	ENSMUSG00000042453, ENSMUSG00000026768, ENSMUSG00000031502, ENSMUSG00000004098, ENSMUSG00000020758, ENSMUSG00000025348, ENSMUSG00000041936, ENSMUSG00000050675, ENSMUSG00000019846, ENSMUSG00000005087, ENSMUSG00000028763	440	88	7720	2.1931818181818183	0.9991567433710268	0.3110171548505024	30.10479192644253
INTERPRO	IPR000742:Epidermal growth factor-like domain	18	1.6528925619834711	0.09309661391089706	ENSMUSG00000055333, ENSMUSG00000040249, ENSMUSG00000031443, ENSMUSG00000021492, ENSMUSG00000028347, ENSMUSG00000004892, ENSMUSG00000064325, ENSMUSG00000028073, ENSMUSG00000019846, ENSMUSG00000042286, ENSMUSG00000020926, ENSMUSG00000042453, ENSMUSG00000009487, ENSMUSG00000038146, ENSMUSG00000041936, ENSMUSG00000055632, ENSMUSG00000040533, ENSMUSG00000028763	1042	238	20697	1.502225842352296	1.0	0.8183966633336169	80.6268721863299
INTERPRO	IPR001881:EGF-like calcium-binding	11	1.0101010101010102	0.10696725761936135	ENSMUSG00000040249, ENSMUSG00000055333, ENSMUSG00000031443, ENSMUSG00000021492, ENSMUSG00000038146, ENSMUSG00000004892, ENSMUSG00000041936, ENSMUSG00000055632, ENSMUSG00000042286, ENSMUSG00000040533, ENSMUSG00000028763	1042	127	20697	1.7203968745749392	1.0	0.8524980801069076	85.04542403803093
INTERPRO	IPR002049:EGF-like, laminin	5	0.4591368227731864	0.11352730935903341	ENSMUSG00000041936, ENSMUSG00000028073, ENSMUSG00000019846, ENSMUSG00000042286, ENSMUSG00000028763	1042	37	20697	2.6841572858847327	1.0	0.8670581221321922	86.78724705424798
SMART	SM00180:EGF_Lam	5	0.4591368227731864	0.1645431336520158	ENSMUSG00000041936, ENSMUSG00000028073, ENSMUSG00000019846, ENSMUSG00000042286, ENSMUSG00000028763	643	35	10469	2.325927571650744	1.0	0.8830984500950729	91.8080515731285
INTERPRO	IPR001791:Laminin G domain	6	0.5509641873278237	0.16611369258987063	ENSMUSG00000040690, ENSMUSG00000055333, ENSMUSG00000004098, ENSMUSG00000041936, ENSMUSG00000019846, ENSMUSG00000028763	1042	58	20697	2.054768680918658	1.0	0.9251435983845718	95.26936498011193
UP_KEYWORDS	Laminin EGF-like domain	4	0.3673094582185491	0.1824379851132682	ENSMUSG00000041936, ENSMUSG00000019846, ENSMUSG00000042286, ENSMUSG00000028763	1087	31	22768	2.7026738285307297	1.0	0.48463657485734934	93.72564218604234
UP_SEQ_FEATURE	domain:Laminin EGF-like 2	4	0.3673094582185491	0.2156585544767965	ENSMUSG00000041936, ENSMUSG00000019846, ENSMUSG00000042286, ENSMUSG00000028763	935	31	18012	2.4856994997412456	1.0	0.9963684351931767	98.67503307301796
UP_SEQ_FEATURE	domain:Laminin G-like 3	3	0.27548209366391185	0.21946853903710717	ENSMUSG00000041936, ENSMUSG00000019846, ENSMUSG00000028763	935	17	18012	3.399559609940233	1.0	0.9965937614321879	98.78503791061638
SMART	SM00181:EGF	15	1.3774104683195594	0.22656163148722777	ENSMUSG00000040249, ENSMUSG00000031443, ENSMUSG00000055333, ENSMUSG00000021492, ENSMUSG00000004892, ENSMUSG00000064325, ENSMUSG00000028073, ENSMUSG00000019846, ENSMUSG00000042286, ENSMUSG00000042453, ENSMUSG00000038146, ENSMUSG00000041936, ENSMUSG00000055632, ENSMUSG00000040533, ENSMUSG00000028763	643	182	10469	1.341881291336968	1.0	0.9153165950882146	97.1998686156818
GOTERM_CC_DIRECT	GO:0005605~basal lamina	3	0.27548209366391185	0.25135399377009504	ENSMUSG00000041936, ENSMUSG00000019846, ENSMUSG00000028763	1004	19	19725	3.1020654225204445	1.0	0.8274378418513272	98.62686713755194
SMART	SM00179:EGF_CA	11	1.0101010101010102	0.25177328034923097	ENSMUSG00000040249, ENSMUSG00000055333, ENSMUSG00000031443, ENSMUSG00000021492, ENSMUSG00000038146, ENSMUSG00000004892, ENSMUSG00000041936, ENSMUSG00000055632, ENSMUSG00000042286, ENSMUSG00000040533, ENSMUSG00000028763	643	127	10469	1.4102080552528133	1.0	0.9298879450096822	98.2344803929737
UP_SEQ_FEATURE	domain:Laminin G-like 1	3	0.27548209366391185	0.3934577931741743	ENSMUSG00000041936, ENSMUSG00000019846, ENSMUSG00000028763	935	26	18012	2.222788975730152	1.0	0.9997758974349703	99.98635563670398
UP_SEQ_FEATURE	domain:Laminin G-like 2	3	0.27548209366391185	0.3934577931741743	ENSMUSG00000041936, ENSMUSG00000019846, ENSMUSG00000028763	935	26	18012	2.222788975730152	1.0	0.9997758974349703	99.98635563670398
SMART	SM00282:LamG	4	0.3673094582185491	0.4642296667232666	ENSMUSG00000055333, ENSMUSG00000041936, ENSMUSG00000019846, ENSMUSG00000028763	643	41	10469	1.5884383416151426	1.0	0.975896242983467	99.98309195273087
UP_SEQ_FEATURE	domain:Laminin EGF-like 1	3	0.27548209366391185	0.46561177693041533	ENSMUSG00000041936, ENSMUSG00000019846, ENSMUSG00000042286	935	30	18012	1.9264171122994653	1.0	0.9999345665969951	99.99856818710879
Annotation Cluster 92	Enrichment Score: 0.7774811609879884
Category	Term	Count	%	PValue	Genes	List Total	Pop Hits	Pop Total	Fold Enrichment	Bonferroni	Benjamini	FDR
UP_KEYWORDS	EGF-like domain	19	1.7447199265381086	0.022664949026385522	ENSMUSG00000055333, ENSMUSG00000031443, ENSMUSG00000040249, ENSMUSG00000021492, ENSMUSG00000028347, ENSMUSG00000004892, ENSMUSG00000064325, ENSMUSG00000028073, ENSMUSG00000042286, ENSMUSG00000049313, ENSMUSG00000020926, ENSMUSG00000042453, ENSMUSG00000009487, ENSMUSG00000038146, ENSMUSG00000032482, ENSMUSG00000041936, ENSMUSG00000055632, ENSMUSG00000040533, ENSMUSG00000028763	1087	225	22768	1.7687498722273332	0.9997512645000092	0.1333224482896599	27.029992371469923
UP_SEQ_FEATURE	domain:EGF-like 7	5	0.4591368227731864	0.03811324393540868	ENSMUSG00000042453, ENSMUSG00000040249, ENSMUSG00000038146, ENSMUSG00000028073, ENSMUSG00000042286	935	25	18012	3.8528342245989307	1.0	0.9133066189769411	49.92645707762935
INTERPRO	IPR013032:EGF-like, conserved site	17	1.5610651974288337	0.042188369926862083	ENSMUSG00000055333, ENSMUSG00000040249, ENSMUSG00000031443, ENSMUSG00000021492, ENSMUSG00000020758, ENSMUSG00000028347, ENSMUSG00000004892, ENSMUSG00000064325, ENSMUSG00000028073, ENSMUSG00000042286, ENSMUSG00000020926, ENSMUSG00000042453, ENSMUSG00000038146, ENSMUSG00000041936, ENSMUSG00000055632, ENSMUSG00000040533, ENSMUSG00000028763	1042	198	20697	1.7053888210318149	1.0	0.6746196403899298	51.51774888326746
UP_SEQ_FEATURE	domain:EGF-like	8	0.7346189164370982	0.06584415438018758	ENSMUSG00000009487, ENSMUSG00000004892, ENSMUSG00000028347, ENSMUSG00000032482, ENSMUSG00000040533, ENSMUSG00000049313, ENSMUSG00000020926, ENSMUSG00000028763	935	69	18012	2.233527086724018	1.0	0.9512715789289303	70.25130941595796
INTERPRO	IPR000742:Epidermal growth factor-like domain	18	1.6528925619834711	0.09309661391089706	ENSMUSG00000055333, ENSMUSG00000040249, ENSMUSG00000031443, ENSMUSG00000021492, ENSMUSG00000028347, ENSMUSG00000004892, ENSMUSG00000064325, ENSMUSG00000028073, ENSMUSG00000019846, ENSMUSG00000042286, ENSMUSG00000020926, ENSMUSG00000042453, ENSMUSG00000009487, ENSMUSG00000038146, ENSMUSG00000041936, ENSMUSG00000055632, ENSMUSG00000040533, ENSMUSG00000028763	1042	238	20697	1.502225842352296	1.0	0.8183966633336169	80.6268721863299
INTERPRO	IPR001881:EGF-like calcium-binding	11	1.0101010101010102	0.10696725761936135	ENSMUSG00000040249, ENSMUSG00000055333, ENSMUSG00000031443, ENSMUSG00000021492, ENSMUSG00000038146, ENSMUSG00000004892, ENSMUSG00000041936, ENSMUSG00000055632, ENSMUSG00000042286, ENSMUSG00000040533, ENSMUSG00000028763	1042	127	20697	1.7203968745749392	1.0	0.8524980801069076	85.04542403803093
INTERPRO	IPR002049:EGF-like, laminin	5	0.4591368227731864	0.11352730935903341	ENSMUSG00000041936, ENSMUSG00000028073, ENSMUSG00000019846, ENSMUSG00000042286, ENSMUSG00000028763	1042	37	20697	2.6841572858847327	1.0	0.8670581221321922	86.78724705424798
UP_SEQ_FEATURE	domain:EGF-like 9	4	0.3673094582185491	0.11403897771793362	ENSMUSG00000040249, ENSMUSG00000038146, ENSMUSG00000028073, ENSMUSG00000042286	935	23	18012	3.3502906300860267	1.0	0.9788198602667723	88.4125814495352
UP_SEQ_FEATURE	domain:EGF-like 8	4	0.3673094582185491	0.14978463365093614	ENSMUSG00000042453, ENSMUSG00000040249, ENSMUSG00000028073, ENSMUSG00000042286	935	26	18012	2.9637186343068698	1.0	0.9891837764599407	94.4329634989488
SMART	SM00180:EGF_Lam	5	0.4591368227731864	0.1645431336520158	ENSMUSG00000041936, ENSMUSG00000028073, ENSMUSG00000019846, ENSMUSG00000042286, ENSMUSG00000028763	643	35	10469	2.325927571650744	1.0	0.8830984500950729	91.8080515731285
UP_SEQ_FEATURE	domain:EGF-like 5	5	0.4591368227731864	0.18214371660397372	ENSMUSG00000042453, ENSMUSG00000040249, ENSMUSG00000038146, ENSMUSG00000028073, ENSMUSG00000042286	935	43	18012	2.240019898022634	1.0	0.9938109259800705	97.20963279325446
INTERPRO	IPR009030:Insulin-like growth factor binding protein, N-terminal	10	0.9182736455463728	0.21404010318357666	ENSMUSG00000040249, ENSMUSG00000032537, ENSMUSG00000026185, ENSMUSG00000038146, ENSMUSG00000029096, ENSMUSG00000028073, ENSMUSG00000055632, ENSMUSG00000056004, ENSMUSG00000042286, ENSMUSG00000017493	1042	131	20697	1.516241520270765	1.0	0.9554916780860726	98.24952176123783
SMART	SM00181:EGF	15	1.3774104683195594	0.22656163148722777	ENSMUSG00000040249, ENSMUSG00000031443, ENSMUSG00000055333, ENSMUSG00000021492, ENSMUSG00000004892, ENSMUSG00000064325, ENSMUSG00000028073, ENSMUSG00000019846, ENSMUSG00000042286, ENSMUSG00000042453, ENSMUSG00000038146, ENSMUSG00000041936, ENSMUSG00000055632, ENSMUSG00000040533, ENSMUSG00000028763	643	182	10469	1.341881291336968	1.0	0.9153165950882146	97.1998686156818
SMART	SM00179:EGF_CA	11	1.0101010101010102	0.25177328034923097	ENSMUSG00000040249, ENSMUSG00000055333, ENSMUSG00000031443, ENSMUSG00000021492, ENSMUSG00000038146, ENSMUSG00000004892, ENSMUSG00000041936, ENSMUSG00000055632, ENSMUSG00000042286, ENSMUSG00000040533, ENSMUSG00000028763	643	127	10469	1.4102080552528133	1.0	0.9298879450096822	98.2344803929737
UP_SEQ_FEATURE	domain:EGF-like 3	6	0.5509641873278237	0.2568087770776916	ENSMUSG00000042453, ENSMUSG00000040249, ENSMUSG00000038146, ENSMUSG00000041936, ENSMUSG00000028073, ENSMUSG00000042286	935	66	18012	1.7512882839086048	1.0	0.9981164136695304	99.49230111998226
UP_SEQ_FEATURE	domain:EGF-like 2	7	0.642791551882461	0.26941041448447284	ENSMUSG00000042453, ENSMUSG00000031443, ENSMUSG00000038146, ENSMUSG00000041936, ENSMUSG00000028073, ENSMUSG00000064325, ENSMUSG00000042286	935	84	18012	1.6053475935828878	1.0	0.9983956235429731	99.625540511941
UP_SEQ_FEATURE	domain:EGF-like 6	4	0.3673094582185491	0.31502511352502893	ENSMUSG00000042453, ENSMUSG00000040249, ENSMUSG00000028073, ENSMUSG00000042286	935	38	18012	2.027807486631016	1.0	0.9992611427045008	99.88114179128502
UP_SEQ_FEATURE	domain:EGF-like 4	5	0.4591368227731864	0.3186313139369774	ENSMUSG00000042453, ENSMUSG00000040249, ENSMUSG00000041936, ENSMUSG00000028073, ENSMUSG00000042286	935	55	18012	1.7512882839086046	1.0	0.9992604402107863	99.89180097433615
UP_SEQ_FEATURE	domain:EGF-like 1	7	0.642791551882461	0.5180780470779048	ENSMUSG00000042453, ENSMUSG00000040249, ENSMUSG00000038146, ENSMUSG00000041936, ENSMUSG00000028073, ENSMUSG00000064325, ENSMUSG00000042286	935	111	18012	1.2148576383870502	1.0	0.999981785626386	99.99977247723886
INTERPRO	IPR018097:EGF-like calcium-binding, conserved site	4	0.3673094582185491	0.8763985714795165	ENSMUSG00000040249, ENSMUSG00000031443, ENSMUSG00000038146, ENSMUSG00000055632	1042	98	20697	0.8107250577774295	1.0	0.99999991321621	99.99999999999994
INTERPRO	IPR000152:EGF-type aspartate/asparagine hydroxylation site	4	0.3673094582185491	0.8806624573786931	ENSMUSG00000040249, ENSMUSG00000031443, ENSMUSG00000038146, ENSMUSG00000055632	1042	99	20697	0.8025359157796776	1.0	0.9999999228594633	99.99999999999997
Annotation Cluster 93	Enrichment Score: 0.771005081775908
Category	Term	Count	%	PValue	Genes	List Total	Pop Hits	Pop Total	Fold Enrichment	Bonferroni	Benjamini	FDR
GOTERM_BP_DIRECT	GO:0006346~methylation-dependent chromatin silencing	3	0.27548209366391185	0.09084586551858687	ENSMUSG00000028800, ENSMUSG00000024561, ENSMUSG00000024513	936	10	18128	5.810256410256411	1.0	0.9251265725521216	82.68629135296179
GOTERM_CC_DIRECT	GO:0000785~chromatin	10	0.9182736455463728	0.20414547153827045	ENSMUSG00000028800, ENSMUSG00000024561, ENSMUSG00000028680, ENSMUSG00000005566, ENSMUSG00000032216, ENSMUSG00000035576, ENSMUSG00000005045, ENSMUSG00000020257, ENSMUSG00000024513, ENSMUSG00000026491	1004	128	19725	1.5348761205179282	1.0	0.7852220988290769	96.60302357612942
GOTERM_CC_DIRECT	GO:0000792~heterochromatin	4	0.3673094582185491	0.2622646983421737	ENSMUSG00000028800, ENSMUSG00000024561, ENSMUSG00000005045, ENSMUSG00000024513	1004	35	19725	2.245304496300512	1.0	0.8335148702714367	98.89523874978413
Annotation Cluster 94	Enrichment Score: 0.7676114851223209
Category	Term	Count	%	PValue	Genes	List Total	Pop Hits	Pop Total	Fold Enrichment	Bonferroni	Benjamini	FDR
GOTERM_CC_DIRECT	GO:0097542~ciliary tip	3	0.27548209366391185	0.1048076032363047	ENSMUSG00000024169, ENSMUSG00000034292, ENSMUSG00000048402	1004	11	19725	5.358113002535314	1.0	0.6207505903406151	80.6019405253688
GOTERM_BP_DIRECT	GO:0042733~embryonic digit morphogenesis	7	0.642791551882461	0.12418039825925335	ENSMUSG00000028800, ENSMUSG00000030093, ENSMUSG00000006538, ENSMUSG00000024169, ENSMUSG00000034292, ENSMUSG00000038210, ENSMUSG00000048402	936	66	18128	2.0541310541310542	1.0	0.9514812374694982	91.29682633321808
GOTERM_CC_DIRECT	GO:0005930~axoneme	8	0.7346189164370982	0.13498916182440227	ENSMUSG00000032479, ENSMUSG00000024169, ENSMUSG00000031812, ENSMUSG00000032359, ENSMUSG00000034292, ENSMUSG00000022262, ENSMUSG00000029074, ENSMUSG00000048402	1004	84	19725	1.8710870802504267	1.0	0.675421978912741	88.3284764793359
GOTERM_CC_DIRECT	GO:0072372~primary cilium	4	0.3673094582185491	0.48395983600670905	ENSMUSG00000021062, ENSMUSG00000024169, ENSMUSG00000034292, ENSMUSG00000048402	1004	51	19725	1.540895242559175	1.0	0.9389979054697719	99.99445239537806
Annotation Cluster 95	Enrichment Score: 0.7583269683468792
Category	Term	Count	%	PValue	Genes	List Total	Pop Hits	Pop Total	Fold Enrichment	Bonferroni	Benjamini	FDR
KEGG_PATHWAY	mmu05414:Dilated cardiomyopathy	11	1.0101010101010102	0.018720581477387664	ENSMUSG00000062825, ENSMUSG00000026768, ENSMUSG00000059741, ENSMUSG00000027940, ENSMUSG00000022376, ENSMUSG00000020758, ENSMUSG00000069806, ENSMUSG00000025348, ENSMUSG00000057914, ENSMUSG00000005469, ENSMUSG00000021536	440	83	7720	2.3253012048192776	0.992370184815051	0.2626781125721437	21.86403776805893
KEGG_PATHWAY	mmu05410:Hypertrophic cardiomyopathy (HCM)	9	0.8264462809917356	0.07887480178472164	ENSMUSG00000062825, ENSMUSG00000026768, ENSMUSG00000059741, ENSMUSG00000027940, ENSMUSG00000020758, ENSMUSG00000069806, ENSMUSG00000025348, ENSMUSG00000057914, ENSMUSG00000006542	440	79	7720	1.998849252013809	0.9999999993773915	0.4843925066822974	65.78875899550466
UP_KEYWORDS	Integrin	6	0.5509641873278237	0.10741133925261583	ENSMUSG00000026768, ENSMUSG00000037493, ENSMUSG00000020758, ENSMUSG00000025348, ENSMUSG00000026309, ENSMUSG00000020926	1087	53	22768	2.3712138306920556	1.0	0.37674710879224305	79.02570715781545
GOTERM_BP_DIRECT	GO:0007229~integrin-mediated signaling pathway	8	0.7346189164370982	0.20374355949432818	ENSMUSG00000026768, ENSMUSG00000037493, ENSMUSG00000004508, ENSMUSG00000020758, ENSMUSG00000033721, ENSMUSG00000025348, ENSMUSG00000026309, ENSMUSG00000020926	936	93	18128	1.6660233434426985	1.0	0.9831470496051034	98.49310809049352
KEGG_PATHWAY	mmu04261:Adrenergic signaling in cardiomyocytes	12	1.1019283746556474	0.23336648086211365	ENSMUSG00000001729, ENSMUSG00000059741, ENSMUSG00000027940, ENSMUSG00000022376, ENSMUSG00000069806, ENSMUSG00000022469, ENSMUSG00000057914, ENSMUSG00000005469, ENSMUSG00000051177, ENSMUSG00000021536, ENSMUSG00000024617, ENSMUSG00000057897	440	150	7720	1.4036363636363636	1.0	0.6810463648351704	96.88644047087061
GOTERM_CC_DIRECT	GO:0008305~integrin complex	3	0.27548209366391185	0.36549110238922256	ENSMUSG00000026768, ENSMUSG00000020758, ENSMUSG00000025348	1004	25	19725	2.3575697211155378	1.0	0.8944784183657961	99.88153346858385
KEGG_PATHWAY	mmu05412:Arrhythmogenic right ventricular cardiomyopathy (ARVC)	6	0.5509641873278237	0.37861882934985086	ENSMUSG00000062825, ENSMUSG00000026768, ENSMUSG00000020758, ENSMUSG00000069806, ENSMUSG00000025348, ENSMUSG00000057914	440	71	7720	1.4827144686299616	1.0	0.8011593878781404	99.79944924025631
KEGG_PATHWAY	mmu04260:Cardiac muscle contraction	4	0.3673094582185491	0.8220062564150312	ENSMUSG00000059741, ENSMUSG00000027940, ENSMUSG00000069806, ENSMUSG00000057914	440	77	7720	0.9114521841794568	1.0	0.9732281594687671	99.99999998363953
Annotation Cluster 96	Enrichment Score: 0.7474234842246148
Category	Term	Count	%	PValue	Genes	List Total	Pop Hits	Pop Total	Fold Enrichment	Bonferroni	Benjamini	FDR
UP_KEYWORDS	Cell cycle	43	3.948576675849403	0.01709758809132771	ENSMUSG00000027699, ENSMUSG00000040860, ENSMUSG00000023505, ENSMUSG00000032376, ENSMUSG00000052139, ENSMUSG00000000708, ENSMUSG00000032504, ENSMUSG00000028059, ENSMUSG00000036432, ENSMUSG00000036390, ENSMUSG00000047777, ENSMUSG00000035390, ENSMUSG00000042129, ENSMUSG00000024014, ENSMUSG00000030061, ENSMUSG00000039781, ENSMUSG00000033751, ENSMUSG00000021595, ENSMUSG00000021866, ENSMUSG00000032498,…	1087	627	22768	1.4364689846217953	0.9980556919323071	0.11521341165418386	21.1043465804983
GOTERM_BP_DIRECT	GO:0007049~cell cycle	44	4.040404040404041	0.02531352880764757	ENSMUSG00000027699, ENSMUSG00000040860, ENSMUSG00000023505, ENSMUSG00000032376, ENSMUSG00000052139, ENSMUSG00000000708, ENSMUSG00000032504, ENSMUSG00000028059, ENSMUSG00000036432, ENSMUSG00000036390, ENSMUSG00000047777, ENSMUSG00000032064, ENSMUSG00000035390, ENSMUSG00000042129, ENSMUSG00000024014, ENSMUSG00000030061, ENSMUSG00000039781, ENSMUSG00000033751, ENSMUSG00000021595, ENSMUSG00000021866,…	936	613	18128	1.3901646658579774	1.0	0.7705025582860879	37.63090723160551
UP_KEYWORDS	Cell division	20	1.8365472910927456	0.40917492970331026	ENSMUSG00000027699, ENSMUSG00000040102, ENSMUSG00000036223, ENSMUSG00000023505, ENSMUSG00000022750, ENSMUSG00000052139, ENSMUSG00000032504, ENSMUSG00000028059, ENSMUSG00000026491, ENSMUSG00000021375, ENSMUSG00000042417, ENSMUSG00000021276, ENSMUSG00000047777, ENSMUSG00000036777, ENSMUSG00000000028, ENSMUSG00000040549, ENSMUSG00000032477, ENSMUSG00000021595, ENSMUSG00000079614, ENSMUSG00000021866	1087	371	22768	1.129149443186693	1.0	0.7360902495850762	99.92778454856997
GOTERM_BP_DIRECT	GO:0051301~cell division	21	1.9283746556473829	0.4625731368955457	ENSMUSG00000027699, ENSMUSG00000040102, ENSMUSG00000032479, ENSMUSG00000036223, ENSMUSG00000023505, ENSMUSG00000022750, ENSMUSG00000052139, ENSMUSG00000032504, ENSMUSG00000028059, ENSMUSG00000026491, ENSMUSG00000021375, ENSMUSG00000042417, ENSMUSG00000021276, ENSMUSG00000047777, ENSMUSG00000036777, ENSMUSG00000000028, ENSMUSG00000040549, ENSMUSG00000032477, ENSMUSG00000021595, ENSMUSG00000079614,…	936	374	18128	1.0874811463046756	1.0	0.9994891615075918	99.99891768376447
UP_KEYWORDS	Mitosis	13	1.1937557392102847	0.5827465099205817	ENSMUSG00000040102, ENSMUSG00000036223, ENSMUSG00000023505, ENSMUSG00000022750, ENSMUSG00000052139, ENSMUSG00000028059, ENSMUSG00000026491, ENSMUSG00000047777, ENSMUSG00000036777, ENSMUSG00000040549, ENSMUSG00000032477, ENSMUSG00000021595, ENSMUSG00000079614	1087	259	22768	1.051329684264367	1.0	0.8479269229652382	99.99939427289152
GOTERM_BP_DIRECT	GO:0007067~mitotic nuclear division	14	1.285583103764922	0.6864397854425195	ENSMUSG00000040102, ENSMUSG00000036223, ENSMUSG00000023505, ENSMUSG00000022750, ENSMUSG00000052139, ENSMUSG00000028059, ENSMUSG00000026491, ENSMUSG00000047777, ENSMUSG00000036777, ENSMUSG00000040549, ENSMUSG00000032477, ENSMUSG00000021595, ENSMUSG00000079614, ENSMUSG00000030428	936	279	18128	0.9718469503415741	1.0	0.9999906368563192	99.9999999468226
Annotation Cluster 97	Enrichment Score: 0.7385663488593716
Category	Term	Count	%	PValue	Genes	List Total	Pop Hits	Pop Total	Fold Enrichment	Bonferroni	Benjamini	FDR
INTERPRO	IPR016185:Pre-ATP-grasp domain	3	0.27548209366391185	0.1544070514787707	ENSMUSG00000009394, ENSMUSG00000020532, ENSMUSG00000013629	1042	14	20697	4.256306553331505	1.0	0.9143388800935751	94.02125117537695
INTERPRO	IPR013815:ATP-grasp fold, subdomain 1	3	0.27548209366391185	0.17251703251138806	ENSMUSG00000009394, ENSMUSG00000020532, ENSMUSG00000013629	1042	15	20697	3.972552783109405	1.0	0.9313604647719487	95.84385666473854
INTERPRO	IPR013816:ATP-grasp fold, subdomain 2	3	0.27548209366391185	0.2284556190674876	ENSMUSG00000009394, ENSMUSG00000020532, ENSMUSG00000013629	1042	18	20697	3.310460652591171	1.0	0.9592413319834753	98.71729551107744
Annotation Cluster 98	Enrichment Score: 0.7374131947004926
Category	Term	Count	%	PValue	Genes	List Total	Pop Hits	Pop Total	Fold Enrichment	Bonferroni	Benjamini	FDR
GOTERM_CC_DIRECT	GO:0005643~nuclear pore	8	0.7346189164370982	0.046386193349287785	ENSMUSG00000030091, ENSMUSG00000003226, ENSMUSG00000001440, ENSMUSG00000063895, ENSMUSG00000027782, ENSMUSG00000079614, ENSMUSG00000021952, ENSMUSG00000026491	1004	65	19725	2.418020226785167	0.9999999999997733	0.44139191004699396	50.517202218500536
GOTERM_CC_DIRECT	GO:0031965~nuclear membrane	17	1.5610651974288337	0.10789204340328906	ENSMUSG00000003226, ENSMUSG00000048612, ENSMUSG00000057335, ENSMUSG00000021709, ENSMUSG00000034731, ENSMUSG00000025572, ENSMUSG00000001440, ENSMUSG00000024091, ENSMUSG00000006335, ENSMUSG00000031875, ENSMUSG00000026491, ENSMUSG00000030091, ENSMUSG00000023809, ENSMUSG00000029547, ENSMUSG00000039781, ENSMUSG00000063895, ENSMUSG00000051177	1004	224	19725	1.4910225170745588	1.0	0.6216799470549521	81.56875535186212
UP_KEYWORDS	Nuclear pore complex	5	0.4591368227731864	0.11367785394696103	ENSMUSG00000030091, ENSMUSG00000003226, ENSMUSG00000063895, ENSMUSG00000079614, ENSMUSG00000026491	1087	39	22768	2.685348996296558	1.0	0.3812456906322551	80.96162432216707
UP_KEYWORDS	Translocation	6	0.5509641873278237	0.29640646204614507	ENSMUSG00000030091, ENSMUSG00000003226, ENSMUSG00000063895, ENSMUSG00000022013, ENSMUSG00000079614, ENSMUSG00000026491	1087	76	22768	1.6536096450878808	1.0	0.6271326840068271	99.20312504373386
GOTERM_BP_DIRECT	GO:0051028~mRNA transport	7	0.642791551882461	0.3013317296571366	ENSMUSG00000030091, ENSMUSG00000003226, ENSMUSG00000078676, ENSMUSG00000029104, ENSMUSG00000063895, ENSMUSG00000079614, ENSMUSG00000026491	936	88	18128	1.540598290598291	1.0	0.995962856558366	99.86430844189339
UP_KEYWORDS	mRNA transport	6	0.5509641873278237	0.362879027761011	ENSMUSG00000030091, ENSMUSG00000003226, ENSMUSG00000078676, ENSMUSG00000063895, ENSMUSG00000079614, ENSMUSG00000026491	1087	83	22768	1.5141485906828787	1.0	0.7014447907388344	99.79631090145884
KEGG_PATHWAY	mmu03013:RNA transport	12	1.1019283746556474	0.37355901121686724	ENSMUSG00000030091, ENSMUSG00000003226, ENSMUSG00000020340, ENSMUSG00000001440, ENSMUSG00000023156, ENSMUSG00000078676, ENSMUSG00000027680, ENSMUSG00000035530, ENSMUSG00000063895, ENSMUSG00000079614, ENSMUSG00000045983, ENSMUSG00000005610	440	170	7720	1.2385026737967915	1.0	0.7998904697985032	99.77705068126652
Annotation Cluster 99	Enrichment Score: 0.7312176707466114
Category	Term	Count	%	PValue	Genes	List Total	Pop Hits	Pop Total	Fold Enrichment	Bonferroni	Benjamini	FDR
GOTERM_BP_DIRECT	GO:0051928~positive regulation of calcium ion transport	5	0.4591368227731864	0.0733261028292121	ENSMUSG00000031805, ENSMUSG00000032826, ENSMUSG00000057914, ENSMUSG00000030102, ENSMUSG00000024617	936	31	18128	3.1237937689550592	1.0	0.9009666831701433	75.3949898670741
KEGG_PATHWAY	mmu04921:Oxytocin signaling pathway	12	1.1019283746556474	0.28724459234771976	ENSMUSG00000062825, ENSMUSG00000022376, ENSMUSG00000069806, ENSMUSG00000057914, ENSMUSG00000030102, ENSMUSG00000005469, ENSMUSG00000021933, ENSMUSG00000006542, ENSMUSG00000051177, ENSMUSG00000021536, ENSMUSG00000024617, ENSMUSG00000057897	440	158	7720	1.332566168009206	1.0	0.7446320000030069	98.79748124338764
GOTERM_BP_DIRECT	GO:0006816~calcium ion transport	10	0.9182736455463728	0.30397405907208774	ENSMUSG00000043029, ENSMUSG00000038260, ENSMUSG00000018340, ENSMUSG00000012819, ENSMUSG00000069806, ENSMUSG00000057914, ENSMUSG00000030102, ENSMUSG00000030209, ENSMUSG00000024617, ENSMUSG00000057897	936	141	18128	1.3735830757107352	1.0	0.995918988369199	99.87345284074043
Annotation Cluster 100	Enrichment Score: 0.7204939020908339
Category	Term	Count	%	PValue	Genes	List Total	Pop Hits	Pop Total	Fold Enrichment	Bonferroni	Benjamini	FDR
GOTERM_BP_DIRECT	GO:0008637~apoptotic mitochondrial changes	5	0.4591368227731864	0.04798072923252563	ENSMUSG00000001729, ENSMUSG00000028124, ENSMUSG00000021754, ENSMUSG00000003873, ENSMUSG00000021868	936	27	18128	3.5865780310224755	1.0	0.8476807986616969	59.560786345802775
KEGG_PATHWAY	mmu04722:Neurotrophin signaling pathway	11	1.0101010101010102	0.15545080966872107	ENSMUSG00000001729, ENSMUSG00000055980, ENSMUSG00000023809, ENSMUSG00000039844, ENSMUSG00000021754, ENSMUSG00000016528, ENSMUSG00000003873, ENSMUSG00000036333, ENSMUSG00000074121, ENSMUSG00000024617, ENSMUSG00000057897	440	122	7720	1.581967213114754	1.0	0.5817993134130099	88.98294674039691
KEGG_PATHWAY	mmu05161:Hepatitis B	6	0.5509641873278237	0.9243968587942055	ENSMUSG00000001729, ENSMUSG00000027490, ENSMUSG00000021754, ENSMUSG00000033730, ENSMUSG00000003873, ENSMUSG00000028763	440	146	7720	0.7210460772104608	1.0	0.9895710247824978	99.99999999999977
Annotation Cluster 101	Enrichment Score: 0.7199885648454699
Category	Term	Count	%	PValue	Genes	List Total	Pop Hits	Pop Total	Fold Enrichment	Bonferroni	Benjamini	FDR
INTERPRO	IPR018297:Adenylyl cyclase class-3/4/guanylyl cyclase, conserved site	4	0.3673094582185491	0.07645857145211951	ENSMUSG00000022376, ENSMUSG00000020890, ENSMUSG00000021933, ENSMUSG00000021536	1042	20	20697	3.9725527831094047	1.0	0.7730971078293443	73.70886751515644
INTERPRO	IPR001054:Adenylyl cyclase class-3/4/guanylyl cyclase	4	0.3673094582185491	0.08600271331491749	ENSMUSG00000022376, ENSMUSG00000020890, ENSMUSG00000021933, ENSMUSG00000021536	1042	21	20697	3.783383602961338	1.0	0.8059581254672268	77.91817003868702
SMART	SM00044:CYCc	4	0.3673094582185491	0.1345705378259409	ENSMUSG00000022376, ENSMUSG00000020890, ENSMUSG00000021933, ENSMUSG00000021536	643	21	10469	3.1012367622009926	1.0	0.8596486600219944	86.62082065531035
KEGG_PATHWAY	mmu00230:Purine metabolism	14	1.285583103764922	0.21817477243375843	ENSMUSG00000095463, ENSMUSG00000029780, ENSMUSG00000041608, ENSMUSG00000021536, ENSMUSG00000053965, ENSMUSG00000022066, ENSMUSG00000022376, ENSMUSG00000020890, ENSMUSG00000026192, ENSMUSG00000028394, ENSMUSG00000003500, ENSMUSG00000030671, ENSMUSG00000021933, ENSMUSG00000004347	440	179	7720	1.3722701879126458	1.0	0.6654027483801295	95.9773433108005
UP_KEYWORDS	Lyase	10	0.9182736455463728	0.25611101934028807	ENSMUSG00000056880, ENSMUSG00000028972, ENSMUSG00000022130, ENSMUSG00000024588, ENSMUSG00000022376, ENSMUSG00000023452, ENSMUSG00000020890, ENSMUSG00000035121, ENSMUSG00000021933, ENSMUSG00000021536	1087	145	22768	1.4445325635250452	1.0	0.5873457780953444	98.28668059739563
GOTERM_BP_DIRECT	GO:0009190~cyclic nucleotide biosynthetic process	3	0.27548209366391185	0.25657552593526384	ENSMUSG00000022376, ENSMUSG00000020890, ENSMUSG00000021536	936	19	18128	3.058029689608637	1.0	0.9921033861623083	99.57432674181035
GOTERM_MF_DIRECT	GO:0016849~phosphorus-oxygen lyase activity	3	0.27548209366391185	0.2877485946463497	ENSMUSG00000022376, ENSMUSG00000020890, ENSMUSG00000021536	930	20	17488	2.8206451612903223	1.0	0.9451814289715772	99.54409744510025
GOTERM_MF_DIRECT	GO:0016829~lyase activity	9	0.8264462809917356	0.4761479569973526	ENSMUSG00000056880, ENSMUSG00000028972, ENSMUSG00000022130, ENSMUSG00000024588, ENSMUSG00000022376, ENSMUSG00000023452, ENSMUSG00000020890, ENSMUSG00000035121, ENSMUSG00000021536	930	141	17488	1.2002745367192862	1.0	0.9844955739923391	99.99653875283265
Annotation Cluster 102	Enrichment Score: 0.7175690936017454
Category	Term	Count	%	PValue	Genes	List Total	Pop Hits	Pop Total	Fold Enrichment	Bonferroni	Benjamini	FDR
INTERPRO	IPR018503:Tetraspanin, conserved site	4	0.3673094582185491	0.07645857145211951	ENSMUSG00000025351, ENSMUSG00000030342, ENSMUSG00000027858, ENSMUSG00000030798	1042	20	20697	3.9725527831094047	1.0	0.7730971078293443	73.70886751515644
INTERPRO	IPR000301:Tetraspanin	4	0.3673094582185491	0.1645879003295427	ENSMUSG00000025351, ENSMUSG00000030342, ENSMUSG00000027858, ENSMUSG00000030798	1042	28	20697	2.8375377022210033	1.0	0.9248754284753681	95.12186285633642
PIR_SUPERFAMILY	PIRSF002419:tetraspanin	4	0.3673094582185491	0.17586796981139144	ENSMUSG00000025351, ENSMUSG00000030342, ENSMUSG00000027858, ENSMUSG00000030798	99	27	1814	2.714552936775159	0.9999998934057303	0.9952585487868058	87.39803928079633
INTERPRO	IPR008952:Tetraspanin, EC2 domain	4	0.3673094582185491	0.18998999026655428	ENSMUSG00000025351, ENSMUSG00000030342, ENSMUSG00000027858, ENSMUSG00000030798	1042	30	20697	2.6483685220729365	1.0	0.942595211160814	97.09587800134074
INTERPRO	IPR018499:Tetraspanin/Peripherin	4	0.3673094582185491	0.20304357785448376	ENSMUSG00000025351, ENSMUSG00000030342, ENSMUSG00000027858, ENSMUSG00000030798	1042	31	20697	2.5629372794254226	1.0	0.950386726905022	97.78941992468916
GOTERM_BP_DIRECT	GO:0007166~cell surface receptor signaling pathway	12	1.1019283746556474	0.5797685136507871	ENSMUSG00000049791, ENSMUSG00000013033, ENSMUSG00000030342, ENSMUSG00000027858, ENSMUSG00000030406, ENSMUSG00000028599, ENSMUSG00000050288, ENSMUSG00000030798, ENSMUSG00000031980, ENSMUSG00000029053, ENSMUSG00000026640, ENSMUSG00000034342	936	219	18128	1.0612340475354174	1.0	0.9999097900147855	99.99998832458036
Annotation Cluster 103	Enrichment Score: 0.7034808326243409
Category	Term	Count	%	PValue	Genes	List Total	Pop Hits	Pop Total	Fold Enrichment	Bonferroni	Benjamini	FDR
INTERPRO	IPR009060:UBA-like	7	0.642791551882461	0.07039443423288425	ENSMUSG00000028954, ENSMUSG00000042372, ENSMUSG00000028426, ENSMUSG00000028514, ENSMUSG00000032267, ENSMUSG00000015837, ENSMUSG00000034342	1042	58	20697	2.397230127738434	1.0	0.7638264671402224	70.65400743761596
INTERPRO	IPR015940:Ubiquitin-associated/translation elongation factor EF1B, N-terminal, eukaryote	6	0.5509641873278237	0.1053356935086922	ENSMUSG00000028954, ENSMUSG00000035390, ENSMUSG00000028426, ENSMUSG00000028514, ENSMUSG00000015837, ENSMUSG00000034342	1042	50	20697	2.383531669865643	1.0	0.8508270686953998	84.57984685898263
SMART	SM00165:UBA	4	0.3673094582185491	0.3469829322268456	ENSMUSG00000028954, ENSMUSG00000028426, ENSMUSG00000015837, ENSMUSG00000034342	643	34	10469	1.9154697648888483	1.0	0.9553692123015449	99.73439596811725
UP_SEQ_FEATURE	domain:UBA	4	0.3673094582185491	0.596560748532985	ENSMUSG00000035390, ENSMUSG00000028514, ENSMUSG00000015837, ENSMUSG00000034342	935	59	18012	1.3060454998640443	1.0	0.9999963915153838	99.9999903860897
Annotation Cluster 104	Enrichment Score: 0.699890817147737
Category	Term	Count	%	PValue	Genes	List Total	Pop Hits	Pop Total	Fold Enrichment	Bonferroni	Benjamini	FDR
GOTERM_BP_DIRECT	GO:0042475~odontogenesis of dentin-containing tooth	8	0.7346189164370982	0.04281667315313481	ENSMUSG00000021732, ENSMUSG00000028800, ENSMUSG00000095105, ENSMUSG00000009580, ENSMUSG00000033227, ENSMUSG00000003873, ENSMUSG00000029231, ENSMUSG00000048402	936	63	18128	2.4593677927011264	1.0	0.8391035468396211	55.325255058676504
GOTERM_BP_DIRECT	GO:0045740~positive regulation of DNA replication	4	0.3673094582185491	0.38362745186632474	ENSMUSG00000021732, ENSMUSG00000036875, ENSMUSG00000029231, ENSMUSG00000048402	936	43	18128	1.8016298946531506	1.0	0.9987171358344654	99.98649882142931
GOTERM_BP_DIRECT	GO:0030324~lung development	8	0.7346189164370982	0.4839549672285693	ENSMUSG00000010797, ENSMUSG00000021732, ENSMUSG00000023951, ENSMUSG00000035451, ENSMUSG00000037025, ENSMUSG00000029231, ENSMUSG00000048402, ENSMUSG00000008575	936	127	18128	1.220001345985598	1.0	0.9995965092329454	99.99948749353848
Annotation Cluster 105	Enrichment Score: 0.6923427361321187
Category	Term	Count	%	PValue	Genes	List Total	Pop Hits	Pop Total	Fold Enrichment	Bonferroni	Benjamini	FDR
INTERPRO	IPR005829:Sugar transporter, conserved site	5	0.4591368227731864	0.06171383682785474	ENSMUSG00000001082, ENSMUSG00000023828, ENSMUSG00000040966, ENSMUSG00000038267, ENSMUSG00000089911	1042	30	20697	3.3104606525911704	1.0	0.7292751730992755	65.6958215039705
INTERPRO	IPR020846:Major facilitator superfamily domain	12	1.1019283746556474	0.11829546906242948	ENSMUSG00000001082, ENSMUSG00000023828, ENSMUSG00000038178, ENSMUSG00000050822, ENSMUSG00000032122, ENSMUSG00000015243, ENSMUSG00000040447, ENSMUSG00000033965, ENSMUSG00000029490, ENSMUSG00000040966, ENSMUSG00000038267, ENSMUSG00000089911	1042	146	20697	1.6325559382641393	1.0	0.8706890601748805	87.93152198083632
GOTERM_MF_DIRECT	GO:0005215~transporter activity	16	1.4692378328741964	0.1800460208432653	ENSMUSG00000023828, ENSMUSG00000001082, ENSMUSG00000027202, ENSMUSG00000032122, ENSMUSG00000028962, ENSMUSG00000074796, ENSMUSG00000003585, ENSMUSG00000038267, ENSMUSG00000089911, ENSMUSG00000017740, ENSMUSG00000041797, ENSMUSG00000006574, ENSMUSG00000025389, ENSMUSG00000015243, ENSMUSG00000040966, ENSMUSG00000023830	930	217	17488	1.386492245181111	1.0	0.900009683634626	95.73003742942122
GOTERM_MF_DIRECT	GO:0022857~transmembrane transporter activity	4	0.3673094582185491	0.44490615732435845	ENSMUSG00000023828, ENSMUSG00000032122, ENSMUSG00000040966, ENSMUSG00000038267	930	46	17488	1.6351566152407668	1.0	0.9810248998133364	99.99131241038152
INTERPRO	IPR005828:General substrate transporter	3	0.27548209366391185	0.5905867741550019	ENSMUSG00000023828, ENSMUSG00000040966, ENSMUSG00000038267	1042	39	20697	1.5279049165805403	1.0	0.9997217366499659	99.9999693863895
Annotation Cluster 106	Enrichment Score: 0.6917745266479995
Category	Term	Count	%	PValue	Genes	List Total	Pop Hits	Pop Total	Fold Enrichment	Bonferroni	Benjamini	FDR
GOTERM_MF_DIRECT	GO:0000980~RNA polymerase II distal enhancer sequence-specific DNA binding	8	0.7346189164370982	0.09744683649930377	ENSMUSG00000003868, ENSMUSG00000028800, ENSMUSG00000040270, ENSMUSG00000026751, ENSMUSG00000038718, ENSMUSG00000032481, ENSMUSG00000028717, ENSMUSG00000024513	930	74	17488	2.032897413542575	1.0	0.7928063664183119	80.38345986451411
GOTERM_BP_DIRECT	GO:0043044~ATP-dependent chromatin remodeling	4	0.3673094582185491	0.13590587986847832	ENSMUSG00000028800, ENSMUSG00000007880, ENSMUSG00000032481, ENSMUSG00000024513	936	25	18128	3.098803418803419	1.0	0.9597891643852302	93.20960943658132
GOTERM_MF_DIRECT	GO:0031492~nucleosomal DNA binding	3	0.27548209366391185	0.6348489836903551	ENSMUSG00000028800, ENSMUSG00000032481, ENSMUSG00000024513	930	40	17488	1.4103225806451611	1.0	0.9960563206010504	99.99998879897413
Annotation Cluster 107	Enrichment Score: 0.6916800648160157
Category	Term	Count	%	PValue	Genes	List Total	Pop Hits	Pop Total	Fold Enrichment	Bonferroni	Benjamini	FDR
INTERPRO	IPR000407:Nucleoside phosphatase GDA1/CD39	3	0.27548209366391185	0.07192337091799451	ENSMUSG00000095463, ENSMUSG00000022066, ENSMUSG00000041608	1042	9	20697	6.620921305182342	1.0	0.7673371257475776	71.45422898838525
KEGG_PATHWAY	mmu00230:Purine metabolism	14	1.285583103764922	0.21817477243375843	ENSMUSG00000095463, ENSMUSG00000029780, ENSMUSG00000041608, ENSMUSG00000021536, ENSMUSG00000053965, ENSMUSG00000022066, ENSMUSG00000022376, ENSMUSG00000020890, ENSMUSG00000026192, ENSMUSG00000028394, ENSMUSG00000003500, ENSMUSG00000030671, ENSMUSG00000021933, ENSMUSG00000004347	440	179	7720	1.3722701879126458	1.0	0.6654027483801295	95.9773433108005
KEGG_PATHWAY	mmu00240:Pyrimidine metabolism	7	0.642791551882461	0.5361486787820638	ENSMUSG00000033427, ENSMUSG00000095463, ENSMUSG00000022066, ENSMUSG00000013629, ENSMUSG00000041608, ENSMUSG00000029780, ENSMUSG00000028394	440	103	7720	1.1924095322153574	1.0	0.878572717640654	99.99558968718381
Annotation Cluster 108	Enrichment Score: 0.6901222402719109
Category	Term	Count	%	PValue	Genes	List Total	Pop Hits	Pop Total	Fold Enrichment	Bonferroni	Benjamini	FDR
GOTERM_BP_DIRECT	GO:0045165~cell fate commitment	9	0.8264462809917356	0.03155741409788283	ENSMUSG00000010797, ENSMUSG00000030093, ENSMUSG00000039191, ENSMUSG00000033227, ENSMUSG00000030353, ENSMUSG00000035158, ENSMUSG00000036856, ENSMUSG00000028717, ENSMUSG00000037660	936	72	18128	2.420940170940171	1.0	0.8141863667510092	44.59136118829714
GOTERM_MF_DIRECT	GO:0000979~RNA polymerase II core promoter sequence-specific DNA binding	6	0.5509641873278237	0.28321605297425667	ENSMUSG00000003868, ENSMUSG00000049577, ENSMUSG00000039191, ENSMUSG00000035158, ENSMUSG00000028717, ENSMUSG00000053110	930	67	17488	1.6839672604718343	1.0	0.944807768663989	99.49575873136509
GOTERM_BP_DIRECT	GO:0042127~regulation of cell proliferation	8	0.7346189164370982	0.951511418854466	ENSMUSG00000030093, ENSMUSG00000039191, ENSMUSG00000035158, ENSMUSG00000028599, ENSMUSG00000028717, ENSMUSG00000030339, ENSMUSG00000024513, ENSMUSG00000053110	936	227	18128	0.6825558191196958	1.0	0.9999999999937494	100.0
Annotation Cluster 109	Enrichment Score: 0.6756196737988737
Category	Term	Count	%	PValue	Genes	List Total	Pop Hits	Pop Total	Fold Enrichment	Bonferroni	Benjamini	FDR
INTERPRO	IPR001496:SOCS protein, C-terminal	5	0.4591368227731864	0.11352730935903341	ENSMUSG00000038037, ENSMUSG00000021200, ENSMUSG00000034768, ENSMUSG00000024160, ENSMUSG00000038485	1042	37	20697	2.6841572858847327	1.0	0.8670581221321922	86.78724705424798
UP_SEQ_FEATURE	domain:SOCS box	5	0.4591368227731864	0.12321938493235643	ENSMUSG00000038037, ENSMUSG00000021200, ENSMUSG00000034768, ENSMUSG00000024160, ENSMUSG00000038485	935	37	18012	2.60326636797225	1.0	0.984039122455175	90.37355753516275
SMART	SM00253:SOCS	3	0.27548209366391185	0.3721214494075895	ENSMUSG00000038037, ENSMUSG00000021200, ENSMUSG00000038485	643	21	10469	2.3259275716507446	1.0	0.9621635133595626	99.84619910187243
SMART	SM00969:SM00969	4	0.3673094582185491	0.38111603300087943	ENSMUSG00000038037, ENSMUSG00000021200, ENSMUSG00000034768, ENSMUSG00000038485	643	36	10469	1.809054777950579	1.0	0.9637302539296315	99.8741808348225
Annotation Cluster 110	Enrichment Score: 0.668251058493
Category	Term	Count	%	PValue	Genes	List Total	Pop Hits	Pop Total	Fold Enrichment	Bonferroni	Benjamini	FDR
GOTERM_BP_DIRECT	GO:0018105~peptidyl-serine phosphorylation	14	1.285583103764922	0.019946037179356224	ENSMUSG00000036273, ENSMUSG00000038967, ENSMUSG00000029123, ENSMUSG00000005469, ENSMUSG00000024617, ENSMUSG00000001729, ENSMUSG00000050310, ENSMUSG00000023809, ENSMUSG00000035390, ENSMUSG00000003810, ENSMUSG00000016528, ENSMUSG00000053693, ENSMUSG00000029053, ENSMUSG00000057897	936	133	18128	2.0386864597390915	1.0	0.7525755357509631	30.99421246774098
KEGG_PATHWAY	mmu04914:Progesterone-mediated oocyte maturation	9	0.8264462809917356	0.12050319101459722	ENSMUSG00000001729, ENSMUSG00000023809, ENSMUSG00000022376, ENSMUSG00000021270, ENSMUSG00000039782, ENSMUSG00000005469, ENSMUSG00000030671, ENSMUSG00000032477, ENSMUSG00000021536	440	87	7720	1.8150470219435735	0.9999999999999959	0.5455992125287905	81.29487207107374
INTERPRO	IPR000961:AGC-kinase, C-terminal	6	0.5509641873278237	0.12666034246459026	ENSMUSG00000001729, ENSMUSG00000023809, ENSMUSG00000003810, ENSMUSG00000053693, ENSMUSG00000005469, ENSMUSG00000029053	1042	53	20697	2.2486147828921164	1.0	0.879558223949083	89.71701123533914
UP_SEQ_FEATURE	domain:AGC-kinase C-terminal	6	0.5509641873278237	0.15525629006860678	ENSMUSG00000001729, ENSMUSG00000023809, ENSMUSG00000003810, ENSMUSG00000053693, ENSMUSG00000005469, ENSMUSG00000029053	935	55	18012	2.101545940690326	1.0	0.9895965448922345	95.03735150393378
GOTERM_MF_DIRECT	GO:0004712~protein serine/threonine/tyrosine kinase activity	4	0.3673094582185491	0.22607173748439807	ENSMUSG00000001729, ENSMUSG00000023809, ENSMUSG00000068917, ENSMUSG00000005469	930	31	17488	2.426361429066944	1.0	0.9255475477049854	98.29449304014713
KEGG_PATHWAY	mmu04931:Insulin resistance	8	0.7346189164370982	0.4360125199208703	ENSMUSG00000001729, ENSMUSG00000055980, ENSMUSG00000023809, ENSMUSG00000033083, ENSMUSG00000027936, ENSMUSG00000033059, ENSMUSG00000029053, ENSMUSG00000006542	440	110	7720	1.2760330578512395	1.0	0.8350285472299057	99.94340944495153
INTERPRO	IPR017892:Protein kinase, C-terminal	3	0.27548209366391185	0.44964205433333604	ENSMUSG00000001729, ENSMUSG00000023809, ENSMUSG00000029053	1042	30	20697	1.9862763915547026	1.0	0.9971719306071378	99.99559539704765
SMART	SM00133:S_TK_X	4	0.3673094582185491	0.5270312302506108	ENSMUSG00000001729, ENSMUSG00000023809, ENSMUSG00000005469, ENSMUSG00000029053	643	45	10469	1.4472438223604631	1.0	0.9833807665033171	99.9970179128348
KEGG_PATHWAY	mmu04062:Chemokine signaling pathway	9	0.8264462809917356	0.876489934745308	ENSMUSG00000001729, ENSMUSG00000022376, ENSMUSG00000031805, ENSMUSG00000033721, ENSMUSG00000005469, ENSMUSG00000029053, ENSMUSG00000051177, ENSMUSG00000015950, ENSMUSG00000021536	440	196	7720	0.8056586270871986	1.0	0.9821684905130396	99.99999999986136
Annotation Cluster 111	Enrichment Score: 0.6641435068309569
Category	Term	Count	%	PValue	Genes	List Total	Pop Hits	Pop Total	Fold Enrichment	Bonferroni	Benjamini	FDR
GOTERM_CC_DIRECT	GO:0005769~early endosome	16	1.4692378328741964	0.17742616070457082	ENSMUSG00000014547, ENSMUSG00000031441, ENSMUSG00000020149, ENSMUSG00000036057, ENSMUSG00000051343, ENSMUSG00000047921, ENSMUSG00000030110, ENSMUSG00000070939, ENSMUSG00000032554, ENSMUSG00000049313, ENSMUSG00000036432, ENSMUSG00000041263, ENSMUSG00000039844, ENSMUSG00000023830, ENSMUSG00000026721, ENSMUSG00000044456	1004	226	19725	1.390896590628636	1.0	0.7555098936387257	94.45983723119824
UP_KEYWORDS	Endosome	26	2.3875114784205693	0.20717959156796928	ENSMUSG00000020149, ENSMUSG00000031441, ENSMUSG00000036273, ENSMUSG00000036057, ENSMUSG00000030110, ENSMUSG00000070939, ENSMUSG00000041895, ENSMUSG00000022108, ENSMUSG00000041263, ENSMUSG00000031488, ENSMUSG00000058446, ENSMUSG00000014547, ENSMUSG00000051343, ENSMUSG00000027935, ENSMUSG00000036503, ENSMUSG00000049313, ENSMUSG00000021375, ENSMUSG00000025544, ENSMUSG00000025351, ENSMUSG00000021277,…	1087	439	22768	1.2405211308631938	1.0	0.5184738562919851	95.88731109440452
GOTERM_CC_DIRECT	GO:0005768~endosome	33	3.0303030303030303	0.21340912874535875	ENSMUSG00000031441, ENSMUSG00000036273, ENSMUSG00000020149, ENSMUSG00000019210, ENSMUSG00000036057, ENSMUSG00000030110, ENSMUSG00000070939, ENSMUSG00000041895, ENSMUSG00000025422, ENSMUSG00000022108, ENSMUSG00000041263, ENSMUSG00000031488, ENSMUSG00000023830, ENSMUSG00000040249, ENSMUSG00000058446, ENSMUSG00000014547, ENSMUSG00000051343, ENSMUSG00000027935, ENSMUSG00000034731, ENSMUSG00000036503,…	1004	545	19725	1.189599400562886	1.0	0.7875258637731786	97.14389777082864
GOTERM_CC_DIRECT	GO:0010008~endosome membrane	9	0.8264462809917356	0.28109191374389103	ENSMUSG00000025544, ENSMUSG00000022108, ENSMUSG00000025351, ENSMUSG00000021062, ENSMUSG00000058446, ENSMUSG00000030110, ENSMUSG00000025371, ENSMUSG00000041895, ENSMUSG00000021375	1004	122	19725	1.4493256482267651	1.0	0.8437024884351344	99.24670542695921
Annotation Cluster 112	Enrichment Score: 0.6635625967392912
Category	Term	Count	%	PValue	Genes	List Total	Pop Hits	Pop Total	Fold Enrichment	Bonferroni	Benjamini	FDR
GOTERM_BP_DIRECT	GO:0005975~carbohydrate metabolic process	18	1.6528925619834711	0.03814827896272578	ENSMUSG00000025236, ENSMUSG00000032295, ENSMUSG00000033540, ENSMUSG00000038967, ENSMUSG00000028189, ENSMUSG00000064325, ENSMUSG00000025579, ENSMUSG00000001729, ENSMUSG00000053461, ENSMUSG00000005142, ENSMUSG00000032401, ENSMUSG00000036620, ENSMUSG00000041798, ENSMUSG00000021504, ENSMUSG00000033059, ENSMUSG00000026156, ENSMUSG00000021260, ENSMUSG00000000168	936	206	18128	1.6923076923076923	1.0	0.82495018200063	51.13826271759828
GOTERM_MF_DIRECT	GO:0004553~hydrolase activity, hydrolyzing O-glycosyl compounds	6	0.5509641873278237	0.04918891434780221	ENSMUSG00000032295, ENSMUSG00000005142, ENSMUSG00000032401, ENSMUSG00000033540, ENSMUSG00000028189, ENSMUSG00000025579	930	38	17488	2.969100169779287	1.0	0.6817016311241999	55.12587403360726
INTERPRO	IPR011013:Galactose mutarotase-like domain	3	0.27548209366391185	0.1028844326569947	ENSMUSG00000032295, ENSMUSG00000005142, ENSMUSG00000025579	1042	11	20697	5.417117431512825	1.0	0.8467085158434146	83.85466970636163
UP_KEYWORDS	Glycosidase	7	0.642791551882461	0.21938944314797493	ENSMUSG00000032295, ENSMUSG00000005142, ENSMUSG00000043019, ENSMUSG00000033540, ENSMUSG00000035121, ENSMUSG00000028189, ENSMUSG00000025579	1087	85	22768	1.7249418258563776	1.0	0.5352811832088853	96.67740881400489
GOTERM_MF_DIRECT	GO:0016798~hydrolase activity, acting on glycosyl bonds	6	0.5509641873278237	0.399947145854298	ENSMUSG00000032295, ENSMUSG00000005142, ENSMUSG00000033540, ENSMUSG00000035121, ENSMUSG00000028189, ENSMUSG00000025579	930	78	17488	1.4464846980976014	1.0	0.9734115624712512	99.97006171244365
INTERPRO	IPR017853:Glycoside hydrolase, superfamily	4	0.3673094582185491	0.5518538344502248	ENSMUSG00000032401, ENSMUSG00000033540, ENSMUSG00000028189, ENSMUSG00000025579	1042	57	20697	1.3938781695120719	1.0	0.9995482979481735	99.99986027169004
INTERPRO	IPR013781:Glycoside hydrolase, catalytic domain	3	0.27548209366391185	0.6180190665256291	ENSMUSG00000032401, ENSMUSG00000033540, ENSMUSG00000028189	1042	41	20697	1.4533729694302702	1.0	0.999829593660067	99.99999044964818
UP_SEQ_FEATURE	active site:Nucleophile	11	1.0101010101010102	0.8506738956901126	ENSMUSG00000022040, ENSMUSG00000053279, ENSMUSG00000032295, ENSMUSG00000024747, ENSMUSG00000005142, ENSMUSG00000022704, ENSMUSG00000033540, ENSMUSG00000031897, ENSMUSG00000029780, ENSMUSG00000021595, ENSMUSG00000025579	935	253	18012	0.8375726575215067	1.0	0.9999999997437687	99.9999999999998
Annotation Cluster 113	Enrichment Score: 0.661901959028356
Category	Term	Count	%	PValue	Genes	List Total	Pop Hits	Pop Total	Fold Enrichment	Bonferroni	Benjamini	FDR
GOTERM_BP_DIRECT	GO:0048514~blood vessel morphogenesis	6	0.5509641873278237	0.032448384348159234	ENSMUSG00000021732, ENSMUSG00000020357, ENSMUSG00000031502, ENSMUSG00000023951, ENSMUSG00000032216, ENSMUSG00000025348	936	35	18128	3.32014652014652	1.0	0.8185791004327039	45.52250692664156
GOTERM_BP_DIRECT	GO:0048286~lung alveolus development	4	0.3673094582185491	0.4803074118990819	ENSMUSG00000021732, ENSMUSG00000020357, ENSMUSG00000023951, ENSMUSG00000026185	936	50	18128	1.5494017094017094	1.0	0.9995829046417725	99.99941652340375
GOTERM_BP_DIRECT	GO:0070374~positive regulation of ERK1 and ERK2 cascade	10	0.9182736455463728	0.6631041666773652	ENSMUSG00000021732, ENSMUSG00000020357, ENSMUSG00000023951, ENSMUSG00000039844, ENSMUSG00000006235, ENSMUSG00000029231, ENSMUSG00000005087, ENSMUSG00000028001, ENSMUSG00000029053, ENSMUSG00000032336	936	192	18128	1.0087250712250713	1.0	0.9999829854144581	99.9999998005893
Annotation Cluster 114	Enrichment Score: 0.6552909620331816
Category	Term	Count	%	PValue	Genes	List Total	Pop Hits	Pop Total	Fold Enrichment	Bonferroni	Benjamini	FDR
GOTERM_MF_DIRECT	GO:0035091~phosphatidylinositol binding	9	0.8264462809917356	0.09538078134777067	ENSMUSG00000026447, ENSMUSG00000020828, ENSMUSG00000026274, ENSMUSG00000030228, ENSMUSG00000053617, ENSMUSG00000032220, ENSMUSG00000030102, ENSMUSG00000021171, ENSMUSG00000015950	930	88	17488	1.9231671554252199	1.0	0.8001178857370205	79.65780120384872
INTERPRO	IPR001683:Phox homologous domain	5	0.4591368227731864	0.25379081517344926	ENSMUSG00000026447, ENSMUSG00000020828, ENSMUSG00000030228, ENSMUSG00000053617, ENSMUSG00000015950	1042	51	20697	1.947329795641865	1.0	0.9676596667496007	99.2678824156654
SMART	SM00312:PX	5	0.4591368227731864	0.2554426868656193	ENSMUSG00000026447, ENSMUSG00000020828, ENSMUSG00000030228, ENSMUSG00000053617, ENSMUSG00000015950	643	42	10469	1.9382729763756203	1.0	0.9287301220241095	98.35123850304154
UP_SEQ_FEATURE	domain:PX	4	0.3673094582185491	0.3869063893617936	ENSMUSG00000020828, ENSMUSG00000030228, ENSMUSG00000053617, ENSMUSG00000015950	935	43	18012	1.792015918418107	1.0	0.9997579269155079	99.98348025734987
Annotation Cluster 115	Enrichment Score: 0.6522312110313053
Category	Term	Count	%	PValue	Genes	List Total	Pop Hits	Pop Total	Fold Enrichment	Bonferroni	Benjamini	FDR
UP_KEYWORDS	Tight junction	8	0.7346189164370982	0.10093355909134441	ENSMUSG00000061859, ENSMUSG00000027699, ENSMUSG00000022132, ENSMUSG00000039230, ENSMUSG00000027935, ENSMUSG00000024091, ENSMUSG00000028434, ENSMUSG00000028059	1087	83	22768	2.0188647875771717	1.0	0.3643656243113429	76.83387345040782
KEGG_PATHWAY	mmu04530:Tight junction	12	1.1019283746556474	0.16679675050224224	ENSMUSG00000061859, ENSMUSG00000001729, ENSMUSG00000062825, ENSMUSG00000003411, ENSMUSG00000022132, ENSMUSG00000005474, ENSMUSG00000027935, ENSMUSG00000046707, ENSMUSG00000024091, ENSMUSG00000029053, ENSMUSG00000055723, ENSMUSG00000020900	440	139	7720	1.5147155003270112	1.0	0.5886404064889434	90.76623998922744
GOTERM_CC_DIRECT	GO:0005923~bicellular tight junction	9	0.8264462809917356	0.3571374435327409	ENSMUSG00000061859, ENSMUSG00000027699, ENSMUSG00000022132, ENSMUSG00000039230, ENSMUSG00000027935, ENSMUSG00000024091, ENSMUSG00000028434, ENSMUSG00000028059, ENSMUSG00000029053	1004	132	19725	1.3395282506338284	1.0	0.8913893911044433	99.85620718475843
GOTERM_BP_DIRECT	GO:0070830~bicellular tight junction assembly	3	0.27548209366391185	0.4092763006188691	ENSMUSG00000027699, ENSMUSG00000039230, ENSMUSG00000027935	936	27	18128	2.151946818613485	1.0	0.9990479590381083	99.99382713245001
Annotation Cluster 116	Enrichment Score: 0.650005892771774
Category	Term	Count	%	PValue	Genes	List Total	Pop Hits	Pop Total	Fold Enrichment	Bonferroni	Benjamini	FDR
UP_KEYWORDS	Calcium	54	4.958677685950414	0.019289800153577688	ENSMUSG00000055333, ENSMUSG00000031443, ENSMUSG00000005474, ENSMUSG00000025854, ENSMUSG00000018340, ENSMUSG00000031740, ENSMUSG00000102543, ENSMUSG00000022066, ENSMUSG00000026579, ENSMUSG00000025348, ENSMUSG00000057914, ENSMUSG00000028785, ENSMUSG00000000901, ENSMUSG00000021866, ENSMUSG00000034342, ENSMUSG00000051177, ENSMUSG00000040249, ENSMUSG00000095463, ENSMUSG00000020640, ENSMUSG00000059049,…	1087	830	22768	1.3627337316145907	0.9991335758024786	0.12241072538824305	23.48895658587039
INTERPRO	IPR018247:EF-Hand 1, calcium-binding site	16	1.4692378328741964	0.031012283441801687	ENSMUSG00000033268, ENSMUSG00000005474, ENSMUSG00000021608, ENSMUSG00000009075, ENSMUSG00000101337, ENSMUSG00000005973, ENSMUSG00000020640, ENSMUSG00000078657, ENSMUSG00000096141, ENSMUSG00000041144, ENSMUSG00000037493, ENSMUSG00000006276, ENSMUSG00000028785, ENSMUSG00000021136, ENSMUSG00000029055, ENSMUSG00000041984	1042	175	20697	1.8160241294214423	1.0	0.6093507634628741	41.08807180738485
GOTERM_MF_DIRECT	GO:0005509~calcium ion binding	50	4.591368227731864	0.03284244504640702	ENSMUSG00000055333, ENSMUSG00000031443, ENSMUSG00000005474, ENSMUSG00000025854, ENSMUSG00000018340, ENSMUSG00000030110, ENSMUSG00000042286, ENSMUSG00000102543, ENSMUSG00000038146, ENSMUSG00000028785, ENSMUSG00000000901, ENSMUSG00000021866, ENSMUSG00000040533, ENSMUSG00000034342, ENSMUSG00000051177, ENSMUSG00000033268, ENSMUSG00000040249, ENSMUSG00000101337, ENSMUSG00000004892, ENSMUSG00000020640,…	930	703	17488	1.3374325089095886	0.9999999999999992	0.5909541723480968	41.169439018806194
INTERPRO	IPR002048:EF-hand domain	16	1.4692378328741964	0.15538725042148852	ENSMUSG00000033268, ENSMUSG00000059741, ENSMUSG00000005474, ENSMUSG00000021608, ENSMUSG00000009075, ENSMUSG00000101337, ENSMUSG00000005973, ENSMUSG00000020640, ENSMUSG00000078657, ENSMUSG00000096141, ENSMUSG00000041144, ENSMUSG00000037493, ENSMUSG00000006276, ENSMUSG00000028785, ENSMUSG00000029055, ENSMUSG00000041984	1042	223	20697	1.4251310432679478	1.0	0.9139178593737417	94.13659507302968
INTERPRO	IPR011992:EF-hand-like domain	18	1.6528925619834711	0.21559737899641138	ENSMUSG00000033268, ENSMUSG00000059741, ENSMUSG00000005474, ENSMUSG00000021608, ENSMUSG00000069085, ENSMUSG00000009075, ENSMUSG00000020640, ENSMUSG00000005973, ENSMUSG00000072663, ENSMUSG00000078657, ENSMUSG00000037493, ENSMUSG00000006276, ENSMUSG00000028785, ENSMUSG00000021136, ENSMUSG00000029055, ENSMUSG00000034342, ENSMUSG00000051177, ENSMUSG00000041984	1042	273	20697	1.3096327856404633	1.0	0.9544552380365057	98.30687288357257
SMART	SM00054:EFh	11	1.0101010101010102	0.39769610287739987	ENSMUSG00000033268, ENSMUSG00000006276, ENSMUSG00000037493, ENSMUSG00000005474, ENSMUSG00000021608, ENSMUSG00000009075, ENSMUSG00000005973, ENSMUSG00000020640, ENSMUSG00000078657, ENSMUSG00000028785, ENSMUSG00000029055	643	145	10469	1.2351477449455677	1.0	0.9680651345646746	99.91377933276183
UP_SEQ_FEATURE	domain:EF-hand 1	11	1.0101010101010102	0.4156054942582814	ENSMUSG00000037493, ENSMUSG00000059741, ENSMUSG00000005474, ENSMUSG00000021608, ENSMUSG00000009075, ENSMUSG00000005973, ENSMUSG00000020640, ENSMUSG00000028785, ENSMUSG00000021136, ENSMUSG00000029055, ENSMUSG00000041984	935	174	18012	1.2178498985801218	1.0	0.9998341173248275	99.99296283049584
UP_SEQ_FEATURE	domain:EF-hand 2	10	0.9182736455463728	0.5445237856424204	ENSMUSG00000037493, ENSMUSG00000059741, ENSMUSG00000005474, ENSMUSG00000021608, ENSMUSG00000009075, ENSMUSG00000005973, ENSMUSG00000028785, ENSMUSG00000021136, ENSMUSG00000029055, ENSMUSG00000041984	935	173	18012	1.1135359030632748	1.0	0.9999892544949726	99.99991668331933
COG_ONTOLOGY	Signal transduction mechanisms / Cytoskeleton / Cell division and chromosome partitioning / General function prediction only	4	0.3673094582185491	0.6322084367905736	ENSMUSG00000037493, ENSMUSG00000005474, ENSMUSG00000028785, ENSMUSG00000029055	140	49	2126	1.2396501457725946	0.9999999999997474	0.9733739716656141	99.97851253642493
UP_SEQ_FEATURE	calcium-binding region:1	7	0.642791551882461	0.6425064370535335	ENSMUSG00000037493, ENSMUSG00000005474, ENSMUSG00000021608, ENSMUSG00000009075, ENSMUSG00000005973, ENSMUSG00000028785, ENSMUSG00000021136	935	126	18012	1.0702317290552583	1.0	0.9999987319377123	99.9999988825452
UP_SEQ_FEATURE	domain:EF-hand 3	5	0.4591368227731864	0.7010821092309565	ENSMUSG00000037493, ENSMUSG00000059741, ENSMUSG00000005474, ENSMUSG00000005973, ENSMUSG00000028785	935	91	18012	1.058470940823882	1.0	0.9999997664244331	99.9999999537737
UP_SEQ_FEATURE	calcium-binding region:2	4	0.3673094582185491	0.9393281718499293	ENSMUSG00000037493, ENSMUSG00000009075, ENSMUSG00000028785, ENSMUSG00000021136	935	114	18012	0.6759358288770054	1.0	0.9999999999999754	100.0
Annotation Cluster 117	Enrichment Score: 0.6465637840831918
Category	Term	Count	%	PValue	Genes	List Total	Pop Hits	Pop Total	Fold Enrichment	Bonferroni	Benjamini	FDR
GOTERM_BP_DIRECT	GO:0048646~anatomical structure formation involved in morphogenesis	4	0.3673094582185491	0.12409475181200331	ENSMUSG00000035451, ENSMUSG00000037025, ENSMUSG00000029754, ENSMUSG00000048402	936	24	18128	3.227920227920228	1.0	0.9522831447785643	91.28114192516145
GOTERM_BP_DIRECT	GO:0045666~positive regulation of neuron differentiation	9	0.8264462809917356	0.16825627477333283	ENSMUSG00000027699, ENSMUSG00000073043, ENSMUSG00000051279, ENSMUSG00000012520, ENSMUSG00000035451, ENSMUSG00000037025, ENSMUSG00000037660, ENSMUSG00000045983, ENSMUSG00000048402	936	104	18128	1.6760355029585798	1.0	0.974234689654932	96.63672476842898
GOTERM_BP_DIRECT	GO:0021904~dorsal/ventral neural tube patterning	3	0.27548209366391185	0.25657552593526384	ENSMUSG00000035451, ENSMUSG00000037025, ENSMUSG00000048402	936	19	18128	3.058029689608637	1.0	0.9921033861623083	99.57432674181035
GOTERM_BP_DIRECT	GO:0030324~lung development	8	0.7346189164370982	0.4839549672285693	ENSMUSG00000010797, ENSMUSG00000021732, ENSMUSG00000023951, ENSMUSG00000035451, ENSMUSG00000037025, ENSMUSG00000029231, ENSMUSG00000048402, ENSMUSG00000008575	936	127	18128	1.220001345985598	1.0	0.9995965092329454	99.99948749353848
Annotation Cluster 118	Enrichment Score: 0.6352500909282035
Category	Term	Count	%	PValue	Genes	List Total	Pop Hits	Pop Total	Fold Enrichment	Bonferroni	Benjamini	FDR
GOTERM_BP_DIRECT	GO:0006820~anion transport	5	0.4591368227731864	0.04798072923252563	ENSMUSG00000032122, ENSMUSG00000006574, ENSMUSG00000028962, ENSMUSG00000023259, ENSMUSG00000074796	936	27	18128	3.5865780310224755	1.0	0.8476807986616969	59.560786345802775
GOTERM_MF_DIRECT	GO:0015297~antiporter activity	4	0.3673094582185491	0.5002186168896363	ENSMUSG00000032122, ENSMUSG00000041313, ENSMUSG00000028962, ENSMUSG00000023259	930	50	17488	1.5043440860215052	1.0	0.9869104553711275	99.99836055835952
UP_KEYWORDS	Antiport	3	0.27548209366391185	0.5176342828499667	ENSMUSG00000032122, ENSMUSG00000028962, ENSMUSG00000023259	1087	36	22768	1.7454768475927631	1.0	0.8118209276624702	99.99555462483055
Annotation Cluster 119	Enrichment Score: 0.6301089024655943
Category	Term	Count	%	PValue	Genes	List Total	Pop Hits	Pop Total	Fold Enrichment	Bonferroni	Benjamini	FDR
UP_KEYWORDS	Zymogen	19	1.7447199265381086	0.013737335066780439	ENSMUSG00000029061, ENSMUSG00000031994, ENSMUSG00000033825, ENSMUSG00000031443, ENSMUSG00000021492, ENSMUSG00000023452, ENSMUSG00000002204, ENSMUSG00000031897, ENSMUSG00000032359, ENSMUSG00000047497, ENSMUSG00000040471, ENSMUSG00000030713, ENSMUSG00000031740, ENSMUSG00000030560, ENSMUSG00000054693, ENSMUSG00000026579, ENSMUSG00000024173, ENSMUSG00000059481, ENSMUSG00000000901	1087	213	22768	1.8683977523528166	0.9933116540329824	0.09714345728633211	17.315085195465553
GOTERM_BP_DIRECT	GO:0007596~blood coagulation	10	0.9182736455463728	0.028828261071217103	ENSMUSG00000031443, ENSMUSG00000025314, ENSMUSG00000021492, ENSMUSG00000019726, ENSMUSG00000021686, ENSMUSG00000000049, ENSMUSG00000026579, ENSMUSG00000050675, ENSMUSG00000059481, ENSMUSG00000028001	936	84	18128	2.3056573056573058	1.0	0.794120883580963	41.64458827732661
UP_SEQ_FEATURE	region of interest:Serine protease	3	0.27548209366391185	0.03504646532860124	ENSMUSG00000029096, ENSMUSG00000020087, ENSMUSG00000030713	935	6	18012	9.632085561497327	1.0	0.910492784250016	47.00732176578
GOTERM_BP_DIRECT	GO:0042730~fibrinolysis	4	0.3673094582185491	0.03910432242789213	ENSMUSG00000021492, ENSMUSG00000050675, ENSMUSG00000059481, ENSMUSG00000028001	936	15	18128	5.164672364672365	1.0	0.8289343899190698	52.02482697441686
UP_KEYWORDS	Hemostasis	6	0.5509641873278237	0.05720498543682387	ENSMUSG00000031443, ENSMUSG00000021492, ENSMUSG00000026579, ENSMUSG00000050675, ENSMUSG00000059481, ENSMUSG00000028001	1087	44	22768	2.8562348415154304	0.9999999994516544	0.262604000605568	55.50027332833531
UP_KEYWORDS	Blood coagulation	6	0.5509641873278237	0.05720498543682387	ENSMUSG00000031443, ENSMUSG00000021492, ENSMUSG00000026579, ENSMUSG00000050675, ENSMUSG00000059481, ENSMUSG00000028001	1087	44	22768	2.8562348415154304	0.9999999994516544	0.262604000605568	55.50027332833531
GOTERM_BP_DIRECT	GO:0007599~hemostasis	6	0.5509641873278237	0.08684474527610386	ENSMUSG00000031443, ENSMUSG00000021492, ENSMUSG00000026579, ENSMUSG00000050675, ENSMUSG00000059481, ENSMUSG00000028001	936	46	18128	2.526198439241917	1.0	0.9232761594908034	81.22820786717654
BIOCARTA	m_intrinsicPathway:Intrinsic Prothrombin Activation Pathway	4	0.3673094582185491	0.237260115327092	ENSMUSG00000031502, ENSMUSG00000021492, ENSMUSG00000026579, ENSMUSG00000028001	96	23	1289	2.3351449275362315	1.0	0.9999555441516724	96.496140115326
BIOCARTA	m_extrinsicPathway:Extrinsic Prothrombin Activation Pathway	3	0.27548209366391185	0.2478189706008813	ENSMUSG00000031443, ENSMUSG00000026579, ENSMUSG00000028001	96	13	1289	3.098557692307692	1.0	0.9994612626579172	97.05127285762951
GOTERM_MF_DIRECT	GO:0008236~serine-type peptidase activity	11	1.0101010101010102	0.380608937617568	ENSMUSG00000042453, ENSMUSG00000061576, ENSMUSG00000033825, ENSMUSG00000031443, ENSMUSG00000021492, ENSMUSG00000041763, ENSMUSG00000029096, ENSMUSG00000020087, ENSMUSG00000024173, ENSMUSG00000059481, ENSMUSG00000030713	930	165	17488	1.2536200716845878	1.0	0.9704537235731218	99.95044709751252
KEGG_PATHWAY	mmu04610:Complement and coagulation cascades	6	0.5509641873278237	0.4358171710104724	ENSMUSG00000031443, ENSMUSG00000021492, ENSMUSG00000022181, ENSMUSG00000026579, ENSMUSG00000059481, ENSMUSG00000028001	440	76	7720	1.3851674641148324	1.0	0.8384800267259913	99.9431530084496
UP_KEYWORDS	Serine protease	10	0.9182736455463728	0.44351096331772016	ENSMUSG00000042453, ENSMUSG00000033825, ENSMUSG00000031443, ENSMUSG00000021492, ENSMUSG00000041763, ENSMUSG00000029096, ENSMUSG00000020087, ENSMUSG00000024173, ENSMUSG00000059481, ENSMUSG00000030713	1087	173	22768	1.2107353856134773	1.0	0.754658984931886	99.96828824955922
GOTERM_MF_DIRECT	GO:0004252~serine-type endopeptidase activity	13	1.1937557392102847	0.45295384546638195	ENSMUSG00000030560, ENSMUSG00000033825, ENSMUSG00000031443, ENSMUSG00000021492, ENSMUSG00000041763, ENSMUSG00000026579, ENSMUSG00000032359, ENSMUSG00000029096, ENSMUSG00000020087, ENSMUSG00000024173, ENSMUSG00000059481, ENSMUSG00000030713, ENSMUSG00000031740	930	212	17488	1.1530939338608237	1.0	0.9814233025780682	99.99311124608602
UP_SEQ_FEATURE	active site:Charge relay system	12	1.1019283746556474	0.49776904564779956	ENSMUSG00000033825, ENSMUSG00000034171, ENSMUSG00000031443, ENSMUSG00000061959, ENSMUSG00000041763, ENSMUSG00000057400, ENSMUSG00000056973, ENSMUSG00000029096, ENSMUSG00000020087, ENSMUSG00000057074, ENSMUSG00000059481, ENSMUSG00000030713	935	205	18012	1.1276587974435894	1.0	0.9999716168420565	99.99952562798477
INTERPRO	IPR009003:Trypsin-like cysteine/serine peptidase domain	8	0.7346189164370982	0.746354670150323	ENSMUSG00000033825, ENSMUSG00000031443, ENSMUSG00000021492, ENSMUSG00000029096, ENSMUSG00000020087, ENSMUSG00000024173, ENSMUSG00000059481, ENSMUSG00000030713	1042	168	20697	0.9458459007403345	1.0	0.9999897217336122	99.99999999014942
INTERPRO	IPR018114:Peptidase S1, trypsin family, active site	6	0.5509641873278237	0.8247890746715568	ENSMUSG00000033825, ENSMUSG00000031443, ENSMUSG00000021492, ENSMUSG00000024173, ENSMUSG00000059481, ENSMUSG00000030713	1042	137	20697	0.8699020692940302	1.0	0.9999989923635414	99.99999999998028
GOTERM_BP_DIRECT	GO:0016485~protein processing	4	0.3673094582185491	0.8271716182790355	ENSMUSG00000031443, ENSMUSG00000054693, ENSMUSG00000021492, ENSMUSG00000020087	936	86	18128	0.9008149473265753	1.0	0.9999998878957206	99.99999999999908
INTERPRO	IPR001314:Peptidase S1A, chymotrypsin-type	6	0.5509641873278237	0.8819893493978327	ENSMUSG00000033825, ENSMUSG00000031443, ENSMUSG00000021492, ENSMUSG00000024173, ENSMUSG00000059481, ENSMUSG00000030713	1042	151	20697	0.7892488973065043	1.0	0.9999999235665206	99.99999999999997
INTERPRO	IPR001254:Peptidase S1	6	0.5509641873278237	0.909650801804241	ENSMUSG00000033825, ENSMUSG00000031443, ENSMUSG00000021492, ENSMUSG00000024173, ENSMUSG00000059481, ENSMUSG00000030713	1042	160	20697	0.7448536468330135	1.0	0.999999988307028	100.0
SMART	SM00020:Tryp_SPc	6	0.5509641873278237	0.9691275631757785	ENSMUSG00000033825, ENSMUSG00000031443, ENSMUSG00000021492, ENSMUSG00000024173, ENSMUSG00000059481, ENSMUSG00000030713	643	158	10469	0.6182845443628561	1.0	0.9999995332841607	100.0
UP_SEQ_FEATURE	domain:Peptidase S1	3	0.27548209366391185	0.9835133149730696	ENSMUSG00000033825, ENSMUSG00000031443, ENSMUSG00000059481	935	114	18012	0.506951871657754	1.0	1.0	100.0
Annotation Cluster 120	Enrichment Score: 0.6146669012805666
Category	Term	Count	%	PValue	Genes	List Total	Pop Hits	Pop Total	Fold Enrichment	Bonferroni	Benjamini	FDR
BIOCARTA	m_crebPathway:Transcription factor CREB and its extracellular signals	5	0.4591368227731864	0.10615349406847467	ENSMUSG00000001729, ENSMUSG00000025855, ENSMUSG00000002997, ENSMUSG00000024617, ENSMUSG00000057897	96	25	1289	2.685416666666667	0.9999999990369581	0.9999999990369581	75.05771834471018
BIOCARTA	m_stathminPathway:Stathmin and breast cancer resistance to antimicrotubule agents	4	0.3673094582185491	0.21714744768889457	ENSMUSG00000025855, ENSMUSG00000002997, ENSMUSG00000024617, ENSMUSG00000057897	96	22	1289	2.441287878787879	1.0	0.9999879024145835	95.16479980580984
BIOCARTA	m_igf1rPathway:Multiple antiapoptotic pathways from IGF-1R signaling lead to BAD phosphorylation	4	0.3673094582185491	0.25768749257736623	ENSMUSG00000001729, ENSMUSG00000055980, ENSMUSG00000025855, ENSMUSG00000002997	96	24	1289	2.2378472222222223	1.0	0.9989830039996773	97.4958329462565
BIOCARTA	m_badPathway:Regulation of BAD phosphorylation	4	0.3673094582185491	0.2783512196468712	ENSMUSG00000001729, ENSMUSG00000025855, ENSMUSG00000003873, ENSMUSG00000002997	96	25	1289	2.1483333333333334	1.0	0.9987759200174712	98.23416914942845
BIOCARTA	m_nfatPathway:NFAT and Hypertrophy of the heart (Transcription in the broken heart)	5	0.4591368227731864	0.5108460064401915	ENSMUSG00000001729, ENSMUSG00000025855, ENSMUSG00000002997, ENSMUSG00000031980, ENSMUSG00000024617	96	50	1289	1.3427083333333334	1.0	0.999357029680945	99.98563671087679
Annotation Cluster 121	Enrichment Score: 0.5844778005633259
Category	Term	Count	%	PValue	Genes	List Total	Pop Hits	Pop Total	Fold Enrichment	Bonferroni	Benjamini	FDR
GOTERM_MF_DIRECT	GO:0005520~insulin-like growth factor binding	4	0.3673094582185491	0.12034931699523671	ENSMUSG00000026185, ENSMUSG00000029096, ENSMUSG00000023830, ENSMUSG00000017493	930	23	17488	3.2703132304815337	1.0	0.8361966025552675	86.95964066855193
INTERPRO	IPR009030:Insulin-like growth factor binding protein, N-terminal	10	0.9182736455463728	0.21404010318357666	ENSMUSG00000040249, ENSMUSG00000032537, ENSMUSG00000026185, ENSMUSG00000038146, ENSMUSG00000029096, ENSMUSG00000028073, ENSMUSG00000055632, ENSMUSG00000056004, ENSMUSG00000042286, ENSMUSG00000017493	1042	131	20697	1.516241520270765	1.0	0.9554916780860726	98.24952176123783
UP_SEQ_FEATURE	domain:IGFBP N-terminal	3	0.27548209366391185	0.2389756254775183	ENSMUSG00000026185, ENSMUSG00000029096, ENSMUSG00000017493	935	18	18012	3.2106951871657756	1.0	0.9974188653563538	99.22570004683257
INTERPRO	IPR000867:Insulin-like growth factor-binding protein, IGFBP	3	0.27548209366391185	0.26639526184431134	ENSMUSG00000026185, ENSMUSG00000029096, ENSMUSG00000017493	1042	20	20697	2.979414587332054	1.0	0.9721237166888752	99.45005773864372
SMART	SM00121:IB	3	0.27548209366391185	0.32660253438538966	ENSMUSG00000026185, ENSMUSG00000029096, ENSMUSG00000017493	643	19	10469	2.570762052877139	1.0	0.9500165538855717	99.5926298997307
GOTERM_BP_DIRECT	GO:0001558~regulation of cell growth	4	0.3673094582185491	0.5811587238909837	ENSMUSG00000026185, ENSMUSG00000029096, ENSMUSG00000005087, ENSMUSG00000017493	936	58	18128	1.3356911287945772	1.0	0.9999105393650324	99.9999890156596
Annotation Cluster 122	Enrichment Score: 0.5761781173288111
Category	Term	Count	%	PValue	Genes	List Total	Pop Hits	Pop Total	Fold Enrichment	Bonferroni	Benjamini	FDR
GOTERM_BP_DIRECT	GO:0007264~small GTPase mediated signal transduction	23	2.1120293847566574	0.00687185213971679	ENSMUSG00000003411, ENSMUSG00000021062, ENSMUSG00000020149, ENSMUSG00000036273, ENSMUSG00000036093, ENSMUSG00000039960, ENSMUSG00000027935, ENSMUSG00000030536, ENSMUSG00000040146, ENSMUSG00000035954, ENSMUSG00000025422, ENSMUSG00000055723, ENSMUSG00000052085, ENSMUSG00000032356, ENSMUSG00000073733, ENSMUSG00000049907, ENSMUSG00000033721, ENSMUSG00000026594, ENSMUSG00000032198, ENSMUSG00000022469,…	936	241	18128	1.8483526616306698	0.9999999999900587	0.5469251182864139	11.92386608193836
INTERPRO	IPR001806:Small GTPase superfamily	12	1.1019283746556474	0.08151102547763958	ENSMUSG00000003411, ENSMUSG00000021062, ENSMUSG00000020149, ENSMUSG00000039960, ENSMUSG00000073733, ENSMUSG00000049907, ENSMUSG00000027935, ENSMUSG00000024143, ENSMUSG00000027739, ENSMUSG00000025422, ENSMUSG00000055723, ENSMUSG00000028945	1042	136	20697	1.7525968160776788	1.0	0.7914789157016753	76.02303591977983
UP_KEYWORDS	GTP-binding	21	1.9283746556473829	0.1805158382356931	ENSMUSG00000003411, ENSMUSG00000021062, ENSMUSG00000020149, ENSMUSG00000036273, ENSMUSG00000036093, ENSMUSG00000037022, ENSMUSG00000039960, ENSMUSG00000027935, ENSMUSG00000045007, ENSMUSG00000021559, ENSMUSG00000055723, ENSMUSG00000025422, ENSMUSG00000028646, ENSMUSG00000020890, ENSMUSG00000073733, ENSMUSG00000049907, ENSMUSG00000024143, ENSMUSG00000027739, ENSMUSG00000070284, ENSMUSG00000040265,…	1087	335	22768	1.31301541968172	1.0	0.48375068439147006	93.5198125508794
INTERPRO	IPR005225:Small GTP-binding protein domain	12	1.1019283746556474	0.22037448262828974	ENSMUSG00000003411, ENSMUSG00000021062, ENSMUSG00000020149, ENSMUSG00000036273, ENSMUSG00000036093, ENSMUSG00000039960, ENSMUSG00000049907, ENSMUSG00000027935, ENSMUSG00000024143, ENSMUSG00000027739, ENSMUSG00000055723, ENSMUSG00000028945	1042	167	20697	1.427264472973439	1.0	0.955773046471964	98.47197580834455
[truncated: 582 more rows]
