# Supplementary material for: Excess of genomic defects in a woolly mammoth on Wrangel island
Source: PLoS Genet. 2017 Mar 2;13(3):e1006601. doi: 10.1371/journal.pgen.1006601 (PMC5333797; doi:10.1371/journal.pgen.1006601)
Supplement: S1 Data — (ZIP) [file pgen.1006601.s019.zip › SuppFiles/ExonMissingFiltered.Wrangel.GO.txt]

Annotation Cluster 1	Enrichment Score: 7.951896881693406
Category	Term	Count	%	PValue	Genes	List Total	Pop Hits	Pop Total	Fold Enrichment	Bonferroni	Benjamini	FDR
INTERPRO	IPR002971:Major urinary protein	21	1.2673506336753169	5.39311594998895E-18	ENSMUSG00000066153, ENSMUSG00000066154, ENSMUSG00000058523, ENSMUSG00000078689, ENSMUSG00000073834, ENSMUSG00000073830, ENSMUSG00000096688, ENSMUSG00000073842, ENSMUSG00000096674, ENSMUSG00000089873, ENSMUSG00000078680, ENSMUSG00000078687, ENSMUSG00000078674, ENSMUSG00000078688, ENSMUSG00000078675, ENSMUSG00000078686, ENSMUSG00000078683, ENSMUSG00000041333, ENSMUSG00000078672, ENSMUSG00000094793,…	1575	26	20697	10.613846153846154	1.144419204587655E-14	1.144419204587655E-14	9.33660022683673E-15
INTERPRO	IPR002345:Lipocalin	21	1.2673506336753169	1.4528398360341436E-15	ENSMUSG00000066153, ENSMUSG00000066154, ENSMUSG00000058523, ENSMUSG00000078689, ENSMUSG00000073834, ENSMUSG00000073830, ENSMUSG00000096688, ENSMUSG00000073842, ENSMUSG00000096674, ENSMUSG00000089873, ENSMUSG00000078680, ENSMUSG00000078687, ENSMUSG00000078674, ENSMUSG00000078688, ENSMUSG00000078675, ENSMUSG00000078686, ENSMUSG00000078683, ENSMUSG00000041333, ENSMUSG00000078672, ENSMUSG00000094793,…	1575	31	20697	8.901935483870968	3.062661235730957E-12	1.5313306178654784E-12	2.4980018054066022E-12
GOTERM_MF_DIRECT	GO:0036094~small molecule binding	21	1.2673506336753169	1.0895903725242044E-14	ENSMUSG00000066153, ENSMUSG00000066154, ENSMUSG00000058523, ENSMUSG00000078689, ENSMUSG00000073834, ENSMUSG00000073830, ENSMUSG00000096688, ENSMUSG00000073842, ENSMUSG00000096674, ENSMUSG00000089873, ENSMUSG00000078680, ENSMUSG00000078687, ENSMUSG00000078674, ENSMUSG00000078688, ENSMUSG00000078675, ENSMUSG00000078686, ENSMUSG00000078683, ENSMUSG00000041333, ENSMUSG00000078672, ENSMUSG00000094793,…	1414	32	17488	8.116336633663366	1.3545831123451535E-11	6.7729155617257675E-12	1.7674750552032492E-11
INTERPRO	IPR022272:Lipocalin conserved site	21	1.2673506336753169	3.998008664531945E-14	ENSMUSG00000066153, ENSMUSG00000066154, ENSMUSG00000058523, ENSMUSG00000078689, ENSMUSG00000073834, ENSMUSG00000073830, ENSMUSG00000096688, ENSMUSG00000073842, ENSMUSG00000096674, ENSMUSG00000089873, ENSMUSG00000078680, ENSMUSG00000078687, ENSMUSG00000078674, ENSMUSG00000078688, ENSMUSG00000078675, ENSMUSG00000078686, ENSMUSG00000078683, ENSMUSG00000041333, ENSMUSG00000078672, ENSMUSG00000094793,…	1575	35	20697	7.884571428571428	8.481215729716496E-11	2.8270719099054986E-11	6.918909889463976E-11
UP_SEQ_FEATURE	chain:Major urinary protein 6	15	0.9052504526252263	4.0676102582471976E-14	ENSMUSG00000073834, ENSMUSG00000096688, ENSMUSG00000073830, ENSMUSG00000073842, ENSMUSG00000096674, ENSMUSG00000089873, ENSMUSG00000078680, ENSMUSG00000078687, ENSMUSG00000078674, ENSMUSG00000078688, ENSMUSG00000078675, ENSMUSG00000078686, ENSMUSG00000078683, ENSMUSG00000078673, ENSMUSG00000094793	1437	16	18012	11.751043841336116	1.436011309863261E-10	1.436011309863261E-10	7.450706718259426E-11
UP_SEQ_FEATURE	chain:Major urinary protein 1	15	0.9052504526252263	4.0676102582471976E-14	ENSMUSG00000073834, ENSMUSG00000096688, ENSMUSG00000073830, ENSMUSG00000073842, ENSMUSG00000096674, ENSMUSG00000089873, ENSMUSG00000078680, ENSMUSG00000078687, ENSMUSG00000078674, ENSMUSG00000078688, ENSMUSG00000078675, ENSMUSG00000078686, ENSMUSG00000078683, ENSMUSG00000078673, ENSMUSG00000094793	1437	16	18012	11.751043841336116	1.436011309863261E-10	1.436011309863261E-10	7.450706718259426E-11
UP_SEQ_FEATURE	chain:Major urinary protein 2	15	0.9052504526252263	4.0676102582471976E-14	ENSMUSG00000073834, ENSMUSG00000096688, ENSMUSG00000073830, ENSMUSG00000073842, ENSMUSG00000096674, ENSMUSG00000089873, ENSMUSG00000078680, ENSMUSG00000078687, ENSMUSG00000078674, ENSMUSG00000078688, ENSMUSG00000078675, ENSMUSG00000078686, ENSMUSG00000078683, ENSMUSG00000078673, ENSMUSG00000094793	1437	16	18012	11.751043841336116	1.436011309863261E-10	1.436011309863261E-10	7.450706718259426E-11
UP_KEYWORDS	Pheromone-binding	14	0.8449004224502112	6.833074228660454E-13	ENSMUSG00000066154, ENSMUSG00000058523, ENSMUSG00000078689, ENSMUSG00000073834, ENSMUSG00000096688, ENSMUSG00000078674, ENSMUSG00000078688, ENSMUSG00000078675, ENSMUSG00000078686, ENSMUSG00000078683, ENSMUSG00000041333, ENSMUSG00000078672, ENSMUSG00000094793, ENSMUSG00000078673	1655	16	22768	12.037462235649548	2.6787017048945927E-10	5.3574034097891854E-11	9.503287046186415E-10
GOTERM_BP_DIRECT	GO:0010907~positive regulation of glucose metabolic process	16	0.9656004828002415	2.5874553819758937E-12	ENSMUSG00000066154, ENSMUSG00000058523, ENSMUSG00000078689, ENSMUSG00000073834, ENSMUSG00000027646, ENSMUSG00000001729, ENSMUSG00000038894, ENSMUSG00000078674, ENSMUSG00000078688, ENSMUSG00000078675, ENSMUSG00000078686, ENSMUSG00000078683, ENSMUSG00000041333, ENSMUSG00000078672, ENSMUSG00000094793, ENSMUSG00000078673	1428	22	18128	9.23249299719888	1.1353887496845516E-8	1.1353887496845516E-8	4.856448576617822E-9
GOTERM_MF_DIRECT	GO:0005009~insulin-activated receptor activity	13	0.7845503922751962	5.786311089027177E-12	ENSMUSG00000066154, ENSMUSG00000058523, ENSMUSG00000078689, ENSMUSG00000073834, ENSMUSG00000078674, ENSMUSG00000078688, ENSMUSG00000078675, ENSMUSG00000078686, ENSMUSG00000078683, ENSMUSG00000041333, ENSMUSG00000078672, ENSMUSG00000094793, ENSMUSG00000078673	1414	14	17488	11.48434027076177	7.203894147878032E-9	2.401298049292677E-9	9.397316258485944E-9
GOTERM_BP_DIRECT	GO:0031649~heat generation	13	0.7845503922751962	7.319656663270113E-11	ENSMUSG00000066154, ENSMUSG00000058523, ENSMUSG00000078689, ENSMUSG00000073834, ENSMUSG00000078674, ENSMUSG00000078688, ENSMUSG00000078675, ENSMUSG00000078686, ENSMUSG00000078683, ENSMUSG00000041333, ENSMUSG00000078672, ENSMUSG00000094793, ENSMUSG00000078673	1428	16	18128	10.314425770308123	3.211864534335973E-7	1.6059323959538574E-7	1.373824831674142E-7
GOTERM_BP_DIRECT	GO:0071396~cellular response to lipid	13	0.7845503922751962	7.319656663270113E-11	ENSMUSG00000066154, ENSMUSG00000058523, ENSMUSG00000078689, ENSMUSG00000073834, ENSMUSG00000078674, ENSMUSG00000078688, ENSMUSG00000078675, ENSMUSG00000078686, ENSMUSG00000078683, ENSMUSG00000041333, ENSMUSG00000078672, ENSMUSG00000094793, ENSMUSG00000078673	1428	16	18128	10.314425770308123	3.211864534335973E-7	1.6059323959538574E-7	1.373824831674142E-7
GOTERM_BP_DIRECT	GO:0045834~positive regulation of lipid metabolic process	13	0.7845503922751962	7.319656663270113E-11	ENSMUSG00000066154, ENSMUSG00000058523, ENSMUSG00000078689, ENSMUSG00000073834, ENSMUSG00000078674, ENSMUSG00000078688, ENSMUSG00000078675, ENSMUSG00000078686, ENSMUSG00000078683, ENSMUSG00000041333, ENSMUSG00000078672, ENSMUSG00000094793, ENSMUSG00000078673	1428	16	18128	10.314425770308123	3.211864534335973E-7	1.6059323959538574E-7	1.373824831674142E-7
GOTERM_BP_DIRECT	GO:0045721~negative regulation of gluconeogenesis	15	0.9052504526252263	6.426496391300815E-10	ENSMUSG00000066154, ENSMUSG00000058523, ENSMUSG00000078689, ENSMUSG00000073834, ENSMUSG00000041798, ENSMUSG00000078674, ENSMUSG00000068917, ENSMUSG00000078688, ENSMUSG00000078675, ENSMUSG00000078686, ENSMUSG00000078683, ENSMUSG00000041333, ENSMUSG00000078672, ENSMUSG00000094793, ENSMUSG00000078673	1428	25	18128	7.616806722689076	2.8199424705332987E-6	9.399817070265826E-7	1.2061877607827398E-6
GOTERM_BP_DIRECT	GO:0051055~negative regulation of lipid biosynthetic process	13	0.7845503922751962	6.430152723130625E-10	ENSMUSG00000066154, ENSMUSG00000058523, ENSMUSG00000078689, ENSMUSG00000073834, ENSMUSG00000078674, ENSMUSG00000078688, ENSMUSG00000078675, ENSMUSG00000078686, ENSMUSG00000078683, ENSMUSG00000041333, ENSMUSG00000078672, ENSMUSG00000094793, ENSMUSG00000078673	1428	18	18128	9.168378462496111	2.8215471903347833E-6	7.053875439311241E-7	1.2068741561677143E-6
GOTERM_BP_DIRECT	GO:0006112~energy reserve metabolic process	14	0.8449004224502112	2.28691792062985E-9	ENSMUSG00000066154, ENSMUSG00000058523, ENSMUSG00000078689, ENSMUSG00000073834, ENSMUSG00000078674, ENSMUSG00000078688, ENSMUSG00000078675, ENSMUSG00000078686, ENSMUSG00000078683, ENSMUSG00000041333, ENSMUSG00000078672, ENSMUSG00000094793, ENSMUSG00000078673, ENSMUSG00000058488	1428	23	18128	7.727195225916453	1.0034945306602872E-5	2.006997117387499E-6	4.292311572839935E-6
GOTERM_BP_DIRECT	GO:0045475~locomotor rhythm	15	0.9052504526252263	2.4875748646755078E-9	ENSMUSG00000066154, ENSMUSG00000058523, ENSMUSG00000078689, ENSMUSG00000073834, ENSMUSG00000001751, ENSMUSG00000026077, ENSMUSG00000078674, ENSMUSG00000078688, ENSMUSG00000078675, ENSMUSG00000078686, ENSMUSG00000078683, ENSMUSG00000041333, ENSMUSG00000078672, ENSMUSG00000078673, ENSMUSG00000094793	1428	27	18128	7.0525988173047	1.0915418718560055E-5	1.819244727196967E-6	4.6689241584019214E-6
GOTERM_BP_DIRECT	GO:0010888~negative regulation of lipid storage	13	0.7845503922751962	3.758424347202978E-9	ENSMUSG00000066154, ENSMUSG00000058523, ENSMUSG00000078689, ENSMUSG00000073834, ENSMUSG00000078674, ENSMUSG00000078688, ENSMUSG00000078675, ENSMUSG00000078686, ENSMUSG00000078683, ENSMUSG00000041333, ENSMUSG00000078672, ENSMUSG00000094793, ENSMUSG00000078673	1428	20	18128	8.2515406162465	1.6491830085008097E-5	2.355992378411109E-6	7.054179018695095E-6
GOTERM_BP_DIRECT	GO:0070584~mitochondrion morphogenesis	16	0.9656004828002415	6.848080733752541E-9	ENSMUSG00000066154, ENSMUSG00000058523, ENSMUSG00000078689, ENSMUSG00000073834, ENSMUSG00000003873, ENSMUSG00000021606, ENSMUSG00000052214, ENSMUSG00000078674, ENSMUSG00000078688, ENSMUSG00000078675, ENSMUSG00000078686, ENSMUSG00000078683, ENSMUSG00000041333, ENSMUSG00000078672, ENSMUSG00000078673, ENSMUSG00000094793	1428	33	18128	6.154995331465919	3.0048927039727502E-5	3.756165260271338E-6	1.285314852328412E-5
GOTERM_BP_DIRECT	GO:0061179~negative regulation of insulin secretion involved in cellular response to glucose stimulus	13	0.7845503922751962	3.2257942345445366E-8	ENSMUSG00000066154, ENSMUSG00000058523, ENSMUSG00000078689, ENSMUSG00000073834, ENSMUSG00000078674, ENSMUSG00000078688, ENSMUSG00000078675, ENSMUSG00000078686, ENSMUSG00000078683, ENSMUSG00000041333, ENSMUSG00000078672, ENSMUSG00000094793, ENSMUSG00000078673	1428	23	18128	7.1752527097795635	1.4153783574666345E-4	1.5727415564215086E-5	6.054485103268448E-5
INTERPRO	IPR000566:Lipocalin/cytosolic fatty-acid binding protein domain	21	1.2673506336753169	3.7943343507707404E-8	ENSMUSG00000066153, ENSMUSG00000066154, ENSMUSG00000058523, ENSMUSG00000078689, ENSMUSG00000073834, ENSMUSG00000073830, ENSMUSG00000096688, ENSMUSG00000073842, ENSMUSG00000096674, ENSMUSG00000089873, ENSMUSG00000078680, ENSMUSG00000078687, ENSMUSG00000078674, ENSMUSG00000078688, ENSMUSG00000078675, ENSMUSG00000078686, ENSMUSG00000078683, ENSMUSG00000041333, ENSMUSG00000078672, ENSMUSG00000094793,…	1575	65	20697	4.245538461538462	8.051253505680922E-5	2.0128741505365255E-5	6.568776248494501E-5
INTERPRO	IPR012674:Calycin	21	1.2673506336753169	2.494544754543301E-7	ENSMUSG00000066153, ENSMUSG00000066154, ENSMUSG00000058523, ENSMUSG00000078689, ENSMUSG00000073834, ENSMUSG00000073830, ENSMUSG00000096688, ENSMUSG00000073842, ENSMUSG00000096674, ENSMUSG00000089873, ENSMUSG00000078680, ENSMUSG00000078687, ENSMUSG00000078674, ENSMUSG00000078688, ENSMUSG00000078675, ENSMUSG00000078686, ENSMUSG00000078683, ENSMUSG00000041333, ENSMUSG00000078672, ENSMUSG00000094793,…	1575	72	20697	3.8327777777777783	5.292023858382011E-4	1.0586288869740557E-4	4.3185646195764704E-4
INTERPRO	IPR011038:Calycin-like	21	1.2673506336753169	3.192043852228389E-7	ENSMUSG00000066153, ENSMUSG00000066154, ENSMUSG00000058523, ENSMUSG00000078689, ENSMUSG00000073834, ENSMUSG00000073830, ENSMUSG00000096688, ENSMUSG00000073842, ENSMUSG00000096674, ENSMUSG00000089873, ENSMUSG00000078680, ENSMUSG00000078687, ENSMUSG00000078674, ENSMUSG00000078688, ENSMUSG00000078675, ENSMUSG00000078686, ENSMUSG00000078683, ENSMUSG00000041333, ENSMUSG00000078672, ENSMUSG00000094793,…	1575	73	20697	3.7802739726027403	6.771224626699324E-4	9.675986326573849E-5	5.526074359329947E-4
GOTERM_BP_DIRECT	GO:0009060~aerobic respiration	15	0.9052504526252263	1.0841771793952218E-6	ENSMUSG00000009863, ENSMUSG00000066154, ENSMUSG00000058523, ENSMUSG00000078689, ENSMUSG00000073834, ENSMUSG00000059363, ENSMUSG00000078674, ENSMUSG00000078688, ENSMUSG00000078675, ENSMUSG00000078686, ENSMUSG00000078683, ENSMUSG00000041333, ENSMUSG00000078672, ENSMUSG00000094793, ENSMUSG00000078673	1428	40	18128	4.760504201680673	0.00474607367155766	3.963690951712673E-4	0.00203487041144923
GOTERM_MF_DIRECT	GO:0005215~transporter activity	38	2.2933011466505735	1.1160362674093761E-5	ENSMUSG00000027202, ENSMUSG00000066153, ENSMUSG00000026791, ENSMUSG00000066154, ENSMUSG00000078689, ENSMUSG00000028962, ENSMUSG00000073834, ENSMUSG00000038486, ENSMUSG00000073830, ENSMUSG00000038267, ENSMUSG00000096674, ENSMUSG00000089873, ENSMUSG00000017740, ENSMUSG00000078680, ENSMUSG00000078687, ENSMUSG00000078688, ENSMUSG00000023830, ENSMUSG00000040966, ENSMUSG00000069041, ENSMUSG00000078686,…	1414	217	17488	2.165781291756562	0.01379864286205057	0.003467656011674647	0.01812370993342638
GOTERM_BP_DIRECT	GO:0042593~glucose homeostasis	27	1.6294508147254072	1.6672007587552425E-5	ENSMUSG00000019900, ENSMUSG00000066154, ENSMUSG00000038967, ENSMUSG00000078689, ENSMUSG00000022829, ENSMUSG00000073834, ENSMUSG00000035451, ENSMUSG00000001729, ENSMUSG00000041798, ENSMUSG00000057069, ENSMUSG00000078688, ENSMUSG00000040760, ENSMUSG00000078686, ENSMUSG00000078683, ENSMUSG00000094793, ENSMUSG00000020660, ENSMUSG00000058523, ENSMUSG00000027936, ENSMUSG00000020484, ENSMUSG00000036427,…	1428	135	18128	2.5389355742296917	0.07054545823822322	0.0052118977649766585	0.03128702363717206
GOTERM_BP_DIRECT	GO:0051897~positive regulation of protein kinase B signaling	20	1.2070006035003018	2.3039203632335177E-4	ENSMUSG00000031443, ENSMUSG00000025314, ENSMUSG00000066154, ENSMUSG00000058523, ENSMUSG00000078689, ENSMUSG00000073834, ENSMUSG00000027646, ENSMUSG00000018446, ENSMUSG00000023951, ENSMUSG00000022329, ENSMUSG00000041420, ENSMUSG00000078674, ENSMUSG00000078688, ENSMUSG00000078675, ENSMUSG00000078686, ENSMUSG00000078683, ENSMUSG00000041333, ENSMUSG00000078672, ENSMUSG00000094793, ENSMUSG00000078673	1428	99	18128	2.5645813881108	0.6361729755594991	0.03963616283530147	0.4315383658031857
GOTERM_MF_DIRECT	GO:0005550~pheromone binding	21	1.2673506336753169	4.736105488023938E-4	ENSMUSG00000066153, ENSMUSG00000066154, ENSMUSG00000058523, ENSMUSG00000078689, ENSMUSG00000073834, ENSMUSG00000073830, ENSMUSG00000096688, ENSMUSG00000073842, ENSMUSG00000096674, ENSMUSG00000089873, ENSMUSG00000078680, ENSMUSG00000078687, ENSMUSG00000078674, ENSMUSG00000078688, ENSMUSG00000078675, ENSMUSG00000078686, ENSMUSG00000078683, ENSMUSG00000041333, ENSMUSG00000078672, ENSMUSG00000094793,…	1414	110	17488	2.361116111611161	0.44555341587632413	0.09362075523910984	0.7664086287092475
GOTERM_BP_DIRECT	GO:0071394~cellular response to testosterone stimulus	6	0.3621001810500905	0.0014858949457233908	ENSMUSG00000020580, ENSMUSG00000078674, ENSMUSG00000073834, ENSMUSG00000078683, ENSMUSG00000078673, ENSMUSG00000094793	1428	12	18128	6.347338935574229	0.998533616220245	0.1616756157923852	2.7523602177892625
GOTERM_BP_DIRECT	GO:0010628~positive regulation of gene expression	49	2.957151478575739	0.0023539759249587952	ENSMUSG00000022040, ENSMUSG00000066154, ENSMUSG00000025793, ENSMUSG00000078689, ENSMUSG00000073834, ENSMUSG00000030110, ENSMUSG00000055022, ENSMUSG00000056758, ENSMUSG00000023951, ENSMUSG00000022521, ENSMUSG00000017724, ENSMUSG00000078688, ENSMUSG00000078686, ENSMUSG00000078683, ENSMUSG00000090125, ENSMUSG00000005087, ENSMUSG00000094793, ENSMUSG00000029833, ENSMUSG00000028068, ENSMUSG00000058523,…	1428	401	18128	1.55121998924258	0.9999677316237212	0.2137639442633873	4.326976261384918
UP_KEYWORDS	Allergen	4	0.24140012070006037	0.006476634194176416	ENSMUSG00000078689, ENSMUSG00000078675, ENSMUSG00000078686, ENSMUSG00000078673	1655	6	22768	9.171399798590132	0.9216913999278238	0.050653654633590506	8.640123927810095
UP_KEYWORDS	Behavior	5	0.30175015087507545	0.03735785863178049	ENSMUSG00000058523, ENSMUSG00000078674, ENSMUSG00000073834, ENSMUSG00000078688, ENSMUSG00000078673	1655	18	22768	3.8214165827458877	0.9999996702164797	0.18490427427983303	41.109509081925886
GOTERM_BP_DIRECT	GO:0007610~behavior	4	0.24140012070006037	0.18450870402507466	ENSMUSG00000058523, ENSMUSG00000078674, ENSMUSG00000073834, ENSMUSG00000078688	1428	19	18128	2.6725637623470444	1.0	0.9825733960652414	97.82514077896941
GOTERM_MF_DIRECT	GO:0005186~pheromone activity	3	0.18105009052504525	0.40447997033644234	ENSMUSG00000078683, ENSMUSG00000078672, ENSMUSG00000094793	1414	17	17488	2.182544304850653	1.0	0.9760097600154816	99.97791226254506
GOTERM_BP_DIRECT	GO:0035634~response to stilbenoid	3	0.18105009052504525	0.6387688160582999	ENSMUSG00000066154, ENSMUSG00000078683, ENSMUSG00000094793	1428	27	18128	1.4105197634609399	1.0	0.9999866793120084	99.9999994987207
Annotation Cluster 2	Enrichment Score: 5.4895072762474735
Category	Term	Count	%	PValue	Genes	List Total	Pop Hits	Pop Total	Fold Enrichment	Bonferroni	Benjamini	FDR
INTERPRO	IPR011993:Pleckstrin homology-like domain	62	3.7417018708509353	3.0487438667983413E-7	ENSMUSG00000023353, ENSMUSG00000027699, ENSMUSG00000003226, ENSMUSG00000054520, ENSMUSG00000006154, ENSMUSG00000026888, ENSMUSG00000020176, ENSMUSG00000035109, ENSMUSG00000028059, ENSMUSG00000019467, ENSMUSG00000020435, ENSMUSG00000037999, ENSMUSG00000042249, ENSMUSG00000040760, ENSMUSG00000022263, ENSMUSG00000051177, ENSMUSG00000031511, ENSMUSG00000055322, ENSMUSG00000020640, ENSMUSG00000036995,…	1575	409	20697	1.992027011293515	6.467343241812751E-4	1.0781811171567401E-4	5.27799367888715E-4
INTERPRO	IPR001849:Pleckstrin homology domain	44	2.655401327700664	1.34577814203025E-6	ENSMUSG00000023353, ENSMUSG00000015745, ENSMUSG00000052632, ENSMUSG00000009681, ENSMUSG00000054520, ENSMUSG00000020205, ENSMUSG00000026888, ENSMUSG00000020176, ENSMUSG00000026796, ENSMUSG00000028059, ENSMUSG00000022102, ENSMUSG00000025422, ENSMUSG00000019467, ENSMUSG00000001729, ENSMUSG00000044340, ENSMUSG00000020435, ENSMUSG00000037999, ENSMUSG00000026594, ENSMUSG00000042249, ENSMUSG00000040760,…	1575	262	20697	2.2068774990912394	0.002851669383352018	3.569041869174727E-4	0.00232979500304209
UP_SEQ_FEATURE	domain:PH	38	2.2933011466505735	3.017552543598888E-6	ENSMUSG00000023353, ENSMUSG00000027699, ENSMUSG00000015745, ENSMUSG00000052632, ENSMUSG00000009681, ENSMUSG00000054520, ENSMUSG00000020205, ENSMUSG00000026888, ENSMUSG00000020176, ENSMUSG00000026796, ENSMUSG00000028059, ENSMUSG00000022102, ENSMUSG00000025422, ENSMUSG00000019467, ENSMUSG00000001729, ENSMUSG00000044340, ENSMUSG00000020435, ENSMUSG00000026594, ENSMUSG00000042249, ENSMUSG00000040760,…	1437	208	18012	2.28994700497832	0.01060738741684264	0.0035483718559935484	0.005532593128754204
SMART	SM00233:PH	41	2.4743512371756187	8.896550412695535E-5	ENSMUSG00000023353, ENSMUSG00000015745, ENSMUSG00000052632, ENSMUSG00000009681, ENSMUSG00000054520, ENSMUSG00000020205, ENSMUSG00000026888, ENSMUSG00000020176, ENSMUSG00000028059, ENSMUSG00000022102, ENSMUSG00000025422, ENSMUSG00000001729, ENSMUSG00000020435, ENSMUSG00000037999, ENSMUSG00000026594, ENSMUSG00000042249, ENSMUSG00000040760, ENSMUSG00000022263, ENSMUSG00000054423, ENSMUSG00000031511,…	888	254	10469	1.9030157125629565	0.03924539633368607	0.019819096459069985	0.12614107098630756
Annotation Cluster 3	Enrichment Score: 4.860968914943267
Category	Term	Count	%	PValue	Genes	List Total	Pop Hits	Pop Total	Fold Enrichment	Bonferroni	Benjamini	FDR
UP_KEYWORDS	Transcription	208	12.552806276403139	1.662594927220746E-10	ENSMUSG00000003575, ENSMUSG00000030543, ENSMUSG00000038822, ENSMUSG00000068302, ENSMUSG00000042724, ENSMUSG00000059866, ENSMUSG00000000282, ENSMUSG00000038415, ENSMUSG00000000942, ENSMUSG00000035576, ENSMUSG00000017724, ENSMUSG00000020267, ENSMUSG00000022952, ENSMUSG00000026735, ENSMUSG00000030256, ENSMUSG00000034422, ENSMUSG00000025880, ENSMUSG00000006270, ENSMUSG00000085795, ENSMUSG00000039959,…	1655	1857	22768	1.540913697986064	6.517370254588428E-8	1.086228407221057E-8	2.3121778935930593E-7
UP_KEYWORDS	Transcription regulation	202	12.190706095353047	2.2635033487355274E-10	ENSMUSG00000003575, ENSMUSG00000030543, ENSMUSG00000038822, ENSMUSG00000068302, ENSMUSG00000042724, ENSMUSG00000059866, ENSMUSG00000000282, ENSMUSG00000038415, ENSMUSG00000000942, ENSMUSG00000035576, ENSMUSG00000017724, ENSMUSG00000020267, ENSMUSG00000022952, ENSMUSG00000026735, ENSMUSG00000030256, ENSMUSG00000034422, ENSMUSG00000025880, ENSMUSG00000006270, ENSMUSG00000085795, ENSMUSG00000039959,…	1655	1797	22768	1.5464296822330605	8.872934620374195E-8	1.267562133033806E-8	3.1478653017558145E-7
UP_KEYWORDS	Nucleus	430	25.95051297525649	4.0617344807217816E-10	ENSMUSG00000030543, ENSMUSG00000068302, ENSMUSG00000035187, ENSMUSG00000028907, ENSMUSG00000038415, ENSMUSG00000026196, ENSMUSG00000020267, ENSMUSG00000022952, ENSMUSG00000052981, ENSMUSG00000001504, ENSMUSG00000021115, ENSMUSG00000030538, ENSMUSG00000034422, ENSMUSG00000025880, ENSMUSG00000022960, ENSMUSG00000020257, ENSMUSG00000085795, ENSMUSG00000039959, ENSMUSG00000006270, ENSMUSG00000027646,…	1655	4535	22768	1.3044218015635358	1.5921997120749154E-7	1.9902497760959648E-8	5.648672751767947E-7
UP_KEYWORDS	Developmental protein	119	7.181653590826794	2.193778271135148E-8	ENSMUSG00000030543, ENSMUSG00000046714, ENSMUSG00000068302, ENSMUSG00000035187, ENSMUSG00000050199, ENSMUSG00000035764, ENSMUSG00000043051, ENSMUSG00000000942, ENSMUSG00000034384, ENSMUSG00000021820, ENSMUSG00000026735, ENSMUSG00000012520, ENSMUSG00000025316, ENSMUSG00000040249, ENSMUSG00000028977, ENSMUSG00000020484, ENSMUSG00000059049, ENSMUSG00000022960, ENSMUSG00000030123, ENSMUSG00000006270,…	1655	973	22768	1.6825229846334413	8.599573936729499E-6	9.555118671844554E-7	3.0508972137521795E-5
GOTERM_BP_DIRECT	GO:0006351~transcription, DNA-templated	209	12.613156306578151	1.8689595858367787E-7	ENSMUSG00000003575, ENSMUSG00000030543, ENSMUSG00000038822, ENSMUSG00000068302, ENSMUSG00000042724, ENSMUSG00000059866, ENSMUSG00000000282, ENSMUSG00000038415, ENSMUSG00000000942, ENSMUSG00000035576, ENSMUSG00000017724, ENSMUSG00000020267, ENSMUSG00000022952, ENSMUSG00000026735, ENSMUSG00000030256, ENSMUSG00000034422, ENSMUSG00000025880, ENSMUSG00000006270, ENSMUSG00000085795, ENSMUSG00000039959,…	1428	1888	18128	1.4052900821345489	8.197633532447401E-4	8.200659157220347E-5	3.5078407404354195E-4
GOTERM_BP_DIRECT	GO:0007275~multicellular organism development	126	7.604103802051901	7.530030897019046E-7	ENSMUSG00000030543, ENSMUSG00000046714, ENSMUSG00000068302, ENSMUSG00000035187, ENSMUSG00000050199, ENSMUSG00000036432, ENSMUSG00000035764, ENSMUSG00000043051, ENSMUSG00000042446, ENSMUSG00000000942, ENSMUSG00000034384, ENSMUSG00000021820, ENSMUSG00000026735, ENSMUSG00000012520, ENSMUSG00000025316, ENSMUSG00000040249, ENSMUSG00000028977, ENSMUSG00000020484, ENSMUSG00000059049, ENSMUSG00000022960,…	1428	1035	18128	1.5454390451832907	0.003298726009998365	3.003347815186963E-4	0.0014133005604932691
GOTERM_BP_DIRECT	GO:0045944~positive regulation of transcription from RNA polymerase II promoter	121	7.3023536511768254	1.8317743212966122E-6	ENSMUSG00000003575, ENSMUSG00000030543, ENSMUSG00000046714, ENSMUSG00000038718, ENSMUSG00000028059, ENSMUSG00000059866, ENSMUSG00000049577, ENSMUSG00000024052, ENSMUSG00000074151, ENSMUSG00000034384, ENSMUSG00000022952, ENSMUSG00000026735, ENSMUSG00000017724, ENSMUSG00000012520, ENSMUSG00000052155, ENSMUSG00000090125, ENSMUSG00000054191, ENSMUSG00000020484, ENSMUSG00000028161, ENSMUSG00000008496,…	1428	1001	18128	1.5345215009080555	0.008005616079523215	6.181037477243079E-4	0.003437997663491288
UP_KEYWORDS	Repressor	69	4.164152082076042	4.032218193359426E-6	ENSMUSG00000027201, ENSMUSG00000040270, ENSMUSG00000020473, ENSMUSG00000034205, ENSMUSG00000037235, ENSMUSG00000025402, ENSMUSG00000032212, ENSMUSG00000000282, ENSMUSG00000028800, ENSMUSG00000049577, ENSMUSG00000035576, ENSMUSG00000022952, ENSMUSG00000037373, ENSMUSG00000021767, ENSMUSG00000030256, ENSMUSG00000021217, ENSMUSG00000025316, ENSMUSG00000055639, ENSMUSG00000055435, ENSMUSG00000029328,…	1655	533	22768	1.7809378595761323	0.0015793841765391337	1.3171071859152672E-4	0.005607478680047517
GOTERM_BP_DIRECT	GO:0000122~negative regulation of transcription from RNA polymerase II promoter	89	5.371152685576343	5.47763343370715E-5	ENSMUSG00000027201, ENSMUSG00000040270, ENSMUSG00000046714, ENSMUSG00000020473, ENSMUSG00000028988, ENSMUSG00000035187, ENSMUSG00000000282, ENSMUSG00000040481, ENSMUSG00000028800, ENSMUSG00000056758, ENSMUSG00000049577, ENSMUSG00000032216, ENSMUSG00000038146, ENSMUSG00000021765, ENSMUSG00000037373, ENSMUSG00000030256, ENSMUSG00000009097, ENSMUSG00000028680, ENSMUSG00000027490, ENSMUSG00000055639,…	1428	738	18128	1.53092998717102	0.2136593144541873	0.014910541521080733	0.10275957602682295
GOTERM_CC_DIRECT	GO:0005634~nucleus	544	32.830416415208205	7.651536868077739E-5	ENSMUSG00000038822, ENSMUSG00000030543, ENSMUSG00000032643, ENSMUSG00000068302, ENSMUSG00000074818, ENSMUSG00000035187, ENSMUSG00000072889, ENSMUSG00000028907, ENSMUSG00000059866, ENSMUSG00000038415, ENSMUSG00000026196, ENSMUSG00000022952, ENSMUSG00000020267, ENSMUSG00000025610, ENSMUSG00000052981, ENSMUSG00000001504, ENSMUSG00000021115, ENSMUSG00000030538, ENSMUSG00000030536, ENSMUSG00000034422,…	1552	6051	19725	1.1426074245204423	0.05439928336866351	0.011124633378253646	0.11599621427690332
GOTERM_BP_DIRECT	GO:0045893~positive regulation of transcription, DNA-templated	72	4.345202172601086	1.3446108027156958E-4	ENSMUSG00000028949, ENSMUSG00000051279, ENSMUSG00000046714, ENSMUSG00000030110, ENSMUSG00000050199, ENSMUSG00000022997, ENSMUSG00000024560, ENSMUSG00000040481, ENSMUSG00000005718, ENSMUSG00000028800, ENSMUSG00000024014, ENSMUSG00000053175, ENSMUSG00000022952, ENSMUSG00000017724, ENSMUSG00000026735, ENSMUSG00000021767, ENSMUSG00000009097, ENSMUSG00000090125, ENSMUSG00000051177, ENSMUSG00000025316,…	1428	581	18128	1.5731786690579845	0.4457031419150833	0.029071787115229175	0.2520684776807003
UP_KEYWORDS	DNA-binding	154	9.293904646952324	2.9027561292168275E-4	ENSMUSG00000030543, ENSMUSG00000020473, ENSMUSG00000046714, ENSMUSG00000068302, ENSMUSG00000035187, ENSMUSG00000038718, ENSMUSG00000024560, ENSMUSG00000000282, ENSMUSG00000038415, ENSMUSG00000000942, ENSMUSG00000049577, ENSMUSG00000034384, ENSMUSG00000017724, ENSMUSG00000026735, ENSMUSG00000022952, ENSMUSG00000012520, ENSMUSG00000030256, ENSMUSG00000090125, ENSMUSG00000025316, ENSMUSG00000001504,…	1655	1608	22768	1.3175331800213435	0.10756764276058117	0.004935802971915648	0.4029322875873875
GOTERM_BP_DIRECT	GO:0006355~regulation of transcription, DNA-templated	222	13.397706698853348	4.590631929816667E-4	ENSMUSG00000003575, ENSMUSG00000030543, ENSMUSG00000038822, ENSMUSG00000068302, ENSMUSG00000035187, ENSMUSG00000042724, ENSMUSG00000059866, ENSMUSG00000000282, ENSMUSG00000038415, ENSMUSG00000000942, ENSMUSG00000035576, ENSMUSG00000017724, ENSMUSG00000020267, ENSMUSG00000022952, ENSMUSG00000026735, ENSMUSG00000030256, ENSMUSG00000037674, ENSMUSG00000001504, ENSMUSG00000000142, ENSMUSG00000034422,…	1428	2281	18128	1.2355188458548698	0.8666571694232542	0.06943028009299801	0.8581096710251312
INTERPRO	IPR009057:Homeodomain-like	45	2.715751357875679	5.115031681938856E-4	ENSMUSG00000068302, ENSMUSG00000037034, ENSMUSG00000040841, ENSMUSG00000035187, ENSMUSG00000038718, ENSMUSG00000056648, ENSMUSG00000018973, ENSMUSG00000054160, ENSMUSG00000000942, ENSMUSG00000034384, ENSMUSG00000001655, ENSMUSG00000041420, ENSMUSG00000012520, ENSMUSG00000090125, ENSMUSG00000021217, ENSMUSG00000025229, ENSMUSG00000021095, ENSMUSG00000001504, ENSMUSG00000078796, ENSMUSG00000039476,…	1575	345	20697	1.714037267080745	0.6623304123213132	0.080122174727007	0.8818332688438679
GOTERM_MF_DIRECT	GO:0043565~sequence-specific DNA binding	73	4.405552202776102	0.001897410369464629	ENSMUSG00000040270, ENSMUSG00000046714, ENSMUSG00000035187, ENSMUSG00000038718, ENSMUSG00000054160, ENSMUSG00000032212, ENSMUSG00000040481, ENSMUSG00000038415, ENSMUSG00000005718, ENSMUSG00000000942, ENSMUSG00000034384, ENSMUSG00000041420, ENSMUSG00000017724, ENSMUSG00000026735, ENSMUSG00000012520, ENSMUSG00000009097, ENSMUSG00000090125, ENSMUSG00000001504, ENSMUSG00000039476, ENSMUSG00000027490,…	1414	633	17488	1.4262967258134074	0.9060055792586701	0.2310462297796465	3.037377249511175
GOTERM_MF_DIRECT	GO:0003677~DNA binding	184	11.104405552202776	0.0019067015633634917	ENSMUSG00000030543, ENSMUSG00000020473, ENSMUSG00000046714, ENSMUSG00000068302, ENSMUSG00000035187, ENSMUSG00000038718, ENSMUSG00000051235, ENSMUSG00000024560, ENSMUSG00000000282, ENSMUSG00000038415, ENSMUSG00000042446, ENSMUSG00000000942, ENSMUSG00000049577, ENSMUSG00000034384, ENSMUSG00000017724, ENSMUSG00000026735, ENSMUSG00000022952, ENSMUSG00000012520, ENSMUSG00000030256, ENSMUSG00000090125,…	1414	1851	17488	1.2294252810323865	0.9070886468856136	0.2114905936856054	3.0520352798956263
UP_KEYWORDS	Activator	60	3.621001810500905	0.022100743517456483	ENSMUSG00000003575, ENSMUSG00000046714, ENSMUSG00000040270, ENSMUSG00000038718, ENSMUSG00000024560, ENSMUSG00000049577, ENSMUSG00000038146, ENSMUSG00000053175, ENSMUSG00000017724, ENSMUSG00000022952, ENSMUSG00000021767, ENSMUSG00000025159, ENSMUSG00000045248, ENSMUSG00000055639, ENSMUSG00000027490, ENSMUSG00000053552, ENSMUSG00000054191, ENSMUSG00000020484, ENSMUSG00000050567, ENSMUSG00000027936,…	1655	623	22768	1.324921319218478	0.999843218995478	0.13177204466919767	26.714202428184397
GOTERM_MF_DIRECT	GO:0003700~transcription factor activity, sequence-specific DNA binding	86	5.190102595051298	0.05596160783763002	ENSMUSG00000030543, ENSMUSG00000040270, ENSMUSG00000046714, ENSMUSG00000035187, ENSMUSG00000038718, ENSMUSG00000037235, ENSMUSG00000072889, ENSMUSG00000000282, ENSMUSG00000038415, ENSMUSG00000028800, ENSMUSG00000000942, ENSMUSG00000034384, ENSMUSG00000035576, ENSMUSG00000053175, ENSMUSG00000022952, ENSMUSG00000017724, ENSMUSG00000037373, ENSMUSG00000009097, ENSMUSG00000090125, ENSMUSG00000037674,…	1414	888	17488	1.1977776928271977	1.0	0.7157362730769122	60.75235582432838
GOTERM_MF_DIRECT	GO:0001077~transcriptional activator activity, RNA polymerase II core promoter proximal region sequence-specific binding	30	1.8105009052504526	0.07312997987556225	ENSMUSG00000030543, ENSMUSG00000046714, ENSMUSG00000040841, ENSMUSG00000035451, ENSMUSG00000023333, ENSMUSG00000056758, ENSMUSG00000005718, ENSMUSG00000001655, ENSMUSG00000034384, ENSMUSG00000004661, ENSMUSG00000041420, ENSMUSG00000026735, ENSMUSG00000012520, ENSMUSG00000008855, ENSMUSG00000020656, ENSMUSG00000028466, ENSMUSG00000025229, ENSMUSG00000053552, ENSMUSG00000035158, ENSMUSG00000008496,…	1414	271	17488	1.3691237336701514	1.0	0.7261498343334142	70.8685851179581
Annotation Cluster 4	Enrichment Score: 3.5183830116520394
Category	Term	Count	%	PValue	Genes	List Total	Pop Hits	Pop Total	Fold Enrichment	Bonferroni	Benjamini	FDR
UP_KEYWORDS	Transport	195	11.76825588412794	6.764412621692141E-7	ENSMUSG00000031504, ENSMUSG00000025793, ENSMUSG00000032504, ENSMUSG00000025892, ENSMUSG00000015968, ENSMUSG00000001901, ENSMUSG00000003378, ENSMUSG00000040447, ENSMUSG00000004317, ENSMUSG00000041189, ENSMUSG00000024254, ENSMUSG00000038102, ENSMUSG00000014444, ENSMUSG00000038522, ENSMUSG00000026062, ENSMUSG00000047959, ENSMUSG00000024384, ENSMUSG00000020149, ENSMUSG00000019790, ENSMUSG00000073834,…	1655	1908	22768	1.405992893651789	2.651299112849115E-4	2.4105624403247816E-5	9.407259033533677E-4
GOTERM_BP_DIRECT	GO:0006810~transport	184	11.104405552202776	2.4280554714588957E-4	ENSMUSG00000005656, ENSMUSG00000031504, ENSMUSG00000020788, ENSMUSG00000028051, ENSMUSG00000025793, ENSMUSG00000032504, ENSMUSG00000025892, ENSMUSG00000015968, ENSMUSG00000022843, ENSMUSG00000020078, ENSMUSG00000028982, ENSMUSG00000039637, ENSMUSG00000003378, ENSMUSG00000040447, ENSMUSG00000040966, ENSMUSG00000023830, ENSMUSG00000004317, ENSMUSG00000028581, ENSMUSG00000023828, ENSMUSG00000021733,…	1428	1819	18128	1.2841235449649897	0.6554651760200516	0.04015463064197389	0.45473950259691254
UP_KEYWORDS	Ion transport	70	4.224502112251056	2.6391834385438906E-4	ENSMUSG00000027202, ENSMUSG00000019210, ENSMUSG00000020788, ENSMUSG00000028051, ENSMUSG00000034145, ENSMUSG00000054477, ENSMUSG00000028532, ENSMUSG00000022229, ENSMUSG00000015968, ENSMUSG00000025892, ENSMUSG00000022843, ENSMUSG00000001901, ENSMUSG00000003378, ENSMUSG00000057914, ENSMUSG00000040966, ENSMUSG00000004317, ENSMUSG00000023828, ENSMUSG00000021733, ENSMUSG00000005802, ENSMUSG00000045053,…	1655	620	22768	1.5532209336321996	0.09829660661158701	0.0046921231238086225	0.36640799203573327
UP_KEYWORDS	Protein transport	63	3.8020519010259504	0.0013272117912959335	ENSMUSG00000027699, ENSMUSG00000003226, ENSMUSG00000005656, ENSMUSG00000031504, ENSMUSG00000025793, ENSMUSG00000032504, ENSMUSG00000020078, ENSMUSG00000039637, ENSMUSG00000031488, ENSMUSG00000038456, ENSMUSG00000093904, ENSMUSG00000028373, ENSMUSG00000004394, ENSMUSG00000027935, ENSMUSG00000020484, ENSMUSG00000020541, ENSMUSG00000014402, ENSMUSG00000040188, ENSMUSG00000021375, ENSMUSG00000079657,…	1655	578	22768	1.4994762646483866	0.4058435320428151	0.01779197790986542	1.8300333049464323
GOTERM_BP_DIRECT	GO:0006811~ion transport	67	4.043452021726011	0.0015364892685887574	ENSMUSG00000027202, ENSMUSG00000019210, ENSMUSG00000020788, ENSMUSG00000028051, ENSMUSG00000034145, ENSMUSG00000054477, ENSMUSG00000028532, ENSMUSG00000022229, ENSMUSG00000025892, ENSMUSG00000015968, ENSMUSG00000022843, ENSMUSG00000003378, ENSMUSG00000057914, ENSMUSG00000040966, ENSMUSG00000004317, ENSMUSG00000023828, ENSMUSG00000021733, ENSMUSG00000005802, ENSMUSG00000045053, ENSMUSG00000041189,…	1428	580	18128	1.4664541678740461	0.9988259545163747	0.1626896774498885	2.8448027504430984
GOTERM_BP_DIRECT	GO:0015031~protein transport	64	3.862401931200966	0.008775540895416501	ENSMUSG00000027699, ENSMUSG00000003226, ENSMUSG00000005656, ENSMUSG00000031504, ENSMUSG00000025793, ENSMUSG00000032504, ENSMUSG00000020078, ENSMUSG00000039637, ENSMUSG00000031488, ENSMUSG00000038456, ENSMUSG00000093904, ENSMUSG00000028373, ENSMUSG00000004394, ENSMUSG00000027935, ENSMUSG00000020484, ENSMUSG00000020541, ENSMUSG00000014402, ENSMUSG00000040188, ENSMUSG00000021375, ENSMUSG00000079657,…	1428	592	18128	1.3723976076917253	1.0	0.43857050870976877	15.247497400479592
Annotation Cluster 5	Enrichment Score: 3.3496207762528964
Category	Term	Count	%	PValue	Genes	List Total	Pop Hits	Pop Total	Fold Enrichment	Bonferroni	Benjamini	FDR
GOTERM_BP_DIRECT	GO:0006974~cellular response to DNA damage stimulus	58	3.500301750150875	3.9188187459233844E-5	ENSMUSG00000032113, ENSMUSG00000020032, ENSMUSG00000041429, ENSMUSG00000037761, ENSMUSG00000022545, ENSMUSG00000020228, ENSMUSG00000028884, ENSMUSG00000043535, ENSMUSG00000026779, ENSMUSG00000051235, ENSMUSG00000035764, ENSMUSG00000026196, ENSMUSG00000053175, ENSMUSG00000009628, ENSMUSG00000032498, ENSMUSG00000025159, ENSMUSG00000040850, ENSMUSG00000028680, ENSMUSG00000030538, ENSMUSG00000024317,…	1428	421	18128	1.7489104905620205	0.15798810353010473	0.011398613611191544	0.0735266289851988
UP_KEYWORDS	DNA damage	44	2.655401327700664	1.5080825505574012E-4	ENSMUSG00000020032, ENSMUSG00000032113, ENSMUSG00000041429, ENSMUSG00000037761, ENSMUSG00000022545, ENSMUSG00000032376, ENSMUSG00000028884, ENSMUSG00000028329, ENSMUSG00000052139, ENSMUSG00000026107, ENSMUSG00000043535, ENSMUSG00000006335, ENSMUSG00000020413, ENSMUSG00000051235, ENSMUSG00000036390, ENSMUSG00000003868, ENSMUSG00000037355, ENSMUSG00000069495, ENSMUSG00000026196, ENSMUSG00000035390,…	1655	331	22768	1.8287383284197845	0.05740756866209695	0.0031068109007609257	0.2095257456594002
UP_KEYWORDS	DNA repair	35	2.112251056125528	0.0018757646567683062	ENSMUSG00000032113, ENSMUSG00000041429, ENSMUSG00000037761, ENSMUSG00000022545, ENSMUSG00000028884, ENSMUSG00000028329, ENSMUSG00000052139, ENSMUSG00000026107, ENSMUSG00000043535, ENSMUSG00000006335, ENSMUSG00000051235, ENSMUSG00000003868, ENSMUSG00000037355, ENSMUSG00000069495, ENSMUSG00000026196, ENSMUSG00000058594, ENSMUSG00000009628, ENSMUSG00000032498, ENSMUSG00000049502, ENSMUSG00000025159,…	1655	277	22768	1.738261694678635	0.5209691284690939	0.02423451947483035	2.5772902536517206
GOTERM_BP_DIRECT	GO:0006281~DNA repair	40	2.4140012070006036	0.0036037798661161086	ENSMUSG00000032113, ENSMUSG00000041429, ENSMUSG00000037761, ENSMUSG00000022545, ENSMUSG00000032376, ENSMUSG00000028884, ENSMUSG00000028329, ENSMUSG00000052139, ENSMUSG00000026107, ENSMUSG00000043535, ENSMUSG00000006335, ENSMUSG00000020413, ENSMUSG00000051235, ENSMUSG00000019857, ENSMUSG00000003868, ENSMUSG00000037355, ENSMUSG00000069495, ENSMUSG00000005566, ENSMUSG00000026196, ENSMUSG00000058594,…	1428	317	18128	1.6018520973057992	0.9999998681958432	0.2502649717058434	6.551662774792765
Annotation Cluster 6	Enrichment Score: 3.1501040477666473
Category	Term	Count	%	PValue	Genes	List Total	Pop Hits	Pop Total	Fold Enrichment	Bonferroni	Benjamini	FDR
UP_KEYWORDS	Chromatin regulator	41	2.4743512371756187	1.3264418546125439E-5	ENSMUSG00000028949, ENSMUSG00000024283, ENSMUSG00000032376, ENSMUSG00000005470, ENSMUSG00000052139, ENSMUSG00000035451, ENSMUSG00000034205, ENSMUSG00000019857, ENSMUSG00000003868, ENSMUSG00000028800, ENSMUSG00000069495, ENSMUSG00000022105, ENSMUSG00000031666, ENSMUSG00000005566, ENSMUSG00000035576, ENSMUSG00000047777, ENSMUSG00000005045, ENSMUSG00000021767, ENSMUSG00000008855, ENSMUSG00000023852,…	1655	270	22768	2.0890410652344187	0.005186191585421662	3.7133721980153744E-4	0.018445309566517132
GOTERM_BP_DIRECT	GO:0016569~covalent chromatin modification	40	2.4140012070006036	1.0113551268720505E-4	ENSMUSG00000028949, ENSMUSG00000024283, ENSMUSG00000032376, ENSMUSG00000005470, ENSMUSG00000052139, ENSMUSG00000035451, ENSMUSG00000034205, ENSMUSG00000019857, ENSMUSG00000003868, ENSMUSG00000028800, ENSMUSG00000069495, ENSMUSG00000031666, ENSMUSG00000005566, ENSMUSG00000022105, ENSMUSG00000035576, ENSMUSG00000047777, ENSMUSG00000005045, ENSMUSG00000021767, ENSMUSG00000008855, ENSMUSG00000049502,…	1428	264	18128	1.9234360410831	0.35840952759087885	0.024354364958151575	0.189650579587064
GOTERM_BP_DIRECT	GO:0016568~chromatin modification	16	0.9656004828002415	0.009506493440783578	ENSMUSG00000025316, ENSMUSG00000005470, ENSMUSG00000052139, ENSMUSG00000037025, ENSMUSG00000021377, ENSMUSG00000019857, ENSMUSG00000045969, ENSMUSG00000028800, ENSMUSG00000031666, ENSMUSG00000005566, ENSMUSG00000022105, ENSMUSG00000035576, ENSMUSG00000047777, ENSMUSG00000035234, ENSMUSG00000008855, ENSMUSG00000039089	1428	98	18128	2.072600468758932	1.0	0.4601062478143155	16.412877111888612
GOTERM_MF_DIRECT	GO:0003682~chromatin binding	52	3.1382015691007847	0.019677574190691376	ENSMUSG00000028949, ENSMUSG00000035187, ENSMUSG00000034205, ENSMUSG00000000282, ENSMUSG00000028800, ENSMUSG00000035576, ENSMUSG00000047777, ENSMUSG00000041420, ENSMUSG00000026735, ENSMUSG00000032498, ENSMUSG00000021217, ENSMUSG00000027936, ENSMUSG00000035158, ENSMUSG00000020257, ENSMUSG00000043668, ENSMUSG00000021377, ENSMUSG00000001819, ENSMUSG00000024513, ENSMUSG00000018548, ENSMUSG00000026313,…	1414	471	17488	1.3654417307062825	0.9999999999820391	0.5169959134701274	27.58555814010194
Annotation Cluster 7	Enrichment Score: 3.0618582381764705
Category	Term	Count	%	PValue	Genes	List Total	Pop Hits	Pop Total	Fold Enrichment	Bonferroni	Benjamini	FDR
UP_KEYWORDS	Developmental protein	119	7.181653590826794	2.193778271135148E-8	ENSMUSG00000030543, ENSMUSG00000046714, ENSMUSG00000068302, ENSMUSG00000035187, ENSMUSG00000050199, ENSMUSG00000035764, ENSMUSG00000043051, ENSMUSG00000000942, ENSMUSG00000034384, ENSMUSG00000021820, ENSMUSG00000026735, ENSMUSG00000012520, ENSMUSG00000025316, ENSMUSG00000040249, ENSMUSG00000028977, ENSMUSG00000020484, ENSMUSG00000059049, ENSMUSG00000022960, ENSMUSG00000030123, ENSMUSG00000006270,…	1655	973	22768	1.6825229846334413	8.599573936729499E-6	9.555118671844554E-7	3.0508972137521795E-5
GOTERM_BP_DIRECT	GO:0007275~multicellular organism development	126	7.604103802051901	7.530030897019046E-7	ENSMUSG00000030543, ENSMUSG00000046714, ENSMUSG00000068302, ENSMUSG00000035187, ENSMUSG00000050199, ENSMUSG00000036432, ENSMUSG00000035764, ENSMUSG00000043051, ENSMUSG00000042446, ENSMUSG00000000942, ENSMUSG00000034384, ENSMUSG00000021820, ENSMUSG00000026735, ENSMUSG00000012520, ENSMUSG00000025316, ENSMUSG00000040249, ENSMUSG00000028977, ENSMUSG00000020484, ENSMUSG00000059049, ENSMUSG00000022960,…	1428	1035	18128	1.5454390451832907	0.003298726009998365	3.003347815186963E-4	0.0014133005604932691
INTERPRO	IPR017970:Homeobox, conserved site	32	1.931200965600483	2.2761289352856082E-5	ENSMUSG00000040841, ENSMUSG00000035187, ENSMUSG00000038718, ENSMUSG00000056648, ENSMUSG00000018973, ENSMUSG00000054160, ENSMUSG00000000942, ENSMUSG00000001655, ENSMUSG00000034384, ENSMUSG00000012520, ENSMUSG00000090125, ENSMUSG00000021095, ENSMUSG00000025229, ENSMUSG00000001504, ENSMUSG00000039476, ENSMUSG00000038765, ENSMUSG00000008496, ENSMUSG00000014603, ENSMUSG00000048450, ENSMUSG00000034460,…	1575	184	20697	2.2853830227743273	0.04715211559745136	0.004381283659000035	0.03939718978142048
UP_SEQ_FEATURE	DNA-binding region:Homeobox	30	1.8105009052504526	2.1050043486029797E-4	ENSMUSG00000068302, ENSMUSG00000040841, ENSMUSG00000035187, ENSMUSG00000056648, ENSMUSG00000018973, ENSMUSG00000054160, ENSMUSG00000000942, ENSMUSG00000001655, ENSMUSG00000034384, ENSMUSG00000012520, ENSMUSG00000090125, ENSMUSG00000021095, ENSMUSG00000025229, ENSMUSG00000039476, ENSMUSG00000008496, ENSMUSG00000014603, ENSMUSG00000038765, ENSMUSG00000048450, ENSMUSG00000034460, ENSMUSG00000006270,…	1437	180	18012	2.089074460681976	0.5247844765719923	0.07934067216228602	0.3852530179581093
UP_KEYWORDS	DNA-binding	154	9.293904646952324	2.9027561292168275E-4	ENSMUSG00000030543, ENSMUSG00000020473, ENSMUSG00000046714, ENSMUSG00000068302, ENSMUSG00000035187, ENSMUSG00000038718, ENSMUSG00000024560, ENSMUSG00000000282, ENSMUSG00000038415, ENSMUSG00000000942, ENSMUSG00000049577, ENSMUSG00000034384, ENSMUSG00000017724, ENSMUSG00000026735, ENSMUSG00000022952, ENSMUSG00000012520, ENSMUSG00000030256, ENSMUSG00000090125, ENSMUSG00000025316, ENSMUSG00000001504,…	1655	1608	22768	1.3175331800213435	0.10756764276058117	0.004935802971915648	0.4029322875873875
UP_KEYWORDS	Homeobox	38	2.2933011466505735	2.9847002812310796E-4	ENSMUSG00000068302, ENSMUSG00000040841, ENSMUSG00000035187, ENSMUSG00000038718, ENSMUSG00000056648, ENSMUSG00000018973, ENSMUSG00000054160, ENSMUSG00000000942, ENSMUSG00000022245, ENSMUSG00000034384, ENSMUSG00000001655, ENSMUSG00000041420, ENSMUSG00000012520, ENSMUSG00000090125, ENSMUSG00000021217, ENSMUSG00000025229, ENSMUSG00000021095, ENSMUSG00000001504, ENSMUSG00000039476, ENSMUSG00000038765,…	1655	280	22768	1.8670349589987054	0.11043056572844934	0.0048638710100725735	0.4142850757768102
INTERPRO	IPR009057:Homeodomain-like	45	2.715751357875679	5.115031681938856E-4	ENSMUSG00000068302, ENSMUSG00000037034, ENSMUSG00000040841, ENSMUSG00000035187, ENSMUSG00000038718, ENSMUSG00000056648, ENSMUSG00000018973, ENSMUSG00000054160, ENSMUSG00000000942, ENSMUSG00000034384, ENSMUSG00000001655, ENSMUSG00000041420, ENSMUSG00000012520, ENSMUSG00000090125, ENSMUSG00000021217, ENSMUSG00000025229, ENSMUSG00000021095, ENSMUSG00000001504, ENSMUSG00000078796, ENSMUSG00000039476,…	1575	345	20697	1.714037267080745	0.6623304123213132	0.080122174727007	0.8818332688438679
INTERPRO	IPR001356:Homeodomain	37	2.2329511164755584	7.558600221163101E-4	ENSMUSG00000068302, ENSMUSG00000040841, ENSMUSG00000035187, ENSMUSG00000038718, ENSMUSG00000056648, ENSMUSG00000018973, ENSMUSG00000054160, ENSMUSG00000000942, ENSMUSG00000034384, ENSMUSG00000001655, ENSMUSG00000041420, ENSMUSG00000012520, ENSMUSG00000090125, ENSMUSG00000021217, ENSMUSG00000025229, ENSMUSG00000021095, ENSMUSG00000001504, ENSMUSG00000039476, ENSMUSG00000038765, ENSMUSG00000008496,…	1575	271	20697	1.7941521700931293	0.7990183056025013	0.09006743903065773	1.3005142415795201
GOTERM_MF_DIRECT	GO:0043565~sequence-specific DNA binding	73	4.405552202776102	0.001897410369464629	ENSMUSG00000040270, ENSMUSG00000046714, ENSMUSG00000035187, ENSMUSG00000038718, ENSMUSG00000054160, ENSMUSG00000032212, ENSMUSG00000040481, ENSMUSG00000038415, ENSMUSG00000005718, ENSMUSG00000000942, ENSMUSG00000034384, ENSMUSG00000041420, ENSMUSG00000017724, ENSMUSG00000026735, ENSMUSG00000012520, ENSMUSG00000009097, ENSMUSG00000090125, ENSMUSG00000001504, ENSMUSG00000039476, ENSMUSG00000027490,…	1414	633	17488	1.4262967258134074	0.9060055792586701	0.2310462297796465	3.037377249511175
SMART	SM00389:HOX	37	2.2329511164755584	0.003272382583379054	ENSMUSG00000068302, ENSMUSG00000040841, ENSMUSG00000035187, ENSMUSG00000038718, ENSMUSG00000056648, ENSMUSG00000018973, ENSMUSG00000054160, ENSMUSG00000000942, ENSMUSG00000034384, ENSMUSG00000001655, ENSMUSG00000041420, ENSMUSG00000012520, ENSMUSG00000090125, ENSMUSG00000021217, ENSMUSG00000025229, ENSMUSG00000021095, ENSMUSG00000001504, ENSMUSG00000039476, ENSMUSG00000038765, ENSMUSG00000008496,…	888	266	10469	1.6398809523809523	0.7712182625601645	0.25546645315428973	4.543669512758419
GOTERM_BP_DIRECT	GO:0048704~embryonic skeletal system morphogenesis	12	0.724200362100181	0.003288319178287747	ENSMUSG00000026586, ENSMUSG00000039476, ENSMUSG00000000942, ENSMUSG00000032087, ENSMUSG00000079277, ENSMUSG00000046714, ENSMUSG00000014603, ENSMUSG00000056648, ENSMUSG00000034460, ENSMUSG00000018973, ENSMUSG00000021095, ENSMUSG00000028763	1428	55	18128	2.769747899159664	0.9999994713400915	0.2386762719411223	5.9948009098225175
GOTERM_BP_DIRECT	GO:0009952~anterior/posterior pattern specification	16	0.9656004828002415	0.029420632033361573	ENSMUSG00000028988, ENSMUSG00000048450, ENSMUSG00000056648, ENSMUSG00000037025, ENSMUSG00000001761, ENSMUSG00000018973, ENSMUSG00000001819, ENSMUSG00000044221, ENSMUSG00000040481, ENSMUSG00000000942, ENSMUSG00000052534, ENSMUSG00000001655, ENSMUSG00000079277, ENSMUSG00000052155, ENSMUSG00000029104, ENSMUSG00000009097	1428	112	18128	1.8135254101640657	1.0	0.7593212681939847	42.90657084740148
UP_SEQ_FEATURE	short sequence motif:Antp-type hexapeptide	4	0.24140012070006037	0.29870948559988014	ENSMUSG00000000942, ENSMUSG00000079277, ENSMUSG00000056648, ENSMUSG00000018973	1437	24	18012	2.089074460681976	1.0	0.9998245467450749	99.85054482081168
INTERPRO	IPR001827:Homeobox protein, antennapedia type, conserved site	3	0.18105009052504525	0.45608254407348653	ENSMUSG00000000942, ENSMUSG00000079277, ENSMUSG00000056648	1575	20	20697	1.971142857142857	1.0	0.9989650984467051	99.99736045750207
INTERPRO	IPR020479:Homeodomain, metazoa	8	0.48280024140012073	0.5441796912039085	ENSMUSG00000000942, ENSMUSG00000079277, ENSMUSG00000034384, ENSMUSG00000035187, ENSMUSG00000048450, ENSMUSG00000056648, ENSMUSG00000018973, ENSMUSG00000054160	1575	91	20697	1.1552485609628467	1.0	0.9997500737974916	99.99987611690187
Annotation Cluster 8	Enrichment Score: 2.750591029652783
Category	Term	Count	%	PValue	Genes	List Total	Pop Hits	Pop Total	Fold Enrichment	Bonferroni	Benjamini	FDR
UP_KEYWORDS	Developmental protein	119	7.181653590826794	2.193778271135148E-8	ENSMUSG00000030543, ENSMUSG00000046714, ENSMUSG00000068302, ENSMUSG00000035187, ENSMUSG00000050199, ENSMUSG00000035764, ENSMUSG00000043051, ENSMUSG00000000942, ENSMUSG00000034384, ENSMUSG00000021820, ENSMUSG00000026735, ENSMUSG00000012520, ENSMUSG00000025316, ENSMUSG00000040249, ENSMUSG00000028977, ENSMUSG00000020484, ENSMUSG00000059049, ENSMUSG00000022960, ENSMUSG00000030123, ENSMUSG00000006270,…	1655	973	22768	1.6825229846334413	8.599573936729499E-6	9.555118671844554E-7	3.0508972137521795E-5
GOTERM_BP_DIRECT	GO:0007275~multicellular organism development	126	7.604103802051901	7.530030897019046E-7	ENSMUSG00000030543, ENSMUSG00000046714, ENSMUSG00000068302, ENSMUSG00000035187, ENSMUSG00000050199, ENSMUSG00000036432, ENSMUSG00000035764, ENSMUSG00000043051, ENSMUSG00000042446, ENSMUSG00000000942, ENSMUSG00000034384, ENSMUSG00000021820, ENSMUSG00000026735, ENSMUSG00000012520, ENSMUSG00000025316, ENSMUSG00000040249, ENSMUSG00000028977, ENSMUSG00000020484, ENSMUSG00000059049, ENSMUSG00000022960,…	1428	1035	18128	1.5454390451832907	0.003298726009998365	3.003347815186963E-4	0.0014133005604932691
GOTERM_BP_DIRECT	GO:0007283~spermatogenesis	41	2.4743512371756187	0.09774249157498827	ENSMUSG00000028796, ENSMUSG00000020475, ENSMUSG00000043535, ENSMUSG00000036912, ENSMUSG00000047014, ENSMUSG00000012609, ENSMUSG00000050199, ENSMUSG00000056758, ENSMUSG00000002384, ENSMUSG00000028441, ENSMUSG00000005045, ENSMUSG00000052155, ENSMUSG00000039781, ENSMUSG00000009628, ENSMUSG00000023830, ENSMUSG00000011267, ENSMUSG00000031990, ENSMUSG00000032498, ENSMUSG00000071359, ENSMUSG00000078796,…	1428	412	18128	1.2633053221288515	1.0	0.9383315113983584	85.49228131052139
UP_KEYWORDS	Spermatogenesis	18	1.0863005431502715	0.20091570036612225	ENSMUSG00000078796, ENSMUSG00000040850, ENSMUSG00000030538, ENSMUSG00000047014, ENSMUSG00000000811, ENSMUSG00000043535, ENSMUSG00000036912, ENSMUSG00000050199, ENSMUSG00000030771, ENSMUSG00000002384, ENSMUSG00000028441, ENSMUSG00000040629, ENSMUSG00000005045, ENSMUSG00000039781, ENSMUSG00000056820, ENSMUSG00000009628, ENSMUSG00000028572, ENSMUSG00000033486	1655	187	22768	1.3242128051440296	1.0	0.48114380986100613	95.58072807143293
UP_KEYWORDS	Differentiation	53	3.1985515992757994	0.22369525760380593	ENSMUSG00000046985, ENSMUSG00000027699, ENSMUSG00000043535, ENSMUSG00000047014, ENSMUSG00000050199, ENSMUSG00000002384, ENSMUSG00000037995, ENSMUSG00000028441, ENSMUSG00000038146, ENSMUSG00000021820, ENSMUSG00000026735, ENSMUSG00000037373, ENSMUSG00000039781, ENSMUSG00000009628, ENSMUSG00000040850, ENSMUSG00000030538, ENSMUSG00000000627, ENSMUSG00000020640, ENSMUSG00000020484, ENSMUSG00000027680,…	1655	642	22768	1.1357107227226098	1.0	0.5154398210272435	97.04421231387019
GOTERM_BP_DIRECT	GO:0030154~cell differentiation	64	3.862401931200966	0.4322253902979125	ENSMUSG00000046985, ENSMUSG00000027699, ENSMUSG00000060126, ENSMUSG00000035187, ENSMUSG00000047014, ENSMUSG00000043535, ENSMUSG00000050199, ENSMUSG00000002384, ENSMUSG00000037995, ENSMUSG00000028441, ENSMUSG00000038146, ENSMUSG00000021820, ENSMUSG00000026735, ENSMUSG00000037373, ENSMUSG00000039781, ENSMUSG00000009628, ENSMUSG00000040850, ENSMUSG00000030538, ENSMUSG00000000627, ENSMUSG00000020484,…	1428	780	18128	1.0416145945557709	1.0	0.9995314525980751	99.9975670478068
Annotation Cluster 9	Enrichment Score: 2.476743502340849
Category	Term	Count	%	PValue	Genes	List Total	Pop Hits	Pop Total	Fold Enrichment	Bonferroni	Benjamini	FDR
GOTERM_MF_DIRECT	GO:0070491~repressing transcription factor binding	10	0.6035003017501509	7.272441791235463E-4	ENSMUSG00000028800, ENSMUSG00000026313, ENSMUSG00000022245, ENSMUSG00000027905, ENSMUSG00000022952, ENSMUSG00000029913, ENSMUSG00000037373, ENSMUSG00000085795, ENSMUSG00000008855, ENSMUSG00000091519	1414	32	17488	3.8649222065063644	0.5957607579766855	0.12137107613530473	1.1745751850017694
GOTERM_CC_DIRECT	GO:0017053~transcriptional repressor complex	12	0.724200362100181	0.006522465221270189	ENSMUSG00000028800, ENSMUSG00000005718, ENSMUSG00000026313, ENSMUSG00000022245, ENSMUSG00000049577, ENSMUSG00000027905, ENSMUSG00000037395, ENSMUSG00000068154, ENSMUSG00000037373, ENSMUSG00000039410, ENSMUSG00000030256, ENSMUSG00000091519	1552	60	19725	2.541881443298969	0.9916336646792208	0.2452620425472003	9.449031859686773
GOTERM_MF_DIRECT	GO:0003714~transcription corepressor activity	23	1.388050694025347	0.007828480373140038	ENSMUSG00000037395, ENSMUSG00000020473, ENSMUSG00000034205, ENSMUSG00000054199, ENSMUSG00000031660, ENSMUSG00000035456, ENSMUSG00000014402, ENSMUSG00000018446, ENSMUSG00000028800, ENSMUSG00000049577, ENSMUSG00000005566, ENSMUSG00000022245, ENSMUSG00000026313, ENSMUSG00000051495, ENSMUSG00000036459, ENSMUSG00000037373, ENSMUSG00000030256, ENSMUSG00000031622, ENSMUSG00000036856, ENSMUSG00000008855,…	1414	157	17488	1.811836142667952	0.9999436995664991	0.4193461381415188	11.983030943795415
Annotation Cluster 10	Enrichment Score: 2.27303733829734
Category	Term	Count	%	PValue	Genes	List Total	Pop Hits	Pop Total	Fold Enrichment	Bonferroni	Benjamini	FDR
INTERPRO	IPR000562:Fibronectin, type II, collagen-binding	6	0.3621001810500905	0.0019378495109600201	ENSMUSG00000021492, ENSMUSG00000020695, ENSMUSG00000023830, ENSMUSG00000020964, ENSMUSG00000026980, ENSMUSG00000031740	1575	13	20697	6.0650549450549445	0.9836921085246969	0.18600846104427204	3.302316042669251
SMART	SM00059:FN2	6	0.3621001810500905	0.0031197092025814265	ENSMUSG00000021492, ENSMUSG00000020695, ENSMUSG00000023830, ENSMUSG00000020964, ENSMUSG00000026980, ENSMUSG00000031740	888	13	10469	5.4412681912681915	0.7548937620181528	0.2963793267910436	4.336025295058333
INTERPRO	IPR013806:Kringle-like fold	7	0.4224502112251056	0.009651664201021686	ENSMUSG00000040680, ENSMUSG00000021492, ENSMUSG00000020695, ENSMUSG00000023830, ENSMUSG00000020964, ENSMUSG00000026980, ENSMUSG00000031740	1575	25	20697	3.679466666666667	0.9999999988463201	0.4640131919028483	15.456320223754139
UP_SEQ_FEATURE	domain:Fibronectin type-II	4	0.24140012070006037	0.01386162933577043	ENSMUSG00000020695, ENSMUSG00000023830, ENSMUSG00000020964, ENSMUSG00000026980	1437	7	18012	7.16254100805249	1.0	0.8500263560683088	22.580652256298993
Annotation Cluster 11	Enrichment Score: 2.235133298523337
Category	Term	Count	%	PValue	Genes	List Total	Pop Hits	Pop Total	Fold Enrichment	Bonferroni	Benjamini	FDR
UP_KEYWORDS	Cytoskeleton	114	6.879903439951721	2.825847808707615E-5	ENSMUSG00000058070, ENSMUSG00000055044, ENSMUSG00000036768, ENSMUSG00000032504, ENSMUSG00000028059, ENSMUSG00000043051, ENSMUSG00000019823, ENSMUSG00000039233, ENSMUSG00000025613, ENSMUSG00000028441, ENSMUSG00000056919, ENSMUSG00000022262, ENSMUSG00000053693, ENSMUSG00000021595, ENSMUSG00000073650, ENSMUSG00000021115, ENSMUSG00000004815, ENSMUSG00000030538, ENSMUSG00000035770, ENSMUSG00000023966,…	1655	1065	22768	1.4725909535764434	0.01101635057440209	6.921028816879726E-4	0.03929203087149613
GOTERM_CC_DIRECT	GO:0005856~cytoskeleton	120	7.24200362100181	2.8617448966381073E-4	ENSMUSG00000058070, ENSMUSG00000055044, ENSMUSG00000036768, ENSMUSG00000032504, ENSMUSG00000028059, ENSMUSG00000043051, ENSMUSG00000019823, ENSMUSG00000039233, ENSMUSG00000025613, ENSMUSG00000028441, ENSMUSG00000056919, ENSMUSG00000022262, ENSMUSG00000053693, ENSMUSG00000021595, ENSMUSG00000073650, ENSMUSG00000021115, ENSMUSG00000004815, ENSMUSG00000030538, ENSMUSG00000035770, ENSMUSG00000023966,…	1552	1109	19725	1.3752289143186487	0.188786083290314	0.03426960870612761	0.43319279736018235
UP_KEYWORDS	Microtubule	32	1.931200965600483	0.005939233211632007	ENSMUSG00000058070, ENSMUSG00000030357, ENSMUSG00000064302, ENSMUSG00000036768, ENSMUSG00000040945, ENSMUSG00000012609, ENSMUSG00000028059, ENSMUSG00000036712, ENSMUSG00000043051, ENSMUSG00000024795, ENSMUSG00000037725, ENSMUSG00000009418, ENSMUSG00000056919, ENSMUSG00000022262, ENSMUSG00000002055, ENSMUSG00000005237, ENSMUSG00000003546, ENSMUSG00000036223, ENSMUSG00000035770, ENSMUSG00000068115,…	1655	265	22768	1.6612346804993445	0.9032012034257466	0.048469387147107135	7.950476062180467
GOTERM_CC_DIRECT	GO:0005874~microtubule	40	2.4140012070006036	0.008853591233957462	ENSMUSG00000058070, ENSMUSG00000024381, ENSMUSG00000039298, ENSMUSG00000036768, ENSMUSG00000030357, ENSMUSG00000064302, ENSMUSG00000040945, ENSMUSG00000012609, ENSMUSG00000028059, ENSMUSG00000036712, ENSMUSG00000043051, ENSMUSG00000024795, ENSMUSG00000039230, ENSMUSG00000037725, ENSMUSG00000025613, ENSMUSG00000022973, ENSMUSG00000009418, ENSMUSG00000056919, ENSMUSG00000022262, ENSMUSG00000002055,…	1552	335	19725	1.5175411601784887	0.9984977563752852	0.3031292393323941	12.618794834119518
GOTERM_MF_DIRECT	GO:0003777~microtubule motor activity	12	0.724200362100181	0.04115630566714079	ENSMUSG00000024795, ENSMUSG00000003546, ENSMUSG00000036768, ENSMUSG00000033987, ENSMUSG00000014602, ENSMUSG00000035770, ENSMUSG00000021294, ENSMUSG00000022262, ENSMUSG00000056752, ENSMUSG00000005237, ENSMUSG00000019027, ENSMUSG00000021375	1414	76	17488	1.9528027990769001	1.0	0.6415471878855201	49.467464311246076
UP_KEYWORDS	Motor protein	15	0.9052504526252263	0.08136313019632693	ENSMUSG00000072720, ENSMUSG00000003546, ENSMUSG00000059741, ENSMUSG00000036768, ENSMUSG00000035770, ENSMUSG00000021375, ENSMUSG00000020900, ENSMUSG00000024795, ENSMUSG00000029015, ENSMUSG00000033987, ENSMUSG00000014602, ENSMUSG00000022262, ENSMUSG00000021294, ENSMUSG00000040265, ENSMUSG00000005237	1655	128	22768	1.6121601208459215	0.9999999999999964	0.30343628792885124	69.27866294167593
GOTERM_BP_DIRECT	GO:0007018~microtubule-based movement	10	0.6035003017501509	0.15869869181593282	ENSMUSG00000024795, ENSMUSG00000036768, ENSMUSG00000033987, ENSMUSG00000014602, ENSMUSG00000035770, ENSMUSG00000021294, ENSMUSG00000022262, ENSMUSG00000056752, ENSMUSG00000005237, ENSMUSG00000021375	1428	78	18128	1.6275228039933922	1.0	0.9752487358844968	96.09683071658777
Annotation Cluster 12	Enrichment Score: 2.160548697969876
Category	Term	Count	%	PValue	Genes	List Total	Pop Hits	Pop Total	Fold Enrichment	Bonferroni	Benjamini	FDR
INTERPRO	IPR000008:C2 calcium-dependent membrane targeting	25	1.508750754375377	7.244713808147783E-4	ENSMUSG00000009681, ENSMUSG00000048612, ENSMUSG00000028860, ENSMUSG00000028228, ENSMUSG00000052560, ENSMUSG00000019802, ENSMUSG00000032216, ENSMUSG00000031488, ENSMUSG00000027849, ENSMUSG00000013338, ENSMUSG00000051177, ENSMUSG00000034361, ENSMUSG00000061601, ENSMUSG00000057948, ENSMUSG00000055322, ENSMUSG00000051343, ENSMUSG00000020640, ENSMUSG00000030228, ENSMUSG00000033788, ENSMUSG00000037716,…	1575	156	20697	2.1059218559218555	0.7851650917373947	0.09164302956811166	1.2468263840744398
UP_SEQ_FEATURE	domain:C2 2	13	0.7845503922751962	0.001531166017473821	ENSMUSG00000057948, ENSMUSG00000048612, ENSMUSG00000028860, ENSMUSG00000028228, ENSMUSG00000052560, ENSMUSG00000033788, ENSMUSG00000027849, ENSMUSG00000013338, ENSMUSG00000004952, ENSMUSG00000021171, ENSMUSG00000068923, ENSMUSG00000061601, ENSMUSG00000034361	1437	57	18012	2.8587334725121782	0.9955519417073069	0.34068943334113433	2.770470999956831
UP_SEQ_FEATURE	domain:C2 1	13	0.7845503922751962	0.001531166017473821	ENSMUSG00000057948, ENSMUSG00000048612, ENSMUSG00000028860, ENSMUSG00000028228, ENSMUSG00000052560, ENSMUSG00000033788, ENSMUSG00000027849, ENSMUSG00000013338, ENSMUSG00000004952, ENSMUSG00000021171, ENSMUSG00000068923, ENSMUSG00000061601, ENSMUSG00000034361	1437	57	18012	2.8587334725121782	0.9955519417073069	0.34068943334113433	2.770470999956831
SMART	SM00239:C2	21	1.2673506336753169	0.004074313575052223	ENSMUSG00000009681, ENSMUSG00000057948, ENSMUSG00000048612, ENSMUSG00000028860, ENSMUSG00000051343, ENSMUSG00000030228, ENSMUSG00000020640, ENSMUSG00000028228, ENSMUSG00000052560, ENSMUSG00000033788, ENSMUSG00000026447, ENSMUSG00000032216, ENSMUSG00000031488, ENSMUSG00000027849, ENSMUSG00000013338, ENSMUSG00000004952, ENSMUSG00000021171, ENSMUSG00000068923, ENSMUSG00000061601, ENSMUSG00000034361,…	888	125	10469	1.9806216216216217	0.8407350787552039	0.2637589610695721	5.627477602748343
GOTERM_MF_DIRECT	GO:0005544~calcium-dependent phospholipid binding	8	0.48280024140012073	0.08165510995475958	ENSMUSG00000028860, ENSMUSG00000027849, ENSMUSG00000018340, ENSMUSG00000028228, ENSMUSG00000021171, ENSMUSG00000021866, ENSMUSG00000061601, ENSMUSG00000033788	1414	47	17488	2.1051491167353817	1.0	0.7299863893210582	74.92810520533058
UP_SEQ_FEATURE	domain:C2	9	0.5431502715751357	0.19257690186426246	ENSMUSG00000037716, ENSMUSG00000009681, ENSMUSG00000054423, ENSMUSG00000032216, ENSMUSG00000051343, ENSMUSG00000031488, ENSMUSG00000030228, ENSMUSG00000020640, ENSMUSG00000051177	1437	70	18012	1.6115717268118104	1.0	0.998681329636914	98.01991912341947
Annotation Cluster 13	Enrichment Score: 2.096206845700165
Category	Term	Count	%	PValue	Genes	List Total	Pop Hits	Pop Total	Fold Enrichment	Bonferroni	Benjamini	FDR
KEGG_PATHWAY	mmu05200:Pathways in cancer	50	3.017501508750754	0.002607965938234705	ENSMUSG00000009681, ENSMUSG00000049791, ENSMUSG00000031502, ENSMUSG00000026821, ENSMUSG00000064325, ENSMUSG00000030110, ENSMUSG00000022997, ENSMUSG00000029337, ENSMUSG00000021536, ENSMUSG00000031740, ENSMUSG00000055839, ENSMUSG00000001729, ENSMUSG00000028800, ENSMUSG00000022105, ENSMUSG00000023951, ENSMUSG00000027940, ENSMUSG00000022521, ENSMUSG00000022952, ENSMUSG00000037373, ENSMUSG00000054252,…	639	397	7720	1.521584024156132	0.5110602921574352	0.2121955380505618	3.3827691935149007
KEGG_PATHWAY	mmu05166:HTLV-I infection	35	2.112251056125528	0.012829065244524727	ENSMUSG00000003575, ENSMUSG00000049791, ENSMUSG00000032113, ENSMUSG00000022997, ENSMUSG00000055723, ENSMUSG00000021536, ENSMUSG00000001729, ENSMUSG00000022105, ENSMUSG00000022521, ENSMUSG00000031805, ENSMUSG00000069041, ENSMUSG00000005580, ENSMUSG00000030339, ENSMUSG00000038644, ENSMUSG00000071359, ENSMUSG00000027490, ENSMUSG00000021754, ENSMUSG00000020484, ENSMUSG00000027936, ENSMUSG00000073802,…	639	278	7720	1.521036691773342	0.9709258766627078	0.3574035402663299	15.64678918865775
KEGG_PATHWAY	mmu04916:Melanogenesis	16	0.9656004828002415	0.015377386640185975	ENSMUSG00000049791, ENSMUSG00000020660, ENSMUSG00000053819, ENSMUSG00000035158, ENSMUSG00000005469, ENSMUSG00000022997, ENSMUSG00000021536, ENSMUSG00000010797, ENSMUSG00000030093, ENSMUSG00000022376, ENSMUSG00000022521, ENSMUSG00000021820, ENSMUSG00000036856, ENSMUSG00000028466, ENSMUSG00000005580, ENSMUSG00000051177	639	99	7720	1.9525458023110605	0.9856805352251063	0.34597751633309937	18.471693953252643
Annotation Cluster 14	Enrichment Score: 2.086131274212003
Category	Term	Count	%	PValue	Genes	List Total	Pop Hits	Pop Total	Fold Enrichment	Bonferroni	Benjamini	FDR
UP_KEYWORDS	Cell cycle	74	4.465902232951117	4.3358497080937556E-5	ENSMUSG00000027699, ENSMUSG00000040860, ENSMUSG00000038822, ENSMUSG00000032113, ENSMUSG00000064302, ENSMUSG00000032504, ENSMUSG00000026779, ENSMUSG00000036432, ENSMUSG00000028059, ENSMUSG00000056758, ENSMUSG00000037725, ENSMUSG00000047777, ENSMUSG00000024014, ENSMUSG00000030061, ENSMUSG00000039781, ENSMUSG00000040760, ENSMUSG00000021595, ENSMUSG00000021866, ENSMUSG00000032498, ENSMUSG00000025316,…	1655	627	22768	1.6236449404202624	0.01685326696448497	9.438265007796209E-4	0.06028199396712619
GOTERM_BP_DIRECT	GO:0007049~cell cycle	75	4.526252263126131	1.435691414200855E-4	ENSMUSG00000027699, ENSMUSG00000040860, ENSMUSG00000038822, ENSMUSG00000032113, ENSMUSG00000064302, ENSMUSG00000032504, ENSMUSG00000026779, ENSMUSG00000036432, ENSMUSG00000028059, ENSMUSG00000056758, ENSMUSG00000037725, ENSMUSG00000047777, ENSMUSG00000024014, ENSMUSG00000030061, ENSMUSG00000039781, ENSMUSG00000040760, ENSMUSG00000021595, ENSMUSG00000021866, ENSMUSG00000032498, ENSMUSG00000025316,…	1428	613	18128	1.5531824475303988	0.46742237630448014	0.029555696597827974	0.2691212018198108
UP_KEYWORDS	Cell division	38	2.2933011466505735	0.03139137330207828	ENSMUSG00000027699, ENSMUSG00000031529, ENSMUSG00000023505, ENSMUSG00000028926, ENSMUSG00000064302, ENSMUSG00000052139, ENSMUSG00000040945, ENSMUSG00000032504, ENSMUSG00000026779, ENSMUSG00000028059, ENSMUSG00000024795, ENSMUSG00000056758, ENSMUSG00000047777, ENSMUSG00000002055, ENSMUSG00000021595, ENSMUSG00000042364, ENSMUSG00000021866, ENSMUSG00000040102, ENSMUSG00000021115, ENSMUSG00000036223,…	1655	371	22768	1.4090829879235514	0.999996283394984	0.16795040815980178	35.82524517831178
GOTERM_BP_DIRECT	GO:0051301~cell division	39	2.3536511768255886	0.06270345312344854	ENSMUSG00000027699, ENSMUSG00000031529, ENSMUSG00000023505, ENSMUSG00000028926, ENSMUSG00000064302, ENSMUSG00000052139, ENSMUSG00000040945, ENSMUSG00000032504, ENSMUSG00000026779, ENSMUSG00000028059, ENSMUSG00000024795, ENSMUSG00000056758, ENSMUSG00000022105, ENSMUSG00000047777, ENSMUSG00000002055, ENSMUSG00000021595, ENSMUSG00000042364, ENSMUSG00000021866, ENSMUSG00000040102, ENSMUSG00000021115,…	1428	374	18128	1.32377656945131	1.0	0.885715479577985	70.3407416713667
UP_KEYWORDS	Mitosis	26	1.5691007845503924	0.08934885228832637	ENSMUSG00000040102, ENSMUSG00000021115, ENSMUSG00000036223, ENSMUSG00000023505, ENSMUSG00000031529, ENSMUSG00000064302, ENSMUSG00000022750, ENSMUSG00000052139, ENSMUSG00000030105, ENSMUSG00000040945, ENSMUSG00000026779, ENSMUSG00000028059, ENSMUSG00000026491, ENSMUSG00000073700, ENSMUSG00000024795, ENSMUSG00000053333, ENSMUSG00000056758, ENSMUSG00000047777, ENSMUSG00000036777, ENSMUSG00000026426,…	1655	259	22768	1.3810215912934947	0.9999999999999999	0.30711685960799384	72.79135468654867
GOTERM_BP_DIRECT	GO:0007067~mitotic nuclear division	26	1.5691007845503924	0.2778985491127131	ENSMUSG00000040102, ENSMUSG00000021115, ENSMUSG00000036223, ENSMUSG00000023505, ENSMUSG00000031529, ENSMUSG00000064302, ENSMUSG00000022750, ENSMUSG00000052139, ENSMUSG00000030105, ENSMUSG00000040945, ENSMUSG00000026779, ENSMUSG00000028059, ENSMUSG00000026491, ENSMUSG00000073700, ENSMUSG00000024795, ENSMUSG00000053333, ENSMUSG00000056758, ENSMUSG00000047777, ENSMUSG00000036777, ENSMUSG00000026426,…	1428	279	18128	1.1830165758059497	1.0	0.9952560675370263	99.77816363931976
Annotation Cluster 15	Enrichment Score: 2.0028682430843316
Category	Term	Count	%	PValue	Genes	List Total	Pop Hits	Pop Total	Fold Enrichment	Bonferroni	Benjamini	FDR
GOTERM_CC_DIRECT	GO:0005783~endoplasmic reticulum	135	8.147254073627037	0.0016602527095008375	ENSMUSG00000025202, ENSMUSG00000038822, ENSMUSG00000030546, ENSMUSG00000020788, ENSMUSG00000025203, ENSMUSG00000064138, ENSMUSG00000043051, ENSMUSG00000027864, ENSMUSG00000050195, ENSMUSG00000003271, ENSMUSG00000037470, ENSMUSG00000024052, ENSMUSG00000055561, ENSMUSG00000003378, ENSMUSG00000048040, ENSMUSG00000045053, ENSMUSG00000030538, ENSMUSG00000004394, ENSMUSG00000020484, ENSMUSG00000014444,…	1552	1331	19725	1.2890833765791165	0.7031871061151586	0.10454474891610288	2.4888805946059023
UP_KEYWORDS	Endoplasmic reticulum	96	5.793602896801448	0.0033517551174440073	ENSMUSG00000025202, ENSMUSG00000038822, ENSMUSG00000030546, ENSMUSG00000025203, ENSMUSG00000020788, ENSMUSG00000025240, ENSMUSG00000037822, ENSMUSG00000031545, ENSMUSG00000019295, ENSMUSG00000027864, ENSMUSG00000050195, ENSMUSG00000037470, ENSMUSG00000027828, ENSMUSG00000003271, ENSMUSG00000024052, ENSMUSG00000032401, ENSMUSG00000029086, ENSMUSG00000048040, ENSMUSG00000009092, ENSMUSG00000028945,…	1655	992	22768	1.3313322288275997	0.7318194561091249	0.033182976190097024	4.561803688508325
GOTERM_CC_DIRECT	GO:0005789~endoplasmic reticulum membrane	64	3.862401931200966	0.17617683024662978	ENSMUSG00000025202, ENSMUSG00000030357, ENSMUSG00000025203, ENSMUSG00000025240, ENSMUSG00000020788, ENSMUSG00000037822, ENSMUSG00000019295, ENSMUSG00000027864, ENSMUSG00000050195, ENSMUSG00000024052, ENSMUSG00000027828, ENSMUSG00000032401, ENSMUSG00000055561, ENSMUSG00000028945, ENSMUSG00000018334, ENSMUSG00000004394, ENSMUSG00000024091, ENSMUSG00000048142, ENSMUSG00000052520, ENSMUSG00000014444,…	1552	712	19725	1.142418626201784	1.0	0.8037488848210056	94.7111207575856
Annotation Cluster 16	Enrichment Score: 1.840116979627216
Category	Term	Count	%	PValue	Genes	List Total	Pop Hits	Pop Total	Fold Enrichment	Bonferroni	Benjamini	FDR
UP_KEYWORDS	Nucleotide-binding	172	10.380205190102595	3.960297250755649E-5	ENSMUSG00000029613, ENSMUSG00000031504, ENSMUSG00000036768, ENSMUSG00000020788, ENSMUSG00000028051, ENSMUSG00000040136, ENSMUSG00000026737, ENSMUSG00000042724, ENSMUSG00000030110, ENSMUSG00000010529, ENSMUSG00000034761, ENSMUSG00000030399, ENSMUSG00000021622, ENSMUSG00000019977, ENSMUSG00000028646, ENSMUSG00000074151, ENSMUSG00000025613, ENSMUSG00000021820, ENSMUSG00000020267, ENSMUSG00000052155,…	1655	1757	22768	1.3467394126558074	0.015404786107861557	9.127991825841342E-4	0.0550619640495964
GOTERM_BP_DIRECT	GO:0035556~intracellular signal transduction	54	3.2589016294508144	1.862656519110302E-4	ENSMUSG00000027699, ENSMUSG00000020032, ENSMUSG00000034761, ENSMUSG00000026779, ENSMUSG00000035109, ENSMUSG00000028059, ENSMUSG00000021219, ENSMUSG00000053693, ENSMUSG00000005580, ENSMUSG00000051177, ENSMUSG00000018334, ENSMUSG00000004815, ENSMUSG00000023277, ENSMUSG00000031511, ENSMUSG00000021200, ENSMUSG00000055322, ENSMUSG00000036246, ENSMUSG00000025880, ENSMUSG00000005469, ENSMUSG00000027646,…	1428	406	18128	1.688454692221716	0.5584260653841597	0.0334852721443234	0.3490236899187704
GOTERM_BP_DIRECT	GO:0006468~protein phosphorylation	67	4.043452021726011	0.0012860868604758627	ENSMUSG00000020032, ENSMUSG00000029613, ENSMUSG00000032113, ENSMUSG00000025855, ENSMUSG00000025854, ENSMUSG00000038967, ENSMUSG00000042724, ENSMUSG00000030110, ENSMUSG00000026779, ENSMUSG00000034761, ENSMUSG00000028284, ENSMUSG00000024014, ENSMUSG00000021820, ENSMUSG00000052155, ENSMUSG00000042249, ENSMUSG00000053693, ENSMUSG00000022263, ENSMUSG00000034342, ENSMUSG00000018334, ENSMUSG00000021115,…	1428	576	18128	1.4766378773731716	0.9964718484195013	0.15302803298266499	2.3864699288287716
UP_KEYWORDS	ATP-binding	127	7.664453832226917	0.0028823465080004456	ENSMUSG00000029613, ENSMUSG00000036768, ENSMUSG00000020788, ENSMUSG00000040136, ENSMUSG00000026737, ENSMUSG00000042724, ENSMUSG00000030110, ENSMUSG00000034761, ENSMUSG00000030399, ENSMUSG00000021622, ENSMUSG00000074151, ENSMUSG00000025613, ENSMUSG00000021820, ENSMUSG00000052155, ENSMUSG00000030061, ENSMUSG00000042249, ENSMUSG00000022262, ENSMUSG00000053693, ENSMUSG00000004317, ENSMUSG00000022263,…	1655	1364	22768	1.2809029777356449	0.6774545813028998	0.03094205487235857	3.9347759033414142
GOTERM_MF_DIRECT	GO:0000166~nucleotide binding	188	11.345805672902836	0.0043119334895642325	ENSMUSG00000029613, ENSMUSG00000046173, ENSMUSG00000031504, ENSMUSG00000036768, ENSMUSG00000020788, ENSMUSG00000028051, ENSMUSG00000026737, ENSMUSG00000042724, ENSMUSG00000030110, ENSMUSG00000034761, ENSMUSG00000030399, ENSMUSG00000021622, ENSMUSG00000019977, ENSMUSG00000074151, ENSMUSG00000028646, ENSMUSG00000025613, ENSMUSG00000021820, ENSMUSG00000020267, ENSMUSG00000052155, ENSMUSG00000030061,…	1414	1934	17488	1.2022426057053925	0.9953920148255291	0.3013911684198797	6.777436194476949
UP_KEYWORDS	Serine/threonine-protein kinase	45	2.715751357875679	0.005372857533374907	ENSMUSG00000009681, ENSMUSG00000020032, ENSMUSG00000026274, ENSMUSG00000029613, ENSMUSG00000032113, ENSMUSG00000019235, ENSMUSG00000025854, ENSMUSG00000028926, ENSMUSG00000027030, ENSMUSG00000028862, ENSMUSG00000042724, ENSMUSG00000026779, ENSMUSG00000034761, ENSMUSG00000031853, ENSMUSG00000001729, ENSMUSG00000028284, ENSMUSG00000035390, ENSMUSG00000024014, ENSMUSG00000003810, ENSMUSG00000021820,…	1655	407	22768	1.521055249151926	0.8789847309583811	0.04584557119447619	7.2184177556984475
UP_KEYWORDS	Kinase	70	4.224502112251056	0.007486631261457863	ENSMUSG00000020032, ENSMUSG00000029613, ENSMUSG00000032113, ENSMUSG00000025855, ENSMUSG00000025854, ENSMUSG00000038967, ENSMUSG00000026737, ENSMUSG00000042724, ENSMUSG00000030110, ENSMUSG00000026779, ENSMUSG00000034761, ENSMUSG00000030399, ENSMUSG00000021622, ENSMUSG00000028284, ENSMUSG00000024014, ENSMUSG00000021820, ENSMUSG00000052155, ENSMUSG00000042249, ENSMUSG00000053693, ENSMUSG00000022263,…	1655	707	22768	1.3620890789985343	0.9474400221328685	0.05721404629346505	9.92329744335867
UP_KEYWORDS	Transferase	143	8.630054315027158	0.008376739299881666	ENSMUSG00000055660, ENSMUSG00000029613, ENSMUSG00000026737, ENSMUSG00000042724, ENSMUSG00000030110, ENSMUSG00000034761, ENSMUSG00000027199, ENSMUSG00000030399, ENSMUSG00000021622, ENSMUSG00000037470, ENSMUSG00000003271, ENSMUSG00000036620, ENSMUSG00000050796, ENSMUSG00000056426, ENSMUSG00000021820, ENSMUSG00000026192, ENSMUSG00000052155, ENSMUSG00000053693, ENSMUSG00000042249, ENSMUSG00000022263,…	1655	1611	22768	1.2211454107992445	0.9630249666939135	0.06144488633954037	11.040268371566897
GOTERM_MF_DIRECT	GO:0005524~ATP binding	148	8.931804465902234	0.009056535957671214	ENSMUSG00000029613, ENSMUSG00000036768, ENSMUSG00000020788, ENSMUSG00000040136, ENSMUSG00000026737, ENSMUSG00000042724, ENSMUSG00000030110, ENSMUSG00000034761, ENSMUSG00000030399, ENSMUSG00000021622, ENSMUSG00000074151, ENSMUSG00000025613, ENSMUSG00000009394, ENSMUSG00000021820, ENSMUSG00000022952, ENSMUSG00000058006, ENSMUSG00000052155, ENSMUSG00000030061, ENSMUSG00000053693, ENSMUSG00000022262,…	1414	1510	17488	1.212203415232725	0.9999879537316184	0.38888348097312997	13.73574820953526
GOTERM_BP_DIRECT	GO:0016310~phosphorylation	64	3.862401931200966	0.01589122632578292	ENSMUSG00000020032, ENSMUSG00000029613, ENSMUSG00000032113, ENSMUSG00000025854, ENSMUSG00000038967, ENSMUSG00000026737, ENSMUSG00000042724, ENSMUSG00000030110, ENSMUSG00000034761, ENSMUSG00000026779, ENSMUSG00000030399, ENSMUSG00000021622, ENSMUSG00000028284, ENSMUSG00000021820, ENSMUSG00000052155, ENSMUSG00000042249, ENSMUSG00000053693, ENSMUSG00000022263, ENSMUSG00000021115, ENSMUSG00000004815,…	1428	610	18128	1.3319006291041005	1.0	0.5892438835914414	25.966863252971173
INTERPRO	IPR011009:Protein kinase-like domain	57	3.4399517199758605	0.019539107864919504	ENSMUSG00000020032, ENSMUSG00000032113, ENSMUSG00000029613, ENSMUSG00000042724, ENSMUSG00000030110, ENSMUSG00000034761, ENSMUSG00000026779, ENSMUSG00000028284, ENSMUSG00000024014, ENSMUSG00000021820, ENSMUSG00000052155, ENSMUSG00000042249, ENSMUSG00000053693, ENSMUSG00000022263, ENSMUSG00000021115, ENSMUSG00000018334, ENSMUSG00000028680, ENSMUSG00000053819, ENSMUSG00000030228, ENSMUSG00000005469,…	1575	557	20697	1.3447653244421647	1.0	0.6138948791684186	28.937525182504174
GOTERM_MF_DIRECT	GO:0004674~protein serine/threonine kinase activity	48	2.896801448400724	0.020930755413779256	ENSMUSG00000009681, ENSMUSG00000020032, ENSMUSG00000026274, ENSMUSG00000029613, ENSMUSG00000032113, ENSMUSG00000019235, ENSMUSG00000025854, ENSMUSG00000028926, ENSMUSG00000038967, ENSMUSG00000028228, ENSMUSG00000027030, ENSMUSG00000028862, ENSMUSG00000042724, ENSMUSG00000026779, ENSMUSG00000034761, ENSMUSG00000031853, ENSMUSG00000001729, ENSMUSG00000028284, ENSMUSG00000035390, ENSMUSG00000024014,…	1414	430	17488	1.3805861649287854	0.9999999999963466	0.5188316664242723	29.07440592944329
INTERPRO	IPR008271:Serine/threonine-protein kinase, active site	37	2.2329511164755584	0.021938669478281454	ENSMUSG00000029613, ENSMUSG00000032113, ENSMUSG00000026274, ENSMUSG00000020032, ENSMUSG00000028926, ENSMUSG00000028862, ENSMUSG00000042724, ENSMUSG00000026779, ENSMUSG00000031853, ENSMUSG00000001729, ENSMUSG00000028284, ENSMUSG00000035390, ENSMUSG00000024014, ENSMUSG00000003810, ENSMUSG00000021820, ENSMUSG00000068917, ENSMUSG00000052155, ENSMUSG00000053693, ENSMUSG00000042249, ENSMUSG00000022263,…	1575	334	20697	1.455734245794126	1.0	0.6326845895008105	31.88903256085226
GOTERM_MF_DIRECT	GO:0016301~kinase activity	70	4.224502112251056	0.02229612615231353	ENSMUSG00000020032, ENSMUSG00000029613, ENSMUSG00000032113, ENSMUSG00000025855, ENSMUSG00000025854, ENSMUSG00000038967, ENSMUSG00000026737, ENSMUSG00000042724, ENSMUSG00000030110, ENSMUSG00000026779, ENSMUSG00000034761, ENSMUSG00000030399, ENSMUSG00000021622, ENSMUSG00000028284, ENSMUSG00000021820, ENSMUSG00000052155, ENSMUSG00000042249, ENSMUSG00000053693, ENSMUSG00000022263, ENSMUSG00000021115,…	1414	672	17488	1.2883074021687884	0.9999999999993571	0.5131580064917245	30.66381855912248
INTERPRO	IPR000719:Protein kinase, catalytic domain	53	3.1985515992757994	0.022997165506880378	ENSMUSG00000032113, ENSMUSG00000029613, ENSMUSG00000020032, ENSMUSG00000042724, ENSMUSG00000030110, ENSMUSG00000034761, ENSMUSG00000026779, ENSMUSG00000028284, ENSMUSG00000024014, ENSMUSG00000021820, ENSMUSG00000052155, ENSMUSG00000042249, ENSMUSG00000053693, ENSMUSG00000022263, ENSMUSG00000021115, ENSMUSG00000018334, ENSMUSG00000028680, ENSMUSG00000053819, ENSMUSG00000005469, ENSMUSG00000027646,…	1575	516	20697	1.349748984865264	1.0	0.6424710560315408	33.15394376689063
UP_SEQ_FEATURE	binding site:ATP	60	3.621001810500905	0.03434016105739264	ENSMUSG00000020032, ENSMUSG00000029613, ENSMUSG00000032113, ENSMUSG00000020788, ENSMUSG00000038967, ENSMUSG00000042724, ENSMUSG00000030110, ENSMUSG00000005981, ENSMUSG00000034761, ENSMUSG00000026779, ENSMUSG00000030399, ENSMUSG00000021622, ENSMUSG00000028284, ENSMUSG00000024014, ENSMUSG00000021820, ENSMUSG00000052155, ENSMUSG00000042249, ENSMUSG00000053693, ENSMUSG00000022263, ENSMUSG00000021115,…	1437	583	18012	1.2899945211758346	1.0	0.9317503623877442	47.30755208185765
GOTERM_MF_DIRECT	GO:0004672~protein kinase activity	55	3.31925165962583	0.04422976624388045	ENSMUSG00000020032, ENSMUSG00000032113, ENSMUSG00000029613, ENSMUSG00000042724, ENSMUSG00000030110, ENSMUSG00000034761, ENSMUSG00000026779, ENSMUSG00000028284, ENSMUSG00000024014, ENSMUSG00000021820, ENSMUSG00000052155, ENSMUSG00000042249, ENSMUSG00000053693, ENSMUSG00000022263, ENSMUSG00000021115, ENSMUSG00000018334, ENSMUSG00000028680, ENSMUSG00000053819, ENSMUSG00000005469, ENSMUSG00000027646,…	1414	529	17488	1.2858720384595845	1.0	0.6614541673214556	52.03478701371016
SMART	SM00220:S_TKc	43	2.595051297525649	0.04584076889388866	ENSMUSG00000020032, ENSMUSG00000026274, ENSMUSG00000029613, ENSMUSG00000032113, ENSMUSG00000019235, ENSMUSG00000028926, ENSMUSG00000027030, ENSMUSG00000028862, ENSMUSG00000042724, ENSMUSG00000026779, ENSMUSG00000034761, ENSMUSG00000031853, ENSMUSG00000001729, ENSMUSG00000028284, ENSMUSG00000035390, ENSMUSG00000024014, ENSMUSG00000003810, ENSMUSG00000021820, ENSMUSG00000068917, ENSMUSG00000052155,…	888	381	10469	1.3305638315480837	0.9999999993248733	0.6905992180802984	48.60963189172273
GOTERM_MF_DIRECT	GO:0016740~transferase activity	135	8.147254073627037	0.04704587250707115	ENSMUSG00000055660, ENSMUSG00000029613, ENSMUSG00000026737, ENSMUSG00000042724, ENSMUSG00000030110, ENSMUSG00000034761, ENSMUSG00000027199, ENSMUSG00000030399, ENSMUSG00000021622, ENSMUSG00000003271, ENSMUSG00000037470, ENSMUSG00000036620, ENSMUSG00000050796, ENSMUSG00000056426, ENSMUSG00000021820, ENSMUSG00000026192, ENSMUSG00000052155, ENSMUSG00000053693, ENSMUSG00000042249, ENSMUSG00000022263,…	1414	1446	17488	1.154665555470781	1.0	0.6776042360943422	54.279203762159455
GOTERM_BP_DIRECT	GO:0046777~protein autophosphorylation	22	1.327700663850332	0.05457912019222001	ENSMUSG00000021115, ENSMUSG00000009681, ENSMUSG00000029613, ENSMUSG00000026274, ENSMUSG00000053819, ENSMUSG00000042724, ENSMUSG00000045962, ENSMUSG00000027030, ENSMUSG00000005469, ENSMUSG00000027646, ENSMUSG00000025375, ENSMUSG00000020827, ENSMUSG00000005566, ENSMUSG00000024002, ENSMUSG00000032537, ENSMUSG00000024621, ENSMUSG00000024014, ENSMUSG00000021820, ENSMUSG00000068917, ENSMUSG00000031805,…	1428	184	18128	1.517841919376446	1.0	0.871561734700356	65.12536564687217
INTERPRO	IPR017441:Protein kinase, ATP binding site	40	2.4140012070006036	0.05779271750175016	ENSMUSG00000020032, ENSMUSG00000026274, ENSMUSG00000029613, ENSMUSG00000032113, ENSMUSG00000028926, ENSMUSG00000027030, ENSMUSG00000028862, ENSMUSG00000042724, ENSMUSG00000030110, ENSMUSG00000034761, ENSMUSG00000031853, ENSMUSG00000001729, ENSMUSG00000028284, ENSMUSG00000035390, ENSMUSG00000024014, ENSMUSG00000026596, ENSMUSG00000021820, ENSMUSG00000068917, ENSMUSG00000031805, ENSMUSG00000054252,…	1575	395	20697	1.3307293550331527	1.0	0.7979056415041277	64.32026327623488
UP_SEQ_FEATURE	domain:Protein kinase	51	3.0778515389257697	0.0603408524702469	ENSMUSG00000032113, ENSMUSG00000029613, ENSMUSG00000020032, ENSMUSG00000042724, ENSMUSG00000030110, ENSMUSG00000034761, ENSMUSG00000026779, ENSMUSG00000028284, ENSMUSG00000024014, ENSMUSG00000021820, ENSMUSG00000052155, ENSMUSG00000042249, ENSMUSG00000053693, ENSMUSG00000022263, ENSMUSG00000021115, ENSMUSG00000018334, ENSMUSG00000028680, ENSMUSG00000053819, ENSMUSG00000005469, ENSMUSG00000027646,…	1437	502	18012	1.273419890375866	1.0	0.9744168877500405	68.05474609378788
UP_SEQ_FEATURE	nucleotide phosphate-binding region:ATP	87	5.250452625226313	0.14527019774753297	ENSMUSG00000020032, ENSMUSG00000029613, ENSMUSG00000032113, ENSMUSG00000036768, ENSMUSG00000038967, ENSMUSG00000043535, ENSMUSG00000042724, ENSMUSG00000030110, ENSMUSG00000026779, ENSMUSG00000034761, ENSMUSG00000030399, ENSMUSG00000021622, ENSMUSG00000049871, ENSMUSG00000028284, ENSMUSG00000024014, ENSMUSG00000021820, ENSMUSG00000020532, ENSMUSG00000030061, ENSMUSG00000052155, ENSMUSG00000048899,…	1437	963	18012	1.1323955020519125	1.0	0.9972643865146567	94.375687692729
UP_SEQ_FEATURE	active site:Proton acceptor	65	3.922751961375981	0.16835722735620479	ENSMUSG00000020032, ENSMUSG00000029613, ENSMUSG00000032113, ENSMUSG00000026675, ENSMUSG00000042724, ENSMUSG00000030110, ENSMUSG00000004267, ENSMUSG00000034761, ENSMUSG00000026779, ENSMUSG00000028284, ENSMUSG00000003271, ENSMUSG00000024014, ENSMUSG00000026192, ENSMUSG00000021820, ENSMUSG00000052155, ENSMUSG00000042249, ENSMUSG00000053693, ENSMUSG00000022263, ENSMUSG00000032047, ENSMUSG00000021115,…	1437	710	18012	1.1475197741774237	1.0	0.9983171468821924	96.59570729949604
GOTERM_BP_DIRECT	GO:0018105~peptidyl-serine phosphorylation	14	0.8449004224502112	0.24764336248142294	ENSMUSG00000001729, ENSMUSG00000021115, ENSMUSG00000023809, ENSMUSG00000053819, ENSMUSG00000031529, ENSMUSG00000035390, ENSMUSG00000038967, ENSMUSG00000003810, ENSMUSG00000028756, ENSMUSG00000053693, ENSMUSG00000027030, ENSMUSG00000005469, ENSMUSG00000026779, ENSMUSG00000027646	1428	133	18128	1.3362818811735222	1.0	0.9932237443968719	99.52070828057913
Annotation Cluster 17	Enrichment Score: 1.7913758174381214
Category	Term	Count	%	PValue	Genes	List Total	Pop Hits	Pop Total	Fold Enrichment	Bonferroni	Benjamini	FDR
UP_KEYWORDS	Cell junction	68	4.103802051901026	0.0025345981747840504	ENSMUSG00000027699, ENSMUSG00000025892, ENSMUSG00000035109, ENSMUSG00000028059, ENSMUSG00000035764, ENSMUSG00000043051, ENSMUSG00000032087, ENSMUSG00000037995, ENSMUSG00000038453, ENSMUSG00000017417, ENSMUSG00000039230, ENSMUSG00000009394, ENSMUSG00000039809, ENSMUSG00000003378, ENSMUSG00000046447, ENSMUSG00000031511, ENSMUSG00000025314, ENSMUSG00000058446, ENSMUSG00000041189, ENSMUSG00000027935,…	1655	652	22768	1.4347895390432415	0.6302113885476646	0.028835607023976362	3.467796770690379
GOTERM_CC_DIRECT	GO:0045202~synapse	58	3.500301750150875	0.0034972026519701624	ENSMUSG00000003575, ENSMUSG00000028051, ENSMUSG00000025892, ENSMUSG00000035109, ENSMUSG00000035764, ENSMUSG00000040687, ENSMUSG00000043051, ENSMUSG00000037995, ENSMUSG00000032087, ENSMUSG00000038453, ENSMUSG00000009394, ENSMUSG00000039809, ENSMUSG00000003378, ENSMUSG00000042249, ENSMUSG00000046447, ENSMUSG00000034891, ENSMUSG00000021733, ENSMUSG00000058446, ENSMUSG00000041189, ENSMUSG00000000627,…	1552	504	19725	1.4625905130093273	0.9227675681918398	0.16716854011739601	5.175162538830036
UP_KEYWORDS	Synapse	40	2.4140012070006036	0.006193742680198934	ENSMUSG00000009681, ENSMUSG00000045589, ENSMUSG00000025892, ENSMUSG00000038486, ENSMUSG00000038738, ENSMUSG00000035109, ENSMUSG00000035764, ENSMUSG00000037703, ENSMUSG00000043051, ENSMUSG00000002771, ENSMUSG00000037995, ENSMUSG00000032087, ENSMUSG00000038453, ENSMUSG00000062661, ENSMUSG00000039683, ENSMUSG00000009394, ENSMUSG00000035390, ENSMUSG00000039809, ENSMUSG00000027849, ENSMUSG00000003378,…	1655	354	22768	1.5544745421339206	0.9124458099797055	0.049473776614990195	8.277688661649108
GOTERM_CC_DIRECT	GO:0014069~postsynaptic density	30	1.8105009052504526	0.012987774924555447	ENSMUSG00000009681, ENSMUSG00000025892, ENSMUSG00000038738, ENSMUSG00000028059, ENSMUSG00000035764, ENSMUSG00000037703, ENSMUSG00000043051, ENSMUSG00000028284, ENSMUSG00000038453, ENSMUSG00000062661, ENSMUSG00000009394, ENSMUSG00000021820, ENSMUSG00000003378, ENSMUSG00000046447, ENSMUSG00000061601, ENSMUSG00000000142, ENSMUSG00000027624, ENSMUSG00000001761, ENSMUSG00000027646, ENSMUSG00000002489,…	1552	239	19725	1.5953230815683908	0.9999292427767278	0.3655899748613388	17.986806145462896
GOTERM_CC_DIRECT	GO:0030054~cell junction	73	4.405552202776102	0.016702547048027802	ENSMUSG00000027699, ENSMUSG00000025892, ENSMUSG00000035109, ENSMUSG00000028059, ENSMUSG00000035764, ENSMUSG00000043051, ENSMUSG00000032087, ENSMUSG00000037995, ENSMUSG00000038453, ENSMUSG00000017417, ENSMUSG00000039230, ENSMUSG00000009394, ENSMUSG00000039809, ENSMUSG00000003378, ENSMUSG00000046447, ENSMUSG00000031511, ENSMUSG00000025314, ENSMUSG00000058446, ENSMUSG00000041189, ENSMUSG00000027935,…	1552	713	19725	1.3012436561067653	0.9999955055941839	0.41452616566019806	22.545935247871174
UP_KEYWORDS	Postsynaptic cell membrane	19	1.1466505733252867	0.08205613523750657	ENSMUSG00000009681, ENSMUSG00000041189, ENSMUSG00000025892, ENSMUSG00000038738, ENSMUSG00000035109, ENSMUSG00000035764, ENSMUSG00000037703, ENSMUSG00000043051, ENSMUSG00000002771, ENSMUSG00000020827, ENSMUSG00000038453, ENSMUSG00000056073, ENSMUSG00000026425, ENSMUSG00000062661, ENSMUSG00000039809, ENSMUSG00000003378, ENSMUSG00000032826, ENSMUSG00000037653, ENSMUSG00000046447	1655	174	22768	1.5022120359759699	0.9999999999999973	0.3029435319334316	69.5994038781416
GOTERM_CC_DIRECT	GO:0045211~postsynaptic membrane	21	1.2673506336753169	0.2953640855813959	ENSMUSG00000009681, ENSMUSG00000000627, ENSMUSG00000041189, ENSMUSG00000029126, ENSMUSG00000025892, ENSMUSG00000038738, ENSMUSG00000035109, ENSMUSG00000035764, ENSMUSG00000037703, ENSMUSG00000043051, ENSMUSG00000002771, ENSMUSG00000020827, ENSMUSG00000038453, ENSMUSG00000056073, ENSMUSG00000026425, ENSMUSG00000062661, ENSMUSG00000039809, ENSMUSG00000003378, ENSMUSG00000032826, ENSMUSG00000037653,…	1552	222	19725	1.2022412231819448	1.0	0.8814635035265908	99.505782664816
Annotation Cluster 18	Enrichment Score: 1.7796339327537425
Category	Term	Count	%	PValue	Genes	List Total	Pop Hits	Pop Total	Fold Enrichment	Bonferroni	Benjamini	FDR
UP_SEQ_FEATURE	domain:Ras-associating	9	0.5431502715751357	0.004457488789781876	ENSMUSG00000004815, ENSMUSG00000098132, ENSMUSG00000042129, ENSMUSG00000037999, ENSMUSG00000026821, ENSMUSG00000026888, ENSMUSG00000020176, ENSMUSG00000024451, ENSMUSG00000044456	1437	34	18012	3.3179417904949036	0.9999998608869538	0.6272132298221128	7.864656863255282
INTERPRO	IPR000159:Ras-association	9	0.5431502715751357	0.01095882923707315	ENSMUSG00000004815, ENSMUSG00000098132, ENSMUSG00000042129, ENSMUSG00000037999, ENSMUSG00000026821, ENSMUSG00000026888, ENSMUSG00000020176, ENSMUSG00000024451, ENSMUSG00000044456	1575	41	20697	2.8845993031358885	0.9999999999300329	0.4873108701945008	17.367509411062642
SMART	SM00314:RA	6	0.3621001810500905	0.09380884360689998	ENSMUSG00000004815, ENSMUSG00000042129, ENSMUSG00000026821, ENSMUSG00000026888, ENSMUSG00000020176, ENSMUSG00000044456	888	29	10469	2.4391891891891895	1.0	0.8301925454903624	75.2782662691747
Annotation Cluster 19	Enrichment Score: 1.7774714773735716
Category	Term	Count	%	PValue	Genes	List Total	Pop Hits	Pop Total	Fold Enrichment	Bonferroni	Benjamini	FDR
UP_KEYWORDS	Extracellular matrix	30	1.8105009052504526	0.0031839115150930544	ENSMUSG00000031994, ENSMUSG00000031502, ENSMUSG00000004098, ENSMUSG00000034205, ENSMUSG00000022997, ENSMUSG00000031740, ENSMUSG00000034164, ENSMUSG00000028626, ENSMUSG00000000901, ENSMUSG00000040533, ENSMUSG00000028763, ENSMUSG00000041984, ENSMUSG00000033880, ENSMUSG00000031849, ENSMUSG00000047497, ENSMUSG00000054196, ENSMUSG00000032289, ENSMUSG00000059049, ENSMUSG00000019846, ENSMUSG00000041577,…	1655	233	22768	1.771300390285648	0.7135193976715045	0.03322169096313066	4.338038729910865
UP_KEYWORDS	Basement membrane	7	0.4224502112251056	0.03384340585163968	ENSMUSG00000031502, ENSMUSG00000023886, ENSMUSG00000034205, ENSMUSG00000059049, ENSMUSG00000056174, ENSMUSG00000019846, ENSMUSG00000028763	1655	34	22768	2.8323440554469523	0.9999986239672917	0.17535671841984535	38.04801907272968
GOTERM_CC_DIRECT	GO:0005604~basement membrane	14	0.8449004224502112	0.04316686570386516	ENSMUSG00000031502, ENSMUSG00000020758, ENSMUSG00000034205, ENSMUSG00000059049, ENSMUSG00000019846, ENSMUSG00000032554, ENSMUSG00000023951, ENSMUSG00000023886, ENSMUSG00000022952, ENSMUSG00000056174, ENSMUSG00000041936, ENSMUSG00000031954, ENSMUSG00000055632, ENSMUSG00000028763	1552	98	19725	1.8156296023564062	0.9999999999999902	0.5918042119152946	48.79385328848899
Annotation Cluster 20	Enrichment Score: 1.7225513990929955
Category	Term	Count	%	PValue	Genes	List Total	Pop Hits	Pop Total	Fold Enrichment	Bonferroni	Benjamini	FDR
INTERPRO	IPR013761:Sterile alpha motif/pointed domain	19	1.1466505733252867	0.0023694054042905804	ENSMUSG00000053825, ENSMUSG00000028796, ENSMUSG00000079003, ENSMUSG00000031529, ENSMUSG00000033597, ENSMUSG00000036333, ENSMUSG00000028862, ENSMUSG00000061313, ENSMUSG00000025402, ENSMUSG00000003863, ENSMUSG00000024451, ENSMUSG00000038738, ENSMUSG00000024811, ENSMUSG00000032537, ENSMUSG00000035576, ENSMUSG00000037999, ENSMUSG00000032035, ENSMUSG00000026458, ENSMUSG00000039089	1575	114	20697	2.19015873015873	0.9934862778974151	0.20452121599517248	4.023612223256034
INTERPRO	IPR001660:Sterile alpha motif domain	15	0.9052504526252263	0.008637198216673556	ENSMUSG00000053825, ENSMUSG00000024811, ENSMUSG00000028796, ENSMUSG00000079003, ENSMUSG00000032537, ENSMUSG00000035576, ENSMUSG00000031529, ENSMUSG00000037999, ENSMUSG00000033597, ENSMUSG00000061313, ENSMUSG00000024451, ENSMUSG00000003863, ENSMUSG00000038738, ENSMUSG00000039089, ENSMUSG00000026458	1575	91	20697	2.1660910518053376	0.9999999898698045	0.4374313107689838	13.944459251461405
SMART	SM00454:SAM	15	0.9052504526252263	0.009455559102942289	ENSMUSG00000053825, ENSMUSG00000024811, ENSMUSG00000028796, ENSMUSG00000079003, ENSMUSG00000032537, ENSMUSG00000035576, ENSMUSG00000031529, ENSMUSG00000037999, ENSMUSG00000033597, ENSMUSG00000061313, ENSMUSG00000024451, ENSMUSG00000003863, ENSMUSG00000038738, ENSMUSG00000039089, ENSMUSG00000026458	888	83	10469	2.1306170628459786	0.9860913735278486	0.41398257404903693	12.609530826767568
UP_SEQ_FEATURE	domain:SAM	6	0.3621001810500905	0.665418588816654	ENSMUSG00000028796, ENSMUSG00000032537, ENSMUSG00000037999, ENSMUSG00000061313, ENSMUSG00000024451, ENSMUSG00000039089	1437	70	18012	1.0743811512078736	1.0	0.999999960435098	99.99999980872703
Annotation Cluster 21	Enrichment Score: 1.7033842931072636
Category	Term	Count	%	PValue	Genes	List Total	Pop Hits	Pop Total	Fold Enrichment	Bonferroni	Benjamini	FDR
GOTERM_MF_DIRECT	GO:0017048~Rho GTPase binding	10	0.6035003017501509	0.0018198487800389588	ENSMUSG00000027699, ENSMUSG00000021279, ENSMUSG00000028068, ENSMUSG00000037679, ENSMUSG00000023008, ENSMUSG00000030536, ENSMUSG00000020580, ENSMUSG00000024456, ENSMUSG00000055805, ENSMUSG00000028059	1414	36	17488	3.435486405783436	0.8964577836669662	0.2468357765806779	2.914932886254451
INTERPRO	IPR015425:Actin-binding FH2	6	0.3621001810500905	0.0039773117019041935	ENSMUSG00000028354, ENSMUSG00000037679, ENSMUSG00000023008, ENSMUSG00000024456, ENSMUSG00000055805, ENSMUSG00000034295	1575	15	20697	5.256380952380952	0.9997875245351687	0.2869953675294784	6.666659406492393
SMART	SM00498:FH2	6	0.3621001810500905	0.006310455446238104	ENSMUSG00000028354, ENSMUSG00000037679, ENSMUSG00000023008, ENSMUSG00000024456, ENSMUSG00000055805, ENSMUSG00000034295	888	15	10469	4.715765765765767	0.9420805913077006	0.33432754204214377	8.589506240216792
UP_SEQ_FEATURE	domain:FH2	6	0.3621001810500905	0.006631741738836221	ENSMUSG00000028354, ENSMUSG00000037679, ENSMUSG00000023008, ENSMUSG00000024456, ENSMUSG00000055805, ENSMUSG00000034295	1437	16	18012	4.700417536534446	0.9999999999386627	0.7099239870923346	11.485090663137388
INTERPRO	IPR014768:GTPase-binding/formin homology 3	5	0.30175015087507545	0.007122167670053405	ENSMUSG00000037679, ENSMUSG00000023008, ENSMUSG00000024456, ENSMUSG00000055805, ENSMUSG00000034295	1575	11	20697	5.9731601731601724	0.9999997412274182	0.3968426719757032	11.63910185483774
UP_SEQ_FEATURE	domain:GBD/FH3	5	0.30175015087507545	0.011838671896285291	ENSMUSG00000037679, ENSMUSG00000023008, ENSMUSG00000024456, ENSMUSG00000055805, ENSMUSG00000034295	1437	12	18012	5.2226861517049405	1.0	0.8268583887530361	19.616344832321552
INTERPRO	IPR010472:Diaphanous FH3	4	0.24140012070006037	0.026040297615805917	ENSMUSG00000037679, ENSMUSG00000023008, ENSMUSG00000024456, ENSMUSG00000055805	1575	9	20697	5.8404232804232805	1.0	0.6592905523375144	36.66835272296364
INTERPRO	IPR010473:Diaphanous GTPase-binding	4	0.24140012070006037	0.026040297615805917	ENSMUSG00000037679, ENSMUSG00000023008, ENSMUSG00000024456, ENSMUSG00000055805	1575	9	20697	5.8404232804232805	1.0	0.6592905523375144	36.66835272296364
GOTERM_BP_DIRECT	GO:0016043~cellular component organization	4	0.24140012070006037	0.02851823993776814	ENSMUSG00000037679, ENSMUSG00000023008, ENSMUSG00000024456, ENSMUSG00000055805	1428	9	18128	5.64207905384376	1.0	0.7598481493873412	41.90199607513259
SMART	SM01140:SM01140	4	0.24140012070006037	0.03455016068175564	ENSMUSG00000037679, ENSMUSG00000023008, ENSMUSG00000024456, ENSMUSG00000055805	888	9	10469	5.23973973973974	0.9999998656085715	0.703917187334997	39.27592038325953
SMART	SM01139:SM01139	4	0.24140012070006037	0.03455016068175564	ENSMUSG00000037679, ENSMUSG00000023008, ENSMUSG00000024456, ENSMUSG00000055805	888	9	10469	5.23973973973974	0.9999998656085715	0.703917187334997	39.27592038325953
UP_SEQ_FEATURE	domain:FH1	4	0.24140012070006037	0.051399205623747585	ENSMUSG00000028354, ENSMUSG00000037679, ENSMUSG00000024456, ENSMUSG00000034295	1437	11	18012	4.557980641487949	1.0	0.9741761943589378	61.99668481261895
GOTERM_BP_DIRECT	GO:0030036~actin cytoskeleton organization	18	1.0863005431502715	0.06042295807875465	ENSMUSG00000009681, ENSMUSG00000032643, ENSMUSG00000020836, ENSMUSG00000039960, ENSMUSG00000020846, ENSMUSG00000037679, ENSMUSG00000024456, ENSMUSG00000020152, ENSMUSG00000030770, ENSMUSG00000025422, ENSMUSG00000020900, ENSMUSG00000021279, ENSMUSG00000026596, ENSMUSG00000023008, ENSMUSG00000020580, ENSMUSG00000022099, ENSMUSG00000055805, ENSMUSG00000024143	1428	144	18128	1.5868347338935576	1.0	0.8839133366446243	68.95664276207934
INTERPRO	IPR014767:Diaphanous autoregulatory	3	0.18105009052504525	0.11912870315834294	ENSMUSG00000024456, ENSMUSG00000055805, ENSMUSG00000034295	1575	8	20697	4.9278571428571425	1.0	0.9267024119114473	88.87447240766181
UP_SEQ_FEATURE	domain:DAD	3	0.18105009052504525	0.12897859242853943	ENSMUSG00000024456, ENSMUSG00000055805, ENSMUSG00000034295	1437	8	18012	4.700417536534446	1.0	0.99584402593003	92.04907602808439
Annotation Cluster 22	Enrichment Score: 1.6455488848458961
Category	Term	Count	%	PValue	Genes	List Total	Pop Hits	Pop Total	Fold Enrichment	Bonferroni	Benjamini	FDR
GOTERM_BP_DIRECT	GO:0048844~artery morphogenesis	8	0.48280024140012073	0.002506729490024725	ENSMUSG00000026586, ENSMUSG00000039476, ENSMUSG00000023951, ENSMUSG00000038203, ENSMUSG00000046714, ENSMUSG00000038146, ENSMUSG00000025880, ENSMUSG00000009097	1428	25	18128	4.062296918767506	0.9999835195957939	0.21291607909719645	4.6015470765340405
GOTERM_BP_DIRECT	GO:0002053~positive regulation of mesenchymal cell proliferation	9	0.5431502715751357	0.007109279531225491	ENSMUSG00000010797, ENSMUSG00000026586, ENSMUSG00000039476, ENSMUSG00000023951, ENSMUSG00000038894, ENSMUSG00000006538, ENSMUSG00000001761, ENSMUSG00000009097, ENSMUSG00000006958	1428	37	18128	3.087894617306382	0.9999999999999747	0.3916077693184795	12.53316535179284
GOTERM_BP_DIRECT	GO:0042474~middle ear morphogenesis	6	0.3621001810500905	0.03622363819272178	ENSMUSG00000026586, ENSMUSG00000039476, ENSMUSG00000048450, ENSMUSG00000009097, ENSMUSG00000001751, ENSMUSG00000021095	1428	24	18128	3.1736694677871147	1.0	0.7955131275201958	49.96764640978277
GOTERM_BP_DIRECT	GO:0048701~embryonic cranial skeleton morphogenesis	7	0.4224502112251056	0.08248579381622115	ENSMUSG00000026586, ENSMUSG00000039476, ENSMUSG00000046714, ENSMUSG00000024169, ENSMUSG00000014603, ENSMUSG00000009097, ENSMUSG00000034460	1428	39	18128	2.278531925590749	1.0	0.9207572704337965	80.12622680851224
GOTERM_BP_DIRECT	GO:0042472~inner ear morphogenesis	10	0.6035003017501509	0.1111607041566223	ENSMUSG00000009681, ENSMUSG00000026586, ENSMUSG00000039476, ENSMUSG00000030302, ENSMUSG00000012819, ENSMUSG00000038248, ENSMUSG00000009097, ENSMUSG00000034460, ENSMUSG00000006269, ENSMUSG00000022997	1428	72	18128	1.7631497043261752	1.0	0.9496563679149336	89.04872904349656
Annotation Cluster 23	Enrichment Score: 1.6343435345789958
Category	Term	Count	%	PValue	Genes	List Total	Pop Hits	Pop Total	Fold Enrichment	Bonferroni	Benjamini	FDR
UP_KEYWORDS	SH3 domain	27	1.6294508147254072	0.004757951867193683	ENSMUSG00000021782, ENSMUSG00000024381, ENSMUSG00000052632, ENSMUSG00000044447, ENSMUSG00000006154, ENSMUSG00000042724, ENSMUSG00000035954, ENSMUSG00000038738, ENSMUSG00000031853, ENSMUSG00000028082, ENSMUSG00000026596, ENSMUSG00000057914, ENSMUSG00000022263, ENSMUSG00000042364, ENSMUSG00000035969, ENSMUSG00000018381, ENSMUSG00000031511, ENSMUSG00000033597, ENSMUSG00000020640, ENSMUSG00000027646,…	1655	208	22768	1.7857773646293285	0.8458097925474473	0.04254670113487491	6.417517580377741
INTERPRO	IPR001452:Src homology-3 domain	28	1.6898008449004225	0.005771090688337274	ENSMUSG00000021782, ENSMUSG00000024381, ENSMUSG00000052632, ENSMUSG00000044447, ENSMUSG00000006154, ENSMUSG00000042724, ENSMUSG00000035954, ENSMUSG00000038738, ENSMUSG00000031853, ENSMUSG00000028082, ENSMUSG00000026596, ENSMUSG00000057914, ENSMUSG00000022263, ENSMUSG00000042364, ENSMUSG00000035969, ENSMUSG00000018381, ENSMUSG00000031511, ENSMUSG00000033597, ENSMUSG00000020640, ENSMUSG00000027646,…	1575	212	20697	1.7355974842767297	0.9999953643220872	0.3654751442870694	9.534256786554728
SMART	SM00326:SH3	26	1.5691007845503924	0.026724931258742878	ENSMUSG00000021782, ENSMUSG00000024381, ENSMUSG00000052632, ENSMUSG00000044447, ENSMUSG00000006154, ENSMUSG00000042724, ENSMUSG00000035954, ENSMUSG00000038738, ENSMUSG00000031853, ENSMUSG00000028082, ENSMUSG00000026596, ENSMUSG00000022263, ENSMUSG00000042364, ENSMUSG00000035969, ENSMUSG00000018381, ENSMUSG00000031511, ENSMUSG00000033597, ENSMUSG00000020640, ENSMUSG00000027646, ENSMUSG00000026425,…	888	197	10469	1.5559633237298212	0.9999949181783995	0.6698365167621002	31.907573842169157
UP_SEQ_FEATURE	domain:SH3	20	1.2070006035003018	0.07014006196794408	ENSMUSG00000035969, ENSMUSG00000024381, ENSMUSG00000052632, ENSMUSG00000018381, ENSMUSG00000031511, ENSMUSG00000033597, ENSMUSG00000044447, ENSMUSG00000006154, ENSMUSG00000042724, ENSMUSG00000035954, ENSMUSG00000027646, ENSMUSG00000031853, ENSMUSG00000026425, ENSMUSG00000026596, ENSMUSG00000038859, ENSMUSG00000057914, ENSMUSG00000027223, ENSMUSG00000022263, ENSMUSG00000042364, ENSMUSG00000040600	1437	166	18012	1.5101743089267299	1.0	0.9796341442011474	73.64094967865518
INTERPRO	IPR011511:Variant SH3	8	0.48280024140012073	0.1308343080336565	ENSMUSG00000031511, ENSMUSG00000028082, ENSMUSG00000033597, ENSMUSG00000020640, ENSMUSG00000033721, ENSMUSG00000034156, ENSMUSG00000035954, ENSMUSG00000038738	1575	56	20697	1.8772789115646258	1.0	0.9363968860711517	91.1744962137324
Annotation Cluster 24	Enrichment Score: 1.6105954444973962
Category	Term	Count	%	PValue	Genes	List Total	Pop Hits	Pop Total	Fold Enrichment	Bonferroni	Benjamini	FDR
INTERPRO	IPR001849:Pleckstrin homology domain	44	2.655401327700664	1.34577814203025E-6	ENSMUSG00000023353, ENSMUSG00000015745, ENSMUSG00000052632, ENSMUSG00000009681, ENSMUSG00000054520, ENSMUSG00000020205, ENSMUSG00000026888, ENSMUSG00000020176, ENSMUSG00000026796, ENSMUSG00000028059, ENSMUSG00000022102, ENSMUSG00000025422, ENSMUSG00000019467, ENSMUSG00000001729, ENSMUSG00000044340, ENSMUSG00000020435, ENSMUSG00000037999, ENSMUSG00000026594, ENSMUSG00000042249, ENSMUSG00000040760,…	1575	262	20697	2.2068774990912394	0.002851669383352018	3.569041869174727E-4	0.00232979500304209
UP_KEYWORDS	Guanine-nucleotide releasing factor	18	1.0863005431502715	0.012186116051472054	ENSMUSG00000027699, ENSMUSG00000009681, ENSMUSG00000031511, ENSMUSG00000038658, ENSMUSG00000026821, ENSMUSG00000044447, ENSMUSG00000035954, ENSMUSG00000028059, ENSMUSG00000052085, ENSMUSG00000040687, ENSMUSG00000019467, ENSMUSG00000002489, ENSMUSG00000033721, ENSMUSG00000026594, ENSMUSG00000032198, ENSMUSG00000022469, ENSMUSG00000022263, ENSMUSG00000038456	1655	129	22768	1.9195953066816551	0.9918219571343672	0.08669459868295148	15.676867972911035
INTERPRO	IPR001331:Guanine-nucleotide dissociation stimulator, CDC24, conserved site	6	0.3621001810500905	0.03183915468286181	ENSMUSG00000002489, ENSMUSG00000027699, ENSMUSG00000009681, ENSMUSG00000031511, ENSMUSG00000033721, ENSMUSG00000041977	1575	24	20697	3.2852380952380953	1.0	0.687689282954103	42.88865495749315
INTERPRO	IPR000219:Dbl homology (DH) domain	11	0.663850331925166	0.032143846644468566	ENSMUSG00000002489, ENSMUSG00000027699, ENSMUSG00000019467, ENSMUSG00000009681, ENSMUSG00000031511, ENSMUSG00000014782, ENSMUSG00000020640, ENSMUSG00000033721, ENSMUSG00000022263, ENSMUSG00000041977, ENSMUSG00000028059	1575	68	20697	2.1257422969187676	1.0	0.6850976929392599	43.19901834842749
GOTERM_MF_DIRECT	GO:0005089~Rho guanyl-nucleotide exchange factor activity	12	0.724200362100181	0.034734156735703445	ENSMUSG00000002489, ENSMUSG00000027699, ENSMUSG00000019467, ENSMUSG00000009681, ENSMUSG00000031511, ENSMUSG00000014782, ENSMUSG00000020640, ENSMUSG00000006154, ENSMUSG00000033721, ENSMUSG00000022263, ENSMUSG00000041977, ENSMUSG00000028059	1414	74	17488	2.0055812531060058	1.0	0.6158807649524721	43.68099546894134
GOTERM_BP_DIRECT	GO:0035023~regulation of Rho protein signal transduction	12	0.724200362100181	0.03809106231284572	ENSMUSG00000002489, ENSMUSG00000027699, ENSMUSG00000019467, ENSMUSG00000009681, ENSMUSG00000031511, ENSMUSG00000014782, ENSMUSG00000020640, ENSMUSG00000006154, ENSMUSG00000033721, ENSMUSG00000022263, ENSMUSG00000041977, ENSMUSG00000028059	1428	77	18128	1.978391356542617	1.0	0.8026849739961658	51.756186662038886
INTERPRO	IPR027357:DHR-2 domain	4	0.24140012070006037	0.04563939758953707	ENSMUSG00000044447, ENSMUSG00000032198, ENSMUSG00000035954, ENSMUSG00000052085	1575	11	20697	4.778528138528138	1.0	0.767238716138576	55.45679933884006
INTERPRO	IPR027007:DHR-1 domain	4	0.24140012070006037	0.04563939758953707	ENSMUSG00000044447, ENSMUSG00000032198, ENSMUSG00000035954, ENSMUSG00000052085	1575	11	20697	4.778528138528138	1.0	0.767238716138576	55.45679933884006
INTERPRO	IPR026791:Dedicator of cytokinesis	4	0.24140012070006037	0.04563939758953707	ENSMUSG00000044447, ENSMUSG00000032198, ENSMUSG00000035954, ENSMUSG00000052085	1575	11	20697	4.778528138528138	1.0	0.767238716138576	55.45679933884006
INTERPRO	IPR010703:Dedicator of cytokinesis C-terminal	4	0.24140012070006037	0.04563939758953707	ENSMUSG00000044447, ENSMUSG00000032198, ENSMUSG00000035954, ENSMUSG00000052085	1575	11	20697	4.778528138528138	1.0	0.767238716138576	55.45679933884006
SMART	SM00325:RhoGEF	11	0.663850331925166	0.045705508869495814	ENSMUSG00000002489, ENSMUSG00000027699, ENSMUSG00000019467, ENSMUSG00000009681, ENSMUSG00000031511, ENSMUSG00000014782, ENSMUSG00000020640, ENSMUSG00000033721, ENSMUSG00000022263, ENSMUSG00000041977, ENSMUSG00000028059	888	65	10469	1.9951316701316701	0.999999999280406	0.710144449918423	48.50618298358235
UP_SEQ_FEATURE	domain:DHR-1	4	0.24140012070006037	0.051399205623747585	ENSMUSG00000044447, ENSMUSG00000032198, ENSMUSG00000035954, ENSMUSG00000052085	1437	11	18012	4.557980641487949	1.0	0.9741761943589378	61.99668481261895
UP_SEQ_FEATURE	domain:DHR-2	4	0.24140012070006037	0.051399205623747585	ENSMUSG00000044447, ENSMUSG00000032198, ENSMUSG00000035954, ENSMUSG00000052085	1437	11	18012	4.557980641487949	1.0	0.9741761943589378	61.99668481261895
GOTERM_MF_DIRECT	GO:0005085~guanyl-nucleotide exchange factor activity	19	1.1466505733252867	0.07930045815901467	ENSMUSG00000027699, ENSMUSG00000009681, ENSMUSG00000031511, ENSMUSG00000038658, ENSMUSG00000028062, ENSMUSG00000026821, ENSMUSG00000044447, ENSMUSG00000035954, ENSMUSG00000028059, ENSMUSG00000052085, ENSMUSG00000040687, ENSMUSG00000019467, ENSMUSG00000002489, ENSMUSG00000033721, ENSMUSG00000026594, ENSMUSG00000032198, ENSMUSG00000022469, ENSMUSG00000022263, ENSMUSG00000038456	1414	156	17488	1.5063286548435064	1.0	0.7370768539358838	73.86342383008288
GOTERM_MF_DIRECT	GO:0030676~Rac guanyl-nucleotide exchange factor activity	4	0.24140012070006037	0.09799925492241081	ENSMUSG00000002489, ENSMUSG00000006154, ENSMUSG00000033721, ENSMUSG00000028059	1414	14	17488	3.533643160234391	1.0	0.7675768488953825	81.27046523257286
UP_SEQ_FEATURE	domain:DH	8	0.48280024140012073	0.18804225080791814	ENSMUSG00000002489, ENSMUSG00000027699, ENSMUSG00000019467, ENSMUSG00000009681, ENSMUSG00000031511, ENSMUSG00000020640, ENSMUSG00000033721, ENSMUSG00000028059	1437	59	18012	1.6995860019107605	1.0	0.9986825320877569	97.80578643995628
Annotation Cluster 25	Enrichment Score: 1.58544919483699
Category	Term	Count	%	PValue	Genes	List Total	Pop Hits	Pop Total	Fold Enrichment	Bonferroni	Benjamini	FDR
GOTERM_BP_DIRECT	GO:0042391~regulation of membrane potential	20	1.2070006035003018	1.7449491792123086E-4	ENSMUSG00000038260, ENSMUSG00000038319, ENSMUSG00000041189, ENSMUSG00000028051, ENSMUSG00000041482, ENSMUSG00000005357, ENSMUSG00000035355, ENSMUSG00000023017, ENSMUSG00000032338, ENSMUSG00000052374, ENSMUSG00000014444, ENSMUSG00000029015, ENSMUSG00000001901, ENSMUSG00000032216, ENSMUSG00000056073, ENSMUSG00000096146, ENSMUSG00000003378, ENSMUSG00000030897, ENSMUSG00000023259, ENSMUSG00000021730	1428	97	18128	2.617459354875971	0.5350151765027671	0.03274537179578674	0.3270019256483403
UP_KEYWORDS	Ion transport	70	4.224502112251056	2.6391834385438906E-4	ENSMUSG00000027202, ENSMUSG00000019210, ENSMUSG00000020788, ENSMUSG00000028051, ENSMUSG00000034145, ENSMUSG00000054477, ENSMUSG00000028532, ENSMUSG00000022229, ENSMUSG00000015968, ENSMUSG00000025892, ENSMUSG00000022843, ENSMUSG00000001901, ENSMUSG00000003378, ENSMUSG00000057914, ENSMUSG00000040966, ENSMUSG00000004317, ENSMUSG00000023828, ENSMUSG00000021733, ENSMUSG00000005802, ENSMUSG00000045053,…	1655	620	22768	1.5532209336321996	0.09829660661158701	0.0046921231238086225	0.36640799203573327
INTERPRO	IPR018490:Cyclic nucleotide-binding-like	11	0.663850331925166	5.178324316562922E-4	ENSMUSG00000001901, ENSMUSG00000025855, ENSMUSG00000038319, ENSMUSG00000028051, ENSMUSG00000035355, ENSMUSG00000030897, ENSMUSG00000022469, ENSMUSG00000002997, ENSMUSG00000032338, ENSMUSG00000064105, ENSMUSG00000021730	1575	39	20697	3.7064224664224663	0.6668375352463058	0.07550619622024723	0.8926989063048896
INTERPRO	IPR000595:Cyclic nucleotide-binding domain	10	0.6035003017501509	6.005985176365603E-4	ENSMUSG00000001901, ENSMUSG00000025855, ENSMUSG00000038319, ENSMUSG00000028051, ENSMUSG00000035355, ENSMUSG00000030897, ENSMUSG00000022469, ENSMUSG00000002997, ENSMUSG00000032338, ENSMUSG00000021730	1575	33	20697	3.982106782106782	0.7205279328854195	0.0814787098566998	1.0346826846348578
UP_KEYWORDS	cAMP-binding	7	0.4224502112251056	6.175634897950276E-4	ENSMUSG00000025855, ENSMUSG00000028051, ENSMUSG00000030897, ENSMUSG00000022469, ENSMUSG00000002997, ENSMUSG00000032338, ENSMUSG00000021730	1655	16	22768	6.018731117824774	0.2150691625055814	0.009270594067324445	0.8554338876950784
SMART	SM00100:cNMP	10	0.6035003017501509	7.88161745591061E-4	ENSMUSG00000001901, ENSMUSG00000025855, ENSMUSG00000038319, ENSMUSG00000028051, ENSMUSG00000035355, ENSMUSG00000030897, ENSMUSG00000022469, ENSMUSG00000002997, ENSMUSG00000032338, ENSMUSG00000021730	888	31	10469	3.8030369078756174	0.2986951647455065	0.11154464144215936	1.1123703636226723
GOTERM_BP_DIRECT	GO:0006811~ion transport	67	4.043452021726011	0.0015364892685887574	ENSMUSG00000027202, ENSMUSG00000019210, ENSMUSG00000020788, ENSMUSG00000028051, ENSMUSG00000034145, ENSMUSG00000054477, ENSMUSG00000028532, ENSMUSG00000022229, ENSMUSG00000025892, ENSMUSG00000015968, ENSMUSG00000022843, ENSMUSG00000003378, ENSMUSG00000057914, ENSMUSG00000040966, ENSMUSG00000004317, ENSMUSG00000023828, ENSMUSG00000021733, ENSMUSG00000005802, ENSMUSG00000045053, ENSMUSG00000041189,…	1428	580	18128	1.4664541678740461	0.9988259545163747	0.1626896774498885	2.8448027504430984
INTERPRO	IPR003938:Potassium channel, voltage-dependent, EAG/ELK/ERG	6	0.3621001810500905	0.0019378495109600201	ENSMUSG00000001901, ENSMUSG00000038319, ENSMUSG00000028051, ENSMUSG00000035355, ENSMUSG00000032338, ENSMUSG00000021730	1575	13	20697	6.0650549450549445	0.9836921085246969	0.18600846104427204	3.302316042669251
INTERPRO	IPR014710:RmlC-like jelly roll fold	11	0.663850331925166	0.002039908979995445	ENSMUSG00000001901, ENSMUSG00000025855, ENSMUSG00000038319, ENSMUSG00000028051, ENSMUSG00000035355, ENSMUSG00000030897, ENSMUSG00000022469, ENSMUSG00000002997, ENSMUSG00000032338, ENSMUSG00000064105, ENSMUSG00000021730	1575	46	20697	3.1424016563147	0.9868733128311011	0.18644233761030093	3.473356412094375
UP_KEYWORDS	cAMP	9	0.5431502715751357	0.0020511603109218996	ENSMUSG00000025855, ENSMUSG00000028051, ENSMUSG00000030897, ENSMUSG00000022469, ENSMUSG00000005469, ENSMUSG00000030671, ENSMUSG00000002997, ENSMUSG00000032338, ENSMUSG00000021730	1655	33	22768	3.751936281241417	0.5528586852414137	0.025629726639476935	2.8151039668298794
GOTERM_MF_DIRECT	GO:0030552~cAMP binding	8	0.48280024140012073	0.003705081165932926	ENSMUSG00000025855, ENSMUSG00000028051, ENSMUSG00000030897, ENSMUSG00000022469, ENSMUSG00000030671, ENSMUSG00000002997, ENSMUSG00000032338, ENSMUSG00000021730	1414	26	17488	3.8054618648678056	0.9901609160385068	0.2811477787503821	5.850382891559091
UP_KEYWORDS	Ion channel	39	2.3536511768255886	0.004459606383625685	ENSMUSG00000033007, ENSMUSG00000038260, ENSMUSG00000038319, ENSMUSG00000028051, ENSMUSG00000034145, ENSMUSG00000035355, ENSMUSG00000041482, ENSMUSG00000054477, ENSMUSG00000025892, ENSMUSG00000015968, ENSMUSG00000022843, ENSMUSG00000010066, ENSMUSG00000002771, ENSMUSG00000001901, ENSMUSG00000024749, ENSMUSG00000056258, ENSMUSG00000003378, ENSMUSG00000036026, ENSMUSG00000057914, ENSMUSG00000050138,…	1655	336	22768	1.5968062149331033	0.8265863323048558	0.04183333683666446	6.026622156470451
GOTERM_MF_DIRECT	GO:0005216~ion channel activity	24	1.448400724200362	0.008171635570997593	ENSMUSG00000043029, ENSMUSG00000045053, ENSMUSG00000038260, ENSMUSG00000038319, ENSMUSG00000041189, ENSMUSG00000028051, ENSMUSG00000054477, ENSMUSG00000025892, ENSMUSG00000015968, ENSMUSG00000023017, ENSMUSG00000022843, ENSMUSG00000032338, ENSMUSG00000049265, ENSMUSG00000002771, ENSMUSG00000023033, ENSMUSG00000056073, ENSMUSG00000056258, ENSMUSG00000003378, ENSMUSG00000030897, ENSMUSG00000004317,…	1414	167	17488	1.7774013500580168	0.9999634007190047	0.4158847357890215	12.476127202662447
UP_KEYWORDS	Sodium	17	1.0259505129752564	0.013259235665587748	ENSMUSG00000021609, ENSMUSG00000027202, ENSMUSG00000033007, ENSMUSG00000021733, ENSMUSG00000029188, ENSMUSG00000028051, ENSMUSG00000039339, ENSMUSG00000071335, ENSMUSG00000023017, ENSMUSG00000032338, ENSMUSG00000032412, ENSMUSG00000036110, ENSMUSG00000023033, ENSMUSG00000038522, ENSMUSG00000026062, ENSMUSG00000021730, ENSMUSG00000001027	1655	120	22768	1.948922457200403	0.994659234436982	0.09074918235404839	16.94193149753751
UP_KEYWORDS	Sodium channel	7	0.4224502112251056	0.013715061497273357	ENSMUSG00000033007, ENSMUSG00000023033, ENSMUSG00000028051, ENSMUSG00000023017, ENSMUSG00000032338, ENSMUSG00000021730, ENSMUSG00000001027	1655	28	22768	3.4392749244712992	0.9955440405796178	0.09214433558631208	17.473939687847317
INTERPRO	IPR005821:Ion transport domain	16	0.9656004828002415	0.016628009720448093	ENSMUSG00000043029, ENSMUSG00000045053, ENSMUSG00000038260, ENSMUSG00000038319, ENSMUSG00000028051, ENSMUSG00000035355, ENSMUSG00000015968, ENSMUSG00000032338, ENSMUSG00000001901, ENSMUSG00000023033, ENSMUSG00000056258, ENSMUSG00000030897, ENSMUSG00000047959, ENSMUSG00000021730, ENSMUSG00000001027, ENSMUSG00000033486	1575	108	20697	1.9468077601410936	0.9999999999999997	0.5984168525733268	25.194999521552564
UP_KEYWORDS	Sodium transport	16	0.9656004828002415	0.016751131027271163	ENSMUSG00000027202, ENSMUSG00000033007, ENSMUSG00000021733, ENSMUSG00000029188, ENSMUSG00000028051, ENSMUSG00000039339, ENSMUSG00000071335, ENSMUSG00000023017, ENSMUSG00000032338, ENSMUSG00000032412, ENSMUSG00000036110, ENSMUSG00000023033, ENSMUSG00000038522, ENSMUSG00000026062, ENSMUSG00000021730, ENSMUSG00000001027	1655	113	22768	1.9479079218244526	0.998669317143425	0.10968197142313252	20.93753792199501
GOTERM_MF_DIRECT	GO:0005248~voltage-gated sodium channel activity	6	0.3621001810500905	0.019014068122399464	ENSMUSG00000023033, ENSMUSG00000034462, ENSMUSG00000028051, ENSMUSG00000032338, ENSMUSG00000021730, ENSMUSG00000001027	1414	20	17488	3.71032531824611	0.9999999999582977	0.5153151994942085	26.785450832547188
GOTERM_MF_DIRECT	GO:0005272~sodium channel activity	7	0.4224502112251056	0.026080933577282958	ENSMUSG00000033007, ENSMUSG00000023033, ENSMUSG00000028051, ENSMUSG00000023017, ENSMUSG00000032338, ENSMUSG00000021730, ENSMUSG00000001027	1414	29	17488	2.9853192215773303	0.9999999999999949	0.5431380187645047	34.89671226891928
GOTERM_MF_DIRECT	GO:0005249~voltage-gated potassium channel activity	12	0.724200362100181	0.026475933618160672	ENSMUSG00000001901, ENSMUSG00000045053, ENSMUSG00000038319, ENSMUSG00000096146, ENSMUSG00000028051, ENSMUSG00000035355, ENSMUSG00000056258, ENSMUSG00000030897, ENSMUSG00000047959, ENSMUSG00000032338, ENSMUSG00000021730, ENSMUSG00000001027	1414	71	17488	2.090324122955555	0.9999999999999969	0.5401712871205705	35.324217250415856
UP_KEYWORDS	Potassium	16	0.9656004828002415	0.027389467345986886	ENSMUSG00000027202, ENSMUSG00000045053, ENSMUSG00000038319, ENSMUSG00000028051, ENSMUSG00000022229, ENSMUSG00000032338, ENSMUSG00000049265, ENSMUSG00000032412, ENSMUSG00000017740, ENSMUSG00000096146, ENSMUSG00000056258, ENSMUSG00000047959, ENSMUSG00000037798, ENSMUSG00000021730, ENSMUSG00000032047, ENSMUSG00000001027	1655	120	22768	1.8342799597180262	0.9999812899222714	0.15206066596937617	32.03791849825994
GOTERM_BP_DIRECT	GO:0055085~transmembrane transport	40	2.4140012070006036	0.02858846497370062	ENSMUSG00000027202, ENSMUSG00000026791, ENSMUSG00000038260, ENSMUSG00000038319, ENSMUSG00000028051, ENSMUSG00000038486, ENSMUSG00000015968, ENSMUSG00000022843, ENSMUSG00000022822, ENSMUSG00000038267, ENSMUSG00000002984, ENSMUSG00000017740, ENSMUSG00000056258, ENSMUSG00000040447, ENSMUSG00000040966, ENSMUSG00000069041, ENSMUSG00000004317, ENSMUSG00000023828, ENSMUSG00000050822, ENSMUSG00000043029,…	1428	363	18128	1.3988625753331636	1.0	0.7568698837614063	41.98076960664521
INTERPRO	IPR018488:Cyclic nucleotide-binding, conserved site	5	0.30175015087507545	0.028956143465749325	ENSMUSG00000025855, ENSMUSG00000030897, ENSMUSG00000002997, ENSMUSG00000032338, ENSMUSG00000021730	1575	16	20697	4.106547619047619	1.0	0.684837983416425	39.871829849118356
UP_SEQ_FEATURE	nucleotide phosphate-binding region:cAMP	4	0.24140012070006037	0.029487782826284784	ENSMUSG00000028051, ENSMUSG00000022469, ENSMUSG00000032338, ENSMUSG00000021730	1437	9	18012	5.57086522848527	1.0	0.9289541110479025	42.23549179633228
INTERPRO	IPR013621:Ion transport N-terminal	3	0.18105009052504525	0.03126843412981815	ENSMUSG00000028051, ENSMUSG00000032338, ENSMUSG00000021730	1575	4	20697	9.855714285714285	1.0	0.6935348337972689	42.30300691308611
GOTERM_BP_DIRECT	GO:0006814~sodium ion transport	17	1.0259505129752564	0.03404466989701625	ENSMUSG00000027202, ENSMUSG00000021733, ENSMUSG00000033007, ENSMUSG00000029188, ENSMUSG00000028051, ENSMUSG00000039339, ENSMUSG00000071335, ENSMUSG00000022229, ENSMUSG00000023017, ENSMUSG00000032338, ENSMUSG00000032412, ENSMUSG00000036110, ENSMUSG00000023033, ENSMUSG00000038522, ENSMUSG00000026062, ENSMUSG00000021730, ENSMUSG00000001027	1428	124	18128	1.7403993855606756	1.0	0.7913107589809674	47.80137764488804
UP_SEQ_FEATURE	region of interest:Involved in subunit assembly	3	0.18105009052504525	0.034186330862059515	ENSMUSG00000028051, ENSMUSG00000032338, ENSMUSG00000021730	1437	4	18012	9.400835073068892	1.0	0.9348935168401893	47.153434989484865
GOTERM_MF_DIRECT	GO:0005222~intracellular cAMP activated cation channel activity	4	0.24140012070006037	0.04106109117293457	ENSMUSG00000028051, ENSMUSG00000030897, ENSMUSG00000032338, ENSMUSG00000021730	1414	10	17488	4.947100424328147	1.0	0.6479580509957835	49.385907406335825
UP_KEYWORDS	Potassium transport	14	0.8449004224502112	0.046395468810363105	ENSMUSG00000017740, ENSMUSG00000027202, ENSMUSG00000045053, ENSMUSG00000038319, ENSMUSG00000096146, ENSMUSG00000028051, ENSMUSG00000056258, ENSMUSG00000022229, ENSMUSG00000047959, ENSMUSG00000032338, ENSMUSG00000021730, ENSMUSG00000049265, ENSMUSG00000032412, ENSMUSG00000001027	1655	107	22768	1.7999943529943248	0.9999999918271043	0.21000378208949677	48.349554480792136
GOTERM_MF_DIRECT	GO:0005244~voltage-gated ion channel activity	17	1.0259505129752564	0.07031309511711309	ENSMUSG00000045053, ENSMUSG00000038260, ENSMUSG00000038319, ENSMUSG00000034462, ENSMUSG00000028051, ENSMUSG00000015968, ENSMUSG00000010066, ENSMUSG00000022843, ENSMUSG00000032338, ENSMUSG00000023033, ENSMUSG00000096146, ENSMUSG00000056258, ENSMUSG00000057914, ENSMUSG00000047959, ENSMUSG00000021730, ENSMUSG00000033486, ENSMUSG00000001027	1414	133	17488	1.5808403611574906	1.0	0.7368020638091071	69.39693673507071
GOTERM_BP_DIRECT	GO:0006813~potassium ion transport	16	0.9656004828002415	0.07411488055817564	ENSMUSG00000027202, ENSMUSG00000045053, ENSMUSG00000038319, ENSMUSG00000028051, ENSMUSG00000054477, ENSMUSG00000022229, ENSMUSG00000032338, ENSMUSG00000049265, ENSMUSG00000032412, ENSMUSG00000017740, ENSMUSG00000001901, ENSMUSG00000096146, ENSMUSG00000056258, ENSMUSG00000047959, ENSMUSG00000021730, ENSMUSG00000001027	1428	127	18128	1.5993294955777586	1.0	0.9120444760876674	76.43263926608934
UP_KEYWORDS	Potassium channel	9	0.5431502715751357	0.11152535679192602	ENSMUSG00000045053, ENSMUSG00000038319, ENSMUSG00000028051, ENSMUSG00000056258, ENSMUSG00000047959, ENSMUSG00000032338, ENSMUSG00000021730, ENSMUSG00000049265, ENSMUSG00000001027	1655	67	22768	1.8479686161338325	1.0	0.34897074130257577	80.68902729104096
UP_KEYWORDS	Voltage-gated channel	15	0.9052504526252263	0.11794559515317585	ENSMUSG00000045053, ENSMUSG00000038319, ENSMUSG00000028051, ENSMUSG00000015968, ENSMUSG00000010066, ENSMUSG00000022843, ENSMUSG00000032338, ENSMUSG00000023033, ENSMUSG00000096146, ENSMUSG00000056258, ENSMUSG00000057914, ENSMUSG00000047959, ENSMUSG00000021730, ENSMUSG00000001027, ENSMUSG00000033486	1655	136	22768	1.5173271725608675	1.0	0.3580293228983936	82.54171341777881
GOTERM_BP_DIRECT	GO:0035725~sodium ion transmembrane transport	6	0.3621001810500905	0.14965948039058513	ENSMUSG00000036110, ENSMUSG00000034462, ENSMUSG00000028051, ENSMUSG00000023017, ENSMUSG00000032338, ENSMUSG00000021730	1428	36	18128	2.11577964519141	1.0	0.9714722408718055	95.22987190013048
UP_KEYWORDS	Ligand-gated ion channel	9	0.5431502715751357	0.15895450707418715	ENSMUSG00000002771, ENSMUSG00000056073, ENSMUSG00000041189, ENSMUSG00000028051, ENSMUSG00000003378, ENSMUSG00000030897, ENSMUSG00000025892, ENSMUSG00000032338, ENSMUSG00000021730	1655	73	22768	1.6960807846707777	1.0	0.4292577886306712	90.99546854028796
GOTERM_BP_DIRECT	GO:0071805~potassium ion transmembrane transport	11	0.663850331925166	0.16111842183671404	ENSMUSG00000045053, ENSMUSG00000038319, ENSMUSG00000096146, ENSMUSG00000028051, ENSMUSG00000056258, ENSMUSG00000026062, ENSMUSG00000047959, ENSMUSG00000032338, ENSMUSG00000021730, ENSMUSG00000049265, ENSMUSG00000050138	1428	89	18128	1.5690051301419445	1.0	0.9754315742156386	96.30223641081372
GOTERM_BP_DIRECT	GO:0034765~regulation of ion transmembrane transport	15	0.9052504526252263	0.1625928839955378	ENSMUSG00000045053, ENSMUSG00000038319, ENSMUSG00000028051, ENSMUSG00000015968, ENSMUSG00000010066, ENSMUSG00000022843, ENSMUSG00000032338, ENSMUSG00000023033, ENSMUSG00000096146, ENSMUSG00000056258, ENSMUSG00000057914, ENSMUSG00000047959, ENSMUSG00000021730, ENSMUSG00000001027, ENSMUSG00000033486	1428	133	18128	1.431730586971631	1.0	0.9750325354355831	96.42233685774045
GOTERM_BP_DIRECT	GO:0086091~regulation of heart rate by cardiac conduction	5	0.30175015087507545	0.17463359345458113	ENSMUSG00000038319, ENSMUSG00000032826, ENSMUSG00000057914, ENSMUSG00000015968, ENSMUSG00000032338	1428	28	18128	2.266906762705082	1.0	0.9797374105286417	97.27387844498324
GOTERM_MF_DIRECT	GO:0005267~potassium channel activity	10	0.6035003017501509	0.18621104573787006	ENSMUSG00000045053, ENSMUSG00000034462, ENSMUSG00000038319, ENSMUSG00000028051, ENSMUSG00000056258, ENSMUSG00000040136, ENSMUSG00000047959, ENSMUSG00000032338, ENSMUSG00000021730, ENSMUSG00000049265	1414	79	17488	1.5655381089646034	1.0	0.8967129588345163	96.47916605262279
INTERPRO	IPR027359:Voltage-dependent potassium channel, four helix bundle domain	7	0.4224502112251056	0.2256878457566222	ENSMUSG00000045053, ENSMUSG00000023033, ENSMUSG00000034462, ENSMUSG00000015968, ENSMUSG00000047959, ENSMUSG00000001027, ENSMUSG00000033486	1575	54	20697	1.703456790123457	1.0	0.980971023448755	98.8062667005499
INTERPRO	IPR000014:PAS domain	5	0.30175015087507545	0.24001859865002742	ENSMUSG00000001901, ENSMUSG00000026274, ENSMUSG00000038319, ENSMUSG00000035355, ENSMUSG00000026077	1575	33	20697	1.991053391053391	1.0	0.9839258921211146	99.13612174996439
GOTERM_CC_DIRECT	GO:0008076~voltage-gated potassium channel complex	9	0.5431502715751357	0.28064970005592543	ENSMUSG00000020894, ENSMUSG00000045053, ENSMUSG00000038319, ENSMUSG00000096146, ENSMUSG00000056258, ENSMUSG00000040136, ENSMUSG00000047959, ENSMUSG00000053024, ENSMUSG00000001027	1552	79	19725	1.4479071512462482	1.0	0.879034402805539	99.32382145033071
GOTERM_BP_DIRECT	GO:0086010~membrane depolarization during action potential	4	0.24140012070006037	0.3805649538988536	ENSMUSG00000023033, ENSMUSG00000038319, ENSMUSG00000001027, ENSMUSG00000033486	1428	28	18128	1.8135254101640657	1.0	0.9989359491464418	99.98752694717774
UP_SEQ_FEATURE	short sequence motif:Selectivity filter	6	0.3621001810500905	0.41690249892548464	ENSMUSG00000045053, ENSMUSG00000038260, ENSMUSG00000038319, ENSMUSG00000096146, ENSMUSG00000056258, ENSMUSG00000047959	1437	53	18012	1.4189939732934178	1.0	0.999976284941802	99.99493217452144
BIOCARTA	m_plcePathway:Phospholipase C-epsilon pathway	3	0.18105009052504525	0.42274830641975475	ENSMUSG00000025855, ENSMUSG00000022469, ENSMUSG00000002997	123	15	1289	2.0959349593495937	1.0	0.9953175843428529	99.90071830700258
GOTERM_MF_DIRECT	GO:0005251~delayed rectifier potassium channel activity	4	0.24140012070006037	0.48426044803175744	ENSMUSG00000045053, ENSMUSG00000038319, ENSMUSG00000056258, ENSMUSG00000047959	1414	32	17488	1.545968882602546	1.0	0.9844475986551869	99.9978637187527
GOTERM_BP_DIRECT	GO:0071320~cellular response to cAMP	5	0.30175015087507545	0.5288703316218999	ENSMUSG00000022099, ENSMUSG00000023259, ENSMUSG00000022469, ENSMUSG00000032338, ENSMUSG00000021730	1428	48	18128	1.3223622782446312	1.0	0.9998962602230618	99.9999266872319
UP_SEQ_FEATURE	region of interest:Segment H5 (pore-forming)	3	0.18105009052504525	0.6035126501841286	ENSMUSG00000045053, ENSMUSG00000038319, ENSMUSG00000056258	1437	25	18012	1.5041336116910229	1.0	0.9999996714266849	99.99999570007077
Annotation Cluster 26	Enrichment Score: 1.5667823613583758
Category	Term	Count	%	PValue	Genes	List Total	Pop Hits	Pop Total	Fold Enrichment	Bonferroni	Benjamini	FDR
UP_KEYWORDS	Metal-binding	298	17.984308992154496	2.46850252763685E-4	ENSMUSG00000025202, ENSMUSG00000032643, ENSMUSG00000043432, ENSMUSG00000025203, ENSMUSG00000025793, ENSMUSG00000015968, ENSMUSG00000072889, ENSMUSG00000051235, ENSMUSG00000036432, ENSMUSG00000059866, ENSMUSG00000079162, ENSMUSG00000042446, ENSMUSG00000050195, ENSMUSG00000026196, ENSMUSG00000035576, ENSMUSG00000053693, ENSMUSG00000032640, ENSMUSG00000004815, ENSMUSG00000030538, ENSMUSG00000025880,…	1655	3400	22768	1.2057693264617027	0.09224180809188165	0.00482717378265729	0.34274944163619203
INTERPRO	IPR001841:Zinc finger, RING-type	33	1.9915509957754978	0.019239205285736555	ENSMUSG00000037253, ENSMUSG00000040415, ENSMUSG00000033233, ENSMUSG00000020376, ENSMUSG00000037075, ENSMUSG00000072889, ENSMUSG00000036432, ENSMUSG00000079162, ENSMUSG00000041241, ENSMUSG00000025034, ENSMUSG00000040327, ENSMUSG00000026196, ENSMUSG00000005566, ENSMUSG00000040782, ENSMUSG00000034342, ENSMUSG00000029833, ENSMUSG00000003581, ENSMUSG00000049502, ENSMUSG00000090693, ENSMUSG00000058446,…	1575	287	20697	1.5109805873568938	1.0	0.6252552876672136	28.560280557697915
INTERPRO	IPR013083:Zinc finger, RING/FYVE/PHD-type	46	2.776101388050694	0.031400492546289085	ENSMUSG00000040415, ENSMUSG00000037253, ENSMUSG00000028860, ENSMUSG00000032376, ENSMUSG00000025793, ENSMUSG00000035623, ENSMUSG00000033233, ENSMUSG00000020376, ENSMUSG00000037075, ENSMUSG00000072889, ENSMUSG00000024560, ENSMUSG00000036432, ENSMUSG00000079162, ENSMUSG00000040481, ENSMUSG00000041241, ENSMUSG00000025034, ENSMUSG00000005566, ENSMUSG00000026196, ENSMUSG00000047777, ENSMUSG00000005045,…	1575	446	20697	1.3553448644031603	1.0	0.6887778924491623	42.439020415005594
UP_KEYWORDS	Zinc	173	10.44055522027761	0.05500749344237566	ENSMUSG00000055044, ENSMUSG00000043432, ENSMUSG00000032643, ENSMUSG00000025793, ENSMUSG00000038248, ENSMUSG00000020376, ENSMUSG00000072889, ENSMUSG00000024560, ENSMUSG00000036432, ENSMUSG00000028059, ENSMUSG00000079162, ENSMUSG00000059866, ENSMUSG00000019823, ENSMUSG00000042446, ENSMUSG00000049577, ENSMUSG00000026196, ENSMUSG00000035576, ENSMUSG00000034621, ENSMUSG00000028972, ENSMUSG00000004815,…	1655	2107	22768	1.1295577825031509	0.9999999997666977	0.2344900658140603	54.47173240552856
GOTERM_MF_DIRECT	GO:0046872~metal ion binding	294	17.742908871454436	0.06281334291002287	ENSMUSG00000025202, ENSMUSG00000032643, ENSMUSG00000043432, ENSMUSG00000025203, ENSMUSG00000025793, ENSMUSG00000015968, ENSMUSG00000051235, ENSMUSG00000036432, ENSMUSG00000059866, ENSMUSG00000079162, ENSMUSG00000042446, ENSMUSG00000050195, ENSMUSG00000026196, ENSMUSG00000035576, ENSMUSG00000053693, ENSMUSG00000032640, ENSMUSG00000004815, ENSMUSG00000030538, ENSMUSG00000025880, ENSMUSG00000039163,…	1414	3352	17488	1.0847609820647937	1.0	0.7281997526011605	65.13135647014141
GOTERM_MF_DIRECT	GO:0008270~zinc ion binding	105	6.336753168376584	0.0636514667855821	ENSMUSG00000055044, ENSMUSG00000032643, ENSMUSG00000020473, ENSMUSG00000042244, ENSMUSG00000020376, ENSMUSG00000072889, ENSMUSG00000024560, ENSMUSG00000079162, ENSMUSG00000036432, ENSMUSG00000042446, ENSMUSG00000058145, ENSMUSG00000019823, ENSMUSG00000026196, ENSMUSG00000035576, ENSMUSG00000028972, ENSMUSG00000055670, ENSMUSG00000067399, ENSMUSG00000038175, ENSMUSG00000026313, ENSMUSG00000028772,…	1414	1114	17488	1.1657215990898908	1.0	0.7217912477913343	65.6343538420057
UP_KEYWORDS	Zinc-finger	120	7.24200362100181	0.32861253556132936	ENSMUSG00000032643, ENSMUSG00000043432, ENSMUSG00000025793, ENSMUSG00000038248, ENSMUSG00000020376, ENSMUSG00000072889, ENSMUSG00000024560, ENSMUSG00000079162, ENSMUSG00000028059, ENSMUSG00000059866, ENSMUSG00000036432, ENSMUSG00000042446, ENSMUSG00000049577, ENSMUSG00000026196, ENSMUSG00000035576, ENSMUSG00000034621, ENSMUSG00000004815, ENSMUSG00000055670, ENSMUSG00000054191, ENSMUSG00000028977,…	1655	1573	22768	1.0494926660815154	1.0	0.6209317369772267	99.60761839830836
Annotation Cluster 27	Enrichment Score: 1.559248862690985
Category	Term	Count	%	PValue	Genes	List Total	Pop Hits	Pop Total	Fold Enrichment	Bonferroni	Benjamini	FDR
UP_SEQ_FEATURE	repeat:HEAT 1	13	0.7845503922751962	3.6149314041450815E-4	ENSMUSG00000007564, ENSMUSG00000025159, ENSMUSG00000004356, ENSMUSG00000040850, ENSMUSG00000031657, ENSMUSG00000039230, ENSMUSG00000030319, ENSMUSG00000064302, ENSMUSG00000001440, ENSMUSG00000021209, ENSMUSG00000026319, ENSMUSG00000029104, ENSMUSG00000039523	1437	49	18012	3.3254654680243707	0.7213357761409622	0.11994843097844266	0.6607316253077866
UP_SEQ_FEATURE	repeat:HEAT 2	13	0.7845503922751962	3.6149314041450815E-4	ENSMUSG00000007564, ENSMUSG00000025159, ENSMUSG00000004356, ENSMUSG00000040850, ENSMUSG00000031657, ENSMUSG00000039230, ENSMUSG00000030319, ENSMUSG00000064302, ENSMUSG00000001440, ENSMUSG00000021209, ENSMUSG00000026319, ENSMUSG00000029104, ENSMUSG00000039523	1437	49	18012	3.3254654680243707	0.7213357761409622	0.11994843097844266	0.6607316253077866
UP_SEQ_FEATURE	repeat:HEAT 3	9	0.5431502715751357	0.016461784281686966	ENSMUSG00000007564, ENSMUSG00000025159, ENSMUSG00000040850, ENSMUSG00000030319, ENSMUSG00000039230, ENSMUSG00000064302, ENSMUSG00000001440, ENSMUSG00000026319, ENSMUSG00000029104	1437	42	18012	2.685952878019684	1.0	0.8677104619797201	26.239126389982502
INTERPRO	IPR021133:HEAT, type 2	5	0.30175015087507545	0.017981437441181226	ENSMUSG00000007564, ENSMUSG00000064302, ENSMUSG00000001440, ENSMUSG00000021209, ENSMUSG00000026319	1575	14	20697	4.693197278911565	1.0	0.6090274435236618	26.957497782588767
INTERPRO	IPR016024:Armadillo-type fold	39	2.3536511768255886	0.02151689283324758	ENSMUSG00000064302, ENSMUSG00000044447, ENSMUSG00000001440, ENSMUSG00000035954, ENSMUSG00000007564, ENSMUSG00000040327, ENSMUSG00000029547, ENSMUSG00000039230, ENSMUSG00000030319, ENSMUSG00000023008, ENSMUSG00000021282, ENSMUSG00000043241, ENSMUSG00000027782, ENSMUSG00000090290, ENSMUSG00000025159, ENSMUSG00000004356, ENSMUSG00000040850, ENSMUSG00000007880, ENSMUSG00000021754, ENSMUSG00000037679,…	1575	356	20697	1.4395987158908508	1.0	0.6333758153461697	31.378750072012174
UP_SEQ_FEATURE	repeat:HEAT 4	8	0.48280024140012073	0.028634138445885006	ENSMUSG00000007564, ENSMUSG00000025159, ENSMUSG00000040850, ENSMUSG00000030319, ENSMUSG00000039230, ENSMUSG00000064302, ENSMUSG00000001440, ENSMUSG00000029104	1437	38	18012	2.6388308977035493	1.0	0.9281062973390859	41.29677078337735
UP_SEQ_FEATURE	repeat:HEAT 5	7	0.4224502112251056	0.0333113723175858	ENSMUSG00000007564, ENSMUSG00000025159, ENSMUSG00000040850, ENSMUSG00000030319, ENSMUSG00000064302, ENSMUSG00000001440, ENSMUSG00000029104	1437	31	18012	2.8303589467304198	1.0	0.9341967677957904	46.26870703500175
UP_SEQ_FEATURE	repeat:HEAT 6	6	0.3621001810500905	0.059298461491943046	ENSMUSG00000007564, ENSMUSG00000025159, ENSMUSG00000040850, ENSMUSG00000030319, ENSMUSG00000064302, ENSMUSG00000001440	1437	27	18012	2.785432614242635	1.0	0.9758790716012774	67.39870224665161
UP_SEQ_FEATURE	repeat:HEAT 7	5	0.30175015087507545	0.09303528665279069	ENSMUSG00000007564, ENSMUSG00000025159, ENSMUSG00000030319, ENSMUSG00000064302, ENSMUSG00000001440	1437	22	18012	2.848737900929968	1.0	0.9905668965042951	83.31170196936142
INTERPRO	IPR011989:Armadillo-like helical	23	1.388050694025347	0.1138756752218526	ENSMUSG00000004356, ENSMUSG00000025159, ENSMUSG00000040850, ENSMUSG00000064302, ENSMUSG00000028977, ENSMUSG00000007880, ENSMUSG00000001440, ENSMUSG00000026319, ENSMUSG00000048782, ENSMUSG00000039523, ENSMUSG00000007564, ENSMUSG00000031657, ENSMUSG00000040327, ENSMUSG00000039230, ENSMUSG00000031577, ENSMUSG00000030319, ENSMUSG00000040029, ENSMUSG00000021209, ENSMUSG00000029104, ENSMUSG00000045482,…	1575	220	20697	1.3738268398268398	1.0	0.9289804376573751	87.6682748239616
UP_SEQ_FEATURE	repeat:HEAT 8	4	0.24140012070006037	0.14907044339618392	ENSMUSG00000007564, ENSMUSG00000025159, ENSMUSG00000030319, ENSMUSG00000001440	1437	17	18012	2.9492815915510255	1.0	0.9973745214273927	94.81693704115617
INTERPRO	IPR000357:HEAT	3	0.18105009052504525	0.2596911868874364	ENSMUSG00000007564, ENSMUSG00000030319, ENSMUSG00000021209	1575	13	20697	3.0325274725274722	1.0	0.9877277096294795	99.45138549307973
UP_SEQ_FEATURE	repeat:HEAT 9	3	0.18105009052504525	0.27799456406849576	ENSMUSG00000007564, ENSMUSG00000025159, ENSMUSG00000030319	1437	13	18012	2.8925646378673515	1.0	0.9997313683213265	99.74513302151628
Annotation Cluster 28	Enrichment Score: 1.5273615273469952
Category	Term	Count	%	PValue	Genes	List Total	Pop Hits	Pop Total	Fold Enrichment	Bonferroni	Benjamini	FDR
UP_KEYWORDS	Extracellular matrix	30	1.8105009052504526	0.0031839115150930544	ENSMUSG00000031994, ENSMUSG00000031502, ENSMUSG00000004098, ENSMUSG00000034205, ENSMUSG00000022997, ENSMUSG00000031740, ENSMUSG00000034164, ENSMUSG00000028626, ENSMUSG00000000901, ENSMUSG00000040533, ENSMUSG00000028763, ENSMUSG00000041984, ENSMUSG00000033880, ENSMUSG00000031849, ENSMUSG00000047497, ENSMUSG00000054196, ENSMUSG00000032289, ENSMUSG00000059049, ENSMUSG00000019846, ENSMUSG00000041577,…	1655	233	22768	1.771300390285648	0.7135193976715045	0.03322169096313066	4.338038729910865
GOTERM_CC_DIRECT	GO:0005578~proteinaceous extracellular matrix	34	2.051901025950513	0.05172643460423678	ENSMUSG00000031994, ENSMUSG00000031502, ENSMUSG00000034205, ENSMUSG00000022997, ENSMUSG00000031740, ENSMUSG00000058145, ENSMUSG00000030022, ENSMUSG00000034164, ENSMUSG00000028626, ENSMUSG00000000901, ENSMUSG00000040533, ENSMUSG00000028763, ENSMUSG00000041984, ENSMUSG00000033880, ENSMUSG00000031849, ENSMUSG00000047497, ENSMUSG00000054196, ENSMUSG00000032289, ENSMUSG00000059049, ENSMUSG00000019846,…	1552	313	19725	1.3805745858173313	1.0	0.6032329783721679	55.318501078206886
GOTERM_CC_DIRECT	GO:0031012~extracellular matrix	29	1.7501508750754375	0.15894317492372123	ENSMUSG00000031994, ENSMUSG00000031502, ENSMUSG00000004098, ENSMUSG00000020473, ENSMUSG00000034205, ENSMUSG00000031740, ENSMUSG00000059291, ENSMUSG00000060636, ENSMUSG00000000901, ENSMUSG00000028763, ENSMUSG00000093904, ENSMUSG00000029061, ENSMUSG00000033880, ENSMUSG00000033825, ENSMUSG00000030513, ENSMUSG00000031849, ENSMUSG00000003429, ENSMUSG00000047497, ENSMUSG00000032289, ENSMUSG00000041577,…	1552	292	19725	1.262235648213529	1.0	0.7903128145872697	92.75989360834011
Annotation Cluster 29	Enrichment Score: 1.46600713263333
Category	Term	Count	%	PValue	Genes	List Total	Pop Hits	Pop Total	Fold Enrichment	Bonferroni	Benjamini	FDR
UP_SEQ_FEATURE	domain:C2 2	13	0.7845503922751962	0.001531166017473821	ENSMUSG00000057948, ENSMUSG00000048612, ENSMUSG00000028860, ENSMUSG00000028228, ENSMUSG00000052560, ENSMUSG00000033788, ENSMUSG00000027849, ENSMUSG00000013338, ENSMUSG00000004952, ENSMUSG00000021171, ENSMUSG00000068923, ENSMUSG00000061601, ENSMUSG00000034361	1437	57	18012	2.8587334725121782	0.9955519417073069	0.34068943334113433	2.770470999956831
UP_SEQ_FEATURE	domain:C2 1	13	0.7845503922751962	0.001531166017473821	ENSMUSG00000057948, ENSMUSG00000048612, ENSMUSG00000028860, ENSMUSG00000028228, ENSMUSG00000052560, ENSMUSG00000033788, ENSMUSG00000027849, ENSMUSG00000013338, ENSMUSG00000004952, ENSMUSG00000021171, ENSMUSG00000068923, ENSMUSG00000061601, ENSMUSG00000034361	1437	57	18012	2.8587334725121782	0.9955519417073069	0.34068943334113433	2.770470999956831
GOTERM_BP_DIRECT	GO:0001778~plasma membrane repair	4	0.24140012070006037	0.02851823993776814	ENSMUSG00000048612, ENSMUSG00000020900, ENSMUSG00000033788, ENSMUSG00000068923	1428	9	18128	5.64207905384376	1.0	0.7598481493873412	41.90199607513259
UP_SEQ_FEATURE	domain:C2 5	3	0.18105009052504525	0.034186330862059515	ENSMUSG00000048612, ENSMUSG00000013338, ENSMUSG00000033788	1437	4	18012	9.400835073068892	1.0	0.9348935168401893	47.153434989484865
UP_SEQ_FEATURE	domain:C2 3	4	0.24140012070006037	0.039676786156335096	ENSMUSG00000048612, ENSMUSG00000013338, ENSMUSG00000021171, ENSMUSG00000033788	1437	10	18012	5.013778705636743	1.0	0.9492445041049852	52.39853618825082
UP_SEQ_FEATURE	domain:C2 4	3	0.18105009052504525	0.053995140779206224	ENSMUSG00000048612, ENSMUSG00000013338, ENSMUSG00000033788	1437	5	18012	7.520668058455114	1.0	0.9753062004748161	63.85897429303735
INTERPRO	IPR012968:FerIin domain	3	0.18105009052504525	0.07058003369577845	ENSMUSG00000048612, ENSMUSG00000013338, ENSMUSG00000033788	1575	6	20697	6.570476190476191	1.0	0.8426109475566169	71.8366783194889
INTERPRO	IPR012561:Ferlin B-domain	3	0.18105009052504525	0.07058003369577845	ENSMUSG00000048612, ENSMUSG00000013338, ENSMUSG00000033788	1575	6	20697	6.570476190476191	1.0	0.8426109475566169	71.8366783194889
SMART	SM01202:SM01202	3	0.18105009052504525	0.08551663483330307	ENSMUSG00000048612, ENSMUSG00000013338, ENSMUSG00000033788	888	6	10469	5.894707207207207	1.0	0.8393543986520182	71.8678816911923
SMART	SM01201:SM01201	3	0.18105009052504525	0.08551663483330307	ENSMUSG00000048612, ENSMUSG00000013338, ENSMUSG00000033788	888	6	10469	5.894707207207207	1.0	0.8393543986520182	71.8678816911923
GOTERM_CC_DIRECT	GO:0070382~exocytic vesicle	3	0.18105009052504525	0.4193200941540575	ENSMUSG00000057948, ENSMUSG00000028860, ENSMUSG00000027849	1552	18	19725	2.118234536082474	1.0	0.9461531518148883	99.97373513732764
Annotation Cluster 30	Enrichment Score: 1.4357680378386597
Category	Term	Count	%	PValue	Genes	List Total	Pop Hits	Pop Total	Fold Enrichment	Bonferroni	Benjamini	FDR
GOTERM_CC_DIRECT	GO:0005787~signal peptidase complex	4	0.24140012070006037	0.0042995494943364135	ENSMUSG00000054408, ENSMUSG00000048355, ENSMUSG00000021917, ENSMUSG00000048040	1552	5	19725	10.167525773195877	0.9571370211354061	0.18940207066564674	6.326654268343601
INTERPRO	IPR007653:Signal peptidase 22kDa subunit	3	0.18105009052504525	0.01646234520698853	ENSMUSG00000054408, ENSMUSG00000048355, ENSMUSG00000048040	1575	3	20697	13.140952380952381	0.9999999999999994	0.604238273512528	24.976531376730282
PIR_SUPERFAMILY	PIRSF016089:signal peptidase complex, SPC3 subunit	3	0.18105009052504525	0.01828799591698152	ENSMUSG00000054408, ENSMUSG00000048355, ENSMUSG00000048040	147	3	1814	12.340136054421768	0.9075410223072717	0.9075410223072717	19.317505423940638
GOTERM_BP_DIRECT	GO:0045444~fat cell differentiation	12	0.724200362100181	0.06029780056487546	ENSMUSG00000056758, ENSMUSG00000054408, ENSMUSG00000021379, ENSMUSG00000038037, ENSMUSG00000048355, ENSMUSG00000051279, ENSMUSG00000022855, ENSMUSG00000037035, ENSMUSG00000038485, ENSMUSG00000048040, ENSMUSG00000051177, ENSMUSG00000041975	1428	83	18128	1.835375113900982	1.0	0.8853498818658714	68.87893794450349
GOTERM_BP_DIRECT	GO:0006465~signal peptide processing	4	0.24140012070006037	0.1450116401341306	ENSMUSG00000054408, ENSMUSG00000048355, ENSMUSG00000021917, ENSMUSG00000048040	1428	17	18128	2.9869830285055197	1.0	0.9689452444037515	94.7160052922876
KEGG_PATHWAY	mmu03060:Protein export	5	0.30175015087507545	0.21458860879136935	ENSMUSG00000054408, ENSMUSG00000019802, ENSMUSG00000048355, ENSMUSG00000021917, ENSMUSG00000048040	639	29	7720	2.0829960606551183	1.0	0.7702484336571007	95.85452801824661
Annotation Cluster 31	Enrichment Score: 1.427895700499577
Category	Term	Count	%	PValue	Genes	List Total	Pop Hits	Pop Total	Fold Enrichment	Bonferroni	Benjamini	FDR
GOTERM_BP_DIRECT	GO:0050796~regulation of insulin secretion	10	0.6035003017501509	0.010065405373234528	ENSMUSG00000019900, ENSMUSG00000020894, ENSMUSG00000020826, ENSMUSG00000041798, ENSMUSG00000096146, ENSMUSG00000035187, ENSMUSG00000021816, ENSMUSG00000030671, ENSMUSG00000026797, ENSMUSG00000051177	1428	47	18128	2.7009952917337148	1.0	0.47446824009895094	17.29371495227886
GOTERM_BP_DIRECT	GO:0031018~endocrine pancreas development	9	0.5431502715751357	0.013313269381966619	ENSMUSG00000019900, ENSMUSG00000041798, ENSMUSG00000026735, ENSMUSG00000035187, ENSMUSG00000068154, ENSMUSG00000030406, ENSMUSG00000037025, ENSMUSG00000030671, ENSMUSG00000057173	1428	41	18128	2.786636605861857	1.0	0.538756296094214	22.240910828578684
KEGG_PATHWAY	mmu04950:Maturity onset diabetes of the young	4	0.24140012070006037	0.3883263927484383	ENSMUSG00000019900, ENSMUSG00000041798, ENSMUSG00000035187, ENSMUSG00000037025	639	27	7720	1.7898336521184721	1.0	0.7949592844374411	99.84628266612056
Annotation Cluster 32	Enrichment Score: 1.3945693849277443
Category	Term	Count	%	PValue	Genes	List Total	Pop Hits	Pop Total	Fold Enrichment	Bonferroni	Benjamini	FDR
INTERPRO	IPR017849:Alkaline phosphatase-like, alpha/beta/alpha	7	0.4224502112251056	0.014165229947825535	ENSMUSG00000026246, ENSMUSG00000046561, ENSMUSG00000005043, ENSMUSG00000079440, ENSMUSG00000015027, ENSMUSG00000036500, ENSMUSG00000056536	1575	27	20697	3.406913580246914	0.9999999999999288	0.568691543046185	21.88459490853599
INTERPRO	IPR017850:Alkaline-phosphatase-like, core domain	7	0.4224502112251056	0.014165229947825535	ENSMUSG00000026246, ENSMUSG00000046561, ENSMUSG00000005043, ENSMUSG00000079440, ENSMUSG00000015027, ENSMUSG00000036500, ENSMUSG00000056536	1575	27	20697	3.406913580246914	0.9999999999999288	0.568691543046185	21.88459490853599
INTERPRO	IPR018299:Alkaline phosphatase, active site	3	0.18105009052504525	0.03126843412981815	ENSMUSG00000026246, ENSMUSG00000079440, ENSMUSG00000036500	1575	4	20697	9.855714285714285	1.0	0.6935348337972689	42.30300691308611
INTERPRO	IPR001952:Alkaline phosphatase	3	0.18105009052504525	0.03126843412981815	ENSMUSG00000026246, ENSMUSG00000079440, ENSMUSG00000036500	1575	4	20697	9.855714285714285	1.0	0.6935348337972689	42.30300691308611
SMART	SM00098:alkPPc	3	0.18105009052504525	0.03832985708093906	ENSMUSG00000026246, ENSMUSG00000079440, ENSMUSG00000036500	888	4	10469	8.842060810810812	0.9999999769983124	0.7152843058166163	42.56292997031621
GOTERM_MF_DIRECT	GO:0004035~alkaline phosphatase activity	3	0.18105009052504525	0.07863330622792161	ENSMUSG00000026246, ENSMUSG00000079440, ENSMUSG00000036500	1414	6	17488	6.183875530410184	1.0	0.738574264592949	73.55413732534497
KEGG_PATHWAY	mmu00790:Folate biosynthesis	3	0.18105009052504525	0.29255737133463267	ENSMUSG00000026246, ENSMUSG00000079440, ENSMUSG00000036500	639	13	7720	2.7880101119537737	1.0	0.7571688393305176	98.95478216251439
Annotation Cluster 33	Enrichment Score: 1.3732521634696273
Category	Term	Count	%	PValue	Genes	List Total	Pop Hits	Pop Total	Fold Enrichment	Bonferroni	Benjamini	FDR
GOTERM_MF_DIRECT	GO:0016407~acetyltransferase activity	5	0.30175015087507545	0.022022936343137373	ENSMUSG00000056426, ENSMUSG00000022521, ENSMUSG00000021767, ENSMUSG00000025588, ENSMUSG00000051147	1414	14	17488	4.417053950292988	0.9999999999990897	0.5179005115287109	30.34850126893098
UP_KEYWORDS	Acyltransferase	20	1.2070006035003018	0.04236395060233875	ENSMUSG00000031985, ENSMUSG00000021608, ENSMUSG00000048142, ENSMUSG00000031545, ENSMUSG00000040471, ENSMUSG00000035798, ENSMUSG00000025588, ENSMUSG00000039109, ENSMUSG00000056426, ENSMUSG00000023045, ENSMUSG00000035596, ENSMUSG00000022521, ENSMUSG00000030407, ENSMUSG00000021767, ENSMUSG00000026643, ENSMUSG00000060166, ENSMUSG00000037260, ENSMUSG00000051147, ENSMUSG00000015335, ENSMUSG00000032047	1655	171	22768	1.6090175085245844	0.9999999572839928	0.2001029640255899	45.228543602316165
GOTERM_MF_DIRECT	GO:0016746~transferase activity, transferring acyl groups	20	1.2070006035003018	0.08135267413463423	ENSMUSG00000031985, ENSMUSG00000021608, ENSMUSG00000048142, ENSMUSG00000031545, ENSMUSG00000040471, ENSMUSG00000035798, ENSMUSG00000025588, ENSMUSG00000039109, ENSMUSG00000056426, ENSMUSG00000023045, ENSMUSG00000035596, ENSMUSG00000022521, ENSMUSG00000030407, ENSMUSG00000021767, ENSMUSG00000026643, ENSMUSG00000060166, ENSMUSG00000037260, ENSMUSG00000051147, ENSMUSG00000015335, ENSMUSG00000032047	1414	167	17488	1.4811677917150141	1.0	0.7330048109108276	74.79367076659359
Annotation Cluster 34	Enrichment Score: 1.3495953239376242
Category	Term	Count	%	PValue	Genes	List Total	Pop Hits	Pop Total	Fold Enrichment	Bonferroni	Benjamini	FDR
INTERPRO	IPR001164:Arf GTPase activating protein	7	0.4224502112251056	0.007829418986928804	ENSMUSG00000023353, ENSMUSG00000052632, ENSMUSG00000029033, ENSMUSG00000037999, ENSMUSG00000036995, ENSMUSG00000024451, ENSMUSG00000025422	1575	24	20697	3.8327777777777774	0.9999999429539879	0.4161115989684615	12.722444361161534
SMART	SM00105:ArfGap	7	0.4224502112251056	0.012985034384885451	ENSMUSG00000023353, ENSMUSG00000052632, ENSMUSG00000029033, ENSMUSG00000037999, ENSMUSG00000036995, ENSMUSG00000024451, ENSMUSG00000025422	888	24	10469	3.4385792042042036	0.9972095003686596	0.47978019076172773	16.92486698781266
UP_SEQ_FEATURE	domain:Arf-GAP	6	0.3621001810500905	0.02683641846247173	ENSMUSG00000023353, ENSMUSG00000052632, ENSMUSG00000037999, ENSMUSG00000036995, ENSMUSG00000024451, ENSMUSG00000025422	1437	22	18012	3.418485481115961	1.0	0.9358630649874272	39.27250577786173
UP_KEYWORDS	GTPase activation	18	1.0863005431502715	0.0841078095049182	ENSMUSG00000023353, ENSMUSG00000009681, ENSMUSG00000052632, ENSMUSG00000036246, ENSMUSG00000024451, ENSMUSG00000049807, ENSMUSG00000025422, ENSMUSG00000048865, ENSMUSG00000036644, ENSMUSG00000022799, ENSMUSG00000039230, ENSMUSG00000026425, ENSMUSG00000032714, ENSMUSG00000037999, ENSMUSG00000004952, ENSMUSG00000026721, ENSMUSG00000044456, ENSMUSG00000038515	1655	163	22768	1.5191889236928438	0.9999999999999989	0.30408249068104887	70.53084498917298
INTERPRO	IPR027267:Arfaptin homology (AH) domain/BAR domain	6	0.3621001810500905	0.09189094470295675	ENSMUSG00000024381, ENSMUSG00000005656, ENSMUSG00000052632, ENSMUSG00000029033, ENSMUSG00000036995, ENSMUSG00000040760	1575	32	20697	2.4639285714285712	1.0	0.8891268624884531	81.1512643405851
UP_SEQ_FEATURE	zinc finger region:C4-type	9	0.5431502715751357	0.37881033880816356	ENSMUSG00000038644, ENSMUSG00000023353, ENSMUSG00000032643, ENSMUSG00000034453, ENSMUSG00000037999, ENSMUSG00000036995, ENSMUSG00000031575, ENSMUSG00000025422, ENSMUSG00000061601	1437	86	18012	1.3117444288003106	1.0	0.9999579004181567	99.9838293232089
Annotation Cluster 35	Enrichment Score: 1.2947089151146334
Category	Term	Count	%	PValue	Genes	List Total	Pop Hits	Pop Total	Fold Enrichment	Bonferroni	Benjamini	FDR
INTERPRO	IPR001522:Fatty acid desaturase, type 1, C-terminal	4	0.24140012070006037	0.00165625628336675	ENSMUSG00000025202, ENSMUSG00000050195, ENSMUSG00000025203, ENSMUSG00000037071	1575	4	20697	13.140952380952381	0.9703261641772446	0.1690046086151864	2.8289148355374882
INTERPRO	IPR015876:Fatty acid desaturase, type 1, core	4	0.24140012070006037	0.00165625628336675	ENSMUSG00000025202, ENSMUSG00000050195, ENSMUSG00000025203, ENSMUSG00000037071	1575	4	20697	13.140952380952381	0.9703261641772446	0.1690046086151864	2.8289148355374882
GOTERM_BP_DIRECT	GO:1903966~monounsaturated fatty acid biosynthetic process	4	0.24140012070006037	0.0018325894648831401	ENSMUSG00000025202, ENSMUSG00000050195, ENSMUSG00000025203, ENSMUSG00000037071	1428	4	18128	12.694677871148459	0.9996805084976315	0.1822670780931308	3.3841510908870553
GOTERM_MF_DIRECT	GO:0032896~palmitoyl-CoA 9-desaturase activity	4	0.24140012070006037	0.001978444055194526	ENSMUSG00000025202, ENSMUSG00000050195, ENSMUSG00000025203, ENSMUSG00000037071	1414	4	17488	12.367751060820368	0.9150423755126829	0.20080131607203733	3.1651481116001134
GOTERM_MF_DIRECT	GO:0016717~oxidoreductase activity, acting on paired donors, with oxidation of a pair of donors resulting in the reduction of molecular oxygen to two molecules of water	4	0.24140012070006037	0.004648237762718193	ENSMUSG00000025202, ENSMUSG00000050195, ENSMUSG00000025203, ENSMUSG00000037071	1414	5	17488	9.894200848656293	0.9969741028264488	0.3040895062304917	7.28749282313167
UP_KEYWORDS	Microsome	19	1.1466505733252867	0.0077286149363834915	ENSMUSG00000025202, ENSMUSG00000054408, ENSMUSG00000025203, ENSMUSG00000026692, ENSMUSG00000037071, ENSMUSG00000048142, ENSMUSG00000000811, ENSMUSG00000021917, ENSMUSG00000052520, ENSMUSG00000021259, ENSMUSG00000050195, ENSMUSG00000003271, ENSMUSG00000048355, ENSMUSG00000090175, ENSMUSG00000031891, ENSMUSG00000023259, ENSMUSG00000030670, ENSMUSG00000048040, ENSMUSG00000052914	1655	133	22768	1.9652999568407425	0.9522313207409379	0.057891661465092614	10.228237082974267
GOTERM_MF_DIRECT	GO:0004768~stearoyl-CoA 9-desaturase activity	4	0.24140012070006037	0.008739030176513425	ENSMUSG00000025202, ENSMUSG00000050195, ENSMUSG00000025203, ENSMUSG00000037071	1414	6	17488	8.245167373880246	0.9999820498502382	0.4057034053572268	13.285761122864681
GOTERM_BP_DIRECT	GO:0042759~long-chain fatty acid biosynthetic process	4	0.24140012070006037	0.02851823993776814	ENSMUSG00000025202, ENSMUSG00000050195, ENSMUSG00000025203, ENSMUSG00000037071	1428	9	18128	5.64207905384376	1.0	0.7598481493873412	41.90199607513259
GOTERM_BP_DIRECT	GO:0006636~unsaturated fatty acid biosynthetic process	4	0.24140012070006037	0.049784162365107694	ENSMUSG00000025202, ENSMUSG00000050195, ENSMUSG00000025203, ENSMUSG00000037071	1428	11	18128	4.61624649859944	1.0	0.8575131579846472	61.651664064367836
INTERPRO	IPR005804:Fatty acid desaturase, type 1	4	0.24140012070006037	0.057503409483238496	ENSMUSG00000025202, ENSMUSG00000050195, ENSMUSG00000025203, ENSMUSG00000037071	1575	12	20697	4.38031746031746	1.0	0.8003458553683424	64.1301236550059
UP_KEYWORDS	Lipid biosynthesis	16	0.9656004828002415	0.192885585462022	ENSMUSG00000025202, ENSMUSG00000027357, ENSMUSG00000021608, ENSMUSG00000063275, ENSMUSG00000023452, ENSMUSG00000026675, ENSMUSG00000025203, ENSMUSG00000020484, ENSMUSG00000037071, ENSMUSG00000031545, ENSMUSG00000030275, ENSMUSG00000050195, ENSMUSG00000017715, ENSMUSG00000020532, ENSMUSG00000035596, ENSMUSG00000060002	1655	161	22768	1.367165187367473	1.0	0.4682549408551683	94.92142165737398
KEGG_PATHWAY	mmu04152:AMPK signaling pathway	14	0.8449004224502112	0.24929163520687836	ENSMUSG00000025202, ENSMUSG00000031490, ENSMUSG00000025203, ENSMUSG00000027936, ENSMUSG00000037071, ENSMUSG00000001729, ENSMUSG00000007564, ENSMUSG00000050195, ENSMUSG00000028284, ENSMUSG00000038894, ENSMUSG00000020532, ENSMUSG00000028466, ENSMUSG00000059409, ENSMUSG00000028945	639	127	7720	1.331805355316501	1.0	0.7419469286564164	97.71471598093177
UP_KEYWORDS	Fatty acid biosynthesis	6	0.3621001810500905	0.3701424554702839	ENSMUSG00000025202, ENSMUSG00000050195, ENSMUSG00000063275, ENSMUSG00000020532, ENSMUSG00000025203, ENSMUSG00000037071	1655	55	22768	1.5007745124965668	1.0	0.6555894511729782	99.83854413552238
KEGG_PATHWAY	mmu01040:Biosynthesis of unsaturated fatty acids	4	0.24140012070006037	0.3883263927484383	ENSMUSG00000025202, ENSMUSG00000050195, ENSMUSG00000025203, ENSMUSG00000037071	639	27	7720	1.7898336521184721	1.0	0.7949592844374411	99.84628266612056
KEGG_PATHWAY	mmu01212:Fatty acid metabolism	6	0.3621001810500905	0.4148552428701787	ENSMUSG00000025202, ENSMUSG00000050195, ENSMUSG00000020532, ENSMUSG00000025203, ENSMUSG00000037071, ENSMUSG00000032047	639	51	7720	1.421338488447022	1.0	0.8079188168748284	99.91430438552891
GOTERM_BP_DIRECT	GO:0006633~fatty acid biosynthetic process	6	0.3621001810500905	0.6665753177446856	ENSMUSG00000025202, ENSMUSG00000050195, ENSMUSG00000063275, ENSMUSG00000020532, ENSMUSG00000025203, ENSMUSG00000037071	1428	71	18128	1.0727896792519824	1.0	0.9999932097355297	99.999999888531
GOTERM_BP_DIRECT	GO:0006631~fatty acid metabolic process	11	0.663850331925166	0.7932535423543867	ENSMUSG00000025202, ENSMUSG00000050195, ENSMUSG00000024052, ENSMUSG00000018924, ENSMUSG00000063275, ENSMUSG00000020532, ENSMUSG00000025203, ENSMUSG00000037071, ENSMUSG00000031545, ENSMUSG00000002997, ENSMUSG00000021606	1428	156	18128	0.8951375421963658	1.0	0.9999997958761622	99.99999999998582
KEGG_PATHWAY	mmu03320:PPAR signaling pathway	6	0.3621001810500905	0.8019211888963141	ENSMUSG00000025202, ENSMUSG00000050195, ENSMUSG00000030546, ENSMUSG00000025203, ENSMUSG00000030162, ENSMUSG00000037071	639	80	7720	0.9061032863849765	1.0	0.9470258870610384	99.99999994584752
UP_KEYWORDS	Fatty acid metabolism	8	0.48280024140012073	0.8114523133388852	ENSMUSG00000025202, ENSMUSG00000050195, ENSMUSG00000024052, ENSMUSG00000018924, ENSMUSG00000063275, ENSMUSG00000020532, ENSMUSG00000025203, ENSMUSG00000037071	1655	125	22768	0.8804543806646525	1.0	0.9424993193731934	99.9999999916199
Annotation Cluster 36	Enrichment Score: 1.2933931952721587
Category	Term	Count	%	PValue	Genes	List Total	Pop Hits	Pop Total	Fold Enrichment	Bonferroni	Benjamini	FDR
INTERPRO	IPR008936:Rho GTPase activation protein	15	0.9052504526252263	0.0071062844626338245	ENSMUSG00000009681, ENSMUSG00000028068, ENSMUSG00000029765, ENSMUSG00000036246, ENSMUSG00000030536, ENSMUSG00000030123, ENSMUSG00000024451, ENSMUSG00000049807, ENSMUSG00000048865, ENSMUSG00000022799, ENSMUSG00000026425, ENSMUSG00000032714, ENSMUSG00000031385, ENSMUSG00000037999, ENSMUSG00000004952	1575	89	20697	2.2147672552166937	0.999999732292417	0.40657258014861786	11.6146276728321
GOTERM_MF_DIRECT	GO:0005096~GTPase activator activity	31	1.8708509354254677	0.010548149953513627	ENSMUSG00000027699, ENSMUSG00000023353, ENSMUSG00000052632, ENSMUSG00000009681, ENSMUSG00000028030, ENSMUSG00000019790, ENSMUSG00000022829, ENSMUSG00000035954, ENSMUSG00000025422, ENSMUSG00000036644, ENSMUSG00000039230, ENSMUSG00000032714, ENSMUSG00000037999, ENSMUSG00000021219, ENSMUSG00000038515, ENSMUSG00000051177, ENSMUSG00000028068, ENSMUSG00000000142, ENSMUSG00000036246, ENSMUSG00000030536,…	1414	239	17488	1.604185284039462	0.9999981534640626	0.3981679684804915	15.820573225084278
UP_KEYWORDS	GTPase activation	18	1.0863005431502715	0.0841078095049182	ENSMUSG00000023353, ENSMUSG00000009681, ENSMUSG00000052632, ENSMUSG00000036246, ENSMUSG00000024451, ENSMUSG00000049807, ENSMUSG00000025422, ENSMUSG00000048865, ENSMUSG00000036644, ENSMUSG00000022799, ENSMUSG00000039230, ENSMUSG00000026425, ENSMUSG00000032714, ENSMUSG00000037999, ENSMUSG00000004952, ENSMUSG00000026721, ENSMUSG00000044456, ENSMUSG00000038515	1655	163	22768	1.5191889236928438	0.9999999999999989	0.30408249068104887	70.53084498917298
UP_SEQ_FEATURE	domain:Rho-GAP	9	0.5431502715751357	0.12657187856185872	ENSMUSG00000009681, ENSMUSG00000048865, ENSMUSG00000022799, ENSMUSG00000026425, ENSMUSG00000032714, ENSMUSG00000036246, ENSMUSG00000037999, ENSMUSG00000024451, ENSMUSG00000049807	1437	63	18012	1.7906352520131226	1.0	0.995637488324981	91.63647396422556
INTERPRO	IPR000198:Rho GTPase-activating protein domain	9	0.5431502715751357	0.12667614327995072	ENSMUSG00000009681, ENSMUSG00000048865, ENSMUSG00000022799, ENSMUSG00000026425, ENSMUSG00000032714, ENSMUSG00000036246, ENSMUSG00000037999, ENSMUSG00000024451, ENSMUSG00000049807	1575	66	20697	1.7919480519480517	1.0	0.9318599857493308	90.41431670711924
SMART	SM00324:RhoGAP	9	0.5431502715751357	0.17177247139894863	ENSMUSG00000009681, ENSMUSG00000048865, ENSMUSG00000022799, ENSMUSG00000026425, ENSMUSG00000032714, ENSMUSG00000036246, ENSMUSG00000037999, ENSMUSG00000024451, ENSMUSG00000049807	888	64	10469	1.6578864020270272	1.0	0.9051863712495771	93.1009098485165
Annotation Cluster 37	Enrichment Score: 1.2895111409192237
Category	Term	Count	%	PValue	Genes	List Total	Pop Hits	Pop Total	Fold Enrichment	Bonferroni	Benjamini	FDR
UP_KEYWORDS	Cell projection	68	4.103802051901026	0.003679284553598448	ENSMUSG00000046985, ENSMUSG00000078490, ENSMUSG00000043535, ENSMUSG00000031486, ENSMUSG00000050357, ENSMUSG00000025892, ENSMUSG00000066151, ENSMUSG00000038453, ENSMUSG00000025613, ENSMUSG00000039781, ENSMUSG00000022262, ENSMUSG00000031605, ENSMUSG00000029086, ENSMUSG00000021217, ENSMUSG00000005237, ENSMUSG00000018334, ENSMUSG00000023277, ENSMUSG00000021733, ENSMUSG00000031511, ENSMUSG00000025314,…	1655	662	22768	1.4131159810516518	0.7642396249071123	0.035478816552863224	4.99705964466478
GOTERM_CC_DIRECT	GO:0005929~cilium	29	1.7501508750754375	0.03521921928224872	ENSMUSG00000046985, ENSMUSG00000036057, ENSMUSG00000074818, ENSMUSG00000047014, ENSMUSG00000012609, ENSMUSG00000025613, ENSMUSG00000073733, ENSMUSG00000039781, ENSMUSG00000029086, ENSMUSG00000022262, ENSMUSG00000042249, ENSMUSG00000069041, ENSMUSG00000005237, ENSMUSG00000034462, ENSMUSG00000023966, ENSMUSG00000029122, ENSMUSG00000034292, ENSMUSG00000001761, ENSMUSG00000005469, ENSMUSG00000039523,…	1552	249	19725	1.480212085455223	0.9999999999958568	0.5591490087706681	41.948631668599155
GOTERM_CC_DIRECT	GO:0042995~cell projection	69	4.164152082076042	0.045375384242160914	ENSMUSG00000046985, ENSMUSG00000020932, ENSMUSG00000043535, ENSMUSG00000031486, ENSMUSG00000050357, ENSMUSG00000025892, ENSMUSG00000066151, ENSMUSG00000038453, ENSMUSG00000025613, ENSMUSG00000039781, ENSMUSG00000022262, ENSMUSG00000031605, ENSMUSG00000029086, ENSMUSG00000005237, ENSMUSG00000021217, ENSMUSG00000018334, ENSMUSG00000023277, ENSMUSG00000021733, ENSMUSG00000031511, ENSMUSG00000025314,…	1552	705	19725	1.2438994296994956	0.9999999999999982	0.5720024416937236	50.55757565426053
UP_KEYWORDS	Cilium	20	1.2070006035003018	0.08672424954907901	ENSMUSG00000046985, ENSMUSG00000078490, ENSMUSG00000036057, ENSMUSG00000034462, ENSMUSG00000029122, ENSMUSG00000034292, ENSMUSG00000023966, ENSMUSG00000005469, ENSMUSG00000012609, ENSMUSG00000050248, ENSMUSG00000025613, ENSMUSG00000024169, ENSMUSG00000033987, ENSMUSG00000073733, ENSMUSG00000022262, ENSMUSG00000029086, ENSMUSG00000069041, ENSMUSG00000029074, ENSMUSG00000005237, ENSMUSG00000033486	1655	187	22768	1.471347561271144	0.9999999999999997	0.30692051766840034	71.68026688984139
GOTERM_CC_DIRECT	GO:0031514~motile cilium	7	0.4224502112251056	0.6997458435963011	ENSMUSG00000034462, ENSMUSG00000024169, ENSMUSG00000023966, ENSMUSG00000005469, ENSMUSG00000069041, ENSMUSG00000005237, ENSMUSG00000033486	1552	88	19725	1.0109755740393627	1.0	0.9918189063643935	99.99999881282905
Annotation Cluster 38	Enrichment Score: 1.2712604477165075
Category	Term	Count	%	PValue	Genes	List Total	Pop Hits	Pop Total	Fold Enrichment	Bonferroni	Benjamini	FDR
UP_KEYWORDS	Ubl conjugation pathway	70	4.224502112251056	3.9967907511338465E-4	ENSMUSG00000003226, ENSMUSG00000038822, ENSMUSG00000005371, ENSMUSG00000032309, ENSMUSG00000046034, ENSMUSG00000047013, ENSMUSG00000020376, ENSMUSG00000036432, ENSMUSG00000035764, ENSMUSG00000019295, ENSMUSG00000025034, ENSMUSG00000026196, ENSMUSG00000032216, ENSMUSG00000030319, ENSMUSG00000020883, ENSMUSG00000030061, ENSMUSG00000031605, ENSMUSG00000052981, ENSMUSG00000034342, ENSMUSG00000040102,…	1655	629	22768	1.5309967867280823	0.14504420701113752	0.006248616307450994	0.5544041330308724
GOTERM_BP_DIRECT	GO:0016567~protein ubiquitination	44	2.655401327700664	0.0023613016445956803	ENSMUSG00000038822, ENSMUSG00000005371, ENSMUSG00000040415, ENSMUSG00000023505, ENSMUSG00000040270, ENSMUSG00000025730, ENSMUSG00000038485, ENSMUSG00000037075, ENSMUSG00000036432, ENSMUSG00000019295, ENSMUSG00000035764, ENSMUSG00000001729, ENSMUSG00000022663, ENSMUSG00000041241, ENSMUSG00000055839, ENSMUSG00000037355, ENSMUSG00000040327, ENSMUSG00000026196, ENSMUSG00000032216, ENSMUSG00000030319,…	1428	350	18128	1.5959023609443779	0.9999687547781315	0.21003342022070604	4.34016112565917
INTERPRO	IPR001841:Zinc finger, RING-type	33	1.9915509957754978	0.019239205285736555	ENSMUSG00000037253, ENSMUSG00000040415, ENSMUSG00000033233, ENSMUSG00000020376, ENSMUSG00000037075, ENSMUSG00000072889, ENSMUSG00000036432, ENSMUSG00000079162, ENSMUSG00000041241, ENSMUSG00000025034, ENSMUSG00000040327, ENSMUSG00000026196, ENSMUSG00000005566, ENSMUSG00000040782, ENSMUSG00000034342, ENSMUSG00000029833, ENSMUSG00000003581, ENSMUSG00000049502, ENSMUSG00000090693, ENSMUSG00000058446,…	1575	287	20697	1.5109805873568938	1.0	0.6252552876672136	28.560280557697915
UP_KEYWORDS	Ligase	39	2.3536511768255886	0.019595482660170145	ENSMUSG00000003226, ENSMUSG00000038822, ENSMUSG00000024587, ENSMUSG00000037253, ENSMUSG00000040415, ENSMUSG00000020376, ENSMUSG00000037075, ENSMUSG00000012609, ENSMUSG00000036432, ENSMUSG00000019295, ENSMUSG00000022663, ENSMUSG00000041241, ENSMUSG00000025034, ENSMUSG00000005566, ENSMUSG00000026196, ENSMUSG00000032216, ENSMUSG00000020532, ENSMUSG00000030061, ENSMUSG00000048899, ENSMUSG00000027452,…	1655	370	22768	1.4500726708581695	0.9995725561905457	0.11942062590513802	24.059551441174786
INTERPRO	IPR013083:Zinc finger, RING/FYVE/PHD-type	46	2.776101388050694	0.031400492546289085	ENSMUSG00000040415, ENSMUSG00000037253, ENSMUSG00000028860, ENSMUSG00000032376, ENSMUSG00000025793, ENSMUSG00000035623, ENSMUSG00000033233, ENSMUSG00000020376, ENSMUSG00000037075, ENSMUSG00000072889, ENSMUSG00000024560, ENSMUSG00000036432, ENSMUSG00000079162, ENSMUSG00000040481, ENSMUSG00000041241, ENSMUSG00000025034, ENSMUSG00000005566, ENSMUSG00000026196, ENSMUSG00000047777, ENSMUSG00000005045,…	1575	446	20697	1.3553448644031603	1.0	0.6887778924491623	42.439020415005594
GOTERM_MF_DIRECT	GO:0016874~ligase activity	39	2.3536511768255886	0.0725797503112896	ENSMUSG00000003226, ENSMUSG00000038822, ENSMUSG00000024587, ENSMUSG00000037253, ENSMUSG00000040415, ENSMUSG00000020376, ENSMUSG00000037075, ENSMUSG00000012609, ENSMUSG00000036432, ENSMUSG00000019295, ENSMUSG00000022663, ENSMUSG00000041241, ENSMUSG00000025034, ENSMUSG00000005566, ENSMUSG00000026196, ENSMUSG00000032216, ENSMUSG00000020532, ENSMUSG00000030061, ENSMUSG00000048899, ENSMUSG00000027452,…	1414	369	17488	1.307160681224917	1.0	0.7331987771440125	70.58644935688245
UP_SEQ_FEATURE	zinc finger region:RING-type	21	1.2673506336753169	0.10507380432667515	ENSMUSG00000049502, ENSMUSG00000037253, ENSMUSG00000040415, ENSMUSG00000025050, ENSMUSG00000021754, ENSMUSG00000024317, ENSMUSG00000033233, ENSMUSG00000020376, ENSMUSG00000036503, ENSMUSG00000036432, ENSMUSG00000041241, ENSMUSG00000025034, ENSMUSG00000027164, ENSMUSG00000038175, ENSMUSG00000005566, ENSMUSG00000026196, ENSMUSG00000015127, ENSMUSG00000014074, ENSMUSG00000040782, ENSMUSG00000034342,…	1437	186	18012	1.4151794733652097	1.0	0.9925834748832092	86.93799446137595
GOTERM_MF_DIRECT	GO:0004842~ubiquitin-protein transferase activity	31	1.8708509354254677	0.2591406298855306	ENSMUSG00000038822, ENSMUSG00000005371, ENSMUSG00000040270, ENSMUSG00000020376, ENSMUSG00000037075, ENSMUSG00000036432, ENSMUSG00000041241, ENSMUSG00000025034, ENSMUSG00000026196, ENSMUSG00000005566, ENSMUSG00000032216, ENSMUSG00000054978, ENSMUSG00000031605, ENSMUSG00000034342, ENSMUSG00000029833, ENSMUSG00000040102, ENSMUSG00000049502, ENSMUSG00000058446, ENSMUSG00000021754, ENSMUSG00000022750,…	1414	327	17488	1.172477929313246	1.0	0.9345044192201497	99.23367490027091
SMART	SM00184:RING	24	1.448400724200362	0.263371091148621	ENSMUSG00000003581, ENSMUSG00000049502, ENSMUSG00000090693, ENSMUSG00000058446, ENSMUSG00000037253, ENSMUSG00000040415, ENSMUSG00000025050, ENSMUSG00000040423, ENSMUSG00000024317, ENSMUSG00000048814, ENSMUSG00000033233, ENSMUSG00000067399, ENSMUSG00000020376, ENSMUSG00000036503, ENSMUSG00000037075, ENSMUSG00000079162, ENSMUSG00000025034, ENSMUSG00000027164, ENSMUSG00000005566, ENSMUSG00000048154,…	888	235	10469	1.2040253018976423	1.0	0.9430548013421911	98.69183564415668
INTERPRO	IPR017907:Zinc finger, RING-type, conserved site	16	0.9656004828002415	0.2732832181049019	ENSMUSG00000090693, ENSMUSG00000049502, ENSMUSG00000040415, ENSMUSG00000025050, ENSMUSG00000040423, ENSMUSG00000033233, ENSMUSG00000048814, ENSMUSG00000067399, ENSMUSG00000079162, ENSMUSG00000025034, ENSMUSG00000027164, ENSMUSG00000026196, ENSMUSG00000040327, ENSMUSG00000040782, ENSMUSG00000029833, ENSMUSG00000034342	1575	165	20697	1.2742741702741702	1.0	0.9900286344369595	99.60194377751874
INTERPRO	IPR000315:Zinc finger, B-box	7	0.4224502112251056	0.4702244252618507	ENSMUSG00000090693, ENSMUSG00000018548, ENSMUSG00000005566, ENSMUSG00000033233, ENSMUSG00000067399, ENSMUSG00000079162, ENSMUSG00000029833	1575	72	20697	1.2775925925925926	1.0	0.9991710229315804	99.99832713795233
GOTERM_MF_DIRECT	GO:0061630~ubiquitin protein ligase activity	15	0.9052504526252263	0.7437046634771988	ENSMUSG00000058446, ENSMUSG00000021200, ENSMUSG00000024317, ENSMUSG00000036241, ENSMUSG00000037075, ENSMUSG00000036503, ENSMUSG00000036432, ENSMUSG00000018548, ENSMUSG00000038175, ENSMUSG00000027164, ENSMUSG00000032216, ENSMUSG00000019984, ENSMUSG00000040782, ENSMUSG00000029833, ENSMUSG00000034342	1414	199	17488	0.9322425422728922	1.0	0.9988636065922444	99.99999997502455
Annotation Cluster 39	Enrichment Score: 1.2664088718821862
Category	Term	Count	%	PValue	Genes	List Total	Pop Hits	Pop Total	Fold Enrichment	Bonferroni	Benjamini	FDR
COG_ONTOLOGY	Carbohydrate transport and metabolism	8	0.48280024140012073	0.00907376129054479	ENSMUSG00000032295, ENSMUSG00000040249, ENSMUSG00000053461, ENSMUSG00000038528, ENSMUSG00000041798, ENSMUSG00000021260, ENSMUSG00000064325, ENSMUSG00000025579	176	30	2126	3.221212121212121	0.25299672898333014	0.25299672898333014	7.590918866150043
INTERPRO	IPR012938:Glucose/Sorbosone dehydrogenase	3	0.18105009052504525	0.01646234520698853	ENSMUSG00000053461, ENSMUSG00000021260, ENSMUSG00000064325	1575	3	20697	13.140952380952381	0.9999999999999994	0.604238273512528	24.976531376730282
GOTERM_MF_DIRECT	GO:0016901~oxidoreductase activity, acting on the CH-OH group of donors, quinone or similar compound as acceptor	3	0.18105009052504525	0.018519433843163145	ENSMUSG00000053461, ENSMUSG00000021260, ENSMUSG00000064325	1414	3	17488	12.367751060820368	0.9999999999218872	0.5167770239850268	26.183592809548063
INTERPRO	IPR011041:Soluble quinoprotein glucose/sorbosone dehydrogenase	3	0.18105009052504525	0.07058003369577845	ENSMUSG00000053461, ENSMUSG00000021260, ENSMUSG00000064325	1575	6	20697	6.570476190476191	1.0	0.8426109475566169	71.8366783194889
INTERPRO	IPR018143:Folate receptor-like	3	0.18105009052504525	0.09394292580788134	ENSMUSG00000053461, ENSMUSG00000021260, ENSMUSG00000064325	1575	7	20697	5.631836734693877	1.0	0.8921526555189939	81.87516894495288
INTERPRO	IPR011042:Six-bladed beta-propeller, TolB-like	6	0.3621001810500905	0.19847980342734384	ENSMUSG00000040249, ENSMUSG00000053461, ENSMUSG00000049252, ENSMUSG00000021260, ENSMUSG00000064325, ENSMUSG00000049313	1575	41	20697	1.9230662020905922	1.0	0.9737318023294323	97.82949617680956
GOTERM_MF_DIRECT	GO:0048038~quinone binding	3	0.18105009052504525	0.3749461274365378	ENSMUSG00000053461, ENSMUSG00000021260, ENSMUSG00000064325	1414	16	17488	2.318953323903819	1.0	0.9699014024078563	99.95152151786985
Annotation Cluster 40	Enrichment Score: 1.2497171755320542
Category	Term	Count	%	PValue	Genes	List Total	Pop Hits	Pop Total	Fold Enrichment	Bonferroni	Benjamini	FDR
GOTERM_BP_DIRECT	GO:0051604~protein maturation	7	0.4224502112251056	0.002609935172358696	ENSMUSG00000025875, ENSMUSG00000021241, ENSMUSG00000002279, ENSMUSG00000037824, ENSMUSG00000031521, ENSMUSG00000001763, ENSMUSG00000049313	1428	19	18128	4.676986584107327	0.9999895338738413	0.2165018068521789	4.786634314440441
GOTERM_BP_DIRECT	GO:0090002~establishment of protein localization to plasma membrane	10	0.6035003017501509	0.0055257702025383725	ENSMUSG00000025875, ENSMUSG00000062234, ENSMUSG00000027935, ENSMUSG00000020580, ENSMUSG00000037824, ENSMUSG00000057914, ENSMUSG00000031537, ENSMUSG00000036856, ENSMUSG00000001763, ENSMUSG00000052374	1428	43	18128	2.952250667708944	0.9999999999724307	0.3472538739918989	9.877531484020007
INTERPRO	IPR000301:Tetraspanin	6	0.3621001810500905	0.05738205995185447	ENSMUSG00000025875, ENSMUSG00000030342, ENSMUSG00000027217, ENSMUSG00000037824, ENSMUSG00000030798, ENSMUSG00000001763	1575	28	20697	2.8159183673469386	1.0	0.803785129742214	64.05008619067138
PIR_SUPERFAMILY	PIRSF002419:tetraspanin	6	0.3621001810500905	0.06003648302532839	ENSMUSG00000025875, ENSMUSG00000030342, ENSMUSG00000027217, ENSMUSG00000037824, ENSMUSG00000030798, ENSMUSG00000001763	147	27	1814	2.7422524565381705	0.999660125419689	0.9815643123179252	51.326222867703265
INTERPRO	IPR018503:Tetraspanin, conserved site	5	0.30175015087507545	0.06061249501097649	ENSMUSG00000025875, ENSMUSG00000030342, ENSMUSG00000027217, ENSMUSG00000037824, ENSMUSG00000030798	1575	20	20697	3.2852380952380953	1.0	0.8056429646565043	66.12440671208218
INTERPRO	IPR008952:Tetraspanin, EC2 domain	6	0.3621001810500905	0.0735310463234659	ENSMUSG00000025875, ENSMUSG00000030342, ENSMUSG00000027217, ENSMUSG00000037824, ENSMUSG00000030798, ENSMUSG00000001763	1575	30	20697	2.628190476190476	1.0	0.8480953688014844	73.34530607077984
INTERPRO	IPR018499:Tetraspanin/Peripherin	6	0.3621001810500905	0.08243938615737012	ENSMUSG00000025875, ENSMUSG00000030342, ENSMUSG00000027217, ENSMUSG00000037824, ENSMUSG00000030798, ENSMUSG00000001763	1575	31	20697	2.543410138248848	1.0	0.8714381847026682	77.4508385456434
GOTERM_BP_DIRECT	GO:0045747~positive regulation of Notch signaling pathway	5	0.30175015087507545	0.33220007291727627	ENSMUSG00000025875, ENSMUSG00000036208, ENSMUSG00000037824, ENSMUSG00000001763, ENSMUSG00000022997	1428	37	18128	1.7154970096146567	1.0	0.997778132599923	99.94885642031296
GOTERM_BP_DIRECT	GO:0007166~cell surface receptor signaling pathway	13	0.7845503922751962	0.9327475605700809	ENSMUSG00000049791, ENSMUSG00000025875, ENSMUSG00000030342, ENSMUSG00000027217, ENSMUSG00000031486, ENSMUSG00000001761, ENSMUSG00000001763, ENSMUSG00000030406, ENSMUSG00000037824, ENSMUSG00000028599, ENSMUSG00000030798, ENSMUSG00000031980, ENSMUSG00000034342	1428	219	18128	0.753565353081872	1.0	0.9999999999433821	100.0
Annotation Cluster 41	Enrichment Score: 1.1957731528811184
Category	Term	Count	%	PValue	Genes	List Total	Pop Hits	Pop Total	Fold Enrichment	Bonferroni	Benjamini	FDR
KEGG_PATHWAY	mmu00564:Glycerophospholipid metabolism	15	0.9052504526252263	0.02161600844431931	ENSMUSG00000031985, ENSMUSG00000004815, ENSMUSG00000020910, ENSMUSG00000027357, ENSMUSG00000021608, ENSMUSG00000023452, ENSMUSG00000031545, ENSMUSG00000030275, ENSMUSG00000020828, ENSMUSG00000024052, ENSMUSG00000017715, ENSMUSG00000040479, ENSMUSG00000050627, ENSMUSG00000035596, ENSMUSG00000060002	639	94	7720	1.9278793327339925	0.9974906650205487	0.39284922545731704	25.022573104949686
GOTERM_MF_DIRECT	GO:0016780~phosphotransferase activity, for other substituted phosphate groups	4	0.24140012070006037	0.03054117944745248	ENSMUSG00000027357, ENSMUSG00000017715, ENSMUSG00000060002, ENSMUSG00000056536	1414	9	17488	5.496778249253498	1.0	0.5842403874404197	39.57356338119934
UP_KEYWORDS	Phospholipid biosynthesis	8	0.48280024140012073	0.04680020978741433	ENSMUSG00000027357, ENSMUSG00000017715, ENSMUSG00000021608, ENSMUSG00000023452, ENSMUSG00000035596, ENSMUSG00000060002, ENSMUSG00000031545, ENSMUSG00000030275	1655	46	22768	2.3925390778930775	0.9999999930800376	0.20931901131136865	48.65359303164526
UP_KEYWORDS	Phospholipid metabolism	8	0.48280024140012073	0.06238789627521079	ENSMUSG00000027357, ENSMUSG00000017715, ENSMUSG00000021608, ENSMUSG00000023452, ENSMUSG00000035596, ENSMUSG00000060002, ENSMUSG00000031545, ENSMUSG00000030275	1655	49	22768	2.246057093532277	0.9999999999892082	0.251927591784723	59.175073522562904
GOTERM_BP_DIRECT	GO:0008654~phospholipid biosynthetic process	8	0.48280024140012073	0.17990857421392775	ENSMUSG00000027357, ENSMUSG00000017715, ENSMUSG00000021608, ENSMUSG00000023452, ENSMUSG00000035596, ENSMUSG00000060002, ENSMUSG00000031545, ENSMUSG00000030275	1428	59	18128	1.7213122537150454	1.0	0.9812025541660531	97.58296651694953
UP_KEYWORDS	Lipid biosynthesis	16	0.9656004828002415	0.192885585462022	ENSMUSG00000025202, ENSMUSG00000027357, ENSMUSG00000021608, ENSMUSG00000063275, ENSMUSG00000023452, ENSMUSG00000026675, ENSMUSG00000025203, ENSMUSG00000020484, ENSMUSG00000037071, ENSMUSG00000031545, ENSMUSG00000030275, ENSMUSG00000050195, ENSMUSG00000017715, ENSMUSG00000020532, ENSMUSG00000035596, ENSMUSG00000060002	1655	161	22768	1.367165187367473	1.0	0.4682549408551683	94.92142165737398
Annotation Cluster 42	Enrichment Score: 1.194697560149948
Category	Term	Count	%	PValue	Genes	List Total	Pop Hits	Pop Total	Fold Enrichment	Bonferroni	Benjamini	FDR
INTERPRO	IPR011598:Myc-type, basic helix-loop-helix (bHLH) domain	16	0.9656004828002415	0.024182398231856653	ENSMUSG00000030543, ENSMUSG00000025128, ENSMUSG00000035158, ENSMUSG00000038193, ENSMUSG00000037235, ENSMUSG00000028717, ENSMUSG00000039830, ENSMUSG00000000282, ENSMUSG00000005718, ENSMUSG00000021379, ENSMUSG00000025025, ENSMUSG00000026735, ENSMUSG00000026077, ENSMUSG00000025930, ENSMUSG00000030256, ENSMUSG00000040289	1575	113	20697	1.8606658238516645	1.0	0.638879320796232	34.54402731844319
SMART	SM00353:HLH	16	0.9656004828002415	0.044129477680616515	ENSMUSG00000030543, ENSMUSG00000025128, ENSMUSG00000035158, ENSMUSG00000038193, ENSMUSG00000037235, ENSMUSG00000028717, ENSMUSG00000039830, ENSMUSG00000000282, ENSMUSG00000005718, ENSMUSG00000021379, ENSMUSG00000025025, ENSMUSG00000026735, ENSMUSG00000026077, ENSMUSG00000025930, ENSMUSG00000030256, ENSMUSG00000040289	888	110	10469	1.7148239148239148	0.9999999984878984	0.7189886833581167	47.286457254900625
UP_SEQ_FEATURE	domain:Helix-loop-helix motif	15	0.9052504526252263	0.054443532599016686	ENSMUSG00000030543, ENSMUSG00000025128, ENSMUSG00000035158, ENSMUSG00000038193, ENSMUSG00000037235, ENSMUSG00000028717, ENSMUSG00000039830, ENSMUSG00000000282, ENSMUSG00000021379, ENSMUSG00000025025, ENSMUSG00000026735, ENSMUSG00000026077, ENSMUSG00000025930, ENSMUSG00000030256, ENSMUSG00000040289	1437	110	18012	1.7092427405579804	1.0	0.9743622478022184	64.17177430748553
GOTERM_MF_DIRECT	GO:0046983~protein dimerization activity	23	1.388050694025347	0.05537777564062869	ENSMUSG00000030543, ENSMUSG00000027490, ENSMUSG00000025128, ENSMUSG00000028161, ENSMUSG00000035158, ENSMUSG00000038193, ENSMUSG00000032504, ENSMUSG00000037235, ENSMUSG00000028717, ENSMUSG00000039830, ENSMUSG00000052374, ENSMUSG00000000282, ENSMUSG00000021379, ENSMUSG00000025025, ENSMUSG00000009394, ENSMUSG00000022329, ENSMUSG00000026735, ENSMUSG00000026077, ENSMUSG00000021816, ENSMUSG00000025930,…	1414	190	17488	1.4971488126256234	1.0	0.7182033286111054	60.35629160112532
UP_SEQ_FEATURE	DNA-binding region:Basic motif	19	1.1466505733252867	0.07184621710058241	ENSMUSG00000030543, ENSMUSG00000040270, ENSMUSG00000025128, ENSMUSG00000020484, ENSMUSG00000035158, ENSMUSG00000038193, ENSMUSG00000055435, ENSMUSG00000037235, ENSMUSG00000028717, ENSMUSG00000039830, ENSMUSG00000000282, ENSMUSG00000025025, ENSMUSG00000026735, ENSMUSG00000026077, ENSMUSG00000025930, ENSMUSG00000051451, ENSMUSG00000030256, ENSMUSG00000028466, ENSMUSG00000040289	1437	156	18012	1.5266313366522133	1.0	0.9792418241504622	74.51376667349551
GOTERM_MF_DIRECT	GO:0070888~E-box binding	5	0.30175015087507545	0.293697853552927	ENSMUSG00000005718, ENSMUSG00000026735, ENSMUSG00000038193, ENSMUSG00000030256, ENSMUSG00000028717	1414	34	17488	1.8187869207088774	1.0	0.9452720186712714	99.64722737868121
Annotation Cluster 43	Enrichment Score: 1.1941314267005778
Category	Term	Count	%	PValue	Genes	List Total	Pop Hits	Pop Total	Fold Enrichment	Bonferroni	Benjamini	FDR
INTERPRO	IPR019826:Carboxylesterase type B, active site	7	0.4224502112251056	0.004946489531570993	ENSMUSG00000061959, ENSMUSG00000031725, ENSMUSG00000057400, ENSMUSG00000056973, ENSMUSG00000057074, ENSMUSG00000078964, ENSMUSG00000071047	1575	22	20697	4.181212121212121	0.9999730761219442	0.33283068738015453	8.226487892851065
INTERPRO	IPR019819:Carboxylesterase type B, conserved site	7	0.4224502112251056	0.014165229947825535	ENSMUSG00000061959, ENSMUSG00000031725, ENSMUSG00000057400, ENSMUSG00000056973, ENSMUSG00000057074, ENSMUSG00000078964, ENSMUSG00000071047	1575	27	20697	3.406913580246914	0.9999999999999288	0.568691543046185	21.88459490853599
INTERPRO	IPR002018:Carboxylesterase, type B	7	0.4224502112251056	0.01689692511184687	ENSMUSG00000061959, ENSMUSG00000031725, ENSMUSG00000057400, ENSMUSG00000056973, ENSMUSG00000057074, ENSMUSG00000078964, ENSMUSG00000071047	1575	28	20697	3.2852380952380953	0.9999999999999998	0.5950701064876183	25.54835277670888
UP_SEQ_FEATURE	active site:Acyl-ester intermediate	5	0.30175015087507545	0.026948984183955575	ENSMUSG00000034171, ENSMUSG00000061959, ENSMUSG00000057400, ENSMUSG00000056973, ENSMUSG00000057074	1437	15	18012	4.178148921363952	1.0	0.9315596191245735	39.40116933815315
KEGG_PATHWAY	mmu00983:Drug metabolism - other enzymes	9	0.5431502715751357	0.056082035694427324	ENSMUSG00000090165, ENSMUSG00000033427, ENSMUSG00000061959, ENSMUSG00000056426, ENSMUSG00000090175, ENSMUSG00000057400, ENSMUSG00000056973, ENSMUSG00000025588, ENSMUSG00000051147	639	51	7720	2.132007732670533	0.9999998644857667	0.6278234060718717	53.260986965704326
GOTERM_CC_DIRECT	GO:0005788~endoplasmic reticulum lumen	14	0.8449004224502112	0.06408354425027671	ENSMUSG00000018906, ENSMUSG00000061959, ENSMUSG00000022997, ENSMUSG00000044254, ENSMUSG00000074121, ENSMUSG00000037470, ENSMUSG00000030093, ENSMUSG00000057400, ENSMUSG00000056973, ENSMUSG00000057074, ENSMUSG00000020048, ENSMUSG00000036856, ENSMUSG00000032320, ENSMUSG00000026047	1552	104	19725	1.7108817406819983	1.0	0.6509242038586198	63.37970313229905
UP_SEQ_FEATURE	short sequence motif:Prevents secretion from ER	9	0.5431502715751357	0.11024866496343999	ENSMUSG00000037470, ENSMUSG00000061959, ENSMUSG00000029103, ENSMUSG00000064138, ENSMUSG00000057400, ENSMUSG00000056973, ENSMUSG00000020048, ENSMUSG00000026047, ENSMUSG00000032320	1437	61	18012	1.849344604538143	1.0	0.9938819937613982	88.25558527397213
COG_ONTOLOGY	Lipid metabolism	10	0.6035003017501509	0.29612749147105477	ENSMUSG00000022040, ENSMUSG00000061959, ENSMUSG00000017715, ENSMUSG00000031725, ENSMUSG00000020532, ENSMUSG00000057400, ENSMUSG00000056973, ENSMUSG00000057074, ENSMUSG00000078964, ENSMUSG00000071047	176	88	2126	1.3726756198347105	0.9999868232562853	0.8943275881474149	95.222806449582
UP_KEYWORDS	Serine esterase	4	0.24140012070006037	0.47235278443617806	ENSMUSG00000061959, ENSMUSG00000057400, ENSMUSG00000056973, ENSMUSG00000057074	1655	35	22768	1.5722399654725938	1.0	0.7400847390350416	99.98623994298713
GOTERM_MF_DIRECT	GO:0052689~carboxylic ester hydrolase activity	7	0.4224502112251056	0.647330532417838	ENSMUSG00000061959, ENSMUSG00000031725, ENSMUSG00000057400, ENSMUSG00000056973, ENSMUSG00000057074, ENSMUSG00000078964, ENSMUSG00000071047	1414	81	17488	1.0688179929104022	1.0	0.9962760464059432	99.99999554425261
Annotation Cluster 44	Enrichment Score: 1.180637693576807
Category	Term	Count	%	PValue	Genes	List Total	Pop Hits	Pop Total	Fold Enrichment	Bonferroni	Benjamini	FDR
KEGG_PATHWAY	mmu00564:Glycerophospholipid metabolism	15	0.9052504526252263	0.02161600844431931	ENSMUSG00000031985, ENSMUSG00000004815, ENSMUSG00000020910, ENSMUSG00000027357, ENSMUSG00000021608, ENSMUSG00000023452, ENSMUSG00000031545, ENSMUSG00000030275, ENSMUSG00000020828, ENSMUSG00000024052, ENSMUSG00000017715, ENSMUSG00000040479, ENSMUSG00000050627, ENSMUSG00000035596, ENSMUSG00000060002	639	94	7720	1.9278793327339925	0.9974906650205487	0.39284922545731704	25.022573104949686
GOTERM_BP_DIRECT	GO:0046339~diacylglycerol metabolic process	4	0.24140012070006037	0.03840129857407104	ENSMUSG00000004815, ENSMUSG00000040479, ENSMUSG00000017715, ENSMUSG00000031545	1428	10	18128	5.077871148459384	1.0	0.8022983397288526	52.04739038385846
KEGG_PATHWAY	mmu00561:Glycerolipid metabolism	7	0.4224502112251056	0.34591190356075563	ENSMUSG00000004815, ENSMUSG00000024052, ENSMUSG00000040479, ENSMUSG00000031545, ENSMUSG00000029762, ENSMUSG00000052131, ENSMUSG00000061758	639	58	7720	1.458097242458583	1.0	0.779223748914594	99.62810117113264
Annotation Cluster 45	Enrichment Score: 1.171763232140397
Category	Term	Count	%	PValue	Genes	List Total	Pop Hits	Pop Total	Fold Enrichment	Bonferroni	Benjamini	FDR
GOTERM_BP_DIRECT	GO:0008286~insulin receptor signaling pathway	14	0.8449004224502112	1.4637084673721853E-4	ENSMUSG00000001729, ENSMUSG00000031490, ENSMUSG00000026791, ENSMUSG00000038894, ENSMUSG00000046714, ENSMUSG00000038967, ENSMUSG00000038859, ENSMUSG00000020176, ENSMUSG00000026888, ENSMUSG00000040760, ENSMUSG00000038485, ENSMUSG00000024143, ENSMUSG00000051177, ENSMUSG00000058488	1428	52	18128	3.4177978883861235	0.4739306786336358	0.02877436856216209	0.27436618769096643
BIOCARTA	m_mtorPathway:mTOR Signaling Pathway	4	0.24140012070006037	0.400344995581679	ENSMUSG00000001729, ENSMUSG00000031490, ENSMUSG00000038967, ENSMUSG00000028945	123	24	1289	1.7466124661246614	1.0	0.9947095819680506	99.83968589108028
BIOCARTA	m_igf1mtorPathway:Skeletal muscle hypertrophy is regulated via AKT/mTOR pathway	3	0.18105009052504525	0.5787837073604005	ENSMUSG00000001729, ENSMUSG00000031490, ENSMUSG00000038967	123	20	1289	1.5719512195121952	1.0	0.99728281879105	99.99811836310161
BIOCARTA	m_eif4Pathway:Regulation of eIF4e and p70 S6 Kinase	3	0.18105009052504525	0.6060965122006201	ENSMUSG00000001729, ENSMUSG00000031490, ENSMUSG00000038967	123	21	1289	1.497096399535424	1.0	0.9978896617194082	99.99919066176565
Annotation Cluster 46	Enrichment Score: 1.1573913209300148
Category	Term	Count	%	PValue	Genes	List Total	Pop Hits	Pop Total	Fold Enrichment	Bonferroni	Benjamini	FDR
GOTERM_MF_DIRECT	GO:0008509~anion transmembrane transporter activity	7	0.4224502112251056	0.0029787635929086316	ENSMUSG00000021733, ENSMUSG00000006574, ENSMUSG00000015243, ENSMUSG00000005357, ENSMUSG00000028962, ENSMUSG00000023259, ENSMUSG00000006576	1414	19	17488	4.556539864512767	0.975622510383932	0.248511689893947	4.729456109386209
INTERPRO	IPR001717:Anion exchange protein	3	0.18105009052504525	0.01646234520698853	ENSMUSG00000006574, ENSMUSG00000028962, ENSMUSG00000006576	1575	3	20697	13.140952380952381	0.9999999999999994	0.604238273512528	24.976531376730282
INTERPRO	IPR018241:Anion exchange, conserved site	3	0.18105009052504525	0.01646234520698853	ENSMUSG00000006574, ENSMUSG00000028962, ENSMUSG00000006576	1575	3	20697	13.140952380952381	0.9999999999999994	0.604238273512528	24.976531376730282
UP_SEQ_FEATURE	region of interest:Membrane (anion exchange)	3	0.18105009052504525	0.01804431404574508	ENSMUSG00000006574, ENSMUSG00000028962, ENSMUSG00000006576	1437	3	18012	12.534446764091857	1.0	0.8745486403510775	28.385108009347093
GOTERM_MF_DIRECT	GO:0015108~chloride transmembrane transporter activity	4	0.24140012070006037	0.02164106978610947	ENSMUSG00000017740, ENSMUSG00000006574, ENSMUSG00000028962, ENSMUSG00000023259	1414	8	17488	6.183875530410184	0.99999999999852	0.5210637336011066	29.905492967964197
INTERPRO	IPR013769:Band 3 cytoplasmic domain	4	0.24140012070006037	0.026040297615805917	ENSMUSG00000021733, ENSMUSG00000006574, ENSMUSG00000028962, ENSMUSG00000006576	1575	9	20697	5.8404232804232805	1.0	0.6592905523375144	36.66835272296364
UP_KEYWORDS	Anion exchange	4	0.24140012070006037	0.031195541981738698	ENSMUSG00000006574, ENSMUSG00000028962, ENSMUSG00000023259, ENSMUSG00000006576	1655	10	22768	5.502839879154079	0.9999959768854237	0.16924860233027017	35.64456950574171
INTERPRO	IPR003020:Bicarbonate transporter, eukaryotic	4	0.24140012070006037	0.03513469852168877	ENSMUSG00000021733, ENSMUSG00000006574, ENSMUSG00000028962, ENSMUSG00000006576	1575	10	20697	5.256380952380953	1.0	0.711832845728896	46.162334344754186
INTERPRO	IPR011531:Bicarbonate transporter, C-terminal	4	0.24140012070006037	0.03513469852168877	ENSMUSG00000021733, ENSMUSG00000006574, ENSMUSG00000028962, ENSMUSG00000006576	1575	10	20697	5.256380952380953	1.0	0.711832845728896	46.162334344754186
INTERPRO	IPR016152:Phosphotransferase/anion transporter	4	0.24140012070006037	0.03513469852168877	ENSMUSG00000021733, ENSMUSG00000006574, ENSMUSG00000028962, ENSMUSG00000006576	1575	10	20697	5.256380952380953	1.0	0.711832845728896	46.162334344754186
GOTERM_BP_DIRECT	GO:0051453~regulation of intracellular pH	7	0.4224502112251056	0.053362700483312604	ENSMUSG00000029015, ENSMUSG00000021733, ENSMUSG00000006574, ENSMUSG00000028962, ENSMUSG00000023259, ENSMUSG00000006576, ENSMUSG00000026062	1428	35	18128	2.5389355742296917	1.0	0.8698772231935348	64.27348174130447
GOTERM_BP_DIRECT	GO:0006820~anion transport	6	0.3621001810500905	0.056697111726814686	ENSMUSG00000032122, ENSMUSG00000021733, ENSMUSG00000006574, ENSMUSG00000028962, ENSMUSG00000023259, ENSMUSG00000006576	1428	27	18128	2.8210395269218798	1.0	0.8795690570850425	66.56293109581873
GOTERM_MF_DIRECT	GO:0015301~anion:anion antiporter activity	5	0.30175015087507545	0.061888334317685235	ENSMUSG00000029015, ENSMUSG00000006574, ENSMUSG00000028962, ENSMUSG00000023259, ENSMUSG00000006576	1414	19	17488	3.2546713317948335	1.0	0.734367240555573	64.56819887159945
UP_KEYWORDS	Antiport	6	0.3621001810500905	0.1169711137953237	ENSMUSG00000032122, ENSMUSG00000028962, ENSMUSG00000023259, ENSMUSG00000006576, ENSMUSG00000026062, ENSMUSG00000004317	1655	36	22768	2.2928499496475325	1.0	0.3580898729973091	82.27155802578862
GOTERM_MF_DIRECT	GO:0005452~inorganic anion exchanger activity	4	0.24140012070006037	0.2382322796046659	ENSMUSG00000021733, ENSMUSG00000006574, ENSMUSG00000028962, ENSMUSG00000006576	1414	21	17488	2.3557621068229273	1.0	0.9320335793945804	98.79576460649828
GOTERM_BP_DIRECT	GO:0015701~bicarbonate transport	4	0.24140012070006037	0.24798349930174238	ENSMUSG00000029015, ENSMUSG00000021733, ENSMUSG00000006574, ENSMUSG00000023259	1428	22	18128	2.30812324929972	1.0	0.9930050515005096	99.52475895183224
GOTERM_MF_DIRECT	GO:0015106~bicarbonate transmembrane transporter activity	3	0.18105009052504525	0.31424368824733634	ENSMUSG00000029015, ENSMUSG00000006574, ENSMUSG00000023259	1414	14	17488	2.650232370175793	1.0	0.9488247931258267	99.78158771908213
GOTERM_BP_DIRECT	GO:0006821~chloride transport	8	0.48280024140012073	0.4302116462764636	ENSMUSG00000017740, ENSMUSG00000027202, ENSMUSG00000006574, ENSMUSG00000036565, ENSMUSG00000028962, ENSMUSG00000023259, ENSMUSG00000022843, ENSMUSG00000004317	1428	79	18128	1.2855369996099706	1.0	0.9995198965908857	99.99739988370308
GOTERM_MF_DIRECT	GO:0015297~antiporter activity	5	0.30175015087507545	0.5830687936714567	ENSMUSG00000032122, ENSMUSG00000028962, ENSMUSG00000023259, ENSMUSG00000006576, ENSMUSG00000004317	1414	50	17488	1.2367751060820367	1.0	0.9932363003230706	99.99993245924087
GOTERM_CC_DIRECT	GO:0016323~basolateral plasma membrane	16	0.9656004828002415	0.6450318802756543	ENSMUSG00000021733, ENSMUSG00000019795, ENSMUSG00000021709, ENSMUSG00000028962, ENSMUSG00000022229, ENSMUSG00000027030, ENSMUSG00000028217, ENSMUSG00000032338, ENSMUSG00000029015, ENSMUSG00000006574, ENSMUSG00000040966, ENSMUSG00000023259, ENSMUSG00000006269, ENSMUSG00000005087, ENSMUSG00000064105, ENSMUSG00000021730	1552	204	19725	0.9968162522741055	1.0	0.9880566754663852	99.99998496036291
UP_SEQ_FEATURE	lipid moiety-binding region:S-palmitoyl cysteine	14	0.8449004224502112	0.6776996941926086	ENSMUSG00000020841, ENSMUSG00000039358, ENSMUSG00000030342, ENSMUSG00000039960, ENSMUSG00000028962, ENSMUSG00000025730, ENSMUSG00000025892, ENSMUSG00000018500, ENSMUSG00000026602, ENSMUSG00000037014, ENSMUSG00000006574, ENSMUSG00000025170, ENSMUSG00000006576, ENSMUSG00000047959	1437	179	18012	0.9803477916049499	1.0	0.9999999700064687	99.9999999036459
Annotation Cluster 47	Enrichment Score: 1.1440402709275288
Category	Term	Count	%	PValue	Genes	List Total	Pop Hits	Pop Total	Fold Enrichment	Bonferroni	Benjamini	FDR
INTERPRO	IPR011704:ATPase, dynein-related, AAA domain	7	0.4224502112251056	3.3743229749083994E-4	ENSMUSG00000033987, ENSMUSG00000058997, ENSMUSG00000058006, ENSMUSG00000022262, ENSMUSG00000056752, ENSMUSG00000005237, ENSMUSG00000019027	1575	14	20697	6.570476190476191	0.5113711953743453	0.05793343872612511	0.5825602432707577
UP_SEQ_FEATURE	region of interest:Stem	4	0.24140012070006037	0.020877654826307376	ENSMUSG00000033987, ENSMUSG00000022262, ENSMUSG00000005087, ENSMUSG00000005237	1437	8	18012	6.2672233820459295	1.0	0.9027125119984567	32.08057187703427
INTERPRO	IPR013594:Dynein heavy chain, domain-1	4	0.24140012070006037	0.026040297615805917	ENSMUSG00000033987, ENSMUSG00000022262, ENSMUSG00000056752, ENSMUSG00000005237	1575	9	20697	5.8404232804232805	1.0	0.6592905523375144	36.66835272296364
INTERPRO	IPR024317:Dynein heavy chain, P-loop containing D4 domain	5	0.30175015087507545	0.03564628694394237	ENSMUSG00000033987, ENSMUSG00000022262, ENSMUSG00000056752, ENSMUSG00000005237, ENSMUSG00000019027	1575	17	20697	3.864985994397759	1.0	0.7112801753735465	46.6543876732325
GOTERM_MF_DIRECT	GO:0003777~microtubule motor activity	12	0.724200362100181	0.04115630566714079	ENSMUSG00000024795, ENSMUSG00000003546, ENSMUSG00000036768, ENSMUSG00000033987, ENSMUSG00000014602, ENSMUSG00000035770, ENSMUSG00000021294, ENSMUSG00000022262, ENSMUSG00000056752, ENSMUSG00000005237, ENSMUSG00000019027, ENSMUSG00000021375	1414	76	17488	1.9528027990769001	1.0	0.6415471878855201	49.467464311246076
INTERPRO	IPR004273:Dynein heavy chain domain	5	0.30175015087507545	0.04315328788328711	ENSMUSG00000033987, ENSMUSG00000022262, ENSMUSG00000056752, ENSMUSG00000005237, ENSMUSG00000019027	1575	18	20697	3.6502645502645503	1.0	0.7526873276463641	53.404739474377536
INTERPRO	IPR013602:Dynein heavy chain, domain-2	5	0.30175015087507545	0.04315328788328711	ENSMUSG00000033987, ENSMUSG00000022262, ENSMUSG00000056752, ENSMUSG00000005237, ENSMUSG00000019027	1575	18	20697	3.6502645502645503	1.0	0.7526873276463641	53.404739474377536
INTERPRO	IPR026983:Dynein heavy chain	5	0.30175015087507545	0.05147774927669449	ENSMUSG00000033987, ENSMUSG00000022262, ENSMUSG00000056752, ENSMUSG00000005237, ENSMUSG00000019027	1575	19	20697	3.4581453634085215	1.0	0.7848179284806209	59.94607242988819
INTERPRO	IPR024743:Dynein heavy chain, coiled coil stalk	5	0.30175015087507545	0.05147774927669449	ENSMUSG00000033987, ENSMUSG00000022262, ENSMUSG00000056752, ENSMUSG00000005237, ENSMUSG00000019027	1575	19	20697	3.4581453634085215	1.0	0.7848179284806209	59.94607242988819
COG_ONTOLOGY	Cytoskeleton	7	0.4224502112251056	0.07800320667154018	ENSMUSG00000028068, ENSMUSG00000036768, ENSMUSG00000033987, ENSMUSG00000022262, ENSMUSG00000056752, ENSMUSG00000005237, ENSMUSG00000019027	176	37	2126	2.2853194103194103	0.9256396990004434	0.5794860769528931	50.508828565172735
GOTERM_CC_DIRECT	GO:0030286~dynein complex	6	0.3621001810500905	0.09210685469783769	ENSMUSG00000043051, ENSMUSG00000033987, ENSMUSG00000035770, ENSMUSG00000022262, ENSMUSG00000056752, ENSMUSG00000005237	1552	31	19725	2.45988526770868	1.0	0.6858733370023538	76.90767532299618
UP_SEQ_FEATURE	region of interest:AAA 6	3	0.18105009052504525	0.10195335802681812	ENSMUSG00000033987, ENSMUSG00000022262, ENSMUSG00000005237	1437	7	18012	5.371905756039367	1.0	0.9918555002330234	86.0771976492409
UP_SEQ_FEATURE	region of interest:Stalk	3	0.18105009052504525	0.12897859242853943	ENSMUSG00000033987, ENSMUSG00000022262, ENSMUSG00000005237	1437	8	18012	4.700417536534446	1.0	0.99584402593003	92.04907602808439
UP_SEQ_FEATURE	region of interest:AAA 1	3	0.18105009052504525	0.12897859242853943	ENSMUSG00000033987, ENSMUSG00000022262, ENSMUSG00000005237	1437	8	18012	4.700417536534446	1.0	0.99584402593003	92.04907602808439
UP_SEQ_FEATURE	region of interest:AAA 3	3	0.18105009052504525	0.12897859242853943	ENSMUSG00000033987, ENSMUSG00000022262, ENSMUSG00000005237	1437	8	18012	4.700417536534446	1.0	0.99584402593003	92.04907602808439
UP_SEQ_FEATURE	region of interest:AAA 2	3	0.18105009052504525	0.12897859242853943	ENSMUSG00000033987, ENSMUSG00000022262, ENSMUSG00000005237	1437	8	18012	4.700417536534446	1.0	0.99584402593003	92.04907602808439
UP_SEQ_FEATURE	region of interest:AAA 5	3	0.18105009052504525	0.12897859242853943	ENSMUSG00000033987, ENSMUSG00000022262, ENSMUSG00000005237	1437	8	18012	4.700417536534446	1.0	0.99584402593003	92.04907602808439
UP_SEQ_FEATURE	region of interest:AAA 4	3	0.18105009052504525	0.12897859242853943	ENSMUSG00000033987, ENSMUSG00000022262, ENSMUSG00000005237	1437	8	18012	4.700417536534446	1.0	0.99584402593003	92.04907602808439
KEGG_PATHWAY	mmu05016:Huntington's disease	22	1.327700663850332	0.1404660351716872	ENSMUSG00000024099, ENSMUSG00000071359, ENSMUSG00000009863, ENSMUSG00000003873, ENSMUSG00000024603, ENSMUSG00000039959, ENSMUSG00000021606, ENSMUSG00000056752, ENSMUSG00000002416, ENSMUSG00000028800, ENSMUSG00000037152, ENSMUSG00000033987, ENSMUSG00000022521, ENSMUSG00000022982, ENSMUSG00000029104, ENSMUSG00000022262, ENSMUSG00000069041, ENSMUSG00000049583, ENSMUSG00000028466, ENSMUSG00000005237,…	639	198	7720	1.342375239088854	1.0	0.7726385042619142	86.39470978415137
GOTERM_BP_DIRECT	GO:0007018~microtubule-based movement	10	0.6035003017501509	0.15869869181593282	ENSMUSG00000024795, ENSMUSG00000036768, ENSMUSG00000033987, ENSMUSG00000014602, ENSMUSG00000035770, ENSMUSG00000021294, ENSMUSG00000022262, ENSMUSG00000056752, ENSMUSG00000005237, ENSMUSG00000021375	1428	78	18128	1.6275228039933922	1.0	0.9752487358844968	96.09683071658777
GOTERM_MF_DIRECT	GO:0016887~ATPase activity	20	1.2070006035003018	0.27046436316141087	ENSMUSG00000036768, ENSMUSG00000058997, ENSMUSG00000024254, ENSMUSG00000005481, ENSMUSG00000040136, ENSMUSG00000022822, ENSMUSG00000056752, ENSMUSG00000021375, ENSMUSG00000003868, ENSMUSG00000024795, ENSMUSG00000033987, ENSMUSG00000032131, ENSMUSG00000015243, ENSMUSG00000014602, ENSMUSG00000058006, ENSMUSG00000022262, ENSMUSG00000021294, ENSMUSG00000032498, ENSMUSG00000005237, ENSMUSG00000019027	1414	201	17488	1.230621996101529	1.0	0.9394530611116548	99.4032747269124
UP_KEYWORDS	Dynein	4	0.24140012070006037	0.39370194365773475	ENSMUSG00000033987, ENSMUSG00000035770, ENSMUSG00000022262, ENSMUSG00000005237	1655	31	22768	1.7751096384367997	1.0	0.6760936732962282	99.90498185667377
GOTERM_MF_DIRECT	GO:0003774~motor activity	8	0.48280024140012073	0.45762303510854513	ENSMUSG00000032171, ENSMUSG00000072720, ENSMUSG00000059741, ENSMUSG00000033987, ENSMUSG00000035770, ENSMUSG00000022262, ENSMUSG00000005237, ENSMUSG00000020900	1414	79	17488	1.252430487171683	1.0	0.9822269438355815	99.99515987809083
Annotation Cluster 48	Enrichment Score: 1.1386984238790951
Category	Term	Count	%	PValue	Genes	List Total	Pop Hits	Pop Total	Fold Enrichment	Bonferroni	Benjamini	FDR
UP_KEYWORDS	Exocytosis	10	0.6035003017501509	0.04841211491755539	ENSMUSG00000053841, ENSMUSG00000054423, ENSMUSG00000057948, ENSMUSG00000038453, ENSMUSG00000028860, ENSMUSG00000024519, ENSMUSG00000073733, ENSMUSG00000022829, ENSMUSG00000019790, ENSMUSG00000031840	1655	66	22768	2.0844090451341204	0.999999996435731	0.21118483790759268	49.84804013320121
GOTERM_BP_DIRECT	GO:0045921~positive regulation of exocytosis	6	0.3621001810500905	0.06473438449049071	ENSMUSG00000054423, ENSMUSG00000057948, ENSMUSG00000062661, ENSMUSG00000064302, ENSMUSG00000019790, ENSMUSG00000026797	1428	28	18128	2.720288115246098	1.0	0.8919044345796973	71.52399975145778
GOTERM_BP_DIRECT	GO:0006887~exocytosis	13	0.7845503922751962	0.12240964821870651	ENSMUSG00000057948, ENSMUSG00000054423, ENSMUSG00000053841, ENSMUSG00000028860, ENSMUSG00000022829, ENSMUSG00000019790, ENSMUSG00000026797, ENSMUSG00000031840, ENSMUSG00000020900, ENSMUSG00000038453, ENSMUSG00000021280, ENSMUSG00000024519, ENSMUSG00000073733	1428	105	18128	1.5717220221421904	1.0	0.9570688528581965	91.37725264688463
Annotation Cluster 49	Enrichment Score: 1.125010808518634
Category	Term	Count	%	PValue	Genes	List Total	Pop Hits	Pop Total	Fold Enrichment	Bonferroni	Benjamini	FDR
INTERPRO	IPR001496:SOCS protein, C-terminal	7	0.4224502112251056	0.05852875728714018	ENSMUSG00000034377, ENSMUSG00000038037, ENSMUSG00000021200, ENSMUSG00000033781, ENSMUSG00000025170, ENSMUSG00000025730, ENSMUSG00000038485	1575	37	20697	2.486126126126126	1.0	0.7980554020608894	64.79973239702352
UP_SEQ_FEATURE	domain:SOCS box	7	0.4224502112251056	0.07039057747514896	ENSMUSG00000034377, ENSMUSG00000038037, ENSMUSG00000021200, ENSMUSG00000033781, ENSMUSG00000025170, ENSMUSG00000025730, ENSMUSG00000038485	1437	37	18012	2.3713818202335952	1.0	0.978720052235009	73.77085239922856
SMART	SM00969:SM00969	7	0.4224502112251056	0.07962304949367932	ENSMUSG00000034377, ENSMUSG00000038037, ENSMUSG00000021200, ENSMUSG00000033781, ENSMUSG00000025170, ENSMUSG00000025730, ENSMUSG00000038485	888	36	10469	2.292386136136136	0.9999999999999999	0.8453930502886888	69.18352221272266
SMART	SM00253:SOCS	5	0.30175015087507545	0.09639047670289287	ENSMUSG00000038037, ENSMUSG00000021200, ENSMUSG00000025170, ENSMUSG00000025730, ENSMUSG00000038485	888	21	10469	2.807003432003432	1.0	0.8269668874612931	76.25889196265919
Annotation Cluster 50	Enrichment Score: 1.1247052962323616
Category	Term	Count	%	PValue	Genes	List Total	Pop Hits	Pop Total	Fold Enrichment	Bonferroni	Benjamini	FDR
INTERPRO	IPR001447:Arylamine N-acetyltransferase	3	0.18105009052504525	0.01646234520698853	ENSMUSG00000056426, ENSMUSG00000025588, ENSMUSG00000051147	1575	3	20697	13.140952380952381	0.9999999999999994	0.604238273512528	24.976531376730282
GOTERM_MF_DIRECT	GO:0016407~acetyltransferase activity	5	0.30175015087507545	0.022022936343137373	ENSMUSG00000056426, ENSMUSG00000022521, ENSMUSG00000021767, ENSMUSG00000025588, ENSMUSG00000051147	1414	14	17488	4.417053950292988	0.9999999999990897	0.5179005115287109	30.34850126893098
UP_SEQ_FEATURE	binding site:Coenzyme A	5	0.30175015087507545	0.026948984183955575	ENSMUSG00000056426, ENSMUSG00000020532, ENSMUSG00000025588, ENSMUSG00000051147, ENSMUSG00000032047	1437	15	18012	4.178148921363952	1.0	0.9315596191245735	39.40116933815315
GOTERM_MF_DIRECT	GO:0004060~arylamine N-acetyltransferase activity	3	0.18105009052504525	0.03506042363085168	ENSMUSG00000056426, ENSMUSG00000025588, ENSMUSG00000051147	1414	4	17488	9.275813295615276	1.0	0.6114758242261968	43.98936289475951
KEGG_PATHWAY	mmu00983:Drug metabolism - other enzymes	9	0.5431502715751357	0.056082035694427324	ENSMUSG00000090165, ENSMUSG00000033427, ENSMUSG00000061959, ENSMUSG00000056426, ENSMUSG00000090175, ENSMUSG00000057400, ENSMUSG00000056973, ENSMUSG00000025588, ENSMUSG00000051147	639	51	7720	2.132007732670533	0.9999998644857667	0.6278234060718717	53.260986965704326
UP_SEQ_FEATURE	active site:Acyl-thioester intermediate	4	0.24140012070006037	0.06458605019778313	ENSMUSG00000056426, ENSMUSG00000025588, ENSMUSG00000051147, ENSMUSG00000032047	1437	12	18012	4.178148921363952	1.0	0.979101061043562	70.59980987999732
KEGG_PATHWAY	mmu00232:Caffeine metabolism	3	0.18105009052504525	0.08181086394222012	ENSMUSG00000056426, ENSMUSG00000025588, ENSMUSG00000051147	639	6	7720	6.040688575899844	0.9999999999302717	0.6716380596941058	67.52763547863607
UP_SEQ_FEATURE	region of interest:Substrate binding	10	0.6035003017501509	0.7802546002510715	ENSMUSG00000026526, ENSMUSG00000034171, ENSMUSG00000041798, ENSMUSG00000056426, ENSMUSG00000050627, ENSMUSG00000018659, ENSMUSG00000025588, ENSMUSG00000004267, ENSMUSG00000051147, ENSMUSG00000001773	1437	138	18012	0.9082932437747724	1.0	0.9999999997312172	99.9999999999141
KEGG_PATHWAY	mmu05204:Chemical carcinogenesis	5	0.30175015087507545	0.9526119717777951	ENSMUSG00000090165, ENSMUSG00000056426, ENSMUSG00000090175, ENSMUSG00000025588, ENSMUSG00000051147	639	92	7720	0.6565965843369396	1.0	0.9885307276422591	100.0
Annotation Cluster 51	Enrichment Score: 1.1139954659170876
Category	Term	Count	%	PValue	Genes	List Total	Pop Hits	Pop Total	Fold Enrichment	Bonferroni	Benjamini	FDR
UP_SEQ_FEATURE	domain:VWFA	10	0.6035003017501509	0.025849248927998465	ENSMUSG00000020758, ENSMUSG00000058997, ENSMUSG00000028532, ENSMUSG00000028228, ENSMUSG00000028369, ENSMUSG00000052560, ENSMUSG00000006522, ENSMUSG00000010066, ENSMUSG00000035161, ENSMUSG00000034361	1437	54	18012	2.3211938452021963	1.0	0.9342659034848043	38.13304528781253
INTERPRO	IPR002035:von Willebrand factor, type A	14	0.8449004224502112	0.036953492004932045	ENSMUSG00000002968, ENSMUSG00000058997, ENSMUSG00000020758, ENSMUSG00000028532, ENSMUSG00000028228, ENSMUSG00000028369, ENSMUSG00000052560, ENSMUSG00000010066, ENSMUSG00000006522, ENSMUSG00000035161, ENSMUSG00000058006, ENSMUSG00000055632, ENSMUSG00000040533, ENSMUSG00000034361	1575	99	20697	1.8583164983164981	1.0	0.7130511478150021	47.892500807302
INTERPRO	IPR010734:Copine	3	0.18105009052504525	0.14572539045704835	ENSMUSG00000028228, ENSMUSG00000052560, ENSMUSG00000034361	1575	9	20697	4.38031746031746	1.0	0.9507573553080303	93.45648519169643
SMART	SM00327:VWA	9	0.5431502715751357	0.25140823293812486	ENSMUSG00000058997, ENSMUSG00000058006, ENSMUSG00000028228, ENSMUSG00000028369, ENSMUSG00000052560, ENSMUSG00000006522, ENSMUSG00000010066, ENSMUSG00000040533, ENSMUSG00000034361	888	71	10469	1.494432813094785	1.0	0.9374880263309471	98.35593710807025
Annotation Cluster 52	Enrichment Score: 1.1113317160027723
Category	Term	Count	%	PValue	Genes	List Total	Pop Hits	Pop Total	Fold Enrichment	Bonferroni	Benjamini	FDR
INTERPRO	IPR004177:DDHD	3	0.18105009052504525	0.07058003369577845	ENSMUSG00000037697, ENSMUSG00000061313, ENSMUSG00000040543	1575	6	20697	6.570476190476191	1.0	0.8426109475566169	71.8366783194889
UP_SEQ_FEATURE	domain:DDHD	3	0.18105009052504525	0.07678429268428934	ENSMUSG00000037697, ENSMUSG00000061313, ENSMUSG00000040543	1437	6	18012	6.267223382045929	1.0	0.9832921856677452	76.88853149266292
SMART	SM01127:SM01127	3	0.18105009052504525	0.08551663483330307	ENSMUSG00000037697, ENSMUSG00000061313, ENSMUSG00000040543	888	6	10469	5.894707207207207	1.0	0.8393543986520182	71.8678816911923
Annotation Cluster 53	Enrichment Score: 1.106842103699879
Category	Term	Count	%	PValue	Genes	List Total	Pop Hits	Pop Total	Fold Enrichment	Bonferroni	Benjamini	FDR
INTERPRO	IPR001478:PDZ domain	19	1.1466505733252867	0.04267241285177704	ENSMUSG00000021782, ENSMUSG00000055044, ENSMUSG00000021709, ENSMUSG00000074818, ENSMUSG00000026384, ENSMUSG00000049807, ENSMUSG00000038738, ENSMUSG00000002489, ENSMUSG00000036526, ENSMUSG00000003810, ENSMUSG00000014959, ENSMUSG00000045180, ENSMUSG00000029096, ENSMUSG00000053693, ENSMUSG00000074746, ENSMUSG00000013483, ENSMUSG00000041977, ENSMUSG00000021798, ENSMUSG00000061601	1575	153	20697	1.6318829754123874	1.0	0.7539242821383545	52.997676442525076
UP_SEQ_FEATURE	domain:PDZ	14	0.8449004224502112	0.0578179608237457	ENSMUSG00000055044, ENSMUSG00000021709, ENSMUSG00000049807, ENSMUSG00000026384, ENSMUSG00000002489, ENSMUSG00000003810, ENSMUSG00000036526, ENSMUSG00000014959, ENSMUSG00000045180, ENSMUSG00000029096, ENSMUSG00000053693, ENSMUSG00000013483, ENSMUSG00000021798, ENSMUSG00000061601	1437	101	18012	1.7374480663097627	1.0	0.9766803270553699	66.44500271667961
SMART	SM00228:PDZ	17	1.0259505129752564	0.19375981817733942	ENSMUSG00000021782, ENSMUSG00000055044, ENSMUSG00000021709, ENSMUSG00000074818, ENSMUSG00000026384, ENSMUSG00000049807, ENSMUSG00000038738, ENSMUSG00000002489, ENSMUSG00000003810, ENSMUSG00000045180, ENSMUSG00000029096, ENSMUSG00000053693, ENSMUSG00000074746, ENSMUSG00000013483, ENSMUSG00000041977, ENSMUSG00000021798, ENSMUSG00000061601	888	149	10469	1.3451009734566781	1.0	0.9004976645096114	95.29007560927742
Annotation Cluster 54	Enrichment Score: 1.1019639539592219
Category	Term	Count	%	PValue	Genes	List Total	Pop Hits	Pop Total	Fold Enrichment	Bonferroni	Benjamini	FDR
GOTERM_MF_DIRECT	GO:0070491~repressing transcription factor binding	10	0.6035003017501509	7.272441791235463E-4	ENSMUSG00000028800, ENSMUSG00000026313, ENSMUSG00000022245, ENSMUSG00000027905, ENSMUSG00000022952, ENSMUSG00000029913, ENSMUSG00000037373, ENSMUSG00000085795, ENSMUSG00000008855, ENSMUSG00000091519	1414	32	17488	3.8649222065063644	0.5957607579766855	0.12137107613530473	1.1745751850017694
GOTERM_CC_DIRECT	GO:0000118~histone deacetylase complex	9	0.5431502715751357	0.00594080136507292	ENSMUSG00000028800, ENSMUSG00000017299, ENSMUSG00000078796, ENSMUSG00000026313, ENSMUSG00000020267, ENSMUSG00000020519, ENSMUSG00000028717, ENSMUSG00000008855, ENSMUSG00000024513	1552	36	19725	3.1773518041237114	0.9871662486185946	0.23832079060616806	8.641536901930923
GOTERM_MF_DIRECT	GO:0001047~core promoter binding	14	0.8449004224502112	0.007480630599934881	ENSMUSG00000027490, ENSMUSG00000020484, ENSMUSG00000037025, ENSMUSG00000028890, ENSMUSG00000036390, ENSMUSG00000027770, ENSMUSG00000056758, ENSMUSG00000028800, ENSMUSG00000022105, ENSMUSG00000026313, ENSMUSG00000068154, ENSMUSG00000022952, ENSMUSG00000026077, ENSMUSG00000008855	1414	76	17488	2.2782699322563835	0.9999128948718624	0.42299570938980013	11.480528967449022
GOTERM_MF_DIRECT	GO:0004407~histone deacetylase activity	5	0.30175015087507545	0.13856512122797	ENSMUSG00000028800, ENSMUSG00000026313, ENSMUSG00000031622, ENSMUSG00000020519, ENSMUSG00000008855	1414	25	17488	2.4735502121640733	1.0	0.8438580756733121	91.12915707741087
GOTERM_BP_DIRECT	GO:0016575~histone deacetylation	5	0.30175015087507545	0.19083504413416089	ENSMUSG00000028800, ENSMUSG00000026313, ENSMUSG00000029913, ENSMUSG00000031622, ENSMUSG00000008855	1428	29	18128	2.1887375639911135	1.0	0.9839113939362043	98.1209017127703
UP_SEQ_FEATURE	region of interest:Histone deacetylase	3	0.18105009052504525	0.21693364718866512	ENSMUSG00000028800, ENSMUSG00000026313, ENSMUSG00000008855	1437	11	18012	3.418485481115961	1.0	0.9991612348985096	98.8707834981579
GOTERM_MF_DIRECT	GO:0033558~protein deacetylase activity	3	0.18105009052504525	0.22139823553607416	ENSMUSG00000028800, ENSMUSG00000026313, ENSMUSG00000008855	1414	11	17488	3.3730230165873727	1.0	0.9205855350376742	98.28255932160826
INTERPRO	IPR023801:Histone deacetylase domain	3	0.18105009052504525	0.2306093051253343	ENSMUSG00000028800, ENSMUSG00000026313, ENSMUSG00000008855	1575	12	20697	3.2852380952380953	1.0	0.981723302210154	98.93102476225025
GOTERM_MF_DIRECT	GO:0032041~NAD-dependent histone deacetylase activity (H3-K14 specific)	3	0.18105009052504525	0.2833516263447965	ENSMUSG00000028800, ENSMUSG00000026313, ENSMUSG00000008855	1414	13	17488	2.8540963986508543	1.0	0.9404980194905178	99.55324979010493
INTERPRO	IPR000286:Histone deacetylase superfamily	3	0.18105009052504525	0.28880212615460876	ENSMUSG00000028800, ENSMUSG00000026313, ENSMUSG00000008855	1575	14	20697	2.8159183673469386	1.0	0.9916818886612392	99.72606453349465
KEGG_PATHWAY	mmu05034:Alcoholism	11	0.663850331925166	0.9757014703889746	ENSMUSG00000021609, ENSMUSG00000028800, ENSMUSG00000002771, ENSMUSG00000026313, ENSMUSG00000014956, ENSMUSG00000038607, ENSMUSG00000018500, ENSMUSG00000040147, ENSMUSG00000028466, ENSMUSG00000008855, ENSMUSG00000035109	639	202	7720	0.6578967755930523	1.0	0.9946106931177364	100.0
Annotation Cluster 55	Enrichment Score: 1.0935785988019797
Category	Term	Count	%	PValue	Genes	List Total	Pop Hits	Pop Total	Fold Enrichment	Bonferroni	Benjamini	FDR
INTERPRO	IPR017849:Alkaline phosphatase-like, alpha/beta/alpha	7	0.4224502112251056	0.014165229947825535	ENSMUSG00000026246, ENSMUSG00000046561, ENSMUSG00000005043, ENSMUSG00000079440, ENSMUSG00000015027, ENSMUSG00000036500, ENSMUSG00000056536	1575	27	20697	3.406913580246914	0.9999999999999288	0.568691543046185	21.88459490853599
INTERPRO	IPR017850:Alkaline-phosphatase-like, core domain	7	0.4224502112251056	0.014165229947825535	ENSMUSG00000026246, ENSMUSG00000046561, ENSMUSG00000005043, ENSMUSG00000079440, ENSMUSG00000015027, ENSMUSG00000036500, ENSMUSG00000056536	1575	27	20697	3.406913580246914	0.9999999999999288	0.568691543046185	21.88459490853599
INTERPRO	IPR024607:Sulfatase, conserved site	3	0.18105009052504525	0.2306093051253343	ENSMUSG00000046561, ENSMUSG00000005043, ENSMUSG00000015027	1575	12	20697	3.2852380952380953	1.0	0.981723302210154	98.93102476225025
INTERPRO	IPR000917:Sulfatase	3	0.18105009052504525	0.2596911868874364	ENSMUSG00000046561, ENSMUSG00000005043, ENSMUSG00000015027	1575	13	20697	3.0325274725274722	1.0	0.9877277096294795	99.45138549307973
GOTERM_MF_DIRECT	GO:0008484~sulfuric ester hydrolase activity	3	0.18105009052504525	0.2833516263447965	ENSMUSG00000046561, ENSMUSG00000005043, ENSMUSG00000015027	1414	13	17488	2.8540963986508543	1.0	0.9404980194905178	99.55324979010493
Annotation Cluster 56	Enrichment Score: 1.085530380666501
Category	Term	Count	%	PValue	Genes	List Total	Pop Hits	Pop Total	Fold Enrichment	Bonferroni	Benjamini	FDR
UP_SEQ_FEATURE	domain:PLD phosphodiesterase 2	3	0.18105009052504525	0.07678429268428934	ENSMUSG00000020828, ENSMUSG00000017715, ENSMUSG00000055214	1437	6	18012	6.267223382045929	1.0	0.9832921856677452	76.88853149266292
UP_SEQ_FEATURE	domain:PLD phosphodiesterase 1	3	0.18105009052504525	0.07678429268428934	ENSMUSG00000020828, ENSMUSG00000017715, ENSMUSG00000055214	1437	6	18012	6.267223382045929	1.0	0.9832921856677452	76.88853149266292
INTERPRO	IPR001736:Phospholipase D/Transphosphatidylase	3	0.18105009052504525	0.09394292580788134	ENSMUSG00000020828, ENSMUSG00000017715, ENSMUSG00000055214	1575	7	20697	5.631836734693877	1.0	0.8921526555189939	81.87516894495288
Annotation Cluster 57	Enrichment Score: 1.084768182024602
Category	Term	Count	%	PValue	Genes	List Total	Pop Hits	Pop Total	Fold Enrichment	Bonferroni	Benjamini	FDR
INTERPRO	IPR008071:Cytochrome P450, E-class, group I, CYP2J-like	7	0.4224502112251056	4.694830184388876E-6	ENSMUSG00000015224, ENSMUSG00000081225, ENSMUSG00000052520, ENSMUSG00000082932, ENSMUSG00000028571, ENSMUSG00000066097, ENSMUSG00000052914	1575	8	20697	11.498333333333333	0.009912992188783498	0.0011063267951382239	0.008127411790193051
KEGG_PATHWAY	mmu04913:Ovarian steroidogenesis	13	0.7845503922751962	0.002028401377499491	ENSMUSG00000015224, ENSMUSG00000022376, ENSMUSG00000026675, ENSMUSG00000081225, ENSMUSG00000052520, ENSMUSG00000082932, ENSMUSG00000005469, ENSMUSG00000028571, ENSMUSG00000066097, ENSMUSG00000005580, ENSMUSG00000032323, ENSMUSG00000021536, ENSMUSG00000052914	639	57	7720	2.7554018065508057	0.4267001583635287	0.24283433672909382	2.6402929546958775
GOTERM_BP_DIRECT	GO:0019369~arachidonic acid metabolic process	9	0.5431502715751357	0.0059758113738410555	ENSMUSG00000015224, ENSMUSG00000018924, ENSMUSG00000037014, ENSMUSG00000081225, ENSMUSG00000052520, ENSMUSG00000082932, ENSMUSG00000028571, ENSMUSG00000066097, ENSMUSG00000052914	1428	36	18128	3.173669467787115	0.999999999996217	0.35966997036498816	10.63993914464384
KEGG_PATHWAY	mmu04750:Inflammatory mediator regulation of TRP channels	19	1.1466505733252867	0.01511550835116765	ENSMUSG00000015224, ENSMUSG00000043029, ENSMUSG00000033007, ENSMUSG00000053819, ENSMUSG00000052520, ENSMUSG00000023017, ENSMUSG00000005469, ENSMUSG00000027646, ENSMUSG00000021536, ENSMUSG00000014956, ENSMUSG00000022376, ENSMUSG00000081225, ENSMUSG00000021820, ENSMUSG00000082932, ENSMUSG00000028571, ENSMUSG00000066097, ENSMUSG00000005580, ENSMUSG00000052914, ENSMUSG00000051177	639	126	7720	1.8217949673348732	0.9845981847194732	0.37104568475052013	18.185476326493543
UP_KEYWORDS	Iron	38	2.2933011466505735	0.03580887968022821	ENSMUSG00000015224, ENSMUSG00000009863, ENSMUSG00000025202, ENSMUSG00000024588, ENSMUSG00000041429, ENSMUSG00000025203, ENSMUSG00000037071, ENSMUSG00000055609, ENSMUSG00000050195, ENSMUSG00000021241, ENSMUSG00000026077, ENSMUSG00000082932, ENSMUSG00000048796, ENSMUSG00000066097, ENSMUSG00000032323, ENSMUSG00000038644, ENSMUSG00000018906, ENSMUSG00000024099, ENSMUSG00000018924, ENSMUSG00000026389,…	1655	375	22768	1.3940527693857	0.9999993806359432	0.18006952635582907	39.77790244318783
GOTERM_MF_DIRECT	GO:0016712~oxidoreductase activity, acting on paired donors, with incorporation or reduction of molecular oxygen, reduced flavin or flavoprotein as one donor, and incorporation of one atom of oxygen	8	0.48280024140012073	0.04941780373300032	ENSMUSG00000015224, ENSMUSG00000081225, ENSMUSG00000021235, ENSMUSG00000052520, ENSMUSG00000082932, ENSMUSG00000028571, ENSMUSG00000066097, ENSMUSG00000052914	1414	42	17488	2.3557621068229273	1.0	0.6891579586625012	56.09276184541352
UP_KEYWORDS	Monooxygenase	15	0.9052504526252263	0.10325263858250676	ENSMUSG00000020000, ENSMUSG00000015224, ENSMUSG00000039298, ENSMUSG00000021235, ENSMUSG00000026692, ENSMUSG00000052520, ENSMUSG00000021259, ENSMUSG00000019823, ENSMUSG00000081225, ENSMUSG00000082932, ENSMUSG00000030670, ENSMUSG00000028571, ENSMUSG00000066097, ENSMUSG00000032323, ENSMUSG00000052914	1655	133	22768	1.5515525975058495	1.0	0.336863835836836	78.03248240088978
KEGG_PATHWAY	mmu00591:Linoleic acid metabolism	8	0.48280024140012073	0.11510602675247798	ENSMUSG00000015224, ENSMUSG00000018924, ENSMUSG00000081225, ENSMUSG00000052520, ENSMUSG00000082932, ENSMUSG00000028571, ENSMUSG00000066097, ENSMUSG00000052914	639	50	7720	1.93302034428795	0.9999999999999972	0.7382251253067145	80.041670506517
GOTERM_MF_DIRECT	GO:0008395~steroid hydroxylase activity	8	0.48280024140012073	0.1428933713706456	ENSMUSG00000015224, ENSMUSG00000081225, ENSMUSG00000052520, ENSMUSG00000030670, ENSMUSG00000082932, ENSMUSG00000028571, ENSMUSG00000066097, ENSMUSG00000052914	1414	54	17488	1.8322594164178323	1.0	0.8477240547312339	91.82596142337812
GOTERM_MF_DIRECT	GO:0008392~arachidonic acid epoxygenase activity	7	0.4224502112251056	0.1761140483859067	ENSMUSG00000015224, ENSMUSG00000081225, ENSMUSG00000052520, ENSMUSG00000082932, ENSMUSG00000028571, ENSMUSG00000066097, ENSMUSG00000052914	1414	47	17488	1.842005477143459	1.0	0.8861462929182553	95.69850252975388
INTERPRO	IPR002401:Cytochrome P450, E-class, group I	10	0.6035003017501509	0.178461337902927	ENSMUSG00000015224, ENSMUSG00000081225, ENSMUSG00000052520, ENSMUSG00000030670, ENSMUSG00000082932, ENSMUSG00000021259, ENSMUSG00000028571, ENSMUSG00000066097, ENSMUSG00000032323, ENSMUSG00000052914	1575	83	20697	1.5832472748135398	1.0	0.9672593627674042	96.67314365428983
KEGG_PATHWAY	mmu04726:Serotonergic synapse	15	0.9052504526252263	0.20020132228638157	ENSMUSG00000015224, ENSMUSG00000018924, ENSMUSG00000038607, ENSMUSG00000054477, ENSMUSG00000052520, ENSMUSG00000015968, ENSMUSG00000040147, ENSMUSG00000005469, ENSMUSG00000081225, ENSMUSG00000022469, ENSMUSG00000082932, ENSMUSG00000028571, ENSMUSG00000066097, ENSMUSG00000052914, ENSMUSG00000051177	639	132	7720	1.3728837672499645	1.0	0.7512092406198936	94.73420642625507
GOTERM_MF_DIRECT	GO:0020037~heme binding	18	1.0863005431502715	0.2557367213141354	ENSMUSG00000015224, ENSMUSG00000033268, ENSMUSG00000029613, ENSMUSG00000024588, ENSMUSG00000052520, ENSMUSG00000021259, ENSMUSG00000027646, ENSMUSG00000055609, ENSMUSG00000068452, ENSMUSG00000020826, ENSMUSG00000081225, ENSMUSG00000082932, ENSMUSG00000030670, ENSMUSG00000028571, ENSMUSG00000021933, ENSMUSG00000066097, ENSMUSG00000032323, ENSMUSG00000052914	1414	176	17488	1.264883631220265	1.0	0.934380317550126	99.1744462914116
GOTERM_MF_DIRECT	GO:0005506~iron ion binding	21	1.2673506336753169	0.27353843142206274	ENSMUSG00000015224, ENSMUSG00000018906, ENSMUSG00000025202, ENSMUSG00000018924, ENSMUSG00000024588, ENSMUSG00000025203, ENSMUSG00000037071, ENSMUSG00000052520, ENSMUSG00000021259, ENSMUSG00000055609, ENSMUSG00000006675, ENSMUSG00000050195, ENSMUSG00000021241, ENSMUSG00000034832, ENSMUSG00000081225, ENSMUSG00000082932, ENSMUSG00000030670, ENSMUSG00000028571, ENSMUSG00000066097, ENSMUSG00000032323,…	1414	213	17488	1.2193557383907405	1.0	0.9404972309603787	99.4428257015746
INTERPRO	IPR017972:Cytochrome P450, conserved site	10	0.6035003017501509	0.2961030309834855	ENSMUSG00000015224, ENSMUSG00000081225, ENSMUSG00000052520, ENSMUSG00000030670, ENSMUSG00000082932, ENSMUSG00000021259, ENSMUSG00000028571, ENSMUSG00000066097, ENSMUSG00000032323, ENSMUSG00000052914	1575	95	20697	1.3832581453634085	1.0	0.9918275867027564	99.77087802704875
UP_KEYWORDS	Heme	15	0.9052504526252263	0.3609969042975812	ENSMUSG00000015224, ENSMUSG00000026389, ENSMUSG00000052520, ENSMUSG00000021259, ENSMUSG00000055609, ENSMUSG00000020826, ENSMUSG00000081225, ENSMUSG00000026077, ENSMUSG00000048796, ENSMUSG00000082932, ENSMUSG00000030670, ENSMUSG00000028571, ENSMUSG00000066097, ENSMUSG00000032323, ENSMUSG00000052914	1655	171	22768	1.2067631313934384	1.0	0.6482990201125745	99.80270292513144
COG_ONTOLOGY	Secondary metabolites biosynthesis, transport, and catabolism	12	0.724200362100181	0.367072513712973	ENSMUSG00000015224, ENSMUSG00000060224, ENSMUSG00000081225, ENSMUSG00000026579, ENSMUSG00000052520, ENSMUSG00000030670, ENSMUSG00000082932, ENSMUSG00000021259, ENSMUSG00000028571, ENSMUSG00000066097, ENSMUSG00000032323, ENSMUSG00000052914	176	117	2126	1.2389277389277389	0.999999560127713	0.9127923801385656	98.09645939944602
INTERPRO	IPR001128:Cytochrome P450	10	0.6035003017501509	0.38307101576166447	ENSMUSG00000015224, ENSMUSG00000081225, ENSMUSG00000052520, ENSMUSG00000030670, ENSMUSG00000082932, ENSMUSG00000021259, ENSMUSG00000028571, ENSMUSG00000066097, ENSMUSG00000032323, ENSMUSG00000052914	1575	103	20697	1.27582061950994	1.0	0.9972341185276165	99.97663656998773
GOTERM_MF_DIRECT	GO:0004497~monooxygenase activity	11	0.663850331925166	0.39701483519778424	ENSMUSG00000020000, ENSMUSG00000019823, ENSMUSG00000039298, ENSMUSG00000021235, ENSMUSG00000026692, ENSMUSG00000052520, ENSMUSG00000030670, ENSMUSG00000021259, ENSMUSG00000028571, ENSMUSG00000032323, ENSMUSG00000052914	1414	110	17488	1.236775106082037	1.0	0.9743092003412273	99.97295931136685
KEGG_PATHWAY	mmu00590:Arachidonic acid metabolism	9	0.5431502715751357	0.45652138846453916	ENSMUSG00000022040, ENSMUSG00000015224, ENSMUSG00000018924, ENSMUSG00000081225, ENSMUSG00000052520, ENSMUSG00000082932, ENSMUSG00000028571, ENSMUSG00000066097, ENSMUSG00000052914	639	89	7720	1.2217122962494065	1.0	0.8277296819488438	99.96762633596077
GOTERM_MF_DIRECT	GO:0016705~oxidoreductase activity, acting on paired donors, with incorporation or reduction of molecular oxygen	9	0.5431502715751357	0.5413927356389975	ENSMUSG00000018906, ENSMUSG00000081225, ENSMUSG00000052520, ENSMUSG00000030670, ENSMUSG00000021259, ENSMUSG00000028571, ENSMUSG00000032323, ENSMUSG00000006675, ENSMUSG00000052914	1414	98	17488	1.1358138729324827	1.0	0.989945950232396	99.99968264069877
UP_SEQ_FEATURE	metal ion-binding site:Iron (heme axial ligand)	8	0.48280024140012073	0.8132925297503909	ENSMUSG00000026389, ENSMUSG00000020826, ENSMUSG00000052520, ENSMUSG00000030670, ENSMUSG00000048796, ENSMUSG00000021259, ENSMUSG00000032323, ENSMUSG00000052914	1437	114	18012	0.8796102992345164	1.0	0.9999999999547348	99.99999999999567
Annotation Cluster 58	Enrichment Score: 1.0637969067942745
Category	Term	Count	%	PValue	Genes	List Total	Pop Hits	Pop Total	Fold Enrichment	Bonferroni	Benjamini	FDR
INTERPRO	IPR020846:Major facilitator superfamily domain	18	1.0863005431502715	0.051861141673539515	ENSMUSG00000023828, ENSMUSG00000050822, ENSMUSG00000026791, ENSMUSG00000032122, ENSMUSG00000038528, ENSMUSG00000039339, ENSMUSG00000071335, ENSMUSG00000040918, ENSMUSG00000038486, ENSMUSG00000029490, ENSMUSG00000038267, ENSMUSG00000089911, ENSMUSG00000036110, ENSMUSG00000038178, ENSMUSG00000015243, ENSMUSG00000040447, ENSMUSG00000038522, ENSMUSG00000040966	1575	146	20697	1.6201174168297456	1.0	0.7828362043365025	60.225429043121835
GOTERM_MF_DIRECT	GO:0005355~glucose transmembrane transporter activity	5	0.30175015087507545	0.061888334317685235	ENSMUSG00000038528, ENSMUSG00000026791, ENSMUSG00000039339, ENSMUSG00000071335, ENSMUSG00000038522	1414	19	17488	3.2546713317948335	1.0	0.734367240555573	64.56819887159945
INTERPRO	IPR011701:Major facilitator superfamily	10	0.6035003017501509	0.06627595498803535	ENSMUSG00000038178, ENSMUSG00000036110, ENSMUSG00000038528, ENSMUSG00000032122, ENSMUSG00000039339, ENSMUSG00000038522, ENSMUSG00000040447, ENSMUSG00000038486, ENSMUSG00000029490, ENSMUSG00000089911	1575	67	20697	1.9613361762615493	1.0	0.830443674038971	69.49146735016114
UP_KEYWORDS	Sugar transport	6	0.3621001810500905	0.13872537101148386	ENSMUSG00000001729, ENSMUSG00000032122, ENSMUSG00000026791, ENSMUSG00000039339, ENSMUSG00000071335, ENSMUSG00000038522	1655	38	22768	2.1721736365081887	1.0	0.40161827748644785	87.46824293381054
GOTERM_BP_DIRECT	GO:0008643~carbohydrate transport	6	0.3621001810500905	0.16257460575266783	ENSMUSG00000001729, ENSMUSG00000032122, ENSMUSG00000026791, ENSMUSG00000039339, ENSMUSG00000071335, ENSMUSG00000038522	1428	37	18128	2.058596411537588	1.0	0.9754562473997933	96.42087089766105
Annotation Cluster 59	Enrichment Score: 1.0503940171562225
Category	Term	Count	%	PValue	Genes	List Total	Pop Hits	Pop Total	Fold Enrichment	Bonferroni	Benjamini	FDR
INTERPRO	IPR019787:Zinc finger, PHD-finger	12	0.724200362100181	0.030737779029443534	ENSMUSG00000045969, ENSMUSG00000005566, ENSMUSG00000048154, ENSMUSG00000047777, ENSMUSG00000005045, ENSMUSG00000035623, ENSMUSG00000021767, ENSMUSG00000038437, ENSMUSG00000024560, ENSMUSG00000030180, ENSMUSG00000040481, ENSMUSG00000029833	1575	77	20697	2.0479406307977737	1.0	0.7001665075253326	41.75339962532332
INTERPRO	IPR013083:Zinc finger, RING/FYVE/PHD-type	46	2.776101388050694	0.031400492546289085	ENSMUSG00000040415, ENSMUSG00000037253, ENSMUSG00000028860, ENSMUSG00000032376, ENSMUSG00000025793, ENSMUSG00000035623, ENSMUSG00000033233, ENSMUSG00000020376, ENSMUSG00000037075, ENSMUSG00000072889, ENSMUSG00000024560, ENSMUSG00000036432, ENSMUSG00000079162, ENSMUSG00000040481, ENSMUSG00000041241, ENSMUSG00000025034, ENSMUSG00000005566, ENSMUSG00000026196, ENSMUSG00000047777, ENSMUSG00000005045,…	1575	446	20697	1.3553448644031603	1.0	0.6887778924491623	42.439020415005594
INTERPRO	IPR019786:Zinc finger, PHD-type, conserved site	10	0.6035003017501509	0.056596897368657174	ENSMUSG00000045969, ENSMUSG00000005566, ENSMUSG00000005045, ENSMUSG00000035623, ENSMUSG00000072889, ENSMUSG00000038437, ENSMUSG00000024560, ENSMUSG00000030180, ENSMUSG00000040481, ENSMUSG00000029833	1575	65	20697	2.021684981684982	1.0	0.8034278502153548	63.52814242300475
INTERPRO	IPR001965:Zinc finger, PHD-type	12	0.724200362100181	0.08415867360989943	ENSMUSG00000045969, ENSMUSG00000005566, ENSMUSG00000048154, ENSMUSG00000047777, ENSMUSG00000005045, ENSMUSG00000035623, ENSMUSG00000021767, ENSMUSG00000038437, ENSMUSG00000024560, ENSMUSG00000030180, ENSMUSG00000040481, ENSMUSG00000029833	1575	91	20697	1.7328728414442698	1.0	0.8741636751680433	78.17123047533747
SMART	SM00249:PHD	12	0.724200362100181	0.1460115105431462	ENSMUSG00000045969, ENSMUSG00000005566, ENSMUSG00000048154, ENSMUSG00000047777, ENSMUSG00000005045, ENSMUSG00000035623, ENSMUSG00000021767, ENSMUSG00000038437, ENSMUSG00000024560, ENSMUSG00000030180, ENSMUSG00000040481, ENSMUSG00000029833	888	91	10469	1.5546480546480548	1.0	0.883786982447771	89.346018935181
INTERPRO	IPR011011:Zinc finger, FYVE/PHD-type	15	0.9052504526252263	0.15251915217986992	ENSMUSG00000025793, ENSMUSG00000035623, ENSMUSG00000024560, ENSMUSG00000030180, ENSMUSG00000040481, ENSMUSG00000045969, ENSMUSG00000005566, ENSMUSG00000048154, ENSMUSG00000047777, ENSMUSG00000005045, ENSMUSG00000036499, ENSMUSG00000021767, ENSMUSG00000038437, ENSMUSG00000029833, ENSMUSG00000061601	1575	136	20697	1.4493697478991598	1.0	0.9552937315510038	94.30124945043417
UP_SEQ_FEATURE	zinc finger region:PHD-type	5	0.30175015087507545	0.43354077824947673	ENSMUSG00000045969, ENSMUSG00000005566, ENSMUSG00000047777, ENSMUSG00000024560, ENSMUSG00000029833	1437	42	18012	1.492196043344269	1.0	0.9999795730100332	99.99701941142723
Annotation Cluster 60	Enrichment Score: 1.0443524340371504
Category	Term	Count	%	PValue	Genes	List Total	Pop Hits	Pop Total	Fold Enrichment	Bonferroni	Benjamini	FDR
GOTERM_BP_DIRECT	GO:0002053~positive regulation of mesenchymal cell proliferation	9	0.5431502715751357	0.007109279531225491	ENSMUSG00000010797, ENSMUSG00000026586, ENSMUSG00000039476, ENSMUSG00000023951, ENSMUSG00000038894, ENSMUSG00000006538, ENSMUSG00000001761, ENSMUSG00000009097, ENSMUSG00000006958	1428	37	18128	3.087894617306382	0.9999999999999747	0.3916077693184795	12.53316535179284
GOTERM_BP_DIRECT	GO:0007389~pattern specification process	10	0.6035003017501509	0.03642335488517595	ENSMUSG00000024518, ENSMUSG00000006538, ENSMUSG00000037034, ENSMUSG00000014603, ENSMUSG00000021765, ENSMUSG00000037025, ENSMUSG00000001761, ENSMUSG00000009097, ENSMUSG00000006958, ENSMUSG00000001819	1428	58	18128	2.1887375639911135	1.0	0.791010560479722	50.16188267972107
GOTERM_BP_DIRECT	GO:0001569~patterning of blood vessels	7	0.4224502112251056	0.09091065256189701	ENSMUSG00000031502, ENSMUSG00000023951, ENSMUSG00000046714, ENSMUSG00000006538, ENSMUSG00000048109, ENSMUSG00000009097, ENSMUSG00000030123	1428	40	18128	2.2215686274509805	1.0	0.9291376841880845	83.28572646390123
GOTERM_BP_DIRECT	GO:0001708~cell fate specification	4	0.24140012070006037	0.2698557406798928	ENSMUSG00000006538, ENSMUSG00000037025, ENSMUSG00000001761, ENSMUSG00000009097	1428	23	18128	2.207770064547558	1.0	0.9949465141206816	99.72690099912643
GOTERM_BP_DIRECT	GO:0050679~positive regulation of epithelial cell proliferation	4	0.24140012070006037	0.9446824719241277	ENSMUSG00000023951, ENSMUSG00000006538, ENSMUSG00000001761, ENSMUSG00000009097	1428	76	18128	0.6681409405867611	1.0	0.9999999999854642	100.0
Annotation Cluster 61	Enrichment Score: 1.037060185578701
Category	Term	Count	%	PValue	Genes	List Total	Pop Hits	Pop Total	Fold Enrichment	Bonferroni	Benjamini	FDR
INTERPRO	IPR001810:F-box domain, cyclin-like	20	1.2070006035003018	1.6376434271747876E-5	ENSMUSG00000074061, ENSMUSG00000074062, ENSMUSG00000054087, ENSMUSG00000005371, ENSMUSG00000032309, ENSMUSG00000062275, ENSMUSG00000105589, ENSMUSG00000047013, ENSMUSG00000001786, ENSMUSG00000049314, ENSMUSG00000070324, ENSMUSG00000074060, ENSMUSG00000035764, ENSMUSG00000028668, ENSMUSG00000020883, ENSMUSG00000058594, ENSMUSG00000074059, ENSMUSG00000047237, ENSMUSG00000061701, ENSMUSG00000059547	1575	85	20697	3.091988795518207	0.034154193465314786	0.003469076608725752	0.028347211643908743
SMART	SM00256:FBOX	16	0.9656004828002415	1.6705313324680932E-5	ENSMUSG00000074061, ENSMUSG00000074062, ENSMUSG00000054087, ENSMUSG00000005371, ENSMUSG00000062275, ENSMUSG00000105589, ENSMUSG00000049314, ENSMUSG00000074060, ENSMUSG00000035764, ENSMUSG00000070324, ENSMUSG00000020883, ENSMUSG00000058594, ENSMUSG00000074059, ENSMUSG00000047237, ENSMUSG00000061701, ENSMUSG00000059547	888	52	10469	3.6275121275121274	0.007489268402921412	0.007489268402921412	0.023697165243163898
INTERPRO	IPR015943:WD40/YVTN repeat-like-containing domain	43	2.595051297525649	0.0012828365847415704	ENSMUSG00000038264, ENSMUSG00000074061, ENSMUSG00000074062, ENSMUSG00000054087, ENSMUSG00000058070, ENSMUSG00000020003, ENSMUSG00000038658, ENSMUSG00000005374, ENSMUSG00000029765, ENSMUSG00000019790, ENSMUSG00000022829, ENSMUSG00000041895, ENSMUSG00000039637, ENSMUSG00000070324, ENSMUSG00000074060, ENSMUSG00000038733, ENSMUSG00000005150, ENSMUSG00000047237, ENSMUSG00000061701, ENSMUSG00000040782,…	1575	340	20697	1.6619439775910363	0.9343834142270654	0.14043537311284304	2.197770654317077
INTERPRO	IPR017986:WD40-repeat-containing domain	38	2.2933011466505735	0.003660776469975512	ENSMUSG00000074062, ENSMUSG00000054087, ENSMUSG00000058070, ENSMUSG00000020003, ENSMUSG00000038658, ENSMUSG00000005374, ENSMUSG00000001518, ENSMUSG00000019790, ENSMUSG00000022829, ENSMUSG00000041895, ENSMUSG00000039637, ENSMUSG00000070324, ENSMUSG00000074060, ENSMUSG00000038733, ENSMUSG00000005150, ENSMUSG00000047237, ENSMUSG00000061701, ENSMUSG00000040782, ENSMUSG00000014547, ENSMUSG00000020904,…	1575	307	20697	1.626567395687917	0.9995829987041821	0.276943238203059	6.1518284041479525
UP_SEQ_FEATURE	repeat:WD 10	5	0.30175015087507545	0.16419859661765968	ENSMUSG00000058070, ENSMUSG00000020904, ENSMUSG00000022829, ENSMUSG00000019790, ENSMUSG00000051166	1437	27	18012	2.3211938452021963	1.0	0.9981190397517131	96.26968072663142
UP_SEQ_FEATURE	repeat:WD 11	5	0.30175015087507545	0.16419859661765968	ENSMUSG00000058070, ENSMUSG00000020904, ENSMUSG00000022829, ENSMUSG00000019790, ENSMUSG00000051166	1437	27	18012	2.3211938452021963	1.0	0.9981190397517131	96.26968072663142
INTERPRO	IPR019775:WD40 repeat, conserved site	17	1.0259505129752564	0.1644430660198862	ENSMUSG00000058070, ENSMUSG00000020904, ENSMUSG00000020003, ENSMUSG00000014547, ENSMUSG00000023345, ENSMUSG00000020836, ENSMUSG00000005374, ENSMUSG00000022829, ENSMUSG00000019790, ENSMUSG00000020257, ENSMUSG00000026289, ENSMUSG00000039637, ENSMUSG00000005150, ENSMUSG00000019988, ENSMUSG00000051166, ENSMUSG00000040782, ENSMUSG00000020954	1575	161	20697	1.3875539781129844	1.0	0.9615497724068138	95.54093447790798
UP_SEQ_FEATURE	repeat:WD 8	7	0.4224502112251056	0.1686578868958959	ENSMUSG00000058070, ENSMUSG00000020904, ENSMUSG00000022829, ENSMUSG00000019988, ENSMUSG00000019790, ENSMUSG00000051166, ENSMUSG00000039637	1437	47	18012	1.8668324967796384	1.0	0.9982315622867516	96.61820250570328
UP_SEQ_FEATURE	repeat:WD 6	18	1.0863005431502715	0.17815120177990829	ENSMUSG00000058070, ENSMUSG00000020904, ENSMUSG00000014547, ENSMUSG00000020003, ENSMUSG00000023345, ENSMUSG00000005374, ENSMUSG00000022829, ENSMUSG00000019790, ENSMUSG00000020257, ENSMUSG00000026289, ENSMUSG00000039637, ENSMUSG00000038733, ENSMUSG00000005150, ENSMUSG00000019988, ENSMUSG00000058486, ENSMUSG00000051166, ENSMUSG00000040782, ENSMUSG00000020954	1437	167	18012	1.3510182140937332	1.0	0.9985572372717916	97.26035472736072
UP_SEQ_FEATURE	repeat:WD 7	14	0.8449004224502112	0.21201423639561628	ENSMUSG00000058070, ENSMUSG00000020904, ENSMUSG00000014547, ENSMUSG00000023345, ENSMUSG00000005374, ENSMUSG00000022829, ENSMUSG00000019790, ENSMUSG00000026289, ENSMUSG00000039637, ENSMUSG00000005150, ENSMUSG00000019988, ENSMUSG00000058486, ENSMUSG00000051166, ENSMUSG00000040782	1437	127	18012	1.3817500369865041	1.0	0.9991036739200702	98.73338277122949
UP_SEQ_FEATURE	repeat:WD 14	3	0.18105009052504525	0.24740316659212835	ENSMUSG00000022829, ENSMUSG00000019790, ENSMUSG00000051166	1437	12	18012	3.1336116910229643	1.0	0.9995590432879501	99.45455776882984
INTERPRO	IPR020472:G-protein beta WD-40 repeat	10	0.6035003017501509	0.25459453635420526	ENSMUSG00000038733, ENSMUSG00000014547, ENSMUSG00000020003, ENSMUSG00000023345, ENSMUSG00000005374, ENSMUSG00000005150, ENSMUSG00000020257, ENSMUSG00000026289, ENSMUSG00000039637, ENSMUSG00000020954	1575	91	20697	1.4440607012035582	1.0	0.9872234721116749	99.38219526125039
INTERPRO	IPR001680:WD40 repeat	24	1.448400724200362	0.272192206767666	ENSMUSG00000058070, ENSMUSG00000020904, ENSMUSG00000014547, ENSMUSG00000020003, ENSMUSG00000005374, ENSMUSG00000023345, ENSMUSG00000020836, ENSMUSG00000044948, ENSMUSG00000022829, ENSMUSG00000019790, ENSMUSG00000021222, ENSMUSG00000020257, ENSMUSG00000026289, ENSMUSG00000041895, ENSMUSG00000039637, ENSMUSG00000038733, ENSMUSG00000034377, ENSMUSG00000024169, ENSMUSG00000005150, ENSMUSG00000019988,…	1575	263	20697	1.199174361759913	1.0	0.9901254635315915	99.59147048052998
UP_SEQ_FEATURE	repeat:WD 9	5	0.30175015087507545	0.2853241580501693	ENSMUSG00000058070, ENSMUSG00000020904, ENSMUSG00000022829, ENSMUSG00000019790, ENSMUSG00000051166	1437	34	18012	1.8433009947193908	1.0	0.9997519401891065	99.78862010650063
UP_KEYWORDS	WD repeat	21	1.2673506336753169	0.4010503036199506	ENSMUSG00000058070, ENSMUSG00000020904, ENSMUSG00000014547, ENSMUSG00000038658, ENSMUSG00000020003, ENSMUSG00000005374, ENSMUSG00000023345, ENSMUSG00000020836, ENSMUSG00000019790, ENSMUSG00000020257, ENSMUSG00000026289, ENSMUSG00000041895, ENSMUSG00000039637, ENSMUSG00000038733, ENSMUSG00000034377, ENSMUSG00000005150, ENSMUSG00000019988, ENSMUSG00000051166, ENSMUSG00000058486, ENSMUSG00000040782,…	1655	256	22768	1.128512084592145	1.0	0.6765862190745178	99.9198031649896
UP_SEQ_FEATURE	repeat:WD 5	19	1.1466505733252867	0.4178974833813749	ENSMUSG00000058070, ENSMUSG00000020904, ENSMUSG00000014547, ENSMUSG00000020003, ENSMUSG00000023345, ENSMUSG00000020836, ENSMUSG00000005374, ENSMUSG00000022829, ENSMUSG00000019790, ENSMUSG00000020257, ENSMUSG00000026289, ENSMUSG00000039637, ENSMUSG00000038733, ENSMUSG00000005150, ENSMUSG00000019988, ENSMUSG00000051166, ENSMUSG00000058486, ENSMUSG00000040782, ENSMUSG00000020954	1437	211	18012	1.1286942583779398	1.0	0.9999741983639555	99.99508840685738
UP_SEQ_FEATURE	repeat:WD 1	22	1.327700663850332	0.4195258146632346	ENSMUSG00000058070, ENSMUSG00000020904, ENSMUSG00000014547, ENSMUSG00000038658, ENSMUSG00000020003, ENSMUSG00000005374, ENSMUSG00000023345, ENSMUSG00000020836, ENSMUSG00000022829, ENSMUSG00000019790, ENSMUSG00000020257, ENSMUSG00000026289, ENSMUSG00000041895, ENSMUSG00000039637, ENSMUSG00000038733, ENSMUSG00000034377, ENSMUSG00000005150, ENSMUSG00000019988, ENSMUSG00000051166, ENSMUSG00000058486,…	1437	248	18012	1.1119267290726649	1.0	0.9999741038501166	99.99533430419055
UP_SEQ_FEATURE	repeat:WD 2	22	1.327700663850332	0.4195258146632346	ENSMUSG00000058070, ENSMUSG00000020904, ENSMUSG00000014547, ENSMUSG00000038658, ENSMUSG00000020003, ENSMUSG00000005374, ENSMUSG00000023345, ENSMUSG00000020836, ENSMUSG00000022829, ENSMUSG00000019790, ENSMUSG00000020257, ENSMUSG00000026289, ENSMUSG00000041895, ENSMUSG00000039637, ENSMUSG00000038733, ENSMUSG00000034377, ENSMUSG00000005150, ENSMUSG00000019988, ENSMUSG00000051166, ENSMUSG00000058486,…	1437	248	18012	1.1119267290726649	1.0	0.9999741038501166	99.99533430419055
UP_SEQ_FEATURE	repeat:WD 13	3	0.18105009052504525	0.45428833805346513	ENSMUSG00000022829, ENSMUSG00000019790, ENSMUSG00000051166	1437	19	18012	1.9791231732776617	1.0	0.9999871909722137	99.99849625999656
SMART	SM00320:WD40	24	1.448400724200362	0.4612516340103179	ENSMUSG00000058070, ENSMUSG00000020904, ENSMUSG00000014547, ENSMUSG00000020003, ENSMUSG00000005374, ENSMUSG00000023345, ENSMUSG00000020836, ENSMUSG00000044948, ENSMUSG00000022829, ENSMUSG00000019790, ENSMUSG00000021222, ENSMUSG00000020257, ENSMUSG00000026289, ENSMUSG00000041895, ENSMUSG00000039637, ENSMUSG00000038733, ENSMUSG00000034377, ENSMUSG00000024169, ENSMUSG00000005150, ENSMUSG00000019988,…	888	262	10469	1.0799463585723128	1.0	0.9822920069335301	99.98454100908147
UP_SEQ_FEATURE	repeat:WD 3	21	1.2673506336753169	0.47492148028433245	ENSMUSG00000058070, ENSMUSG00000020904, ENSMUSG00000014547, ENSMUSG00000020003, ENSMUSG00000005374, ENSMUSG00000023345, ENSMUSG00000020836, ENSMUSG00000022829, ENSMUSG00000019790, ENSMUSG00000020257, ENSMUSG00000026289, ENSMUSG00000041895, ENSMUSG00000039637, ENSMUSG00000038733, ENSMUSG00000034377, ENSMUSG00000005150, ENSMUSG00000019988, ENSMUSG00000051166, ENSMUSG00000058486, ENSMUSG00000040782,…	1437	243	18012	1.0832237944276915	1.0	0.9999919930607625	99.99925824506803
UP_SEQ_FEATURE	repeat:WD 12	3	0.18105009052504525	0.5076115648445849	ENSMUSG00000022829, ENSMUSG00000019790, ENSMUSG00000051166	1437	21	18012	1.7906352520131226	1.0	0.9999965663312538	99.99977175147123
UP_SEQ_FEATURE	repeat:WD 4	19	1.1466505733252867	0.568442223803184	ENSMUSG00000058070, ENSMUSG00000020904, ENSMUSG00000014547, ENSMUSG00000020003, ENSMUSG00000023345, ENSMUSG00000020836, ENSMUSG00000005374, ENSMUSG00000022829, ENSMUSG00000019790, ENSMUSG00000020257, ENSMUSG00000026289, ENSMUSG00000039637, ENSMUSG00000038733, ENSMUSG00000005150, ENSMUSG00000019988, ENSMUSG00000051166, ENSMUSG00000058486, ENSMUSG00000040782, ENSMUSG00000020954	1437	230	18012	1.0354542979032404	1.0	0.9999991755428301	99.99997965900155
INTERPRO	IPR011047:Quinonprotein alcohol dehydrogenase-like superfamily	3	0.18105009052504525	0.8579430058402798	ENSMUSG00000058070, ENSMUSG00000051166, ENSMUSG00000039637	1575	44	20697	0.8959740259740259	1.0	0.9999999440129704	99.99999999999979
Annotation Cluster 62	Enrichment Score: 1.0333068972484725
Category	Term	Count	%	PValue	Genes	List Total	Pop Hits	Pop Total	Fold Enrichment	Bonferroni	Benjamini	FDR
GOTERM_CC_DIRECT	GO:0000781~chromosome, telomeric region	12	0.724200362100181	0.02676344969346741	ENSMUSG00000027770, ENSMUSG00000038644, ENSMUSG00000024811, ENSMUSG00000032113, ENSMUSG00000014956, ENSMUSG00000022545, ENSMUSG00000031529, ENSMUSG00000028884, ENSMUSG00000043535, ENSMUSG00000033430, ENSMUSG00000020257, ENSMUSG00000038292	1552	73	19725	2.0892176246292897	0.9999999975584917	0.5074885126544967	33.73320840036972
UP_KEYWORDS	Telomere	6	0.3621001810500905	0.16210030607269071	ENSMUSG00000027770, ENSMUSG00000024811, ENSMUSG00000031529, ENSMUSG00000043535, ENSMUSG00000033430, ENSMUSG00000038292	1655	40	22768	2.0635649546827795	1.0	0.4282743020140043	91.45271839381112
GOTERM_BP_DIRECT	GO:0070198~protein localization to chromosome, telomeric region	3	0.18105009052504525	0.18312742215964922	ENSMUSG00000024811, ENSMUSG00000031529, ENSMUSG00000033430	1428	10	18128	3.808403361344538	1.0	0.9823038852355787	97.7549495250978
Annotation Cluster 63	Enrichment Score: 1.020683686992574
Category	Term	Count	%	PValue	Genes	List Total	Pop Hits	Pop Total	Fold Enrichment	Bonferroni	Benjamini	FDR
GOTERM_BP_DIRECT	GO:0046488~phosphatidylinositol metabolic process	7	0.4224502112251056	0.01134349173445401	ENSMUSG00000025417, ENSMUSG00000024621, ENSMUSG00000022973, ENSMUSG00000018547, ENSMUSG00000035596, ENSMUSG00000026737, ENSMUSG00000051177	1428	25	18128	3.5545098039215683	1.0	0.49628740325095866	19.27505338039094
GOTERM_MF_DIRECT	GO:0016309~1-phosphatidylinositol-5-phosphate 4-kinase activity	3	0.18105009052504525	0.018519433843163145	ENSMUSG00000025417, ENSMUSG00000018547, ENSMUSG00000026737	1414	3	17488	12.367751060820368	0.9999999999218872	0.5167770239850268	26.183592809548063
GOTERM_BP_DIRECT	GO:0048015~phosphatidylinositol-mediated signaling	7	0.4224502112251056	0.05995180986797505	ENSMUSG00000026447, ENSMUSG00000004508, ENSMUSG00000062661, ENSMUSG00000038894, ENSMUSG00000024621, ENSMUSG00000022973, ENSMUSG00000030228	1428	36	18128	2.468409586056645	1.0	0.8858537288933048	68.66316820915092
GOTERM_BP_DIRECT	GO:0010506~regulation of autophagy	8	0.48280024140012073	0.06659641506973041	ENSMUSG00000025417, ENSMUSG00000028646, ENSMUSG00000026596, ENSMUSG00000018547, ENSMUSG00000020484, ENSMUSG00000026737, ENSMUSG00000038765, ENSMUSG00000052105	1428	46	18128	2.207770064547558	1.0	0.8970758303946516	72.56945920842875
GOTERM_CC_DIRECT	GO:0005776~autophagosome	10	0.6035003017501509	0.06704679614645907	ENSMUSG00000025417, ENSMUSG00000028300, ENSMUSG00000031812, ENSMUSG00000018547, ENSMUSG00000026737, ENSMUSG00000038375, ENSMUSG00000029104, ENSMUSG00000026289, ENSMUSG00000038295, ENSMUSG00000015837	1552	65	19725	1.9552934179222838	1.0	0.6448937416937321	65.0994687490909
INTERPRO	IPR023610:Phosphatidylinositol-4-phosphate 5-kinase	3	0.18105009052504525	0.09394292580788134	ENSMUSG00000025417, ENSMUSG00000018547, ENSMUSG00000026737	1575	7	20697	5.631836734693877	1.0	0.8921526555189939	81.87516894495288
INTERPRO	IPR002498:Phosphatidylinositol-4-phosphate 5-kinase, core	3	0.18105009052504525	0.11912870315834294	ENSMUSG00000025417, ENSMUSG00000018547, ENSMUSG00000026737	1575	8	20697	4.9278571428571425	1.0	0.9267024119114473	88.87447240766181
INTERPRO	IPR027483:Phosphatidylinositol-4-phosphate 5-kinase, C-terminal	3	0.18105009052504525	0.11912870315834294	ENSMUSG00000025417, ENSMUSG00000018547, ENSMUSG00000026737	1575	8	20697	4.9278571428571425	1.0	0.9267024119114473	88.87447240766181
INTERPRO	IPR027484:Phosphatidylinositol-4-phosphate 5-kinase, N-terminal domain	3	0.18105009052504525	0.11912870315834294	ENSMUSG00000025417, ENSMUSG00000018547, ENSMUSG00000026737	1575	8	20697	4.9278571428571425	1.0	0.9267024119114473	88.87447240766181
UP_SEQ_FEATURE	domain:PIPK	3	0.18105009052504525	0.12897859242853943	ENSMUSG00000025417, ENSMUSG00000018547, ENSMUSG00000026737	1437	8	18012	4.700417536534446	1.0	0.99584402593003	92.04907602808439
GOTERM_MF_DIRECT	GO:0016307~phosphatidylinositol phosphate kinase activity	3	0.18105009052504525	0.13189898395927957	ENSMUSG00000025417, ENSMUSG00000018547, ENSMUSG00000026737	1414	8	17488	4.637906647807638	1.0	0.8372405630721872	89.94607059448326
SMART	SM00330:PIPKc	3	0.18105009052504525	0.1427193424398781	ENSMUSG00000025417, ENSMUSG00000018547, ENSMUSG00000026737	888	8	10469	4.421030405405406	1.0	0.8853055139367959	88.7482918613912
GOTERM_BP_DIRECT	GO:2000786~positive regulation of autophagosome assembly	3	0.18105009052504525	0.15418219743998282	ENSMUSG00000025417, ENSMUSG00000018547, ENSMUSG00000026737	1428	9	18128	4.23155929038282	1.0	0.9732062823647499	95.68421201588055
KEGG_PATHWAY	mmu00562:Inositol phosphate metabolism	8	0.48280024140012073	0.35735734280366915	ENSMUSG00000026447, ENSMUSG00000025417, ENSMUSG00000022973, ENSMUSG00000018547, ENSMUSG00000030228, ENSMUSG00000026737, ENSMUSG00000057963, ENSMUSG00000051177	639	70	7720	1.3807288173485357	1.0	0.7759135927226345	99.7052920445391
KEGG_PATHWAY	mmu04070:Phosphatidylinositol signaling system	10	0.6035003017501509	0.40968198412899814	ENSMUSG00000026447, ENSMUSG00000004815, ENSMUSG00000040479, ENSMUSG00000025417, ENSMUSG00000022973, ENSMUSG00000018547, ENSMUSG00000030228, ENSMUSG00000026737, ENSMUSG00000057963, ENSMUSG00000051177	639	97	7720	1.2455027991546068	1.0	0.8062484602245478	99.90376456601025
Annotation Cluster 64	Enrichment Score: 1.0202679178362424
Category	Term	Count	%	PValue	Genes	List Total	Pop Hits	Pop Total	Fold Enrichment	Bonferroni	Benjamini	FDR
UP_SEQ_FEATURE	domain:C2 2	13	0.7845503922751962	0.001531166017473821	ENSMUSG00000057948, ENSMUSG00000048612, ENSMUSG00000028860, ENSMUSG00000028228, ENSMUSG00000052560, ENSMUSG00000033788, ENSMUSG00000027849, ENSMUSG00000013338, ENSMUSG00000004952, ENSMUSG00000021171, ENSMUSG00000068923, ENSMUSG00000061601, ENSMUSG00000034361	1437	57	18012	2.8587334725121782	0.9955519417073069	0.34068943334113433	2.770470999956831
UP_SEQ_FEATURE	domain:C2 1	13	0.7845503922751962	0.001531166017473821	ENSMUSG00000057948, ENSMUSG00000048612, ENSMUSG00000028860, ENSMUSG00000028228, ENSMUSG00000052560, ENSMUSG00000033788, ENSMUSG00000027849, ENSMUSG00000013338, ENSMUSG00000004952, ENSMUSG00000021171, ENSMUSG00000068923, ENSMUSG00000061601, ENSMUSG00000034361	1437	57	18012	2.8587334725121782	0.9955519417073069	0.34068943334113433	2.770470999956831
GOTERM_MF_DIRECT	GO:0019905~syntaxin binding	12	0.724200362100181	0.05636374957282979	ENSMUSG00000020894, ENSMUSG00000053841, ENSMUSG00000028860, ENSMUSG00000024519, ENSMUSG00000015243, ENSMUSG00000022829, ENSMUSG00000027849, ENSMUSG00000019790, ENSMUSG00000040136, ENSMUSG00000046861, ENSMUSG00000026797, ENSMUSG00000068923	1414	80	17488	1.855162659123055	1.0	0.7121487924108585	61.02300057114232
GOTERM_BP_DIRECT	GO:0006906~vesicle fusion	7	0.4224502112251056	0.18545181689783918	ENSMUSG00000020894, ENSMUSG00000028860, ENSMUSG00000027849, ENSMUSG00000033721, ENSMUSG00000036499, ENSMUSG00000033788, ENSMUSG00000068923	1428	49	18128	1.8135254101640657	1.0	0.9826538967982328	97.87186690499303
GOTERM_CC_DIRECT	GO:0030672~synaptic vesicle membrane	7	0.4224502112251056	0.3467145199019874	ENSMUSG00000020894, ENSMUSG00000009394, ENSMUSG00000027894, ENSMUSG00000027849, ENSMUSG00000040136, ENSMUSG00000038486, ENSMUSG00000068923	1552	61	19725	1.4584565658272772	1.0	0.9120846273072534	99.84315592246953
UP_SEQ_FEATURE	topological domain:Vesicular	5	0.30175015087507545	0.3967198425936017	ENSMUSG00000020894, ENSMUSG00000028955, ENSMUSG00000026389, ENSMUSG00000027849, ENSMUSG00000068923	1437	40	18012	1.5668058455114822	1.0	0.9999671527668413	99.99054249813759
GOTERM_MF_DIRECT	GO:0030276~clathrin binding	5	0.30175015087507545	0.5158025694788497	ENSMUSG00000028860, ENSMUSG00000027849, ENSMUSG00000020541, ENSMUSG00000039959, ENSMUSG00000068923	1414	46	17488	1.3443207674804747	1.0	0.9877795345608672	99.99923346323136
GOTERM_BP_DIRECT	GO:0017158~regulation of calcium ion-dependent exocytosis	3	0.18105009052504525	0.5737620432902897	ENSMUSG00000020894, ENSMUSG00000028860, ENSMUSG00000027849	1428	24	18128	1.5868347338935573	1.0	0.9999560256171202	99.99998880696248
GOTERM_BP_DIRECT	GO:0048791~calcium ion-regulated exocytosis of neurotransmitter	3	0.18105009052504525	0.6586306515999695	ENSMUSG00000028860, ENSMUSG00000027849, ENSMUSG00000068923	1428	28	18128	1.360144057623049	1.0	0.9999914852616684	99.99999982657957
Annotation Cluster 65	Enrichment Score: 1.0172086790886798
Category	Term	Count	%	PValue	Genes	List Total	Pop Hits	Pop Total	Fold Enrichment	Bonferroni	Benjamini	FDR
UP_SEQ_FEATURE	domain:Laminin G-like 3	6	0.3621001810500905	0.008787353443686013	ENSMUSG00000038048, ENSMUSG00000070695, ENSMUSG00000067028, ENSMUSG00000041936, ENSMUSG00000019846, ENSMUSG00000028763	1437	17	18012	4.423922387326537	0.9999999999999716	0.7735705075632615	14.94140448519775
INTERPRO	IPR002049:EGF-like, laminin	8	0.48280024140012073	0.01986112941757982	ENSMUSG00000038188, ENSMUSG00000041936, ENSMUSG00000028073, ENSMUSG00000019846, ENSMUSG00000035513, ENSMUSG00000042286, ENSMUSG00000054843, ENSMUSG00000028763	1575	37	20697	2.841287001287001	1.0	0.6117043317430044	29.340502888245055
UP_KEYWORDS	Laminin EGF-like domain	7	0.4224502112251056	0.022273106804544286	ENSMUSG00000038188, ENSMUSG00000041936, ENSMUSG00000019846, ENSMUSG00000035513, ENSMUSG00000042286, ENSMUSG00000054843, ENSMUSG00000028763	1655	31	22768	3.106441867264399	0.9998536866665685	0.130776437306248	26.89363919570208
INTERPRO	IPR000742:Epidermal growth factor-like domain	28	1.6898008449004225	0.024101762710074005	ENSMUSG00000031443, ENSMUSG00000028347, ENSMUSG00000049252, ENSMUSG00000028369, ENSMUSG00000064325, ENSMUSG00000028073, ENSMUSG00000042286, ENSMUSG00000054843, ENSMUSG00000038048, ENSMUSG00000038188, ENSMUSG00000070695, ENSMUSG00000038146, ENSMUSG00000060275, ENSMUSG00000040533, ENSMUSG00000028763, ENSMUSG00000040249, ENSMUSG00000030513, ENSMUSG00000021492, ENSMUSG00000067028, ENSMUSG00000031849,…	1575	238	20697	1.5459943977591037	1.0	0.6449182069118903	34.45032533937474
SMART	SM00180:EGF_Lam	8	0.48280024140012073	0.025247111161038782	ENSMUSG00000038188, ENSMUSG00000041936, ENSMUSG00000028073, ENSMUSG00000019846, ENSMUSG00000035513, ENSMUSG00000042286, ENSMUSG00000054843, ENSMUSG00000028763	888	35	10469	2.694723294723295	0.9999899413676664	0.6835873096559942	30.425986063413035
UP_SEQ_FEATURE	domain:Laminin G-like 2	6	0.3621001810500905	0.051568449165006164	ENSMUSG00000038048, ENSMUSG00000070695, ENSMUSG00000067028, ENSMUSG00000041936, ENSMUSG00000019846, ENSMUSG00000028763	1437	26	18012	2.8925646378673515	1.0	0.9726289218872275	62.120811134497586
UP_SEQ_FEATURE	domain:Laminin G-like 1	6	0.3621001810500905	0.051568449165006164	ENSMUSG00000038048, ENSMUSG00000070695, ENSMUSG00000067028, ENSMUSG00000041936, ENSMUSG00000019846, ENSMUSG00000028763	1437	26	18012	2.8925646378673515	1.0	0.9726289218872275	62.120811134497586
SMART	SM00181:EGF	23	1.388050694025347	0.056610425221721994	ENSMUSG00000031443, ENSMUSG00000040249, ENSMUSG00000030513, ENSMUSG00000021492, ENSMUSG00000067028, ENSMUSG00000031849, ENSMUSG00000049252, ENSMUSG00000028369, ENSMUSG00000064325, ENSMUSG00000028073, ENSMUSG00000019846, ENSMUSG00000042286, ENSMUSG00000054843, ENSMUSG00000042453, ENSMUSG00000038048, ENSMUSG00000038188, ENSMUSG00000070695, ENSMUSG00000038146, ENSMUSG00000041936, ENSMUSG00000055632,…	888	182	10469	1.4898710523710523	0.9999999999959169	0.7484768079612851	56.253527149596614
UP_SEQ_FEATURE	domain:EGF-like 1	15	0.9052504526252263	0.057938836388457635	ENSMUSG00000040249, ENSMUSG00000067028, ENSMUSG00000028373, ENSMUSG00000031849, ENSMUSG00000049252, ENSMUSG00000028369, ENSMUSG00000064325, ENSMUSG00000028073, ENSMUSG00000042286, ENSMUSG00000054843, ENSMUSG00000042453, ENSMUSG00000038048, ENSMUSG00000070695, ENSMUSG00000038146, ENSMUSG00000041936	1437	111	18012	1.6938441573097105	1.0	0.9752882088153678	66.52384574378074
UP_SEQ_FEATURE	domain:Laminin G-like 4	4	0.24140012070006037	0.06458605019778313	ENSMUSG00000038048, ENSMUSG00000070695, ENSMUSG00000067028, ENSMUSG00000019846	1437	12	18012	4.178148921363952	1.0	0.979101061043562	70.59980987999732
UP_SEQ_FEATURE	domain:EGF-like 2	12	0.724200362100181	0.0695098625222122	ENSMUSG00000042453, ENSMUSG00000038048, ENSMUSG00000031443, ENSMUSG00000070695, ENSMUSG00000067028, ENSMUSG00000038146, ENSMUSG00000028373, ENSMUSG00000041936, ENSMUSG00000028073, ENSMUSG00000064325, ENSMUSG00000042286, ENSMUSG00000054843	1437	84	18012	1.7906352520131226	1.0	0.9812801102677343	73.31147002383602
INTERPRO	IPR013032:EGF-like, conserved site	22	1.327700663850332	0.07616116600730059	ENSMUSG00000031443, ENSMUSG00000040249, ENSMUSG00000021492, ENSMUSG00000020758, ENSMUSG00000028347, ENSMUSG00000031849, ENSMUSG00000049252, ENSMUSG00000028369, ENSMUSG00000064325, ENSMUSG00000028073, ENSMUSG00000042286, ENSMUSG00000054843, ENSMUSG00000020926, ENSMUSG00000042453, ENSMUSG00000038188, ENSMUSG00000038146, ENSMUSG00000060275, ENSMUSG00000041936, ENSMUSG00000055632, ENSMUSG00000035513,…	1575	198	20697	1.46010582010582	1.0	0.8551681827956813	74.62539791561787
INTERPRO	IPR000421:Coagulation factor 5/8 C-terminal type domain	5	0.30175015087507545	0.08124938663318976	ENSMUSG00000038048, ENSMUSG00000070695, ENSMUSG00000067028, ENSMUSG00000020473, ENSMUSG00000026579	1575	22	20697	2.9865800865800862	1.0	0.8704130337877434	76.93916688294269
SMART	SM00231:FA58C	5	0.30175015087507545	0.08336021731089083	ENSMUSG00000038048, ENSMUSG00000070695, ENSMUSG00000067028, ENSMUSG00000020473, ENSMUSG00000026579	888	20	10469	2.9473536036036037	1.0	0.8451282575634189	70.91197916272414
UP_SEQ_FEATURE	domain:F5/8 type C	4	0.24140012070006037	0.09499260591473882	ENSMUSG00000038048, ENSMUSG00000070695, ENSMUSG00000067028, ENSMUSG00000020473	1437	14	18012	3.581270504026245	1.0	0.9909333208491866	83.95983537337095
UP_SEQ_FEATURE	domain:Laminin EGF-like 2	6	0.3621001810500905	0.09636614994821822	ENSMUSG00000041936, ENSMUSG00000019846, ENSMUSG00000035513, ENSMUSG00000042286, ENSMUSG00000054843, ENSMUSG00000028763	1437	31	18012	2.4260219543403596	1.0	0.9904450855394293	84.40037102999905
INTERPRO	IPR008979:Galactose-binding domain-like	11	0.663850331925166	0.11707762992284942	ENSMUSG00000055670, ENSMUSG00000038048, ENSMUSG00000040327, ENSMUSG00000030513, ENSMUSG00000070695, ENSMUSG00000067028, ENSMUSG00000032537, ENSMUSG00000020473, ENSMUSG00000026579, ENSMUSG00000046861, ENSMUSG00000039523	1575	86	20697	1.6808194905869327	1.0	0.930675821698815	88.41737825456816
INTERPRO	IPR001791:Laminin G domain	8	0.48280024140012073	0.149435500736381	ENSMUSG00000040690, ENSMUSG00000038048, ENSMUSG00000070695, ENSMUSG00000004098, ENSMUSG00000067028, ENSMUSG00000041936, ENSMUSG00000019846, ENSMUSG00000028763	1575	58	20697	1.812545155993432	1.0	0.9534195719223438	93.931420975311
UP_SEQ_FEATURE	domain:Laminin EGF-like 1	5	0.30175015087507545	0.21390495984105426	ENSMUSG00000041936, ENSMUSG00000019846, ENSMUSG00000035513, ENSMUSG00000042286, ENSMUSG00000054843	1437	30	18012	2.089074460681976	1.0	0.999114516313208	98.7879626106958
SMART	SM00282:LamG	6	0.3621001810500905	0.26476154102306365	ENSMUSG00000038048, ENSMUSG00000070695, ENSMUSG00000067028, ENSMUSG00000041936, ENSMUSG00000019846, ENSMUSG00000028763	888	41	10469	1.7252801582069877	1.0	0.9406637149796061	98.72643445711661
GOTERM_CC_DIRECT	GO:0005605~basal lamina	3	0.18105009052504525	0.4469937756498489	ENSMUSG00000041936, ENSMUSG00000019846, ENSMUSG00000028763	1552	19	19725	2.006748507867607	1.0	0.9505692124714925	99.98747697965206
UP_SEQ_FEATURE	domain:Laminin EGF-like 3	3	0.18105009052504525	0.6035126501841286	ENSMUSG00000019846, ENSMUSG00000035513, ENSMUSG00000028763	1437	25	18012	1.5041336116910229	1.0	0.9999996714266849	99.99999570007077
INTERPRO	IPR013320:Concanavalin A-like lectin/glucanase, subgroup	16	0.9656004828002415	0.6525279873745546	ENSMUSG00000090693, ENSMUSG00000004098, ENSMUSG00000067028, ENSMUSG00000031849, ENSMUSG00000028369, ENSMUSG00000067399, ENSMUSG00000031575, ENSMUSG00000019846, ENSMUSG00000079162, ENSMUSG00000035764, ENSMUSG00000040690, ENSMUSG00000038048, ENSMUSG00000070695, ENSMUSG00000041936, ENSMUSG00000038546, ENSMUSG00000028763	1575	212	20697	0.9917699910152741	1.0	0.9999626781566694	99.99999887183704
UP_SEQ_FEATURE	domain:Fibrinogen C-terminal	3	0.18105009052504525	0.6845830867917584	ENSMUSG00000038048, ENSMUSG00000070695, ENSMUSG00000067028	1437	29	18012	1.2966669066301921	1.0	0.9999999767386017	99.99999993514189
INTERPRO	IPR002181:Fibrinogen, alpha/beta/gamma chain, C-terminal globular domain	3	0.18105009052504525	0.7110772090622094	ENSMUSG00000038048, ENSMUSG00000070695, ENSMUSG00000067028	1575	32	20697	1.2319642857142856	1.0	0.9999917856490077	99.99999995376012
Annotation Cluster 66	Enrichment Score: 1.0150636707874676
Category	Term	Count	%	PValue	Genes	List Total	Pop Hits	Pop Total	Fold Enrichment	Bonferroni	Benjamini	FDR
GOTERM_BP_DIRECT	GO:0090263~positive regulation of canonical Wnt signaling pathway	15	0.9052504526252263	8.344505870079723E-4	ENSMUSG00000024232, ENSMUSG00000031529, ENSMUSG00000038260, ENSMUSG00000050199, ENSMUSG00000027646, ENSMUSG00000022997, ENSMUSG00000010797, ENSMUSG00000032171, ENSMUSG00000024811, ENSMUSG00000030093, ENSMUSG00000032064, ENSMUSG00000054252, ENSMUSG00000036856, ENSMUSG00000015133, ENSMUSG00000053110	1428	69	18128	2.759712580684448	0.9743470761974178	0.11866168534976229	1.554621514228538
KEGG_PATHWAY	mmu04310:Wnt signaling pathway	21	1.2673506336753169	0.01165043453697356	ENSMUSG00000049791, ENSMUSG00000024232, ENSMUSG00000053819, ENSMUSG00000000142, ENSMUSG00000028988, ENSMUSG00000046707, ENSMUSG00000028161, ENSMUSG00000005469, ENSMUSG00000022997, ENSMUSG00000010797, ENSMUSG00000028284, ENSMUSG00000030093, ENSMUSG00000022855, ENSMUSG00000021820, ENSMUSG00000022521, ENSMUSG00000020580, ENSMUSG00000037373, ENSMUSG00000021816, ENSMUSG00000014226, ENSMUSG00000036856,…	639	141	7720	1.7993540438850597	0.9596821159713028	0.36790058239101986	14.309880591329993
KEGG_PATHWAY	mmu04916:Melanogenesis	16	0.9656004828002415	0.015377386640185975	ENSMUSG00000049791, ENSMUSG00000020660, ENSMUSG00000053819, ENSMUSG00000035158, ENSMUSG00000005469, ENSMUSG00000022997, ENSMUSG00000021536, ENSMUSG00000010797, ENSMUSG00000030093, ENSMUSG00000022376, ENSMUSG00000022521, ENSMUSG00000021820, ENSMUSG00000036856, ENSMUSG00000028466, ENSMUSG00000005580, ENSMUSG00000051177	639	99	7720	1.9525458023110605	0.9856805352251063	0.34597751633309937	18.471693953252643
GOTERM_MF_DIRECT	GO:0048018~receptor agonist activity	5	0.30175015087507545	0.01678353969026618	ENSMUSG00000010797, ENSMUSG00000023951, ENSMUSG00000030093, ENSMUSG00000022997, ENSMUSG00000031980	1414	13	17488	4.756827331084756	0.9999999992950147	0.4932660511060386	24.034460469830755
UP_KEYWORDS	Wnt signaling pathway	22	1.327700663850332	0.017015260028562608	ENSMUSG00000049791, ENSMUSG00000031529, ENSMUSG00000028926, ENSMUSG00000000142, ENSMUSG00000071847, ENSMUSG00000028988, ENSMUSG00000046707, ENSMUSG00000024317, ENSMUSG00000046034, ENSMUSG00000050199, ENSMUSG00000022997, ENSMUSG00000031660, ENSMUSG00000036712, ENSMUSG00000010797, ENSMUSG00000043051, ENSMUSG00000040680, ENSMUSG00000024811, ENSMUSG00000030093, ENSMUSG00000021986, ENSMUSG00000032064,…	1655	176	22768	1.7196374622356496	0.9988023328946604	0.10951525306892196	21.23239063750708
GOTERM_BP_DIRECT	GO:0016055~Wnt signaling pathway	26	1.5691007845503924	0.028979257847368236	ENSMUSG00000049791, ENSMUSG00000031529, ENSMUSG00000025223, ENSMUSG00000028926, ENSMUSG00000028988, ENSMUSG00000071847, ENSMUSG00000046034, ENSMUSG00000050199, ENSMUSG00000031660, ENSMUSG00000022997, ENSMUSG00000036712, ENSMUSG00000043051, ENSMUSG00000040680, ENSMUSG00000021986, ENSMUSG00000032064, ENSMUSG00000005087, ENSMUSG00000000142, ENSMUSG00000046707, ENSMUSG00000035158, ENSMUSG00000024317,…	1428	213	18128	1.5495850922528638	1.0	0.7578070947051389	42.41728995549542
KEGG_PATHWAY	mmu05205:Proteoglycans in cancer	24	1.448400724200362	0.07416799779638787	ENSMUSG00000049791, ENSMUSG00000053819, ENSMUSG00000030536, ENSMUSG00000001761, ENSMUSG00000005469, ENSMUSG00000027646, ENSMUSG00000022997, ENSMUSG00000055723, ENSMUSG00000031740, ENSMUSG00000022516, ENSMUSG00000010797, ENSMUSG00000001729, ENSMUSG00000002489, ENSMUSG00000005718, ENSMUSG00000023951, ENSMUSG00000014956, ENSMUSG00000030093, ENSMUSG00000021820, ENSMUSG00000020580, ENSMUSG00000032826,…	639	203	7720	1.4283401558777955	0.9999999993241977	0.6520707169377539	63.779386645580715
KEGG_PATHWAY	mmu05217:Basal cell carcinoma	8	0.48280024140012073	0.1657045872304279	ENSMUSG00000010797, ENSMUSG00000049791, ENSMUSG00000030093, ENSMUSG00000000142, ENSMUSG00000001761, ENSMUSG00000036856, ENSMUSG00000064325, ENSMUSG00000022997	639	55	7720	1.7572912220799546	1.0	0.7677634336375313	90.81370449578412
INTERPRO	IPR005817:Wnt	4	0.24140012070006037	0.171712168339712	ENSMUSG00000010797, ENSMUSG00000030093, ENSMUSG00000036856, ENSMUSG00000022997	1575	19	20697	2.766516290726817	1.0	0.9662207642396723	96.16691375278734
INTERPRO	IPR018161:Wnt protein, conserved site	4	0.24140012070006037	0.171712168339712	ENSMUSG00000010797, ENSMUSG00000030093, ENSMUSG00000036856, ENSMUSG00000022997	1575	19	20697	2.766516290726817	1.0	0.9662207642396723	96.16691375278734
GOTERM_MF_DIRECT	GO:0005109~frizzled binding	6	0.3621001810500905	0.1895194191149942	ENSMUSG00000010797, ENSMUSG00000024232, ENSMUSG00000030093, ENSMUSG00000054196, ENSMUSG00000036856, ENSMUSG00000022997	1414	38	17488	1.9528027990769001	1.0	0.8992202491728104	96.70456460377231
SMART	SM00097:WNT1	4	0.24140012070006037	0.21427673690787913	ENSMUSG00000010797, ENSMUSG00000030093, ENSMUSG00000036856, ENSMUSG00000022997	888	19	10469	2.481981981981982	1.0	0.91510272416304	96.73266796045318
GOTERM_BP_DIRECT	GO:0007267~cell-cell signaling	11	0.663850331925166	0.30206789944772405	ENSMUSG00000010797, ENSMUSG00000020660, ENSMUSG00000094353, ENSMUSG00000030093, ENSMUSG00000006538, ENSMUSG00000056961, ENSMUSG00000054252, ENSMUSG00000036856, ENSMUSG00000022997, ENSMUSG00000074121, ENSMUSG00000042286	1428	104	18128	1.3427063132945485	1.0	0.9967125752643384	99.88290656864214
GOTERM_BP_DIRECT	GO:0071560~cellular response to transforming growth factor beta stimulus	7	0.4224502112251056	0.3764500870533377	ENSMUSG00000010797, ENSMUSG00000030093, ENSMUSG00000022952, ENSMUSG00000025880, ENSMUSG00000022469, ENSMUSG00000036856, ENSMUSG00000027646	1428	63	18128	1.4105197634609399	1.0	0.9988558574131766	99.98587651008303
GOTERM_BP_DIRECT	GO:0035567~non-canonical Wnt signaling pathway	3	0.18105009052504525	0.3915016427147262	ENSMUSG00000049791, ENSMUSG00000030093, ENSMUSG00000036856	1428	17	18128	2.2402372713791396	1.0	0.9990757228491495	99.99107169292003
KEGG_PATHWAY	mmu04550:Signaling pathways regulating pluripotency of stem cells	13	0.7845503922751962	0.47132391893604986	ENSMUSG00000049791, ENSMUSG00000025050, ENSMUSG00000000142, ENSMUSG00000037035, ENSMUSG00000022997, ENSMUSG00000010797, ENSMUSG00000001729, ENSMUSG00000021379, ENSMUSG00000030093, ENSMUSG00000031805, ENSMUSG00000052155, ENSMUSG00000054252, ENSMUSG00000036856	639	138	7720	1.1381007461840285	1.0	0.8347725736747215	99.97750174302811
KEGG_PATHWAY	mmu04390:Hippo signaling pathway	14	0.8449004224502112	0.4814337157637376	ENSMUSG00000049791, ENSMUSG00000051279, ENSMUSG00000000142, ENSMUSG00000022997, ENSMUSG00000010797, ENSMUSG00000007564, ENSMUSG00000002384, ENSMUSG00000014956, ENSMUSG00000030093, ENSMUSG00000036459, ENSMUSG00000032726, ENSMUSG00000022329, ENSMUSG00000036856, ENSMUSG00000053110	639	151	7720	1.1201276829483156	1.0	0.837568437345818	99.98255604661833
GOTERM_BP_DIRECT	GO:0045165~cell fate commitment	7	0.4224502112251056	0.5044023958929892	ENSMUSG00000010797, ENSMUSG00000030093, ENSMUSG00000034384, ENSMUSG00000026735, ENSMUSG00000035158, ENSMUSG00000036856, ENSMUSG00000028717	1428	72	18128	1.2342047930283224	1.0	0.9998455881279346	99.99981037922095
GOTERM_BP_DIRECT	GO:0060070~canonical Wnt signaling pathway	8	0.48280024140012073	0.5576926265068356	ENSMUSG00000010797, ENSMUSG00000043051, ENSMUSG00000049791, ENSMUSG00000030093, ENSMUSG00000032064, ENSMUSG00000046034, ENSMUSG00000036856, ENSMUSG00000022997	1428	89	18128	1.1410946401032325	1.0	0.9999403451276011	99.99997758162645
Annotation Cluster 67	Enrichment Score: 1.002701318787905
Category	Term	Count	%	PValue	Genes	List Total	Pop Hits	Pop Total	Fold Enrichment	Bonferroni	Benjamini	FDR
UP_SEQ_FEATURE	repeat:PbH1 4	3	0.18105009052504525	0.07678429268428934	ENSMUSG00000052353, ENSMUSG00000005371, ENSMUSG00000038725	1437	6	18012	6.267223382045929	1.0	0.9832921856677452	76.88853149266292
UP_SEQ_FEATURE	repeat:PbH1 3	3	0.18105009052504525	0.10195335802681812	ENSMUSG00000052353, ENSMUSG00000005371, ENSMUSG00000038725	1437	7	18012	5.371905756039367	1.0	0.9918555002330234	86.0771976492409
UP_SEQ_FEATURE	repeat:PbH1 2	3	0.18105009052504525	0.10195335802681812	ENSMUSG00000052353, ENSMUSG00000005371, ENSMUSG00000038725	1437	7	18012	5.371905756039367	1.0	0.9918555002330234	86.0771976492409
UP_SEQ_FEATURE	repeat:PbH1 1	3	0.18105009052504525	0.10195335802681812	ENSMUSG00000052353, ENSMUSG00000005371, ENSMUSG00000038725	1437	7	18012	5.371905756039367	1.0	0.9918555002330234	86.0771976492409
INTERPRO	IPR011050:Pectin lyase fold/virulence factor	3	0.18105009052504525	0.11912870315834294	ENSMUSG00000052353, ENSMUSG00000005371, ENSMUSG00000038725	1575	8	20697	4.9278571428571425	1.0	0.9267024119114473	88.87447240766181
Annotation Cluster 68	Enrichment Score: 0.9915156973944491
Category	Term	Count	%	PValue	Genes	List Total	Pop Hits	Pop Total	Fold Enrichment	Bonferroni	Benjamini	FDR
GOTERM_BP_DIRECT	GO:0048844~artery morphogenesis	8	0.48280024140012073	0.002506729490024725	ENSMUSG00000026586, ENSMUSG00000039476, ENSMUSG00000023951, ENSMUSG00000038203, ENSMUSG00000046714, ENSMUSG00000038146, ENSMUSG00000025880, ENSMUSG00000009097	1428	25	18128	4.062296918767506	0.9999835195957939	0.21291607909719645	4.6015470765340405
GOTERM_BP_DIRECT	GO:0002053~positive regulation of mesenchymal cell proliferation	9	0.5431502715751357	0.007109279531225491	ENSMUSG00000010797, ENSMUSG00000026586, ENSMUSG00000039476, ENSMUSG00000023951, ENSMUSG00000038894, ENSMUSG00000006538, ENSMUSG00000001761, ENSMUSG00000009097, ENSMUSG00000006958	1428	37	18128	3.087894617306382	0.9999999999999747	0.3916077693184795	12.53316535179284
GOTERM_BP_DIRECT	GO:0001569~patterning of blood vessels	7	0.4224502112251056	0.09091065256189701	ENSMUSG00000031502, ENSMUSG00000023951, ENSMUSG00000046714, ENSMUSG00000006538, ENSMUSG00000048109, ENSMUSG00000009097, ENSMUSG00000030123	1428	40	18128	2.2215686274509805	1.0	0.9291376841880845	83.28572646390123
GOTERM_BP_DIRECT	GO:0003007~heart morphogenesis	9	0.5431502715751357	0.12831631348222416	ENSMUSG00000023951, ENSMUSG00000028949, ENSMUSG00000046714, ENSMUSG00000006235, ENSMUSG00000038193, ENSMUSG00000048450, ENSMUSG00000001761, ENSMUSG00000009097, ENSMUSG00000025579	1428	64	18128	1.785189075630252	1.0	0.960142719294316	92.40377688782408
GOTERM_BP_DIRECT	GO:0048514~blood vessel morphogenesis	6	0.3621001810500905	0.13720008170565884	ENSMUSG00000031502, ENSMUSG00000023951, ENSMUSG00000032216, ENSMUSG00000001300, ENSMUSG00000025348, ENSMUSG00000009097	1428	35	18128	2.1762304921968787	1.0	0.9650965894001965	93.73244950853827
GOTERM_BP_DIRECT	GO:0001568~blood vessel development	8	0.48280024140012073	0.32502173926050193	ENSMUSG00000026043, ENSMUSG00000049791, ENSMUSG00000023951, ENSMUSG00000046714, ENSMUSG00000009097, ENSMUSG00000019846, ENSMUSG00000040289, ENSMUSG00000031980	1428	71	18128	1.4303862390026432	1.0	0.9975454175335325	99.9374908852365
GOTERM_BP_DIRECT	GO:0003151~outflow tract morphogenesis	6	0.3621001810500905	0.4378895036398154	ENSMUSG00000023951, ENSMUSG00000049577, ENSMUSG00000032216, ENSMUSG00000009097, ENSMUSG00000030123, ENSMUSG00000040289	1428	55	18128	1.384873949579832	1.0	0.9995605926964737	99.99798438156378
GOTERM_BP_DIRECT	GO:0001974~blood vessel remodeling	5	0.30175015087507545	0.47734990941463606	ENSMUSG00000023951, ENSMUSG00000014776, ENSMUSG00000046714, ENSMUSG00000003873, ENSMUSG00000009097	1428	45	18128	1.4105197634609399	1.0	0.9997634463695	99.9994858280585
GOTERM_BP_DIRECT	GO:0030855~epithelial cell differentiation	6	0.3621001810500905	0.6152630781059014	ENSMUSG00000031502, ENSMUSG00000023951, ENSMUSG00000056973, ENSMUSG00000009097, ENSMUSG00000016458, ENSMUSG00000038533	1428	67	18128	1.1368368242819515	1.0	0.9999790799318032	99.99999836337653
Annotation Cluster 69	Enrichment Score: 0.9816183602564214
Category	Term	Count	%	PValue	Genes	List Total	Pop Hits	Pop Total	Fold Enrichment	Bonferroni	Benjamini	FDR
GOTERM_BP_DIRECT	GO:0007264~small GTPase mediated signal transduction	38	2.2933011466505735	6.684323149950096E-5	ENSMUSG00000023353, ENSMUSG00000003411, ENSMUSG00000020149, ENSMUSG00000031504, ENSMUSG00000036093, ENSMUSG00000039298, ENSMUSG00000039960, ENSMUSG00000044447, ENSMUSG00000026821, ENSMUSG00000025730, ENSMUSG00000035954, ENSMUSG00000010529, ENSMUSG00000025422, ENSMUSG00000055723, ENSMUSG00000049907, ENSMUSG00000073733, ENSMUSG00000025170, ENSMUSG00000026594, ENSMUSG00000015133, ENSMUSG00000028945,…	1428	241	18128	2.001650452712205	0.25421498435117107	0.017105996546198154	0.12538345189661015
INTERPRO	IPR001806:Small GTPase superfamily	19	1.1466505733252867	0.01492103182329866	ENSMUSG00000023353, ENSMUSG00000003411, ENSMUSG00000020149, ENSMUSG00000031504, ENSMUSG00000039960, ENSMUSG00000027935, ENSMUSG00000025730, ENSMUSG00000010529, ENSMUSG00000031840, ENSMUSG00000055723, ENSMUSG00000025422, ENSMUSG00000019832, ENSMUSG00000079657, ENSMUSG00000073733, ENSMUSG00000049907, ENSMUSG00000025170, ENSMUSG00000024143, ENSMUSG00000030055, ENSMUSG00000028945	1575	136	20697	1.8358683473389357	0.999999999999986	0.5777635595369656	22.914924227269427
UP_KEYWORDS	GTP-binding	36	2.172601086300543	0.019298987338737417	ENSMUSG00000023353, ENSMUSG00000003411, ENSMUSG00000020149, ENSMUSG00000031504, ENSMUSG00000036093, ENSMUSG00000039960, ENSMUSG00000025730, ENSMUSG00000010529, ENSMUSG00000025422, ENSMUSG00000055723, ENSMUSG00000019977, ENSMUSG00000028646, ENSMUSG00000023952, ENSMUSG00000049907, ENSMUSG00000073733, ENSMUSG00000021282, ENSMUSG00000025170, ENSMUSG00000015133, ENSMUSG00000070284, ENSMUSG00000028945,…	1655	335	22768	1.4783748929070657	0.9995187657719119	0.11954747796471232	23.73953786565486
INTERPRO	IPR005225:Small GTP-binding protein domain	20	1.2070006035003018	0.050659220376583824	ENSMUSG00000003411, ENSMUSG00000020149, ENSMUSG00000036093, ENSMUSG00000031504, ENSMUSG00000039960, ENSMUSG00000027935, ENSMUSG00000025730, ENSMUSG00000030105, ENSMUSG00000010529, ENSMUSG00000031840, ENSMUSG00000055723, ENSMUSG00000019832, ENSMUSG00000079657, ENSMUSG00000049907, ENSMUSG00000025170, ENSMUSG00000026426, ENSMUSG00000024143, ENSMUSG00000026083, ENSMUSG00000030055, ENSMUSG00000028945	1575	167	20697	1.573766752209866	1.0	0.7839371025407648	59.343457354614436
UP_KEYWORDS	Prenylation	17	1.0259505129752564	0.11577572056393448	ENSMUSG00000003411, ENSMUSG00000020149, ENSMUSG00000038607, ENSMUSG00000031504, ENSMUSG00000027935, ENSMUSG00000037754, ENSMUSG00000025730, ENSMUSG00000029491, ENSMUSG00000031840, ENSMUSG00000055723, ENSMUSG00000019832, ENSMUSG00000079657, ENSMUSG00000024519, ENSMUSG00000025170, ENSMUSG00000024143, ENSMUSG00000030055, ENSMUSG00000028945	1655	159	22768	1.4708848733587947	1.0	0.3575773123268713	81.93486095510163
GOTERM_MF_DIRECT	GO:0005525~GTP binding	39	2.3536511768255886	0.11863416256828523	ENSMUSG00000023353, ENSMUSG00000003411, ENSMUSG00000020149, ENSMUSG00000031504, ENSMUSG00000036093, ENSMUSG00000030357, ENSMUSG00000039960, ENSMUSG00000018340, ENSMUSG00000025730, ENSMUSG00000010529, ENSMUSG00000055723, ENSMUSG00000025422, ENSMUSG00000019977, ENSMUSG00000028646, ENSMUSG00000023952, ENSMUSG00000049907, ENSMUSG00000073733, ENSMUSG00000021282, ENSMUSG00000025170, ENSMUSG00000015133,…	1414	386	17488	1.249591428424856	1.0	0.8155830165906128	87.13835598835948
INTERPRO	IPR027417:P-loop containing nucleoside triphosphate hydrolase	80	4.828002414001207	0.12028163620869434	ENSMUSG00000023353, ENSMUSG00000020228, ENSMUSG00000031504, ENSMUSG00000036768, ENSMUSG00000040136, ENSMUSG00000043535, ENSMUSG00000010529, ENSMUSG00000056752, ENSMUSG00000055723, ENSMUSG00000049871, ENSMUSG00000019977, ENSMUSG00000003271, ENSMUSG00000074151, ENSMUSG00000028646, ENSMUSG00000049907, ENSMUSG00000058006, ENSMUSG00000057914, ENSMUSG00000022262, ENSMUSG00000005237, ENSMUSG00000028945,…	1575	912	20697	1.1527151211361737	1.0	0.9268193005205212	89.12389245820842
UP_SEQ_FEATURE	lipid moiety-binding region:S-geranylgeranyl cysteine	12	0.724200362100181	0.26053255509055917	ENSMUSG00000019832, ENSMUSG00000003411, ENSMUSG00000038607, ENSMUSG00000020149, ENSMUSG00000031504, ENSMUSG00000079657, ENSMUSG00000027935, ENSMUSG00000025170, ENSMUSG00000025730, ENSMUSG00000029491, ENSMUSG00000031840, ENSMUSG00000030055	1437	110	18012	1.3673941924463844	1.0	0.9996711543230329	99.60499104012955
UP_SEQ_FEATURE	short sequence motif:Effector region	11	0.663850331925166	0.274112458982281	ENSMUSG00000019832, ENSMUSG00000003411, ENSMUSG00000020149, ENSMUSG00000031504, ENSMUSG00000079657, ENSMUSG00000027935, ENSMUSG00000024143, ENSMUSG00000055723, ENSMUSG00000031840, ENSMUSG00000028945, ENSMUSG00000030055	1437	100	18012	1.3787891440501046	1.0	0.9997098129021361	99.7188009045905
UP_SEQ_FEATURE	nucleotide phosphate-binding region:GTP	29	1.7501508750754375	0.3248130270197892	ENSMUSG00000023353, ENSMUSG00000003411, ENSMUSG00000020149, ENSMUSG00000036093, ENSMUSG00000031504, ENSMUSG00000039960, ENSMUSG00000025730, ENSMUSG00000025422, ENSMUSG00000055723, ENSMUSG00000019977, ENSMUSG00000028646, ENSMUSG00000023952, ENSMUSG00000049907, ENSMUSG00000073733, ENSMUSG00000025170, ENSMUSG00000021282, ENSMUSG00000028945, ENSMUSG00000027935, ENSMUSG00000030105, ENSMUSG00000037617,…	1437	319	18012	1.1394951603719872	1.0	0.9998709171809746	99.92544808408836
GOTERM_MF_DIRECT	GO:0030742~GTP-dependent protein binding	4	0.24140012070006037	0.37430851204706006	ENSMUSG00000019832, ENSMUSG00000003411, ENSMUSG00000036499, ENSMUSG00000031840	1414	27	17488	1.8322594164178323	1.0	0.9703037335793624	99.95071209532034
GOTERM_MF_DIRECT	GO:0003924~GTPase activity	19	1.1466505733252867	0.44076337026712437	ENSMUSG00000023353, ENSMUSG00000003411, ENSMUSG00000020149, ENSMUSG00000037022, ENSMUSG00000039960, ENSMUSG00000027935, ENSMUSG00000001473, ENSMUSG00000031840, ENSMUSG00000025422, ENSMUSG00000019832, ENSMUSG00000019977, ENSMUSG00000023952, ENSMUSG00000028646, ENSMUSG00000078920, ENSMUSG00000024143, ENSMUSG00000026083, ENSMUSG00000040265, ENSMUSG00000030055, ENSMUSG00000028945	1414	211	17488	1.1136837448132084	1.0	0.9804045574197005	99.99204268192376
UP_KEYWORDS	Methylation	28	1.6898008449004225	0.6046950761591725	ENSMUSG00000059741, ENSMUSG00000003411, ENSMUSG00000036912, ENSMUSG00000055723, ENSMUSG00000028800, ENSMUSG00000020358, ENSMUSG00000022105, ENSMUSG00000004980, ENSMUSG00000022521, ENSMUSG00000022952, ENSMUSG00000069041, ENSMUSG00000028945, ENSMUSG00000038607, ENSMUSG00000027935, ENSMUSG00000037754, ENSMUSG00000027936, ENSMUSG00000029328, ENSMUSG00000027680, ENSMUSG00000031575, ENSMUSG00000032554,…	1655	385	22768	1.0005163416643779	1.0	0.8363494116825555	99.99975196230517
UP_SEQ_FEATURE	lipid moiety-binding region:S-farnesyl cysteine	5	0.30175015087507545	0.662481540669001	ENSMUSG00000024519, ENSMUSG00000037754, ENSMUSG00000024143, ENSMUSG00000055723, ENSMUSG00000028945	1437	56	18012	1.1191470325082016	1.0	0.9999999579361362	99.99999977548319
GOTERM_CC_DIRECT	GO:0030670~phagocytic vesicle membrane	4	0.24140012070006037	0.763974854647405	ENSMUSG00000019832, ENSMUSG00000031504, ENSMUSG00000031488, ENSMUSG00000030055	1552	50	19725	1.0167525773195876	1.0	0.9955393574145915	99.99999996916935
Annotation Cluster 70	Enrichment Score: 0.9741247675463981
Category	Term	Count	%	PValue	Genes	List Total	Pop Hits	Pop Total	Fold Enrichment	Bonferroni	Benjamini	FDR
INTERPRO	IPR004939:Anaphase-promoting complex, subunit 10/DOC domain	3	0.18105009052504525	0.09394292580788134	ENSMUSG00000055670, ENSMUSG00000040327, ENSMUSG00000046861	1575	7	20697	5.631836734693877	1.0	0.8921526555189939	81.87516894495288
UP_SEQ_FEATURE	domain:DOC	3	0.18105009052504525	0.10195335802681812	ENSMUSG00000055670, ENSMUSG00000040327, ENSMUSG00000046861	1437	7	18012	5.371905756039367	1.0	0.9918555002330234	86.0771976492409
SMART	SM01337:SM01337	3	0.18105009052504525	0.11317783736405643	ENSMUSG00000055670, ENSMUSG00000040327, ENSMUSG00000046861	888	7	10469	5.052606177606178	1.0	0.8549029284034187	81.80472578600572
INTERPRO	IPR008979:Galactose-binding domain-like	11	0.663850331925166	0.11707762992284942	ENSMUSG00000055670, ENSMUSG00000038048, ENSMUSG00000040327, ENSMUSG00000030513, ENSMUSG00000070695, ENSMUSG00000067028, ENSMUSG00000032537, ENSMUSG00000020473, ENSMUSG00000026579, ENSMUSG00000046861, ENSMUSG00000039523	1575	86	20697	1.6808194905869327	1.0	0.930675821698815	88.41737825456816
Annotation Cluster 71	Enrichment Score: 0.9603207107592991
Category	Term	Count	%	PValue	Genes	List Total	Pop Hits	Pop Total	Fold Enrichment	Bonferroni	Benjamini	FDR
GOTERM_BP_DIRECT	GO:0017157~regulation of exocytosis	8	0.48280024140012073	0.002506729490024725	ENSMUSG00000020894, ENSMUSG00000003411, ENSMUSG00000079657, ENSMUSG00000073733, ENSMUSG00000022829, ENSMUSG00000019790, ENSMUSG00000031840, ENSMUSG00000061601	1428	25	18128	4.062296918767506	0.9999835195957939	0.21291607909719645	4.6015470765340405
GOTERM_MF_DIRECT	GO:0019905~syntaxin binding	12	0.724200362100181	0.05636374957282979	ENSMUSG00000020894, ENSMUSG00000053841, ENSMUSG00000028860, ENSMUSG00000024519, ENSMUSG00000015243, ENSMUSG00000022829, ENSMUSG00000027849, ENSMUSG00000019790, ENSMUSG00000040136, ENSMUSG00000046861, ENSMUSG00000026797, ENSMUSG00000068923	1414	80	17488	1.855162659123055	1.0	0.7121487924108585	61.02300057114232
INTERPRO	IPR001388:Synaptobrevin	4	0.24140012070006037	0.057503409483238496	ENSMUSG00000020894, ENSMUSG00000028955, ENSMUSG00000022829, ENSMUSG00000019790	1575	12	20697	4.38031746031746	1.0	0.8003458553683424	64.1301236550059
UP_SEQ_FEATURE	domain:v-SNARE coiled-coil homology	4	0.24140012070006037	0.07915048047301554	ENSMUSG00000020894, ENSMUSG00000028955, ENSMUSG00000022829, ENSMUSG00000019790	1437	13	18012	3.8567528504898028	1.0	0.984438938644767	77.9508104155567
GOTERM_CC_DIRECT	GO:0030141~secretory granule	12	0.724200362100181	0.2650845261609807	ENSMUSG00000020894, ENSMUSG00000028955, ENSMUSG00000020660, ENSMUSG00000023951, ENSMUSG00000003411, ENSMUSG00000041798, ENSMUSG00000051343, ENSMUSG00000025793, ENSMUSG00000022982, ENSMUSG00000022829, ENSMUSG00000019790, ENSMUSG00000027350	1552	112	19725	1.3617222017673047	1.0	0.8708523029139712	99.06442537084884
GOTERM_MF_DIRECT	GO:0017075~syntaxin-1 binding	4	0.24140012070006037	0.28319794167212575	ENSMUSG00000020894, ENSMUSG00000028955, ENSMUSG00000019790, ENSMUSG00000026797	1414	23	17488	2.15091322796876	1.0	0.9415301597418609	99.55169129734074
GOTERM_CC_DIRECT	GO:0031201~SNARE complex	5	0.30175015087507545	0.5445696951152141	ENSMUSG00000020894, ENSMUSG00000028955, ENSMUSG00000009394, ENSMUSG00000022829, ENSMUSG00000019790	1552	49	19725	1.2968782873974332	1.0	0.9731094197116432	99.99934095144133
GOTERM_BP_DIRECT	GO:0016192~vesicle-mediated transport	15	0.9052504526252263	0.7900450868030591	ENSMUSG00000028955, ENSMUSG00000020149, ENSMUSG00000028354, ENSMUSG00000028860, ENSMUSG00000022829, ENSMUSG00000019790, ENSMUSG00000028999, ENSMUSG00000038102, ENSMUSG00000026797, ENSMUSG00000020894, ENSMUSG00000062169, ENSMUSG00000079111, ENSMUSG00000027223, ENSMUSG00000030245, ENSMUSG00000020628	1428	212	18128	0.8982083399397496	1.0	0.999999778377863	99.99999999998109
Annotation Cluster 72	Enrichment Score: 0.9517158695984709
Category	Term	Count	%	PValue	Genes	List Total	Pop Hits	Pop Total	Fold Enrichment	Bonferroni	Benjamini	FDR
GOTERM_MF_DIRECT	GO:0008092~cytoskeletal protein binding	12	0.724200362100181	0.019738171488910362	ENSMUSG00000021782, ENSMUSG00000038175, ENSMUSG00000034462, ENSMUSG00000021754, ENSMUSG00000027624, ENSMUSG00000028434, ENSMUSG00000020152, ENSMUSG00000026384, ENSMUSG00000090071, ENSMUSG00000027238, ENSMUSG00000021798, ENSMUSG00000052374	1414	68	17488	2.182544304850653	0.9999999999833695	0.507931203356498	27.65822069788202
GOTERM_CC_DIRECT	GO:0019898~extrinsic component of membrane	13	0.7845503922751962	0.03099768752880316	ENSMUSG00000005656, ENSMUSG00000038175, ENSMUSG00000027849, ENSMUSG00000021219, ENSMUSG00000027624, ENSMUSG00000028434, ENSMUSG00000027030, ENSMUSG00000026384, ENSMUSG00000026643, ENSMUSG00000042364, ENSMUSG00000027238, ENSMUSG00000041895, ENSMUSG00000015950	1552	84	19725	1.96693206921944	0.9999999998992051	0.5478411997030801	37.97400845369361
INTERPRO	IPR000798:Ezrin/radixin/moesin like	5	0.30175015087507545	0.04315328788328711	ENSMUSG00000038175, ENSMUSG00000027624, ENSMUSG00000028434, ENSMUSG00000026384, ENSMUSG00000027238	1575	18	20697	3.6502645502645503	1.0	0.7526873276463641	53.404739474377536
INTERPRO	IPR018979:FERM, N-terminal	6	0.3621001810500905	0.05015257158749874	ENSMUSG00000038175, ENSMUSG00000052698, ENSMUSG00000027624, ENSMUSG00000028434, ENSMUSG00000026384, ENSMUSG00000027238	1575	27	20697	2.9202116402116403	1.0	0.7851509617496837	58.96618434768662
INTERPRO	IPR014847:FERM adjacent (FA)	4	0.24140012070006037	0.07065895543090021	ENSMUSG00000027624, ENSMUSG00000028434, ENSMUSG00000026384, ENSMUSG00000027238	1575	13	20697	4.043369963369964	1.0	0.8394903349570733	71.87805129493503
SMART	SM01195:SM01195	4	0.24140012070006037	0.09140031555121338	ENSMUSG00000027624, ENSMUSG00000028434, ENSMUSG00000026384, ENSMUSG00000027238	888	13	10469	3.6275121275121274	1.0	0.8342376458458192	74.32957113638206
INTERPRO	IPR019747:FERM conserved site	5	0.30175015087507545	0.1048776882383562	ENSMUSG00000052698, ENSMUSG00000027624, ENSMUSG00000028434, ENSMUSG00000026384, ENSMUSG00000027238	1575	24	20697	2.7376984126984127	1.0	0.9136225930691666	85.31126403851562
INTERPRO	IPR018980:FERM, C-terminal PH-like domain	5	0.30175015087507545	0.11773324270490311	ENSMUSG00000038175, ENSMUSG00000027624, ENSMUSG00000028434, ENSMUSG00000026384, ENSMUSG00000027238	1575	25	20697	2.6281904761904764	1.0	0.928045225175479	88.5653751414459
INTERPRO	IPR019749:Band 4.1 domain	7	0.4224502112251056	0.15497036135543152	ENSMUSG00000038175, ENSMUSG00000052698, ENSMUSG00000031805, ENSMUSG00000027624, ENSMUSG00000028434, ENSMUSG00000026384, ENSMUSG00000027238	1575	48	20697	1.9163888888888887	1.0	0.9552669664834604	94.57996717872645
INTERPRO	IPR000299:FERM domain	7	0.4224502112251056	0.15497036135543152	ENSMUSG00000038175, ENSMUSG00000052698, ENSMUSG00000031805, ENSMUSG00000027624, ENSMUSG00000028434, ENSMUSG00000026384, ENSMUSG00000027238	1575	48	20697	1.9163888888888887	1.0	0.9552669664834604	94.57996717872645
SMART	SM01196:SM01196	5	0.30175015087507545	0.15684128761399513	ENSMUSG00000038175, ENSMUSG00000027624, ENSMUSG00000028434, ENSMUSG00000026384, ENSMUSG00000027238	888	25	10469	2.357882882882883	1.0	0.8954345485071984	91.11048594042708
UP_SEQ_FEATURE	domain:FERM	7	0.4224502112251056	0.1569847597859514	ENSMUSG00000038175, ENSMUSG00000052698, ENSMUSG00000031805, ENSMUSG00000027624, ENSMUSG00000028434, ENSMUSG00000026384, ENSMUSG00000027238	1437	46	18012	1.9074158119270221	1.0	0.997748098199605	95.63304258455507
GOTERM_BP_DIRECT	GO:0031032~actomyosin structure organization	5	0.30175015087507545	0.15893370646241234	ENSMUSG00000021279, ENSMUSG00000027624, ENSMUSG00000028434, ENSMUSG00000027238, ENSMUSG00000020900	1428	27	18128	2.3508662724349	1.0	0.9744996523177685	96.11724451969368
SMART	SM00295:B41	7	0.4224502112251056	0.21821024189051766	ENSMUSG00000038175, ENSMUSG00000052698, ENSMUSG00000031805, ENSMUSG00000027624, ENSMUSG00000028434, ENSMUSG00000026384, ENSMUSG00000027238	888	48	10469	1.7192896021021018	1.0	0.9147096755913323	96.95721785783617
GOTERM_MF_DIRECT	GO:0005200~structural constituent of cytoskeleton	9	0.5431502715751357	0.2939176261116908	ENSMUSG00000000759, ENSMUSG00000052698, ENSMUSG00000020932, ENSMUSG00000027624, ENSMUSG00000028434, ENSMUSG00000020152, ENSMUSG00000008475, ENSMUSG00000027238, ENSMUSG00000001473	1414	78	17488	1.4270481993254271	1.0	0.9443455913077942	99.64900587947506
INTERPRO	IPR019748:FERM central domain	6	0.3621001810500905	0.30030234057211885	ENSMUSG00000038175, ENSMUSG00000052698, ENSMUSG00000027624, ENSMUSG00000028434, ENSMUSG00000026384, ENSMUSG00000027238	1575	48	20697	1.6426190476190476	1.0	0.9922306611687777	99.79342473731403
INTERPRO	IPR014352:FERM/acyl-CoA-binding protein, 3-helical bundle	6	0.3621001810500905	0.3463371765266442	ENSMUSG00000038175, ENSMUSG00000052698, ENSMUSG00000027624, ENSMUSG00000028434, ENSMUSG00000026384, ENSMUSG00000027238	1575	51	20697	1.5459943977591035	1.0	0.9959181397906239	99.93640957008078
Annotation Cluster 73	Enrichment Score: 0.9394816715930623
Category	Term	Count	%	PValue	Genes	List Total	Pop Hits	Pop Total	Fold Enrichment	Bonferroni	Benjamini	FDR
UP_KEYWORDS	Lysosome	27	1.6294508147254072	0.02684200533663996	ENSMUSG00000028673, ENSMUSG00000031521, ENSMUSG00000044254, ENSMUSG00000025579, ENSMUSG00000021242, ENSMUSG00000028646, ENSMUSG00000023830, ENSMUSG00000037260, ENSMUSG00000028581, ENSMUSG00000028618, ENSMUSG00000058446, ENSMUSG00000005802, ENSMUSG00000057948, ENSMUSG00000024413, ENSMUSG00000028062, ENSMUSG00000032359, ENSMUSG00000030105, ENSMUSG00000028189, ENSMUSG00000036503, ENSMUSG00000015027,…	1655	240	22768	1.5476737160120846	0.9999766721302411	0.1513345153365615	31.503975551468166
GOTERM_CC_DIRECT	GO:0005764~lysosome	34	2.051901025950513	0.08315374979571319	ENSMUSG00000028673, ENSMUSG00000002204, ENSMUSG00000031521, ENSMUSG00000044254, ENSMUSG00000025579, ENSMUSG00000021242, ENSMUSG00000028646, ENSMUSG00000005043, ENSMUSG00000054252, ENSMUSG00000023830, ENSMUSG00000037260, ENSMUSG00000028581, ENSMUSG00000028618, ENSMUSG00000057948, ENSMUSG00000058446, ENSMUSG00000005802, ENSMUSG00000024413, ENSMUSG00000028062, ENSMUSG00000032359, ENSMUSG00000030105,…	1552	327	19725	1.3214674170055802	1.0	0.69125033036875	73.20149284188304
GOTERM_CC_DIRECT	GO:0005770~late endosome	16	0.9656004828002415	0.09051124839979438	ENSMUSG00000028618, ENSMUSG00000005802, ENSMUSG00000057948, ENSMUSG00000028062, ENSMUSG00000036333, ENSMUSG00000027646, ENSMUSG00000044254, ENSMUSG00000014402, ENSMUSG00000032554, ENSMUSG00000033788, ENSMUSG00000022967, ENSMUSG00000038740, ENSMUSG00000029104, ENSMUSG00000023830, ENSMUSG00000018442, ENSMUSG00000015837	1552	131	19725	1.552294011174943	1.0	0.6913218214586909	76.28436513967685
KEGG_PATHWAY	mmu04142:Lysosome	13	0.7845503922751962	0.3069715229901617	ENSMUSG00000024413, ENSMUSG00000002204, ENSMUSG00000032359, ENSMUSG00000031521, ENSMUSG00000001751, ENSMUSG00000015027, ENSMUSG00000025579, ENSMUSG00000021242, ENSMUSG00000005142, ENSMUSG00000005043, ENSMUSG00000023830, ENSMUSG00000037260, ENSMUSG00000028581	639	122	7720	1.2873598604376715	1.0	0.7717974305889628	99.20312144243817
GOTERM_CC_DIRECT	GO:0005765~lysosomal membrane	21	1.2673506336753169	0.3236638541343824	ENSMUSG00000028618, ENSMUSG00000040249, ENSMUSG00000058446, ENSMUSG00000026791, ENSMUSG00000005802, ENSMUSG00000024413, ENSMUSG00000028062, ENSMUSG00000019210, ENSMUSG00000024410, ENSMUSG00000018340, ENSMUSG00000030105, ENSMUSG00000036503, ENSMUSG00000025579, ENSMUSG00000006273, ENSMUSG00000026426, ENSMUSG00000073725, ENSMUSG00000040447, ENSMUSG00000023830, ENSMUSG00000004317, ENSMUSG00000037260,…	1552	226	19725	1.1809626174619106	1.0	0.9021319053929009	99.73460472449347
Annotation Cluster 74	Enrichment Score: 0.9387212291545226
Category	Term	Count	%	PValue	Genes	List Total	Pop Hits	Pop Total	Fold Enrichment	Bonferroni	Benjamini	FDR
UP_KEYWORDS	ANK repeat	30	1.8105009052504526	0.005158838730796218	ENSMUSG00000023353, ENSMUSG00000052632, ENSMUSG00000038822, ENSMUSG00000025129, ENSMUSG00000031529, ENSMUSG00000037686, ENSMUSG00000036333, ENSMUSG00000026103, ENSMUSG00000038738, ENSMUSG00000025422, ENSMUSG00000026196, ENSMUSG00000053175, ENSMUSG00000038146, ENSMUSG00000015133, ENSMUSG00000024483, ENSMUSG00000043029, ENSMUSG00000021200, ENSMUSG00000037754, ENSMUSG00000033597, ENSMUSG00000073802,…	1655	241	22768	1.712502037081145	0.8683356056554139	0.04503398365588862	6.940387871673293
INTERPRO	IPR002110:Ankyrin repeat	30	1.8105009052504526	0.005993779114677518	ENSMUSG00000023353, ENSMUSG00000052632, ENSMUSG00000038822, ENSMUSG00000025129, ENSMUSG00000031529, ENSMUSG00000037686, ENSMUSG00000036333, ENSMUSG00000026103, ENSMUSG00000038738, ENSMUSG00000025422, ENSMUSG00000026196, ENSMUSG00000053175, ENSMUSG00000038146, ENSMUSG00000015133, ENSMUSG00000024483, ENSMUSG00000043029, ENSMUSG00000021200, ENSMUSG00000037754, ENSMUSG00000033597, ENSMUSG00000073802,…	1575	233	20697	1.6919681177191908	0.9999971181240817	0.36593868081360625	9.884404452083151
INTERPRO	IPR020683:Ankyrin repeat-containing domain	30	1.8105009052504526	0.010554409416223962	ENSMUSG00000023353, ENSMUSG00000052632, ENSMUSG00000038822, ENSMUSG00000025129, ENSMUSG00000031529, ENSMUSG00000037686, ENSMUSG00000036333, ENSMUSG00000026103, ENSMUSG00000038738, ENSMUSG00000025422, ENSMUSG00000026196, ENSMUSG00000053175, ENSMUSG00000038146, ENSMUSG00000015133, ENSMUSG00000024483, ENSMUSG00000043029, ENSMUSG00000021200, ENSMUSG00000037754, ENSMUSG00000033597, ENSMUSG00000073802,…	1575	243	20697	1.622339800117578	0.99999999983341	0.4842948896896756	16.78060564693672
SMART	SM00248:ANK	28	1.6898008449004225	0.04090555547274341	ENSMUSG00000038822, ENSMUSG00000052632, ENSMUSG00000025129, ENSMUSG00000031529, ENSMUSG00000037686, ENSMUSG00000036333, ENSMUSG00000026103, ENSMUSG00000038738, ENSMUSG00000026196, ENSMUSG00000053175, ENSMUSG00000038146, ENSMUSG00000015133, ENSMUSG00000024483, ENSMUSG00000043029, ENSMUSG00000021200, ENSMUSG00000037754, ENSMUSG00000033597, ENSMUSG00000073802, ENSMUSG00000036995, ENSMUSG00000035798,…	888	225	10469	1.467127127127127	0.999999993119517	0.7143453740243304	44.70728660651887
UP_SEQ_FEATURE	repeat:ANK 1	23	1.388050694025347	0.05664378355930383	ENSMUSG00000023353, ENSMUSG00000052632, ENSMUSG00000038822, ENSMUSG00000043029, ENSMUSG00000021200, ENSMUSG00000025129, ENSMUSG00000037686, ENSMUSG00000037754, ENSMUSG00000033597, ENSMUSG00000073802, ENSMUSG00000036995, ENSMUSG00000035798, ENSMUSG00000032244, ENSMUSG00000025422, ENSMUSG00000026196, ENSMUSG00000040479, ENSMUSG00000053175, ENSMUSG00000038146, ENSMUSG00000033781, ENSMUSG00000052331,…	1437	193	18012	1.4937423604876305	1.0	0.9764061061478823	65.66993621567526
UP_SEQ_FEATURE	repeat:ANK 2	23	1.388050694025347	0.05664378355930383	ENSMUSG00000023353, ENSMUSG00000052632, ENSMUSG00000038822, ENSMUSG00000043029, ENSMUSG00000021200, ENSMUSG00000025129, ENSMUSG00000037686, ENSMUSG00000037754, ENSMUSG00000033597, ENSMUSG00000073802, ENSMUSG00000036995, ENSMUSG00000035798, ENSMUSG00000032244, ENSMUSG00000025422, ENSMUSG00000026196, ENSMUSG00000040479, ENSMUSG00000053175, ENSMUSG00000038146, ENSMUSG00000033781, ENSMUSG00000052331,…	1437	193	18012	1.4937423604876305	1.0	0.9764061061478823	65.66993621567526
UP_SEQ_FEATURE	repeat:ANK 4	15	0.9052504526252263	0.13490124796316733	ENSMUSG00000038822, ENSMUSG00000021200, ENSMUSG00000037686, ENSMUSG00000037754, ENSMUSG00000033597, ENSMUSG00000073802, ENSMUSG00000035798, ENSMUSG00000032244, ENSMUSG00000053175, ENSMUSG00000038146, ENSMUSG00000033781, ENSMUSG00000052331, ENSMUSG00000032826, ENSMUSG00000015133, ENSMUSG00000096472	1437	127	18012	1.4804464681998257	1.0	0.9961761447708477	92.98402840846616
UP_SEQ_FEATURE	repeat:ANK 3	18	1.0863005431502715	0.13723954797949223	ENSMUSG00000023353, ENSMUSG00000038822, ENSMUSG00000043029, ENSMUSG00000021200, ENSMUSG00000037686, ENSMUSG00000037754, ENSMUSG00000033597, ENSMUSG00000073802, ENSMUSG00000035798, ENSMUSG00000032244, ENSMUSG00000026196, ENSMUSG00000053175, ENSMUSG00000038146, ENSMUSG00000033781, ENSMUSG00000052331, ENSMUSG00000032826, ENSMUSG00000015133, ENSMUSG00000096472	1437	160	18012	1.410125260960334	1.0	0.9963370692021252	93.32370348076532
UP_SEQ_FEATURE	repeat:ANK 12	3	0.18105009052504525	0.1868364759983874	ENSMUSG00000021200, ENSMUSG00000052331, ENSMUSG00000032826	1437	10	18012	3.760334029227557	1.0	0.9986990501585956	97.74526682196067
UP_SEQ_FEATURE	repeat:ANK 5	12	0.724200362100181	0.24173462673092433	ENSMUSG00000038822, ENSMUSG00000021200, ENSMUSG00000053175, ENSMUSG00000037686, ENSMUSG00000033781, ENSMUSG00000038146, ENSMUSG00000037754, ENSMUSG00000052331, ENSMUSG00000033597, ENSMUSG00000032826, ENSMUSG00000035798, ENSMUSG00000032244	1437	108	18012	1.3927163071213176	1.0	0.999519228064461	99.37410693318611
UP_SEQ_FEATURE	repeat:ANK 11	3	0.18105009052504525	0.36853229321720526	ENSMUSG00000021200, ENSMUSG00000052331, ENSMUSG00000032826	1437	16	18012	2.350208768267223	1.0	0.9999501332960682	99.97815250222818
UP_SEQ_FEATURE	repeat:ANK 6	8	0.48280024140012073	0.43019493146558974	ENSMUSG00000038822, ENSMUSG00000021200, ENSMUSG00000053175, ENSMUSG00000033781, ENSMUSG00000052331, ENSMUSG00000033597, ENSMUSG00000032826, ENSMUSG00000032244	1437	78	18012	1.2855842834966007	1.0	0.9999784368459889	99.9966795485377
UP_SEQ_FEATURE	repeat:ANK 10	3	0.18105009052504525	0.5809282713114232	ENSMUSG00000021200, ENSMUSG00000052331, ENSMUSG00000032826	1437	24	18012	1.5668058455114822	1.0	0.9999993813076076	99.99998812624746
UP_SEQ_FEATURE	repeat:ANK 8	4	0.24140012070006037	0.6110510671136421	ENSMUSG00000021200, ENSMUSG00000052331, ENSMUSG00000032826, ENSMUSG00000032244	1437	39	18012	1.2855842834966007	1.0	0.9999997416647891	99.99999697583523
UP_SEQ_FEATURE	repeat:ANK 7	5	0.30175015087507545	0.6189951756560118	ENSMUSG00000021200, ENSMUSG00000053175, ENSMUSG00000052331, ENSMUSG00000032826, ENSMUSG00000032244	1437	53	18012	1.182494977744515	1.0	0.999999801079253	99.9999979285067
UP_SEQ_FEATURE	repeat:ANK 9	3	0.18105009052504525	0.7662368016312254	ENSMUSG00000021200, ENSMUSG00000052331, ENSMUSG00000032826	1437	34	18012	1.1059805968316343	1.0	0.9999999995361918	99.99999999973306
Annotation Cluster 75	Enrichment Score: 0.934886406655857
Category	Term	Count	%	PValue	Genes	List Total	Pop Hits	Pop Total	Fold Enrichment	Bonferroni	Benjamini	FDR
UP_KEYWORDS	Endosome	43	2.595051297525649	0.04159347472984003	ENSMUSG00000005656, ENSMUSG00000020149, ENSMUSG00000036057, ENSMUSG00000025793, ENSMUSG00000026888, ENSMUSG00000030110, ENSMUSG00000020078, ENSMUSG00000044254, ENSMUSG00000041895, ENSMUSG00000066151, ENSMUSG00000022108, ENSMUSG00000031488, ENSMUSG00000036499, ENSMUSG00000040760, ENSMUSG00000004317, ENSMUSG00000042364, ENSMUSG00000028618, ENSMUSG00000057948, ENSMUSG00000005802, ENSMUSG00000058446,…	1655	439	22768	1.3475063485400078	0.9999999414527263	0.19912127735605412	44.61251048001762
GOTERM_CC_DIRECT	GO:0005768~endosome	53	3.1985515992757994	0.08343111784138857	ENSMUSG00000005656, ENSMUSG00000019210, ENSMUSG00000025793, ENSMUSG00000026888, ENSMUSG00000030110, ENSMUSG00000020078, ENSMUSG00000066151, ENSMUSG00000031488, ENSMUSG00000023830, ENSMUSG00000040760, ENSMUSG00000004317, ENSMUSG00000040249, ENSMUSG00000057948, ENSMUSG00000005802, ENSMUSG00000058446, ENSMUSG00000024413, ENSMUSG00000014547, ENSMUSG00000028062, ENSMUSG00000028373, ENSMUSG00000029126,…	1552	545	19725	1.235960701787572	1.0	0.6858479490619698	73.32420018420446
GOTERM_CC_DIRECT	GO:0010008~endosome membrane	14	0.8449004224502112	0.16218358893731163	ENSMUSG00000058446, ENSMUSG00000026389, ENSMUSG00000026888, ENSMUSG00000030110, ENSMUSG00000020541, ENSMUSG00000014402, ENSMUSG00000020078, ENSMUSG00000041895, ENSMUSG00000021375, ENSMUSG00000022108, ENSMUSG00000040760, ENSMUSG00000004317, ENSMUSG00000025371, ENSMUSG00000042364	1552	122	19725	1.4584565658272772	1.0	0.7895473279438083	93.17164604983047
GOTERM_CC_DIRECT	GO:0005769~early endosome	21	1.2673506336753169	0.3236638541343824	ENSMUSG00000014547, ENSMUSG00000020149, ENSMUSG00000051343, ENSMUSG00000036057, ENSMUSG00000025793, ENSMUSG00000030110, ENSMUSG00000044254, ENSMUSG00000014402, ENSMUSG00000020078, ENSMUSG00000032554, ENSMUSG00000049313, ENSMUSG00000036432, ENSMUSG00000066151, ENSMUSG00000033788, ENSMUSG00000019832, ENSMUSG00000038740, ENSMUSG00000036499, ENSMUSG00000023830, ENSMUSG00000026721, ENSMUSG00000018442,…	1552	226	19725	1.1809626174619106	1.0	0.9021319053929009	99.73460472449347
Annotation Cluster 76	Enrichment Score: 0.9227138153022667
Category	Term	Count	%	PValue	Genes	List Total	Pop Hits	Pop Total	Fold Enrichment	Bonferroni	Benjamini	FDR
UP_SEQ_FEATURE	domain:ATP-grasp	4	0.24140012070006037	0.06458605019778313	ENSMUSG00000020532, ENSMUSG00000048899, ENSMUSG00000061838, ENSMUSG00000057963	1437	12	18012	4.178148921363952	1.0	0.979101061043562	70.59980987999732
INTERPRO	IPR011761:ATP-grasp fold	4	0.24140012070006037	0.08502555124499156	ENSMUSG00000020532, ENSMUSG00000048899, ENSMUSG00000061838, ENSMUSG00000057963	1575	14	20697	3.7545578231292516	1.0	0.8740761529867502	78.52617978399617
INTERPRO	IPR013815:ATP-grasp fold, subdomain 1	4	0.24140012070006037	0.10051347735626202	ENSMUSG00000009394, ENSMUSG00000020532, ENSMUSG00000048899, ENSMUSG00000061838	1575	15	20697	3.5042539682539684	1.0	0.9061604327767702	84.02089941585292
INTERPRO	IPR013816:ATP-grasp fold, subdomain 2	4	0.24140012070006037	0.15272778638057521	ENSMUSG00000009394, ENSMUSG00000020532, ENSMUSG00000048899, ENSMUSG00000061838	1575	18	20697	2.9202116402116403	1.0	0.9542683443518241	94.32548832651568
INTERPRO	IPR016185:Pre-ATP-grasp domain	3	0.18105009052504525	0.28880212615460876	ENSMUSG00000009394, ENSMUSG00000020532, ENSMUSG00000048899	1575	14	20697	2.8159183673469386	1.0	0.9916818886612392	99.72606453349465
Annotation Cluster 77	Enrichment Score: 0.9041941867833099
Category	Term	Count	%	PValue	Genes	List Total	Pop Hits	Pop Total	Fold Enrichment	Bonferroni	Benjamini	FDR
GOTERM_BP_DIRECT	GO:0006338~chromatin remodeling	13	0.7845503922751962	0.02022184516137067	ENSMUSG00000003868, ENSMUSG00000026313, ENSMUSG00000024002, ENSMUSG00000028949, ENSMUSG00000078619, ENSMUSG00000007880, ENSMUSG00000054191, ENSMUSG00000035623, ENSMUSG00000035451, ENSMUSG00000068391, ENSMUSG00000021377, ENSMUSG00000023852, ENSMUSG00000040481	1428	79	18128	2.0889976243662023	1.0	0.6516761162444729	31.84825887512539
GOTERM_CC_DIRECT	GO:0090544~BAF-type complex	4	0.24140012070006037	0.1446700856513704	ENSMUSG00000028949, ENSMUSG00000078619, ENSMUSG00000007880, ENSMUSG00000031660	1552	17	19725	2.9904487568223166	1.0	0.78640522363174	90.65459474803859
GOTERM_CC_DIRECT	GO:0016514~SWI/SNF complex	3	0.18105009052504525	0.27254267908866625	ENSMUSG00000028949, ENSMUSG00000078619, ENSMUSG00000007880	1552	13	19725	2.932940126883426	1.0	0.8769953334338431	99.198532744835
GOTERM_BP_DIRECT	GO:0006337~nucleosome disassembly	3	0.18105009052504525	0.3031022867440126	ENSMUSG00000028949, ENSMUSG00000078619, ENSMUSG00000007880	1428	14	18128	2.720288115246098	1.0	0.9967219436976343	99.88612122382257
Annotation Cluster 78	Enrichment Score: 0.8967898420962935
Category	Term	Count	%	PValue	Genes	List Total	Pop Hits	Pop Total	Fold Enrichment	Bonferroni	Benjamini	FDR
GOTERM_CC_DIRECT	GO:0005794~Golgi apparatus	111	6.698853349426674	0.04270755963368709	ENSMUSG00000038822, ENSMUSG00000031504, ENSMUSG00000061313, ENSMUSG00000039637, ENSMUSG00000028059, ENSMUSG00000027864, ENSMUSG00000036620, ENSMUSG00000050796, ENSMUSG00000004317, ENSMUSG00000032640, ENSMUSG00000034891, ENSMUSG00000000142, ENSMUSG00000038102, ENSMUSG00000005469, ENSMUSG00000039959, ENSMUSG00000038599, ENSMUSG00000043857, ENSMUSG00000034171, ENSMUSG00000024811, ENSMUSG00000062234,…	1552	1192	19725	1.1835102357642011	0.9999999999999861	0.5981133828130092	48.419746114015574
UP_KEYWORDS	Golgi apparatus	65	3.922751961375981	0.1043548886911507	ENSMUSG00000038822, ENSMUSG00000031504, ENSMUSG00000064302, ENSMUSG00000025854, ENSMUSG00000061313, ENSMUSG00000039637, ENSMUSG00000028059, ENSMUSG00000027864, ENSMUSG00000050796, ENSMUSG00000036620, ENSMUSG00000004317, ENSMUSG00000038007, ENSMUSG00000032640, ENSMUSG00000028945, ENSMUSG00000028680, ENSMUSG00000029126, ENSMUSG00000027935, ENSMUSG00000038102, ENSMUSG00000020541, ENSMUSG00000043857,…	1655	752	22768	1.189111011120396	1.0	0.33473701436068093	78.40503196971157
GOTERM_CC_DIRECT	GO:0000139~Golgi membrane	33	1.9915509957754978	0.4577337322846208	ENSMUSG00000038822, ENSMUSG00000021608, ENSMUSG00000038658, ENSMUSG00000020149, ENSMUSG00000031529, ENSMUSG00000039960, ENSMUSG00000035933, ENSMUSG00000039637, ENSMUSG00000036620, ENSMUSG00000050796, ENSMUSG00000045503, ENSMUSG00000060002, ENSMUSG00000004317, ENSMUSG00000028466, ENSMUSG00000040782, ENSMUSG00000028945, ENSMUSG00000028618, ENSMUSG00000018661, ENSMUSG00000051343, ENSMUSG00000029126,…	1552	394	19725	1.0644934978282485	1.0	0.9533079990408146	99.99069929112821
Annotation Cluster 79	Enrichment Score: 0.8947800055276189
Category	Term	Count	%	PValue	Genes	List Total	Pop Hits	Pop Total	Fold Enrichment	Bonferroni	Benjamini	FDR
GOTERM_BP_DIRECT	GO:0042632~cholesterol homeostasis	11	0.663850331925166	0.02455807928515913	ENSMUSG00000020447, ENSMUSG00000022040, ENSMUSG00000021242, ENSMUSG00000038175, ENSMUSG00000024413, ENSMUSG00000034297, ENSMUSG00000015243, ENSMUSG00000023045, ENSMUSG00000024254, ENSMUSG00000020484, ENSMUSG00000044254	1428	63	18128	2.2165310568671917	1.0	0.7146655729671949	37.29219650849868
GOTERM_BP_DIRECT	GO:0033344~cholesterol efflux	6	0.3621001810500905	0.06473438449049071	ENSMUSG00000021242, ENSMUSG00000024413, ENSMUSG00000032131, ENSMUSG00000015243, ENSMUSG00000023045, ENSMUSG00000024254	1428	28	18128	2.720288115246098	1.0	0.8919044345796973	71.52399975145778
GOTERM_BP_DIRECT	GO:0030301~cholesterol transport	5	0.30175015087507545	0.06720218625414587	ENSMUSG00000020447, ENSMUSG00000021242, ENSMUSG00000024413, ENSMUSG00000015243, ENSMUSG00000031982	1428	20	18128	3.173669467787115	1.0	0.8957724601909869	72.90166862294684
UP_KEYWORDS	Steroid metabolism	10	0.6035003017501509	0.08710696850288477	ENSMUSG00000020447, ENSMUSG00000021242, ENSMUSG00000003271, ENSMUSG00000038641, ENSMUSG00000024413, ENSMUSG00000023045, ENSMUSG00000021259, ENSMUSG00000044254, ENSMUSG00000049313, ENSMUSG00000032323	1655	74	22768	1.8590675267412429	0.9999999999999997	0.3054882978893746	71.84486617955423
GOTERM_BP_DIRECT	GO:0008203~cholesterol metabolic process	12	0.724200362100181	0.08966118680764645	ENSMUSG00000020447, ENSMUSG00000040249, ENSMUSG00000021242, ENSMUSG00000024588, ENSMUSG00000024413, ENSMUSG00000015243, ENSMUSG00000023045, ENSMUSG00000000869, ENSMUSG00000021259, ENSMUSG00000044254, ENSMUSG00000049313, ENSMUSG00000032323	1428	89	18128	1.7116419601548485	1.0	0.9312057537514746	82.84925336620132
UP_KEYWORDS	Cholesterol metabolism	8	0.48280024140012073	0.10200086079596589	ENSMUSG00000020447, ENSMUSG00000021242, ENSMUSG00000024413, ENSMUSG00000023045, ENSMUSG00000021259, ENSMUSG00000044254, ENSMUSG00000049313, ENSMUSG00000032323	1655	55	22768	2.0010326833287557	1.0	0.33864757723822014	77.60216448712063
GOTERM_MF_DIRECT	GO:0015485~cholesterol binding	6	0.3621001810500905	0.1484844303840747	ENSMUSG00000021242, ENSMUSG00000024413, ENSMUSG00000020435, ENSMUSG00000023045, ENSMUSG00000018340, ENSMUSG00000032323	1414	35	17488	2.1201858961406344	1.0	0.8567114648362709	92.65018720967305
UP_KEYWORDS	Sterol metabolism	8	0.48280024140012073	0.16179061537221412	ENSMUSG00000020447, ENSMUSG00000021242, ENSMUSG00000024413, ENSMUSG00000023045, ENSMUSG00000021259, ENSMUSG00000044254, ENSMUSG00000049313, ENSMUSG00000032323	1655	62	22768	1.7751096384367997	1.0	0.4301965152889826	91.40867961823108
GOTERM_BP_DIRECT	GO:0008202~steroid metabolic process	10	0.6035003017501509	0.2143953169950227	ENSMUSG00000020447, ENSMUSG00000021242, ENSMUSG00000003271, ENSMUSG00000038641, ENSMUSG00000024413, ENSMUSG00000023045, ENSMUSG00000021259, ENSMUSG00000044254, ENSMUSG00000049313, ENSMUSG00000032323	1428	84	18128	1.5112711751367216	1.0	0.9887408380930142	98.92083678162847
GOTERM_BP_DIRECT	GO:0042157~lipoprotein metabolic process	4	0.24140012070006037	0.4455050205210205	ENSMUSG00000020447, ENSMUSG00000015243, ENSMUSG00000030162, ENSMUSG00000044254	1428	31	18128	1.63802295111593	1.0	0.9996067992013604	99.99843965927711
KEGG_PATHWAY	mmu00140:Steroid hormone biosynthesis	7	0.4224502112251056	0.735772845775536	ENSMUSG00000090165, ENSMUSG00000003271, ENSMUSG00000038641, ENSMUSG00000026675, ENSMUSG00000090175, ENSMUSG00000031891, ENSMUSG00000032323	639	87	7720	0.9720648283057219	1.0	0.9274581482880732	99.99999758606322
Annotation Cluster 80	Enrichment Score: 0.8905491948168054
Category	Term	Count	%	PValue	Genes	List Total	Pop Hits	Pop Total	Fold Enrichment	Bonferroni	Benjamini	FDR
INTERPRO	IPR008271:Serine/threonine-protein kinase, active site	37	2.2329511164755584	0.021938669478281454	ENSMUSG00000029613, ENSMUSG00000032113, ENSMUSG00000026274, ENSMUSG00000020032, ENSMUSG00000028926, ENSMUSG00000028862, ENSMUSG00000042724, ENSMUSG00000026779, ENSMUSG00000031853, ENSMUSG00000001729, ENSMUSG00000028284, ENSMUSG00000035390, ENSMUSG00000024014, ENSMUSG00000003810, ENSMUSG00000021820, ENSMUSG00000068917, ENSMUSG00000052155, ENSMUSG00000053693, ENSMUSG00000042249, ENSMUSG00000022263,…	1575	334	20697	1.455734245794126	1.0	0.6326845895008105	31.88903256085226
INTERPRO	IPR000961:AGC-kinase, C-terminal	9	0.5431502715751357	0.04569603821862944	ENSMUSG00000021279, ENSMUSG00000001729, ENSMUSG00000023809, ENSMUSG00000003810, ENSMUSG00000020580, ENSMUSG00000053693, ENSMUSG00000042249, ENSMUSG00000005469, ENSMUSG00000026779	1575	53	20697	2.2314824797843666	1.0	0.7627024522252492	55.50254351203338
UP_SEQ_FEATURE	domain:AGC-kinase C-terminal	9	0.5431502715751357	0.06873485965568253	ENSMUSG00000021279, ENSMUSG00000001729, ENSMUSG00000023809, ENSMUSG00000003810, ENSMUSG00000020580, ENSMUSG00000053693, ENSMUSG00000042249, ENSMUSG00000005469, ENSMUSG00000026779	1437	55	18012	2.0510912886695767	1.0	0.981585411929384	72.90094503027828
GOTERM_MF_DIRECT	GO:0004712~protein serine/threonine/tyrosine kinase activity	5	0.30175015087507545	0.2386177951527267	ENSMUSG00000001729, ENSMUSG00000023809, ENSMUSG00000016526, ENSMUSG00000068917, ENSMUSG00000005469	1414	31	17488	1.9947985581968335	1.0	0.9309229515358555	98.80562427649758
GOTERM_BP_DIRECT	GO:0018105~peptidyl-serine phosphorylation	14	0.8449004224502112	0.24764336248142294	ENSMUSG00000001729, ENSMUSG00000021115, ENSMUSG00000023809, ENSMUSG00000053819, ENSMUSG00000031529, ENSMUSG00000035390, ENSMUSG00000038967, ENSMUSG00000003810, ENSMUSG00000028756, ENSMUSG00000053693, ENSMUSG00000027030, ENSMUSG00000005469, ENSMUSG00000026779, ENSMUSG00000027646	1428	133	18128	1.3362818811735222	1.0	0.9932237443968719	99.52070828057913
SMART	SM00133:S_TK_X	6	0.3621001810500905	0.33272084132232244	ENSMUSG00000021279, ENSMUSG00000001729, ENSMUSG00000023809, ENSMUSG00000020580, ENSMUSG00000042249, ENSMUSG00000005469	888	45	10469	1.571921921921922	1.0	0.961257668312233	99.67829568602255
KEGG_PATHWAY	mmu04914:Progesterone-mediated oocyte maturation	9	0.5431502715751357	0.43080449455253245	ENSMUSG00000001729, ENSMUSG00000023809, ENSMUSG00000022376, ENSMUSG00000005469, ENSMUSG00000030671, ENSMUSG00000032477, ENSMUSG00000029910, ENSMUSG00000005580, ENSMUSG00000021536	639	87	7720	1.249797636393071	1.0	0.8133169923085144	99.94046173026528
Annotation Cluster 81	Enrichment Score: 0.8774745108455251
Category	Term	Count	%	PValue	Genes	List Total	Pop Hits	Pop Total	Fold Enrichment	Bonferroni	Benjamini	FDR
UP_SEQ_FEATURE	short sequence motif:SH3-binding	8	0.48280024140012073	0.09215349988980717	ENSMUSG00000052593, ENSMUSG00000054693, ENSMUSG00000054520, ENSMUSG00000004508, ENSMUSG00000031813, ENSMUSG00000032261, ENSMUSG00000035954, ENSMUSG00000020541	1437	49	18012	2.046440288014997	1.0	0.9907244180574726	83.01169301303759
GOTERM_MF_DIRECT	GO:0017124~SH3 domain binding	15	0.9052504526252263	0.0941224994146606	ENSMUSG00000052593, ENSMUSG00000019823, ENSMUSG00000054520, ENSMUSG00000054693, ENSMUSG00000022799, ENSMUSG00000031813, ENSMUSG00000022973, ENSMUSG00000003378, ENSMUSG00000032261, ENSMUSG00000032504, ENSMUSG00000020541, ENSMUSG00000035954, ENSMUSG00000038738, ENSMUSG00000015950, ENSMUSG00000034342	1414	118	17488	1.5721717450195383	1.0	0.7609406440742674	79.91940344444373
UP_KEYWORDS	SH3-binding	7	0.4224502112251056	0.26876405334927495	ENSMUSG00000052593, ENSMUSG00000054693, ENSMUSG00000054520, ENSMUSG00000031813, ENSMUSG00000032261, ENSMUSG00000035954, ENSMUSG00000020541	1655	60	22768	1.6049949647532729	1.0	0.5760188748832833	98.71340522841578
Annotation Cluster 82	Enrichment Score: 0.8754103316658701
Category	Term	Count	%	PValue	Genes	List Total	Pop Hits	Pop Total	Fold Enrichment	Bonferroni	Benjamini	FDR
GOTERM_CC_DIRECT	GO:0016020~membrane	652	39.348219674109835	2.011870072861029E-8	ENSMUSG00000038822, ENSMUSG00000025202, ENSMUSG00000025203, ENSMUSG00000025793, ENSMUSG00000018500, ENSMUSG00000026395, ENSMUSG00000032504, ENSMUSG00000025892, ENSMUSG00000035954, ENSMUSG00000050199, ENSMUSG00000072889, ENSMUSG00000050195, ENSMUSG00000019977, ENSMUSG00000060636, ENSMUSG00000026192, ENSMUSG00000040447, ENSMUSG00000013338, ENSMUSG00000053693, ENSMUSG00000032640, ENSMUSG00000037260,…	1552	6996	19725	1.1844673392159288	1.470666221958794E-5	7.353358145723021E-6	3.0516196103391735E-5
UP_KEYWORDS	Glycoprotein	345	20.820760410380203	6.541283605448138E-6	ENSMUSG00000031502, ENSMUSG00000032394, ENSMUSG00000064138, ENSMUSG00000043843, ENSMUSG00000018500, ENSMUSG00000026395, ENSMUSG00000025892, ENSMUSG00000030110, ENSMUSG00000050199, ENSMUSG00000027864, ENSMUSG00000003378, ENSMUSG00000044811, ENSMUSG00000021260, ENSMUSG00000048040, ENSMUSG00000058728, ENSMUSG00000032640, ENSMUSG00000037260, ENSMUSG00000063297, ENSMUSG00000072875, ENSMUSG00000031517,…	1655	3828	22768	1.239864000984951	0.0025609068288768855	1.972260529916614E-4	0.009096609526726418
UP_KEYWORDS	Cell membrane	315	19.010259505129753	0.0023381908286087528	ENSMUSG00000026737, ENSMUSG00000095774, ENSMUSG00000018500, ENSMUSG00000025892, ENSMUSG00000035954, ENSMUSG00000030110, ENSMUSG00000050199, ENSMUSG00000043051, ENSMUSG00000046486, ENSMUSG00000003378, ENSMUSG00000044811, ENSMUSG00000053693, ENSMUSG00000004317, ENSMUSG00000058728, ENSMUSG00000004815, ENSMUSG00000072875, ENSMUSG00000031517, ENSMUSG00000041189, ENSMUSG00000030538, ENSMUSG00000030536,…	1655	3742	22768	1.1580669173794325	0.6005409558539763	0.02742432835345543	3.2031180852740815
UP_KEYWORDS	Membrane	681	41.098370549185276	0.004504665715752707	ENSMUSG00000038822, ENSMUSG00000025202, ENSMUSG00000025203, ENSMUSG00000025793, ENSMUSG00000018500, ENSMUSG00000026395, ENSMUSG00000025892, ENSMUSG00000035954, ENSMUSG00000050199, ENSMUSG00000072889, ENSMUSG00000050195, ENSMUSG00000046486, ENSMUSG00000001901, ENSMUSG00000042444, ENSMUSG00000020267, ENSMUSG00000040447, ENSMUSG00000013338, ENSMUSG00000053693, ENSMUSG00000048040, ENSMUSG00000032640,…	1655	8671	22768	1.0804503395525107	0.8296360383703185	0.0412630406258776	6.0857563609613585
UP_SEQ_FEATURE	glycosylation site:N-linked (GlcNAc...)	323	19.493059746529873	0.005327066148550197	ENSMUSG00000031502, ENSMUSG00000032394, ENSMUSG00000064138, ENSMUSG00000043843, ENSMUSG00000018500, ENSMUSG00000026395, ENSMUSG00000025892, ENSMUSG00000030110, ENSMUSG00000050199, ENSMUSG00000027864, ENSMUSG00000003378, ENSMUSG00000044811, ENSMUSG00000021260, ENSMUSG00000048040, ENSMUSG00000058728, ENSMUSG00000032640, ENSMUSG00000037260, ENSMUSG00000063297, ENSMUSG00000038528, ENSMUSG00000072875,…	1437	3563	18012	1.1362970263265983	0.999999993658648	0.649598740143964	9.32910879676454
GOTERM_CC_DIRECT	GO:0005886~plasma membrane	422	25.467712733856366	0.012482403251026526	ENSMUSG00000025892, ENSMUSG00000026395, ENSMUSG00000018500, ENSMUSG00000035954, ENSMUSG00000050199, ENSMUSG00000046486, ENSMUSG00000009394, ENSMUSG00000020267, ENSMUSG00000053693, ENSMUSG00000033268, ENSMUSG00000072875, ENSMUSG00000030538, ENSMUSG00000025880, ENSMUSG00000030536, ENSMUSG00000066061, ENSMUSG00000027646, ENSMUSG00000020900, ENSMUSG00000022967, ENSMUSG00000101918, ENSMUSG00000022969,…	1552	4882	19725	1.0986009515282311	0.9998971319912701	0.3681499609709311	17.347544621257015
UP_SEQ_FEATURE	topological domain:Cytoplasmic	257	15.50995775497888	0.027823045208861846	ENSMUSG00000018500, ENSMUSG00000025892, ENSMUSG00000015968, ENSMUSG00000026395, ENSMUSG00000030110, ENSMUSG00000050199, ENSMUSG00000027864, ENSMUSG00000003378, ENSMUSG00000044811, ENSMUSG00000013338, ENSMUSG00000004317, ENSMUSG00000048040, ENSMUSG00000058728, ENSMUSG00000032640, ENSMUSG00000037260, ENSMUSG00000038528, ENSMUSG00000072875, ENSMUSG00000031517, ENSMUSG00000041189, ENSMUSG00000024254,…	1437	2880	18012	1.118525284156808	1.0	0.9324675276999175	40.391494190668695
UP_KEYWORDS	Disulfide bond	253	15.268557634278817	0.03192240503762202	ENSMUSG00000031502, ENSMUSG00000032394, ENSMUSG00000018500, ENSMUSG00000025892, ENSMUSG00000015968, ENSMUSG00000030110, ENSMUSG00000050199, ENSMUSG00000027864, ENSMUSG00000003378, ENSMUSG00000044811, ENSMUSG00000021260, ENSMUSG00000022263, ENSMUSG00000058728, ENSMUSG00000037260, ENSMUSG00000072875, ENSMUSG00000031517, ENSMUSG00000041189, ENSMUSG00000059049, ENSMUSG00000074695, ENSMUSG00000030123,…	1655	3118	22768	1.1162752480965217	0.9999970023132635	0.16832542705680953	36.312813320826855
GOTERM_BP_DIRECT	GO:0050907~detection of chemical stimulus involved in sensory perception	25	1.508750754375377	0.034372375107541334	ENSMUSG00000099486, ENSMUSG00000075112, ENSMUSG00000075111, ENSMUSG00000075110, ENSMUSG00000101480, ENSMUSG00000046486, ENSMUSG00000048226, ENSMUSG00000089751, ENSMUSG00000059371, ENSMUSG00000101391, ENSMUSG00000100016, ENSMUSG00000075100, ENSMUSG00000075102, ENSMUSG00000075092, ENSMUSG00000075101, ENSMUSG00000075097, ENSMUSG00000075095, ENSMUSG00000101918, ENSMUSG00000075061, ENSMUSG00000075065,…	1428	206	18128	1.5406162464985995	1.0	0.7911445818687746	48.13275095219849
GOTERM_MF_DIRECT	GO:0004888~transmembrane signaling receptor activity	34	2.051901025950513	0.07476346244092881	ENSMUSG00000099486, ENSMUSG00000049791, ENSMUSG00000075112, ENSMUSG00000075111, ENSMUSG00000075110, ENSMUSG00000006235, ENSMUSG00000031486, ENSMUSG00000101480, ENSMUSG00000050199, ENSMUSG00000026980, ENSMUSG00000048226, ENSMUSG00000046486, ENSMUSG00000089751, ENSMUSG00000026415, ENSMUSG00000059371, ENSMUSG00000020695, ENSMUSG00000101391, ENSMUSG00000100016, ENSMUSG00000075100, ENSMUSG00000075102,…	1414	315	17488	1.334931860532992	1.0	0.7247064347775338	71.69128248758248
GOTERM_BP_DIRECT	GO:0050896~response to stimulus	23	1.388050694025347	0.10722671996699146	ENSMUSG00000096209, ENSMUSG00000096465, ENSMUSG00000041482, ENSMUSG00000096679, ENSMUSG00000095239, ENSMUSG00000094104, ENSMUSG00000096068, ENSMUSG00000029491, ENSMUSG00000093980, ENSMUSG00000094353, ENSMUSG00000031028, ENSMUSG00000020890, ENSMUSG00000094289, ENSMUSG00000078118, ENSMUSG00000061000, ENSMUSG00000058014, ENSMUSG00000030897, ENSMUSG00000075063, ENSMUSG00000095910, ENSMUSG00000055632,…	1428	211	18128	1.3837800523052821	1.0	0.9464766824844059	88.10232099871477
UP_KEYWORDS	Secreted	135	8.147254073627037	0.14025050846167217	ENSMUSG00000031443, ENSMUSG00000031502, ENSMUSG00000020473, ENSMUSG00000042244, ENSMUSG00000078689, ENSMUSG00000064138, ENSMUSG00000032504, ENSMUSG00000078680, ENSMUSG00000078687, ENSMUSG00000078688, ENSMUSG00000021260, ENSMUSG00000078686, ENSMUSG00000078683, ENSMUSG00000032640, ENSMUSG00000040533, ENSMUSG00000028972, ENSMUSG00000033825, ENSMUSG00000063297, ENSMUSG00000050666, ENSMUSG00000054196,…	1655	1689	22768	1.0995905619979287	1.0	0.4025605793587079	87.77335381406238
UP_SEQ_FEATURE	transmembrane region	358	21.6053108026554	0.205084385619713	ENSMUSG00000032394, ENSMUSG00000025203, ENSMUSG00000043843, ENSMUSG00000018500, ENSMUSG00000026395, ENSMUSG00000015968, ENSMUSG00000025892, ENSMUSG00000030110, ENSMUSG00000050199, ENSMUSG00000027864, ENSMUSG00000003378, ENSMUSG00000044811, ENSMUSG00000040447, ENSMUSG00000013338, ENSMUSG00000004317, ENSMUSG00000048040, ENSMUSG00000058728, ENSMUSG00000032640, ENSMUSG00000037260, ENSMUSG00000038528,…	1437	4312	18012	1.0406613964621718	1.0	0.9990245974955382	98.51280541346257
UP_SEQ_FEATURE	topological domain:Extracellular	190	11.466505733252868	0.24210308996722635	ENSMUSG00000063564, ENSMUSG00000018500, ENSMUSG00000025892, ENSMUSG00000015968, ENSMUSG00000026395, ENSMUSG00000020376, ENSMUSG00000030110, ENSMUSG00000050199, ENSMUSG00000027864, ENSMUSG00000038048, ENSMUSG00000044811, ENSMUSG00000003378, ENSMUSG00000052155, ENSMUSG00000040966, ENSMUSG00000013338, ENSMUSG00000058728, ENSMUSG00000040249, ENSMUSG00000025314, ENSMUSG00000038528, ENSMUSG00000021733,…	1437	2256	18012	1.055649328536105	1.0	0.9994966411702402	99.37965996474134
GOTERM_CC_DIRECT	GO:0005576~extracellular region	145	8.750754375377188	0.30621724794684335	ENSMUSG00000031443, ENSMUSG00000031502, ENSMUSG00000020473, ENSMUSG00000042244, ENSMUSG00000078689, ENSMUSG00000064138, ENSMUSG00000063564, ENSMUSG00000032504, ENSMUSG00000078680, ENSMUSG00000055561, ENSMUSG00000078687, ENSMUSG00000078688, ENSMUSG00000021260, ENSMUSG00000078686, ENSMUSG00000078683, ENSMUSG00000032640, ENSMUSG00000040533, ENSMUSG00000028972, ENSMUSG00000033825, ENSMUSG00000063297,…	1552	1755	19725	1.0500649836990044	1.0	0.8881483386041888	99.6094597691262
UP_SEQ_FEATURE	signal peptide	255	15.389257694628848	0.382916823659873	ENSMUSG00000031502, ENSMUSG00000032394, ENSMUSG00000064138, ENSMUSG00000026395, ENSMUSG00000025892, ENSMUSG00000030110, ENSMUSG00000050199, ENSMUSG00000027864, ENSMUSG00000003378, ENSMUSG00000044811, ENSMUSG00000021260, ENSMUSG00000058728, ENSMUSG00000063297, ENSMUSG00000041189, ENSMUSG00000059049, ENSMUSG00000074695, ENSMUSG00000073842, ENSMUSG00000041577, ENSMUSG00000022967, ENSMUSG00000022969,…	1437	3124	18012	1.0231382601931573	1.0	0.9999561857243623	99.98568097421632
UP_SEQ_FEATURE	disulfide bond	201	12.130356065178033	0.5160888074406196	ENSMUSG00000031502, ENSMUSG00000032394, ENSMUSG00000018500, ENSMUSG00000027864, ENSMUSG00000044811, ENSMUSG00000021260, ENSMUSG00000022263, ENSMUSG00000058728, ENSMUSG00000072875, ENSMUSG00000041189, ENSMUSG00000059049, ENSMUSG00000074695, ENSMUSG00000073842, ENSMUSG00000041577, ENSMUSG00000022967, ENSMUSG00000022969, ENSMUSG00000029699, ENSMUSG00000020803, ENSMUSG00000093808, ENSMUSG00000039488,…	1437	2510	18012	1.0037545018256826	1.0	0.9999969453620594	99.99983399514332
GOTERM_MF_DIRECT	GO:0005549~odorant binding	27	1.6294508147254072	0.8080583688386573	ENSMUSG00000095322, ENSMUSG00000095929, ENSMUSG00000096465, ENSMUSG00000096209, ENSMUSG00000096679, ENSMUSG00000095774, ENSMUSG00000094104, ENSMUSG00000058244, ENSMUSG00000094449, ENSMUSG00000095910, ENSMUSG00000048501, ENSMUSG00000095239, ENSMUSG00000096068, ENSMUSG00000093980, ENSMUSG00000094254, ENSMUSG00000095839, ENSMUSG00000095903, ENSMUSG00000058856, ENSMUSG00000094289, ENSMUSG00000061000,…	1414	372	17488	0.8976593511885751	1.0	0.9996192546570303	99.99999999977189
UP_KEYWORDS	Signal	317	19.13095956547978	0.8394254439461878	ENSMUSG00000031502, ENSMUSG00000032394, ENSMUSG00000064138, ENSMUSG00000043843, ENSMUSG00000026395, ENSMUSG00000025892, ENSMUSG00000030110, ENSMUSG00000050199, ENSMUSG00000027864, ENSMUSG00000003378, ENSMUSG00000044811, ENSMUSG00000021260, ENSMUSG00000058728, ENSMUSG00000033268, ENSMUSG00000063297, ENSMUSG00000041189, ENSMUSG00000074695, ENSMUSG00000059049, ENSMUSG00000030123, ENSMUSG00000039959,…	1655	4557	22768	0.9569893799055535	1.0	0.9539077612038466	99.99999999910193
UP_KEYWORDS	Transmembrane helix	484	29.209414604707302	0.8870502472011839	ENSMUSG00000025202, ENSMUSG00000025203, ENSMUSG00000018500, ENSMUSG00000026395, ENSMUSG00000025892, ENSMUSG00000072889, ENSMUSG00000050199, ENSMUSG00000050195, ENSMUSG00000046486, ENSMUSG00000001901, ENSMUSG00000042444, ENSMUSG00000020267, ENSMUSG00000040447, ENSMUSG00000013338, ENSMUSG00000048040, ENSMUSG00000032640, ENSMUSG00000037260, ENSMUSG00000033268, ENSMUSG00000038528, ENSMUSG00000072875,…	1655	6942	22768	0.9591524422034623	1.0	0.9694777562974176	99.99999999999326
UP_KEYWORDS	Transmembrane	485	29.269764634882318	0.8893864405717077	ENSMUSG00000025202, ENSMUSG00000025203, ENSMUSG00000018500, ENSMUSG00000026395, ENSMUSG00000025892, ENSMUSG00000072889, ENSMUSG00000050199, ENSMUSG00000050195, ENSMUSG00000046486, ENSMUSG00000001901, ENSMUSG00000042444, ENSMUSG00000020267, ENSMUSG00000040447, ENSMUSG00000013338, ENSMUSG00000048040, ENSMUSG00000032640, ENSMUSG00000037260, ENSMUSG00000033268, ENSMUSG00000038528, ENSMUSG00000072875,…	1655	6959	22768	0.958786226968576	1.0	0.9700558133715481	99.99999999999496
GOTERM_CC_DIRECT	GO:0005615~extracellular space	106	6.397103198551599	0.9377088177671336	ENSMUSG00000031443, ENSMUSG00000020473, ENSMUSG00000060126, ENSMUSG00000074818, ENSMUSG00000078689, ENSMUSG00000063564, ENSMUSG00000031875, ENSMUSG00000028907, ENSMUSG00000030399, ENSMUSG00000078688, ENSMUSG00000023830, ENSMUSG00000078686, ENSMUSG00000078683, ENSMUSG00000028972, ENSMUSG00000033825, ENSMUSG00000054196, ENSMUSG00000074695, ENSMUSG00000041577, ENSMUSG00000010797, ENSMUSG00000018446,…	1552	1524	19725	0.8839876410422922	1.0	0.9998971192667795	100.0
UP_KEYWORDS	Olfaction	72	4.345202172601086	0.9487132791843441	ENSMUSG00000099486, ENSMUSG00000095322, ENSMUSG00000096465, ENSMUSG00000096209, ENSMUSG00000095774, ENSMUSG00000101480, ENSMUSG00000094104, ENSMUSG00000096368, ENSMUSG00000058244, ENSMUSG00000046486, ENSMUSG00000049280, ENSMUSG00000059371, ENSMUSG00000094449, ENSMUSG00000048501, ENSMUSG00000100016, ENSMUSG00000075092, ENSMUSG00000056961, ENSMUSG00000075097, ENSMUSG00000095239, ENSMUSG00000075095,…	1655	1161	22768	0.8531534696362912	1.0	0.9894148978860217	100.0
GOTERM_MF_DIRECT	GO:0004871~signal transducer activity	43	2.595051297525649	0.951770518739783	ENSMUSG00000027699, ENSMUSG00000049791, ENSMUSG00000096209, ENSMUSG00000096465, ENSMUSG00000096679, ENSMUSG00000031486, ENSMUSG00000094104, ENSMUSG00000018500, ENSMUSG00000050199, ENSMUSG00000041241, ENSMUSG00000045509, ENSMUSG00000039809, ENSMUSG00000021219, ENSMUSG00000095910, ENSMUSG00000051177, ENSMUSG00000034342, ENSMUSG00000038607, ENSMUSG00000072875, ENSMUSG00000039358, ENSMUSG00000004394,…	1414	651	17488	0.81691750478537	1.0	0.9999985335130424	100.0
INTERPRO	IPR000725:Olfactory receptor	71	4.284852142426071	0.9831667325417163	ENSMUSG00000099486, ENSMUSG00000095322, ENSMUSG00000096465, ENSMUSG00000096209, ENSMUSG00000095774, ENSMUSG00000101480, ENSMUSG00000094104, ENSMUSG00000096368, ENSMUSG00000058244, ENSMUSG00000046486, ENSMUSG00000049280, ENSMUSG00000059371, ENSMUSG00000094449, ENSMUSG00000048501, ENSMUSG00000100016, ENSMUSG00000075092, ENSMUSG00000056961, ENSMUSG00000075097, ENSMUSG00000095239, ENSMUSG00000075095,…	1575	1152	20697	0.8099024470899471	1.0	0.9999999999999929	100.0
GOTERM_BP_DIRECT	GO:0007608~sensory perception of smell	73	4.405552202776102	0.98418596744544	ENSMUSG00000099486, ENSMUSG00000095322, ENSMUSG00000096465, ENSMUSG00000096209, ENSMUSG00000095774, ENSMUSG00000101480, ENSMUSG00000094104, ENSMUSG00000096368, ENSMUSG00000058244, ENSMUSG00000046486, ENSMUSG00000049280, ENSMUSG00000059371, ENSMUSG00000094449, ENSMUSG00000048501, ENSMUSG00000100016, ENSMUSG00000075092, ENSMUSG00000056961, ENSMUSG00000075097, ENSMUSG00000095239, ENSMUSG00000075095,…	1428	1143	18128	0.8107712026192805	1.0	0.999999999999999	100.0
UP_KEYWORDS	Sensory transduction	78	4.707302353651177	0.9859225011248558	ENSMUSG00000099486, ENSMUSG00000095322, ENSMUSG00000096465, ENSMUSG00000096209, ENSMUSG00000095774, ENSMUSG00000101480, ENSMUSG00000094104, ENSMUSG00000096368, ENSMUSG00000058244, ENSMUSG00000046486, ENSMUSG00000049280, ENSMUSG00000059371, ENSMUSG00000094449, ENSMUSG00000048501, ENSMUSG00000100016, ENSMUSG00000075092, ENSMUSG00000056961, ENSMUSG00000075097, ENSMUSG00000095239, ENSMUSG00000075095,…	1655	1323	22768	0.8110761726644333	1.0	0.9983023234549333	100.0
KEGG_PATHWAY	mmu04740:Olfactory transduction	69	4.164152082076042	0.996207703215148	ENSMUSG00000099486, ENSMUSG00000095322, ENSMUSG00000096465, ENSMUSG00000096209, ENSMUSG00000095774, ENSMUSG00000101480, ENSMUSG00000094104, ENSMUSG00000096368, ENSMUSG00000046486, ENSMUSG00000049280, ENSMUSG00000021820, ENSMUSG00000059371, ENSMUSG00000042249, ENSMUSG00000094449, ENSMUSG00000048501, ENSMUSG00000100016, ENSMUSG00000053819, ENSMUSG00000075092, ENSMUSG00000056961, ENSMUSG00000075097,…	639	1080	7720	0.7718657624760912	1.0	0.9995537357507289	100.0
GOTERM_MF_DIRECT	GO:0004984~olfactory receptor activity	71	4.284852142426071	0.9971456563039207	ENSMUSG00000099486, ENSMUSG00000095322, ENSMUSG00000096465, ENSMUSG00000096209, ENSMUSG00000095774, ENSMUSG00000101480, ENSMUSG00000094104, ENSMUSG00000096368, ENSMUSG00000058244, ENSMUSG00000046486, ENSMUSG00000049280, ENSMUSG00000059371, ENSMUSG00000094449, ENSMUSG00000048501, ENSMUSG00000100016, ENSMUSG00000075092, ENSMUSG00000056961, ENSMUSG00000075097, ENSMUSG00000095239, ENSMUSG00000075095,…	1414	1156	17488	0.7596110080607664	1.0	0.999999999990837	100.0
GOTERM_CC_DIRECT	GO:0016021~integral component of membrane	490	29.57151478575739	0.9986934716151248	ENSMUSG00000025202, ENSMUSG00000025203, ENSMUSG00000018500, ENSMUSG00000026395, ENSMUSG00000025892, ENSMUSG00000072889, ENSMUSG00000050199, ENSMUSG00000050195, ENSMUSG00000046486, ENSMUSG00000001901, ENSMUSG00000042444, ENSMUSG00000020267, ENSMUSG00000040447, ENSMUSG00000013338, ENSMUSG00000048040, ENSMUSG00000032640, ENSMUSG00000037260, ENSMUSG00000033268, ENSMUSG00000038528, ENSMUSG00000072875,…	1552	6898	19725	0.9028137918356732	1.0	0.9999999992519134	100.0
UP_KEYWORDS	Receptor	154	9.293904646952324	0.9991052903690416	ENSMUSG00000099486, ENSMUSG00000095774, ENSMUSG00000101480, ENSMUSG00000025892, ENSMUSG00000026395, ENSMUSG00000018500, ENSMUSG00000030110, ENSMUSG00000050199, ENSMUSG00000027864, ENSMUSG00000046486, ENSMUSG00000038188, ENSMUSG00000044811, ENSMUSG00000003378, ENSMUSG00000052155, ENSMUSG00000028444, ENSMUSG00000094449, ENSMUSG00000023830, ENSMUSG00000048501, ENSMUSG00000058728, ENSMUSG00000040249,…	1655	2623	22768	0.8076985716638659	1.0	0.9999652250612958	100.0
INTERPRO	IPR000276:G protein-coupled receptor, rhodopsin-like	78	4.707302353651177	0.9998998829118705	ENSMUSG00000099486, ENSMUSG00000095322, ENSMUSG00000096465, ENSMUSG00000096209, ENSMUSG00000095774, ENSMUSG00000101480, ENSMUSG00000094104, ENSMUSG00000018500, ENSMUSG00000096368, ENSMUSG00000058244, ENSMUSG00000050199, ENSMUSG00000046486, ENSMUSG00000049280, ENSMUSG00000059371, ENSMUSG00000094449, ENSMUSG00000048501, ENSMUSG00000100016, ENSMUSG00000072875, ENSMUSG00000075092, ENSMUSG00000056961,…	1575	1462	20697	0.7010904827047097	1.0	1.0	100.0
UP_KEYWORDS	Transducer	92	5.552202776101388	0.9999726534747442	ENSMUSG00000099486, ENSMUSG00000095322, ENSMUSG00000096465, ENSMUSG00000096209, ENSMUSG00000095774, ENSMUSG00000101480, ENSMUSG00000031486, ENSMUSG00000094104, ENSMUSG00000096368, ENSMUSG00000018500, ENSMUSG00000058244, ENSMUSG00000050199, ENSMUSG00000046486, ENSMUSG00000049280, ENSMUSG00000039809, ENSMUSG00000059371, ENSMUSG00000094449, ENSMUSG00000048501, ENSMUSG00000051177, ENSMUSG00000100016,…	1655	1807	22768	0.7004168080826996	1.0	0.9999997759061693	100.0
UP_KEYWORDS	G-protein coupled receptor	88	5.310802655401328	0.9999762598540269	ENSMUSG00000099486, ENSMUSG00000095322, ENSMUSG00000096465, ENSMUSG00000096209, ENSMUSG00000095774, ENSMUSG00000101480, ENSMUSG00000031486, ENSMUSG00000094104, ENSMUSG00000018500, ENSMUSG00000096368, ENSMUSG00000058244, ENSMUSG00000050199, ENSMUSG00000046486, ENSMUSG00000049280, ENSMUSG00000039809, ENSMUSG00000059371, ENSMUSG00000094449, ENSMUSG00000048501, ENSMUSG00000100016, ENSMUSG00000072875,…	1655	1747	22768	0.6929735394469932	1.0	0.9999998068534351	100.0
GOTERM_BP_DIRECT	GO:0007186~G-protein coupled receptor signaling pathway	93	5.612552806276403	0.9999899865679028	ENSMUSG00000099486, ENSMUSG00000095322, ENSMUSG00000096465, ENSMUSG00000096209, ENSMUSG00000043843, ENSMUSG00000095774, ENSMUSG00000101480, ENSMUSG00000031486, ENSMUSG00000094104, ENSMUSG00000018500, ENSMUSG00000096368, ENSMUSG00000058244, ENSMUSG00000050199, ENSMUSG00000046486, ENSMUSG00000049280, ENSMUSG00000039809, ENSMUSG00000059371, ENSMUSG00000021219, ENSMUSG00000094449, ENSMUSG00000023830,…	1428	1710	18128	0.6904123052729864	1.0	1.0	100.0
GOTERM_MF_DIRECT	GO:0004930~G-protein coupled receptor activity	89	5.371152685576343	0.999999953447004	ENSMUSG00000099486, ENSMUSG00000095322, ENSMUSG00000096465, ENSMUSG00000096209, ENSMUSG00000095774, ENSMUSG00000101480, ENSMUSG00000031486, ENSMUSG00000094104, ENSMUSG00000018500, ENSMUSG00000096368, ENSMUSG00000058244, ENSMUSG00000050199, ENSMUSG00000046486, ENSMUSG00000049280, ENSMUSG00000039809, ENSMUSG00000059371, ENSMUSG00000094449, ENSMUSG00000023830, ENSMUSG00000048501, ENSMUSG00000100016,…	1414	1758	17488	0.6261261913612132	1.0	1.0	100.0
INTERPRO	IPR017452:GPCR, rhodopsin-like, 7TM	78	4.707302353651177	0.9999999765099803	ENSMUSG00000099486, ENSMUSG00000095322, ENSMUSG00000096465, ENSMUSG00000096209, ENSMUSG00000095774, ENSMUSG00000101480, ENSMUSG00000094104, ENSMUSG00000018500, ENSMUSG00000096368, ENSMUSG00000058244, ENSMUSG00000050199, ENSMUSG00000046486, ENSMUSG00000049280, ENSMUSG00000059371, ENSMUSG00000094449, ENSMUSG00000048501, ENSMUSG00000100016, ENSMUSG00000072875, ENSMUSG00000075092, ENSMUSG00000056961,…	1575	1712	20697	0.5987116154873164	1.0	1.0	100.0
Annotation Cluster 83	Enrichment Score: 0.868152060333256
Category	Term	Count	%	PValue	Genes	List Total	Pop Hits	Pop Total	Fold Enrichment	Bonferroni	Benjamini	FDR
UP_KEYWORDS	Calcium	81	4.888352444176222	0.005878382890387135	ENSMUSG00000049133, ENSMUSG00000031443, ENSMUSG00000005474, ENSMUSG00000025854, ENSMUSG00000060126, ENSMUSG00000020788, ENSMUSG00000018340, ENSMUSG00000034145, ENSMUSG00000028532, ENSMUSG00000015968, ENSMUSG00000001773, ENSMUSG00000031740, ENSMUSG00000014776, ENSMUSG00000050944, ENSMUSG00000026579, ENSMUSG00000025348, ENSMUSG00000057914, ENSMUSG00000028785, ENSMUSG00000036103, ENSMUSG00000021866,…	1655	830	22768	1.34256033196229	0.9008504148843162	0.04900061302981251	7.872082938529667
INTERPRO	IPR002048:EF-hand domain	27	1.6294508147254072	0.019487505010152784	ENSMUSG00000049133, ENSMUSG00000059741, ENSMUSG00000021608, ENSMUSG00000005474, ENSMUSG00000009075, ENSMUSG00000068452, ENSMUSG00000037493, ENSMUSG00000036644, ENSMUSG00000006276, ENSMUSG00000062661, ENSMUSG00000017692, ENSMUSG00000050944, ENSMUSG00000028785, ENSMUSG00000032320, ENSMUSG00000040659, ENSMUSG00000041984, ENSMUSG00000033268, ENSMUSG00000055670, ENSMUSG00000034462, ENSMUSG00000030538,…	1575	223	20697	1.5910570147341447	1.0	0.621363896759629	28.872748422284555
INTERPRO	IPR011992:EF-hand-like domain	30	1.8105009052504526	0.04257533789922492	ENSMUSG00000049133, ENSMUSG00000059741, ENSMUSG00000021608, ENSMUSG00000005474, ENSMUSG00000009075, ENSMUSG00000068452, ENSMUSG00000037493, ENSMUSG00000036644, ENSMUSG00000006276, ENSMUSG00000062661, ENSMUSG00000017692, ENSMUSG00000050944, ENSMUSG00000028785, ENSMUSG00000032320, ENSMUSG00000040659, ENSMUSG00000041984, ENSMUSG00000034342, ENSMUSG00000051177, ENSMUSG00000033268, ENSMUSG00000055670,…	1575	273	20697	1.4440607012035584	1.0	0.7583770416987022	52.91509657870803
GOTERM_MF_DIRECT	GO:0005509~calcium ion binding	68	4.103802051901026	0.08785340722815058	ENSMUSG00000049133, ENSMUSG00000031443, ENSMUSG00000005474, ENSMUSG00000025854, ENSMUSG00000060126, ENSMUSG00000018340, ENSMUSG00000030110, ENSMUSG00000042286, ENSMUSG00000068452, ENSMUSG00000014776, ENSMUSG00000038146, ENSMUSG00000050944, ENSMUSG00000022952, ENSMUSG00000028785, ENSMUSG00000021866, ENSMUSG00000000901, ENSMUSG00000040533, ENSMUSG00000051177, ENSMUSG00000034342, ENSMUSG00000033268,…	1414	703	17488	1.1963116246597225	1.0	0.7482499281658765	77.5394529024748
UP_SEQ_FEATURE	domain:EF-hand 1	20	1.2070006035003018	0.10016562475130972	ENSMUSG00000049133, ENSMUSG00000059741, ENSMUSG00000005474, ENSMUSG00000021608, ENSMUSG00000009075, ENSMUSG00000030538, ENSMUSG00000020640, ENSMUSG00000015112, ENSMUSG00000068115, ENSMUSG00000038599, ENSMUSG00000052374, ENSMUSG00000006675, ENSMUSG00000037493, ENSMUSG00000023886, ENSMUSG00000062661, ENSMUSG00000017692, ENSMUSG00000028785, ENSMUSG00000032320, ENSMUSG00000040659, ENSMUSG00000041984	1437	174	18012	1.4407410073668803	1.0	0.99162061246361	85.56015566391288
SMART	SM00054:EFh	18	1.0863005431502715	0.10616639092424413	ENSMUSG00000033268, ENSMUSG00000055670, ENSMUSG00000005474, ENSMUSG00000021608, ENSMUSG00000009075, ENSMUSG00000030538, ENSMUSG00000020640, ENSMUSG00000068115, ENSMUSG00000078657, ENSMUSG00000052374, ENSMUSG00000068452, ENSMUSG00000036644, ENSMUSG00000037493, ENSMUSG00000006276, ENSMUSG00000062661, ENSMUSG00000028785, ENSMUSG00000032320, ENSMUSG00000040659	888	145	10469	1.4635135135135136	1.0	0.8459678623371671	79.65395226319735
INTERPRO	IPR018247:EF-Hand 1, calcium-binding site	19	1.1466505733252867	0.11752972396922293	ENSMUSG00000033268, ENSMUSG00000049133, ENSMUSG00000005474, ENSMUSG00000021608, ENSMUSG00000009075, ENSMUSG00000030538, ENSMUSG00000020640, ENSMUSG00000068115, ENSMUSG00000078657, ENSMUSG00000068452, ENSMUSG00000006675, ENSMUSG00000037493, ENSMUSG00000006276, ENSMUSG00000023886, ENSMUSG00000062661, ENSMUSG00000050944, ENSMUSG00000028785, ENSMUSG00000032320, ENSMUSG00000041984	1575	175	20697	1.426731972789116	1.0	0.9295703018512168	88.51962497411493
UP_SEQ_FEATURE	domain:EF-hand 2	19	1.1466505733252867	0.14807826456139628	ENSMUSG00000049133, ENSMUSG00000059741, ENSMUSG00000005474, ENSMUSG00000021608, ENSMUSG00000009075, ENSMUSG00000030538, ENSMUSG00000015112, ENSMUSG00000068115, ENSMUSG00000038599, ENSMUSG00000052374, ENSMUSG00000006675, ENSMUSG00000037493, ENSMUSG00000023886, ENSMUSG00000062661, ENSMUSG00000017692, ENSMUSG00000028785, ENSMUSG00000032320, ENSMUSG00000040659, ENSMUSG00000041984	1437	173	18012	1.3766155405650018	1.0	0.9974244570742009	94.70500281511806
UP_SEQ_FEATURE	calcium-binding region:1	13	0.7845503922751962	0.3032656862456362	ENSMUSG00000021608, ENSMUSG00000005474, ENSMUSG00000009075, ENSMUSG00000030538, ENSMUSG00000015112, ENSMUSG00000038599, ENSMUSG00000006675, ENSMUSG00000037493, ENSMUSG00000062661, ENSMUSG00000023886, ENSMUSG00000028785, ENSMUSG00000032320, ENSMUSG00000040659	1437	126	18012	1.2932365708983662	1.0	0.9998410112738823	99.86738019746433
COG_ONTOLOGY	Signal transduction mechanisms / Cytoskeleton / Cell division and chromosome partitioning / General function prediction only	6	0.3621001810500905	0.377729789871067	ENSMUSG00000037493, ENSMUSG00000005474, ENSMUSG00000062661, ENSMUSG00000015112, ENSMUSG00000028785, ENSMUSG00000038599	176	49	2126	1.4791280148423005	0.9999997445368061	0.8856622181858358	98.3568051757566
UP_SEQ_FEATURE	calcium-binding region:2	11	0.663850331925166	0.424688047336204	ENSMUSG00000037493, ENSMUSG00000009075, ENSMUSG00000062661, ENSMUSG00000023886, ENSMUSG00000030538, ENSMUSG00000015112, ENSMUSG00000028785, ENSMUSG00000032320, ENSMUSG00000040659, ENSMUSG00000038599, ENSMUSG00000006675	1437	114	18012	1.20946416144746	1.0	0.9999769123167592	99.99603918254888
UP_SEQ_FEATURE	domain:EF-hand 3	9	0.5431502715751357	0.4408050121342282	ENSMUSG00000037493, ENSMUSG00000059741, ENSMUSG00000005474, ENSMUSG00000062661, ENSMUSG00000015112, ENSMUSG00000068115, ENSMUSG00000028785, ENSMUSG00000032320, ENSMUSG00000038599	1437	91	18012	1.239670559086008	1.0	0.9999830429311323	99.99764751782703
UP_SEQ_FEATURE	domain:EF-hand 4	6	0.3621001810500905	0.5116917574880717	ENSMUSG00000062661, ENSMUSG00000015112, ENSMUSG00000068115, ENSMUSG00000028785, ENSMUSG00000032320, ENSMUSG00000038599	1437	59	18012	1.2746895014330701	1.0	0.9999966380519446	99.99980404853889
UP_SEQ_FEATURE	calcium-binding region:3	3	0.18105009052504525	0.8058719649867938	ENSMUSG00000062661, ENSMUSG00000015112, ENSMUSG00000028785	1437	37	18012	1.0163064943858262	1.0	0.9999999999348093	99.99999999999115
Annotation Cluster 84	Enrichment Score: 0.8596128915626317
Category	Term	Count	%	PValue	Genes	List Total	Pop Hits	Pop Total	Fold Enrichment	Bonferroni	Benjamini	FDR
UP_KEYWORDS	Hydrolase	149	8.992154496077248	0.003255020315072746	ENSMUSG00000031443, ENSMUSG00000020788, ENSMUSG00000020475, ENSMUSG00000026395, ENSMUSG00000061313, ENSMUSG00000051235, ENSMUSG00000024052, ENSMUSG00000065979, ENSMUSG00000026192, ENSMUSG00000020267, ENSMUSG00000048040, ENSMUSG00000040532, ENSMUSG00000033825, ENSMUSG00000025314, ENSMUSG00000031792, ENSMUSG00000028161, ENSMUSG00000020087, ENSMUSG00000052551, ENSMUSG00000032267, ENSMUSG00000038599,…	1655	1642	22768	1.2483604476156482	0.7214197559632332	0.03307357464357619	4.432898610592084
GOTERM_MF_DIRECT	GO:0016787~hydrolase activity	136	8.207604103802051	0.1501122286432609	ENSMUSG00000031443, ENSMUSG00000020788, ENSMUSG00000020475, ENSMUSG00000026395, ENSMUSG00000061313, ENSMUSG00000051235, ENSMUSG00000024052, ENSMUSG00000026192, ENSMUSG00000065979, ENSMUSG00000020267, ENSMUSG00000040532, ENSMUSG00000033825, ENSMUSG00000025314, ENSMUSG00000031792, ENSMUSG00000028161, ENSMUSG00000020087, ENSMUSG00000052551, ENSMUSG00000032267, ENSMUSG00000038599, ENSMUSG00000027770,…	1414	1533	17488	1.0972042689312265	1.0	0.8546449356049316	92.87507960916483
UP_KEYWORDS	Protease	44	2.655401327700664	0.2760528756345678	ENSMUSG00000031994, ENSMUSG00000020840, ENSMUSG00000031443, ENSMUSG00000020841, ENSMUSG00000032376, ENSMUSG00000002204, ENSMUSG00000021917, ENSMUSG00000046034, ENSMUSG00000031521, ENSMUSG00000044254, ENSMUSG00000036712, ENSMUSG00000057457, ENSMUSG00000031740, ENSMUSG00000030713, ENSMUSG00000001773, ENSMUSG00000017692, ENSMUSG00000024173, ENSMUSG00000048040, ENSMUSG00000000901, ENSMUSG00000052593,…	1655	538	22768	1.1251159604218377	1.0	0.5799291995897293	98.88072552490293
UP_KEYWORDS	Zymogen	19	1.1466505733252867	0.28646660485012954	ENSMUSG00000052593, ENSMUSG00000029061, ENSMUSG00000031994, ENSMUSG00000033825, ENSMUSG00000031443, ENSMUSG00000021492, ENSMUSG00000023452, ENSMUSG00000002204, ENSMUSG00000032359, ENSMUSG00000047497, ENSMUSG00000040471, ENSMUSG00000044254, ENSMUSG00000030713, ENSMUSG00000031740, ENSMUSG00000054693, ENSMUSG00000039109, ENSMUSG00000026579, ENSMUSG00000024173, ENSMUSG00000000901	1655	213	22768	1.2271591279803695	1.0	0.59097863439699	99.0849898608178
GOTERM_MF_DIRECT	GO:0008233~peptidase activity	44	2.655401327700664	0.41900913395559564	ENSMUSG00000031994, ENSMUSG00000020840, ENSMUSG00000031443, ENSMUSG00000020841, ENSMUSG00000032376, ENSMUSG00000002204, ENSMUSG00000021917, ENSMUSG00000046034, ENSMUSG00000031521, ENSMUSG00000044254, ENSMUSG00000036712, ENSMUSG00000057457, ENSMUSG00000031740, ENSMUSG00000030713, ENSMUSG00000001773, ENSMUSG00000017692, ENSMUSG00000024173, ENSMUSG00000048040, ENSMUSG00000000901, ENSMUSG00000052593,…	1414	512	17488	1.0628536067892502	1.0	0.9785332736277355	99.98521110459096
GOTERM_BP_DIRECT	GO:0006508~proteolysis	48	2.896801448400724	0.4295988476797753	ENSMUSG00000031994, ENSMUSG00000020840, ENSMUSG00000031443, ENSMUSG00000020841, ENSMUSG00000020473, ENSMUSG00000032376, ENSMUSG00000002204, ENSMUSG00000021917, ENSMUSG00000046034, ENSMUSG00000031521, ENSMUSG00000044254, ENSMUSG00000036712, ENSMUSG00000057457, ENSMUSG00000001773, ENSMUSG00000031740, ENSMUSG00000030713, ENSMUSG00000070695, ENSMUSG00000030022, ENSMUSG00000017692, ENSMUSG00000024173,…	1428	578	18128	1.0542293041784185	1.0	0.9995242377622411	99.9973468938761
Annotation Cluster 85	Enrichment Score: 0.8555715741906702
Category	Term	Count	%	PValue	Genes	List Total	Pop Hits	Pop Total	Fold Enrichment	Bonferroni	Benjamini	FDR
INTERPRO	IPR007677:Gasdermin	4	0.24140012070006037	0.04563939758953707	ENSMUSG00000079025, ENSMUSG00000056293, ENSMUSG00000055827, ENSMUSG00000055748	1575	11	20697	4.778528138528138	1.0	0.767238716138576	55.45679933884006
UP_KEYWORDS	Necrosis	4	0.24140012070006037	0.1382778896893061	ENSMUSG00000079025, ENSMUSG00000056293, ENSMUSG00000055827, ENSMUSG00000055748	1655	18	22768	3.0571332661967103	1.0	0.4032571461126112	87.37739043591016
GOTERM_BP_DIRECT	GO:0012501~programmed cell death	5	0.30175015087507545	0.17463359345458113	ENSMUSG00000079025, ENSMUSG00000056293, ENSMUSG00000020376, ENSMUSG00000055827, ENSMUSG00000055748	1428	28	18128	2.266906762705082	1.0	0.9797374105286417	97.27387844498324
GOTERM_CC_DIRECT	GO:0005815~microtubule organizing center	15	0.9052504526252263	0.34315731908768743	ENSMUSG00000039298, ENSMUSG00000051343, ENSMUSG00000079025, ENSMUSG00000056293, ENSMUSG00000024456, ENSMUSG00000068115, ENSMUSG00000061838, ENSMUSG00000032504, ENSMUSG00000061313, ENSMUSG00000055748, ENSMUSG00000000759, ENSMUSG00000098132, ENSMUSG00000039781, ENSMUSG00000055827, ENSMUSG00000020328	1552	156	19725	1.2220583862014274	1.0	0.91101334854042	99.82969009745065
Annotation Cluster 86	Enrichment Score: 0.8462788750479612
Category	Term	Count	%	PValue	Genes	List Total	Pop Hits	Pop Total	Fold Enrichment	Bonferroni	Benjamini	FDR
INTERPRO	IPR020846:Major facilitator superfamily domain	18	1.0863005431502715	0.051861141673539515	ENSMUSG00000023828, ENSMUSG00000050822, ENSMUSG00000026791, ENSMUSG00000032122, ENSMUSG00000038528, ENSMUSG00000039339, ENSMUSG00000071335, ENSMUSG00000040918, ENSMUSG00000038486, ENSMUSG00000029490, ENSMUSG00000038267, ENSMUSG00000089911, ENSMUSG00000036110, ENSMUSG00000038178, ENSMUSG00000015243, ENSMUSG00000040447, ENSMUSG00000038522, ENSMUSG00000040966	1575	146	20697	1.6201174168297456	1.0	0.7828362043365025	60.225429043121835
INTERPRO	IPR005829:Sugar transporter, conserved site	6	0.3621001810500905	0.0735310463234659	ENSMUSG00000023828, ENSMUSG00000026791, ENSMUSG00000038486, ENSMUSG00000040966, ENSMUSG00000038267, ENSMUSG00000089911	1575	30	20697	2.628190476190476	1.0	0.8480953688014844	73.34530607077984
GOTERM_MF_DIRECT	GO:0022857~transmembrane transporter activity	6	0.3621001810500905	0.3134346436600902	ENSMUSG00000023828, ENSMUSG00000032122, ENSMUSG00000026791, ENSMUSG00000038486, ENSMUSG00000040966, ENSMUSG00000038267	1414	46	17488	1.6131849209765698	1.0	0.9493128638839331	99.77736498033447
INTERPRO	IPR005828:General substrate transporter	5	0.30175015087507545	0.34468682514368576	ENSMUSG00000023828, ENSMUSG00000026791, ENSMUSG00000038486, ENSMUSG00000040966, ENSMUSG00000038267	1575	39	20697	1.6847374847374847	1.0	0.995921903944104	99.93357211131575
Annotation Cluster 87	Enrichment Score: 0.8362390352786271
Category	Term	Count	%	PValue	Genes	List Total	Pop Hits	Pop Total	Fold Enrichment	Bonferroni	Benjamini	FDR
UP_SEQ_FEATURE	domain:Fibronectin type-III 2	20	1.2070006035003018	0.004330636029367391	ENSMUSG00000020598, ENSMUSG00000039488, ENSMUSG00000025314, ENSMUSG00000032394, ENSMUSG00000020758, ENSMUSG00000026395, ENSMUSG00000049313, ENSMUSG00000005465, ENSMUSG00000055022, ENSMUSG00000022967, ENSMUSG00000037995, ENSMUSG00000032537, ENSMUSG00000022969, ENSMUSG00000032816, ENSMUSG00000026442, ENSMUSG00000039683, ENSMUSG00000028444, ENSMUSG00000034156, ENSMUSG00000053024, ENSMUSG00000049093	1437	124	18012	2.0216849619503	0.9999997817670474	0.6403102832083198	7.649164771372996
UP_SEQ_FEATURE	domain:Fibronectin type-III 1	20	1.2070006035003018	0.004735230075845787	ENSMUSG00000020598, ENSMUSG00000039488, ENSMUSG00000025314, ENSMUSG00000032394, ENSMUSG00000020758, ENSMUSG00000026395, ENSMUSG00000049313, ENSMUSG00000005465, ENSMUSG00000055022, ENSMUSG00000022967, ENSMUSG00000037995, ENSMUSG00000032537, ENSMUSG00000022969, ENSMUSG00000032816, ENSMUSG00000026442, ENSMUSG00000039683, ENSMUSG00000028444, ENSMUSG00000034156, ENSMUSG00000053024, ENSMUSG00000049093	1437	125	18012	2.0055114822546973	0.9999999481052909	0.6271983478584258	8.334813192960787
UP_SEQ_FEATURE	domain:Ig-like C2-type 6	8	0.48280024140012073	0.009687260416829952	ENSMUSG00000020598, ENSMUSG00000027864, ENSMUSG00000039488, ENSMUSG00000026442, ENSMUSG00000039683, ENSMUSG00000053024, ENSMUSG00000028763, ENSMUSG00000055022	1437	31	18012	3.23469593912048	0.9999999999999989	0.7906426379419662	16.346222775666874
UP_SEQ_FEATURE	domain:Fibronectin type-III 4	11	0.663850331925166	0.015499343551823919	ENSMUSG00000020598, ENSMUSG00000039488, ENSMUSG00000025314, ENSMUSG00000032816, ENSMUSG00000026442, ENSMUSG00000020758, ENSMUSG00000039683, ENSMUSG00000049313, ENSMUSG00000053024, ENSMUSG00000005465, ENSMUSG00000055022	1437	58	18012	2.3772226621553525	1.0	0.8705651890326782	24.904432724767865
UP_SEQ_FEATURE	domain:Fibronectin type-III 3	13	0.7845503922751962	0.016651370355961155	ENSMUSG00000020598, ENSMUSG00000039488, ENSMUSG00000025314, ENSMUSG00000020758, ENSMUSG00000049313, ENSMUSG00000055022, ENSMUSG00000005465, ENSMUSG00000022967, ENSMUSG00000032816, ENSMUSG00000039683, ENSMUSG00000026442, ENSMUSG00000034156, ENSMUSG00000053024	1437	76	18012	2.144050104384134	1.0	0.8616607262750176	26.499382570319497
INTERPRO	IPR003961:Fibronectin, type III	25	1.508750754375377	0.031153005278741118	ENSMUSG00000020598, ENSMUSG00000039488, ENSMUSG00000025314, ENSMUSG00000032394, ENSMUSG00000028373, ENSMUSG00000020758, ENSMUSG00000006235, ENSMUSG00000026395, ENSMUSG00000049313, ENSMUSG00000055022, ENSMUSG00000005465, ENSMUSG00000022967, ENSMUSG00000037995, ENSMUSG00000032087, ENSMUSG00000062157, ENSMUSG00000032537, ENSMUSG00000022969, ENSMUSG00000026211, ENSMUSG00000032816, ENSMUSG00000026442,…	1575	211	20697	1.5569848792597607	1.0	0.6985813482484908	42.18387305137632
UP_SEQ_FEATURE	domain:Ig-like C2-type 4	10	0.6035003017501509	0.03197348232212975	ENSMUSG00000020598, ENSMUSG00000027864, ENSMUSG00000039488, ENSMUSG00000024621, ENSMUSG00000032394, ENSMUSG00000026442, ENSMUSG00000039683, ENSMUSG00000053024, ENSMUSG00000028763, ENSMUSG00000055022	1437	56	18012	2.238294065016403	1.0	0.9350598544366573	44.88875470362442
SMART	SM00060:FN3	21	1.2673506336753169	0.033716310273932876	ENSMUSG00000020598, ENSMUSG00000039488, ENSMUSG00000025314, ENSMUSG00000032394, ENSMUSG00000020758, ENSMUSG00000006235, ENSMUSG00000026395, ENSMUSG00000049313, ENSMUSG00000005465, ENSMUSG00000055022, ENSMUSG00000022967, ENSMUSG00000032087, ENSMUSG00000037995, ENSMUSG00000032537, ENSMUSG00000022969, ENSMUSG00000032816, ENSMUSG00000026442, ENSMUSG00000039683, ENSMUSG00000028444, ENSMUSG00000034156,…	888	153	10469	1.618154919625508	0.9999998018052985	0.7236723544308574	38.52760649865966
UP_SEQ_FEATURE	domain:Ig-like C2-type 5	9	0.5431502715751357	0.03458710309886871	ENSMUSG00000020598, ENSMUSG00000027864, ENSMUSG00000039488, ENSMUSG00000024621, ENSMUSG00000026442, ENSMUSG00000039683, ENSMUSG00000053024, ENSMUSG00000028763, ENSMUSG00000055022	1437	48	18012	2.3502087682672235	1.0	0.9291149029194775	47.55406639851516
INTERPRO	IPR013098:Immunoglobulin I-set	19	1.1466505733252867	0.03613530310334506	ENSMUSG00000020598, ENSMUSG00000037206, ENSMUSG00000025876, ENSMUSG00000039488, ENSMUSG00000032394, ENSMUSG00000020099, ENSMUSG00000055022, ENSMUSG00000032087, ENSMUSG00000037995, ENSMUSG00000032816, ENSMUSG00000026211, ENSMUSG00000026442, ENSMUSG00000039683, ENSMUSG00000060275, ENSMUSG00000054252, ENSMUSG00000022263, ENSMUSG00000055632, ENSMUSG00000053024, ENSMUSG00000028763	1575	150	20697	1.664520634920635	1.0	0.7105185280060649	47.120767028344844
UP_SEQ_FEATURE	domain:Ig-like C2-type 3	12	0.724200362100181	0.09023952839643301	ENSMUSG00000020598, ENSMUSG00000027864, ENSMUSG00000039488, ENSMUSG00000024621, ENSMUSG00000032394, ENSMUSG00000026442, ENSMUSG00000039683, ENSMUSG00000054252, ENSMUSG00000013367, ENSMUSG00000053024, ENSMUSG00000028763, ENSMUSG00000055022	1437	88	18012	1.7092427405579804	1.0	0.9903616354354883	82.34286721612524
INTERPRO	IPR003598:Immunoglobulin subtype 2	22	1.327700663850332	0.29597443779631327	ENSMUSG00000020598, ENSMUSG00000037206, ENSMUSG00000039488, ENSMUSG00000032394, ENSMUSG00000020099, ENSMUSG00000055022, ENSMUSG00000032087, ENSMUSG00000037995, ENSMUSG00000032816, ENSMUSG00000026211, ENSMUSG00000024621, ENSMUSG00000026442, ENSMUSG00000039683, ENSMUSG00000060275, ENSMUSG00000028444, ENSMUSG00000054252, ENSMUSG00000022263, ENSMUSG00000055632, ENSMUSG00000031990, ENSMUSG00000013367,…	1575	242	20697	1.1946320346320345	1.0	0.9920587786591936	99.7701523024662
UP_KEYWORDS	Immunoglobulin domain	39	2.3536511768255886	0.30236103609183335	ENSMUSG00000020598, ENSMUSG00000038264, ENSMUSG00000039488, ENSMUSG00000025876, ENSMUSG00000032394, ENSMUSG00000020099, ENSMUSG00000031486, ENSMUSG00000055022, ENSMUSG00000027864, ENSMUSG00000037995, ENSMUSG00000032087, ENSMUSG00000039257, ENSMUSG00000032816, ENSMUSG00000039683, ENSMUSG00000026415, ENSMUSG00000060275, ENSMUSG00000044811, ENSMUSG00000054252, ENSMUSG00000028444, ENSMUSG00000022263,…	1655	478	22768	1.1224411887395873	1.0	0.6024720968350411	99.33109373135831
UP_SEQ_FEATURE	domain:Ig-like C2-type 1	13	0.7845503922751962	0.36135750310815234	ENSMUSG00000020598, ENSMUSG00000039488, ENSMUSG00000032394, ENSMUSG00000055022, ENSMUSG00000027864, ENSMUSG00000062300, ENSMUSG00000024621, ENSMUSG00000039683, ENSMUSG00000026442, ENSMUSG00000054252, ENSMUSG00000053024, ENSMUSG00000013367, ENSMUSG00000028763	1437	132	18012	1.234453090402986	1.0	0.9999435407271335	99.97312389247199
UP_SEQ_FEATURE	domain:Ig-like C2-type 2	13	0.7845503922751962	0.37121684278960476	ENSMUSG00000020598, ENSMUSG00000039488, ENSMUSG00000032394, ENSMUSG00000055022, ENSMUSG00000027864, ENSMUSG00000062300, ENSMUSG00000024621, ENSMUSG00000039683, ENSMUSG00000026442, ENSMUSG00000054252, ENSMUSG00000053024, ENSMUSG00000013367, ENSMUSG00000028763	1437	133	18012	1.2251714882195048	1.0	0.9999516656769158	99.97979415062119
SMART	SM00408:IGc2	22	1.327700663850332	0.4879743766067217	ENSMUSG00000020598, ENSMUSG00000037206, ENSMUSG00000039488, ENSMUSG00000032394, ENSMUSG00000020099, ENSMUSG00000055022, ENSMUSG00000032087, ENSMUSG00000037995, ENSMUSG00000032816, ENSMUSG00000026211, ENSMUSG00000024621, ENSMUSG00000026442, ENSMUSG00000039683, ENSMUSG00000060275, ENSMUSG00000028444, ENSMUSG00000054252, ENSMUSG00000022263, ENSMUSG00000055632, ENSMUSG00000031990, ENSMUSG00000013367,…	888	242	10469	1.0717649467649468	1.0	0.984756907195807	99.99248843526635
UP_SEQ_FEATURE	domain:Fibronectin type-III 5	4	0.24140012070006037	0.6284292745164424	ENSMUSG00000025314, ENSMUSG00000032816, ENSMUSG00000039683, ENSMUSG00000049313	1437	40	18012	1.2534446764091858	1.0	0.9999998464612294	99.99999869192692
INTERPRO	IPR013151:Immunoglobulin	5	0.30175015087507545	0.6388129522093804	ENSMUSG00000024621, ENSMUSG00000026442, ENSMUSG00000021904, ENSMUSG00000013367, ENSMUSG00000055022	1575	57	20697	1.1527151211361737	1.0	0.9999548010799165	99.99999779490037
UP_SEQ_FEATURE	domain:Fibronectin type-III 6	3	0.18105009052504525	0.6845830867917584	ENSMUSG00000025314, ENSMUSG00000039683, ENSMUSG00000049313	1437	29	18012	1.2966669066301921	1.0	0.9999999767386017	99.99999993514189
UP_SEQ_FEATURE	domain:Ig-like V-type	8	0.48280024140012073	0.767347075772726	ENSMUSG00000026285, ENSMUSG00000062300, ENSMUSG00000039257, ENSMUSG00000034652, ENSMUSG00000026415, ENSMUSG00000044811, ENSMUSG00000058728, ENSMUSG00000031990	1437	108	18012	0.9284775380808785	1.0	0.9999999995270852	99.99999999975539
KEGG_PATHWAY	mmu04514:Cell adhesion molecules (CAMs)	12	0.724200362100181	0.7943277765237186	ENSMUSG00000020598, ENSMUSG00000026285, ENSMUSG00000062300, ENSMUSG00000022132, ENSMUSG00000026442, ENSMUSG00000025743, ENSMUSG00000026395, ENSMUSG00000035513, ENSMUSG00000031990, ENSMUSG00000053024, ENSMUSG00000055976, ENSMUSG00000055022	639	162	7720	0.8949168260592362	1.0	0.945426637557041	99.99999991109662
INTERPRO	IPR003599:Immunoglobulin subtype	31	1.8708509354254677	0.9571927224828369	ENSMUSG00000020598, ENSMUSG00000039488, ENSMUSG00000025876, ENSMUSG00000032394, ENSMUSG00000020099, ENSMUSG00000031486, ENSMUSG00000055022, ENSMUSG00000027864, ENSMUSG00000032087, ENSMUSG00000039257, ENSMUSG00000037995, ENSMUSG00000032816, ENSMUSG00000026415, ENSMUSG00000039683, ENSMUSG00000060275, ENSMUSG00000044811, ENSMUSG00000028444, ENSMUSG00000054252, ENSMUSG00000022263, ENSMUSG00000058728,…	1575	519	20697	0.7849123772823196	1.0	0.9999999999932223	100.0
SMART	SM00409:IG	31	1.8708509354254677	0.9928170044327774	ENSMUSG00000020598, ENSMUSG00000039488, ENSMUSG00000025876, ENSMUSG00000032394, ENSMUSG00000020099, ENSMUSG00000031486, ENSMUSG00000055022, ENSMUSG00000027864, ENSMUSG00000032087, ENSMUSG00000039257, ENSMUSG00000037995, ENSMUSG00000032816, ENSMUSG00000026415, ENSMUSG00000039683, ENSMUSG00000060275, ENSMUSG00000044811, ENSMUSG00000028444, ENSMUSG00000054252, ENSMUSG00000022263, ENSMUSG00000058728,…	888	519	10469	0.7041846760054853	1.0	0.9999999985878348	100.0
INTERPRO	IPR013783:Immunoglobulin-like fold	57	3.4399517199758605	0.999764742292566	ENSMUSG00000032394, ENSMUSG00000033233, ENSMUSG00000031486, ENSMUSG00000026395, ENSMUSG00000027864, ENSMUSG00000037995, ENSMUSG00000032087, ENSMUSG00000044811, ENSMUSG00000028444, ENSMUSG00000022263, ENSMUSG00000058728, ENSMUSG00000049093, ENSMUSG00000050666, ENSMUSG00000025314, ENSMUSG00000053552, ENSMUSG00000028373, ENSMUSG00000030123, ENSMUSG00000005465, ENSMUSG00000022967, ENSMUSG00000062300,…	1575	1104	20697	0.6784730848861283	1.0	1.0	100.0
INTERPRO	IPR007110:Immunoglobulin-like domain	38	2.2933011466505735	0.9999984584348763	ENSMUSG00000020598, ENSMUSG00000038264, ENSMUSG00000039488, ENSMUSG00000025876, ENSMUSG00000032394, ENSMUSG00000020099, ENSMUSG00000031486, ENSMUSG00000055022, ENSMUSG00000027864, ENSMUSG00000037995, ENSMUSG00000032087, ENSMUSG00000039257, ENSMUSG00000032816, ENSMUSG00000039683, ENSMUSG00000026415, ENSMUSG00000060275, ENSMUSG00000044811, ENSMUSG00000054252, ENSMUSG00000028444, ENSMUSG00000022263,…	1575	925	20697	0.5398445302445303	1.0	1.0	100.0
INTERPRO	IPR013106:Immunoglobulin V-set	13	0.7845503922751962	0.9999999972684748	ENSMUSG00000026285, ENSMUSG00000050666, ENSMUSG00000027864, ENSMUSG00000032087, ENSMUSG00000039257, ENSMUSG00000062300, ENSMUSG00000034652, ENSMUSG00000026415, ENSMUSG00000044811, ENSMUSG00000055632, ENSMUSG00000058728, ENSMUSG00000031990, ENSMUSG00000028763	1575	558	20697	0.30615122034476877	1.0	1.0	100.0
Annotation Cluster 88	Enrichment Score: 0.8353297273363984
Category	Term	Count	%	PValue	Genes	List Total	Pop Hits	Pop Total	Fold Enrichment	Bonferroni	Benjamini	FDR
UP_SEQ_FEATURE	domain:IPT/TIG 4	3	0.18105009052504525	0.053995140779206224	ENSMUSG00000029765, ENSMUSG00000031385, ENSMUSG00000038725	1437	5	18012	7.520668058455114	1.0	0.9753062004748161	63.85897429303735
UP_SEQ_FEATURE	domain:IPT/TIG 1	3	0.18105009052504525	0.12897859242853943	ENSMUSG00000029765, ENSMUSG00000031385, ENSMUSG00000038725	1437	8	18012	4.700417536534446	1.0	0.99584402593003	92.04907602808439
UP_SEQ_FEATURE	domain:IPT/TIG 2	3	0.18105009052504525	0.12897859242853943	ENSMUSG00000029765, ENSMUSG00000031385, ENSMUSG00000038725	1437	8	18012	4.700417536534446	1.0	0.99584402593003	92.04907602808439
UP_SEQ_FEATURE	domain:IPT/TIG 3	3	0.18105009052504525	0.12897859242853943	ENSMUSG00000029765, ENSMUSG00000031385, ENSMUSG00000038725	1437	8	18012	4.700417536534446	1.0	0.99584402593003	92.04907602808439
INTERPRO	IPR002909:Cell surface receptor IPT/TIG	5	0.30175015087507545	0.19079770831755888	ENSMUSG00000029765, ENSMUSG00000053552, ENSMUSG00000031385, ENSMUSG00000038725, ENSMUSG00000030123	1575	30	20697	2.19015873015873	1.0	0.9717144336376033	97.43977505476946
SMART	SM00429:IPT	5	0.30175015087507545	0.19123899369610078	ENSMUSG00000029765, ENSMUSG00000053552, ENSMUSG00000031385, ENSMUSG00000038725, ENSMUSG00000030123	888	27	10469	2.1832248915582246	1.0	0.913625217097668	95.07679260819842
INTERPRO	IPR014756:Immunoglobulin E-set	11	0.663850331925166	0.33622865844180133	ENSMUSG00000021242, ENSMUSG00000039109, ENSMUSG00000019802, ENSMUSG00000029765, ENSMUSG00000053552, ENSMUSG00000096146, ENSMUSG00000031385, ENSMUSG00000038725, ENSMUSG00000033233, ENSMUSG00000030123, ENSMUSG00000026047	1575	111	20697	1.3022565422565424	1.0	0.9954899465310364	99.91705853020986
Annotation Cluster 89	Enrichment Score: 0.832492870636752
Category	Term	Count	%	PValue	Genes	List Total	Pop Hits	Pop Total	Fold Enrichment	Bonferroni	Benjamini	FDR
GOTERM_CC_DIRECT	GO:0000781~chromosome, telomeric region	12	0.724200362100181	0.02676344969346741	ENSMUSG00000027770, ENSMUSG00000038644, ENSMUSG00000024811, ENSMUSG00000032113, ENSMUSG00000014956, ENSMUSG00000022545, ENSMUSG00000031529, ENSMUSG00000028884, ENSMUSG00000043535, ENSMUSG00000033430, ENSMUSG00000020257, ENSMUSG00000038292	1552	73	19725	2.0892176246292897	0.9999999975584917	0.5074885126544967	33.73320840036972
GOTERM_BP_DIRECT	GO:0000723~telomere maintenance	6	0.3621001810500905	0.17591698813974094	ENSMUSG00000032410, ENSMUSG00000024811, ENSMUSG00000022545, ENSMUSG00000028884, ENSMUSG00000033430, ENSMUSG00000002068	1428	38	18128	2.0044228217602833	1.0	0.9800091085901039	97.35234965624481
GOTERM_CC_DIRECT	GO:0000784~nuclear chromosome, telomeric region	10	0.6035003017501509	0.6755718047046284	ENSMUSG00000038644, ENSMUSG00000014956, ENSMUSG00000022545, ENSMUSG00000031529, ENSMUSG00000028884, ENSMUSG00000026107, ENSMUSG00000033430, ENSMUSG00000020257, ENSMUSG00000036940, ENSMUSG00000021972	1552	127	19725	1.0007407257082555	1.0	0.9909244592083565	99.99999615754258
Annotation Cluster 90	Enrichment Score: 0.8216164545365616
Category	Term	Count	%	PValue	Genes	List Total	Pop Hits	Pop Total	Fold Enrichment	Bonferroni	Benjamini	FDR
UP_KEYWORDS	EGF-like domain	27	1.6294508147254072	0.012813935656096061	ENSMUSG00000031443, ENSMUSG00000028347, ENSMUSG00000049252, ENSMUSG00000028369, ENSMUSG00000028073, ENSMUSG00000064325, ENSMUSG00000042286, ENSMUSG00000054843, ENSMUSG00000038048, ENSMUSG00000038188, ENSMUSG00000070695, ENSMUSG00000038146, ENSMUSG00000060275, ENSMUSG00000040533, ENSMUSG00000028763, ENSMUSG00000040249, ENSMUSG00000067028, ENSMUSG00000021492, ENSMUSG00000028373, ENSMUSG00000031849,…	1655	225	22768	1.6508519637462236	0.9936259675511059	0.08937198923967848	16.419136264869895
INTERPRO	IPR002049:EGF-like, laminin	8	0.48280024140012073	0.01986112941757982	ENSMUSG00000038188, ENSMUSG00000041936, ENSMUSG00000028073, ENSMUSG00000019846, ENSMUSG00000035513, ENSMUSG00000042286, ENSMUSG00000054843, ENSMUSG00000028763	1575	37	20697	2.841287001287001	1.0	0.6117043317430044	29.340502888245055
INTERPRO	IPR000742:Epidermal growth factor-like domain	28	1.6898008449004225	0.024101762710074005	ENSMUSG00000031443, ENSMUSG00000028347, ENSMUSG00000049252, ENSMUSG00000028369, ENSMUSG00000064325, ENSMUSG00000028073, ENSMUSG00000042286, ENSMUSG00000054843, ENSMUSG00000038048, ENSMUSG00000038188, ENSMUSG00000070695, ENSMUSG00000038146, ENSMUSG00000060275, ENSMUSG00000040533, ENSMUSG00000028763, ENSMUSG00000040249, ENSMUSG00000030513, ENSMUSG00000021492, ENSMUSG00000067028, ENSMUSG00000031849,…	1575	238	20697	1.5459943977591037	1.0	0.6449182069118903	34.45032533937474
SMART	SM00180:EGF_Lam	8	0.48280024140012073	0.025247111161038782	ENSMUSG00000038188, ENSMUSG00000041936, ENSMUSG00000028073, ENSMUSG00000019846, ENSMUSG00000035513, ENSMUSG00000042286, ENSMUSG00000054843, ENSMUSG00000028763	888	35	10469	2.694723294723295	0.9999899413676664	0.6835873096559942	30.425986063413035
UP_SEQ_FEATURE	domain:EGF-like 9	6	0.3621001810500905	0.0321058336514343	ENSMUSG00000040249, ENSMUSG00000038146, ENSMUSG00000049252, ENSMUSG00000028369, ENSMUSG00000028073, ENSMUSG00000042286	1437	23	18012	3.26985567758918	1.0	0.9315696353812464	45.026746078835224
UP_SEQ_FEATURE	domain:EGF-like 7	6	0.3621001810500905	0.04446229011831666	ENSMUSG00000042453, ENSMUSG00000040249, ENSMUSG00000038146, ENSMUSG00000049252, ENSMUSG00000028073, ENSMUSG00000042286	1437	25	18012	3.0082672233820458	1.0	0.9598286253713314	56.564946115863805
UP_SEQ_FEATURE	domain:EGF-like 8	6	0.3621001810500905	0.051568449165006164	ENSMUSG00000042453, ENSMUSG00000040249, ENSMUSG00000049252, ENSMUSG00000028369, ENSMUSG00000028073, ENSMUSG00000042286	1437	26	18012	2.8925646378673515	1.0	0.9726289218872275	62.120811134497586
SMART	SM00181:EGF	23	1.388050694025347	0.056610425221721994	ENSMUSG00000031443, ENSMUSG00000040249, ENSMUSG00000030513, ENSMUSG00000021492, ENSMUSG00000067028, ENSMUSG00000031849, ENSMUSG00000049252, ENSMUSG00000028369, ENSMUSG00000064325, ENSMUSG00000028073, ENSMUSG00000019846, ENSMUSG00000042286, ENSMUSG00000054843, ENSMUSG00000042453, ENSMUSG00000038048, ENSMUSG00000038188, ENSMUSG00000070695, ENSMUSG00000038146, ENSMUSG00000041936, ENSMUSG00000055632,…	888	182	10469	1.4898710523710523	0.9999999999959169	0.7484768079612851	56.253527149596614
UP_SEQ_FEATURE	domain:EGF-like 1	15	0.9052504526252263	0.057938836388457635	ENSMUSG00000040249, ENSMUSG00000067028, ENSMUSG00000028373, ENSMUSG00000031849, ENSMUSG00000049252, ENSMUSG00000028369, ENSMUSG00000064325, ENSMUSG00000028073, ENSMUSG00000042286, ENSMUSG00000054843, ENSMUSG00000042453, ENSMUSG00000038048, ENSMUSG00000070695, ENSMUSG00000038146, ENSMUSG00000041936	1437	111	18012	1.6938441573097105	1.0	0.9752882088153678	66.52384574378074
UP_SEQ_FEATURE	domain:EGF-like 2	12	0.724200362100181	0.0695098625222122	ENSMUSG00000042453, ENSMUSG00000038048, ENSMUSG00000031443, ENSMUSG00000070695, ENSMUSG00000067028, ENSMUSG00000038146, ENSMUSG00000028373, ENSMUSG00000041936, ENSMUSG00000028073, ENSMUSG00000064325, ENSMUSG00000042286, ENSMUSG00000054843	1437	84	18012	1.7906352520131226	1.0	0.9812801102677343	73.31147002383602
INTERPRO	IPR013032:EGF-like, conserved site	22	1.327700663850332	0.07616116600730059	ENSMUSG00000031443, ENSMUSG00000040249, ENSMUSG00000021492, ENSMUSG00000020758, ENSMUSG00000028347, ENSMUSG00000031849, ENSMUSG00000049252, ENSMUSG00000028369, ENSMUSG00000064325, ENSMUSG00000028073, ENSMUSG00000042286, ENSMUSG00000054843, ENSMUSG00000020926, ENSMUSG00000042453, ENSMUSG00000038188, ENSMUSG00000038146, ENSMUSG00000060275, ENSMUSG00000041936, ENSMUSG00000055632, ENSMUSG00000035513,…	1575	198	20697	1.46010582010582	1.0	0.8551681827956813	74.62539791561787
UP_SEQ_FEATURE	domain:EGF-like 16	3	0.18105009052504525	0.12897859242853943	ENSMUSG00000040249, ENSMUSG00000049252, ENSMUSG00000042286	1437	8	18012	4.700417536534446	1.0	0.99584402593003	92.04907602808439
INTERPRO	IPR009030:Insulin-like growth factor binding protein, N-terminal	14	0.8449004224502112	0.19652705282079866	ENSMUSG00000040249, ENSMUSG00000030513, ENSMUSG00000031849, ENSMUSG00000049252, ENSMUSG00000028369, ENSMUSG00000028073, ENSMUSG00000056004, ENSMUSG00000042286, ENSMUSG00000017493, ENSMUSG00000038188, ENSMUSG00000032537, ENSMUSG00000038146, ENSMUSG00000029096, ENSMUSG00000055632	1575	131	20697	1.4043765903307888	1.0	0.9734171434106077	97.73610774500675
UP_SEQ_FEATURE	domain:EGF-like 11	3	0.18105009052504525	0.21693364718866512	ENSMUSG00000040249, ENSMUSG00000049252, ENSMUSG00000042286	1437	11	18012	3.418485481115961	1.0	0.9991612348985096	98.8707834981579
UP_SEQ_FEATURE	domain:EGF-like 15	3	0.18105009052504525	0.24740316659212835	ENSMUSG00000040249, ENSMUSG00000049252, ENSMUSG00000042286	1437	12	18012	3.1336116910229643	1.0	0.9995590432879501	99.45455776882984
UP_SEQ_FEATURE	domain:EGF-like 5	6	0.3621001810500905	0.25626272839799685	ENSMUSG00000042453, ENSMUSG00000040249, ENSMUSG00000038146, ENSMUSG00000049252, ENSMUSG00000028073, ENSMUSG00000042286	1437	43	18012	1.7489925717337473	1.0	0.9996601616871481	99.56101079630182
INTERPRO	IPR023413:Green fluorescent protein-like	3	0.18105009052504525	0.2596911868874364	ENSMUSG00000028369, ENSMUSG00000055632, ENSMUSG00000042286	1575	13	20697	3.0325274725274722	1.0	0.9877277096294795	99.45138549307973
UP_SEQ_FEATURE	domain:EGF-like 3	8	0.48280024140012073	0.27189737290124816	ENSMUSG00000042453, ENSMUSG00000040249, ENSMUSG00000038146, ENSMUSG00000028373, ENSMUSG00000049252, ENSMUSG00000041936, ENSMUSG00000028073, ENSMUSG00000042286	1437	66	18012	1.519326880495983	1.0	0.999721277155336	99.70264444560713
UP_SEQ_FEATURE	domain:EGF-like 4	7	0.4224502112251056	0.27285045612212255	ENSMUSG00000042453, ENSMUSG00000040249, ENSMUSG00000031849, ENSMUSG00000049252, ENSMUSG00000041936, ENSMUSG00000028073, ENSMUSG00000042286	1437	55	18012	1.595293224520782	1.0	0.9997140010948327	99.70970078196703
UP_SEQ_FEATURE	domain:EGF-like 14	3	0.18105009052504525	0.27799456406849576	ENSMUSG00000040249, ENSMUSG00000049252, ENSMUSG00000042286	1437	13	18012	2.8925646378673515	1.0	0.9997313683213265	99.74513302151628
UP_SEQ_FEATURE	domain:EGF-like 13	3	0.18105009052504525	0.3084948904217282	ENSMUSG00000040249, ENSMUSG00000049252, ENSMUSG00000042286	1437	14	18012	2.6859528780196835	1.0	0.9998414202279696	99.88449009968758
UP_SEQ_FEATURE	domain:EGF-like	8	0.48280024140012073	0.31051630270168173	ENSMUSG00000009487, ENSMUSG00000022039, ENSMUSG00000060275, ENSMUSG00000028347, ENSMUSG00000040533, ENSMUSG00000049313, ENSMUSG00000020926, ENSMUSG00000028763	1437	69	18012	1.4532691900396357	1.0	0.9998430990825394	99.89052675031517
UP_SEQ_FEATURE	domain:EGF-like 10	3	0.18105009052504525	0.33872433335296004	ENSMUSG00000040249, ENSMUSG00000049252, ENSMUSG00000042286	1437	15	18012	2.506889352818371	1.0	0.9999146951467744	99.94910430807255
UP_SEQ_FEATURE	domain:EGF-like 6	5	0.30175015087507545	0.3595256647685152	ENSMUSG00000042453, ENSMUSG00000040249, ENSMUSG00000049252, ENSMUSG00000028073, ENSMUSG00000042286	1437	38	18012	1.6492693110647183	1.0	0.9999434213063301	99.97167474535973
INTERPRO	IPR001881:EGF-like calcium-binding	12	0.724200362100181	0.37234755029482586	ENSMUSG00000040249, ENSMUSG00000031443, ENSMUSG00000021492, ENSMUSG00000038146, ENSMUSG00000031849, ENSMUSG00000049252, ENSMUSG00000028369, ENSMUSG00000041936, ENSMUSG00000055632, ENSMUSG00000042286, ENSMUSG00000040533, ENSMUSG00000028763	1575	127	20697	1.2416647919010124	1.0	0.9970142048161296	99.96851519081883
INTERPRO	IPR026823:Complement Clr-like EGF domain	3	0.18105009052504525	0.5068165407455167	ENSMUSG00000040249, ENSMUSG00000049252, ENSMUSG00000055632	1575	22	20697	1.7919480519480517	1.0	0.9995253787766034	99.99951544662312
SMART	SM00179:EGF_CA	12	0.724200362100181	0.515831077537992	ENSMUSG00000040249, ENSMUSG00000031443, ENSMUSG00000021492, ENSMUSG00000038146, ENSMUSG00000031849, ENSMUSG00000049252, ENSMUSG00000028369, ENSMUSG00000041936, ENSMUSG00000055632, ENSMUSG00000042286, ENSMUSG00000040533, ENSMUSG00000028763	888	127	10469	1.1139604171100235	1.0	0.9885659489015141	99.99660326974234
INTERPRO	IPR018097:EGF-like calcium-binding, conserved site	7	0.4224502112251056	0.7647602012170662	ENSMUSG00000040249, ENSMUSG00000031443, ENSMUSG00000038146, ENSMUSG00000031849, ENSMUSG00000049252, ENSMUSG00000028369, ENSMUSG00000055632	1575	98	20697	0.9386394557823129	1.0	0.9999984096087319	99.99999999868311
UP_SEQ_FEATURE	domain:EGF-like 2; calcium-binding	4	0.24140012070006037	0.7949019377328868	ENSMUSG00000040249, ENSMUSG00000031849, ENSMUSG00000049252, ENSMUSG00000028369	1437	52	18012	0.9641882126224507	1.0	0.9999999998810413	99.99999999997576
INTERPRO	IPR000152:EGF-type aspartate/asparagine hydroxylation site	6	0.3621001810500905	0.8804774479305489	ENSMUSG00000040249, ENSMUSG00000031443, ENSMUSG00000038146, ENSMUSG00000049252, ENSMUSG00000028369, ENSMUSG00000055632	1575	99	20697	0.7964213564213564	1.0	0.9999999862612831	99.99999999999999
Annotation Cluster 91	Enrichment Score: 0.8206516987038056
Category	Term	Count	%	PValue	Genes	List Total	Pop Hits	Pop Total	Fold Enrichment	Bonferroni	Benjamini	FDR
GOTERM_MF_DIRECT	GO:0002039~p53 binding	11	0.663850331925166	0.058458047736438166	ENSMUSG00000025316, ENSMUSG00000024002, ENSMUSG00000028680, ENSMUSG00000020032, ENSMUSG00000022521, ENSMUSG00000029104, ENSMUSG00000048450, ENSMUSG00000036940, ENSMUSG00000000552, ENSMUSG00000031660, ENSMUSG00000029833	1414	71	17488	1.916130446042592	1.0	0.7194741956263833	62.404396900061634
UP_KEYWORDS	Bromodomain	6	0.3621001810500905	0.08770304498844242	ENSMUSG00000024002, ENSMUSG00000005566, ENSMUSG00000022521, ENSMUSG00000031660, ENSMUSG00000040481, ENSMUSG00000029833	1655	33	22768	2.5012908541609447	0.9999999999999998	0.30472668885227916	72.0994585808987
GOTERM_MF_DIRECT	GO:0070577~lysine-acetylated histone binding	4	0.24140012070006037	0.13398262736891492	ENSMUSG00000040850, ENSMUSG00000024002, ENSMUSG00000031660, ENSMUSG00000029833	1414	16	17488	3.091937765205092	1.0	0.8391826578990296	90.33090073177641
UP_SEQ_FEATURE	domain:Bromo	4	0.24140012070006037	0.16889091565957506	ENSMUSG00000005566, ENSMUSG00000022521, ENSMUSG00000031660, ENSMUSG00000029833	1437	18	18012	2.785432614242635	1.0	0.9981382642623239	96.63554085635272
INTERPRO	IPR001487:Bromodomain	6	0.3621001810500905	0.19847980342734384	ENSMUSG00000024002, ENSMUSG00000005566, ENSMUSG00000022521, ENSMUSG00000031660, ENSMUSG00000040481, ENSMUSG00000029833	1575	41	20697	1.9230662020905922	1.0	0.9737318023294323	97.82949617680956
SMART	SM00297:BROMO	6	0.3621001810500905	0.26476154102306365	ENSMUSG00000024002, ENSMUSG00000005566, ENSMUSG00000022521, ENSMUSG00000031660, ENSMUSG00000040481, ENSMUSG00000029833	888	41	10469	1.7252801582069877	1.0	0.9406637149796061	98.72643445711661
INTERPRO	IPR018359:Bromodomain, conserved site	4	0.24140012070006037	0.2953609851487847	ENSMUSG00000024002, ENSMUSG00000022521, ENSMUSG00000040481, ENSMUSG00000029833	1575	25	20697	2.102552380952381	1.0	0.9922123354418797	99.76666032876473
Annotation Cluster 92	Enrichment Score: 0.8179452623336552
Category	Term	Count	%	PValue	Genes	List Total	Pop Hits	Pop Total	Fold Enrichment	Bonferroni	Benjamini	FDR
GOTERM_BP_DIRECT	GO:0048524~positive regulation of viral process	3	0.18105009052504525	0.1262568735514446	ENSMUSG00000038740, ENSMUSG00000031813, ENSMUSG00000014402	1428	8	18128	4.760504201680672	1.0	0.9592913737447784	92.05976828475683
GOTERM_CC_DIRECT	GO:0031902~late endosome membrane	11	0.663850331925166	0.15237294546813296	ENSMUSG00000028618, ENSMUSG00000005802, ENSMUSG00000024413, ENSMUSG00000038740, ENSMUSG00000031813, ENSMUSG00000026426, ENSMUSG00000018340, ENSMUSG00000030105, ENSMUSG00000036503, ENSMUSG00000025371, ENSMUSG00000014402	1552	88	19725	1.5886759020618557	1.0	0.7918329929764671	91.85286299688866
GOTERM_CC_DIRECT	GO:0000813~ESCRT I complex	3	0.18105009052504525	0.18281057696022668	ENSMUSG00000038740, ENSMUSG00000031813, ENSMUSG00000014402	1552	10	19725	3.812822164948454	1.0	0.8059713843397817	95.32152289835653
Annotation Cluster 93	Enrichment Score: 0.8167768600776671
Category	Term	Count	%	PValue	Genes	List Total	Pop Hits	Pop Total	Fold Enrichment	Bonferroni	Benjamini	FDR
INTERPRO	IPR002165:Plexin	7	0.4224502112251056	0.009651664201021686	ENSMUSG00000038264, ENSMUSG00000017417, ENSMUSG00000029765, ENSMUSG00000000627, ENSMUSG00000031385, ENSMUSG00000030123, ENSMUSG00000054843	1575	25	20697	3.679466666666667	0.9999999988463201	0.4640131919028483	15.456320223754139
INTERPRO	IPR016201:Plexin-like fold	8	0.48280024140012073	0.051885287687614204	ENSMUSG00000038264, ENSMUSG00000020758, ENSMUSG00000029765, ENSMUSG00000000627, ENSMUSG00000031385, ENSMUSG00000021904, ENSMUSG00000030123, ENSMUSG00000054843	1575	45	20697	2.336169312169312	1.0	0.7785287647324107	60.24296129935717
INTERPRO	IPR001627:Semaphorin/CD100 antigen	6	0.3621001810500905	0.08243938615737012	ENSMUSG00000038264, ENSMUSG00000029765, ENSMUSG00000000627, ENSMUSG00000031385, ENSMUSG00000021904, ENSMUSG00000030123	1575	31	20697	2.543410138248848	1.0	0.8714381847026682	77.4508385456434
GOTERM_BP_DIRECT	GO:0001755~neural crest cell migration	8	0.48280024140012073	0.0874853696502037	ENSMUSG00000038264, ENSMUSG00000000627, ENSMUSG00000021904, ENSMUSG00000001761, ENSMUSG00000030110, ENSMUSG00000009097, ENSMUSG00000026872, ENSMUSG00000004872	1428	49	18128	2.072600468758932	1.0	0.9288480427549656	82.06331135586058
SMART	SM00630:Sema	6	0.3621001810500905	0.11710025208328367	ENSMUSG00000038264, ENSMUSG00000029765, ENSMUSG00000000627, ENSMUSG00000031385, ENSMUSG00000021904, ENSMUSG00000030123	888	31	10469	2.281822144725371	1.0	0.8552248490153995	82.91375497668952
SMART	SM00423:PSI	7	0.4224502112251056	0.11851705140949302	ENSMUSG00000038264, ENSMUSG00000029765, ENSMUSG00000000627, ENSMUSG00000031385, ENSMUSG00000021904, ENSMUSG00000030123, ENSMUSG00000054843	888	40	10469	2.0631475225225224	1.0	0.8492668636157922	83.29865126959758
INTERPRO	IPR013548:Plexin, cytoplasmic RasGAP domain	3	0.18105009052504525	0.14572539045704835	ENSMUSG00000029765, ENSMUSG00000031385, ENSMUSG00000030123	1575	9	20697	4.38031746031746	1.0	0.9507573553080303	93.45648519169643
GOTERM_CC_DIRECT	GO:0002116~semaphorin receptor complex	3	0.18105009052504525	0.15390764982640306	ENSMUSG00000029765, ENSMUSG00000031385, ENSMUSG00000030123	1552	9	19725	4.236469072164948	1.0	0.7911789791098318	92.07376194374064
UP_SEQ_FEATURE	domain:Sema	5	0.30175015087507545	0.18028989434186715	ENSMUSG00000038264, ENSMUSG00000029765, ENSMUSG00000000627, ENSMUSG00000031385, ENSMUSG00000021904	1437	28	18012	2.238294065016403	1.0	0.9985927579444647	97.38816584961192
INTERPRO	IPR002909:Cell surface receptor IPT/TIG	5	0.30175015087507545	0.19079770831755888	ENSMUSG00000029765, ENSMUSG00000053552, ENSMUSG00000031385, ENSMUSG00000038725, ENSMUSG00000030123	1575	30	20697	2.19015873015873	1.0	0.9717144336376033	97.43977505476946
SMART	SM00429:IPT	5	0.30175015087507545	0.19123899369610078	ENSMUSG00000029765, ENSMUSG00000053552, ENSMUSG00000031385, ENSMUSG00000038725, ENSMUSG00000030123	888	27	10469	2.1832248915582246	1.0	0.913625217097668	95.07679260819842
KEGG_PATHWAY	mmu04360:Axon guidance	14	0.8449004224502112	0.26723882788298536	ENSMUSG00000038264, ENSMUSG00000025876, ENSMUSG00000000627, ENSMUSG00000029765, ENSMUSG00000020099, ENSMUSG00000021904, ENSMUSG00000001300, ENSMUSG00000028161, ENSMUSG00000032537, ENSMUSG00000026425, ENSMUSG00000031385, ENSMUSG00000020580, ENSMUSG00000021816, ENSMUSG00000035513	639	129	7720	1.3111572102728344	1.0	0.7525782443595825	98.33867942661783
GOTERM_BP_DIRECT	GO:1902287~semaphorin-plexin signaling pathway involved in axon guidance	3	0.18105009052504525	0.2729748598291242	ENSMUSG00000029765, ENSMUSG00000031385, ENSMUSG00000030123	1428	13	18128	2.929541047188106	1.0	0.9952002662031224	99.7479864124708
GOTERM_BP_DIRECT	GO:0071526~semaphorin-plexin signaling pathway	5	0.30175015087507545	0.27751259876392786	ENSMUSG00000029765, ENSMUSG00000000627, ENSMUSG00000031385, ENSMUSG00000021904, ENSMUSG00000030123	1428	34	18128	1.8668643928159498	1.0	0.9953093794234209	99.77592764762613
GOTERM_MF_DIRECT	GO:0017154~semaphorin receptor activity	3	0.18105009052504525	0.2833516263447965	ENSMUSG00000029765, ENSMUSG00000031385, ENSMUSG00000030123	1414	13	17488	2.8540963986508543	1.0	0.9404980194905178	99.55324979010493
UP_SEQ_FEATURE	domain:Ig-like C2-type	11	0.663850331925166	0.3053064734042476	ENSMUSG00000038264, ENSMUSG00000029061, ENSMUSG00000025876, ENSMUSG00000000627, ENSMUSG00000060275, ENSMUSG00000020099, ENSMUSG00000021904, ENSMUSG00000028444, ENSMUSG00000022263, ENSMUSG00000053318, ENSMUSG00000031990	1437	103	18012	1.338630236941849	1.0	0.9998331679797972	99.87432459013183
INTERPRO	IPR014756:Immunoglobulin E-set	11	0.663850331925166	0.33622865844180133	ENSMUSG00000021242, ENSMUSG00000039109, ENSMUSG00000019802, ENSMUSG00000029765, ENSMUSG00000053552, ENSMUSG00000096146, ENSMUSG00000031385, ENSMUSG00000038725, ENSMUSG00000033233, ENSMUSG00000030123, ENSMUSG00000026047	1575	111	20697	1.3022565422565424	1.0	0.9954899465310364	99.91705853020986
INTERPRO	IPR027231:Semaphorin	3	0.18105009052504525	0.45608254407348653	ENSMUSG00000038264, ENSMUSG00000000627, ENSMUSG00000021904	1575	20	20697	1.971142857142857	1.0	0.9989650984467051	99.99736045750207
Annotation Cluster 94	Enrichment Score: 0.8139975822367262
Category	Term	Count	%	PValue	Genes	List Total	Pop Hits	Pop Total	Fold Enrichment	Bonferroni	Benjamini	FDR
INTERPRO	IPR002219:Protein kinase C-like, phorbol ester/diacylglycerol binding	11	0.663850331925166	0.02671760311574035	ENSMUSG00000021279, ENSMUSG00000018334, ENSMUSG00000004815, ENSMUSG00000055322, ENSMUSG00000040479, ENSMUSG00000036246, ENSMUSG00000020580, ENSMUSG00000033721, ENSMUSG00000001482, ENSMUSG00000074746, ENSMUSG00000028059	1575	66	20697	2.19015873015873	1.0	0.6618488025423196	37.42649710591597
SMART	SM00109:C1	10	0.6035003017501509	0.08914054490604215	ENSMUSG00000021279, ENSMUSG00000018334, ENSMUSG00000004815, ENSMUSG00000040479, ENSMUSG00000036246, ENSMUSG00000020580, ENSMUSG00000033721, ENSMUSG00000001482, ENSMUSG00000074746, ENSMUSG00000028059	888	64	10469	1.8420960022522523	1.0	0.8390624981954118	73.40880391056113
UP_SEQ_FEATURE	zinc finger region:Phorbol-ester/DAG-type	6	0.3621001810500905	0.1965582073670551	ENSMUSG00000021279, ENSMUSG00000018334, ENSMUSG00000036246, ENSMUSG00000020580, ENSMUSG00000033721, ENSMUSG00000028059	1437	39	18012	1.928376425244901	1.0	0.9987282925849359	98.19148604032839
UP_SEQ_FEATURE	zinc finger region:Phorbol-ester/DAG-type 1	3	0.18105009052504525	0.42640674288528746	ENSMUSG00000004815, ENSMUSG00000040479, ENSMUSG00000001482	1437	18	18012	2.089074460681976	1.0	0.9999768994034475	99.99625060816516
UP_SEQ_FEATURE	zinc finger region:Phorbol-ester/DAG-type 2	3	0.18105009052504525	0.42640674288528746	ENSMUSG00000004815, ENSMUSG00000040479, ENSMUSG00000001482	1437	18	18012	2.089074460681976	1.0	0.9999768994034475	99.99625060816516
Annotation Cluster 95	Enrichment Score: 0.803722621382779
Category	Term	Count	%	PValue	Genes	List Total	Pop Hits	Pop Total	Fold Enrichment	Bonferroni	Benjamini	FDR
KEGG_PATHWAY	mmu04911:Insulin secretion	18	1.0863005431502715	5.616578581392267E-4	ENSMUSG00000038260, ENSMUSG00000053819, ENSMUSG00000040136, ENSMUSG00000054477, ENSMUSG00000015968, ENSMUSG00000005469, ENSMUSG00000031840, ENSMUSG00000021536, ENSMUSG00000032412, ENSMUSG00000020894, ENSMUSG00000041798, ENSMUSG00000022376, ENSMUSG00000096146, ENSMUSG00000021820, ENSMUSG00000028466, ENSMUSG00000005580, ENSMUSG00000061601, ENSMUSG00000051177	639	86	7720	2.528660334097609	0.14267438690570977	0.14267438690570977	0.7376357049653115
KEGG_PATHWAY	mmu04913:Ovarian steroidogenesis	13	0.7845503922751962	0.002028401377499491	ENSMUSG00000015224, ENSMUSG00000022376, ENSMUSG00000026675, ENSMUSG00000081225, ENSMUSG00000052520, ENSMUSG00000082932, ENSMUSG00000005469, ENSMUSG00000028571, ENSMUSG00000066097, ENSMUSG00000005580, ENSMUSG00000032323, ENSMUSG00000021536, ENSMUSG00000052914	639	57	7720	2.7554018065508057	0.4267001583635287	0.24283433672909382	2.6402929546958775
KEGG_PATHWAY	mmu04024:cAMP signaling pathway	29	1.7501508750754375	0.0030955128633227916	ENSMUSG00000025892, ENSMUSG00000015968, ENSMUSG00000064325, ENSMUSG00000055723, ENSMUSG00000021536, ENSMUSG00000001729, ENSMUSG00000002771, ENSMUSG00000039809, ENSMUSG00000021820, ENSMUSG00000022521, ENSMUSG00000028466, ENSMUSG00000005580, ENSMUSG00000039358, ENSMUSG00000053819, ENSMUSG00000005469, ENSMUSG00000024451, ENSMUSG00000032338, ENSMUSG00000032412, ENSMUSG00000002489, ENSMUSG00000020828,…	639	197	7720	1.7784768396050301	0.5723653208846424	0.191335777275633	4.003306186556399
KEGG_PATHWAY	mmu04724:Glutamatergic synapse	19	1.1466505733252867	0.0060053655708474495	ENSMUSG00000038607, ENSMUSG00000005357, ENSMUSG00000028161, ENSMUSG00000025892, ENSMUSG00000015968, ENSMUSG00000005469, ENSMUSG00000026103, ENSMUSG00000038738, ENSMUSG00000021536, ENSMUSG00000020828, ENSMUSG00000002771, ENSMUSG00000056073, ENSMUSG00000022376, ENSMUSG00000003378, ENSMUSG00000021816, ENSMUSG00000042249, ENSMUSG00000049583, ENSMUSG00000005580, ENSMUSG00000051177	639	115	7720	1.9960536163842961	0.8080328205349113	0.28113821526119354	7.630953659854322
KEGG_PATHWAY	mmu04720:Long-term potentiation	13	0.7845503922751962	0.00713087669449278	ENSMUSG00000002771, ENSMUSG00000023809, ENSMUSG00000014956, ENSMUSG00000022376, ENSMUSG00000053819, ENSMUSG00000021820, ENSMUSG00000022521, ENSMUSG00000028161, ENSMUSG00000021816, ENSMUSG00000022469, ENSMUSG00000005469, ENSMUSG00000049583, ENSMUSG00000051177	639	66	7720	2.379665196566605	0.8592626480905392	0.27877922339302086	8.99980088864224
KEGG_PATHWAY	mmu04750:Inflammatory mediator regulation of TRP channels	19	1.1466505733252867	0.01511550835116765	ENSMUSG00000015224, ENSMUSG00000043029, ENSMUSG00000033007, ENSMUSG00000053819, ENSMUSG00000052520, ENSMUSG00000023017, ENSMUSG00000005469, ENSMUSG00000027646, ENSMUSG00000021536, ENSMUSG00000014956, ENSMUSG00000022376, ENSMUSG00000081225, ENSMUSG00000021820, ENSMUSG00000082932, ENSMUSG00000028571, ENSMUSG00000066097, ENSMUSG00000005580, ENSMUSG00000052914, ENSMUSG00000051177	639	126	7720	1.8217949673348732	0.9845981847194732	0.37104568475052013	18.185476326493543
KEGG_PATHWAY	mmu04916:Melanogenesis	16	0.9656004828002415	0.015377386640185975	ENSMUSG00000049791, ENSMUSG00000020660, ENSMUSG00000053819, ENSMUSG00000035158, ENSMUSG00000005469, ENSMUSG00000022997, ENSMUSG00000021536, ENSMUSG00000010797, ENSMUSG00000030093, ENSMUSG00000022376, ENSMUSG00000022521, ENSMUSG00000021820, ENSMUSG00000036856, ENSMUSG00000028466, ENSMUSG00000005580, ENSMUSG00000051177	639	99	7720	1.9525458023110605	0.9856805352251063	0.34597751633309937	18.471693953252643
KEGG_PATHWAY	mmu05031:Amphetamine addiction	12	0.724200362100181	0.02043450849417465	ENSMUSG00000021609, ENSMUSG00000002771, ENSMUSG00000014956, ENSMUSG00000053819, ENSMUSG00000021820, ENSMUSG00000028161, ENSMUSG00000021816, ENSMUSG00000025892, ENSMUSG00000040147, ENSMUSG00000015968, ENSMUSG00000005469, ENSMUSG00000028466	639	67	7720	2.1638287436059143	0.9965072076860092	0.40206762439586763	23.820569477815535
KEGG_PATHWAY	mmu04922:Glucagon signaling pathway	15	0.9052504526252263	0.034821754909921177	ENSMUSG00000053819, ENSMUSG00000020475, ENSMUSG00000027936, ENSMUSG00000028161, ENSMUSG00000005469, ENSMUSG00000021536, ENSMUSG00000001729, ENSMUSG00000041798, ENSMUSG00000021820, ENSMUSG00000022521, ENSMUSG00000020532, ENSMUSG00000021816, ENSMUSG00000030671, ENSMUSG00000028466, ENSMUSG00000051177	639	100	7720	1.812206572769953	0.9999394015246711	0.5262229966168451	37.31617593727298
KEGG_PATHWAY	mmu04261:Adrenergic signaling in cardiomyocytes	20	1.2070006035003018	0.03977344089946076	ENSMUSG00000059741, ENSMUSG00000053819, ENSMUSG00000015968, ENSMUSG00000005469, ENSMUSG00000010066, ENSMUSG00000021536, ENSMUSG00000032412, ENSMUSG00000001729, ENSMUSG00000007564, ENSMUSG00000030302, ENSMUSG00000027940, ENSMUSG00000014956, ENSMUSG00000022376, ENSMUSG00000021820, ENSMUSG00000022469, ENSMUSG00000057914, ENSMUSG00000028466, ENSMUSG00000059409, ENSMUSG00000005580, ENSMUSG00000051177	639	150	7720	1.610850286906625	0.999985195366981	0.5481145028022857	41.424234834542226
KEGG_PATHWAY	mmu04912:GnRH signaling pathway	13	0.7845503922751962	0.057248557622621946	ENSMUSG00000020828, ENSMUSG00000022376, ENSMUSG00000053819, ENSMUSG00000021754, ENSMUSG00000021820, ENSMUSG00000015968, ENSMUSG00000005469, ENSMUSG00000014426, ENSMUSG00000027646, ENSMUSG00000005580, ENSMUSG00000051177, ENSMUSG00000021536, ENSMUSG00000031740	639	88	7720	1.7847488974249537	0.99999990343176	0.6133275812348007	54.01647511273032
INTERPRO	IPR018297:Adenylyl cyclase class-3/4/guanylyl cyclase, conserved site	5	0.30175015087507545	0.06061249501097649	ENSMUSG00000022376, ENSMUSG00000020890, ENSMUSG00000021933, ENSMUSG00000005580, ENSMUSG00000021536	1575	20	20697	3.2852380952380953	1.0	0.8056429646565043	66.12440671208218
INTERPRO	IPR001054:Adenylyl cyclase class-3/4/guanylyl cyclase	5	0.30175015087507545	0.07054325563403678	ENSMUSG00000022376, ENSMUSG00000020890, ENSMUSG00000021933, ENSMUSG00000005580, ENSMUSG00000021536	1575	21	20697	3.128798185941043	1.0	0.8459226237731531	71.81737864908638
KEGG_PATHWAY	mmu04728:Dopaminergic synapse	17	1.0259505129752564	0.08550072113793296	ENSMUSG00000021609, ENSMUSG00000038607, ENSMUSG00000039358, ENSMUSG00000053819, ENSMUSG00000028161, ENSMUSG00000025892, ENSMUSG00000015968, ENSMUSG00000040147, ENSMUSG00000005469, ENSMUSG00000001729, ENSMUSG00000007564, ENSMUSG00000014956, ENSMUSG00000021820, ENSMUSG00000021816, ENSMUSG00000028466, ENSMUSG00000059409, ENSMUSG00000051177	639	134	7720	1.5327120267208556	0.9999999999768664	0.6714840317889152	69.20585320901773
SMART	SM00044:CYCc	5	0.30175015087507545	0.09639047670289287	ENSMUSG00000022376, ENSMUSG00000020890, ENSMUSG00000021933, ENSMUSG00000005580, ENSMUSG00000021536	888	21	10469	2.807003432003432	1.0	0.8269668874612931	76.25889196265919
UP_KEYWORDS	Lyase	16	0.9656004828002415	0.10523182239668669	ENSMUSG00000022130, ENSMUSG00000056880, ENSMUSG00000028972, ENSMUSG00000026526, ENSMUSG00000024588, ENSMUSG00000028405, ENSMUSG00000041429, ENSMUSG00000063275, ENSMUSG00000023452, ENSMUSG00000004267, ENSMUSG00000021536, ENSMUSG00000020359, ENSMUSG00000022376, ENSMUSG00000020890, ENSMUSG00000021933, ENSMUSG00000005580	1655	145	22768	1.518024794249401	1.0	0.33459042701019437	78.6972292009642
KEGG_PATHWAY	mmu04915:Estrogen signaling pathway	13	0.7845503922751962	0.10836482893063515	ENSMUSG00000030357, ENSMUSG00000005469, ENSMUSG00000027646, ENSMUSG00000035109, ENSMUSG00000031740, ENSMUSG00000021536, ENSMUSG00000001729, ENSMUSG00000022376, ENSMUSG00000039809, ENSMUSG00000020048, ENSMUSG00000028466, ENSMUSG00000005580, ENSMUSG00000051177	639	98	7720	1.602631662993836	0.9999999999999776	0.7300372984219508	77.94237250234627
KEGG_PATHWAY	mmu04114:Oocyte meiosis	14	0.8449004224502112	0.11984058424636646	ENSMUSG00000053819, ENSMUSG00000028161, ENSMUSG00000005469, ENSMUSG00000021536, ENSMUSG00000007564, ENSMUSG00000014956, ENSMUSG00000023809, ENSMUSG00000022376, ENSMUSG00000021820, ENSMUSG00000021816, ENSMUSG00000002068, ENSMUSG00000029910, ENSMUSG00000005580, ENSMUSG00000059409	639	110	7720	1.5376298193199602	0.9999999999999993	0.7395275429904884	81.40396227154889
GOTERM_BP_DIRECT	GO:0019933~cAMP-mediated signaling	6	0.3621001810500905	0.12522331296198044	ENSMUSG00000018334, ENSMUSG00000004815, ENSMUSG00000022376, ENSMUSG00000005580, ENSMUSG00000021536, ENSMUSG00000061601	1428	34	18128	2.2402372713791396	1.0	0.9588495544205687	91.8816139246783
KEGG_PATHWAY	mmu05414:Dilated cardiomyopathy	11	0.663850331925166	0.1452256688149492	ENSMUSG00000059741, ENSMUSG00000027940, ENSMUSG00000022376, ENSMUSG00000020758, ENSMUSG00000025348, ENSMUSG00000057914, ENSMUSG00000015968, ENSMUSG00000005469, ENSMUSG00000010066, ENSMUSG00000005580, ENSMUSG00000021536	639	83	7720	1.6011463695156212	1.0	0.7614514526408075	87.35474061530276
UP_KEYWORDS	cAMP biosynthesis	3	0.18105009052504525	0.16109838804190935	ENSMUSG00000022376, ENSMUSG00000005580, ENSMUSG00000021536	1655	10	22768	4.127129909365559	1.0	0.4313110609046086	91.30948066933713
KEGG_PATHWAY	mmu04925:Aldosterone synthesis and secretion	11	0.663850331925166	0.17066293154223633	ENSMUSG00000022376, ENSMUSG00000053819, ENSMUSG00000021820, ENSMUSG00000015968, ENSMUSG00000005469, ENSMUSG00000028466, ENSMUSG00000005580, ENSMUSG00000049265, ENSMUSG00000032323, ENSMUSG00000051177, ENSMUSG00000021536	639	86	7720	1.545292426392983	1.0	0.759312686684115	91.5077049752932
KEGG_PATHWAY	mmu04970:Salivary secretion	10	0.6035003017501509	0.18314641868311266	ENSMUSG00000020894, ENSMUSG00000030302, ENSMUSG00000022376, ENSMUSG00000028962, ENSMUSG00000005469, ENSMUSG00000021933, ENSMUSG00000005580, ENSMUSG00000032412, ENSMUSG00000051177, ENSMUSG00000021536	639	77	7720	1.5690100197142451	1.0	0.7498572675503541	93.04619711123117
KEGG_PATHWAY	mmu04713:Circadian entrainment	12	0.724200362100181	0.18422395773272973	ENSMUSG00000002771, ENSMUSG00000038607, ENSMUSG00000022376, ENSMUSG00000053819, ENSMUSG00000021820, ENSMUSG00000025892, ENSMUSG00000015968, ENSMUSG00000005469, ENSMUSG00000021933, ENSMUSG00000005580, ENSMUSG00000051177, ENSMUSG00000021536	639	98	7720	1.4793523043020027	1.0	0.7435308645209535	93.16611410423558
GOTERM_BP_DIRECT	GO:0009190~cyclic nucleotide biosynthetic process	4	0.24140012070006037	0.18450870402507466	ENSMUSG00000022376, ENSMUSG00000020890, ENSMUSG00000005580, ENSMUSG00000021536	1428	19	18128	2.6725637623470444	1.0	0.9825733960652414	97.82514077896941
KEGG_PATHWAY	mmu04923:Regulation of lipolysis in adipocytes	8	0.48280024140012073	0.18831447625615805	ENSMUSG00000001729, ENSMUSG00000022376, ENSMUSG00000038894, ENSMUSG00000030546, ENSMUSG00000005469, ENSMUSG00000030671, ENSMUSG00000005580, ENSMUSG00000021536	639	57	7720	1.695631880954342	1.0	0.7353873295964246	93.60415588688389
UP_SEQ_FEATURE	region of interest:Calmodulin-binding	7	0.4224502112251056	0.1930335427997023	ENSMUSG00000020826, ENSMUSG00000038260, ENSMUSG00000021820, ENSMUSG00000054477, ENSMUSG00000028161, ENSMUSG00000021816, ENSMUSG00000020954	1437	49	18012	1.7906352520131228	1.0	0.9986271329099601	98.04035128363302
GOTERM_MF_DIRECT	GO:0016849~phosphorus-oxygen lyase activity	4	0.24140012070006037	0.2162276436338556	ENSMUSG00000022376, ENSMUSG00000020890, ENSMUSG00000005580, ENSMUSG00000021536	1414	20	17488	2.4735502121640733	1.0	0.9184745502428222	98.08765304054629
KEGG_PATHWAY	mmu04971:Gastric acid secretion	9	0.5431502715751357	0.24205735309350068	ENSMUSG00000022376, ENSMUSG00000053819, ENSMUSG00000021820, ENSMUSG00000028962, ENSMUSG00000005469, ENSMUSG00000005580, ENSMUSG00000032412, ENSMUSG00000051177, ENSMUSG00000021536	639	72	7720	1.5101721439749611	1.0	0.7613603469794628	97.40684548528694
KEGG_PATHWAY	mmu04022:cGMP-PKG signaling pathway	18	1.0863005431502715	0.24632778677774564	ENSMUSG00000020788, ENSMUSG00000028161, ENSMUSG00000015968, ENSMUSG00000021536, ENSMUSG00000032412, ENSMUSG00000001729, ENSMUSG00000030302, ENSMUSG00000014956, ENSMUSG00000038894, ENSMUSG00000022376, ENSMUSG00000020580, ENSMUSG00000021816, ENSMUSG00000069041, ENSMUSG00000030671, ENSMUSG00000028466, ENSMUSG00000021933, ENSMUSG00000005580, ENSMUSG00000051177	639	171	7720	1.2717239107157565	1.0	0.7555750335469872	97.59291573695967
UP_SEQ_FEATURE	metal ion-binding site:Magnesium 2; via carbonyl oxygen	3	0.18105009052504525	0.24740316659212835	ENSMUSG00000022376, ENSMUSG00000005580, ENSMUSG00000021536	1437	12	18012	3.1336116910229643	1.0	0.9995590432879501	99.45455776882984
GOTERM_MF_DIRECT	GO:0016829~lyase activity	15	0.9052504526252263	0.24872683579996763	ENSMUSG00000022130, ENSMUSG00000056880, ENSMUSG00000028972, ENSMUSG00000026526, ENSMUSG00000024588, ENSMUSG00000028405, ENSMUSG00000041429, ENSMUSG00000063275, ENSMUSG00000023452, ENSMUSG00000004267, ENSMUSG00000021536, ENSMUSG00000020359, ENSMUSG00000022376, ENSMUSG00000020890, ENSMUSG00000005580	1414	141	17488	1.3157181979596135	1.0	0.9353563586919275	99.0386844068852
GOTERM_MF_DIRECT	GO:0004016~adenylate cyclase activity	3	0.18105009052504525	0.25233116309189363	ENSMUSG00000022376, ENSMUSG00000005580, ENSMUSG00000021536	1414	12	17488	3.091937765205092	1.0	0.9356054835988447	99.11091017196708
KEGG_PATHWAY	mmu04962:Vasopressin-regulated water reabsorption	6	0.3621001810500905	0.280552659140622	ENSMUSG00000020894, ENSMUSG00000035770, ENSMUSG00000005469, ENSMUSG00000024603, ENSMUSG00000028466, ENSMUSG00000005580	639	43	7720	1.6857735560650726	1.0	0.7557823662475457	98.69530201594652
KEGG_PATHWAY	mmu04611:Platelet activation	14	0.8449004224502112	0.2856115683040184	ENSMUSG00000004098, ENSMUSG00000050675, ENSMUSG00000005469, ENSMUSG00000027646, ENSMUSG00000021536, ENSMUSG00000026043, ENSMUSG00000001729, ENSMUSG00000014956, ENSMUSG00000052698, ENSMUSG00000022376, ENSMUSG00000020580, ENSMUSG00000021933, ENSMUSG00000005580, ENSMUSG00000051177	639	131	7720	1.2911395429404247	1.0	0.7524821616130749	98.81115777943987
GOTERM_MF_DIRECT	GO:0005516~calmodulin binding	18	1.0863005431502715	0.30189886024823187	ENSMUSG00000028068, ENSMUSG00000039298, ENSMUSG00000053819, ENSMUSG00000038260, ENSMUSG00000020473, ENSMUSG00000030536, ENSMUSG00000028161, ENSMUSG00000054477, ENSMUSG00000020900, ENSMUSG00000020894, ENSMUSG00000030302, ENSMUSG00000020826, ENSMUSG00000022376, ENSMUSG00000021820, ENSMUSG00000056258, ENSMUSG00000021816, ENSMUSG00000020954, ENSMUSG00000051177	1414	182	17488	1.2231841708503661	1.0	0.9452768545360936	99.70817738317163
UP_KEYWORDS	Calmodulin-binding	13	0.7845503922751962	0.31000639970833965	ENSMUSG00000030302, ENSMUSG00000020826, ENSMUSG00000038260, ENSMUSG00000053819, ENSMUSG00000039298, ENSMUSG00000020473, ENSMUSG00000021820, ENSMUSG00000030536, ENSMUSG00000028161, ENSMUSG00000054477, ENSMUSG00000021816, ENSMUSG00000020954, ENSMUSG00000020900	1655	139	22768	1.28663522354322	1.0	0.6087683647016011	99.4261336104894
KEGG_PATHWAY	mmu04020:Calcium signaling pathway	18	1.0863005431502715	0.3177958676879725	ENSMUSG00000039358, ENSMUSG00000053819, ENSMUSG00000020788, ENSMUSG00000028161, ENSMUSG00000018500, ENSMUSG00000015968, ENSMUSG00000005469, ENSMUSG00000021536, ENSMUSG00000002771, ENSMUSG00000030302, ENSMUSG00000020826, ENSMUSG00000022376, ENSMUSG00000021820, ENSMUSG00000021816, ENSMUSG00000069041, ENSMUSG00000049583, ENSMUSG00000005580, ENSMUSG00000051177	639	180	7720	1.2081377151799688	1.0	0.780986210402	99.35241534072756
KEGG_PATHWAY	mmu04921:Oxytocin signaling pathway	16	0.9656004828002415	0.32529361908272003	ENSMUSG00000053819, ENSMUSG00000028161, ENSMUSG00000015968, ENSMUSG00000005469, ENSMUSG00000010066, ENSMUSG00000027646, ENSMUSG00000021536, ENSMUSG00000014956, ENSMUSG00000022376, ENSMUSG00000021820, ENSMUSG00000020580, ENSMUSG00000021816, ENSMUSG00000057914, ENSMUSG00000021933, ENSMUSG00000005580, ENSMUSG00000051177	639	158	7720	1.2234305976506012	1.0	0.7716529832253756	99.44018104804032
KEGG_PATHWAY	mmu04725:Cholinergic synapse	12	0.724200362100181	0.3304874947801425	ENSMUSG00000001729, ENSMUSG00000038607, ENSMUSG00000022376, ENSMUSG00000053819, ENSMUSG00000021820, ENSMUSG00000056258, ENSMUSG00000015968, ENSMUSG00000005469, ENSMUSG00000028466, ENSMUSG00000005580, ENSMUSG00000051177, ENSMUSG00000021536	639	113	7720	1.2829781046158961	1.0	0.7690922944367458	99.49438488027813
KEGG_PATHWAY	mmu04918:Thyroid hormone synthesis	8	0.48280024140012073	0.35735734280366915	ENSMUSG00000022376, ENSMUSG00000020048, ENSMUSG00000005469, ENSMUSG00000028466, ENSMUSG00000005580, ENSMUSG00000032412, ENSMUSG00000051177, ENSMUSG00000021536	639	70	7720	1.3807288173485357	1.0	0.7759135927226345	99.7052920445391
GOTERM_BP_DIRECT	GO:0006171~cAMP biosynthetic process	3	0.18105009052504525	0.36250281888138003	ENSMUSG00000022376, ENSMUSG00000005580, ENSMUSG00000021536	1428	16	18128	2.380252100840336	1.0	0.9985260458602662	99.97860774937827
KEGG_PATHWAY	mmu04924:Renin secretion	8	0.48280024140012073	0.37123865942914047	ENSMUSG00000028161, ENSMUSG00000021816, ENSMUSG00000015968, ENSMUSG00000005469, ENSMUSG00000030671, ENSMUSG00000021933, ENSMUSG00000031980, ENSMUSG00000051177	639	71	7720	1.361281932597148	1.0	0.7878476838343997	99.77898899805527
KEGG_PATHWAY	mmu04976:Bile secretion	8	0.48280024140012073	0.37123865942914047	ENSMUSG00000022376, ENSMUSG00000024254, ENSMUSG00000028962, ENSMUSG00000054477, ENSMUSG00000005469, ENSMUSG00000005580, ENSMUSG00000032412, ENSMUSG00000021536	639	71	7720	1.361281932597148	1.0	0.7878476838343997	99.77898899805527
KEGG_PATHWAY	mmu04540:Gap junction	9	0.5431502715751357	0.4178958955534889	ENSMUSG00000022376, ENSMUSG00000005469, ENSMUSG00000049583, ENSMUSG00000027646, ENSMUSG00000021933, ENSMUSG00000005580, ENSMUSG00000001473, ENSMUSG00000051177, ENSMUSG00000021536	639	86	7720	1.2643301670488045	1.0	0.8074437721668217	99.9199906126635
KEGG_PATHWAY	mmu04914:Progesterone-mediated oocyte maturation	9	0.5431502715751357	0.43080449455253245	ENSMUSG00000001729, ENSMUSG00000023809, ENSMUSG00000022376, ENSMUSG00000005469, ENSMUSG00000030671, ENSMUSG00000032477, ENSMUSG00000029910, ENSMUSG00000005580, ENSMUSG00000021536	639	87	7720	1.249797636393071	1.0	0.8133169923085144	99.94046173026528
KEGG_PATHWAY	mmu04727:GABAergic synapse	9	0.5431502715751357	0.43080449455253245	ENSMUSG00000038607, ENSMUSG00000022376, ENSMUSG00000039809, ENSMUSG00000015968, ENSMUSG00000005469, ENSMUSG00000026103, ENSMUSG00000027646, ENSMUSG00000005580, ENSMUSG00000021536	639	87	7720	1.249797636393071	1.0	0.8133169923085144	99.94046173026528
KEGG_PATHWAY	mmu04961:Endocrine and other factor-regulated calcium reabsorption	6	0.3621001810500905	0.43162783867713084	ENSMUSG00000005469, ENSMUSG00000005580, ENSMUSG00000040265, ENSMUSG00000032412, ENSMUSG00000051177, ENSMUSG00000058488	639	52	7720	1.3940050559768868	1.0	0.8107263402674073	99.9415867224364
UP_SEQ_FEATURE	metal ion-binding site:Magnesium 2	5	0.30175015087507545	0.46971150487394	ENSMUSG00000022376, ENSMUSG00000057963, ENSMUSG00000051235, ENSMUSG00000005580, ENSMUSG00000021536	1437	44	18012	1.424368950464984	1.0	0.9999909723270844	99.99911104282096
UP_SEQ_FEATURE	metal ion-binding site:Magnesium 1	5	0.30175015087507545	0.46971150487394	ENSMUSG00000022376, ENSMUSG00000057963, ENSMUSG00000051235, ENSMUSG00000005580, ENSMUSG00000021536	1437	44	18012	1.424368950464984	1.0	0.9999909723270844	99.99911104282096
KEGG_PATHWAY	mmu04723:Retrograde endocannabinoid signaling	10	0.6035003017501509	0.482001053282186	ENSMUSG00000034171, ENSMUSG00000038607, ENSMUSG00000022376, ENSMUSG00000025892, ENSMUSG00000015968, ENSMUSG00000005469, ENSMUSG00000049583, ENSMUSG00000005580, ENSMUSG00000051177, ENSMUSG00000021536	639	103	7720	1.1729492380388047	1.0	0.8321153413682929	99.98280587739642
GOTERM_BP_DIRECT	GO:0007189~adenylate cyclase-activating G-protein coupled receptor signaling pathway	5	0.30175015087507545	0.5617917808613824	ENSMUSG00000022376, ENSMUSG00000039358, ENSMUSG00000018500, ENSMUSG00000005580, ENSMUSG00000021536	1428	50	18128	1.2694677871148459	1.0	0.9999421932233563	99.99998117613842
KEGG_PATHWAY	mmu05030:Cocaine addiction	5	0.30175015087507545	0.5855220104422721	ENSMUSG00000021609, ENSMUSG00000002771, ENSMUSG00000040147, ENSMUSG00000005469, ENSMUSG00000028466	639	49	7720	1.2327935869183355	1.0	0.8885112769757292	99.99908930505408
KEGG_PATHWAY	mmu04015:Rap1 signaling pathway	18	1.0863005431502715	0.6055323599392299	ENSMUSG00000057967, ENSMUSG00000026821, ENSMUSG00000018500, ENSMUSG00000035954, ENSMUSG00000024451, ENSMUSG00000027646, ENSMUSG00000029337, ENSMUSG00000021536, ENSMUSG00000001729, ENSMUSG00000002489, ENSMUSG00000023951, ENSMUSG00000052698, ENSMUSG00000022376, ENSMUSG00000024621, ENSMUSG00000054252, ENSMUSG00000022469, ENSMUSG00000005580, ENSMUSG00000051177	639	214	7720	1.0161906015532447	1.0	0.8972762885767459	99.9995255690038
KEGG_PATHWAY	mmu04270:Vascular smooth muscle contraction	11	0.663850331925166	0.6114452890150817	ENSMUSG00000014956, ENSMUSG00000022376, ENSMUSG00000020580, ENSMUSG00000018500, ENSMUSG00000015968, ENSMUSG00000005469, ENSMUSG00000021933, ENSMUSG00000041977, ENSMUSG00000005580, ENSMUSG00000051177, ENSMUSG00000021536	639	127	7720	1.046418493462965	1.0	0.8989555735830813	99.99961119233004
KEGG_PATHWAY	mmu00230:Purine metabolism	15	0.9052504526252263	0.6264369221771178	ENSMUSG00000038644, ENSMUSG00000020910, ENSMUSG00000034453, ENSMUSG00000041608, ENSMUSG00000029491, ENSMUSG00000022292, ENSMUSG00000021536, ENSMUSG00000022376, ENSMUSG00000020890, ENSMUSG00000020561, ENSMUSG00000026192, ENSMUSG00000028394, ENSMUSG00000030671, ENSMUSG00000021933, ENSMUSG00000005580	639	179	7720	1.0124059065753928	1.0	0.9003384748152367	99.99976850408594
KEGG_PATHWAY	mmu05032:Morphine addiction	8	0.48280024140012073	0.6576971115407565	ENSMUSG00000038607, ENSMUSG00000022376, ENSMUSG00000039809, ENSMUSG00000042249, ENSMUSG00000005469, ENSMUSG00000030671, ENSMUSG00000005580, ENSMUSG00000021536	639	93	7720	1.0392582496171774	1.0	0.9064168765319559	99.9999268208141
KEGG_PATHWAY	mmu04062:Chemokine signaling pathway	16	0.9656004828002415	0.6618791810661484	ENSMUSG00000038607, ENSMUSG00000005469, ENSMUSG00000031537, ENSMUSG00000027646, ENSMUSG00000035109, ENSMUSG00000021536, ENSMUSG00000001729, ENSMUSG00000002489, ENSMUSG00000022376, ENSMUSG00000020580, ENSMUSG00000033721, ENSMUSG00000031805, ENSMUSG00000042249, ENSMUSG00000005580, ENSMUSG00000015950, ENSMUSG00000051177	639	196	7720	0.9862348695346684	1.0	0.9071620308761369	99.99993776510465
BIOCARTA	m_edg1Pathway:Phospholipids as signalling intermediaries	3	0.18105009052504525	0.7019992875434062	ENSMUSG00000001729, ENSMUSG00000027646, ENSMUSG00000051177	123	25	1289	1.2575609756097563	1.0	0.9987785388779666	99.99997583323632
KEGG_PATHWAY	mmu04972:Pancreatic secretion	8	0.48280024140012073	0.7306359504914162	ENSMUSG00000030302, ENSMUSG00000022376, ENSMUSG00000020788, ENSMUSG00000028962, ENSMUSG00000005580, ENSMUSG00000032412, ENSMUSG00000051177, ENSMUSG00000021536	639	100	7720	0.966510172143975	1.0	0.9274430088323372	99.99999688882735
GOTERM_BP_DIRECT	GO:0007193~adenylate cyclase-inhibiting G-protein coupled receptor signaling pathway	3	0.18105009052504525	0.8792637536032003	ENSMUSG00000022376, ENSMUSG00000005580, ENSMUSG00000021536	1428	45	18128	0.846311858076564	1.0	0.9999999962731094	100.0
KEGG_PATHWAY	mmu05034:Alcoholism	11	0.663850331925166	0.9757014703889746	ENSMUSG00000021609, ENSMUSG00000028800, ENSMUSG00000002771, ENSMUSG00000026313, ENSMUSG00000014956, ENSMUSG00000038607, ENSMUSG00000018500, ENSMUSG00000040147, ENSMUSG00000028466, ENSMUSG00000008855, ENSMUSG00000035109	639	202	7720	0.6578967755930523	1.0	0.9946106931177364	100.0
Annotation Cluster 96	Enrichment Score: 0.7976344172820465
Category	Term	Count	%	PValue	Genes	List Total	Pop Hits	Pop Total	Fold Enrichment	Bonferroni	Benjamini	FDR
INTERPRO	IPR006020:Phosphotyrosine interaction domain	7	0.4224502112251056	0.08789664011325135	ENSMUSG00000055322, ENSMUSG00000006154, ENSMUSG00000040760, ENSMUSG00000026721, ENSMUSG00000027223, ENSMUSG00000078235, ENSMUSG00000035109	1575	41	20697	2.243577235772358	1.0	0.8802136161053358	79.66332811018064
SMART	SM00462:PTB	7	0.4224502112251056	0.11851705140949302	ENSMUSG00000055322, ENSMUSG00000006154, ENSMUSG00000040760, ENSMUSG00000026721, ENSMUSG00000027223, ENSMUSG00000078235, ENSMUSG00000035109	888	40	10469	2.0631475225225224	1.0	0.8492668636157922	83.29865126959758
UP_SEQ_FEATURE	domain:PID	4	0.24140012070006037	0.3884576117152666	ENSMUSG00000040760, ENSMUSG00000026721, ENSMUSG00000027223, ENSMUSG00000035109	1437	28	18012	1.7906352520131226	1.0	0.9999590917469175	99.987863541712
Annotation Cluster 97	Enrichment Score: 0.7912382905604227
Category	Term	Count	%	PValue	Genes	List Total	Pop Hits	Pop Total	Fold Enrichment	Bonferroni	Benjamini	FDR
GOTERM_MF_DIRECT	GO:0003697~single-stranded DNA binding	13	0.7845503922751962	0.0370597329043879	ENSMUSG00000026234, ENSMUSG00000022545, ENSMUSG00000014850, ENSMUSG00000000028, ENSMUSG00000028884, ENSMUSG00000024317, ENSMUSG00000026107, ENSMUSG00000030346, ENSMUSG00000056820, ENSMUSG00000058594, ENSMUSG00000029328, ENSMUSG00000026374, ENSMUSG00000032498	1414	84	17488	1.9140567117936285	1.0	0.6169199338605645	45.84465522782958
KEGG_PATHWAY	mmu03430:Mismatch repair	4	0.24140012070006037	0.2717995543380729	ENSMUSG00000038644, ENSMUSG00000014850, ENSMUSG00000028884, ENSMUSG00000032498	639	22	7720	2.196614027599943	1.0	0.7482897416884629	98.46989670193568
GOTERM_BP_DIRECT	GO:0006298~mismatch repair	3	0.18105009052504525	0.4198886187393339	ENSMUSG00000014850, ENSMUSG00000028884, ENSMUSG00000032498	1428	18	18128	2.11577964519141	1.0	0.9994673272900583	99.99635791679711
Annotation Cluster 98	Enrichment Score: 0.7727349994443319
Category	Term	Count	%	PValue	Genes	List Total	Pop Hits	Pop Total	Fold Enrichment	Bonferroni	Benjamini	FDR
[truncated: 1,217 more rows]
