# Supplementary material for: Excess of genomic defects in a woolly mammoth on Wrangel island
Source: PLoS Genet. 2017 Mar 2;13(3):e1006601. doi: 10.1371/journal.pgen.1006601 (PMC5333797; doi:10.1371/journal.pgen.1006601)
Supplement: S1 Data — (ZIP) [file pgen.1006601.s019.zip › SuppFiles/RetrogenesOim_Low.GO.txt]

Annotation Cluster 1	Enrichment Score: 4.6660673528590655
Category	Term	Count	%	PValue	Genes	List Total	Pop Hits	Pop Total	Fold Enrichment	Bonferroni	Benjamini	FDR
KEGG_PATHWAY	mmu03010:Ribosome	20	2.4968789013732833	3.4538161412891785E-9	ENSMUSG00000067038, ENSMUSG00000057322, ENSMUSG00000032399, ENSMUSG00000028936, ENSMUSG00000074516, ENSMUSG00000029614, ENSMUSG00000071415, ENSMUSG00000058558, ENSMUSG00000046330, ENSMUSG00000028234, ENSMUSG00000043716, ENSMUSG00000059291, ENSMUSG00000039221, ENSMUSG00000041841, ENSMUSG00000017404, ENSMUSG00000028081, ENSMUSG00000059070, ENSMUSG00000018362, ENSMUSG00000048758, ENSMUSG00000031320,…	245	89	5738	5.263013070396697	5.284337279976015E-7	5.284337279976015E-7	4.138555287358514E-6
GOTERM_CC_FAT	GO:0030529~ribonucleoprotein complex	47	5.867665418227216	3.6761196630815117E-9	ENSMUSG00000067038, ENSMUSG00000032399, ENSMUSG00000074516, ENSMUSG00000032777, ENSMUSG00000029614, ENSMUSG00000024283, ENSMUSG00000032621, ENSMUSG00000031403, ENSMUSG00000071415, ENSMUSG00000039536, ENSMUSG00000028809, ENSMUSG00000058558, ENSMUSG00000057278, ENSMUSG00000046330, ENSMUSG00000040112, ENSMUSG00000059291, ENSMUSG00000043716, ENSMUSG00000041841, ENSMUSG00000018554, ENSMUSG00000057130,…	486	462	12504	2.617390839613062	1.4557423169136996E-6	1.4557423169136996E-6	5.119973423006741E-6
GOTERM_BP_FAT	GO:0006412~translation	36	4.49438202247191	7.339782468523616E-8	ENSMUSG00000067038, ENSMUSG00000024587, ENSMUSG00000032399, ENSMUSG00000074516, ENSMUSG00000030738, ENSMUSG00000029614, ENSMUSG00000071415, ENSMUSG00000058558, ENSMUSG00000022312, ENSMUSG00000046330, ENSMUSG00000005610, ENSMUSG00000059291, ENSMUSG00000043716, ENSMUSG00000042426, ENSMUSG00000041841, ENSMUSG00000022241, ENSMUSG00000028081, ENSMUSG00000021282, ENSMUSG00000018362, ENSMUSG00000030045,…	549	319	13588	2.7931548383781286	1.4502359000589937E-4	1.4502359000589937E-4	1.260164376515327E-4
GOTERM_MF_FAT	GO:0003735~structural constituent of ribosome	23	2.871410736579276	1.0077324378739282E-7	ENSMUSG00000067038, ENSMUSG00000057322, ENSMUSG00000032399, ENSMUSG00000028936, ENSMUSG00000074516, ENSMUSG00000029614, ENSMUSG00000071415, ENSMUSG00000058558, ENSMUSG00000046330, ENSMUSG00000028234, ENSMUSG00000043716, ENSMUSG00000059291, ENSMUSG00000039221, ENSMUSG00000041841, ENSMUSG00000017404, ENSMUSG00000028140, ENSMUSG00000028081, ENSMUSG00000059070, ENSMUSG00000018362, ENSMUSG00000005846,…	522	151	13288	3.8773946360153255	6.711273155890485E-5	6.711273155890485E-5	1.509590866866084E-4
GOTERM_CC_FAT	GO:0005840~ribosome	26	3.245942571785269	1.0393385379779593E-7	ENSMUSG00000067038, ENSMUSG00000032399, ENSMUSG00000074516, ENSMUSG00000029614, ENSMUSG00000071415, ENSMUSG00000058558, ENSMUSG00000046330, ENSMUSG00000040112, ENSMUSG00000059291, ENSMUSG00000043716, ENSMUSG00000041841, ENSMUSG00000028081, ENSMUSG00000018362, ENSMUSG00000030045, ENSMUSG00000048758, ENSMUSG00000058064, ENSMUSG00000061477, ENSMUSG00000049517, ENSMUSG00000057113, ENSMUSG00000057322,…	486	192	12504	3.4840534979423867	4.1156961251176405E-5	2.057869236682386E-5	1.4475541524339164E-4
SP_PIR_KEYWORDS	ribosomal protein	24	2.9962546816479403	3.486502637185509E-7	ENSMUSG00000067038, ENSMUSG00000057322, ENSMUSG00000032399, ENSMUSG00000028936, ENSMUSG00000074516, ENSMUSG00000029614, ENSMUSG00000071415, ENSMUSG00000058558, ENSMUSG00000046330, ENSMUSG00000028234, ENSMUSG00000040112, ENSMUSG00000031533, ENSMUSG00000043716, ENSMUSG00000059291, ENSMUSG00000039221, ENSMUSG00000041841, ENSMUSG00000017404, ENSMUSG00000028140, ENSMUSG00000028081, ENSMUSG00000059070,…	690	177	17854	3.5085237042495705	1.3212974310061743E-4	4.4045187650332274E-5	4.8248064687950176E-4
SP_PIR_KEYWORDS	protein biosynthesis	21	2.6217228464419478	3.879272215510548E-7	ENSMUSG00000067038, ENSMUSG00000035150, ENSMUSG00000024587, ENSMUSG00000028936, ENSMUSG00000018848, ENSMUSG00000074516, ENSMUSG00000030738, ENSMUSG00000037851, ENSMUSG00000059796, ENSMUSG00000058558, ENSMUSG00000046330, ENSMUSG00000022312, ENSMUSG00000005610, ENSMUSG00000043716, ENSMUSG00000042426, ENSMUSG00000017404, ENSMUSG00000071644, ENSMUSG00000022241, ENSMUSG00000021282, ENSMUSG00000059070,…	690	139	17854	3.9092274006881453	1.4701363792746225E-4	2.940445677879211E-5	5.368340398992366E-4
SP_PIR_KEYWORDS	ribonucleoprotein	27	3.3707865168539324	1.3987145908027856E-5	ENSMUSG00000067038, ENSMUSG00000032399, ENSMUSG00000074516, ENSMUSG00000029614, ENSMUSG00000031403, ENSMUSG00000071415, ENSMUSG00000058558, ENSMUSG00000046330, ENSMUSG00000057278, ENSMUSG00000040112, ENSMUSG00000059291, ENSMUSG00000043716, ENSMUSG00000041841, ENSMUSG00000028081, ENSMUSG00000018362, ENSMUSG00000030045, ENSMUSG00000048758, ENSMUSG00000058064, ENSMUSG00000061477, ENSMUSG00000049517,…	690	266	17854	2.62644655116051	0.005287138992502438	7.570226527038315E-4	0.019354456628906114
SP_PIR_KEYWORDS	ribosome	8	0.9987515605493134	1.7647152689055253E-5	ENSMUSG00000067038, ENSMUSG00000043716, ENSMUSG00000028936, ENSMUSG00000074516, ENSMUSG00000017404, ENSMUSG00000059070, ENSMUSG00000058558, ENSMUSG00000048758, ENSMUSG00000046330	690	23	17854	9.00012602394455	0.006666012788406284	8.356918504383026E-4	0.024418350195420935
SP_PIR_KEYWORDS	Initiation factor	8	0.9987515605493134	0.0050166561711456215	ENSMUSG00000035150, ENSMUSG00000042426, ENSMUSG00000030738, ENSMUSG00000021282, ENSMUSG00000059796, ENSMUSG00000022312, ENSMUSG00000058655, ENSMUSG00000005610	690	55	17854	3.76368906455863	0.8513406474812727	0.10606606155063114	6.723129520798343
GOTERM_MF_FAT	GO:0003743~translation initiation factor activity	8	0.9987515605493134	0.01042884752525331	ENSMUSG00000035150, ENSMUSG00000042426, ENSMUSG00000030738, ENSMUSG00000021282, ENSMUSG00000059796, ENSMUSG00000022312, ENSMUSG00000058655, ENSMUSG00000005610	522	62	13288	3.28463725126684	0.9990716331660867	0.5396586813461093	14.533472015667959
GOTERM_MF_FAT	GO:0008135~translation factor activity, nucleic acid binding	10	1.2484394506866416	0.014636118242353927	ENSMUSG00000035150, ENSMUSG00000042426, ENSMUSG00000071644, ENSMUSG00000030738, ENSMUSG00000028668, ENSMUSG00000021282, ENSMUSG00000059796, ENSMUSG00000022312, ENSMUSG00000058655, ENSMUSG00000005610	522	98	13288	2.5975447650324495	0.9999456296956221	0.5301590078258684	19.8179600388506
GOTERM_CC_FAT	GO:0033279~ribosomal subunit	7	0.8739076154806492	0.04230486157074066	ENSMUSG00000043716, ENSMUSG00000017404, ENSMUSG00000031320, ENSMUSG00000028234, ENSMUSG00000040112, ENSMUSG00000049517, ENSMUSG00000057113	486	66	12504	2.728769173213618	0.9999999631867643	0.44581430660554344	45.230342730635144
GOTERM_MF_FAT	GO:0005198~structural molecule activity	26	3.245942571785269	0.0491781490105814	ENSMUSG00000067038, ENSMUSG00000032399, ENSMUSG00000074516, ENSMUSG00000029614, ENSMUSG00000071415, ENSMUSG00000058558, ENSMUSG00000023004, ENSMUSG00000046330, ENSMUSG00000059291, ENSMUSG00000043716, ENSMUSG00000041841, ENSMUSG00000028081, ENSMUSG00000018362, ENSMUSG00000030045, ENSMUSG00000048758, ENSMUSG00000058064, ENSMUSG00000061477, ENSMUSG00000049517, ENSMUSG00000057322, ENSMUSG00000001998,…	522	450	13288	1.4707875691783738	0.9999999999999974	0.6615573823970798	53.0188736954812
GOTERM_BP_FAT	GO:0006413~translational initiation	4	0.4993757802746567	0.19666739762090898	ENSMUSG00000035150, ENSMUSG00000030738, ENSMUSG00000021282, ENSMUSG00000022312	549	38	13588	2.605311091937494	1.0	0.9811243551341445	97.67109510049622
Annotation Cluster 2	Enrichment Score: 4.424308168374706
Category	Term	Count	%	PValue	Genes	List Total	Pop Hits	Pop Total	Fold Enrichment	Bonferroni	Benjamini	FDR
SP_PIR_KEYWORDS	isopeptide bond	29	3.620474406991261	3.4656214929605713E-6	ENSMUSG00000071866, ENSMUSG00000022477, ENSMUSG00000074516, ENSMUSG00000035284, ENSMUSG00000023004, ENSMUSG00000022021, ENSMUSG00000032905, ENSMUSG00000057236, ENSMUSG00000010608, ENSMUSG00000061436, ENSMUSG00000034674, ENSMUSG00000022521, ENSMUSG00000022241, ENSMUSG00000029026, ENSMUSG00000021843, ENSMUSG00000048758, ENSMUSG00000059552, ENSMUSG00000031353, ENSMUSG00000057113, ENSMUSG00000021024,…	690	277	17854	2.7089729503479307	0.0013126105939683663	2.188881774614071E-4	0.004795814079250338
UP_SEQ_FEATURE	cross-link:Glycyl lysine isopeptide (Lys-Gly) (interchain with G-Cter in ubiquitin)	20	2.4968789013732833	4.960190498980114E-5	ENSMUSG00000071866, ENSMUSG00000021024, ENSMUSG00000022477, ENSMUSG00000074516, ENSMUSG00000035284, ENSMUSG00000023004, ENSMUSG00000022021, ENSMUSG00000028639, ENSMUSG00000028234, ENSMUSG00000037894, ENSMUSG00000010608, ENSMUSG00000057236, ENSMUSG00000024515, ENSMUSG00000022241, ENSMUSG00000021178, ENSMUSG00000041763, ENSMUSG00000021843, ENSMUSG00000048758, ENSMUSG00000059552, ENSMUSG00000031353,…	648	168	16021	2.9433054085831865	0.0879074518349725	0.0879074518349725	0.08449840349784576
SP_PIR_KEYWORDS	ubl conjugation	38	4.7440699126092385	3.1031017082401536E-4	ENSMUSG00000071866, ENSMUSG00000022477, ENSMUSG00000074516, ENSMUSG00000025925, ENSMUSG00000035284, ENSMUSG00000023004, ENSMUSG00000022021, ENSMUSG00000016559, ENSMUSG00000071533, ENSMUSG00000061436, ENSMUSG00000057236, ENSMUSG00000010608, ENSMUSG00000022241, ENSMUSG00000022521, ENSMUSG00000032405, ENSMUSG00000034674, ENSMUSG00000029026, ENSMUSG00000021843, ENSMUSG00000059552, ENSMUSG00000048758,…	690	524	17854	1.8764575727403472	0.11097134036504652	0.00900732768993251	0.4285702093623778
Annotation Cluster 3	Enrichment Score: 3.4135744937870265
Category	Term	Count	%	PValue	Genes	List Total	Pop Hits	Pop Total	Fold Enrichment	Bonferroni	Benjamini	FDR
INTERPRO	IPR008405:Apolipoprotein L	8	0.9987515605493134	1.3616806811941826E-8	ENSMUSG00000050982, ENSMUSG00000068246, ENSMUSG00000044309, ENSMUSG00000056656, ENSMUSG00000068252, ENSMUSG00000010601, ENSMUSG00000057346, ENSMUSG00000071716, ENSMUSG00000050014	688	10	17763	20.654651162790696	1.6476200597859147E-5	1.6476200597859147E-5	2.2036588942508928E-5
GOTERM_BP_FAT	GO:0042157~lipoprotein metabolic process	14	1.7478152309612984	9.59188608201233E-6	ENSMUSG00000021619, ENSMUSG00000040554, ENSMUSG00000044309, ENSMUSG00000056656, ENSMUSG00000045625, ENSMUSG00000040472, ENSMUSG00000057346, ENSMUSG00000071716, ENSMUSG00000050014, ENSMUSG00000050982, ENSMUSG00000028657, ENSMUSG00000068246, ENSMUSG00000068252, ENSMUSG00000010601, ENSMUSG00000037375	549	76	13588	4.559294410890614	0.018775166692133416	0.009432065273730639	0.016467004424913778
GOTERM_MF_FAT	GO:0008289~lipid binding	23	2.871410736579276	0.017261936814049333	ENSMUSG00000054423, ENSMUSG00000034116, ENSMUSG00000044309, ENSMUSG00000056656, ENSMUSG00000026499, ENSMUSG00000022548, ENSMUSG00000042644, ENSMUSG00000057346, ENSMUSG00000003585, ENSMUSG00000056486, ENSMUSG00000071716, ENSMUSG00000050014, ENSMUSG00000006057, ENSMUSG00000028007, ENSMUSG00000020828, ENSMUSG00000038301, ENSMUSG00000050982, ENSMUSG00000018554, ENSMUSG00000068246, ENSMUSG00000068252,…	522	345	13288	1.6970625798212002	0.9999908048306962	0.47495350605469167	22.959827019006372
GOTERM_BP_FAT	GO:0006869~lipid transport	10	1.2484394506866416	0.05122226099480269	ENSMUSG00000050982, ENSMUSG00000068246, ENSMUSG00000044309, ENSMUSG00000056656, ENSMUSG00000068252, ENSMUSG00000010601, ENSMUSG00000057346, ENSMUSG00000039050, ENSMUSG00000071716, ENSMUSG00000044252, ENSMUSG00000050014	549	119	13588	2.0798701994458986	1.0	0.9206696015226761	59.45496043350384
GOTERM_BP_FAT	GO:0010876~lipid localization	10	1.2484394506866416	0.07406277420727012	ENSMUSG00000050982, ENSMUSG00000068246, ENSMUSG00000044309, ENSMUSG00000056656, ENSMUSG00000068252, ENSMUSG00000010601, ENSMUSG00000057346, ENSMUSG00000039050, ENSMUSG00000071716, ENSMUSG00000044252, ENSMUSG00000050014	549	128	13588	1.933629326047359	1.0	0.9206733951353825	73.31670194944444
Annotation Cluster 4	Enrichment Score: 3.075427447182372
Category	Term	Count	%	PValue	Genes	List Total	Pop Hits	Pop Total	Fold Enrichment	Bonferroni	Benjamini	FDR
SP_PIR_KEYWORDS	rna-binding	44	5.493133583021224	3.60974323220286E-7	ENSMUSG00000051255, ENSMUSG00000026377, ENSMUSG00000040761, ENSMUSG00000031403, ENSMUSG00000039536, ENSMUSG00000028809, ENSMUSG00000058558, ENSMUSG00000037236, ENSMUSG00000034667, ENSMUSG00000057278, ENSMUSG00000032212, ENSMUSG00000036371, ENSMUSG00000059291, ENSMUSG00000043716, ENSMUSG00000010608, ENSMUSG00000028180, ENSMUSG00000041841, ENSMUSG00000018554, ENSMUSG00000058655, ENSMUSG00000058064,…	690	485	17854	2.3474555505752277	1.367999352244187E-4	3.420173840451568E-5	4.995352916314921E-4
SP_PIR_KEYWORDS	mrna splicing	20	2.4968789013732833	1.5526975509951154E-4	ENSMUSG00000021494, ENSMUSG00000022635, ENSMUSG00000006498, ENSMUSG00000032621, ENSMUSG00000002524, ENSMUSG00000053453, ENSMUSG00000028809, ENSMUSG00000028639, ENSMUSG00000057278, ENSMUSG00000040720, ENSMUSG00000041777, ENSMUSG00000010608, ENSMUSG00000028180, ENSMUSG00000038406, ENSMUSG00000057130, ENSMUSG00000060475, ENSMUSG00000030056, ENSMUSG00000052144, ENSMUSG00000039218, ENSMUSG00000021039	690	191	17854	2.709462022915244	0.05715351724305684	0.0053358775663508995	0.21465693263128527
SP_PIR_KEYWORDS	mrna processing	23	2.871410736579276	1.6162519483284212E-4	ENSMUSG00000021494, ENSMUSG00000022635, ENSMUSG00000006498, ENSMUSG00000032621, ENSMUSG00000002524, ENSMUSG00000028809, ENSMUSG00000053453, ENSMUSG00000052551, ENSMUSG00000028639, ENSMUSG00000057278, ENSMUSG00000040720, ENSMUSG00000041777, ENSMUSG00000010608, ENSMUSG00000031754, ENSMUSG00000028180, ENSMUSG00000038406, ENSMUSG00000057130, ENSMUSG00000060475, ENSMUSG00000030056, ENSMUSG00000021111,…	690	240	17854	2.479722222222222	0.05942218863925719	0.005092066220028335	0.22343407107248137
GOTERM_BP_FAT	GO:0006396~RNA processing	35	4.369538077403246	1.9187284297725988E-4	ENSMUSG00000032621, ENSMUSG00000031403, ENSMUSG00000028809, ENSMUSG00000036983, ENSMUSG00000057278, ENSMUSG00000040720, ENSMUSG00000051732, ENSMUSG00000025086, ENSMUSG00000041777, ENSMUSG00000010608, ENSMUSG00000028180, ENSMUSG00000033356, ENSMUSG00000057130, ENSMUSG00000024800, ENSMUSG00000060475, ENSMUSG00000026019, ENSMUSG00000021039, ENSMUSG00000039218, ENSMUSG00000022635, ENSMUSG00000021494,…	549	437	13588	1.9823019177785284	0.3155756204288329	0.1187310062772603	0.3289154199526356
GOTERM_BP_FAT	GO:0016071~mRNA metabolic process	27	3.3707865168539324	2.3107400541404088E-4	ENSMUSG00000022635, ENSMUSG00000021494, ENSMUSG00000032621, ENSMUSG00000006498, ENSMUSG00000002524, ENSMUSG00000028809, ENSMUSG00000053453, ENSMUSG00000030655, ENSMUSG00000029328, ENSMUSG00000052551, ENSMUSG00000057278, ENSMUSG00000028639, ENSMUSG00000040720, ENSMUSG00000051732, ENSMUSG00000041777, ENSMUSG00000031754, ENSMUSG00000010608, ENSMUSG00000028180, ENSMUSG00000038406, ENSMUSG00000018554,…	549	302	13588	2.212789056562805	0.3666011733105242	0.10788813878932912	0.3959900175613207
GOTERM_BP_FAT	GO:0006397~mRNA processing	24	2.9962546816479403	3.9702655785430537E-4	ENSMUSG00000021494, ENSMUSG00000022635, ENSMUSG00000006498, ENSMUSG00000032621, ENSMUSG00000002524, ENSMUSG00000028809, ENSMUSG00000053453, ENSMUSG00000052551, ENSMUSG00000028639, ENSMUSG00000057278, ENSMUSG00000040720, ENSMUSG00000051732, ENSMUSG00000041777, ENSMUSG00000010608, ENSMUSG00000031754, ENSMUSG00000028180, ENSMUSG00000038406, ENSMUSG00000057130, ENSMUSG00000060475, ENSMUSG00000030056,…	549	262	13588	2.2672172861135444	0.5437344343072755	0.145241282491409	0.6794701903293787
GOTERM_BP_FAT	GO:0008380~RNA splicing	19	2.3720349563046192	0.0013077284708529577	ENSMUSG00000021494, ENSMUSG00000022635, ENSMUSG00000006498, ENSMUSG00000032621, ENSMUSG00000002524, ENSMUSG00000053453, ENSMUSG00000028809, ENSMUSG00000028639, ENSMUSG00000057278, ENSMUSG00000040720, ENSMUSG00000041777, ENSMUSG00000028180, ENSMUSG00000038406, ENSMUSG00000057130, ENSMUSG00000060475, ENSMUSG00000030056, ENSMUSG00000052144, ENSMUSG00000039218, ENSMUSG00000021039	549	201	13588	2.339595284053322	0.9246613928802023	0.27618563441728505	2.2216541267489065
GOTERM_CC_FAT	GO:0005681~spliceosome	11	1.373283395755306	0.022325399340051424	ENSMUSG00000022635, ENSMUSG00000021494, ENSMUSG00000024283, ENSMUSG00000032621, ENSMUSG00000057130, ENSMUSG00000028809, ENSMUSG00000030056, ENSMUSG00000057278, ENSMUSG00000021039, ENSMUSG00000039218, ENSMUSG00000028945	486	124	12504	2.2823576264436483	0.9998690951526772	0.40900251724474124	26.981984928698534
SP_PIR_KEYWORDS	Spliceosome	8	0.9987515605493134	0.13757713237597463	ENSMUSG00000022635, ENSMUSG00000021494, ENSMUSG00000032621, ENSMUSG00000028809, ENSMUSG00000030056, ENSMUSG00000057278, ENSMUSG00000021039, ENSMUSG00000039218	690	111	17854	1.8648909779344562	1.0	0.6743436148929836	87.10382045943332
KEGG_PATHWAY	mmu03040:Spliceosome	8	0.9987515605493134	0.27491982490889816	ENSMUSG00000010608, ENSMUSG00000024498, ENSMUSG00000031157, ENSMUSG00000002524, ENSMUSG00000015656, ENSMUSG00000030056, ENSMUSG00000057278, ENSMUSG00000021039	245	124	5738	1.5109940750493747	1.0	0.8491916147618673	97.87642573788341
Annotation Cluster 5	Enrichment Score: 2.598784163853109
Category	Term	Count	%	PValue	Genes	List Total	Pop Hits	Pop Total	Fold Enrichment	Bonferroni	Benjamini	FDR
SP_PIR_KEYWORDS	rna-binding	44	5.493133583021224	3.60974323220286E-7	ENSMUSG00000051255, ENSMUSG00000026377, ENSMUSG00000040761, ENSMUSG00000031403, ENSMUSG00000039536, ENSMUSG00000028809, ENSMUSG00000058558, ENSMUSG00000037236, ENSMUSG00000034667, ENSMUSG00000057278, ENSMUSG00000032212, ENSMUSG00000036371, ENSMUSG00000059291, ENSMUSG00000043716, ENSMUSG00000010608, ENSMUSG00000028180, ENSMUSG00000041841, ENSMUSG00000018554, ENSMUSG00000058655, ENSMUSG00000058064,…	690	485	17854	2.3474555505752277	1.367999352244187E-4	3.420173840451568E-5	4.995352916314921E-4
GOTERM_MF_FAT	GO:0003723~RNA binding	52	6.491885143570538	4.338790056123541E-6	ENSMUSG00000046173, ENSMUSG00000040761, ENSMUSG00000031403, ENSMUSG00000039536, ENSMUSG00000028809, ENSMUSG00000037236, ENSMUSG00000034667, ENSMUSG00000036371, ENSMUSG00000032212, ENSMUSG00000059291, ENSMUSG00000023391, ENSMUSG00000057113, ENSMUSG00000016503, ENSMUSG00000022635, ENSMUSG00000028936, ENSMUSG00000030846, ENSMUSG00000020116, ENSMUSG00000006498, ENSMUSG00000002524, ENSMUSG00000053453,…	522	672	13288	1.9698047801496075	0.0028854694537242542	0.0014437769728358196	0.00649934801270069
GOTERM_BP_FAT	GO:0006396~RNA processing	35	4.369538077403246	1.9187284297725988E-4	ENSMUSG00000032621, ENSMUSG00000031403, ENSMUSG00000028809, ENSMUSG00000036983, ENSMUSG00000057278, ENSMUSG00000040720, ENSMUSG00000051732, ENSMUSG00000025086, ENSMUSG00000041777, ENSMUSG00000010608, ENSMUSG00000028180, ENSMUSG00000033356, ENSMUSG00000057130, ENSMUSG00000024800, ENSMUSG00000060475, ENSMUSG00000026019, ENSMUSG00000021039, ENSMUSG00000039218, ENSMUSG00000022635, ENSMUSG00000021494,…	549	437	13588	1.9823019177785284	0.3155756204288329	0.1187310062772603	0.3289154199526356
GOTERM_BP_FAT	GO:0016071~mRNA metabolic process	27	3.3707865168539324	2.3107400541404088E-4	ENSMUSG00000022635, ENSMUSG00000021494, ENSMUSG00000032621, ENSMUSG00000006498, ENSMUSG00000002524, ENSMUSG00000028809, ENSMUSG00000053453, ENSMUSG00000030655, ENSMUSG00000029328, ENSMUSG00000052551, ENSMUSG00000057278, ENSMUSG00000028639, ENSMUSG00000040720, ENSMUSG00000051732, ENSMUSG00000041777, ENSMUSG00000031754, ENSMUSG00000010608, ENSMUSG00000028180, ENSMUSG00000038406, ENSMUSG00000018554,…	549	302	13588	2.212789056562805	0.3666011733105242	0.10788813878932912	0.3959900175613207
SMART	SM00360:RRM	18	2.247191011235955	0.001908464390322723	ENSMUSG00000022635, ENSMUSG00000026377, ENSMUSG00000046173, ENSMUSG00000030846, ENSMUSG00000040761, ENSMUSG00000032621, ENSMUSG00000006498, ENSMUSG00000002524, ENSMUSG00000037236, ENSMUSG00000029328, ENSMUSG00000068882, ENSMUSG00000032212, ENSMUSG00000051732, ENSMUSG00000010608, ENSMUSG00000026234, ENSMUSG00000020680, ENSMUSG00000009079, ENSMUSG00000058655	334	212	9131	2.321178397921139	0.33808767475859725	0.33808767475859725	2.395343940535888
INTERPRO	IPR000504:RNA recognition motif, RNP-1	18	2.247191011235955	0.003699408825531638	ENSMUSG00000022635, ENSMUSG00000026377, ENSMUSG00000046173, ENSMUSG00000030846, ENSMUSG00000040761, ENSMUSG00000032621, ENSMUSG00000006498, ENSMUSG00000002524, ENSMUSG00000037236, ENSMUSG00000029328, ENSMUSG00000068882, ENSMUSG00000032212, ENSMUSG00000051732, ENSMUSG00000010608, ENSMUSG00000026234, ENSMUSG00000020680, ENSMUSG00000009079, ENSMUSG00000058655	688	212	17763	2.1921209960508996	0.9887184311427535	0.5921749485076283	5.821657429775994
INTERPRO	IPR012677:Nucleotide-binding, alpha-beta plait	18	2.247191011235955	0.003880272981076604	ENSMUSG00000022635, ENSMUSG00000026377, ENSMUSG00000046173, ENSMUSG00000030846, ENSMUSG00000040761, ENSMUSG00000032621, ENSMUSG00000006498, ENSMUSG00000002524, ENSMUSG00000037236, ENSMUSG00000029328, ENSMUSG00000068882, ENSMUSG00000032212, ENSMUSG00000051732, ENSMUSG00000010608, ENSMUSG00000026234, ENSMUSG00000020680, ENSMUSG00000009079, ENSMUSG00000058655	688	213	17763	2.181829348182116	0.9909434147471715	0.5434439733568566	6.097959330909197
UP_SEQ_FEATURE	domain:RRM 4	3	0.37453183520599254	0.059103533069660256	ENSMUSG00000026234, ENSMUSG00000040761, ENSMUSG00000006498	648	10	16021	7.417129629629629	1.0	0.9991439348547327	64.5923142012752
UP_SEQ_FEATURE	domain:RRM	8	0.9987515605493134	0.10549665066940007	ENSMUSG00000022635, ENSMUSG00000010608, ENSMUSG00000026377, ENSMUSG00000032621, ENSMUSG00000009079, ENSMUSG00000068882, ENSMUSG00000058655, ENSMUSG00000032212	648	99	16021	1.997880034917072	1.0	0.9998189953024244	85.0426224652312
UP_SEQ_FEATURE	domain:RRM 2	7	0.8739076154806492	0.14495065089697262	ENSMUSG00000026234, ENSMUSG00000030846, ENSMUSG00000040761, ENSMUSG00000006498, ENSMUSG00000002524, ENSMUSG00000029328, ENSMUSG00000037236	648	88	16021	1.9666631593714925	1.0	0.999937656955371	93.06594330825958
UP_SEQ_FEATURE	domain:RRM 1	7	0.8739076154806492	0.14495065089697262	ENSMUSG00000026234, ENSMUSG00000030846, ENSMUSG00000040761, ENSMUSG00000006498, ENSMUSG00000002524, ENSMUSG00000029328, ENSMUSG00000037236	648	88	16021	1.9666631593714925	1.0	0.999937656955371	93.06594330825958
UP_SEQ_FEATURE	domain:RRM 3	4	0.4993757802746567	0.26182394398205483	ENSMUSG00000026234, ENSMUSG00000030846, ENSMUSG00000040761, ENSMUSG00000006498	648	44	16021	2.2476150392817056	1.0	0.9999897926608506	99.43353941494125
Annotation Cluster 6	Enrichment Score: 2.2032286698765464
Category	Term	Count	%	PValue	Genes	List Total	Pop Hits	Pop Total	Fold Enrichment	Bonferroni	Benjamini	FDR
GOTERM_BP_FAT	GO:0042157~lipoprotein metabolic process	14	1.7478152309612984	9.59188608201233E-6	ENSMUSG00000021619, ENSMUSG00000040554, ENSMUSG00000044309, ENSMUSG00000056656, ENSMUSG00000045625, ENSMUSG00000040472, ENSMUSG00000057346, ENSMUSG00000071716, ENSMUSG00000050014, ENSMUSG00000050982, ENSMUSG00000028657, ENSMUSG00000068246, ENSMUSG00000068252, ENSMUSG00000010601, ENSMUSG00000037375	549	76	13588	4.559294410890614	0.018775166692133416	0.009432065273730639	0.016467004424913778
GOTERM_BP_FAT	GO:0006497~protein amino acid lipidation	5	0.6242197253433208	0.14177279304915302	ENSMUSG00000021619, ENSMUSG00000040554, ENSMUSG00000037375, ENSMUSG00000045625, ENSMUSG00000040472	549	50	13588	2.4750455373406197	1.0	0.9597991604196443	92.75531614546539
GOTERM_BP_FAT	GO:0042158~lipoprotein biosynthetic process	5	0.6242197253433208	0.18064131359641994	ENSMUSG00000021619, ENSMUSG00000040554, ENSMUSG00000037375, ENSMUSG00000045625, ENSMUSG00000040472	549	55	13588	2.250041397582381	1.0	0.977300976087734	96.73082113070322
Annotation Cluster 7	Enrichment Score: 1.9710688341369884
Category	Term	Count	%	PValue	Genes	List Total	Pop Hits	Pop Total	Fold Enrichment	Bonferroni	Benjamini	FDR
GOTERM_CC_FAT	GO:0031981~nuclear lumen	64	7.990012484394507	1.5398544905193048E-6	ENSMUSG00000028948, ENSMUSG00000029614, ENSMUSG00000031403, ENSMUSG00000071415, ENSMUSG00000042557, ENSMUSG00000028809, ENSMUSG00000037236, ENSMUSG00000041777, ENSMUSG00000061104, ENSMUSG00000021963, ENSMUSG00000029687, ENSMUSG00000032405, ENSMUSG00000034674, ENSMUSG00000060475, ENSMUSG00000031353, ENSMUSG00000058729, ENSMUSG00000026019, ENSMUSG00000035049, ENSMUSG00000057113, ENSMUSG00000022635,…	486	883	12504	1.8647987360709144	6.095969679392743E-4	2.0324029313145697E-4	0.0021446352587051187
GOTERM_CC_FAT	GO:0031974~membrane-enclosed lumen	76	9.488139825218477	9.186762494115061E-6	ENSMUSG00000028948, ENSMUSG00000022742, ENSMUSG00000029614, ENSMUSG00000031403, ENSMUSG00000071415, ENSMUSG00000042557, ENSMUSG00000028809, ENSMUSG00000037236, ENSMUSG00000006517, ENSMUSG00000041777, ENSMUSG00000061104, ENSMUSG00000021963, ENSMUSG00000029687, ENSMUSG00000034674, ENSMUSG00000032405, ENSMUSG00000060475, ENSMUSG00000046516, ENSMUSG00000031353, ENSMUSG00000058729, ENSMUSG00000026019,…	486	1174	12504	1.665551980145961	0.003631365245859275	9.090802005639054E-4	0.012794248458403157
GOTERM_CC_FAT	GO:0070013~intracellular organelle lumen	73	9.113607990012484	1.6993498750140032E-5	ENSMUSG00000028948, ENSMUSG00000029614, ENSMUSG00000031403, ENSMUSG00000071415, ENSMUSG00000042557, ENSMUSG00000028809, ENSMUSG00000037236, ENSMUSG00000006517, ENSMUSG00000041777, ENSMUSG00000061104, ENSMUSG00000021963, ENSMUSG00000029687, ENSMUSG00000034674, ENSMUSG00000032405, ENSMUSG00000060475, ENSMUSG00000031353, ENSMUSG00000058729, ENSMUSG00000026019, ENSMUSG00000000340, ENSMUSG00000035049,…	486	1133	12504	1.6576988874723504	0.006706890421847245	0.0013449912242456952	0.02366536356496196
GOTERM_CC_FAT	GO:0043233~organelle lumen	73	9.113607990012484	1.908057558396707E-5	ENSMUSG00000028948, ENSMUSG00000029614, ENSMUSG00000031403, ENSMUSG00000071415, ENSMUSG00000042557, ENSMUSG00000028809, ENSMUSG00000037236, ENSMUSG00000006517, ENSMUSG00000041777, ENSMUSG00000061104, ENSMUSG00000021963, ENSMUSG00000029687, ENSMUSG00000034674, ENSMUSG00000032405, ENSMUSG00000060475, ENSMUSG00000031353, ENSMUSG00000058729, ENSMUSG00000026019, ENSMUSG00000000340, ENSMUSG00000035049,…	486	1136	12504	1.6533211615371242	0.007527505363800424	0.0012585373796826227	0.026571494984317656
SP_PIR_KEYWORDS	nucleus	193	24.094881398252184	2.0177705474919585E-5	ENSMUSG00000032397, ENSMUSG00000032777, ENSMUSG00000061104, ENSMUSG00000023391, ENSMUSG00000029687, ENSMUSG00000053581, ENSMUSG00000050328, ENSMUSG00000036931, ENSMUSG00000058729, ENSMUSG00000022635, ENSMUSG00000048763, ENSMUSG00000020116, ENSMUSG00000026648, ENSMUSG00000025507, ENSMUSG00000002524, ENSMUSG00000022961, ENSMUSG00000020257, ENSMUSG00000022771, ENSMUSG00000062929, ENSMUSG00000022394,…	690	3808	17854	1.3114351175252708	0.007618260353760231	8.493532650352131E-4	0.02791942041387996
GOTERM_CC_FAT	GO:0005654~nucleoplasm	44	5.493133583021224	7.069203436143773E-5	ENSMUSG00000038539, ENSMUSG00000024283, ENSMUSG00000031403, ENSMUSG00000028809, ENSMUSG00000026799, ENSMUSG00000038482, ENSMUSG00000025049, ENSMUSG00000041777, ENSMUSG00000061104, ENSMUSG00000061436, ENSMUSG00000057236, ENSMUSG00000010608, ENSMUSG00000021963, ENSMUSG00000021244, ENSMUSG00000029687, ENSMUSG00000022521, ENSMUSG00000032405, ENSMUSG00000034674, ENSMUSG00000028668, ENSMUSG00000060475,…	486	599	12504	1.8898988025309675	0.027606805406649615	0.003493263699196336	0.09841246813041549
GOTERM_CC_FAT	GO:0016604~nuclear body	17	2.1223470661672907	1.229773398125071E-4	ENSMUSG00000024283, ENSMUSG00000036180, ENSMUSG00000031403, ENSMUSG00000033983, ENSMUSG00000028809, ENSMUSG00000041777, ENSMUSG00000010608, ENSMUSG00000061436, ENSMUSG00000031754, ENSMUSG00000026484, ENSMUSG00000021244, ENSMUSG00000026021, ENSMUSG00000034674, ENSMUSG00000032405, ENSMUSG00000022521, ENSMUSG00000039218, ENSMUSG00000057113	486	142	12504	3.080159972178752	0.04753509828142799	0.0053967207913372395	0.17114254417925912
GOTERM_CC_FAT	GO:0044451~nucleoplasm part	36	4.49438202247191	8.481648279402229E-4	ENSMUSG00000038539, ENSMUSG00000024283, ENSMUSG00000031403, ENSMUSG00000028809, ENSMUSG00000026799, ENSMUSG00000038482, ENSMUSG00000025049, ENSMUSG00000041777, ENSMUSG00000061104, ENSMUSG00000061436, ENSMUSG00000057236, ENSMUSG00000010608, ENSMUSG00000021963, ENSMUSG00000021244, ENSMUSG00000029687, ENSMUSG00000022521, ENSMUSG00000032405, ENSMUSG00000034674, ENSMUSG00000028668, ENSMUSG00000031353,…	486	513	12504	1.805501407840589	0.28538817828247376	0.033043316289490865	1.1748403954910835
GOTERM_CC_FAT	GO:0005730~nucleolus	23	2.871410736579276	0.0047404717900424095	ENSMUSG00000028948, ENSMUSG00000026377, ENSMUSG00000029614, ENSMUSG00000020116, ENSMUSG00000031403, ENSMUSG00000042557, ENSMUSG00000071415, ENSMUSG00000058558, ENSMUSG00000042644, ENSMUSG00000029415, ENSMUSG00000020184, ENSMUSG00000022247, ENSMUSG00000026234, ENSMUSG00000014767, ENSMUSG00000024906, ENSMUSG00000024800, ENSMUSG00000040464, ENSMUSG00000060475, ENSMUSG00000005846, ENSMUSG00000059552,…	486	310	12504	1.9088809239346873	0.8476676163743507	0.13475745823073837	6.403823791052298
GOTERM_CC_FAT	GO:0016607~nuclear speck	10	1.2484394506866416	0.008054824961792198	ENSMUSG00000041777, ENSMUSG00000010608, ENSMUSG00000026021, ENSMUSG00000021244, ENSMUSG00000024283, ENSMUSG00000036180, ENSMUSG00000032405, ENSMUSG00000028809, ENSMUSG00000039218, ENSMUSG00000057113	486	90	12504	2.858710562414266	0.9593447121061334	0.20447979012819573	10.652694313643673
SP_PIR_KEYWORDS	transcription regulation	71	8.863920099875156	0.08907867143200277	ENSMUSG00000040761, ENSMUSG00000020473, ENSMUSG00000031157, ENSMUSG00000042557, ENSMUSG00000061315, ENSMUSG00000032212, ENSMUSG00000041777, ENSMUSG00000061104, ENSMUSG00000021963, ENSMUSG00000029687, ENSMUSG00000032405, ENSMUSG00000029026, ENSMUSG00000050328, ENSMUSG00000031353, ENSMUSG00000016503, ENSMUSG00000048763, ENSMUSG00000027490, ENSMUSG00000029265, ENSMUSG00000036180, ENSMUSG00000014603,…	690	1546	17854	1.188325177644037	0.9999999999999996	0.5961341040230095	72.50373918457794
SP_PIR_KEYWORDS	activator	23	2.871410736579276	0.2426557919062653	ENSMUSG00000032652, ENSMUSG00000038539, ENSMUSG00000012114, ENSMUSG00000027490, ENSMUSG00000040841, ENSMUSG00000038765, ENSMUSG00000061315, ENSMUSG00000051367, ENSMUSG00000026799, ENSMUSG00000029328, ENSMUSG00000042477, ENSMUSG00000003585, ENSMUSG00000051223, ENSMUSG00000015092, ENSMUSG00000038482, ENSMUSG00000052435, ENSMUSG00000042472, ENSMUSG00000001496, ENSMUSG00000047751, ENSMUSG00000022521,…	690	484	17854	1.2296143250688705	1.0	0.7827359441894715	97.86403899599301
GOTERM_MF_FAT	GO:0030528~transcription regulator activity	53	6.6167290886392	0.25261619361817833	ENSMUSG00000040761, ENSMUSG00000020473, ENSMUSG00000042557, ENSMUSG00000061315, ENSMUSG00000041777, ENSMUSG00000029687, ENSMUSG00000023391, ENSMUSG00000032405, ENSMUSG00000029026, ENSMUSG00000050328, ENSMUSG00000031353, ENSMUSG00000021039, ENSMUSG00000024194, ENSMUSG00000048763, ENSMUSG00000027490, ENSMUSG00000036180, ENSMUSG00000014603, ENSMUSG00000025255, ENSMUSG00000038765, ENSMUSG00000051367,…	522	1206	13288	1.118710407096065	1.0	0.9422606406015213	98.72452069595946
GOTERM_BP_FAT	GO:0006357~regulation of transcription from RNA polymerase II promoter	29	3.620474406991261	0.2761848035555473	ENSMUSG00000038539, ENSMUSG00000040761, ENSMUSG00000042557, ENSMUSG00000026799, ENSMUSG00000031660, ENSMUSG00000041777, ENSMUSG00000061436, ENSMUSG00000047751, ENSMUSG00000023391, ENSMUSG00000002052, ENSMUSG00000022521, ENSMUSG00000028668, ENSMUSG00000039745, ENSMUSG00000032494, ENSMUSG00000059552, ENSMUSG00000005774, ENSMUSG00000031353, ENSMUSG00000021039, ENSMUSG00000021095, ENSMUSG00000027490,…	549	616	13588	1.1652000094623045	1.0	0.9874059145167383	99.6109978540776
SP_PIR_KEYWORDS	Transcription	73	9.113607990012484	0.3300122361688299	ENSMUSG00000040761, ENSMUSG00000032777, ENSMUSG00000020473, ENSMUSG00000031157, ENSMUSG00000042557, ENSMUSG00000061315, ENSMUSG00000032212, ENSMUSG00000041777, ENSMUSG00000061104, ENSMUSG00000021963, ENSMUSG00000029687, ENSMUSG00000026361, ENSMUSG00000032405, ENSMUSG00000029026, ENSMUSG00000050328, ENSMUSG00000031353, ENSMUSG00000016503, ENSMUSG00000048763, ENSMUSG00000027490, ENSMUSG00000029265,…	690	1769	17854	1.0677792251415277	1.0	0.8500343473163583	99.60824357899823
GOTERM_MF_FAT	GO:0003677~DNA binding	73	9.113607990012484	0.4088836885409527	ENSMUSG00000040761, ENSMUSG00000025925, ENSMUSG00000032777, ENSMUSG00000020473, ENSMUSG00000042557, ENSMUSG00000028809, ENSMUSG00000061315, ENSMUSG00000068391, ENSMUSG00000030493, ENSMUSG00000023391, ENSMUSG00000029687, ENSMUSG00000034674, ENSMUSG00000032405, ENSMUSG00000029026, ENSMUSG00000039748, ENSMUSG00000050328, ENSMUSG00000057113, ENSMUSG00000016503, ENSMUSG00000048763, ENSMUSG00000027490,…	522	1781	13288	1.0433933323437476	1.0	0.9795647581236167	99.96201248411681
GOTERM_BP_FAT	GO:0006350~transcription	74	9.238451935081148	0.44017267053136605	ENSMUSG00000040761, ENSMUSG00000032777, ENSMUSG00000020473, ENSMUSG00000031157, ENSMUSG00000042557, ENSMUSG00000061315, ENSMUSG00000032212, ENSMUSG00000041777, ENSMUSG00000061104, ENSMUSG00000021963, ENSMUSG00000029687, ENSMUSG00000026361, ENSMUSG00000032405, ENSMUSG00000029026, ENSMUSG00000050328, ENSMUSG00000031353, ENSMUSG00000016503, ENSMUSG00000048763, ENSMUSG00000027490, ENSMUSG00000029265,…	549	1772	13588	1.033596894826218	1.0	0.9950436548298611	99.99527558459116
GOTERM_BP_FAT	GO:0045449~regulation of transcription	89	11.11111111111111	0.6030645913303183	ENSMUSG00000040761, ENSMUSG00000025925, ENSMUSG00000020473, ENSMUSG00000031157, ENSMUSG00000042557, ENSMUSG00000061315, ENSMUSG00000032212, ENSMUSG00000041777, ENSMUSG00000061104, ENSMUSG00000021963, ENSMUSG00000023391, ENSMUSG00000029687, ENSMUSG00000032405, ENSMUSG00000029026, ENSMUSG00000039745, ENSMUSG00000032494, ENSMUSG00000050328, ENSMUSG00000036931, ENSMUSG00000031353, ENSMUSG00000021039,…	549	2227	13588	0.9891291101181641	1.0	0.9981156740024321	99.99998710466583
GOTERM_MF_FAT	GO:0043565~sequence-specific DNA binding	21	2.6217228464419478	0.6878416918808428	ENSMUSG00000032652, ENSMUSG00000048763, ENSMUSG00000038539, ENSMUSG00000025925, ENSMUSG00000029265, ENSMUSG00000036180, ENSMUSG00000032318, ENSMUSG00000040841, ENSMUSG00000038765, ENSMUSG00000025255, ENSMUSG00000014603, ENSMUSG00000051367, ENSMUSG00000068391, ENSMUSG00000015092, ENSMUSG00000007415, ENSMUSG00000052435, ENSMUSG00000026234, ENSMUSG00000001496, ENSMUSG00000023391, ENSMUSG00000050328,…	522	556	13288	0.9614653105102124	1.0	0.9984376415341439	99.99999733503121
SP_PIR_KEYWORDS	dna-binding	51	6.367041198501873	0.7471393401956917	ENSMUSG00000032777, ENSMUSG00000025925, ENSMUSG00000040761, ENSMUSG00000020473, ENSMUSG00000061315, ENSMUSG00000028809, ENSMUSG00000068391, ENSMUSG00000030493, ENSMUSG00000023391, ENSMUSG00000032405, ENSMUSG00000029026, ENSMUSG00000039748, ENSMUSG00000050328, ENSMUSG00000057113, ENSMUSG00000016503, ENSMUSG00000048763, ENSMUSG00000027490, ENSMUSG00000029265, ENSMUSG00000014603, ENSMUSG00000002524,…	690	1404	17854	0.9399170073083117	1.0	0.9840079270231392	99.99999945457235
GOTERM_MF_FAT	GO:0003700~transcription factor activity	28	3.495630461922597	0.7694016807523099	ENSMUSG00000038539, ENSMUSG00000040761, ENSMUSG00000040841, ENSMUSG00000042557, ENSMUSG00000038482, ENSMUSG00000023391, ENSMUSG00000029026, ENSMUSG00000059552, ENSMUSG00000050328, ENSMUSG00000038533, ENSMUSG00000021095, ENSMUSG00000032652, ENSMUSG00000048763, ENSMUSG00000027490, ENSMUSG00000032318, ENSMUSG00000036180, ENSMUSG00000025255, ENSMUSG00000038765, ENSMUSG00000014603, ENSMUSG00000051367,…	522	776	13288	0.9185132519650828	1.0	0.9992416511604817	99.99999997145503
GOTERM_BP_FAT	GO:0051252~regulation of RNA metabolic process	52	6.491885143570538	0.9102632438663666	ENSMUSG00000040761, ENSMUSG00000020473, ENSMUSG00000042557, ENSMUSG00000041777, ENSMUSG00000061104, ENSMUSG00000021963, ENSMUSG00000023391, ENSMUSG00000029026, ENSMUSG00000039745, ENSMUSG00000032494, ENSMUSG00000050328, ENSMUSG00000031353, ENSMUSG00000021039, ENSMUSG00000057113, ENSMUSG00000048763, ENSMUSG00000027490, ENSMUSG00000036180, ENSMUSG00000014603, ENSMUSG00000025255, ENSMUSG00000038765,…	549	1488	13588	0.8649352684254853	1.0	0.9999791473315771	100.0
GOTERM_BP_FAT	GO:0006355~regulation of transcription, DNA-dependent	51	6.367041198501873	0.913529869518736	ENSMUSG00000040761, ENSMUSG00000020473, ENSMUSG00000042557, ENSMUSG00000041777, ENSMUSG00000061104, ENSMUSG00000021963, ENSMUSG00000023391, ENSMUSG00000029026, ENSMUSG00000039745, ENSMUSG00000032494, ENSMUSG00000050328, ENSMUSG00000031353, ENSMUSG00000021039, ENSMUSG00000048763, ENSMUSG00000027490, ENSMUSG00000036180, ENSMUSG00000014603, ENSMUSG00000025255, ENSMUSG00000038765, ENSMUSG00000051367,…	549	1465	13588	0.8616199481527071	1.0	0.9999809801216636	100.0
Annotation Cluster 8	Enrichment Score: 1.9183006943512086
Category	Term	Count	%	PValue	Genes	List Total	Pop Hits	Pop Total	Fold Enrichment	Bonferroni	Benjamini	FDR
GOTERM_MF_FAT	GO:0016884~carbon-nitrogen ligase activity, with glutamine as amido-N-donor	5	0.6242197253433208	2.515137707694968E-4	ENSMUSG00000029752, ENSMUSG00000026095, ENSMUSG00000013629, ENSMUSG00000020899, ENSMUSG00000027823	522	9	13288	14.14218816517667	0.15424811300267283	0.0329507441222916	0.37610813394191034
GOTERM_BP_FAT	GO:0006541~glutamine metabolic process	6	0.7490636704119851	7.608433651743678E-4	ENSMUSG00000026473, ENSMUSG00000029752, ENSMUSG00000026095, ENSMUSG00000013629, ENSMUSG00000020899, ENSMUSG00000027823	549	19	13588	7.8159332758124815	0.7777602924479466	0.22171807785534292	1.2982855720118036
SP_PIR_KEYWORDS	glutamine amidotransferase	4	0.4993757802746567	0.0027705382429876286	ENSMUSG00000029752, ENSMUSG00000026095, ENSMUSG00000020899, ENSMUSG00000027823	690	8	17854	12.93768115942029	0.6505837122413352	0.06769887196661539	3.766578035535806
GOTERM_BP_FAT	GO:0009064~glutamine family amino acid metabolic process	7	0.8739076154806492	0.00717234216703405	ENSMUSG00000026473, ENSMUSG00000029752, ENSMUSG00000026095, ENSMUSG00000026520, ENSMUSG00000013629, ENSMUSG00000020899, ENSMUSG00000027823	549	43	13588	4.029143897996358	0.9999993350923265	0.7255692013230943	11.625389137719077
INTERPRO	IPR017926:Glutamine amidotransferase type 1	3	0.37453183520599254	0.020199402464731286	ENSMUSG00000013629, ENSMUSG00000020899, ENSMUSG00000027823	688	6	17763	12.909156976744185	0.9999999999810932	0.8285868762321557	28.124966303315478
UP_SEQ_FEATURE	active site:For GATase activity	3	0.37453183520599254	0.029876379868259886	ENSMUSG00000029752, ENSMUSG00000020899, ENSMUSG00000027823	648	7	16021	10.59589947089947	1.0	0.9996770198284738	40.364364365547125
INTERPRO	IPR014729:Rossmann-like alpha/beta/alpha sandwich fold	5	0.6242197253433208	0.06767458066761287	ENSMUSG00000029752, ENSMUSG00000018848, ENSMUSG00000026095, ENSMUSG00000037851, ENSMUSG00000027823	688	40	17763	3.2272892441860463	1.0	0.982359544941827	67.82638952403973
GOTERM_BP_FAT	GO:0034404~nucleobase, nucleoside and nucleotide biosynthetic process	11	1.373283395755306	0.18709395402507667	ENSMUSG00000022295, ENSMUSG00000022840, ENSMUSG00000019210, ENSMUSG00000025747, ENSMUSG00000011148, ENSMUSG00000022229, ENSMUSG00000013629, ENSMUSG00000020899, ENSMUSG00000026866, ENSMUSG00000027823, ENSMUSG00000006057	549	179	13588	1.520977704510995	1.0	0.978961420986199	97.14579317934327
GOTERM_BP_FAT	GO:0034654~nucleobase, nucleoside, nucleotide and nucleic acid biosynthetic process	11	1.373283395755306	0.18709395402507667	ENSMUSG00000022295, ENSMUSG00000022840, ENSMUSG00000019210, ENSMUSG00000025747, ENSMUSG00000011148, ENSMUSG00000022229, ENSMUSG00000013629, ENSMUSG00000020899, ENSMUSG00000026866, ENSMUSG00000027823, ENSMUSG00000006057	549	179	13588	1.520977704510995	1.0	0.978961420986199	97.14579317934327
Annotation Cluster 9	Enrichment Score: 1.7490269129889453
Category	Term	Count	%	PValue	Genes	List Total	Pop Hits	Pop Total	Fold Enrichment	Bonferroni	Benjamini	FDR
GOTERM_MF_FAT	GO:0016884~carbon-nitrogen ligase activity, with glutamine as amido-N-donor	5	0.6242197253433208	2.515137707694968E-4	ENSMUSG00000029752, ENSMUSG00000026095, ENSMUSG00000013629, ENSMUSG00000020899, ENSMUSG00000027823	522	9	13288	14.14218816517667	0.15424811300267283	0.0329507441222916	0.37610813394191034
GOTERM_BP_FAT	GO:0006541~glutamine metabolic process	6	0.7490636704119851	7.608433651743678E-4	ENSMUSG00000026473, ENSMUSG00000029752, ENSMUSG00000026095, ENSMUSG00000013629, ENSMUSG00000020899, ENSMUSG00000027823	549	19	13588	7.8159332758124815	0.7777602924479466	0.22171807785534292	1.2982855720118036
GOTERM_BP_FAT	GO:0044271~nitrogen compound biosynthetic process	25	3.1210986267166043	0.001232867790126931	ENSMUSG00000022742, ENSMUSG00000026095, ENSMUSG00000019210, ENSMUSG00000022229, ENSMUSG00000013629, ENSMUSG00000026866, ENSMUSG00000027823, ENSMUSG00000020098, ENSMUSG00000006057, ENSMUSG00000026473, ENSMUSG00000029752, ENSMUSG00000006442, ENSMUSG00000022840, ENSMUSG00000011148, ENSMUSG00000075232, ENSMUSG00000022295, ENSMUSG00000026520, ENSMUSG00000011179, ENSMUSG00000020899, ENSMUSG00000029326,…	549	302	13588	2.0488787560766712	0.9126340545272165	0.2940675127345459	2.095740643119137
GOTERM_BP_FAT	GO:0009064~glutamine family amino acid metabolic process	7	0.8739076154806492	0.00717234216703405	ENSMUSG00000026473, ENSMUSG00000029752, ENSMUSG00000026095, ENSMUSG00000026520, ENSMUSG00000013629, ENSMUSG00000020899, ENSMUSG00000027823	549	43	13588	4.029143897996358	0.9999993350923265	0.7255692013230943	11.625389137719077
SP_PIR_KEYWORDS	amino-acid biosynthesis	5	0.6242197253433208	0.007791345384176799	ENSMUSG00000029752, ENSMUSG00000024640, ENSMUSG00000026095, ENSMUSG00000026520, ENSMUSG00000029326	690	21	17854	6.1608005521049	0.9484128987630568	0.15184640558191265	10.259070083923994
GOTERM_BP_FAT	GO:0009309~amine biosynthetic process	9	1.1235955056179776	0.008940548922257596	ENSMUSG00000026473, ENSMUSG00000029752, ENSMUSG00000024640, ENSMUSG00000006442, ENSMUSG00000026095, ENSMUSG00000026520, ENSMUSG00000011179, ENSMUSG00000029326, ENSMUSG00000063953, ENSMUSG00000075232	549	73	13588	3.0514260049404895	0.999999980365405	0.7720960623471298	14.289112806013527
GOTERM_BP_FAT	GO:0008652~cellular amino acid biosynthetic process	6	0.7490636704119851	0.031167414393834837	ENSMUSG00000026473, ENSMUSG00000029752, ENSMUSG00000024640, ENSMUSG00000026095, ENSMUSG00000026520, ENSMUSG00000029326	549	44	13588	3.3750620963735716	1.0	0.875763224901724	41.936264701874904
KEGG_PATHWAY	mmu00250:Alanine, aspartate and glutamate metabolism	5	0.6242197253433208	0.03667063852731654	ENSMUSG00000026473, ENSMUSG00000029752, ENSMUSG00000021794, ENSMUSG00000011148, ENSMUSG00000013629	245	30	5738	3.9034013605442177	0.9967073618539329	0.4701272857368648	36.08827176567843
GOTERM_BP_FAT	GO:0009067~aspartate family amino acid biosynthetic process	3	0.37453183520599254	0.13437292437411724	ENSMUSG00000029752, ENSMUSG00000026095, ENSMUSG00000029326	549	16	13588	4.640710382513661	1.0	0.9608445408504497	91.60472602776701
GOTERM_BP_FAT	GO:0009066~aspartate family amino acid metabolic process	3	0.37453183520599254	0.2218955883453369	ENSMUSG00000029752, ENSMUSG00000026095, ENSMUSG00000029326	549	22	13588	3.3750620963735716	1.0	0.981053597028875	98.653419004808
GOTERM_BP_FAT	GO:0046394~carboxylic acid biosynthetic process	7	0.8739076154806492	0.505700162747134	ENSMUSG00000026473, ENSMUSG00000029752, ENSMUSG00000024640, ENSMUSG00000026095, ENSMUSG00000026520, ENSMUSG00000029326, ENSMUSG00000030869	549	141	13588	1.2287460114456976	1.0	0.9969764196411515	99.9994426458895
GOTERM_BP_FAT	GO:0016053~organic acid biosynthetic process	7	0.8739076154806492	0.505700162747134	ENSMUSG00000026473, ENSMUSG00000029752, ENSMUSG00000024640, ENSMUSG00000026095, ENSMUSG00000026520, ENSMUSG00000029326, ENSMUSG00000030869	549	141	13588	1.2287460114456976	1.0	0.9969764196411515	99.9994426458895
Annotation Cluster 10	Enrichment Score: 1.6637941322431034
Category	Term	Count	%	PValue	Genes	List Total	Pop Hits	Pop Total	Fold Enrichment	Bonferroni	Benjamini	FDR
INTERPRO	IPR002213:UDP-glucuronosyl/UDP-glucosyltransferase	7	0.8739076154806492	4.452583610940905E-6	ENSMUSG00000035836, ENSMUSG00000070704, ENSMUSG00000061906, ENSMUSG00000035811, ENSMUSG00000054630, ENSMUSG00000057425, ENSMUSG00000029260	688	13	17763	13.902169051878355	0.005373150870300436	0.0026901940070480634	0.007205540166244084
PIR_SUPERFAMILY	PIRSF005678:glucuronosyltransferase	6	0.7490636704119851	9.073318529930055E-5	ENSMUSG00000070704, ENSMUSG00000061906, ENSMUSG00000035811, ENSMUSG00000054630, ENSMUSG00000057425, ENSMUSG00000029260	353	12	8136	11.524079320113316	0.032401103361870964	0.01633395065290122	0.12469436902334818
KEGG_PATHWAY	mmu00053:Ascorbate and aldarate metabolism	5	0.6242197253433208	0.0030045168583657843	ENSMUSG00000035836, ENSMUSG00000070704, ENSMUSG00000026687, ENSMUSG00000054630, ENSMUSG00000029260	245	15	5738	7.806802721088435	0.3689581153800283	0.1087192093357916	3.5413716664182693
KEGG_PATHWAY	mmu00500:Starch and sucrose metabolism	7	0.8739076154806492	0.0036991792916854596	ENSMUSG00000035836, ENSMUSG00000070704, ENSMUSG00000030244, ENSMUSG00000054630, ENSMUSG00000029260, ENSMUSG00000021069, ENSMUSG00000037370	245	36	5738	4.553968253968254	0.4327889605244215	0.10721078568539266	4.343622707902528
KEGG_PATHWAY	mmu00860:Porphyrin and chlorophyll metabolism	6	0.7490636704119851	0.007949813678603236	ENSMUSG00000035836, ENSMUSG00000070704, ENSMUSG00000022742, ENSMUSG00000030979, ENSMUSG00000054630, ENSMUSG00000029260	245	30	5738	4.684081632653061	0.7051185992558714	0.16008499468057158	9.12086708989266
KEGG_PATHWAY	mmu00040:Pentose and glucuronate interconversions	4	0.4993757802746567	0.033208771722127814	ENSMUSG00000035836, ENSMUSG00000070704, ENSMUSG00000054630, ENSMUSG00000029260	245	17	5738	5.510684273709484	0.9942996265006601	0.47581098681189027	33.28119841429549
KEGG_PATHWAY	mmu00983:Drug metabolism	5	0.6242197253433208	0.145688888190122	ENSMUSG00000035836, ENSMUSG00000070704, ENSMUSG00000054630, ENSMUSG00000029260, ENSMUSG00000027823	245	48	5738	2.439625850340136	0.9999999999655447	0.7993293938007151	84.84397256592551
SP_PIR_KEYWORDS	glycosyltransferase	12	1.4981273408239701	0.14824661155740576	ENSMUSG00000035836, ENSMUSG00000070704, ENSMUSG00000030244, ENSMUSG00000034126, ENSMUSG00000035811, ENSMUSG00000061731, ENSMUSG00000054630, ENSMUSG00000057425, ENSMUSG00000029260, ENSMUSG00000045625, ENSMUSG00000021069, ENSMUSG00000021065	690	199	17854	1.5603233559099847	1.0	0.6757301237854905	89.14463642898622
KEGG_PATHWAY	mmu00150:Androgen and estrogen metabolism	4	0.4993757802746567	0.16362168666253918	ENSMUSG00000035836, ENSMUSG00000070704, ENSMUSG00000054630, ENSMUSG00000029260	245	33	5738	2.838837353123068	0.9999999999986584	0.7997258624211978	88.24597594748388
KEGG_PATHWAY	mmu00140:Steroid hormone biosynthesis	4	0.4993757802746567	0.2992422667304936	ENSMUSG00000035836, ENSMUSG00000070704, ENSMUSG00000054630, ENSMUSG00000029260	245	45	5738	2.0818140589569163	1.0	0.8567354046353177	98.58906072602326
KEGG_PATHWAY	mmu00980:Metabolism of xenobiotics by cytochrome P450	4	0.4993757802746567	0.5373565501442361	ENSMUSG00000035836, ENSMUSG00000070704, ENSMUSG00000054630, ENSMUSG00000029260	245	66	5738	1.419418676561534	1.0	0.9513888442600568	99.99025469066932
KEGG_PATHWAY	mmu00830:Retinol metabolism	4	0.4993757802746567	0.5577909315770118	ENSMUSG00000035836, ENSMUSG00000070704, ENSMUSG00000054630, ENSMUSG00000029260	245	68	5738	1.377671068427371	1.0	0.9524022868004433	99.99432830941117
KEGG_PATHWAY	mmu00982:Drug metabolism	4	0.4993757802746567	0.6248837749774983	ENSMUSG00000035836, ENSMUSG00000070704, ENSMUSG00000054630, ENSMUSG00000029260	245	75	5738	1.2490884353741498	1.0	0.964341432912019	99.99921038136135
Annotation Cluster 11	Enrichment Score: 1.6153974957804336
Category	Term	Count	%	PValue	Genes	List Total	Pop Hits	Pop Total	Fold Enrichment	Bonferroni	Benjamini	FDR
SMART	SM00088:PINT	4	0.4993757802746567	0.018910502697293663	ENSMUSG00000030738, ENSMUSG00000030127, ENSMUSG00000021737, ENSMUSG00000020720	334	16	9131	6.834580838323354	0.9838168396951076	0.6433306140927887	21.518452287937762
INTERPRO	IPR000717:Proteasome component region PCI	4	0.4993757802746567	0.02214131953936591	ENSMUSG00000030738, ENSMUSG00000030127, ENSMUSG00000021737, ENSMUSG00000020720	688	16	17763	6.454578488372093	0.9999999999982857	0.8357123093719545	30.395969419899018
UP_SEQ_FEATURE	domain:PCI	4	0.4993757802746567	0.03403305528298341	ENSMUSG00000030738, ENSMUSG00000030127, ENSMUSG00000021737, ENSMUSG00000020720	648	18	16021	5.494170096021947	1.0	0.9992046546183797	44.57246986035873
Annotation Cluster 12	Enrichment Score: 1.564120904198659
Category	Term	Count	%	PValue	Genes	List Total	Pop Hits	Pop Total	Fold Enrichment	Bonferroni	Benjamini	FDR
SMART	SM00515:eIF5C	3	0.37453183520599254	0.02466066637605688	ENSMUSG00000021282, ENSMUSG00000051223, ENSMUSG00000005610	334	7	9131	11.716424294268606	0.995453893626211	0.6599616354684317	27.160522327570767
INTERPRO	IPR003307:eIF4-gamma/eIF5/eIF2-epsilon	3	0.37453183520599254	0.027561605160223955	ENSMUSG00000021282, ENSMUSG00000051223, ENSMUSG00000005610	688	7	17763	11.064991694352159	0.9999999999999979	0.8791988288138305	36.38379506014565
UP_SEQ_FEATURE	domain:W2	3	0.37453183520599254	0.029876379868259886	ENSMUSG00000021282, ENSMUSG00000051223, ENSMUSG00000005610	648	7	16021	10.59589947089947	1.0	0.9996770198284738	40.364364365547125
Annotation Cluster 13	Enrichment Score: 1.4718618097406502
Category	Term	Count	%	PValue	Genes	List Total	Pop Hits	Pop Total	Fold Enrichment	Bonferroni	Benjamini	FDR
GOTERM_CC_FAT	GO:0043232~intracellular non-membrane-bounded organelle	107	13.358302122347066	6.644036267774434E-5	ENSMUSG00000032397, ENSMUSG00000029381, ENSMUSG00000032399, ENSMUSG00000025925, ENSMUSG00000029614, ENSMUSG00000071415, ENSMUSG00000018707, ENSMUSG00000048758, ENSMUSG00000033826, ENSMUSG00000020116, ENSMUSG00000031865, ENSMUSG00000025410, ENSMUSG00000028234, ENSMUSG00000039221, ENSMUSG00000062929, ENSMUSG00000015149, ENSMUSG00000005846, ENSMUSG00000014074, ENSMUSG00000029608, ENSMUSG00000026064,…	486	1919	12504	1.4345691879129432	0.02596813249268104	0.0037516958367751485	0.09249613214586949
GOTERM_CC_FAT	GO:0043228~non-membrane-bounded organelle	107	13.358302122347066	6.644036267774434E-5	ENSMUSG00000032397, ENSMUSG00000029381, ENSMUSG00000032399, ENSMUSG00000025925, ENSMUSG00000029614, ENSMUSG00000071415, ENSMUSG00000018707, ENSMUSG00000048758, ENSMUSG00000033826, ENSMUSG00000020116, ENSMUSG00000031865, ENSMUSG00000025410, ENSMUSG00000028234, ENSMUSG00000039221, ENSMUSG00000062929, ENSMUSG00000015149, ENSMUSG00000005846, ENSMUSG00000014074, ENSMUSG00000029608, ENSMUSG00000026064,…	486	1919	12504	1.4345691879129432	0.02596813249268104	0.0037516958367751485	0.09249613214586949
INTERPRO	IPR004273:Dynein heavy chain	5	0.6242197253433208	0.001627907248768334	ENSMUSG00000033826, ENSMUSG00000033987, ENSMUSG00000018707, ENSMUSG00000041144, ENSMUSG00000019027	688	14	17763	9.220826411960132	0.8607344605867278	0.4816602019139282	2.602194168604699
GOTERM_CC_FAT	GO:0030286~dynein complex	7	0.8739076154806492	0.0017599212674859	ENSMUSG00000033826, ENSMUSG00000033987, ENSMUSG00000031865, ENSMUSG00000025410, ENSMUSG00000018707, ENSMUSG00000041144, ENSMUSG00000019027	486	34	12504	5.2970225127087875	0.5021929925657052	0.05647136766315497	2.4234682955117104
INTERPRO	IPR011704:ATPase associated with various cellular activities, AAA-5	5	0.6242197253433208	0.0021524737593924923	ENSMUSG00000033826, ENSMUSG00000033987, ENSMUSG00000018707, ENSMUSG00000041144, ENSMUSG00000019027	688	15	17763	8.60610465116279	0.9262666689807916	0.478906130851245	3.427082119028524
INTERPRO	IPR013602:Dynein heavy chain, N-terminal region 2	4	0.4993757802746567	0.009755951913121664	ENSMUSG00000033826, ENSMUSG00000033987, ENSMUSG00000018707, ENSMUSG00000019027	688	12	17763	8.60610465116279	0.9999929512632861	0.6946407158019265	14.671309965423418
SP_PIR_KEYWORDS	dynein	5	0.6242197253433208	0.016720683043786246	ENSMUSG00000033826, ENSMUSG00000033987, ENSMUSG00000031865, ENSMUSG00000025410, ENSMUSG00000018707	690	26	17854	4.97603121516165	0.9983229476953887	0.2521008706902439	20.812085920965817
UP_SEQ_FEATURE	region of interest:AAA 6	3	0.37453183520599254	0.029876379868259886	ENSMUSG00000033826, ENSMUSG00000033987, ENSMUSG00000018707	648	7	16021	10.59589947089947	1.0	0.9996770198284738	40.364364365547125
INTERPRO	IPR013594:Dynein heavy chain, N-terminal region 1	3	0.37453183520599254	0.03581948170703651	ENSMUSG00000033826, ENSMUSG00000033987, ENSMUSG00000018707	688	8	17763	9.681867732558139	1.0	0.925450039886406	44.584832973179154
GOTERM_CC_FAT	GO:0015630~microtubule cytoskeleton	26	3.245942571785269	0.045297898283504015	ENSMUSG00000029381, ENSMUSG00000001833, ENSMUSG00000033826, ENSMUSG00000017499, ENSMUSG00000025235, ENSMUSG00000026494, ENSMUSG00000021537, ENSMUSG00000025410, ENSMUSG00000031865, ENSMUSG00000023004, ENSMUSG00000063810, ENSMUSG00000027479, ENSMUSG00000018707, ENSMUSG00000012609, ENSMUSG00000041144, ENSMUSG00000026605, ENSMUSG00000050812, ENSMUSG00000015149, ENSMUSG00000033987, ENSMUSG00000009418,…	486	450	12504	1.4865294924554184	0.9999999893418963	0.4468685081573812	47.566758470647464
GOTERM_BP_FAT	GO:0007017~microtubule-based process	15	1.8726591760299627	0.0468127507812532	ENSMUSG00000033826, ENSMUSG00000025235, ENSMUSG00000026494, ENSMUSG00000025410, ENSMUSG00000023004, ENSMUSG00000018707, ENSMUSG00000041144, ENSMUSG00000033987, ENSMUSG00000009418, ENSMUSG00000021843, ENSMUSG00000006435, ENSMUSG00000019027, ENSMUSG00000026131, ENSMUSG00000057113, ENSMUSG00000024068	549	211	13588	1.7595110455028098	1.0	0.917345280531677	56.09524740050871
UP_SEQ_FEATURE	region of interest:Stalk	3	0.37453183520599254	0.04855463439875984	ENSMUSG00000033826, ENSMUSG00000033987, ENSMUSG00000018707	648	9	16021	8.241255144032921	1.0	0.9997736753173494	57.183057568340566
UP_SEQ_FEATURE	region of interest:AAA 5	3	0.37453183520599254	0.04855463439875984	ENSMUSG00000033826, ENSMUSG00000033987, ENSMUSG00000018707	648	9	16021	8.241255144032921	1.0	0.9997736753173494	57.183057568340566
UP_SEQ_FEATURE	region of interest:AAA 4	3	0.37453183520599254	0.04855463439875984	ENSMUSG00000033826, ENSMUSG00000033987, ENSMUSG00000018707	648	9	16021	8.241255144032921	1.0	0.9997736753173494	57.183057568340566
UP_SEQ_FEATURE	region of interest:AAA 3	3	0.37453183520599254	0.04855463439875984	ENSMUSG00000033826, ENSMUSG00000033987, ENSMUSG00000018707	648	9	16021	8.241255144032921	1.0	0.9997736753173494	57.183057568340566
UP_SEQ_FEATURE	region of interest:AAA 2	3	0.37453183520599254	0.04855463439875984	ENSMUSG00000033826, ENSMUSG00000033987, ENSMUSG00000018707	648	9	16021	8.241255144032921	1.0	0.9997736753173494	57.183057568340566
UP_SEQ_FEATURE	region of interest:AAA 1	3	0.37453183520599254	0.04855463439875984	ENSMUSG00000033826, ENSMUSG00000033987, ENSMUSG00000018707	648	9	16021	8.241255144032921	1.0	0.9997736753173494	57.183057568340566
COG_ONTOLOGY	Cytoskeleton	5	0.6242197253433208	0.049823030123836695	ENSMUSG00000033826, ENSMUSG00000033987, ENSMUSG00000018707, ENSMUSG00000041144, ENSMUSG00000019027	81	36	2040	3.4979423868312756	0.691323549397582	0.4444134175464475	33.308514824794045
GOTERM_BP_FAT	GO:0007018~microtubule-based movement	9	1.1235955056179776	0.051185597963190596	ENSMUSG00000033826, ENSMUSG00000033987, ENSMUSG00000026494, ENSMUSG00000021843, ENSMUSG00000023004, ENSMUSG00000018707, ENSMUSG00000041144, ENSMUSG00000026131, ENSMUSG00000019027	549	101	13588	2.2054861223827302	1.0	0.9253972820719839	59.42805242456699
SP_PIR_KEYWORDS	cytoskeleton	31	3.870162297128589	0.06592295905511365	ENSMUSG00000029381, ENSMUSG00000025925, ENSMUSG00000021537, ENSMUSG00000020152, ENSMUSG00000012609, ENSMUSG00000050812, ENSMUSG00000009418, ENSMUSG00000026131, ENSMUSG00000024576, ENSMUSG00000001833, ENSMUSG00000038976, ENSMUSG00000029621, ENSMUSG00000025235, ENSMUSG00000031865, ENSMUSG00000038764, ENSMUSG00000025410, ENSMUSG00000024430, ENSMUSG00000063810, ENSMUSG00000034485, ENSMUSG00000027479,…	690	583	17854	1.3758768986004424	0.9999999999940428	0.5026950679339028	61.08301291248146
GOTERM_MF_FAT	GO:0003777~microtubule motor activity	7	0.8739076154806492	0.06621778078702459	ENSMUSG00000033826, ENSMUSG00000033987, ENSMUSG00000025235, ENSMUSG00000026494, ENSMUSG00000018707, ENSMUSG00000041144, ENSMUSG00000019027	522	73	13288	2.440980423030494	1.0	0.708646124346778	64.16754968382857
GOTERM_CC_FAT	GO:0005875~microtubule associated complex	7	0.8739076154806492	0.07418438713099305	ENSMUSG00000033826, ENSMUSG00000033987, ENSMUSG00000031865, ENSMUSG00000025410, ENSMUSG00000018707, ENSMUSG00000041144, ENSMUSG00000019027	486	76	12504	2.369720597790773	0.9999999999999446	0.5617502469243538	65.8205787449118
GOTERM_MF_FAT	GO:0003774~motor activity	10	1.2484394506866416	0.09289472366027168	ENSMUSG00000033826, ENSMUSG00000033987, ENSMUSG00000025235, ENSMUSG00000026494, ENSMUSG00000032220, ENSMUSG00000031865, ENSMUSG00000025410, ENSMUSG00000018707, ENSMUSG00000041144, ENSMUSG00000019027	522	138	13288	1.8446332389360873	1.0	0.7947913337423002	76.78821331257176
GOTERM_CC_FAT	GO:0044430~cytoskeletal part	37	4.619225967540574	0.14386900003705538	ENSMUSG00000029381, ENSMUSG00000021537, ENSMUSG00000023004, ENSMUSG00000037541, ENSMUSG00000018707, ENSMUSG00000012609, ENSMUSG00000050812, ENSMUSG00000069718, ENSMUSG00000009418, ENSMUSG00000022542, ENSMUSG00000044649, ENSMUSG00000057113, ENSMUSG00000001833, ENSMUSG00000038976, ENSMUSG00000033826, ENSMUSG00000030244, ENSMUSG00000017499, ENSMUSG00000029621, ENSMUSG00000025235, ENSMUSG00000026494,…	486	774	12504	1.2299103582479982	1.0	0.6537318424670275	88.50673754156001
GOTERM_CC_FAT	GO:0005856~cytoskeleton	51	6.367041198501873	0.16580518104439934	ENSMUSG00000029381, ENSMUSG00000025925, ENSMUSG00000018707, ENSMUSG00000050812, ENSMUSG00000022542, ENSMUSG00000057113, ENSMUSG00000033826, ENSMUSG00000017499, ENSMUSG00000032220, ENSMUSG00000025410, ENSMUSG00000038764, ENSMUSG00000031865, ENSMUSG00000048285, ENSMUSG00000034485, ENSMUSG00000029465, ENSMUSG00000041144, ENSMUSG00000026605, ENSMUSG00000062929, ENSMUSG00000015149, ENSMUSG00000049521,…	486	1122	12504	1.169472502805836	1.0	0.6686115920244282	91.99354004461972
SP_PIR_KEYWORDS	microtubule	12	1.4981273408239701	0.23523802442142147	ENSMUSG00000015149, ENSMUSG00000029381, ENSMUSG00000033826, ENSMUSG00000033987, ENSMUSG00000009418, ENSMUSG00000026494, ENSMUSG00000031865, ENSMUSG00000025410, ENSMUSG00000023004, ENSMUSG00000018707, ENSMUSG00000027479, ENSMUSG00000024068	690	221	17854	1.4049970489868189	1.0	0.7806481850564693	97.55560359940264
SMART	SM00382:AAA	8	0.9987515605493134	0.23878978180308438	ENSMUSG00000033826, ENSMUSG00000003234, ENSMUSG00000017499, ENSMUSG00000021178, ENSMUSG00000009418, ENSMUSG00000028127, ENSMUSG00000018707, ENSMUSG00000024068	334	138	9131	1.5848303393213574	1.0	0.9621509212236714	96.86613429802789
INTERPRO	IPR003959:ATPase, AAA-type, core	4	0.4993757802746567	0.2624805152290889	ENSMUSG00000017499, ENSMUSG00000021832, ENSMUSG00000021178, ENSMUSG00000024068	688	46	17763	2.245070778564206	1.0	0.9996674414525506	99.27534927214755
INTERPRO	IPR003593:ATPase, AAA+ type, core	8	0.9987515605493134	0.28611736346103855	ENSMUSG00000033826, ENSMUSG00000003234, ENSMUSG00000017499, ENSMUSG00000021178, ENSMUSG00000009418, ENSMUSG00000028127, ENSMUSG00000018707, ENSMUSG00000024068	688	138	17763	1.4967138523761376	1.0	0.9996073472248806	99.57225229443866
GOTERM_CC_FAT	GO:0005874~microtubule	12	1.4981273408239701	0.3284455460034396	ENSMUSG00000015149, ENSMUSG00000029381, ENSMUSG00000033826, ENSMUSG00000033987, ENSMUSG00000009418, ENSMUSG00000026494, ENSMUSG00000031865, ENSMUSG00000025410, ENSMUSG00000023004, ENSMUSG00000018707, ENSMUSG00000027479, ENSMUSG00000024068	486	240	12504	1.2864197530864199	1.0	0.8299374698944688	99.60947698137123
SP_PIR_KEYWORDS	motor protein	5	0.6242197253433208	0.7038430530075914	ENSMUSG00000033826, ENSMUSG00000033987, ENSMUSG00000026494, ENSMUSG00000032220, ENSMUSG00000018707	690	123	17854	1.0518439967008366	1.0	0.9764711838634759	99.99999514012681
Annotation Cluster 14	Enrichment Score: 1.3175851080900594
Category	Term	Count	%	PValue	Genes	List Total	Pop Hits	Pop Total	Fold Enrichment	Bonferroni	Benjamini	FDR
SP_PIR_KEYWORDS	Chaperone	13	1.6229712858926344	0.013496327571703024	ENSMUSG00000029014, ENSMUSG00000021037, ENSMUSG00000024309, ENSMUSG00000036764, ENSMUSG00000021270, ENSMUSG00000015656, ENSMUSG00000022013, ENSMUSG00000046516, ENSMUSG00000031353, ENSMUSG00000025980, ENSMUSG00000028410, ENSMUSG00000034024, ENSMUSG00000057113	690	150	17854	2.2425314009661834	0.9942002443351329	0.2270160349908995	17.141970860529554
GOTERM_BP_FAT	GO:0006457~protein folding	12	1.4981273408239701	0.01363395129564437	ENSMUSG00000071866, ENSMUSG00000019428, ENSMUSG00000021037, ENSMUSG00000024309, ENSMUSG00000052033, ENSMUSG00000021270, ENSMUSG00000020949, ENSMUSG00000015656, ENSMUSG00000022771, ENSMUSG00000025980, ENSMUSG00000028410, ENSMUSG00000034024	549	127	13588	2.338625704573814	0.999999999998343	0.8164699325862242	20.99754770929716
GOTERM_MF_FAT	GO:0051082~unfolded protein binding	7	0.8739076154806492	0.05613502330203304	ENSMUSG00000024309, ENSMUSG00000052033, ENSMUSG00000021270, ENSMUSG00000015656, ENSMUSG00000028410, ENSMUSG00000034024, ENSMUSG00000057113	522	70	13288	2.545593869731801	1.0	0.6883726365591103	57.913026455323326
SP_PIR_KEYWORDS	molecular chaperone	3	0.37453183520599254	0.09964330165220733	ENSMUSG00000015656, ENSMUSG00000025980, ENSMUSG00000034024	690	14	17854	5.54472049689441	1.0	0.5951035768501097	76.60280747651107
SP_PIR_KEYWORDS	stress response	4	0.4993757802746567	0.2509314488473198	ENSMUSG00000021037, ENSMUSG00000026021, ENSMUSG00000021270, ENSMUSG00000015656	690	45	17854	2.3000322061191625	1.0	0.7861089687613106	98.16532453464558
Annotation Cluster 15	Enrichment Score: 1.3124474479424497
Category	Term	Count	%	PValue	Genes	List Total	Pop Hits	Pop Total	Fold Enrichment	Bonferroni	Benjamini	FDR
SMART	SM00513:SAP	4	0.4993757802746567	0.0443098008527781	ENSMUSG00000051255, ENSMUSG00000032405, ENSMUSG00000071659, ENSMUSG00000078427, ENSMUSG00000032212	334	22	9131	4.970604246053348	0.9999439596858367	0.8043784209404732	43.74138859465164
UP_SEQ_FEATURE	domain:SAP	4	0.4993757802746567	0.05076366888420187	ENSMUSG00000051255, ENSMUSG00000032405, ENSMUSG00000071659, ENSMUSG00000078427, ENSMUSG00000032212	648	21	16021	4.709288653733098	1.0	0.9994091270834853	58.84604224171015
INTERPRO	IPR003034:DNA-binding SAP	4	0.4993757802746567	0.05135761595410811	ENSMUSG00000051255, ENSMUSG00000032405, ENSMUSG00000071659, ENSMUSG00000078427, ENSMUSG00000032212	688	22	17763	4.694238900634249	1.0	0.9711077869184696	57.396867774819185
Annotation Cluster 16	Enrichment Score: 1.2521575751752507
Category	Term	Count	%	PValue	Genes	List Total	Pop Hits	Pop Total	Fold Enrichment	Bonferroni	Benjamini	FDR
GOTERM_CC_FAT	GO:0016363~nuclear matrix	6	0.7490636704119851	0.022442678507502502	ENSMUSG00000062929, ENSMUSG00000024498, ENSMUSG00000001157, ENSMUSG00000028809, ENSMUSG00000037236, ENSMUSG00000026605	486	42	12504	3.675485008818342	0.9998751685062176	0.39308325436332137	27.103883307714284
GOTERM_CC_FAT	GO:0034399~nuclear periphery	6	0.7490636704119851	0.04044156021726304	ENSMUSG00000062929, ENSMUSG00000024498, ENSMUSG00000001157, ENSMUSG00000028809, ENSMUSG00000037236, ENSMUSG00000026605	486	49	12504	3.150415721844293	0.9999999205148259	0.4422510127734238	43.727396186738076
UP_SEQ_FEATURE	short sequence motif:Nuclear localization signal	16	1.9975031210986267	0.1930299437536555	ENSMUSG00000057322, ENSMUSG00000012114, ENSMUSG00000025925, ENSMUSG00000029265, ENSMUSG00000001157, ENSMUSG00000037236, ENSMUSG00000028224, ENSMUSG00000020184, ENSMUSG00000041777, ENSMUSG00000062929, ENSMUSG00000023075, ENSMUSG00000024498, ENSMUSG00000026361, ENSMUSG00000032405, ENSMUSG00000018362, ENSMUSG00000057113, ENSMUSG00000024068	648	289	16021	1.36878978170789	1.0	0.9999786063857535	97.41383932814767
Annotation Cluster 17	Enrichment Score: 1.2507682157425606
Category	Term	Count	%	PValue	Genes	List Total	Pop Hits	Pop Total	Fold Enrichment	Bonferroni	Benjamini	FDR
INTERPRO	IPR009886:HCaRG	3	0.37453183520599254	0.05470675502397217	ENSMUSG00000056941, ENSMUSG00000042705, ENSMUSG00000032299	688	10	17763	7.745494186046511	1.0	0.97220444756365	59.766820997681045
INTERPRO	IPR017920:COMM domain	3	0.37453183520599254	0.05470675502397217	ENSMUSG00000056941, ENSMUSG00000042705, ENSMUSG00000032299	688	10	17763	7.745494186046511	1.0	0.97220444756365	59.766820997681045
UP_SEQ_FEATURE	domain:COMM	3	0.37453183520599254	0.059103533069660256	ENSMUSG00000056941, ENSMUSG00000042705, ENSMUSG00000032299	648	10	16021	7.417129629629629	1.0	0.9991439348547327	64.5923142012752
Annotation Cluster 18	Enrichment Score: 1.2148992987803473
Category	Term	Count	%	PValue	Genes	List Total	Pop Hits	Pop Total	Fold Enrichment	Bonferroni	Benjamini	FDR
COG_ONTOLOGY	Posttranslational modification, protein turnover, chaperones	11	1.373283395755306	0.024071911954097205	ENSMUSG00000026247, ENSMUSG00000021037, ENSMUSG00000071644, ENSMUSG00000021737, ENSMUSG00000034126, ENSMUSG00000021832, ENSMUSG00000021178, ENSMUSG00000036764, ENSMUSG00000029096, ENSMUSG00000020376, ENSMUSG00000040472	81	127	2040	2.1813939924176142	0.4290345836547865	0.4290345836547865	17.563077429370743
SP_PIR_KEYWORDS	proteasome	6	0.7490636704119851	0.05656755107310346	ENSMUSG00000021024, ENSMUSG00000021737, ENSMUSG00000021832, ENSMUSG00000021178, ENSMUSG00000020720, ENSMUSG00000050812	690	54	17854	2.875040257648953	0.9999999997397464	0.4774836238494172	55.32813912968098
GOTERM_CC_FAT	GO:0000502~proteasome complex	6	0.7490636704119851	0.07360411832275429	ENSMUSG00000021024, ENSMUSG00000021737, ENSMUSG00000021832, ENSMUSG00000021178, ENSMUSG00000020720, ENSMUSG00000050812	486	58	12504	2.6615581098339716	0.999999999999929	0.5687165698891342	65.52100221307361
KEGG_PATHWAY	mmu03050:Proteasome	5	0.6242197253433208	0.137855064625853	ENSMUSG00000021024, ENSMUSG00000021737, ENSMUSG00000021832, ENSMUSG00000021178, ENSMUSG00000020720	245	47	5738	2.4915327833260963	0.9999999998607539	0.8023100904024566	83.09220575049046
Annotation Cluster 19	Enrichment Score: 1.1804872086216698
Category	Term	Count	%	PValue	Genes	List Total	Pop Hits	Pop Total	Fold Enrichment	Bonferroni	Benjamini	FDR
SMART	SM00194:PTPc	7	0.8739076154806492	0.0034376543528931887	ENSMUSG00000013236, ENSMUSG00000021745, ENSMUSG00000035916, ENSMUSG00000028788, ENSMUSG00000038764, ENSMUSG00000026064, ENSMUSG00000020154	334	41	9131	4.667518621293997	0.5247016463716707	0.2195912981081921	4.276387281126349
INTERPRO	IPR000387:Dual-specific/protein-tyrosine phosphatase, conserved region	10	1.2484394506866416	0.004343039669075943	ENSMUSG00000013236, ENSMUSG00000037628, ENSMUSG00000053716, ENSMUSG00000021745, ENSMUSG00000039384, ENSMUSG00000035916, ENSMUSG00000028788, ENSMUSG00000038764, ENSMUSG00000026064, ENSMUSG00000020154	688	82	17763	3.148574872376631	0.9948384721796687	0.482277208630009	6.801458654091563
INTERPRO	IPR000242:Protein-tyrosine phosphatase, receptor/non-receptor type	7	0.8739076154806492	0.0046403764252597925	ENSMUSG00000013236, ENSMUSG00000021745, ENSMUSG00000035916, ENSMUSG00000028788, ENSMUSG00000038764, ENSMUSG00000026064, ENSMUSG00000020154	688	41	17763	4.4080048213272836	0.9964039650330423	0.4649124103464358	7.250858367133006
INTERPRO	IPR000387:Protein-tyrosine phosphatase	9	1.1235955056179776	0.010420499946163769	ENSMUSG00000013236, ENSMUSG00000053716, ENSMUSG00000021745, ENSMUSG00000039384, ENSMUSG00000035916, ENSMUSG00000028788, ENSMUSG00000038764, ENSMUSG00000026064, ENSMUSG00000020154	688	78	17763	2.979036225402505	0.9999968715095077	0.6840808919997663	15.593323125393866
UP_SEQ_FEATURE	active site:Phosphocysteine intermediate	9	1.1235955056179776	0.010580769192283311	ENSMUSG00000013236, ENSMUSG00000053716, ENSMUSG00000021745, ENSMUSG00000039384, ENSMUSG00000035916, ENSMUSG00000028788, ENSMUSG00000038764, ENSMUSG00000026064, ENSMUSG00000020154	648	75	16021	2.966851851851852	0.9999999973050906	0.9927949658970885	16.57975728979636
GOTERM_MF_FAT	GO:0004725~protein tyrosine phosphatase activity	10	1.2484394506866416	0.017539006942715832	ENSMUSG00000013236, ENSMUSG00000037628, ENSMUSG00000053716, ENSMUSG00000021745, ENSMUSG00000039384, ENSMUSG00000035916, ENSMUSG00000028788, ENSMUSG00000038764, ENSMUSG00000026064, ENSMUSG00000020154	522	101	13288	2.5203899700314856	0.9999923791964519	0.4621865993717782	23.284561062381968
INTERPRO	IPR016130:Protein-tyrosine phosphatase, active site	9	1.1235955056179776	0.01924689319893444	ENSMUSG00000013236, ENSMUSG00000053716, ENSMUSG00000021745, ENSMUSG00000039384, ENSMUSG00000035916, ENSMUSG00000028788, ENSMUSG00000038764, ENSMUSG00000026064, ENSMUSG00000020154	688	87	17763	2.67086006415397	0.9999999999387328	0.8361667099731285	26.98580085452843
UP_SEQ_FEATURE	domain:Tyrosine-protein phosphatase	7	0.8739076154806492	0.021150597342148577	ENSMUSG00000053716, ENSMUSG00000039384, ENSMUSG00000035916, ENSMUSG00000028788, ENSMUSG00000038764, ENSMUSG00000026064, ENSMUSG00000020154	648	54	16021	3.204932556012803	1.0	0.9996405888640367	30.53290027720088
SP_PIR_KEYWORDS	protein phosphatase	10	1.2484394506866416	0.04271402643380885	ENSMUSG00000013236, ENSMUSG00000053716, ENSMUSG00000021745, ENSMUSG00000039384, ENSMUSG00000035916, ENSMUSG00000028788, ENSMUSG00000038764, ENSMUSG00000026064, ENSMUSG00000020154, ENSMUSG00000018559	690	120	17854	2.156280193236715	0.9999999347166227	0.4037030586583973	45.34317699868241
UP_SEQ_FEATURE	domain:Fibronectin type-III 2	10	1.2484394506866416	0.05399285046264162	ENSMUSG00000013236, ENSMUSG00000026442, ENSMUSG00000029710, ENSMUSG00000035916, ENSMUSG00000028876, ENSMUSG00000005640, ENSMUSG00000026207, ENSMUSG00000024049, ENSMUSG00000020154, ENSMUSG00000020007	648	120	16021	2.0603137860082303	1.0	0.9993602497427755	61.16793870846925
UP_SEQ_FEATURE	domain:Fibronectin type-III 1	10	1.2484394506866416	0.056349237306749365	ENSMUSG00000013236, ENSMUSG00000026442, ENSMUSG00000029710, ENSMUSG00000035916, ENSMUSG00000028876, ENSMUSG00000005640, ENSMUSG00000026207, ENSMUSG00000024049, ENSMUSG00000020154, ENSMUSG00000020007	648	121	16021	2.0432863993470054	1.0	0.9992326440828285	62.78382328401718
GOTERM_MF_FAT	GO:0004721~phosphoprotein phosphatase activity	11	1.373283395755306	0.07590959723030621	ENSMUSG00000013236, ENSMUSG00000037628, ENSMUSG00000053716, ENSMUSG00000021745, ENSMUSG00000039384, ENSMUSG00000035916, ENSMUSG00000028788, ENSMUSG00000038764, ENSMUSG00000026064, ENSMUSG00000020154, ENSMUSG00000018559	522	152	13288	1.8422060899374872	1.0	0.7493309030265654	69.3521766673549
GOTERM_BP_FAT	GO:0006470~protein amino acid dephosphorylation	9	1.1235955056179776	0.08965615066689467	ENSMUSG00000013236, ENSMUSG00000053716, ENSMUSG00000021745, ENSMUSG00000039384, ENSMUSG00000035916, ENSMUSG00000028788, ENSMUSG00000038764, ENSMUSG00000026064, ENSMUSG00000020154	549	114	13588	1.9539833189531204	1.0	0.9321204373141402	80.06575623683679
GOTERM_BP_FAT	GO:0016311~dephosphorylation	10	1.2484394506866416	0.11660868659318363	ENSMUSG00000013236, ENSMUSG00000037628, ENSMUSG00000053716, ENSMUSG00000021745, ENSMUSG00000039384, ENSMUSG00000035916, ENSMUSG00000028788, ENSMUSG00000038764, ENSMUSG00000026064, ENSMUSG00000020154	549	141	13588	1.7553514449224252	1.0	0.9532284057696452	88.10116192526966
SMART	SM00060:FN3	11	1.373283395755306	0.15999648705891578	ENSMUSG00000013236, ENSMUSG00000003469, ENSMUSG00000021745, ENSMUSG00000026442, ENSMUSG00000029710, ENSMUSG00000035916, ENSMUSG00000028876, ENSMUSG00000005640, ENSMUSG00000026207, ENSMUSG00000024049, ENSMUSG00000020154	334	191	9131	1.5744584130168982	1.0	0.9674046093163341	89.06066281935627
UP_SEQ_FEATURE	domain:Fibronectin type-III 3	6	0.7490636704119851	0.17884011802048547	ENSMUSG00000013236, ENSMUSG00000026442, ENSMUSG00000035916, ENSMUSG00000005640, ENSMUSG00000024049, ENSMUSG00000020154	648	74	16021	2.0046296296296298	1.0	0.9999785574083871	96.51927813276717
INTERPRO	IPR008957:Fibronectin, type III-like fold	11	1.373283395755306	0.18898895923570458	ENSMUSG00000013236, ENSMUSG00000021745, ENSMUSG00000026442, ENSMUSG00000029710, ENSMUSG00000035916, ENSMUSG00000028876, ENSMUSG00000005640, ENSMUSG00000026207, ENSMUSG00000024049, ENSMUSG00000020154, ENSMUSG00000020007	688	187	17763	1.5187243502051984	1.0	0.9997187391562977	96.62909972952637
UP_SEQ_FEATURE	domain:Fibronectin type-III 4	5	0.6242197253433208	0.18947957586480607	ENSMUSG00000013236, ENSMUSG00000026442, ENSMUSG00000035916, ENSMUSG00000024049, ENSMUSG00000020154	648	56	16021	2.2074790564373896	1.0	0.9999853953874486	97.21293570509461
UP_SEQ_FEATURE	domain:Fibronectin type-III 5	4	0.4993757802746567	0.19722986123822642	ENSMUSG00000013236, ENSMUSG00000035916, ENSMUSG00000024049, ENSMUSG00000020154	648	38	16021	2.602501624431449	1.0	0.9999779938250526	97.63389217385313
INTERPRO	IPR003961:Fibronectin, type III	11	1.373283395755306	0.20621349063748678	ENSMUSG00000013236, ENSMUSG00000003469, ENSMUSG00000021745, ENSMUSG00000026442, ENSMUSG00000029710, ENSMUSG00000035916, ENSMUSG00000028876, ENSMUSG00000005640, ENSMUSG00000026207, ENSMUSG00000024049, ENSMUSG00000020154	688	191	17763	1.4869186046511627	1.0	0.9997898789795706	97.61840764155284
GOTERM_BP_FAT	GO:0006793~phosphorus metabolic process	41	5.118601747815231	0.2095934624674446	ENSMUSG00000013236, ENSMUSG00000037628, ENSMUSG00000019210, ENSMUSG00000021745, ENSMUSG00000039384, ENSMUSG00000002205, ENSMUSG00000013629, ENSMUSG00000021918, ENSMUSG00000029454, ENSMUSG00000020154, ENSMUSG00000006517, ENSMUSG00000006057, ENSMUSG00000061436, ENSMUSG00000029710, ENSMUSG00000032547, ENSMUSG00000035916, ENSMUSG00000028788, ENSMUSG00000039745, ENSMUSG00000032494, ENSMUSG00000026207,…	549	866	13588	1.1717883028979839	1.0	0.9824286341959733	98.2372180174954
GOTERM_BP_FAT	GO:0006796~phosphate metabolic process	41	5.118601747815231	0.2095934624674446	ENSMUSG00000013236, ENSMUSG00000037628, ENSMUSG00000019210, ENSMUSG00000021745, ENSMUSG00000039384, ENSMUSG00000002205, ENSMUSG00000013629, ENSMUSG00000021918, ENSMUSG00000029454, ENSMUSG00000020154, ENSMUSG00000006517, ENSMUSG00000006057, ENSMUSG00000061436, ENSMUSG00000029710, ENSMUSG00000032547, ENSMUSG00000035916, ENSMUSG00000028788, ENSMUSG00000039745, ENSMUSG00000032494, ENSMUSG00000026207,…	549	866	13588	1.1717883028979839	1.0	0.9824286341959733	98.2372180174954
UP_SEQ_FEATURE	domain:Fibronectin type-III 8	3	0.37453183520599254	0.22235111553433085	ENSMUSG00000013236, ENSMUSG00000035916, ENSMUSG00000020154	648	22	16021	3.371422558922559	1.0	0.9999805708728928	98.6236680977092
GOTERM_MF_FAT	GO:0016791~phosphatase activity	13	1.6229712858926344	0.22529047536114147	ENSMUSG00000013236, ENSMUSG00000037628, ENSMUSG00000021745, ENSMUSG00000053716, ENSMUSG00000035916, ENSMUSG00000039384, ENSMUSG00000028788, ENSMUSG00000038764, ENSMUSG00000029326, ENSMUSG00000026064, ENSMUSG00000020154, ENSMUSG00000018559, ENSMUSG00000038871	522	238	13288	1.3904504330467817	1.0	0.9326961742437261	97.81580685547239
UP_SEQ_FEATURE	domain:Fibronectin type-III 7	3	0.37453183520599254	0.23745710796648012	ENSMUSG00000013236, ENSMUSG00000035916, ENSMUSG00000020154	648	23	16021	3.2248389694041864	1.0	0.9999859824578334	99.0147716920366
UP_SEQ_FEATURE	domain:Fibronectin type-III 6	3	0.37453183520599254	0.29810502637386294	ENSMUSG00000013236, ENSMUSG00000035916, ENSMUSG00000020154	648	27	16021	2.7470850480109736	1.0	0.9999934660127472	99.76003085277658
INTERPRO	IPR003962:Fibronectin, type III subdomain	3	0.37453183520599254	0.3667613267381383	ENSMUSG00000013236, ENSMUSG00000035916, ENSMUSG00000024049	688	33	17763	2.3471194503171247	1.0	0.9997391643042511	99.93852606723485
Annotation Cluster 20	Enrichment Score: 1.1357057378590403
Category	Term	Count	%	PValue	Genes	List Total	Pop Hits	Pop Total	Fold Enrichment	Bonferroni	Benjamini	FDR
KEGG_PATHWAY	mmu00330:Arginine and proline metabolism	8	0.9987515605493134	0.006675960312580806	ENSMUSG00000026473, ENSMUSG00000021794, ENSMUSG00000006442, ENSMUSG00000026687, ENSMUSG00000026520, ENSMUSG00000025283, ENSMUSG00000011179, ENSMUSG00000063953, ENSMUSG00000075232	245	53	5738	3.535155949172122	0.6411485142240461	0.15701640164904673	7.7126679237877305
GOTERM_BP_FAT	GO:0009309~amine biosynthetic process	9	1.1235955056179776	0.008940548922257596	ENSMUSG00000026473, ENSMUSG00000029752, ENSMUSG00000024640, ENSMUSG00000006442, ENSMUSG00000026095, ENSMUSG00000026520, ENSMUSG00000011179, ENSMUSG00000029326, ENSMUSG00000063953, ENSMUSG00000075232	549	73	13588	3.0514260049404895	0.999999980365405	0.7720960623471298	14.289112806013527
GOTERM_BP_FAT	GO:0006595~polyamine metabolic process	4	0.4993757802746567	0.024686754843159363	ENSMUSG00000006442, ENSMUSG00000025283, ENSMUSG00000011179, ENSMUSG00000063953, ENSMUSG00000075232	549	16	13588	6.1876138433515475	1.0	0.8613399300093956	34.894789408808535
GOTERM_BP_FAT	GO:0006596~polyamine biosynthetic process	3	0.37453183520599254	0.038680483831437455	ENSMUSG00000006442, ENSMUSG00000011179, ENSMUSG00000063953, ENSMUSG00000075232	549	8	13588	9.281420765027322	1.0	0.905780197946693	49.200778763223106
GOTERM_BP_FAT	GO:0006576~biogenic amine metabolic process	6	0.7490636704119851	0.22075125696035264	ENSMUSG00000006442, ENSMUSG00000026687, ENSMUSG00000025283, ENSMUSG00000011179, ENSMUSG00000063953, ENSMUSG00000026866, ENSMUSG00000075232	549	80	13588	1.8562841530054643	1.0	0.9818125291443439	98.61901080560165
GOTERM_BP_FAT	GO:0042401~biogenic amine biosynthetic process	3	0.37453183520599254	0.32763154633374236	ENSMUSG00000006442, ENSMUSG00000011179, ENSMUSG00000063953, ENSMUSG00000075232	549	29	13588	2.560391935179951	1.0	0.9898162691661819	99.89030287928125
GOTERM_BP_FAT	GO:0006575~cellular amino acid derivative metabolic process	8	0.9987515605493134	0.34211687659001927	ENSMUSG00000027597, ENSMUSG00000006442, ENSMUSG00000033022, ENSMUSG00000026687, ENSMUSG00000025283, ENSMUSG00000011179, ENSMUSG00000063953, ENSMUSG00000026866, ENSMUSG00000075232	549	141	13588	1.4042811559379402	1.0	0.99042261933469	99.92452535369523
GOTERM_BP_FAT	GO:0042398~cellular amino acid derivative biosynthetic process	3	0.37453183520599254	0.582179447789938	ENSMUSG00000006442, ENSMUSG00000011179, ENSMUSG00000063953, ENSMUSG00000075232	549	48	13588	1.546903460837887	1.0	0.9977425149426579	99.99996889824878
Annotation Cluster 21	Enrichment Score: 1.089174823470823
Category	Term	Count	%	PValue	Genes	List Total	Pop Hits	Pop Total	Fold Enrichment	Bonferroni	Benjamini	FDR
SMART	SM00049:DEP	4	0.4993757802746567	0.0443098008527781	ENSMUSG00000037426, ENSMUSG00000027173, ENSMUSG00000022419, ENSMUSG00000048960	334	22	9131	4.970604246053348	0.9999439596858367	0.8043784209404732	43.74138859465164
INTERPRO	IPR000591:Pleckstrin/G-protein, interacting region	4	0.4993757802746567	0.05135761595410811	ENSMUSG00000037426, ENSMUSG00000027173, ENSMUSG00000022419, ENSMUSG00000048960	688	22	17763	4.694238900634249	1.0	0.9711077869184696	57.396867774819185
INTERPRO	IPR011991:Winged helix repressor DNA-binding	10	1.2484394506866416	0.23733996615196112	ENSMUSG00000027490, ENSMUSG00000030738, ENSMUSG00000037426, ENSMUSG00000027173, ENSMUSG00000022419, ENSMUSG00000020720, ENSMUSG00000048960, ENSMUSG00000005774, ENSMUSG00000068882, ENSMUSG00000038482	688	175	17763	1.475332225913621	1.0	0.9995926086457568	98.7534259771504
Annotation Cluster 22	Enrichment Score: 1.0583133081620584
Category	Term	Count	%	PValue	Genes	List Total	Pop Hits	Pop Total	Fold Enrichment	Bonferroni	Benjamini	FDR
GOTERM_BP_FAT	GO:0030308~negative regulation of cell growth	7	0.8739076154806492	0.01103741598585291	ENSMUSG00000029014, ENSMUSG00000028657, ENSMUSG00000029026, ENSMUSG00000004798, ENSMUSG00000059552, ENSMUSG00000030168, ENSMUSG00000062762	549	47	13588	3.6862380343370926	0.999999999701183	0.7912282126733128	17.349939994775
GOTERM_BP_FAT	GO:0045792~negative regulation of cell size	7	0.8739076154806492	0.01929165605030177	ENSMUSG00000029014, ENSMUSG00000028657, ENSMUSG00000029026, ENSMUSG00000004798, ENSMUSG00000059552, ENSMUSG00000030168, ENSMUSG00000062762	549	53	13588	3.2689280681857236	1.0	0.8540718124152058	28.42715527189351
GOTERM_BP_FAT	GO:0032535~regulation of cellular component size	12	1.4981273408239701	0.06132446928391139	ENSMUSG00000029014, ENSMUSG00000028657, ENSMUSG00000029026, ENSMUSG00000029621, ENSMUSG00000004798, ENSMUSG00000059552, ENSMUSG00000029465, ENSMUSG00000030168, ENSMUSG00000026950, ENSMUSG00000062762, ENSMUSG00000021549, ENSMUSG00000057113	549	161	13588	1.8447544377694056	1.0	0.9340277427090682	66.26199775894773
GOTERM_BP_FAT	GO:0045926~negative regulation of growth	7	0.8739076154806492	0.06623793316399668	ENSMUSG00000029014, ENSMUSG00000028657, ENSMUSG00000029026, ENSMUSG00000004798, ENSMUSG00000059552, ENSMUSG00000030168, ENSMUSG00000062762	549	71	13588	2.440185741040047	1.0	0.9260434519036681	69.16906843792292
GOTERM_BP_FAT	GO:0001558~regulation of cell growth	8	0.9987515605493134	0.07784735963878052	ENSMUSG00000029014, ENSMUSG00000028657, ENSMUSG00000029026, ENSMUSG00000004798, ENSMUSG00000029096, ENSMUSG00000059552, ENSMUSG00000030168, ENSMUSG00000062762	549	92	13588	2.1522135107309732	1.0	0.9244504949864968	75.12858262356954
GOTERM_BP_FAT	GO:0008361~regulation of cell size	8	0.9987515605493134	0.14592312335300078	ENSMUSG00000029014, ENSMUSG00000028657, ENSMUSG00000029026, ENSMUSG00000004798, ENSMUSG00000059552, ENSMUSG00000030168, ENSMUSG00000062762, ENSMUSG00000057113	549	108	13588	1.8333670646967553	1.0	0.962404414817678	93.33387643885558
KEGG_PATHWAY	mmu04115:p53 signaling pathway	6	0.7490636704119851	0.1688117858733866	ENSMUSG00000058927, ENSMUSG00000029026, ENSMUSG00000025507, ENSMUSG00000059552, ENSMUSG00000063694, ENSMUSG00000020184, ENSMUSG00000062762	245	69	5738	2.0365572315882874	0.9999999999994824	0.7922960765890925	89.09079547684864
GOTERM_BP_FAT	GO:0043523~regulation of neuron apoptosis	6	0.7490636704119851	0.22075125696035264	ENSMUSG00000061436, ENSMUSG00000028657, ENSMUSG00000029026, ENSMUSG00000059552, ENSMUSG00000027852, ENSMUSG00000021549	549	80	13588	1.8562841530054643	1.0	0.9818125291443439	98.61901080560165
GOTERM_BP_FAT	GO:0040008~regulation of growth	9	1.1235955056179776	0.8156968421554833	ENSMUSG00000029014, ENSMUSG00000040629, ENSMUSG00000028657, ENSMUSG00000029026, ENSMUSG00000004798, ENSMUSG00000029096, ENSMUSG00000059552, ENSMUSG00000030168, ENSMUSG00000062762	549	256	13588	0.8701331967213115	1.0	0.9997927573665343	99.99999999997546
Annotation Cluster 23	Enrichment Score: 1.0205062951552761
Category	Term	Count	%	PValue	Genes	List Total	Pop Hits	Pop Total	Fold Enrichment	Bonferroni	Benjamini	FDR
SP_PIR_KEYWORDS	dna repair	14	1.7478152309612984	0.0168193774941529	ENSMUSG00000051768, ENSMUSG00000026648, ENSMUSG00000030655, ENSMUSG00000024943, ENSMUSG00000028224, ENSMUSG00000030493, ENSMUSG00000061607, ENSMUSG00000034674, ENSMUSG00000021177, ENSMUSG00000035726, ENSMUSG00000024906, ENSMUSG00000014074, ENSMUSG00000039748, ENSMUSG00000038544	690	173	17854	2.093959956437966	0.9983855497605506	0.24384684599990203	20.92200821904713
SMART	SM00292:BRCT	3	0.37453183520599254	0.21749834632876652	ENSMUSG00000061607, ENSMUSG00000051768, ENSMUSG00000028224	334	24	9131	3.4172904191616764	1.0	0.9635203162849195	95.55229028430587
INTERPRO	IPR001357:BRCT	3	0.37453183520599254	0.23725492546777124	ENSMUSG00000061607, ENSMUSG00000051768, ENSMUSG00000028224	688	24	17763	3.2272892441860463	1.0	0.9996621232936753	98.75117458760798
Annotation Cluster 24	Enrichment Score: 1.0142474851739274
Category	Term	Count	%	PValue	Genes	List Total	Pop Hits	Pop Total	Fold Enrichment	Bonferroni	Benjamini	FDR
GOTERM_BP_FAT	GO:0006974~response to DNA damage stimulus	21	2.6217228464419478	0.012575378079386804	ENSMUSG00000032397, ENSMUSG00000026648, ENSMUSG00000051768, ENSMUSG00000030655, ENSMUSG00000024943, ENSMUSG00000034485, ENSMUSG00000028224, ENSMUSG00000022034, ENSMUSG00000030493, ENSMUSG00000061436, ENSMUSG00000029535, ENSMUSG00000061607, ENSMUSG00000021177, ENSMUSG00000034674, ENSMUSG00000035726, ENSMUSG00000029026, ENSMUSG00000024906, ENSMUSG00000039748, ENSMUSG00000059552, ENSMUSG00000014074,…	549	287	13588	1.811008929761429	0.9999999999862021	0.8112063751609164	19.5291631942088
SP_PIR_KEYWORDS	dna repair	14	1.7478152309612984	0.0168193774941529	ENSMUSG00000051768, ENSMUSG00000026648, ENSMUSG00000030655, ENSMUSG00000024943, ENSMUSG00000028224, ENSMUSG00000030493, ENSMUSG00000061607, ENSMUSG00000034674, ENSMUSG00000021177, ENSMUSG00000035726, ENSMUSG00000024906, ENSMUSG00000014074, ENSMUSG00000039748, ENSMUSG00000038544	690	173	17854	2.093959956437966	0.9983855497605506	0.24384684599990203	20.92200821904713
SP_PIR_KEYWORDS	DNA damage	15	1.8726591760299627	0.01849371977271129	ENSMUSG00000032397, ENSMUSG00000051768, ENSMUSG00000026648, ENSMUSG00000030655, ENSMUSG00000024943, ENSMUSG00000028224, ENSMUSG00000030493, ENSMUSG00000061607, ENSMUSG00000034674, ENSMUSG00000021177, ENSMUSG00000035726, ENSMUSG00000024906, ENSMUSG00000014074, ENSMUSG00000039748, ENSMUSG00000038544	690	194	17854	2.0006723442402508	0.9991537895525933	0.24647245004753882	22.76539183465416
GOTERM_BP_FAT	GO:0006259~DNA metabolic process	27	3.3707865168539324	0.020696416923322823	ENSMUSG00000032397, ENSMUSG00000025925, ENSMUSG00000042557, ENSMUSG00000024943, ENSMUSG00000028224, ENSMUSG00000057236, ENSMUSG00000030493, ENSMUSG00000061607, ENSMUSG00000034674, ENSMUSG00000035726, ENSMUSG00000024906, ENSMUSG00000033752, ENSMUSG00000059552, ENSMUSG00000039748, ENSMUSG00000031353, ENSMUSG00000058729, ENSMUSG00000017499, ENSMUSG00000051768, ENSMUSG00000026648, ENSMUSG00000030655,…	549	421	13588	1.5873213659904208	1.0	0.8602456693017881	30.167090942787112
GOTERM_BP_FAT	GO:0033554~cellular response to stress	26	3.245942571785269	0.022394627989406495	ENSMUSG00000032397, ENSMUSG00000022523, ENSMUSG00000024943, ENSMUSG00000028224, ENSMUSG00000032905, ENSMUSG00000061436, ENSMUSG00000030493, ENSMUSG00000061607, ENSMUSG00000034674, ENSMUSG00000035726, ENSMUSG00000029026, ENSMUSG00000024906, ENSMUSG00000059552, ENSMUSG00000039748, ENSMUSG00000022365, ENSMUSG00000051768, ENSMUSG00000026648, ENSMUSG00000030655, ENSMUSG00000034485, ENSMUSG00000022034,…	549	404	13588	1.5928510883875273	1.0	0.8692292589909079	32.217313193794276
GOTERM_BP_FAT	GO:0006281~DNA repair	16	1.9975031210986267	0.03573542184416495	ENSMUSG00000051768, ENSMUSG00000026648, ENSMUSG00000030655, ENSMUSG00000024943, ENSMUSG00000028224, ENSMUSG00000022034, ENSMUSG00000030493, ENSMUSG00000061607, ENSMUSG00000034674, ENSMUSG00000021177, ENSMUSG00000035726, ENSMUSG00000024906, ENSMUSG00000059552, ENSMUSG00000014074, ENSMUSG00000039748, ENSMUSG00000038544	549	222	13588	1.7838166034887346	1.0	0.9016813161315612	46.46161743862708
GOTERM_BP_FAT	GO:0006310~DNA recombination	6	0.7490636704119851	0.18496829639522228	ENSMUSG00000026648, ENSMUSG00000024906, ENSMUSG00000033752, ENSMUSG00000039748, ENSMUSG00000024943, ENSMUSG00000028224	549	75	13588	1.9800364298724955	1.0	0.9786995522262336	97.01490876530534
GOTERM_MF_FAT	GO:0004527~exonuclease activity	4	0.4993757802746567	0.3123161205036402	ENSMUSG00000021177, ENSMUSG00000026648, ENSMUSG00000039748, ENSMUSG00000037370	522	50	13288	2.0364750957854403	1.0	0.9574277893362743	99.63350270008704
GOTERM_MF_FAT	GO:0004519~endonuclease activity	6	0.7490636704119851	0.3788000199857311	ENSMUSG00000026648, ENSMUSG00000024906, ENSMUSG00000024800, ENSMUSG00000023156, ENSMUSG00000039748, ENSMUSG00000022323	522	103	13288	1.482870215377748	1.0	0.9738693044186179	99.9200922436046
GOTERM_MF_FAT	GO:0004518~nuclease activity	8	0.9987515605493134	0.39991289675899344	ENSMUSG00000021177, ENSMUSG00000026648, ENSMUSG00000024906, ENSMUSG00000024800, ENSMUSG00000023156, ENSMUSG00000039748, ENSMUSG00000022323, ENSMUSG00000037370	522	154	13288	1.3223864258347016	1.0	0.9781049893578082	99.95239737744939
SP_PIR_KEYWORDS	exonuclease	3	0.37453183520599254	0.4473503693476882	ENSMUSG00000021177, ENSMUSG00000026648, ENSMUSG00000039748	690	39	17854	1.99041248606466	1.0	0.9014410793053875	99.97271791800085
SP_PIR_KEYWORDS	Endonuclease	4	0.4993757802746567	0.46112096052968365	ENSMUSG00000026648, ENSMUSG00000024906, ENSMUSG00000039748, ENSMUSG00000022323	690	65	17854	1.592329988851728	1.0	0.9084657415222958	99.98075905593485
SP_PIR_KEYWORDS	nuclease	5	0.6242197253433208	0.5581613440344673	ENSMUSG00000021177, ENSMUSG00000026648, ENSMUSG00000024906, ENSMUSG00000039748, ENSMUSG00000022323	690	102	17854	1.268400113668656	1.0	0.9490365178797109	99.99876700621505
Annotation Cluster 25	Enrichment Score: 1.0079688952142984
Category	Term	Count	%	PValue	Genes	List Total	Pop Hits	Pop Total	Fold Enrichment	Bonferroni	Benjamini	FDR
SP_PIR_KEYWORDS	Apoptosis	25	3.1210986267166043	0.0030222907132347685	ENSMUSG00000019428, ENSMUSG00000020376, ENSMUSG00000031878, ENSMUSG00000032212, ENSMUSG00000026278, ENSMUSG00000061436, ENSMUSG00000010608, ENSMUSG00000030769, ENSMUSG00000029026, ENSMUSG00000002265, ENSMUSG00000039745, ENSMUSG00000059552, ENSMUSG00000017204, ENSMUSG00000027900, ENSMUSG00000028563, ENSMUSG00000030846, ENSMUSG00000027490, ENSMUSG00000024191, ENSMUSG00000020340, ENSMUSG00000025507,…	690	337	17854	1.9195372640089452	0.6824698849319688	0.06918889163128483	4.102231992748928
GOTERM_BP_FAT	GO:0012501~programmed cell death	30	3.7453183520599254	0.01664220519397877	ENSMUSG00000019428, ENSMUSG00000020376, ENSMUSG00000031878, ENSMUSG00000038482, ENSMUSG00000026278, ENSMUSG00000032212, ENSMUSG00000061436, ENSMUSG00000030769, ENSMUSG00000047139, ENSMUSG00000002265, ENSMUSG00000029026, ENSMUSG00000039745, ENSMUSG00000059552, ENSMUSG00000017204, ENSMUSG00000028563, ENSMUSG00000058927, ENSMUSG00000030846, ENSMUSG00000027490, ENSMUSG00000024191, ENSMUSG00000020340,…	549	473	13588	1.5697963238946846	0.999999999999996	0.8578239071222413	25.033874598171657
GOTERM_BP_FAT	GO:0006915~apoptosis	29	3.620474406991261	0.022622555728035197	ENSMUSG00000019428, ENSMUSG00000020376, ENSMUSG00000031878, ENSMUSG00000038482, ENSMUSG00000026278, ENSMUSG00000032212, ENSMUSG00000061436, ENSMUSG00000030769, ENSMUSG00000047139, ENSMUSG00000029026, ENSMUSG00000002265, ENSMUSG00000039745, ENSMUSG00000059552, ENSMUSG00000017204, ENSMUSG00000028563, ENSMUSG00000058927, ENSMUSG00000030846, ENSMUSG00000027490, ENSMUSG00000024191, ENSMUSG00000020340,…	549	465	13588	1.5435767867285584	1.0	0.8599693838666034	32.48813164214638
GOTERM_BP_FAT	GO:0008219~cell death	31	3.870162297128589	0.023019983786817792	ENSMUSG00000019428, ENSMUSG00000020376, ENSMUSG00000031878, ENSMUSG00000038482, ENSMUSG00000026278, ENSMUSG00000032212, ENSMUSG00000061436, ENSMUSG00000030769, ENSMUSG00000047139, ENSMUSG00000002265, ENSMUSG00000029026, ENSMUSG00000039745, ENSMUSG00000059552, ENSMUSG00000017204, ENSMUSG00000028563, ENSMUSG00000058927, ENSMUSG00000030846, ENSMUSG00000027490, ENSMUSG00000024191, ENSMUSG00000020340,…	549	507	13588	1.5133414528118185	1.0	0.8530213146760776	32.95791054550368
GOTERM_BP_FAT	GO:0016265~death	31	3.870162297128589	0.03045019787783537	ENSMUSG00000019428, ENSMUSG00000020376, ENSMUSG00000031878, ENSMUSG00000038482, ENSMUSG00000026278, ENSMUSG00000032212, ENSMUSG00000061436, ENSMUSG00000030769, ENSMUSG00000047139, ENSMUSG00000002265, ENSMUSG00000029026, ENSMUSG00000039745, ENSMUSG00000059552, ENSMUSG00000017204, ENSMUSG00000028563, ENSMUSG00000058927, ENSMUSG00000030846, ENSMUSG00000027490, ENSMUSG00000024191, ENSMUSG00000020340,…	549	519	13588	1.4783508989895802	1.0	0.878404947912382	41.19384083710727
GOTERM_BP_FAT	GO:0042981~regulation of apoptosis	31	3.870162297128589	0.061327814551627904	ENSMUSG00000038539, ENSMUSG00000060126, ENSMUSG00000042557, ENSMUSG00000026278, ENSMUSG00000061436, ENSMUSG00000036478, ENSMUSG00000047139, ENSMUSG00000028081, ENSMUSG00000029026, ENSMUSG00000039745, ENSMUSG00000059552, ENSMUSG00000036931, ENSMUSG00000017204, ENSMUSG00000062762, ENSMUSG00000039217, ENSMUSG00000028563, ENSMUSG00000058927, ENSMUSG00000040554, ENSMUSG00000024191, ENSMUSG00000014603,…	549	553	13588	1.3874577153265677	1.0	0.930109806295945	66.26406202894192
GOTERM_BP_FAT	GO:0043067~regulation of programmed cell death	31	3.870162297128589	0.06864467042617063	ENSMUSG00000038539, ENSMUSG00000060126, ENSMUSG00000042557, ENSMUSG00000026278, ENSMUSG00000061436, ENSMUSG00000036478, ENSMUSG00000047139, ENSMUSG00000028081, ENSMUSG00000029026, ENSMUSG00000039745, ENSMUSG00000059552, ENSMUSG00000036931, ENSMUSG00000017204, ENSMUSG00000062762, ENSMUSG00000039217, ENSMUSG00000028563, ENSMUSG00000058927, ENSMUSG00000040554, ENSMUSG00000024191, ENSMUSG00000014603,…	549	560	13588	1.3701144938849859	1.0	0.925894137689958	70.50534852912304
GOTERM_BP_FAT	GO:0010941~regulation of cell death	31	3.870162297128589	0.07211889669023902	ENSMUSG00000038539, ENSMUSG00000060126, ENSMUSG00000042557, ENSMUSG00000026278, ENSMUSG00000061436, ENSMUSG00000036478, ENSMUSG00000047139, ENSMUSG00000028081, ENSMUSG00000029026, ENSMUSG00000039745, ENSMUSG00000059552, ENSMUSG00000036931, ENSMUSG00000017204, ENSMUSG00000062762, ENSMUSG00000039217, ENSMUSG00000028563, ENSMUSG00000058927, ENSMUSG00000040554, ENSMUSG00000024191, ENSMUSG00000014603,…	549	563	13588	1.3628137061733427	1.0	0.9219276378916342	72.3384341912189
GOTERM_BP_FAT	GO:0043066~negative regulation of apoptosis	15	1.8726591760299627	0.10500324932741653	ENSMUSG00000038539, ENSMUSG00000040554, ENSMUSG00000060126, ENSMUSG00000042557, ENSMUSG00000027852, ENSMUSG00000026605, ENSMUSG00000021549, ENSMUSG00000057342, ENSMUSG00000061436, ENSMUSG00000029535, ENSMUSG00000028657, ENSMUSG00000040629, ENSMUSG00000029026, ENSMUSG00000059552, ENSMUSG00000039913	549	239	13588	1.553375860255619	1.0	0.9482985489507032	85.11242304296493
GOTERM_BP_FAT	GO:0043069~negative regulation of programmed cell death	15	1.8726591760299627	0.1162779933869265	ENSMUSG00000038539, ENSMUSG00000040554, ENSMUSG00000060126, ENSMUSG00000042557, ENSMUSG00000027852, ENSMUSG00000026605, ENSMUSG00000021549, ENSMUSG00000057342, ENSMUSG00000061436, ENSMUSG00000029535, ENSMUSG00000028657, ENSMUSG00000040629, ENSMUSG00000029026, ENSMUSG00000059552, ENSMUSG00000039913	549	244	13588	1.5215443877093973	1.0	0.9545836527501159	88.02445478142862
GOTERM_BP_FAT	GO:0060548~negative regulation of cell death	15	1.8726591760299627	0.12148558442460754	ENSMUSG00000038539, ENSMUSG00000040554, ENSMUSG00000060126, ENSMUSG00000042557, ENSMUSG00000027852, ENSMUSG00000026605, ENSMUSG00000021549, ENSMUSG00000057342, ENSMUSG00000061436, ENSMUSG00000029535, ENSMUSG00000028657, ENSMUSG00000040629, ENSMUSG00000029026, ENSMUSG00000059552, ENSMUSG00000039913	549	245	13588	1.5153340024534403	1.0	0.9558952361678786	89.18002239504382
GOTERM_BP_FAT	GO:0012502~induction of programmed cell death	11	1.373283395755306	0.13796820877151564	ENSMUSG00000061436, ENSMUSG00000047139, ENSMUSG00000024191, ENSMUSG00000028081, ENSMUSG00000059552, ENSMUSG00000034485, ENSMUSG00000017204, ENSMUSG00000026278, ENSMUSG00000062762, ENSMUSG00000039217, ENSMUSG00000028563	549	167	13588	1.6302695156135816	1.0	0.9587757992192352	92.18370199125825
GOTERM_BP_FAT	GO:0006917~induction of apoptosis	11	1.373283395755306	0.13796820877151564	ENSMUSG00000061436, ENSMUSG00000047139, ENSMUSG00000024191, ENSMUSG00000028081, ENSMUSG00000059552, ENSMUSG00000034485, ENSMUSG00000017204, ENSMUSG00000026278, ENSMUSG00000062762, ENSMUSG00000039217, ENSMUSG00000028563	549	167	13588	1.6302695156135816	1.0	0.9587757992192352	92.18370199125825
GOTERM_BP_FAT	GO:0043524~negative regulation of neuron apoptosis	5	0.6242197253433208	0.14177279304915302	ENSMUSG00000061436, ENSMUSG00000028657, ENSMUSG00000029026, ENSMUSG00000027852, ENSMUSG00000021549	549	50	13588	2.4750455373406197	1.0	0.9597991604196443	92.75531614546539
GOTERM_BP_FAT	GO:0043068~positive regulation of programmed cell death	14	1.7478152309612984	0.21226707697483188	ENSMUSG00000058927, ENSMUSG00000024191, ENSMUSG00000034485, ENSMUSG00000063694, ENSMUSG00000026278, ENSMUSG00000061436, ENSMUSG00000047139, ENSMUSG00000028081, ENSMUSG00000039745, ENSMUSG00000059552, ENSMUSG00000036931, ENSMUSG00000017204, ENSMUSG00000062762, ENSMUSG00000028563, ENSMUSG00000039217	549	250	13588	1.386025500910747	1.0	0.9822189913025043	98.33684010305953
GOTERM_BP_FAT	GO:0043523~regulation of neuron apoptosis	6	0.7490636704119851	0.22075125696035264	ENSMUSG00000061436, ENSMUSG00000028657, ENSMUSG00000029026, ENSMUSG00000059552, ENSMUSG00000027852, ENSMUSG00000021549	549	80	13588	1.8562841530054643	1.0	0.9818125291443439	98.61901080560165
GOTERM_BP_FAT	GO:0010942~positive regulation of cell death	14	1.7478152309612984	0.2210592605236883	ENSMUSG00000058927, ENSMUSG00000024191, ENSMUSG00000034485, ENSMUSG00000063694, ENSMUSG00000026278, ENSMUSG00000061436, ENSMUSG00000047139, ENSMUSG00000028081, ENSMUSG00000039745, ENSMUSG00000059552, ENSMUSG00000036931, ENSMUSG00000017204, ENSMUSG00000062762, ENSMUSG00000028563, ENSMUSG00000039217	549	252	13588	1.3750252985225664	1.0	0.981333176921919	98.62835252823464
GOTERM_BP_FAT	GO:0008630~DNA damage response, signal transduction resulting in induction of apoptosis	3	0.37453183520599254	0.23698025401108683	ENSMUSG00000061436, ENSMUSG00000059552, ENSMUSG00000034485	549	23	13588	3.22832026609646	1.0	0.9846309841356818	99.03781149839274
GOTERM_BP_FAT	GO:0043065~positive regulation of apoptosis	13	1.6229712858926344	0.30265918560989	ENSMUSG00000058927, ENSMUSG00000024191, ENSMUSG00000034485, ENSMUSG00000063694, ENSMUSG00000026278, ENSMUSG00000061436, ENSMUSG00000047139, ENSMUSG00000028081, ENSMUSG00000059552, ENSMUSG00000036931, ENSMUSG00000017204, ENSMUSG00000062762, ENSMUSG00000028563, ENSMUSG00000039217	549	248	13588	1.2974029026382279	1.0	0.9886659085675784	99.79483031263983
GOTERM_BP_FAT	GO:0008629~induction of apoptosis by intracellular signals	3	0.37453183520599254	0.41521725737151505	ENSMUSG00000061436, ENSMUSG00000059552, ENSMUSG00000034485	549	35	13588	2.1214676034348168	1.0	0.9946057977755816	99.99001067491527
GOTERM_BP_FAT	GO:0044093~positive regulation of molecular function	14	1.7478152309612984	0.46853721684097516	ENSMUSG00000058927, ENSMUSG00000024553, ENSMUSG00000034485, ENSMUSG00000063694, ENSMUSG00000057342, ENSMUSG00000061436, ENSMUSG00000036478, ENSMUSG00000047139, ENSMUSG00000022840, ENSMUSG00000052752, ENSMUSG00000022521, ENSMUSG00000032494, ENSMUSG00000059552, ENSMUSG00000052854, ENSMUSG00000057113	549	306	13588	1.1323737752538783	1.0	0.9961181242671313	99.99806513151853
GOTERM_BP_FAT	GO:0006916~anti-apoptosis	5	0.6242197253433208	0.47668446869454567	ENSMUSG00000038539, ENSMUSG00000029535, ENSMUSG00000060126, ENSMUSG00000039913, ENSMUSG00000057342	549	88	13588	1.4062758734889884	1.0	0.9963472657527795	99.99851590801987
Annotation Cluster 26	Enrichment Score: 1.0075872198157618
Category	Term	Count	%	PValue	Genes	List Total	Pop Hits	Pop Total	Fold Enrichment	Bonferroni	Benjamini	FDR
GOTERM_BP_FAT	GO:0006457~protein folding	12	1.4981273408239701	0.01363395129564437	ENSMUSG00000071866, ENSMUSG00000019428, ENSMUSG00000021037, ENSMUSG00000024309, ENSMUSG00000052033, ENSMUSG00000021270, ENSMUSG00000020949, ENSMUSG00000015656, ENSMUSG00000022771, ENSMUSG00000025980, ENSMUSG00000028410, ENSMUSG00000034024	549	127	13588	2.338625704573814	0.999999999998343	0.8164699325862242	20.99754770929716
SP_PIR_KEYWORDS	Rotamase	4	0.4993757802746567	0.14231071182978938	ENSMUSG00000071866, ENSMUSG00000019428, ENSMUSG00000020949, ENSMUSG00000022771	690	34	17854	3.044160272804774	1.0	0.6663842814060106	88.04958257203026
GOTERM_MF_FAT	GO:0003755~peptidyl-prolyl cis-trans isomerase activity	4	0.4993757802746567	0.15656583912576513	ENSMUSG00000071866, ENSMUSG00000019428, ENSMUSG00000020949, ENSMUSG00000022771	522	35	13288	2.9092501368363437	1.0	0.8917780140441571	92.19738161341895
SP_PIR_KEYWORDS	Isomerase	8	0.9987515605493134	0.1714903562197524	ENSMUSG00000071866, ENSMUSG00000019428, ENSMUSG00000033356, ENSMUSG00000031403, ENSMUSG00000020949, ENSMUSG00000022771, ENSMUSG00000025086, ENSMUSG00000038871	690	118	17854	1.754261852124785	1.0	0.7137467042620694	92.5978809038869
GOTERM_MF_FAT	GO:0016859~cis-trans isomerase activity	4	0.4993757802746567	0.17590081807569968	ENSMUSG00000071866, ENSMUSG00000019428, ENSMUSG00000020949, ENSMUSG00000022771	522	37	13288	2.7519933726830277	1.0	0.9080086574248776	94.48728717178557
Annotation Cluster 27	Enrichment Score: 1.0061657637510757
Category	Term	Count	%	PValue	Genes	List Total	Pop Hits	Pop Total	Fold Enrichment	Bonferroni	Benjamini	FDR
GOTERM_MF_FAT	GO:0019787~small conjugating protein ligase activity	12	1.4981273408239701	0.010025773063702764	ENSMUSG00000026484, ENSMUSG00000026988, ENSMUSG00000026021, ENSMUSG00000052752, ENSMUSG00000022674, ENSMUSG00000078923, ENSMUSG00000020738, ENSMUSG00000078578, ENSMUSG00000014074, ENSMUSG00000022771, ENSMUSG00000030451, ENSMUSG00000020184	522	125	13288	2.4437701149425286	0.9987823860902046	0.5677960814248555	14.010491405666237
GOTERM_MF_FAT	GO:0016881~acid-amino acid ligase activity	14	1.7478152309612984	0.013704362704348529	ENSMUSG00000026988, ENSMUSG00000020738, ENSMUSG00000012609, ENSMUSG00000030451, ENSMUSG00000022771, ENSMUSG00000020184, ENSMUSG00000026484, ENSMUSG00000026021, ENSMUSG00000052752, ENSMUSG00000078923, ENSMUSG00000022674, ENSMUSG00000042744, ENSMUSG00000078578, ENSMUSG00000014074	522	166	13288	2.14688639615935	0.9998979679386895	0.5663314995889236	18.674635285581576
INTERPRO	IPR016135:Ubiquitin-conjugating enzyme/RWD-like	4	0.4993757802746567	0.30497672421600114	ENSMUSG00000031568, ENSMUSG00000022674, ENSMUSG00000078923, ENSMUSG00000078578	688	50	17763	2.0654651162790696	1.0	0.9996144707240758	99.72265779484964
SMART	SM00212:UBCc	3	0.37453183520599254	0.45638249623010074	ENSMUSG00000022674, ENSMUSG00000078923, ENSMUSG00000078578	334	42	9131	1.9527373823781011	1.0	0.9836608046201634	99.95630843710337
INTERPRO	IPR000608:Ubiquitin-conjugating enzyme, E2	3	0.37453183520599254	0.4870783118798715	ENSMUSG00000022674, ENSMUSG00000078923, ENSMUSG00000078578	688	42	17763	1.8441652823920265	1.0	0.9999334183433061	99.99796929349067
Annotation Cluster 28	Enrichment Score: 1.0050097783766885
Category	Term	Count	%	PValue	Genes	List Total	Pop Hits	Pop Total	Fold Enrichment	Bonferroni	Benjamini	FDR
GOTERM_BP_FAT	GO:0003002~regionalization	16	1.9975031210986267	0.02682856980399381	ENSMUSG00000019428, ENSMUSG00000048763, ENSMUSG00000067336, ENSMUSG00000030201, ENSMUSG00000038765, ENSMUSG00000027253, ENSMUSG00000061436, ENSMUSG00000024515, ENSMUSG00000026484, ENSMUSG00000001496, ENSMUSG00000024713, ENSMUSG00000042901, ENSMUSG00000023391, ENSMUSG00000059552, ENSMUSG00000032494, ENSMUSG00000021095	549	214	13588	1.850501336329435	1.0	0.8734125499388353	37.306386201193945
GOTERM_BP_FAT	GO:0007369~gastrulation	8	0.9987515605493134	0.029303060250189226	ENSMUSG00000024515, ENSMUSG00000026484, ENSMUSG00000020250, ENSMUSG00000067336, ENSMUSG00000030201, ENSMUSG00000061731, ENSMUSG00000032494, ENSMUSG00000059552	549	74	13588	2.675724905233102	1.0	0.8774042354374525	39.98777334365094
GOTERM_BP_FAT	GO:0007389~pattern specification process	19	2.3720349563046192	0.039577929969075096	ENSMUSG00000019428, ENSMUSG00000029381, ENSMUSG00000048763, ENSMUSG00000067336, ENSMUSG00000030201, ENSMUSG00000038765, ENSMUSG00000014603, ENSMUSG00000051367, ENSMUSG00000027253, ENSMUSG00000061436, ENSMUSG00000024515, ENSMUSG00000026484, ENSMUSG00000001496, ENSMUSG00000024713, ENSMUSG00000023391, ENSMUSG00000042901, ENSMUSG00000059552, ENSMUSG00000032494, ENSMUSG00000021095	549	284	13588	1.6558403242771746	1.0	0.9043378051283364	50.00888284497793
GOTERM_BP_FAT	GO:0009953~dorsal/ventral pattern formation	7	0.8739076154806492	0.04367961470689132	ENSMUSG00000027253, ENSMUSG00000019428, ENSMUSG00000001496, ENSMUSG00000042901, ENSMUSG00000030201, ENSMUSG00000038765, ENSMUSG00000021095	549	64	13588	2.7070810564663024	1.0	0.9196614215316377	53.55055083670857
GOTERM_BP_FAT	GO:0030178~negative regulation of Wnt receptor signaling pathway	4	0.4993757802746567	0.08542771697504978	ENSMUSG00000027253, ENSMUSG00000042901, ENSMUSG00000030201, ENSMUSG00000021095	549	26	13588	3.807762365139414	1.0	0.9337740372614699	78.4149242728554
GOTERM_BP_FAT	GO:0048598~embryonic morphogenesis	19	2.3720349563046192	0.2036571883993783	ENSMUSG00000029381, ENSMUSG00000048763, ENSMUSG00000067336, ENSMUSG00000036180, ENSMUSG00000030201, ENSMUSG00000025235, ENSMUSG00000038765, ENSMUSG00000014603, ENSMUSG00000051367, ENSMUSG00000027253, ENSMUSG00000024515, ENSMUSG00000026484, ENSMUSG00000020250, ENSMUSG00000023391, ENSMUSG00000035916, ENSMUSG00000061731, ENSMUSG00000059552, ENSMUSG00000032494, ENSMUSG00000021095	549	359	13588	1.3099126799295757	1.0	0.9820062136238751	97.99557473268457
GOTERM_BP_FAT	GO:0030111~regulation of Wnt receptor signaling pathway	4	0.4993757802746567	0.207151904954536	ENSMUSG00000027253, ENSMUSG00000042901, ENSMUSG00000030201, ENSMUSG00000021095	549	39	13588	2.5385082434262762	1.0	0.9821093367008729	98.14135772611685
GOTERM_BP_FAT	GO:0009968~negative regulation of signal transduction	9	1.1235955056179776	0.38536733080254404	ENSMUSG00000027253, ENSMUSG00000020828, ENSMUSG00000029687, ENSMUSG00000042901, ENSMUSG00000030201, ENSMUSG00000032494, ENSMUSG00000059552, ENSMUSG00000036931, ENSMUSG00000021095	549	171	13588	1.302655545968747	1.0	0.9927893930643569	99.97651729850085
GOTERM_BP_FAT	GO:0010648~negative regulation of cell communication	9	1.1235955056179776	0.4775372456057041	ENSMUSG00000027253, ENSMUSG00000020828, ENSMUSG00000029687, ENSMUSG00000042901, ENSMUSG00000030201, ENSMUSG00000032494, ENSMUSG00000059552, ENSMUSG00000036931, ENSMUSG00000021095	549	186	13588	1.1976026793583643	1.0	0.9963089496401101	99.9985568873529
Annotation Cluster 29	Enrichment Score: 0.9897063331602571
Category	Term	Count	%	PValue	Genes	List Total	Pop Hits	Pop Total	Fold Enrichment	Bonferroni	Benjamini	FDR
GOTERM_MF_FAT	GO:0008134~transcription factor binding	26	3.245942571785269	1.7232033569217474E-4	ENSMUSG00000024309, ENSMUSG00000040761, ENSMUSG00000020473, ENSMUSG00000042557, ENSMUSG00000061315, ENSMUSG00000026799, ENSMUSG00000028224, ENSMUSG00000031660, ENSMUSG00000020098, ENSMUSG00000061436, ENSMUSG00000047751, ENSMUSG00000032405, ENSMUSG00000022521, ENSMUSG00000036931, ENSMUSG00000021039, ENSMUSG00000057113, ENSMUSG00000038533, ENSMUSG00000052997, ENSMUSG00000024194, ENSMUSG00000027490,…	522	288	13288	2.298105576841209	0.10843348379969209	0.0282860502624539	0.2578266555883113
GOTERM_MF_FAT	GO:0003712~transcription cofactor activity	16	1.9975031210986267	0.004844797172530868	ENSMUSG00000024194, ENSMUSG00000024309, ENSMUSG00000040761, ENSMUSG00000020473, ENSMUSG00000042557, ENSMUSG00000061315, ENSMUSG00000026799, ENSMUSG00000048930, ENSMUSG00000020098, ENSMUSG00000061436, ENSMUSG00000004698, ENSMUSG00000047751, ENSMUSG00000032405, ENSMUSG00000022521, ENSMUSG00000021039, ENSMUSG00000038533	522	180	13288	2.262750106428267	0.9606191826335995	0.3700205406292475	7.016846873825255
GOTERM_MF_FAT	GO:0016564~transcription repressor activity	15	1.8726591760299627	0.03845902578119567	ENSMUSG00000040761, ENSMUSG00000020473, ENSMUSG00000036180, ENSMUSG00000042557, ENSMUSG00000018666, ENSMUSG00000041777, ENSMUSG00000061436, ENSMUSG00000004698, ENSMUSG00000026484, ENSMUSG00000029687, ENSMUSG00000032405, ENSMUSG00000029836, ENSMUSG00000031353, ENSMUSG00000021039, ENSMUSG00000038533	522	211	13288	1.8096638884349292	0.9999999999954653	0.6338040530251108	44.42799053977446
GOTERM_MF_FAT	GO:0003682~chromatin binding	12	1.4981273408239701	0.04156237670037133	ENSMUSG00000024515, ENSMUSG00000026484, ENSMUSG00000017499, ENSMUSG00000029687, ENSMUSG00000018554, ENSMUSG00000023391, ENSMUSG00000022521, ENSMUSG00000042557, ENSMUSG00000014074, ENSMUSG00000029836, ENSMUSG00000059552, ENSMUSG00000018666	522	155	13288	1.9707823507601037	0.9999999999994733	0.6356799376409631	47.05500310491739
GOTERM_BP_FAT	GO:0010558~negative regulation of macromolecule biosynthetic process	25	3.1210986267166043	0.052676010202087425	ENSMUSG00000032397, ENSMUSG00000040761, ENSMUSG00000036180, ENSMUSG00000042557, ENSMUSG00000027680, ENSMUSG00000018666, ENSMUSG00000026605, ENSMUSG00000041777, ENSMUSG00000015149, ENSMUSG00000061436, ENSMUSG00000004698, ENSMUSG00000001496, ENSMUSG00000026484, ENSMUSG00000035914, ENSMUSG00000018554, ENSMUSG00000040629, ENSMUSG00000023391, ENSMUSG00000029836, ENSMUSG00000059552, ENSMUSG00000005774,…	549	418	13588	1.4802903931463034	1.0	0.9216007249330098	60.5084630756714
GOTERM_MF_FAT	GO:0003714~transcription corepressor activity	7	0.8739076154806492	0.06274680921332965	ENSMUSG00000061436, ENSMUSG00000004698, ENSMUSG00000040761, ENSMUSG00000020473, ENSMUSG00000032405, ENSMUSG00000042557, ENSMUSG00000038533	522	72	13288	2.4748829289059175	1.0	0.7086080587094403	62.119619297787274
GOTERM_BP_FAT	GO:0031327~negative regulation of cellular biosynthetic process	25	3.1210986267166043	0.06757654459701101	ENSMUSG00000032397, ENSMUSG00000040761, ENSMUSG00000036180, ENSMUSG00000042557, ENSMUSG00000027680, ENSMUSG00000018666, ENSMUSG00000026605, ENSMUSG00000041777, ENSMUSG00000015149, ENSMUSG00000061436, ENSMUSG00000004698, ENSMUSG00000001496, ENSMUSG00000026484, ENSMUSG00000035914, ENSMUSG00000018554, ENSMUSG00000040629, ENSMUSG00000023391, ENSMUSG00000029836, ENSMUSG00000059552, ENSMUSG00000005774,…	549	430	13588	1.4389799635701273	1.0	0.9263643742206233	69.91917544308845
GOTERM_BP_FAT	GO:0009890~negative regulation of biosynthetic process	25	3.1210986267166043	0.07127328669682484	ENSMUSG00000032397, ENSMUSG00000040761, ENSMUSG00000036180, ENSMUSG00000042557, ENSMUSG00000027680, ENSMUSG00000018666, ENSMUSG00000026605, ENSMUSG00000041777, ENSMUSG00000015149, ENSMUSG00000061436, ENSMUSG00000004698, ENSMUSG00000001496, ENSMUSG00000026484, ENSMUSG00000035914, ENSMUSG00000018554, ENSMUSG00000040629, ENSMUSG00000023391, ENSMUSG00000029836, ENSMUSG00000059552, ENSMUSG00000005774,…	549	434	13588	1.425717475426624	1.0	0.9229483695133591	71.90241912500598
GOTERM_BP_FAT	GO:0051253~negative regulation of RNA metabolic process	19	2.3720349563046192	0.07761763805570976	ENSMUSG00000040761, ENSMUSG00000036180, ENSMUSG00000042557, ENSMUSG00000018666, ENSMUSG00000041777, ENSMUSG00000061436, ENSMUSG00000015149, ENSMUSG00000026484, ENSMUSG00000004698, ENSMUSG00000001496, ENSMUSG00000040629, ENSMUSG00000023391, ENSMUSG00000029836, ENSMUSG00000059552, ENSMUSG00000005774, ENSMUSG00000031353, ENSMUSG00000038533, ENSMUSG00000021095, ENSMUSG00000057113	549	310	13588	1.516963393853928	1.0	0.9269960839525931	75.02199208345094
GOTERM_BP_FAT	GO:0045892~negative regulation of transcription, DNA-dependent	18	2.247191011235955	0.11944720323055333	ENSMUSG00000040761, ENSMUSG00000036180, ENSMUSG00000042557, ENSMUSG00000018666, ENSMUSG00000041777, ENSMUSG00000061436, ENSMUSG00000015149, ENSMUSG00000004698, ENSMUSG00000001496, ENSMUSG00000026484, ENSMUSG00000040629, ENSMUSG00000023391, ENSMUSG00000029836, ENSMUSG00000059552, ENSMUSG00000005774, ENSMUSG00000031353, ENSMUSG00000038533, ENSMUSG00000021095	549	308	13588	1.4464551841601023	1.0	0.9550939772151992	88.74081181090293
GOTERM_BP_FAT	GO:0045934~negative regulation of nucleobase, nucleoside, nucleotide and nucleic acid metabolic process	22	2.746566791510612	0.1255871305413343	ENSMUSG00000032397, ENSMUSG00000040761, ENSMUSG00000036180, ENSMUSG00000042557, ENSMUSG00000018666, ENSMUSG00000026605, ENSMUSG00000041777, ENSMUSG00000061436, ENSMUSG00000015149, ENSMUSG00000026484, ENSMUSG00000004698, ENSMUSG00000001496, ENSMUSG00000023391, ENSMUSG00000040629, ENSMUSG00000029836, ENSMUSG00000059552, ENSMUSG00000005774, ENSMUSG00000031353, ENSMUSG00000021039, ENSMUSG00000038533,…	549	397	13588	1.371561758727799	1.0	0.959033171265957	90.01534691701418
GOTERM_BP_FAT	GO:0051172~negative regulation of nitrogen compound metabolic process	22	2.746566791510612	0.13390094208544986	ENSMUSG00000032397, ENSMUSG00000040761, ENSMUSG00000036180, ENSMUSG00000042557, ENSMUSG00000018666, ENSMUSG00000026605, ENSMUSG00000041777, ENSMUSG00000061436, ENSMUSG00000015149, ENSMUSG00000026484, ENSMUSG00000004698, ENSMUSG00000001496, ENSMUSG00000023391, ENSMUSG00000040629, ENSMUSG00000029836, ENSMUSG00000059552, ENSMUSG00000005774, ENSMUSG00000031353, ENSMUSG00000021039, ENSMUSG00000038533,…	549	401	13588	1.3578803446756513	1.0	0.961806067412896	91.52578741983874
GOTERM_BP_FAT	GO:0010605~negative regulation of macromolecule metabolic process	26	3.245942571785269	0.17242722876906247	ENSMUSG00000032397, ENSMUSG00000040761, ENSMUSG00000042557, ENSMUSG00000041777, ENSMUSG00000061436, ENSMUSG00000035914, ENSMUSG00000023391, ENSMUSG00000018554, ENSMUSG00000029836, ENSMUSG00000059552, ENSMUSG00000031353, ENSMUSG00000005774, ENSMUSG00000024483, ENSMUSG00000021039, ENSMUSG00000057113, ENSMUSG00000021095, ENSMUSG00000038533, ENSMUSG00000036180, ENSMUSG00000027680, ENSMUSG00000018666,…	549	506	13588	1.2717625290683023	1.0	0.9762397844930432	96.1201323407013
GOTERM_BP_FAT	GO:0016481~negative regulation of transcription	20	2.4968789013732833	0.17475077411457327	ENSMUSG00000040761, ENSMUSG00000036180, ENSMUSG00000042557, ENSMUSG00000018666, ENSMUSG00000026605, ENSMUSG00000041777, ENSMUSG00000061436, ENSMUSG00000015149, ENSMUSG00000026484, ENSMUSG00000004698, ENSMUSG00000001496, ENSMUSG00000040629, ENSMUSG00000023391, ENSMUSG00000029836, ENSMUSG00000059552, ENSMUSG00000005774, ENSMUSG00000031353, ENSMUSG00000021039, ENSMUSG00000038533, ENSMUSG00000021095	549	372	13588	1.330669643731516	1.0	0.9766631805852927	96.30297454973922
GOTERM_MF_FAT	GO:0016563~transcription activator activity	14	1.7478152309612984	0.2176636465907515	ENSMUSG00000024194, ENSMUSG00000024309, ENSMUSG00000027490, ENSMUSG00000040761, ENSMUSG00000061315, ENSMUSG00000026799, ENSMUSG00000048930, ENSMUSG00000038482, ENSMUSG00000020098, ENSMUSG00000024515, ENSMUSG00000001496, ENSMUSG00000047751, ENSMUSG00000022521, ENSMUSG00000021039	522	259	13288	1.375996686341514	1.0	0.9314406230477282	97.47055316263953
GOTERM_MF_FAT	GO:0030528~transcription regulator activity	53	6.6167290886392	0.25261619361817833	ENSMUSG00000040761, ENSMUSG00000020473, ENSMUSG00000042557, ENSMUSG00000061315, ENSMUSG00000041777, ENSMUSG00000029687, ENSMUSG00000023391, ENSMUSG00000032405, ENSMUSG00000029026, ENSMUSG00000050328, ENSMUSG00000031353, ENSMUSG00000021039, ENSMUSG00000024194, ENSMUSG00000048763, ENSMUSG00000027490, ENSMUSG00000036180, ENSMUSG00000014603, ENSMUSG00000025255, ENSMUSG00000038765, ENSMUSG00000051367,…	522	1206	13288	1.118710407096065	1.0	0.9422606406015213	98.72452069595946
GOTERM_BP_FAT	GO:0006357~regulation of transcription from RNA polymerase II promoter	29	3.620474406991261	0.2761848035555473	ENSMUSG00000038539, ENSMUSG00000040761, ENSMUSG00000042557, ENSMUSG00000026799, ENSMUSG00000031660, ENSMUSG00000041777, ENSMUSG00000061436, ENSMUSG00000047751, ENSMUSG00000023391, ENSMUSG00000002052, ENSMUSG00000022521, ENSMUSG00000028668, ENSMUSG00000039745, ENSMUSG00000032494, ENSMUSG00000059552, ENSMUSG00000005774, ENSMUSG00000031353, ENSMUSG00000021039, ENSMUSG00000021095, ENSMUSG00000027490,…	549	616	13588	1.1652000094623045	1.0	0.9874059145167383	99.6109978540776
GOTERM_CC_FAT	GO:0005694~chromosome	18	2.247191011235955	0.2988793607310918	ENSMUSG00000032397, ENSMUSG00000001833, ENSMUSG00000025925, ENSMUSG00000042557, ENSMUSG00000024943, ENSMUSG00000018666, ENSMUSG00000016559, ENSMUSG00000028224, ENSMUSG00000037894, ENSMUSG00000026605, ENSMUSG00000026484, ENSMUSG00000020232, ENSMUSG00000040629, ENSMUSG00000022521, ENSMUSG00000035726, ENSMUSG00000029836, ENSMUSG00000059552, ENSMUSG00000014074	486	378	12504	1.225161669606114	1.0	0.8124906306900461	99.28836999199856
GOTERM_BP_FAT	GO:0010629~negative regulation of gene expression	20	2.4968789013732833	0.2991915289744281	ENSMUSG00000040761, ENSMUSG00000036180, ENSMUSG00000042557, ENSMUSG00000018666, ENSMUSG00000026605, ENSMUSG00000041777, ENSMUSG00000061436, ENSMUSG00000015149, ENSMUSG00000026484, ENSMUSG00000004698, ENSMUSG00000001496, ENSMUSG00000040629, ENSMUSG00000023391, ENSMUSG00000029836, ENSMUSG00000059552, ENSMUSG00000005774, ENSMUSG00000031353, ENSMUSG00000021039, ENSMUSG00000038533, ENSMUSG00000021095	549	410	13588	1.2073392865076193	1.0	0.988277653223638	99.77659155178796
GOTERM_BP_FAT	GO:0000122~negative regulation of transcription from RNA polymerase II promoter	12	1.4981273408239701	0.3301016253926041	ENSMUSG00000041777, ENSMUSG00000061436, ENSMUSG00000001496, ENSMUSG00000026484, ENSMUSG00000004698, ENSMUSG00000040629, ENSMUSG00000023391, ENSMUSG00000042557, ENSMUSG00000059552, ENSMUSG00000031353, ENSMUSG00000005774, ENSMUSG00000021095	549	231	13588	1.2857379414756465	1.0	0.9897037289970319	99.89702014838156
GOTERM_CC_FAT	GO:0044427~chromosomal part	14	1.7478152309612984	0.46365678975760116	ENSMUSG00000032397, ENSMUSG00000001833, ENSMUSG00000025925, ENSMUSG00000042557, ENSMUSG00000016559, ENSMUSG00000018666, ENSMUSG00000028224, ENSMUSG00000037894, ENSMUSG00000026605, ENSMUSG00000026484, ENSMUSG00000040629, ENSMUSG00000022521, ENSMUSG00000059552, ENSMUSG00000029836	486	318	12504	1.1326966379377281	1.0	0.8916649814289024	99.9829481389248
GOTERM_BP_FAT	GO:0051252~regulation of RNA metabolic process	52	6.491885143570538	0.9102632438663666	ENSMUSG00000040761, ENSMUSG00000020473, ENSMUSG00000042557, ENSMUSG00000041777, ENSMUSG00000061104, ENSMUSG00000021963, ENSMUSG00000023391, ENSMUSG00000029026, ENSMUSG00000039745, ENSMUSG00000032494, ENSMUSG00000050328, ENSMUSG00000031353, ENSMUSG00000021039, ENSMUSG00000057113, ENSMUSG00000048763, ENSMUSG00000027490, ENSMUSG00000036180, ENSMUSG00000014603, ENSMUSG00000025255, ENSMUSG00000038765,…	549	1488	13588	0.8649352684254853	1.0	0.9999791473315771	100.0
GOTERM_BP_FAT	GO:0006355~regulation of transcription, DNA-dependent	51	6.367041198501873	0.913529869518736	ENSMUSG00000040761, ENSMUSG00000020473, ENSMUSG00000042557, ENSMUSG00000041777, ENSMUSG00000061104, ENSMUSG00000021963, ENSMUSG00000023391, ENSMUSG00000029026, ENSMUSG00000039745, ENSMUSG00000032494, ENSMUSG00000050328, ENSMUSG00000031353, ENSMUSG00000021039, ENSMUSG00000048763, ENSMUSG00000027490, ENSMUSG00000036180, ENSMUSG00000014603, ENSMUSG00000025255, ENSMUSG00000038765, ENSMUSG00000051367,…	549	1465	13588	0.8616199481527071	1.0	0.9999809801216636	100.0
Annotation Cluster 30	Enrichment Score: 0.9857952447473073
Category	Term	Count	%	PValue	Genes	List Total	Pop Hits	Pop Total	Fold Enrichment	Bonferroni	Benjamini	FDR
KEGG_PATHWAY	mmu00190:Oxidative phosphorylation	15	1.8726591760299627	0.0011542382859338835	ENSMUSG00000024099, ENSMUSG00000037152, ENSMUSG00000022295, ENSMUSG00000000171, ENSMUSG00000019210, ENSMUSG00000031231, ENSMUSG00000039105, ENSMUSG00000022229, ENSMUSG00000026394, ENSMUSG00000046516, ENSMUSG00000017778, ENSMUSG00000006057, ENSMUSG00000023089, ENSMUSG00000020089, ENSMUSG00000030869	245	130	5738	2.7023547880690737	0.16196922479978904	0.08455979157554427	1.3743401027839663
KEGG_PATHWAY	mmu05016:Huntington's disease	18	2.247191011235955	0.0018680868918733492	ENSMUSG00000024099, ENSMUSG00000035152, ENSMUSG00000058927, ENSMUSG00000042557, ENSMUSG00000025410, ENSMUSG00000031865, ENSMUSG00000063694, ENSMUSG00000006057, ENSMUSG00000030869, ENSMUSG00000037152, ENSMUSG00000000171, ENSMUSG00000031231, ENSMUSG00000022521, ENSMUSG00000014767, ENSMUSG00000059552, ENSMUSG00000017778, ENSMUSG00000019027, ENSMUSG00000039771, ENSMUSG00000023089	245	183	5738	2.3036467045834725	0.24880093305180728	0.09095577266735377	2.21562578229213
GOTERM_BP_FAT	GO:0006091~generation of precursor metabolites and energy	19	2.3720349563046192	0.019074161511061352	ENSMUSG00000024099, ENSMUSG00000021072, ENSMUSG00000022477, ENSMUSG00000058927, ENSMUSG00000030244, ENSMUSG00000022295, ENSMUSG00000020022, ENSMUSG00000020321, ENSMUSG00000019210, ENSMUSG00000024646, ENSMUSG00000021069, ENSMUSG00000063694, ENSMUSG00000006057, ENSMUSG00000030869, ENSMUSG00000037152, ENSMUSG00000000171, ENSMUSG00000010277, ENSMUSG00000036879, ENSMUSG00000023089, ENSMUSG00000038871	549	261	13588	1.8017572877192247	1.0	0.8650533407222829	28.15414444932025
GOTERM_CC_FAT	GO:0031967~organelle envelope	31	3.870162297128589	0.03014663130896967	ENSMUSG00000019428, ENSMUSG00000022742, ENSMUSG00000020022, ENSMUSG00000030451, ENSMUSG00000006057, ENSMUSG00000000171, ENSMUSG00000031231, ENSMUSG00000018362, ENSMUSG00000030316, ENSMUSG00000039745, ENSMUSG00000029836, ENSMUSG00000046516, ENSMUSG00000025980, ENSMUSG00000018559, ENSMUSG00000023089, ENSMUSG00000024099, ENSMUSG00000057322, ENSMUSG00000021794, ENSMUSG00000024191, ENSMUSG00000057425,…	486	540	12504	1.477000457247371	0.9999945598968883	0.4545180849000642	34.709977964260105
GOTERM_CC_FAT	GO:0031975~envelope	31	3.870162297128589	0.031725461111188	ENSMUSG00000019428, ENSMUSG00000022742, ENSMUSG00000020022, ENSMUSG00000030451, ENSMUSG00000006057, ENSMUSG00000000171, ENSMUSG00000031231, ENSMUSG00000018362, ENSMUSG00000030316, ENSMUSG00000039745, ENSMUSG00000029836, ENSMUSG00000046516, ENSMUSG00000025980, ENSMUSG00000018559, ENSMUSG00000023089, ENSMUSG00000024099, ENSMUSG00000057322, ENSMUSG00000021794, ENSMUSG00000024191, ENSMUSG00000057425,…	486	542	12504	1.471550271058266	0.9999971462837776	0.4402769171777312	36.17481669096881
SP_PIR_KEYWORDS	electron transport	9	1.1235955056179776	0.03946440818392114	ENSMUSG00000024099, ENSMUSG00000021072, ENSMUSG00000037152, ENSMUSG00000000171, ENSMUSG00000058927, ENSMUSG00000020022, ENSMUSG00000024646, ENSMUSG00000063694, ENSMUSG00000030869, ENSMUSG00000023089	690	100	17854	2.328782608695652	0.9999997641683654	0.38875830733568706	42.718878846666385
GOTERM_CC_FAT	GO:0070469~respiratory chain	7	0.8739076154806492	0.039702433646519375	ENSMUSG00000024099, ENSMUSG00000037152, ENSMUSG00000058927, ENSMUSG00000020022, ENSMUSG00000031231, ENSMUSG00000063694, ENSMUSG00000030869, ENSMUSG00000023089	486	65	12504	2.770750237416904	0.9999998921778502	0.44798338752963596	43.120679356013355
GOTERM_CC_FAT	GO:0005739~mitochondrion	63	7.865168539325842	0.06620202959660965	ENSMUSG00000019428, ENSMUSG00000022742, ENSMUSG00000020022, ENSMUSG00000019210, ENSMUSG00000025825, ENSMUSG00000030451, ENSMUSG00000006057, ENSMUSG00000026473, ENSMUSG00000000171, ENSMUSG00000024827, ENSMUSG00000030316, ENSMUSG00000046516, ENSMUSG00000000340, ENSMUSG00000040532, ENSMUSG00000024099, ENSMUSG00000021773, ENSMUSG00000075229, ENSMUSG00000034424, ENSMUSG00000026687, ENSMUSG00000024646,…	486	1322	12504	1.2260884182215497	0.9999999999983398	0.5496666863000168	61.479409596047276
GOTERM_BP_FAT	GO:0022900~electron transport chain	9	1.1235955056179776	0.08287798241872245	ENSMUSG00000024099, ENSMUSG00000021072, ENSMUSG00000037152, ENSMUSG00000000171, ENSMUSG00000058927, ENSMUSG00000020022, ENSMUSG00000024646, ENSMUSG00000063694, ENSMUSG00000030869, ENSMUSG00000023089	549	112	13588	1.9888758782201408	1.0	0.9308268865551035	77.35812913936968
SP_PIR_KEYWORDS	respiratory chain	6	0.7490636704119851	0.09061580836282696	ENSMUSG00000024099, ENSMUSG00000037152, ENSMUSG00000058927, ENSMUSG00000020022, ENSMUSG00000063694, ENSMUSG00000030869, ENSMUSG00000023089	690	62	17854	2.5040673211781206	0.9999999999999998	0.5934334746025034	73.13892044476911
GOTERM_CC_FAT	GO:0031090~organelle membrane	40	4.9937578027465666	0.09231939102640904	ENSMUSG00000019428, ENSMUSG00000020022, ENSMUSG00000034126, ENSMUSG00000026394, ENSMUSG00000030451, ENSMUSG00000006057, ENSMUSG00000000171, ENSMUSG00000031231, ENSMUSG00000021313, ENSMUSG00000031169, ENSMUSG00000030316, ENSMUSG00000022365, ENSMUSG00000048040, ENSMUSG00000025980, ENSMUSG00000018559, ENSMUSG00000023089, ENSMUSG00000024099, ENSMUSG00000001998, ENSMUSG00000054408, ENSMUSG00000020790,…	486	809	12504	1.2721085321002914	1.0	0.5901803203803171	74.05187202706271
KEGG_PATHWAY	mmu05012:Parkinson's disease	10	1.2484394506866416	0.11213832289002099	ENSMUSG00000024099, ENSMUSG00000037152, ENSMUSG00000000171, ENSMUSG00000058927, ENSMUSG00000031231, ENSMUSG00000001924, ENSMUSG00000063694, ENSMUSG00000017778, ENSMUSG00000030869, ENSMUSG00000006057, ENSMUSG00000023089	245	133	5738	1.760932944606414	0.999999987502229	0.8087813564122522	75.9538989653137
GOTERM_CC_FAT	GO:0005743~mitochondrial inner membrane	17	2.1223470661672907	0.11339482797536428	ENSMUSG00000024099, ENSMUSG00000021794, ENSMUSG00000020022, ENSMUSG00000057425, ENSMUSG00000054630, ENSMUSG00000030451, ENSMUSG00000006057, ENSMUSG00000037152, ENSMUSG00000000171, ENSMUSG00000023861, ENSMUSG00000031231, ENSMUSG00000030316, ENSMUSG00000028127, ENSMUSG00000037636, ENSMUSG00000017778, ENSMUSG00000025980, ENSMUSG00000023089	486	296	12504	1.4776443109776443	1.0	0.6372564982903917	81.29296468723679
SP_PIR_KEYWORDS	transit peptide	24	2.9962546816479403	0.1171138897217385	ENSMUSG00000024099, ENSMUSG00000022477, ENSMUSG00000022742, ENSMUSG00000021794, ENSMUSG00000034424, ENSMUSG00000025825, ENSMUSG00000036983, ENSMUSG00000030802, ENSMUSG00000040112, ENSMUSG00000006057, ENSMUSG00000031533, ENSMUSG00000030869, ENSMUSG00000037152, ENSMUSG00000000171, ENSMUSG00000031231, ENSMUSG00000028140, ENSMUSG00000024827, ENSMUSG00000022186, ENSMUSG00000030316, ENSMUSG00000030045,…	690	457	17854	1.3588811721054135	1.0	0.6337441389040066	82.15983851700221
GOTERM_CC_FAT	GO:0044429~mitochondrial part	27	3.3707865168539324	0.11891818669688012	ENSMUSG00000019428, ENSMUSG00000022742, ENSMUSG00000020022, ENSMUSG00000030451, ENSMUSG00000040112, ENSMUSG00000006057, ENSMUSG00000000171, ENSMUSG00000031231, ENSMUSG00000022186, ENSMUSG00000030316, ENSMUSG00000030045, ENSMUSG00000046516, ENSMUSG00000025980, ENSMUSG00000000340, ENSMUSG00000023089, ENSMUSG00000024099, ENSMUSG00000021794, ENSMUSG00000058927, ENSMUSG00000057425, ENSMUSG00000054630,…	486	524	12504	1.3256997455470738	1.0	0.6331161486380928	82.85233557410398
GOTERM_CC_FAT	GO:0005740~mitochondrial envelope	21	2.6217228464419478	0.12607431738189603	ENSMUSG00000019428, ENSMUSG00000024099, ENSMUSG00000022742, ENSMUSG00000021794, ENSMUSG00000020022, ENSMUSG00000054630, ENSMUSG00000057425, ENSMUSG00000030451, ENSMUSG00000006057, ENSMUSG00000037152, ENSMUSG00000023861, ENSMUSG00000000171, ENSMUSG00000031231, ENSMUSG00000030316, ENSMUSG00000028127, ENSMUSG00000046516, ENSMUSG00000037636, ENSMUSG00000024500, ENSMUSG00000017778, ENSMUSG00000025980,…	486	391	12504	1.3818319598370747	1.0	0.6487901199658641	84.69346423173003
GOTERM_MF_FAT	GO:0016651~oxidoreductase activity, acting on NADH or NADPH	5	0.6242197253433208	0.13877824127025745	ENSMUSG00000024099, ENSMUSG00000020250, ENSMUSG00000020022, ENSMUSG00000032872, ENSMUSG00000023089	522	51	13288	2.495680264442942	1.0	0.8741884427632599	89.33362178212747
GOTERM_CC_FAT	GO:0005635~nuclear envelope	10	1.2484394506866416	0.1406060555658208	ENSMUSG00000057322, ENSMUSG00000026021, ENSMUSG00000024191, ENSMUSG00000018362, ENSMUSG00000001157, ENSMUSG00000039745, ENSMUSG00000029836, ENSMUSG00000014226, ENSMUSG00000034485, ENSMUSG00000018559, ENSMUSG00000026605	486	153	12504	1.6815944484789802	1.0	0.6708376754523522	87.88139198233003
UP_SEQ_FEATURE	transit peptide:Mitochondrion	24	2.9962546816479403	0.1457969503487157	ENSMUSG00000024099, ENSMUSG00000022477, ENSMUSG00000022742, ENSMUSG00000021794, ENSMUSG00000034424, ENSMUSG00000025825, ENSMUSG00000036983, ENSMUSG00000030802, ENSMUSG00000040112, ENSMUSG00000006057, ENSMUSG00000031533, ENSMUSG00000030869, ENSMUSG00000037152, ENSMUSG00000000171, ENSMUSG00000031231, ENSMUSG00000028140, ENSMUSG00000024827, ENSMUSG00000022186, ENSMUSG00000030316, ENSMUSG00000030045,…	648	449	16021	1.3215375732079517	1.0	0.9999197018415404	93.1819809177657
KEGG_PATHWAY	mmu05010:Alzheimer's disease	12	1.4981273408239701	0.1510671440993891	ENSMUSG00000024099, ENSMUSG00000037152, ENSMUSG00000000171, ENSMUSG00000058927, ENSMUSG00000031231, ENSMUSG00000014077, ENSMUSG00000042644, ENSMUSG00000063694, ENSMUSG00000017778, ENSMUSG00000031878, ENSMUSG00000030869, ENSMUSG00000006057, ENSMUSG00000023089	245	182	5738	1.5442027360394708	0.9999999999868895	0.791141894137924	85.9485654550384
GOTERM_CC_FAT	GO:0019866~organelle inner membrane	17	2.1223470661672907	0.15584831006773459	ENSMUSG00000024099, ENSMUSG00000021794, ENSMUSG00000020022, ENSMUSG00000057425, ENSMUSG00000054630, ENSMUSG00000030451, ENSMUSG00000006057, ENSMUSG00000037152, ENSMUSG00000000171, ENSMUSG00000023861, ENSMUSG00000031231, ENSMUSG00000030316, ENSMUSG00000028127, ENSMUSG00000037636, ENSMUSG00000017778, ENSMUSG00000025980, ENSMUSG00000023089	486	312	12504	1.4018676796454574	1.0	0.6670827311010696	90.55482868456208
GOTERM_CC_FAT	GO:0012505~endomembrane system	26	3.245942571785269	0.19684684041771097	ENSMUSG00000019428, ENSMUSG00000034126, ENSMUSG00000018362, ENSMUSG00000031169, ENSMUSG00000021313, ENSMUSG00000039745, ENSMUSG00000029836, ENSMUSG00000022365, ENSMUSG00000048040, ENSMUSG00000018559, ENSMUSG00000057322, ENSMUSG00000001998, ENSMUSG00000054408, ENSMUSG00000035152, ENSMUSG00000024191, ENSMUSG00000030654, ENSMUSG00000032437, ENSMUSG00000001157, ENSMUSG00000045625, ENSMUSG00000034485,…	486	535	12504	1.2503519095419406	1.0	0.7157991055277464	95.27867031354779
SP_PIR_KEYWORDS	ubiquinone	3	0.37453183520599254	0.23649175380662524	ENSMUSG00000024099, ENSMUSG00000020022, ENSMUSG00000030869	690	24	17854	3.2344202898550725	1.0	0.7777412392664889	97.61047868612242
GOTERM_CC_FAT	GO:0031966~mitochondrial membrane	18	2.247191011235955	0.2629519742378722	ENSMUSG00000024099, ENSMUSG00000021794, ENSMUSG00000020022, ENSMUSG00000054630, ENSMUSG00000057425, ENSMUSG00000030451, ENSMUSG00000006057, ENSMUSG00000037152, ENSMUSG00000000171, ENSMUSG00000023861, ENSMUSG00000031231, ENSMUSG00000030316, ENSMUSG00000028127, ENSMUSG00000037636, ENSMUSG00000024500, ENSMUSG00000017778, ENSMUSG00000025980, ENSMUSG00000023089	486	368	12504	1.258454106280193	1.0	0.7875355348076754	98.5726624274854
UP_SEQ_FEATURE	topological domain:Mitochondrial matrix	3	0.37453183520599254	0.267790221419121	ENSMUSG00000000171, ENSMUSG00000031231, ENSMUSG00000017778	648	25	16021	2.966851851851852	1.0	0.9999880752582956	99.50670576248127
SP_PIR_KEYWORDS	mitochondrion	34	4.2446941323345815	0.34315323711042883	ENSMUSG00000019428, ENSMUSG00000022477, ENSMUSG00000022742, ENSMUSG00000020022, ENSMUSG00000025825, ENSMUSG00000019853, ENSMUSG00000036983, ENSMUSG00000040112, ENSMUSG00000006057, ENSMUSG00000000171, ENSMUSG00000031231, ENSMUSG00000024827, ENSMUSG00000022186, ENSMUSG00000030316, ENSMUSG00000030045, ENSMUSG00000035069, ENSMUSG00000046516, ENSMUSG00000025980, ENSMUSG00000000340, ENSMUSG00000023089,…	690	790	17854	1.1136231884057972	1.0	0.8566730669838463	99.70217190205626
GOTERM_CC_FAT	GO:0031980~mitochondrial lumen	8	0.9987515605493134	0.44664034736726405	ENSMUSG00000021794, ENSMUSG00000058927, ENSMUSG00000022186, ENSMUSG00000030045, ENSMUSG00000063694, ENSMUSG00000030802, ENSMUSG00000025980, ENSMUSG00000040112, ENSMUSG00000000340	486	163	12504	1.2627433159130503	1.0	0.8880851973397024	99.97365511402066
GOTERM_CC_FAT	GO:0005759~mitochondrial matrix	8	0.9987515605493134	0.44664034736726405	ENSMUSG00000021794, ENSMUSG00000058927, ENSMUSG00000022186, ENSMUSG00000030045, ENSMUSG00000063694, ENSMUSG00000030802, ENSMUSG00000025980, ENSMUSG00000040112, ENSMUSG00000000340	486	163	12504	1.2627433159130503	1.0	0.8880851973397024	99.97365511402066
SP_PIR_KEYWORDS	mitochondrion inner membrane	8	0.9987515605493134	0.5633907848200999	ENSMUSG00000024099, ENSMUSG00000037152, ENSMUSG00000000171, ENSMUSG00000020022, ENSMUSG00000031231, ENSMUSG00000037636, ENSMUSG00000017778, ENSMUSG00000023089	690	183	17854	1.1311633800586045	1.0	0.9497765265271909	99.99895430673854
UP_SEQ_FEATURE	topological domain:Mitochondrial intermembrane	3	0.37453183520599254	0.5713354437280542	ENSMUSG00000000171, ENSMUSG00000031231, ENSMUSG00000017778	648	47	16021	1.5781126871552402	1.0	0.9999999856758075	99.99994623327638
GOTERM_MF_FAT	GO:0009055~electron carrier activity	6	0.7490636704119851	0.9020601411231878	ENSMUSG00000032558, ENSMUSG00000024099, ENSMUSG00000020250, ENSMUSG00000058927, ENSMUSG00000020022, ENSMUSG00000063694, ENSMUSG00000032872	522	202	13288	0.7561169910094457	1.0	0.9999567259706615	99.99999999999993
Annotation Cluster 31	Enrichment Score: 0.9748107165863003
Category	Term	Count	%	PValue	Genes	List Total	Pop Hits	Pop Total	Fold Enrichment	Bonferroni	Benjamini	FDR
GOTERM_BP_FAT	GO:0009310~amine catabolic process	7	0.8739076154806492	0.04655536666850711	ENSMUSG00000027597, ENSMUSG00000033022, ENSMUSG00000034424, ENSMUSG00000024827, ENSMUSG00000025283, ENSMUSG00000026866, ENSMUSG00000030802	549	65	13588	2.66543365559759	1.0	0.9216089215275652	55.89125798074499
GOTERM_BP_FAT	GO:0009071~serine family amino acid catabolic process	3	0.37453183520599254	0.048427069608215585	ENSMUSG00000033022, ENSMUSG00000034424, ENSMUSG00000024827	549	9	13588	8.250151791135398	1.0	0.9191403222623298	57.354552054451105
GOTERM_BP_FAT	GO:0009069~serine family amino acid metabolic process	4	0.4993757802746567	0.05686447998068402	ENSMUSG00000024640, ENSMUSG00000033022, ENSMUSG00000034424, ENSMUSG00000024827	549	22	13588	4.500082795164762	1.0	0.9278650046260367	63.401483311096186
GOTERM_BP_FAT	GO:0009063~cellular amino acid catabolic process	6	0.7490636704119851	0.06573664724100559	ENSMUSG00000027597, ENSMUSG00000033022, ENSMUSG00000034424, ENSMUSG00000024827, ENSMUSG00000026866, ENSMUSG00000030802	549	54	13588	2.7500505970451328	1.0	0.9282485534181381	68.8836604580326
GOTERM_BP_FAT	GO:0046395~carboxylic acid catabolic process	6	0.7490636704119851	0.22815078163586633	ENSMUSG00000027597, ENSMUSG00000033022, ENSMUSG00000034424, ENSMUSG00000024827, ENSMUSG00000026866, ENSMUSG00000030802	549	81	13588	1.833367064696755	1.0	0.9822126405521814	98.82767448877824
GOTERM_BP_FAT	GO:0016054~organic acid catabolic process	6	0.7490636704119851	0.22815078163586633	ENSMUSG00000027597, ENSMUSG00000033022, ENSMUSG00000034424, ENSMUSG00000024827, ENSMUSG00000026866, ENSMUSG00000030802	549	81	13588	1.833367064696755	1.0	0.9822126405521814	98.82767448877824
GOTERM_BP_FAT	GO:0006575~cellular amino acid derivative metabolic process	8	0.9987515605493134	0.34211687659001927	ENSMUSG00000027597, ENSMUSG00000006442, ENSMUSG00000033022, ENSMUSG00000026687, ENSMUSG00000025283, ENSMUSG00000011179, ENSMUSG00000063953, ENSMUSG00000026866, ENSMUSG00000075232	549	141	13588	1.4042811559379402	1.0	0.99042261933469	99.92452535369523
Annotation Cluster 32	Enrichment Score: 0.9597159864822462
Category	Term	Count	%	PValue	Genes	List Total	Pop Hits	Pop Total	Fold Enrichment	Bonferroni	Benjamini	FDR
GOTERM_MF_FAT	GO:0016879~ligase activity, forming carbon-nitrogen bonds	21	2.6217228464419478	7.111473225501178E-5	ENSMUSG00000026095, ENSMUSG00000026988, ENSMUSG00000020738, ENSMUSG00000013629, ENSMUSG00000020899, ENSMUSG00000030451, ENSMUSG00000012609, ENSMUSG00000022771, ENSMUSG00000027823, ENSMUSG00000020184, ENSMUSG00000026473, ENSMUSG00000029752, ENSMUSG00000026484, ENSMUSG00000026021, ENSMUSG00000052752, ENSMUSG00000022674, ENSMUSG00000078923, ENSMUSG00000011148, ENSMUSG00000078578, ENSMUSG00000042744,…	522	193	13288	2.7698171639568816	0.046259918434158664	0.015664054283643036	0.10647754612561622
GOTERM_BP_FAT	GO:0032446~protein modification by small protein conjugation	10	1.2484394506866416	0.004413095972491424	ENSMUSG00000026484, ENSMUSG00000026988, ENSMUSG00000026021, ENSMUSG00000052752, ENSMUSG00000020738, ENSMUSG00000014074, ENSMUSG00000022771, ENSMUSG00000030451, ENSMUSG00000071533, ENSMUSG00000020184	549	79	13588	3.1329690346083794	0.9998398782590461	0.5827032230978104	7.312447227682961
GOTERM_BP_FAT	GO:0070647~protein modification by small protein conjugation or removal	11	1.373283395755306	0.00917233584036187	ENSMUSG00000026484, ENSMUSG00000026988, ENSMUSG00000026021, ENSMUSG00000052752, ENSMUSG00000020738, ENSMUSG00000025437, ENSMUSG00000014074, ENSMUSG00000022771, ENSMUSG00000030451, ENSMUSG00000071533, ENSMUSG00000020184	549	104	13588	2.617836626033347	0.9999999876322009	0.7535579563009646	14.632630023787375
GOTERM_MF_FAT	GO:0019787~small conjugating protein ligase activity	12	1.4981273408239701	0.010025773063702764	ENSMUSG00000026484, ENSMUSG00000026988, ENSMUSG00000026021, ENSMUSG00000052752, ENSMUSG00000022674, ENSMUSG00000078923, ENSMUSG00000020738, ENSMUSG00000078578, ENSMUSG00000014074, ENSMUSG00000022771, ENSMUSG00000030451, ENSMUSG00000020184	522	125	13288	2.4437701149425286	0.9987823860902046	0.5677960814248555	14.010491405666237
GOTERM_MF_FAT	GO:0016881~acid-amino acid ligase activity	14	1.7478152309612984	0.013704362704348529	ENSMUSG00000026988, ENSMUSG00000020738, ENSMUSG00000012609, ENSMUSG00000030451, ENSMUSG00000022771, ENSMUSG00000020184, ENSMUSG00000026484, ENSMUSG00000026021, ENSMUSG00000052752, ENSMUSG00000078923, ENSMUSG00000022674, ENSMUSG00000042744, ENSMUSG00000078578, ENSMUSG00000014074	522	166	13288	2.14688639615935	0.9998979679386895	0.5663314995889236	18.674635285581576
GOTERM_BP_FAT	GO:0016567~protein ubiquitination	8	0.9987515605493134	0.016650034342336785	ENSMUSG00000026484, ENSMUSG00000026988, ENSMUSG00000052752, ENSMUSG00000014074, ENSMUSG00000022771, ENSMUSG00000030451, ENSMUSG00000071533, ENSMUSG00000020184	549	66	13588	3.0000551967765086	0.9999999999999961	0.8416886014911902	25.04412130561946
SP_PIR_KEYWORDS	ligase	18	2.247191011235955	0.057998559538171866	ENSMUSG00000052997, ENSMUSG00000024587, ENSMUSG00000018848, ENSMUSG00000037851, ENSMUSG00000001924, ENSMUSG00000020899, ENSMUSG00000012609, ENSMUSG00000030451, ENSMUSG00000027823, ENSMUSG00000020184, ENSMUSG00000026473, ENSMUSG00000029752, ENSMUSG00000026484, ENSMUSG00000052752, ENSMUSG00000022241, ENSMUSG00000011148, ENSMUSG00000078578, ENSMUSG00000014074	690	290	17854	1.6060569715142428	0.9999999998535991	0.47638082913073065	56.2567470627102
GOTERM_CC_FAT	GO:0000151~ubiquitin ligase complex	6	0.7490636704119851	0.08251438274183907	ENSMUSG00000026484, ENSMUSG00000026988, ENSMUSG00000052752, ENSMUSG00000014074, ENSMUSG00000022771, ENSMUSG00000030451	486	60	12504	2.5728395061728397	0.9999999999999984	0.5736829302490032	69.86332267151941
UP_SEQ_FEATURE	active site:Glycyl thioester intermediate	6	0.7490636704119851	0.0994274399869499	ENSMUSG00000052997, ENSMUSG00000021619, ENSMUSG00000062963, ENSMUSG00000078578, ENSMUSG00000001924, ENSMUSG00000030451	648	61	16021	2.431845780206436	1.0	0.9998537485001356	83.21568447742908
GOTERM_MF_FAT	GO:0004842~ubiquitin-protein ligase activity	8	0.9987515605493134	0.11390366649286582	ENSMUSG00000026484, ENSMUSG00000026988, ENSMUSG00000052752, ENSMUSG00000078578, ENSMUSG00000014074, ENSMUSG00000022771, ENSMUSG00000030451, ENSMUSG00000020184	522	104	13288	1.9581491305629233	1.0	0.8263737673659997	83.6597039820774
GOTERM_BP_FAT	GO:0030163~protein catabolic process	29	3.620474406991261	0.13714286839985057	ENSMUSG00000001924, ENSMUSG00000027363, ENSMUSG00000030451, ENSMUSG00000071533, ENSMUSG00000031878, ENSMUSG00000032905, ENSMUSG00000032405, ENSMUSG00000022365, ENSMUSG00000027708, ENSMUSG00000052997, ENSMUSG00000021619, ENSMUSG00000021024, ENSMUSG00000020738, ENSMUSG00000025437, ENSMUSG00000020184, ENSMUSG00000026484, ENSMUSG00000062963, ENSMUSG00000026021, ENSMUSG00000052752, ENSMUSG00000028657,…	549	556	13588	1.2909410176776612	1.0	0.9607804320567229	92.05421681663583
GOTERM_BP_FAT	GO:0043632~modification-dependent macromolecule catabolic process	26	3.245942571785269	0.17648612447201592	ENSMUSG00000001924, ENSMUSG00000027363, ENSMUSG00000030451, ENSMUSG00000071533, ENSMUSG00000031878, ENSMUSG00000032905, ENSMUSG00000032405, ENSMUSG00000022365, ENSMUSG00000027708, ENSMUSG00000052997, ENSMUSG00000021619, ENSMUSG00000021024, ENSMUSG00000020738, ENSMUSG00000025437, ENSMUSG00000020184, ENSMUSG00000026484, ENSMUSG00000062963, ENSMUSG00000026021, ENSMUSG00000052752, ENSMUSG00000022674,…	549	508	13588	1.2667555899774825	1.0	0.9767549339443651	96.43420403758746
GOTERM_BP_FAT	GO:0019941~modification-dependent protein catabolic process	26	3.245942571785269	0.17648612447201592	ENSMUSG00000001924, ENSMUSG00000027363, ENSMUSG00000030451, ENSMUSG00000071533, ENSMUSG00000031878, ENSMUSG00000032905, ENSMUSG00000032405, ENSMUSG00000022365, ENSMUSG00000027708, ENSMUSG00000052997, ENSMUSG00000021619, ENSMUSG00000021024, ENSMUSG00000020738, ENSMUSG00000025437, ENSMUSG00000020184, ENSMUSG00000026484, ENSMUSG00000062963, ENSMUSG00000026021, ENSMUSG00000052752, ENSMUSG00000022674,…	549	508	13588	1.2667555899774825	1.0	0.9767549339443651	96.43420403758746
GOTERM_BP_FAT	GO:0044257~cellular protein catabolic process	27	3.3707865168539324	0.18932558120298842	ENSMUSG00000001924, ENSMUSG00000027363, ENSMUSG00000030451, ENSMUSG00000071533, ENSMUSG00000031878, ENSMUSG00000032905, ENSMUSG00000032405, ENSMUSG00000022365, ENSMUSG00000027708, ENSMUSG00000052997, ENSMUSG00000021619, ENSMUSG00000021024, ENSMUSG00000020738, ENSMUSG00000025437, ENSMUSG00000020184, ENSMUSG00000026484, ENSMUSG00000062963, ENSMUSG00000026021, ENSMUSG00000052752, ENSMUSG00000028657,…	549	537	13588	1.2444363036908141	1.0	0.9792679937213842	97.2773760097595
SP_PIR_KEYWORDS	ubl conjugation pathway	23	2.871410736579276	0.2426557919062653	ENSMUSG00000052997, ENSMUSG00000021619, ENSMUSG00000020738, ENSMUSG00000025437, ENSMUSG00000001924, ENSMUSG00000027363, ENSMUSG00000030451, ENSMUSG00000031878, ENSMUSG00000020184, ENSMUSG00000032905, ENSMUSG00000026484, ENSMUSG00000062963, ENSMUSG00000026021, ENSMUSG00000052752, ENSMUSG00000022674, ENSMUSG00000032405, ENSMUSG00000078923, ENSMUSG00000078578, ENSMUSG00000042744, ENSMUSG00000035329,…	690	484	17854	1.2296143250688705	1.0	0.7827359441894715	97.86403899599301
GOTERM_BP_FAT	GO:0051603~proteolysis involved in cellular protein catabolic process	26	3.245942571785269	0.24899496194334905	ENSMUSG00000001924, ENSMUSG00000027363, ENSMUSG00000030451, ENSMUSG00000071533, ENSMUSG00000031878, ENSMUSG00000032905, ENSMUSG00000032405, ENSMUSG00000022365, ENSMUSG00000027708, ENSMUSG00000052997, ENSMUSG00000021619, ENSMUSG00000021024, ENSMUSG00000020738, ENSMUSG00000025437, ENSMUSG00000020184, ENSMUSG00000026484, ENSMUSG00000062963, ENSMUSG00000026021, ENSMUSG00000052752, ENSMUSG00000022674,…	549	534	13588	1.2050783515141594	1.0	0.9862465657648558	99.26731769190432
GOTERM_BP_FAT	GO:0009057~macromolecule catabolic process	30	3.7453183520599254	0.3209620053857182	ENSMUSG00000001924, ENSMUSG00000027363, ENSMUSG00000030451, ENSMUSG00000071533, ENSMUSG00000031878, ENSMUSG00000032905, ENSMUSG00000032405, ENSMUSG00000022365, ENSMUSG00000027708, ENSMUSG00000052997, ENSMUSG00000021619, ENSMUSG00000021024, ENSMUSG00000020738, ENSMUSG00000025437, ENSMUSG00000030655, ENSMUSG00000020184, ENSMUSG00000026484, ENSMUSG00000062963, ENSMUSG00000026021, ENSMUSG00000052752,…	549	654	13588	1.1353419896057886	1.0	0.9894620987691136	99.87004462319706
GOTERM_BP_FAT	GO:0044265~cellular macromolecule catabolic process	28	3.495630461922597	0.3322461600824839	ENSMUSG00000001924, ENSMUSG00000027363, ENSMUSG00000030451, ENSMUSG00000071533, ENSMUSG00000031878, ENSMUSG00000032905, ENSMUSG00000032405, ENSMUSG00000022365, ENSMUSG00000027708, ENSMUSG00000052997, ENSMUSG00000021619, ENSMUSG00000021024, ENSMUSG00000020738, ENSMUSG00000025437, ENSMUSG00000030655, ENSMUSG00000020184, ENSMUSG00000026484, ENSMUSG00000062963, ENSMUSG00000026021, ENSMUSG00000052752,…	549	609	13588	1.1379519711910893	1.0	0.9895367032750597	99.90253606186485
GOTERM_BP_FAT	GO:0006508~proteolysis	44	5.493133583021224	0.4397599300119092	ENSMUSG00000030981, ENSMUSG00000029883, ENSMUSG00000020473, ENSMUSG00000001924, ENSMUSG00000027363, ENSMUSG00000030451, ENSMUSG00000071533, ENSMUSG00000031878, ENSMUSG00000030713, ENSMUSG00000032905, ENSMUSG00000026247, ENSMUSG00000032405, ENSMUSG00000022365, ENSMUSG00000048040, ENSMUSG00000035069, ENSMUSG00000024481, ENSMUSG00000027708, ENSMUSG00000052997, ENSMUSG00000054408, ENSMUSG00000021619,…	549	1034	13588	1.053210866953455	1.0	0.9951316359440596	99.99521542486407
KEGG_PATHWAY	mmu04120:Ubiquitin mediated proteolysis	7	0.8739076154806492	0.5232370891695683	ENSMUSG00000052997, ENSMUSG00000032405, ENSMUSG00000078578, ENSMUSG00000001924, ENSMUSG00000022771, ENSMUSG00000030451, ENSMUSG00000020184	245	136	5738	1.2054621848739495	1.0	0.949330790836147	99.98602858316316
UP_SEQ_FEATURE	zinc finger region:RING-type	8	0.9987515605493134	0.5704453862997358	ENSMUSG00000057706, ENSMUSG00000024805, ENSMUSG00000026484, ENSMUSG00000052752, ENSMUSG00000014074, ENSMUSG00000020376, ENSMUSG00000006435, ENSMUSG00000020184	648	176	16021	1.1238075196408528	1.0	0.9999999878579512	99.9999442987042
GOTERM_BP_FAT	GO:0006511~ubiquitin-dependent protein catabolic process	6	0.7490636704119851	0.677218062311933	ENSMUSG00000021024, ENSMUSG00000078578, ENSMUSG00000025437, ENSMUSG00000022365, ENSMUSG00000027363, ENSMUSG00000071533	549	141	13588	1.053210866953455	1.0	0.999051665706023	99.99999962976564
INTERPRO	IPR017907:Zinc finger, RING-type, conserved site	8	0.9987515605493134	0.8652368434302574	ENSMUSG00000057706, ENSMUSG00000024805, ENSMUSG00000026484, ENSMUSG00000052752, ENSMUSG00000014074, ENSMUSG00000020376, ENSMUSG00000006435, ENSMUSG00000020184	688	254	17763	0.813175242629555	1.0	0.9999999940880941	99.99999999999918
SMART	SM00184:RING	8	0.9987515605493134	0.9026606267494758	ENSMUSG00000057706, ENSMUSG00000024805, ENSMUSG00000026484, ENSMUSG00000052752, ENSMUSG00000014074, ENSMUSG00000020376, ENSMUSG00000006435, ENSMUSG00000020184	334	286	9131	0.7647083455466689	1.0	0.9999481075197948	99.99999999998556
INTERPRO	IPR001841:Zinc finger, RING-type	8	0.9987515605493134	0.9293886802358724	ENSMUSG00000057706, ENSMUSG00000024805, ENSMUSG00000026484, ENSMUSG00000052752, ENSMUSG00000014074, ENSMUSG00000020376, ENSMUSG00000006435, ENSMUSG00000020184	688	286	17763	0.7221906000975767	1.0	0.9999999999518603	100.0
INTERPRO	IPR018957:Zinc finger, C3HC4 RING-type	6	0.7490636704119851	0.9294085004448073	ENSMUSG00000057706, ENSMUSG00000024805, ENSMUSG00000026484, ENSMUSG00000052752, ENSMUSG00000014074, ENSMUSG00000020376	688	219	17763	0.7073510672188595	1.0	0.999999999942815	100.0
Annotation Cluster 33	Enrichment Score: 0.9372984405339501
Category	Term	Count	%	PValue	Genes	List Total	Pop Hits	Pop Total	Fold Enrichment	Bonferroni	Benjamini	FDR
GOTERM_CC_FAT	GO:0005789~endoplasmic reticulum membrane	13	1.6229712858926344	0.015233315371797746	ENSMUSG00000019428, ENSMUSG00000054408, ENSMUSG00000034126, ENSMUSG00000030654, ENSMUSG00000032437, ENSMUSG00000045625, ENSMUSG00000030592, ENSMUSG00000048355, ENSMUSG00000061731, ENSMUSG00000031169, ENSMUSG00000021313, ENSMUSG00000022365, ENSMUSG00000048040, ENSMUSG00000018559	486	152	12504	2.2004548408057176	0.9977091023908681	0.33319264949324645	19.248769431916568
GOTERM_CC_FAT	GO:0042175~nuclear envelope-endoplasmic reticulum network	13	1.6229712858926344	0.021915749532220995	ENSMUSG00000019428, ENSMUSG00000054408, ENSMUSG00000034126, ENSMUSG00000030654, ENSMUSG00000032437, ENSMUSG00000045625, ENSMUSG00000030592, ENSMUSG00000048355, ENSMUSG00000061731, ENSMUSG00000031169, ENSMUSG00000021313, ENSMUSG00000022365, ENSMUSG00000048040, ENSMUSG00000018559	486	160	12504	2.090432098765432	0.9998454741135908	0.4221533794417033	26.55471421748463
GOTERM_CC_FAT	GO:0031090~organelle membrane	40	4.9937578027465666	0.09231939102640904	ENSMUSG00000019428, ENSMUSG00000020022, ENSMUSG00000034126, ENSMUSG00000026394, ENSMUSG00000030451, ENSMUSG00000006057, ENSMUSG00000000171, ENSMUSG00000031231, ENSMUSG00000021313, ENSMUSG00000031169, ENSMUSG00000030316, ENSMUSG00000022365, ENSMUSG00000048040, ENSMUSG00000025980, ENSMUSG00000018559, ENSMUSG00000023089, ENSMUSG00000024099, ENSMUSG00000001998, ENSMUSG00000054408, ENSMUSG00000020790,…	486	809	12504	1.2721085321002914	1.0	0.5901803203803171	74.05187202706271
SP_PIR_KEYWORDS	endoplasmic reticulum	34	4.2446941323345815	0.10013813511152869	ENSMUSG00000021072, ENSMUSG00000021037, ENSMUSG00000021608, ENSMUSG00000034126, ENSMUSG00000039536, ENSMUSG00000032872, ENSMUSG00000050812, ENSMUSG00000071650, ENSMUSG00000021843, ENSMUSG00000031169, ENSMUSG00000037375, ENSMUSG00000030683, ENSMUSG00000059552, ENSMUSG00000022365, ENSMUSG00000048040, ENSMUSG00000018559, ENSMUSG00000052456, ENSMUSG00000024191, ENSMUSG00000034463, ENSMUSG00000032437,…	690	678	17854	1.297584541062802	1.0	0.5887946060376859	76.78013146869019
GOTERM_CC_FAT	GO:0044432~endoplasmic reticulum part	14	1.7478152309612984	0.11484105478230366	ENSMUSG00000019428, ENSMUSG00000054408, ENSMUSG00000034126, ENSMUSG00000030654, ENSMUSG00000032437, ENSMUSG00000045625, ENSMUSG00000030592, ENSMUSG00000071650, ENSMUSG00000048355, ENSMUSG00000061731, ENSMUSG00000031169, ENSMUSG00000021313, ENSMUSG00000022365, ENSMUSG00000048040, ENSMUSG00000018559	486	231	12504	1.5592966704077815	1.0	0.6344679884105113	81.71351277218972
GOTERM_CC_FAT	GO:0030176~integral to endoplasmic reticulum membrane	4	0.4993757802746567	0.13476040635129846	ENSMUSG00000019428, ENSMUSG00000061731, ENSMUSG00000031169, ENSMUSG00000022365	486	33	12504	3.1185933408155635	1.0	0.6678996058576949	86.68144549955133
GOTERM_CC_FAT	GO:0031227~intrinsic to endoplasmic reticulum membrane	5	0.6242197253433208	0.14196336521521902	ENSMUSG00000019428, ENSMUSG00000061731, ENSMUSG00000031169, ENSMUSG00000045625, ENSMUSG00000022365	486	52	12504	2.473884140550807	1.0	0.6613186885002896	88.14526138988589
GOTERM_CC_FAT	GO:0005783~endoplasmic reticulum	39	4.868913857677903	0.18320247736391096	ENSMUSG00000019428, ENSMUSG00000021072, ENSMUSG00000021037, ENSMUSG00000021608, ENSMUSG00000034126, ENSMUSG00000039536, ENSMUSG00000032872, ENSMUSG00000050812, ENSMUSG00000071650, ENSMUSG00000021313, ENSMUSG00000021843, ENSMUSG00000031169, ENSMUSG00000037375, ENSMUSG00000030683, ENSMUSG00000059552, ENSMUSG00000022365, ENSMUSG00000048040, ENSMUSG00000018559, ENSMUSG00000054408, ENSMUSG00000024191,…	486	838	12504	1.1973835410589586	1.0	0.7030478519649954	94.03020218094696
GOTERM_CC_FAT	GO:0012505~endomembrane system	26	3.245942571785269	0.19684684041771097	ENSMUSG00000019428, ENSMUSG00000034126, ENSMUSG00000018362, ENSMUSG00000031169, ENSMUSG00000021313, ENSMUSG00000039745, ENSMUSG00000029836, ENSMUSG00000022365, ENSMUSG00000048040, ENSMUSG00000018559, ENSMUSG00000057322, ENSMUSG00000001998, ENSMUSG00000054408, ENSMUSG00000035152, ENSMUSG00000024191, ENSMUSG00000030654, ENSMUSG00000032437, ENSMUSG00000001157, ENSMUSG00000045625, ENSMUSG00000034485,…	486	535	12504	1.2503519095419406	1.0	0.7157991055277464	95.27867031354779
GOTERM_CC_FAT	GO:0031300~intrinsic to organelle membrane	6	0.7490636704119851	0.439663798246688	ENSMUSG00000019428, ENSMUSG00000027222, ENSMUSG00000061731, ENSMUSG00000031169, ENSMUSG00000045625, ENSMUSG00000022365	486	112	12504	1.3783068783068781	1.0	0.8851205769763197	99.96863253799937
GOTERM_CC_FAT	GO:0031301~integral to organelle membrane	5	0.6242197253433208	0.4552581131002146	ENSMUSG00000019428, ENSMUSG00000027222, ENSMUSG00000061731, ENSMUSG00000031169, ENSMUSG00000022365	486	89	12504	1.4454154529060896	1.0	0.8899541144551728	99.97882831654672
Annotation Cluster 34	Enrichment Score: 0.9349481777700512
Category	Term	Count	%	PValue	Genes	List Total	Pop Hits	Pop Total	Fold Enrichment	Bonferroni	Benjamini	FDR
GOTERM_BP_FAT	GO:0007049~cell cycle	41	5.118601747815231	0.0017458190688476151	ENSMUSG00000032397, ENSMUSG00000037628, ENSMUSG00000025925, ENSMUSG00000042557, ENSMUSG00000021537, ENSMUSG00000021918, ENSMUSG00000071533, ENSMUSG00000031878, ENSMUSG00000028224, ENSMUSG00000038482, ENSMUSG00000057236, ENSMUSG00000029161, ENSMUSG00000061607, ENSMUSG00000057130, ENSMUSG00000026361, ENSMUSG00000029026, ENSMUSG00000022542, ENSMUSG00000060475, ENSMUSG00000039748, ENSMUSG00000059552,…	549	611	13588	1.6608325209650638	0.9683416486364018	0.31862281404486426	2.9554575126960914
SP_PIR_KEYWORDS	cell cycle	29	3.620474406991261	0.008346310853885602	ENSMUSG00000032397, ENSMUSG00000025925, ENSMUSG00000021537, ENSMUSG00000021918, ENSMUSG00000071533, ENSMUSG00000031878, ENSMUSG00000028224, ENSMUSG00000038482, ENSMUSG00000057236, ENSMUSG00000029161, ENSMUSG00000061607, ENSMUSG00000057130, ENSMUSG00000026361, ENSMUSG00000029026, ENSMUSG00000060475, ENSMUSG00000059552, ENSMUSG00000058729, ENSMUSG00000024576, ENSMUSG00000001833, ENSMUSG00000042688,…	690	447	17854	1.6787147813118048	0.9582696446782754	0.15395743183769672	10.951196965283627
GOTERM_BP_FAT	GO:0022402~cell cycle process	25	3.1210986267166043	0.028908175889898267	ENSMUSG00000032397, ENSMUSG00000001833, ENSMUSG00000037628, ENSMUSG00000017499, ENSMUSG00000025925, ENSMUSG00000042557, ENSMUSG00000021537, ENSMUSG00000021918, ENSMUSG00000027479, ENSMUSG00000028224, ENSMUSG00000020184, ENSMUSG00000038482, ENSMUSG00000026605, ENSMUSG00000029014, ENSMUSG00000015149, ENSMUSG00000041238, ENSMUSG00000029161, ENSMUSG00000040629, ENSMUSG00000057130, ENSMUSG00000029026,…	549	393	13588	1.5744564486899613	1.0	0.8831462840742291	39.567241214810664
GOTERM_BP_FAT	GO:0000278~mitotic cell cycle	17	2.1223470661672907	0.038240162630616525	ENSMUSG00000032397, ENSMUSG00000001833, ENSMUSG00000025925, ENSMUSG00000017499, ENSMUSG00000042557, ENSMUSG00000021537, ENSMUSG00000021918, ENSMUSG00000027479, ENSMUSG00000020184, ENSMUSG00000038482, ENSMUSG00000026605, ENSMUSG00000029014, ENSMUSG00000015149, ENSMUSG00000026484, ENSMUSG00000041238, ENSMUSG00000057130, ENSMUSG00000066979	549	244	13588	1.7244169727373169	1.0	0.9099746442405694	48.79980856053735
GOTERM_BP_FAT	GO:0051329~interphase of mitotic cell cycle	6	0.7490636704119851	0.04654903728511005	ENSMUSG00000029014, ENSMUSG00000041238, ENSMUSG00000042557, ENSMUSG00000038482, ENSMUSG00000020184, ENSMUSG00000026605	549	49	13588	3.030668004906881	1.0	0.9269348853770292	55.886230410212924
GOTERM_BP_FAT	GO:0051325~interphase	6	0.7490636704119851	0.053764903371018434	ENSMUSG00000029014, ENSMUSG00000041238, ENSMUSG00000042557, ENSMUSG00000038482, ENSMUSG00000020184, ENSMUSG00000026605	549	51	13588	2.911818279224258	1.0	0.9211007761282878	61.28061722407898
GOTERM_BP_FAT	GO:0022403~cell cycle phase	20	2.4968789013732833	0.07319062591277371	ENSMUSG00000032397, ENSMUSG00000001833, ENSMUSG00000017499, ENSMUSG00000025925, ENSMUSG00000042557, ENSMUSG00000021537, ENSMUSG00000021918, ENSMUSG00000027479, ENSMUSG00000028224, ENSMUSG00000020184, ENSMUSG00000038482, ENSMUSG00000026605, ENSMUSG00000029014, ENSMUSG00000015149, ENSMUSG00000041238, ENSMUSG00000040629, ENSMUSG00000057130, ENSMUSG00000039748, ENSMUSG00000033752, ENSMUSG00000066979	549	328	13588	1.5091741081345242	1.0	0.9215742398323674	72.88188866203596
SP_PIR_KEYWORDS	mitosis	11	1.373283395755306	0.1551138794738205	ENSMUSG00000032397, ENSMUSG00000024576, ENSMUSG00000015149, ENSMUSG00000001833, ENSMUSG00000025925, ENSMUSG00000017499, ENSMUSG00000057130, ENSMUSG00000021537, ENSMUSG00000021918, ENSMUSG00000027479, ENSMUSG00000066979	690	179	17854	1.5901060642862923	1.0	0.6869794258118054	90.29507392527908
GOTERM_BP_FAT	GO:0000087~M phase of mitotic cell cycle	11	1.373283395755306	0.25773089690792195	ENSMUSG00000032397, ENSMUSG00000015149, ENSMUSG00000001833, ENSMUSG00000025925, ENSMUSG00000017499, ENSMUSG00000057130, ENSMUSG00000021537, ENSMUSG00000021918, ENSMUSG00000027479, ENSMUSG00000066979, ENSMUSG00000026605	549	194	13588	1.4033763356055058	1.0	0.9868376619138282	99.40066154313423
GOTERM_BP_FAT	GO:0000279~M phase	15	1.8726591760299627	0.25971319144666605	ENSMUSG00000032397, ENSMUSG00000001833, ENSMUSG00000025925, ENSMUSG00000017499, ENSMUSG00000021537, ENSMUSG00000021918, ENSMUSG00000027479, ENSMUSG00000028224, ENSMUSG00000026605, ENSMUSG00000015149, ENSMUSG00000040629, ENSMUSG00000057130, ENSMUSG00000039748, ENSMUSG00000033752, ENSMUSG00000066979	549	283	13588	1.31186159223001	1.0	0.9869289751029602	99.42755657891608
GOTERM_BP_FAT	GO:0000280~nuclear division	10	1.2484394506866416	0.3591042354297925	ENSMUSG00000032397, ENSMUSG00000015149, ENSMUSG00000001833, ENSMUSG00000025925, ENSMUSG00000017499, ENSMUSG00000057130, ENSMUSG00000021537, ENSMUSG00000021918, ENSMUSG00000027479, ENSMUSG00000066979	549	190	13588	1.3026555459687472	1.0	0.9913646375733097	99.95183423099601
GOTERM_BP_FAT	GO:0007067~mitosis	10	1.2484394506866416	0.3591042354297925	ENSMUSG00000032397, ENSMUSG00000015149, ENSMUSG00000001833, ENSMUSG00000025925, ENSMUSG00000017499, ENSMUSG00000057130, ENSMUSG00000021537, ENSMUSG00000021918, ENSMUSG00000027479, ENSMUSG00000066979	549	190	13588	1.3026555459687472	1.0	0.9913646375733097	99.95183423099601
GOTERM_BP_FAT	GO:0048285~organelle fission	10	1.2484394506866416	0.3994875803271109	ENSMUSG00000032397, ENSMUSG00000015149, ENSMUSG00000001833, ENSMUSG00000025925, ENSMUSG00000017499, ENSMUSG00000057130, ENSMUSG00000021537, ENSMUSG00000021918, ENSMUSG00000027479, ENSMUSG00000066979	549	197	13588	1.2563682930663043	1.0	0.9935166823713741	99.98424383451852
SP_PIR_KEYWORDS	cell division	12	1.4981273408239701	0.4020213830832839	ENSMUSG00000032397, ENSMUSG00000024576, ENSMUSG00000015149, ENSMUSG00000001833, ENSMUSG00000025925, ENSMUSG00000017499, ENSMUSG00000057130, ENSMUSG00000021537, ENSMUSG00000021918, ENSMUSG00000027479, ENSMUSG00000024068, ENSMUSG00000066979	690	256	17854	1.2129076086956523	1.0	0.8825284875236296	99.91878219679045
GOTERM_CC_FAT	GO:0005819~spindle	6	0.7490636704119851	0.41660614324533896	ENSMUSG00000001833, ENSMUSG00000017499, ENSMUSG00000027479, ENSMUSG00000026064, ENSMUSG00000024068, ENSMUSG00000026605	486	109	12504	1.4162419300033977	1.0	0.8765812037547462	99.94499567862455
SP_PIR_KEYWORDS	kinetochore	3	0.37453183520599254	0.6878752771671484	ENSMUSG00000024576, ENSMUSG00000001833, ENSMUSG00000066979	690	61	17854	1.2725588025659302	1.0	0.9754812141396372	99.99998994850849
GOTERM_BP_FAT	GO:0051301~cell division	11	1.373283395755306	0.7018458256273763	ENSMUSG00000032397, ENSMUSG00000015149, ENSMUSG00000001833, ENSMUSG00000030846, ENSMUSG00000025925, ENSMUSG00000017499, ENSMUSG00000057130, ENSMUSG00000021537, ENSMUSG00000021918, ENSMUSG00000027479, ENSMUSG00000024068	549	281	13588	0.9688790359696374	1.0	0.9992553134420473	99.99999990522562
Annotation Cluster 35	Enrichment Score: 0.8766707149559284
Category	Term	Count	%	PValue	Genes	List Total	Pop Hits	Pop Total	Fold Enrichment	Bonferroni	Benjamini	FDR
INTERPRO	IPR017447:CS	3	0.37453183520599254	0.1254714210365237	ENSMUSG00000014226, ENSMUSG00000032872, ENSMUSG00000001774	688	16	17763	4.8409338662790695	1.0	0.9980490243910068	88.57892930585693
UP_SEQ_FEATURE	domain:CS	3	0.37453183520599254	0.13468318730220247	ENSMUSG00000014226, ENSMUSG00000032872, ENSMUSG00000001774	648	16	16021	4.635706018518518	1.0	0.9999311580516509	91.5016828158408
INTERPRO	IPR007052:CS domain	3	0.37453183520599254	0.13871698886232697	ENSMUSG00000014226, ENSMUSG00000032872, ENSMUSG00000001774	688	17	17763	4.556173050615595	1.0	0.9984246554175802	91.07842838319881
Annotation Cluster 36	Enrichment Score: 0.8643404156921415
Category	Term	Count	%	PValue	Genes	List Total	Pop Hits	Pop Total	Fold Enrichment	Bonferroni	Benjamini	FDR
PIR_SUPERFAMILY	PIRSF005358:small ubiquitin-related modifier 1	3	0.37453183520599254	0.017111923414091526	ENSMUSG00000026021, ENSMUSG00000020738, ENSMUSG00000062224	353	5	8136	13.82889518413598	0.9980990258877407	0.7911934822915336	21.127793979762423
SMART	SM00213:UBQ	4	0.4993757802746567	0.24481183059291783	ENSMUSG00000026021, ENSMUSG00000020738, ENSMUSG00000062224, ENSMUSG00000033983	334	47	9131	2.3266658173015675	1.0	0.9443185674441579	97.16664566739647
INTERPRO	IPR000626:Ubiquitin	4	0.4993757802746567	0.27304888831804563	ENSMUSG00000026021, ENSMUSG00000020738, ENSMUSG00000062224, ENSMUSG00000033983	688	47	17763	2.1973033151904997	1.0	0.9996773162886354	99.42629771747733
INTERPRO	IPR019955:Ubiquitin supergroup	4	0.4993757802746567	0.30497672421600114	ENSMUSG00000026021, ENSMUSG00000020738, ENSMUSG00000062224, ENSMUSG00000033983	688	50	17763	2.0654651162790696	1.0	0.9996144707240758	99.72265779484964
Annotation Cluster 37	Enrichment Score: 0.8547323896654625
Category	Term	Count	%	PValue	Genes	List Total	Pop Hits	Pop Total	Fold Enrichment	Bonferroni	Benjamini	FDR
UP_SEQ_FEATURE	repeat:1-2	4	0.4993757802746567	0.06373819502613073	ENSMUSG00000031157, ENSMUSG00000002265, ENSMUSG00000022961, ENSMUSG00000001924	648	23	16021	4.299785292538916	1.0	0.9992432692248531	67.45005615746695
UP_SEQ_FEATURE	repeat:2-3	3	0.37453183520599254	0.12094615195746865	ENSMUSG00000031157, ENSMUSG00000002265, ENSMUSG00000022961	648	15	16021	4.944753086419753	1.0	0.9998986742611209	88.88507331957798
UP_SEQ_FEATURE	repeat:2-2	3	0.37453183520599254	0.22235111553433085	ENSMUSG00000031157, ENSMUSG00000002265, ENSMUSG00000022961	648	22	16021	3.371422558922559	1.0	0.9999805708728928	98.6236680977092
UP_SEQ_FEATURE	repeat:2-1	3	0.37453183520599254	0.22235111553433085	ENSMUSG00000031157, ENSMUSG00000002265, ENSMUSG00000022961	648	22	16021	3.371422558922559	1.0	0.9999805708728928	98.6236680977092
Annotation Cluster 38	Enrichment Score: 0.8502917316211541
Category	Term	Count	%	PValue	Genes	List Total	Pop Hits	Pop Total	Fold Enrichment	Bonferroni	Benjamini	FDR
GOTERM_CC_FAT	GO:0005730~nucleolus	23	2.871410736579276	0.0047404717900424095	ENSMUSG00000028948, ENSMUSG00000026377, ENSMUSG00000029614, ENSMUSG00000020116, ENSMUSG00000031403, ENSMUSG00000042557, ENSMUSG00000071415, ENSMUSG00000058558, ENSMUSG00000042644, ENSMUSG00000029415, ENSMUSG00000020184, ENSMUSG00000022247, ENSMUSG00000026234, ENSMUSG00000014767, ENSMUSG00000024906, ENSMUSG00000024800, ENSMUSG00000040464, ENSMUSG00000060475, ENSMUSG00000005846, ENSMUSG00000059552,…	486	310	12504	1.9088809239346873	0.8476676163743507	0.13475745823073837	6.403823791052298
GOTERM_BP_FAT	GO:0000154~rRNA modification	3	0.37453183520599254	0.038680483831437455	ENSMUSG00000031403, ENSMUSG00000036983, ENSMUSG00000031171	549	8	13588	9.281420765027322	1.0	0.905780197946693	49.200778763223106
GOTERM_BP_FAT	GO:0034660~ncRNA metabolic process	14	1.7478152309612984	0.06556976961648292	ENSMUSG00000024587, ENSMUSG00000018848, ENSMUSG00000037851, ENSMUSG00000031403, ENSMUSG00000023156, ENSMUSG00000036983, ENSMUSG00000031171, ENSMUSG00000025086, ENSMUSG00000033356, ENSMUSG00000040629, ENSMUSG00000022241, ENSMUSG00000024800, ENSMUSG00000026019, ENSMUSG00000020648	549	202	13588	1.7153780951865678	1.0	0.9314491722086958	68.7880976682994
GOTERM_MF_FAT	GO:0016866~intramolecular transferase activity	4	0.4993757802746567	0.06589406884407335	ENSMUSG00000033356, ENSMUSG00000031403, ENSMUSG00000025086, ENSMUSG00000038871	522	24	13288	4.242656449553001	1.0	0.7166466191682563	63.981016264191524
GOTERM_MF_FAT	GO:0009982~pseudouridine synthase activity	3	0.37453183520599254	0.07809811957627139	ENSMUSG00000033356, ENSMUSG00000031403, ENSMUSG00000025086	522	12	13288	6.363984674329502	1.0	0.7417738212281234	70.42166279588342
GOTERM_BP_FAT	GO:0009451~RNA modification	5	0.6242197253433208	0.08791660716454	ENSMUSG00000033356, ENSMUSG00000031403, ENSMUSG00000036983, ENSMUSG00000031171, ENSMUSG00000025086	549	42	13588	2.946482782548357	1.0	0.9337299312396431	79.40156067344239
GOTERM_BP_FAT	GO:0001522~pseudouridine synthesis	3	0.37453183520599254	0.09442950699394864	ENSMUSG00000033356, ENSMUSG00000031403, ENSMUSG00000025086	549	13	13588	5.711643547709121	1.0	0.936743652665348	81.78624108445096
SP_PIR_KEYWORDS	ribosome biogenesis	5	0.6242197253433208	0.0946211742635957	ENSMUSG00000022247, ENSMUSG00000031403, ENSMUSG00000040464, ENSMUSG00000026019, ENSMUSG00000029415	690	45	17854	2.8750402576489535	1.0	0.601026718119374	74.73065304604188
GOTERM_BP_FAT	GO:0042254~ribosome biogenesis	8	0.9987515605493134	0.1663252512084527	ENSMUSG00000022247, ENSMUSG00000031403, ENSMUSG00000040464, ENSMUSG00000036983, ENSMUSG00000031171, ENSMUSG00000026019, ENSMUSG00000029415, ENSMUSG00000057113	549	112	13588	1.7678896695290138	1.0	0.973507374440535	95.59857071537444
SP_PIR_KEYWORDS	Isomerase	8	0.9987515605493134	0.1714903562197524	ENSMUSG00000071866, ENSMUSG00000019428, ENSMUSG00000033356, ENSMUSG00000031403, ENSMUSG00000020949, ENSMUSG00000022771, ENSMUSG00000025086, ENSMUSG00000038871	690	118	17854	1.754261852124785	1.0	0.7137467042620694	92.5978809038869
GOTERM_BP_FAT	GO:0034470~ncRNA processing	9	1.1235955056179776	0.30614973867852674	ENSMUSG00000033356, ENSMUSG00000031403, ENSMUSG00000024800, ENSMUSG00000023156, ENSMUSG00000036983, ENSMUSG00000031171, ENSMUSG00000026019, ENSMUSG00000020648, ENSMUSG00000025086	549	158	13588	1.4098360655737705	1.0	0.9887330001852391	99.81176673715524
GOTERM_BP_FAT	GO:0022613~ribonucleoprotein complex biogenesis	8	0.9987515605493134	0.3159232459879241	ENSMUSG00000022247, ENSMUSG00000031403, ENSMUSG00000040464, ENSMUSG00000036983, ENSMUSG00000031171, ENSMUSG00000026019, ENSMUSG00000029415, ENSMUSG00000057113	549	137	13588	1.4452820656003615	1.0	0.9891068997068556	99.85245664551799
GOTERM_BP_FAT	GO:0006364~rRNA processing	4	0.4993757802746567	0.5784664149908435	ENSMUSG00000031403, ENSMUSG00000036983, ENSMUSG00000031171, ENSMUSG00000026019	549	74	13588	1.337862452616551	1.0	0.9977489397799549	99.99996379616213
GOTERM_BP_FAT	GO:0016072~rRNA metabolic process	4	0.4993757802746567	0.5876366253762271	ENSMUSG00000031403, ENSMUSG00000036983, ENSMUSG00000031171, ENSMUSG00000026019	549	75	13588	1.3200242865816636	1.0	0.9978951731918034	99.99997518267689
SP_PIR_KEYWORDS	rrna processing	3	0.37453183520599254	0.6701227885750923	ENSMUSG00000031403, ENSMUSG00000036983, ENSMUSG00000026019	690	59	17854	1.3156963890935887	1.0	0.9724709749340172	99.99997838824382
UP_SEQ_FEATURE	active site:Nucleophile	6	0.7490636704119851	0.8135917481621268	ENSMUSG00000071650, ENSMUSG00000033356, ENSMUSG00000026095, ENSMUSG00000021177, ENSMUSG00000031403, ENSMUSG00000025086	648	168	16021	0.8829916225749559	1.0	0.9999999999732426	99.99999999996308
Annotation Cluster 39	Enrichment Score: 0.8442165949250141
Category	Term	Count	%	PValue	Genes	List Total	Pop Hits	Pop Total	Fold Enrichment	Bonferroni	Benjamini	FDR
GOTERM_MF_FAT	GO:0000166~nucleotide binding	114	14.232209737827715	8.220433875324846E-4	ENSMUSG00000035208, ENSMUSG00000046173, ENSMUSG00000040761, ENSMUSG00000026737, ENSMUSG00000015656, ENSMUSG00000013629, ENSMUSG00000018707, ENSMUSG00000006517, ENSMUSG00000022840, ENSMUSG00000029710, ENSMUSG00000011148, ENSMUSG00000037375, ENSMUSG00000022635, ENSMUSG00000033826, ENSMUSG00000052456, ENSMUSG00000030846, ENSMUSG00000069793, ENSMUSG00000005640, ENSMUSG00000002524, ENSMUSG00000021069,…	522	2183	13288	1.32935273087231	0.4217251741238851	0.08724186056739858	1.2243772960520483
GOTERM_MF_FAT	GO:0032553~ribonucleotide binding	89	11.11111111111111	0.01462454815672333	ENSMUSG00000035208, ENSMUSG00000002205, ENSMUSG00000026737, ENSMUSG00000022229, ENSMUSG00000015656, ENSMUSG00000013629, ENSMUSG00000018707, ENSMUSG00000027823, ENSMUSG00000006517, ENSMUSG00000026473, ENSMUSG00000029752, ENSMUSG00000022840, ENSMUSG00000029710, ENSMUSG00000011148, ENSMUSG00000032547, ENSMUSG00000022542, ENSMUSG00000037375, ENSMUSG00000028945, ENSMUSG00000035150, ENSMUSG00000033826,…	522	1796	13288	1.2614579866711038	0.9999452028482669	0.5585347753564462	19.80385523638387
GOTERM_MF_FAT	GO:0032555~purine ribonucleotide binding	89	11.11111111111111	0.01462454815672333	ENSMUSG00000035208, ENSMUSG00000002205, ENSMUSG00000026737, ENSMUSG00000022229, ENSMUSG00000015656, ENSMUSG00000013629, ENSMUSG00000018707, ENSMUSG00000027823, ENSMUSG00000006517, ENSMUSG00000026473, ENSMUSG00000029752, ENSMUSG00000022840, ENSMUSG00000029710, ENSMUSG00000011148, ENSMUSG00000032547, ENSMUSG00000022542, ENSMUSG00000037375, ENSMUSG00000028945, ENSMUSG00000035150, ENSMUSG00000033826,…	522	1796	13288	1.2614579866711038	0.9999452028482669	0.5585347753564462	19.80385523638387
GOTERM_MF_FAT	GO:0017076~purine nucleotide binding	92	11.485642946317103	0.015334970643592075	ENSMUSG00000035208, ENSMUSG00000002205, ENSMUSG00000026737, ENSMUSG00000022229, ENSMUSG00000013629, ENSMUSG00000015656, ENSMUSG00000018707, ENSMUSG00000027823, ENSMUSG00000006517, ENSMUSG00000026473, ENSMUSG00000029752, ENSMUSG00000022840, ENSMUSG00000029710, ENSMUSG00000011148, ENSMUSG00000032547, ENSMUSG00000022542, ENSMUSG00000037375, ENSMUSG00000028945, ENSMUSG00000035150, ENSMUSG00000033826,…	522	1871	13288	1.2517083699376037	0.9999661038482044	0.47442536213028064	20.66563328754456
SP_PIR_KEYWORDS	nucleotide-binding	80	9.987515605493133	0.020043678804372016	ENSMUSG00000002205, ENSMUSG00000026737, ENSMUSG00000022229, ENSMUSG00000015656, ENSMUSG00000018707, ENSMUSG00000027823, ENSMUSG00000006517, ENSMUSG00000026473, ENSMUSG00000029752, ENSMUSG00000022840, ENSMUSG00000029710, ENSMUSG00000032547, ENSMUSG00000011148, ENSMUSG00000022542, ENSMUSG00000037375, ENSMUSG00000028945, ENSMUSG00000035150, ENSMUSG00000033826, ENSMUSG00000052456, ENSMUSG00000067336,…	690	1631	17854	1.269177796141782	0.9995351141000002	0.2555748889393049	24.436223135287538
SP_PIR_KEYWORDS	atp-binding	64	7.990012484394507	0.029703846949387068	ENSMUSG00000002205, ENSMUSG00000026737, ENSMUSG00000022229, ENSMUSG00000015656, ENSMUSG00000018707, ENSMUSG00000027823, ENSMUSG00000006517, ENSMUSG00000026473, ENSMUSG00000029752, ENSMUSG00000029710, ENSMUSG00000022840, ENSMUSG00000032547, ENSMUSG00000033826, ENSMUSG00000052456, ENSMUSG00000067336, ENSMUSG00000017499, ENSMUSG00000003234, ENSMUSG00000028876, ENSMUSG00000005640, ENSMUSG00000032220,…	690	1287	17854	1.2867313041226085	0.9999891173838344	0.33512427726373684	34.11682595185215
GOTERM_MF_FAT	GO:0032559~adenyl ribonucleotide binding	72	8.98876404494382	0.03172009225969976	ENSMUSG00000035208, ENSMUSG00000002205, ENSMUSG00000026737, ENSMUSG00000022229, ENSMUSG00000015656, ENSMUSG00000013629, ENSMUSG00000018707, ENSMUSG00000027823, ENSMUSG00000006517, ENSMUSG00000026473, ENSMUSG00000029752, ENSMUSG00000029710, ENSMUSG00000022840, ENSMUSG00000032547, ENSMUSG00000033826, ENSMUSG00000052456, ENSMUSG00000067336, ENSMUSG00000017499, ENSMUSG00000003234, ENSMUSG00000069793,…	522	1460	13288	1.2553613604156826	0.9999999995250883	0.6231142881881377	38.29894788226531
SP_PIR_KEYWORDS	transferase	68	8.489388264669163	0.03214629942803482	ENSMUSG00000002205, ENSMUSG00000035811, ENSMUSG00000026737, ENSMUSG00000013629, ENSMUSG00000068391, ENSMUSG00000021518, ENSMUSG00000029710, ENSMUSG00000029687, ENSMUSG00000032547, ENSMUSG00000031169, ENSMUSG00000037375, ENSMUSG00000000340, ENSMUSG00000067336, ENSMUSG00000021773, ENSMUSG00000028876, ENSMUSG00000005640, ENSMUSG00000032437, ENSMUSG00000037989, ENSMUSG00000056487, ENSMUSG00000021069,…	690	1385	17854	1.2704149008528227	0.9999958132025302	0.33819598370991166	36.37513091208958
GOTERM_MF_FAT	GO:0030554~adenyl nucleotide binding	75	9.363295880149813	0.03351948712900437	ENSMUSG00000035208, ENSMUSG00000002205, ENSMUSG00000026737, ENSMUSG00000022229, ENSMUSG00000015656, ENSMUSG00000013629, ENSMUSG00000018707, ENSMUSG00000027823, ENSMUSG00000006517, ENSMUSG00000026473, ENSMUSG00000029752, ENSMUSG00000022840, ENSMUSG00000029710, ENSMUSG00000032547, ENSMUSG00000033826, ENSMUSG00000052456, ENSMUSG00000067336, ENSMUSG00000017499, ENSMUSG00000003234, ENSMUSG00000069793,…	522	1535	13288	1.2437755063836158	0.999999999862404	0.6273992456308712	39.994455542544536
GOTERM_MF_FAT	GO:0001882~nucleoside binding	76	9.488139825218477	0.03354490555463578	ENSMUSG00000035208, ENSMUSG00000002205, ENSMUSG00000026737, ENSMUSG00000022229, ENSMUSG00000015656, ENSMUSG00000013629, ENSMUSG00000018707, ENSMUSG00000027823, ENSMUSG00000006517, ENSMUSG00000026473, ENSMUSG00000029752, ENSMUSG00000022840, ENSMUSG00000029710, ENSMUSG00000032547, ENSMUSG00000033826, ENSMUSG00000052456, ENSMUSG00000067336, ENSMUSG00000017499, ENSMUSG00000003234, ENSMUSG00000069793,…	522	1558	13288	1.2417531071862444	0.9999999998647932	0.6120358364554578	40.018091947168
GOTERM_MF_FAT	GO:0005524~ATP binding	71	8.863920099875156	0.03458755382037578	ENSMUSG00000035208, ENSMUSG00000002205, ENSMUSG00000026737, ENSMUSG00000022229, ENSMUSG00000015656, ENSMUSG00000013629, ENSMUSG00000018707, ENSMUSG00000027823, ENSMUSG00000006517, ENSMUSG00000026473, ENSMUSG00000029752, ENSMUSG00000029710, ENSMUSG00000022840, ENSMUSG00000032547, ENSMUSG00000033826, ENSMUSG00000052456, ENSMUSG00000067336, ENSMUSG00000017499, ENSMUSG00000003234, ENSMUSG00000069793,…	522	1443	13288	1.2525098042339422	0.9999999999341149	0.6084822264420275	40.98018842340696
GOTERM_MF_FAT	GO:0001883~purine nucleoside binding	75	9.363295880149813	0.04065465666656515	ENSMUSG00000035208, ENSMUSG00000002205, ENSMUSG00000026737, ENSMUSG00000022229, ENSMUSG00000015656, ENSMUSG00000013629, ENSMUSG00000018707, ENSMUSG00000027823, ENSMUSG00000006517, ENSMUSG00000026473, ENSMUSG00000029752, ENSMUSG00000022840, ENSMUSG00000029710, ENSMUSG00000032547, ENSMUSG00000033826, ENSMUSG00000052456, ENSMUSG00000067336, ENSMUSG00000017499, ENSMUSG00000003234, ENSMUSG00000069793,…	522	1548	13288	1.2333303632421515	0.9999999999990107	0.6407616951410066	46.29885881118388
GOTERM_BP_FAT	GO:0006793~phosphorus metabolic process	41	5.118601747815231	0.2095934624674446	ENSMUSG00000013236, ENSMUSG00000037628, ENSMUSG00000019210, ENSMUSG00000021745, ENSMUSG00000039384, ENSMUSG00000002205, ENSMUSG00000013629, ENSMUSG00000021918, ENSMUSG00000029454, ENSMUSG00000020154, ENSMUSG00000006517, ENSMUSG00000006057, ENSMUSG00000061436, ENSMUSG00000029710, ENSMUSG00000032547, ENSMUSG00000035916, ENSMUSG00000028788, ENSMUSG00000039745, ENSMUSG00000032494, ENSMUSG00000026207,…	549	866	13588	1.1717883028979839	1.0	0.9824286341959733	98.2372180174954
GOTERM_BP_FAT	GO:0006796~phosphate metabolic process	41	5.118601747815231	0.2095934624674446	ENSMUSG00000013236, ENSMUSG00000037628, ENSMUSG00000019210, ENSMUSG00000021745, ENSMUSG00000039384, ENSMUSG00000002205, ENSMUSG00000013629, ENSMUSG00000021918, ENSMUSG00000029454, ENSMUSG00000020154, ENSMUSG00000006517, ENSMUSG00000006057, ENSMUSG00000061436, ENSMUSG00000029710, ENSMUSG00000032547, ENSMUSG00000035916, ENSMUSG00000028788, ENSMUSG00000039745, ENSMUSG00000032494, ENSMUSG00000026207,…	549	866	13588	1.1717883028979839	1.0	0.9824286341959733	98.2372180174954
GOTERM_MF_FAT	GO:0004672~protein kinase activity	26	3.245942571785269	0.3445090053738845	ENSMUSG00000002205, ENSMUSG00000013629, ENSMUSG00000021918, ENSMUSG00000029454, ENSMUSG00000061436, ENSMUSG00000029710, ENSMUSG00000032547, ENSMUSG00000039745, ENSMUSG00000026207, ENSMUSG00000024576, ENSMUSG00000042978, ENSMUSG00000067336, ENSMUSG00000042688, ENSMUSG00000028876, ENSMUSG00000005640, ENSMUSG00000030655, ENSMUSG00000038764, ENSMUSG00000037989, ENSMUSG00000069539, ENSMUSG00000030802,…	522	583	13288	1.1352562712354513	1.0	0.9689707779290924	99.82128800542121
INTERPRO	IPR017441:Protein kinase, ATP binding site	21	2.6217228464419478	0.3510480530892835	ENSMUSG00000024576, ENSMUSG00000042978, ENSMUSG00000067336, ENSMUSG00000042688, ENSMUSG00000028876, ENSMUSG00000002205, ENSMUSG00000005640, ENSMUSG00000021918, ENSMUSG00000037989, ENSMUSG00000029454, ENSMUSG00000034024, ENSMUSG00000061436, ENSMUSG00000003283, ENSMUSG00000052783, ENSMUSG00000029710, ENSMUSG00000004933, ENSMUSG00000032547, ENSMUSG00000004798, ENSMUSG00000039913, ENSMUSG00000026207,…	688	467	17763	1.1609948458742094	1.0	0.999752663357719	99.90859608206351
UP_SEQ_FEATURE	nucleotide phosphate-binding region:ATP	39	4.868913857677903	0.4286315981629333	ENSMUSG00000002205, ENSMUSG00000021918, ENSMUSG00000001924, ENSMUSG00000029454, ENSMUSG00000024943, ENSMUSG00000018707, ENSMUSG00000020152, ENSMUSG00000027823, ENSMUSG00000061436, ENSMUSG00000042426, ENSMUSG00000029710, ENSMUSG00000032547, ENSMUSG00000034744, ENSMUSG00000026207, ENSMUSG00000052997, ENSMUSG00000024576, ENSMUSG00000042978, ENSMUSG00000021494, ENSMUSG00000033826, ENSMUSG00000052456,…	648	907	16021	1.0630946547429458	1.0	0.9999994539700331	99.99279981527984
INTERPRO	IPR000719:Protein kinase, core	21	2.6217228464419478	0.43945968894666737	ENSMUSG00000024576, ENSMUSG00000042978, ENSMUSG00000067336, ENSMUSG00000042688, ENSMUSG00000028876, ENSMUSG00000002205, ENSMUSG00000005640, ENSMUSG00000021918, ENSMUSG00000037989, ENSMUSG00000029454, ENSMUSG00000069539, ENSMUSG00000061436, ENSMUSG00000003283, ENSMUSG00000052783, ENSMUSG00000029710, ENSMUSG00000004933, ENSMUSG00000032547, ENSMUSG00000004798, ENSMUSG00000039913, ENSMUSG00000026207,…	688	491	17763	1.1042456069720077	1.0	0.9998740543451761	99.99145700827985
GOTERM_BP_FAT	GO:0016310~phosphorylation	30	3.7453183520599254	0.5248470671239642	ENSMUSG00000019210, ENSMUSG00000002205, ENSMUSG00000013629, ENSMUSG00000021918, ENSMUSG00000029454, ENSMUSG00000006057, ENSMUSG00000006517, ENSMUSG00000061436, ENSMUSG00000029710, ENSMUSG00000032547, ENSMUSG00000039745, ENSMUSG00000032494, ENSMUSG00000026207, ENSMUSG00000024576, ENSMUSG00000042978, ENSMUSG00000067336, ENSMUSG00000042688, ENSMUSG00000022295, ENSMUSG00000028876, ENSMUSG00000005640,…	549	718	13588	1.034141589418086	1.0	0.9971432789483883	99.99971714604231
SP_PIR_KEYWORDS	kinase	28	3.495630461922597	0.5510539764003161	ENSMUSG00000037628, ENSMUSG00000002205, ENSMUSG00000026737, ENSMUSG00000021918, ENSMUSG00000029454, ENSMUSG00000039671, ENSMUSG00000061436, ENSMUSG00000029710, ENSMUSG00000032547, ENSMUSG00000034744, ENSMUSG00000026207, ENSMUSG00000024576, ENSMUSG00000042978, ENSMUSG00000067336, ENSMUSG00000042688, ENSMUSG00000028876, ENSMUSG00000005640, ENSMUSG00000030655, ENSMUSG00000038764, ENSMUSG00000037989,…	690	707	17854	1.0247668245085377	1.0	0.9474939357078328	99.99846231309438
UP_SEQ_FEATURE	domain:Protein kinase	20	2.4968789013732833	0.5546299422600312	ENSMUSG00000024576, ENSMUSG00000042978, ENSMUSG00000067336, ENSMUSG00000042688, ENSMUSG00000028876, ENSMUSG00000002205, ENSMUSG00000005640, ENSMUSG00000021918, ENSMUSG00000037989, ENSMUSG00000029454, ENSMUSG00000069539, ENSMUSG00000061436, ENSMUSG00000003283, ENSMUSG00000052783, ENSMUSG00000029710, ENSMUSG00000004933, ENSMUSG00000032547, ENSMUSG00000004798, ENSMUSG00000039913, ENSMUSG00000052854	648	476	16021	1.0388136736175952	1.0	0.9999999859030123	99.99989684959365
GOTERM_MF_FAT	GO:0004674~protein serine/threonine kinase activity	17	2.1223470661672907	0.5878133198091963	ENSMUSG00000024576, ENSMUSG00000042978, ENSMUSG00000067336, ENSMUSG00000042688, ENSMUSG00000002205, ENSMUSG00000021918, ENSMUSG00000030655, ENSMUSG00000037989, ENSMUSG00000029454, ENSMUSG00000030802, ENSMUSG00000061436, ENSMUSG00000052783, ENSMUSG00000039745, ENSMUSG00000004798, ENSMUSG00000039913, ENSMUSG00000026207, ENSMUSG00000052854	522	421	13288	1.0279120139059528	1.0	0.9957692953003552	99.99982857504497
GOTERM_BP_FAT	GO:0006468~protein amino acid phosphorylation	26	3.245942571785269	0.5959827583476174	ENSMUSG00000002205, ENSMUSG00000021918, ENSMUSG00000013629, ENSMUSG00000029454, ENSMUSG00000061436, ENSMUSG00000029710, ENSMUSG00000032547, ENSMUSG00000039745, ENSMUSG00000032494, ENSMUSG00000026207, ENSMUSG00000024576, ENSMUSG00000042978, ENSMUSG00000067336, ENSMUSG00000042688, ENSMUSG00000028876, ENSMUSG00000005640, ENSMUSG00000037989, ENSMUSG00000069539, ENSMUSG00000002997, ENSMUSG00000030802,…	549	640	13588	1.0054872495446265	1.0	0.9980071896255256	99.99998253006527
UP_SEQ_FEATURE	binding site:ATP	22	2.746566791510612	0.6200451969754148	ENSMUSG00000024576, ENSMUSG00000042978, ENSMUSG00000052456, ENSMUSG00000067336, ENSMUSG00000042688, ENSMUSG00000037851, ENSMUSG00000002205, ENSMUSG00000005640, ENSMUSG00000021918, ENSMUSG00000037989, ENSMUSG00000029454, ENSMUSG00000061436, ENSMUSG00000003283, ENSMUSG00000052783, ENSMUSG00000029710, ENSMUSG00000004933, ENSMUSG00000032547, ENSMUSG00000004798, ENSMUSG00000039913, ENSMUSG00000034744,…	648	545	16021	0.9980235587269225	1.0	0.999999990818473	99.99999311739755
SP_PIR_KEYWORDS	serine/threonine-protein kinase	15	1.8726591760299627	0.6247076484649056	ENSMUSG00000024576, ENSMUSG00000042978, ENSMUSG00000042688, ENSMUSG00000067336, ENSMUSG00000002205, ENSMUSG00000021918, ENSMUSG00000030655, ENSMUSG00000037989, ENSMUSG00000029454, ENSMUSG00000061436, ENSMUSG00000052783, ENSMUSG00000004798, ENSMUSG00000039913, ENSMUSG00000026207, ENSMUSG00000052854	690	384	17854	1.01075634057971	1.0	0.9647854766104909	99.99987120762769
SMART	SM00220:S_TKc	10	1.2484394506866416	0.6347923655055953	ENSMUSG00000042978, ENSMUSG00000061436, ENSMUSG00000042688, ENSMUSG00000052783, ENSMUSG00000021918, ENSMUSG00000004798, ENSMUSG00000039913, ENSMUSG00000029454, ENSMUSG00000026207, ENSMUSG00000052854	334	265	9131	1.0316348435205063	1.0	0.9936536247661891	99.99971955745492
INTERPRO	IPR008271:Serine/threonine protein kinase, active site	14	1.7478152309612984	0.6396990593611896	ENSMUSG00000024576, ENSMUSG00000042978, ENSMUSG00000042688, ENSMUSG00000067336, ENSMUSG00000002205, ENSMUSG00000021918, ENSMUSG00000037989, ENSMUSG00000029454, ENSMUSG00000061436, ENSMUSG00000052783, ENSMUSG00000004798, ENSMUSG00000039913, ENSMUSG00000026207, ENSMUSG00000052854	688	360	17763	1.0040455426356591	1.0	0.9999930501985866	99.99999331118555
INTERPRO	IPR017442:Serine/threonine protein kinase-related	14	1.7478152309612984	0.6925672074338296	ENSMUSG00000024576, ENSMUSG00000042978, ENSMUSG00000042688, ENSMUSG00000067336, ENSMUSG00000021918, ENSMUSG00000037989, ENSMUSG00000029454, ENSMUSG00000069539, ENSMUSG00000061436, ENSMUSG00000052783, ENSMUSG00000004798, ENSMUSG00000039913, ENSMUSG00000026207, ENSMUSG00000052854	688	374	17763	0.9664609501305809	1.0	0.9999976812598075	99.9999994870578
INTERPRO	IPR002290:Serine/threonine protein kinase	10	1.2484394506866416	0.7010725027952157	ENSMUSG00000042978, ENSMUSG00000061436, ENSMUSG00000042688, ENSMUSG00000052783, ENSMUSG00000021918, ENSMUSG00000004798, ENSMUSG00000039913, ENSMUSG00000029454, ENSMUSG00000026207, ENSMUSG00000052854	688	265	17763	0.9742759982448442	1.0	0.9999978410709333	99.99999967424962
SP_PIR_KEYWORDS	phosphotransferase	5	0.6242197253433208	0.7098257588345867	ENSMUSG00000042688, ENSMUSG00000004933, ENSMUSG00000021918, ENSMUSG00000029454, ENSMUSG00000002997	690	124	17854	1.043361383824217	1.0	0.977215327109254	99.99999633585323
UP_SEQ_FEATURE	active site:Proton acceptor	23	2.871410736579276	0.8554998409029712	ENSMUSG00000024576, ENSMUSG00000042978, ENSMUSG00000067336, ENSMUSG00000042688, ENSMUSG00000020321, ENSMUSG00000002205, ENSMUSG00000005640, ENSMUSG00000021918, ENSMUSG00000037989, ENSMUSG00000029454, ENSMUSG00000015149, ENSMUSG00000061436, ENSMUSG00000003283, ENSMUSG00000020250, ENSMUSG00000052783, ENSMUSG00000029710, ENSMUSG00000004933, ENSMUSG00000032547, ENSMUSG00000004798, ENSMUSG00000039745,…	648	662	16021	0.8589827869158181	1.0	0.9999999999980841	99.99999999999952
Annotation Cluster 40	Enrichment Score: 0.8182244523608584
Category	Term	Count	%	PValue	Genes	List Total	Pop Hits	Pop Total	Fold Enrichment	Bonferroni	Benjamini	FDR
GOTERM_BP_FAT	GO:0006099~tricarboxylic acid cycle	4	0.4993757802746567	0.06350659889361772	ENSMUSG00000022477, ENSMUSG00000000171, ENSMUSG00000020321, ENSMUSG00000010277	549	23	13588	4.3044270214619464	1.0	0.9290611277666828	67.58355467537156
GOTERM_BP_FAT	GO:0046356~acetyl-CoA catabolic process	4	0.4993757802746567	0.07048902540919696	ENSMUSG00000022477, ENSMUSG00000000171, ENSMUSG00000020321, ENSMUSG00000010277	549	24	13588	4.125075895567699	1.0	0.9276445004437165	71.49225896797044
GOTERM_BP_FAT	GO:0009060~aerobic respiration	4	0.4993757802746567	0.09335884078995177	ENSMUSG00000022477, ENSMUSG00000000171, ENSMUSG00000020321, ENSMUSG00000010277	549	27	13588	3.6667341293935105	1.0	0.9371271677250632	81.41296359260913
GOTERM_BP_FAT	GO:0015980~energy derivation by oxidation of organic compounds	8	0.9987515605493134	0.10069308304716759	ENSMUSG00000022477, ENSMUSG00000030244, ENSMUSG00000000171, ENSMUSG00000020321, ENSMUSG00000021069, ENSMUSG00000010277, ENSMUSG00000036879, ENSMUSG00000023089	549	98	13588	2.0204453366045874	1.0	0.9456713580632294	83.8323592189394
GOTERM_BP_FAT	GO:0009109~coenzyme catabolic process	4	0.4993757802746567	0.11007814935390947	ENSMUSG00000022477, ENSMUSG00000000171, ENSMUSG00000020321, ENSMUSG00000010277	549	29	13588	3.413855913573268	1.0	0.9478908428941762	86.49720326225354
GOTERM_BP_FAT	GO:0006084~acetyl-CoA metabolic process	4	0.4993757802746567	0.12784767405524144	ENSMUSG00000022477, ENSMUSG00000000171, ENSMUSG00000020321, ENSMUSG00000010277	549	31	13588	3.193607144955638	1.0	0.9584140419356337	90.44937780684853
GOTERM_BP_FAT	GO:0051187~cofactor catabolic process	4	0.4993757802746567	0.13709082465122568	ENSMUSG00000022477, ENSMUSG00000000171, ENSMUSG00000020321, ENSMUSG00000010277	549	32	13588	3.0938069216757738	1.0	0.9621312447402333	92.04598449293255
SP_PIR_KEYWORDS	tricarboxylic acid cycle	3	0.37453183520599254	0.1654447313669158	ENSMUSG00000022477, ENSMUSG00000000171, ENSMUSG00000020321	690	19	17854	4.08558352402746	1.0	0.7059512352418417	91.81437571277995
GOTERM_BP_FAT	GO:0051186~cofactor metabolic process	11	1.373283395755306	0.2004765803608387	ENSMUSG00000022477, ENSMUSG00000022742, ENSMUSG00000000171, ENSMUSG00000030979, ENSMUSG00000020321, ENSMUSG00000028657, ENSMUSG00000025825, ENSMUSG00000010277, ENSMUSG00000026866, ENSMUSG00000032872, ENSMUSG00000000340	549	182	13588	1.4959066434476271	1.0	0.9813696893602353	97.85359578789938
GOTERM_BP_FAT	GO:0045333~cellular respiration	5	0.6242197253433208	0.2139721825723566	ENSMUSG00000022477, ENSMUSG00000000171, ENSMUSG00000020321, ENSMUSG00000010277, ENSMUSG00000023089	549	59	13588	2.097496218085271	1.0	0.9816455151069622	98.39757906418984
KEGG_PATHWAY	mmu00020:Citrate cycle (TCA cycle)	3	0.37453183520599254	0.3823111634090383	ENSMUSG00000022477, ENSMUSG00000000171, ENSMUSG00000020321	245	31	5738	2.2664911125740614	1.0	0.9000879479248347	99.68890980312327
GOTERM_BP_FAT	GO:0006732~coenzyme metabolic process	6	0.7490636704119851	0.6891565671807974	ENSMUSG00000022477, ENSMUSG00000000171, ENSMUSG00000020321, ENSMUSG00000010277, ENSMUSG00000026866, ENSMUSG00000000340	549	143	13588	1.038480645038022	1.0	0.9991419272004947	99.99999980615121
Annotation Cluster 41	Enrichment Score: 0.8007596183450219
Category	Term	Count	%	PValue	Genes	List Total	Pop Hits	Pop Total	Fold Enrichment	Bonferroni	Benjamini	FDR
GOTERM_MF_FAT	GO:0031406~carboxylic acid binding	8	0.9987515605493134	0.048985517947063684	ENSMUSG00000058709, ENSMUSG00000034424, ENSMUSG00000026499, ENSMUSG00000023191, ENSMUSG00000013629, ENSMUSG00000031933, ENSMUSG00000000340, ENSMUSG00000030869	522	85	13288	2.395853053865224	0.999999999999997	0.6720902761411476	52.87608953025409
GOTERM_MF_FAT	GO:0043176~amine binding	5	0.6242197253433208	0.2166343610743528	ENSMUSG00000032269, ENSMUSG00000025283, ENSMUSG00000013629, ENSMUSG00000031933, ENSMUSG00000030869	522	61	13288	2.0865523522391807	1.0	0.9334717423165912	97.42024011985335
GOTERM_MF_FAT	GO:0016597~amino acid binding	3	0.37453183520599254	0.37318664880655744	ENSMUSG00000013629, ENSMUSG00000031933, ENSMUSG00000030869	522	33	13288	2.314176245210728	1.0	0.9742653401227565	99.90856484201464
Annotation Cluster 42	Enrichment Score: 0.7966163645274441
Category	Term	Count	%	PValue	Genes	List Total	Pop Hits	Pop Total	Fold Enrichment	Bonferroni	Benjamini	FDR
UP_SEQ_FEATURE	repeat:WD 6	13	1.6229712858926344	0.030226558782315633	ENSMUSG00000057236, ENSMUSG00000026988, ENSMUSG00000052752, ENSMUSG00000029621, ENSMUSG00000041268, ENSMUSG00000020257, ENSMUSG00000022052, ENSMUSG00000030451, ENSMUSG00000031353, ENSMUSG00000026019, ENSMUSG00000024500, ENSMUSG00000025049, ENSMUSG00000020372	648	161	16021	1.9963288858216395	1.0	0.9991887166007359	40.73015681279168
UP_SEQ_FEATURE	repeat:WD 5	14	1.7478152309612984	0.06634723289973107	ENSMUSG00000026988, ENSMUSG00000029621, ENSMUSG00000041268, ENSMUSG00000020257, ENSMUSG00000030451, ENSMUSG00000025049, ENSMUSG00000020372, ENSMUSG00000057236, ENSMUSG00000052752, ENSMUSG00000031353, ENSMUSG00000022052, ENSMUSG00000024500, ENSMUSG00000026019, ENSMUSG00000066979	648	202	16021	1.7135282972741717	1.0	0.9991538669346207	68.96179294487985
INTERPRO	IPR019775:WD40 repeat, conserved site	16	1.9975031210986267	0.07657494600990994	ENSMUSG00000026988, ENSMUSG00000029621, ENSMUSG00000041268, ENSMUSG00000020257, ENSMUSG00000030451, ENSMUSG00000025049, ENSMUSG00000020372, ENSMUSG00000057236, ENSMUSG00000033987, ENSMUSG00000052752, ENSMUSG00000022052, ENSMUSG00000031353, ENSMUSG00000039099, ENSMUSG00000024500, ENSMUSG00000026019, ENSMUSG00000066979	688	258	17763	1.6011357490535423	1.0	0.984870446284722	72.45251666945772
UP_SEQ_FEATURE	repeat:WD 4	14	1.7478152309612984	0.10444544769428729	ENSMUSG00000026988, ENSMUSG00000029621, ENSMUSG00000041268, ENSMUSG00000020257, ENSMUSG00000030451, ENSMUSG00000025049, ENSMUSG00000020372, ENSMUSG00000057236, ENSMUSG00000052752, ENSMUSG00000031353, ENSMUSG00000022052, ENSMUSG00000024500, ENSMUSG00000026019, ENSMUSG00000066979	648	218	16021	1.5877647525201042	1.0	0.9998631895253322	84.74022262939171
UP_SEQ_FEATURE	repeat:WD 7	9	1.1235955056179776	0.12901281644181817	ENSMUSG00000026988, ENSMUSG00000052752, ENSMUSG00000041268, ENSMUSG00000031353, ENSMUSG00000022052, ENSMUSG00000030451, ENSMUSG00000026019, ENSMUSG00000024500, ENSMUSG00000020372	648	124	16021	1.794466845878136	1.0	0.9999243888156059	90.50106488649065
SP_PIR_KEYWORDS	wd repeat	15	1.8726591760299627	0.14065534857043327	ENSMUSG00000026988, ENSMUSG00000029621, ENSMUSG00000041268, ENSMUSG00000020257, ENSMUSG00000030451, ENSMUSG00000025049, ENSMUSG00000020372, ENSMUSG00000057236, ENSMUSG00000052752, ENSMUSG00000022052, ENSMUSG00000031353, ENSMUSG00000039099, ENSMUSG00000024500, ENSMUSG00000026019, ENSMUSG00000066979	690	263	17854	1.4757811208464209	1.0	0.6687304875928602	87.72641666088947
UP_SEQ_FEATURE	repeat:WD 3	14	1.7478152309612984	0.14325794949216752	ENSMUSG00000026988, ENSMUSG00000029621, ENSMUSG00000041268, ENSMUSG00000020257, ENSMUSG00000030451, ENSMUSG00000025049, ENSMUSG00000020372, ENSMUSG00000057236, ENSMUSG00000052752, ENSMUSG00000031353, ENSMUSG00000022052, ENSMUSG00000024500, ENSMUSG00000026019, ENSMUSG00000066979	648	231	16021	1.4984100261878037	1.0	0.9999493335060516	92.82825420500586
UP_SEQ_FEATURE	repeat:WD 1	14	1.7478152309612984	0.1564785707864132	ENSMUSG00000026988, ENSMUSG00000029621, ENSMUSG00000041268, ENSMUSG00000020257, ENSMUSG00000030451, ENSMUSG00000025049, ENSMUSG00000020372, ENSMUSG00000057236, ENSMUSG00000052752, ENSMUSG00000031353, ENSMUSG00000022052, ENSMUSG00000024500, ENSMUSG00000026019, ENSMUSG00000066979	648	235	16021	1.4729051746782242	1.0	0.9999480142323692	94.49796666370534
UP_SEQ_FEATURE	repeat:WD 2	14	1.7478152309612984	0.1564785707864132	ENSMUSG00000026988, ENSMUSG00000029621, ENSMUSG00000041268, ENSMUSG00000020257, ENSMUSG00000030451, ENSMUSG00000025049, ENSMUSG00000020372, ENSMUSG00000057236, ENSMUSG00000052752, ENSMUSG00000031353, ENSMUSG00000022052, ENSMUSG00000024500, ENSMUSG00000026019, ENSMUSG00000066979	648	235	16021	1.4729051746782242	1.0	0.9999480142323692	94.49796666370534
SMART	SM00320:WD40	13	1.6229712858926344	0.2402830261677197	ENSMUSG00000057236, ENSMUSG00000026988, ENSMUSG00000052752, ENSMUSG00000029621, ENSMUSG00000041268, ENSMUSG00000020257, ENSMUSG00000022052, ENSMUSG00000031353, ENSMUSG00000026019, ENSMUSG00000024500, ENSMUSG00000025049, ENSMUSG00000066979, ENSMUSG00000020372	334	259	9131	1.3721938362656925	1.0	0.9560256177065529	96.94327005195767
INTERPRO	IPR015943:WD40/YVTN repeat-like	15	1.8726591760299627	0.2926900913060959	ENSMUSG00000026988, ENSMUSG00000029621, ENSMUSG00000041268, ENSMUSG00000021904, ENSMUSG00000020257, ENSMUSG00000025049, ENSMUSG00000020372, ENSMUSG00000057236, ENSMUSG00000052752, ENSMUSG00000030084, ENSMUSG00000031353, ENSMUSG00000022052, ENSMUSG00000024500, ENSMUSG00000026019, ENSMUSG00000066979	688	305	17763	1.2697531452535264	1.0	0.9996313943076066	99.63172026466003
INTERPRO	IPR001680:WD40 repeat	13	1.6229712858926344	0.3015571013572174	ENSMUSG00000057236, ENSMUSG00000026988, ENSMUSG00000052752, ENSMUSG00000029621, ENSMUSG00000041268, ENSMUSG00000020257, ENSMUSG00000022052, ENSMUSG00000031353, ENSMUSG00000026019, ENSMUSG00000024500, ENSMUSG00000025049, ENSMUSG00000066979, ENSMUSG00000020372	688	259	17763	1.29589992816737	1.0	0.9996783543296148	99.69973013089567
INTERPRO	IPR019782:WD40 repeat 2	11	1.373283395755306	0.3157774434488923	ENSMUSG00000057236, ENSMUSG00000026988, ENSMUSG00000052752, ENSMUSG00000029621, ENSMUSG00000041268, ENSMUSG00000020257, ENSMUSG00000031353, ENSMUSG00000026019, ENSMUSG00000025049, ENSMUSG00000020372, ENSMUSG00000066979	688	214	17763	1.3271095957400565	1.0	0.9996353497388761	99.78475292579058
INTERPRO	IPR017986:WD40 repeat, region	11	1.373283395755306	0.38729052712584966	ENSMUSG00000057236, ENSMUSG00000026988, ENSMUSG00000052752, ENSMUSG00000029621, ENSMUSG00000041268, ENSMUSG00000020257, ENSMUSG00000031353, ENSMUSG00000026019, ENSMUSG00000025049, ENSMUSG00000020372, ENSMUSG00000066979	688	228	17763	1.2456204100367199	1.0	0.9997898430722337	99.9639370714386
INTERPRO	IPR019781:WD40 repeat, subgroup	11	1.373283395755306	0.4244539345915574	ENSMUSG00000057236, ENSMUSG00000026988, ENSMUSG00000052752, ENSMUSG00000029621, ENSMUSG00000041268, ENSMUSG00000020257, ENSMUSG00000031353, ENSMUSG00000026019, ENSMUSG00000025049, ENSMUSG00000020372, ENSMUSG00000066979	688	235	17763	1.208516823354775	1.0	0.9998806052462696	99.98689956445139
Annotation Cluster 43	Enrichment Score: 0.7902263498301587
Category	Term	Count	%	PValue	Genes	List Total	Pop Hits	Pop Total	Fold Enrichment	Bonferroni	Benjamini	FDR
GOTERM_MF_FAT	GO:0003713~transcription coactivator activity	9	1.1235955056179776	0.042507928384261026	ENSMUSG00000024194, ENSMUSG00000024309, ENSMUSG00000047751, ENSMUSG00000022521, ENSMUSG00000061315, ENSMUSG00000026799, ENSMUSG00000048930, ENSMUSG00000021039, ENSMUSG00000020098	522	100	13288	2.2910344827586204	0.9999999999997271	0.6312264184673404	47.83208754169457
GOTERM_MF_FAT	GO:0042809~vitamin D receptor binding	3	0.37453183520599254	0.05604893093791308	ENSMUSG00000024194, ENSMUSG00000024309, ENSMUSG00000021039	522	10	13288	7.636781609195403	1.0	0.6989517494057129	57.85548329562549
GOTERM_MF_FAT	GO:0030374~ligand-dependent nuclear receptor transcription coactivator activity	3	0.37453183520599254	0.19822216689579997	ENSMUSG00000024194, ENSMUSG00000024309, ENSMUSG00000048930	522	21	13288	3.6365626710454295	1.0	0.9208819164728621	96.34639767669351
GOTERM_MF_FAT	GO:0016563~transcription activator activity	14	1.7478152309612984	0.2176636465907515	ENSMUSG00000024194, ENSMUSG00000024309, ENSMUSG00000027490, ENSMUSG00000040761, ENSMUSG00000061315, ENSMUSG00000026799, ENSMUSG00000048930, ENSMUSG00000038482, ENSMUSG00000020098, ENSMUSG00000024515, ENSMUSG00000001496, ENSMUSG00000047751, ENSMUSG00000022521, ENSMUSG00000021039	522	259	13288	1.375996686341514	1.0	0.9314406230477282	97.47055316263953
GOTERM_MF_FAT	GO:0035257~nuclear hormone receptor binding	3	0.37453183520599254	0.38731318927510455	ENSMUSG00000024194, ENSMUSG00000024309, ENSMUSG00000021039	522	34	13288	2.2461122379986476	1.0	0.9754652000210448	99.9350147565821
GOTERM_MF_FAT	GO:0051427~hormone receptor binding	3	0.37453183520599254	0.45562151191406225	ENSMUSG00000024194, ENSMUSG00000024309, ENSMUSG00000021039	522	39	13288	1.9581491305629237	1.0	0.9859224624102793	99.98893953451194
Annotation Cluster 44	Enrichment Score: 0.77281642712475
Category	Term	Count	%	PValue	Genes	List Total	Pop Hits	Pop Total	Fold Enrichment	Bonferroni	Benjamini	FDR
UP_SEQ_FEATURE	domain:Rhodanese	3	0.37453183520599254	0.12094615195746865	ENSMUSG00000053716, ENSMUSG00000039384, ENSMUSG00000027363	648	15	16021	4.944753086419753	1.0	0.9998986742611209	88.88507331957798
SMART	SM00450:RHOD	3	0.37453183520599254	0.19055433094903468	ENSMUSG00000053716, ENSMUSG00000039384, ENSMUSG00000027363	334	22	9131	3.7279531845400107	1.0	0.9701802921194601	93.16502647534548
INTERPRO	IPR001763:Rhodanese-like	3	0.37453183520599254	0.20842021490022197	ENSMUSG00000053716, ENSMUSG00000039384, ENSMUSG00000027363	688	22	17763	3.520679175475687	1.0	0.9997558788994679	97.72332298808094
Annotation Cluster 45	Enrichment Score: 0.7675970990394468
Category	Term	Count	%	PValue	Genes	List Total	Pop Hits	Pop Total	Fold Enrichment	Bonferroni	Benjamini	FDR
GOTERM_BP_FAT	GO:0006541~glutamine metabolic process	6	0.7490636704119851	7.608433651743678E-4	ENSMUSG00000026473, ENSMUSG00000029752, ENSMUSG00000026095, ENSMUSG00000013629, ENSMUSG00000020899, ENSMUSG00000027823	549	19	13588	7.8159332758124815	0.7777602924479466	0.22171807785534292	1.2982855720118036
KEGG_PATHWAY	mmu00190:Oxidative phosphorylation	15	1.8726591760299627	0.0011542382859338835	ENSMUSG00000024099, ENSMUSG00000037152, ENSMUSG00000022295, ENSMUSG00000000171, ENSMUSG00000019210, ENSMUSG00000031231, ENSMUSG00000039105, ENSMUSG00000022229, ENSMUSG00000026394, ENSMUSG00000046516, ENSMUSG00000017778, ENSMUSG00000006057, ENSMUSG00000023089, ENSMUSG00000020089, ENSMUSG00000030869	245	130	5738	2.7023547880690737	0.16196922479978904	0.08455979157554427	1.3743401027839663
GOTERM_BP_FAT	GO:0044271~nitrogen compound biosynthetic process	25	3.1210986267166043	0.001232867790126931	ENSMUSG00000022742, ENSMUSG00000026095, ENSMUSG00000019210, ENSMUSG00000022229, ENSMUSG00000013629, ENSMUSG00000026866, ENSMUSG00000027823, ENSMUSG00000020098, ENSMUSG00000006057, ENSMUSG00000026473, ENSMUSG00000029752, ENSMUSG00000006442, ENSMUSG00000022840, ENSMUSG00000011148, ENSMUSG00000075232, ENSMUSG00000022295, ENSMUSG00000026520, ENSMUSG00000011179, ENSMUSG00000020899, ENSMUSG00000029326,…	549	302	13588	2.0488787560766712	0.9126340545272165	0.2940675127345459	2.095740643119137
GOTERM_MF_FAT	GO:0015078~hydrogen ion transmembrane transporter activity	9	1.1235955056179776	0.014867398555379814	ENSMUSG00000022295, ENSMUSG00000031231, ENSMUSG00000019210, ENSMUSG00000039105, ENSMUSG00000022229, ENSMUSG00000026062, ENSMUSG00000026394, ENSMUSG00000017778, ENSMUSG00000006057	522	82	13288	2.7939444911690496	0.9999534987513181	0.509619506018676	20.099422875299567
GOTERM_MF_FAT	GO:0016887~ATPase activity	20	2.4968789013732833	0.014981004389544807	ENSMUSG00000021494, ENSMUSG00000033826, ENSMUSG00000022295, ENSMUSG00000052456, ENSMUSG00000003234, ENSMUSG00000019210, ENSMUSG00000022229, ENSMUSG00000015656, ENSMUSG00000059796, ENSMUSG00000026394, ENSMUSG00000018707, ENSMUSG00000038774, ENSMUSG00000041144, ENSMUSG00000057236, ENSMUSG00000042426, ENSMUSG00000033987, ENSMUSG00000039105, ENSMUSG00000028127, ENSMUSG00000019027, ENSMUSG00000024068	522	281	13288	1.811810583439004	0.9999569366888497	0.4883882683189016	20.23734061732132
GOTERM_MF_FAT	GO:0008553~hydrogen-exporting ATPase activity, phosphorylative mechanism	4	0.4993757802746567	0.015793342977718824	ENSMUSG00000022295, ENSMUSG00000019210, ENSMUSG00000039105, ENSMUSG00000026394	522	14	13288	7.273125342090859	0.9999751415178532	0.46402372615475596	21.21706653623464
GOTERM_MF_FAT	GO:0015077~monovalent inorganic cation transmembrane transporter activity	9	1.1235955056179776	0.02060475388027793	ENSMUSG00000022295, ENSMUSG00000031231, ENSMUSG00000019210, ENSMUSG00000039105, ENSMUSG00000022229, ENSMUSG00000026062, ENSMUSG00000026394, ENSMUSG00000017778, ENSMUSG00000006057	522	87	13288	2.63337296868807	0.9999990493460633	0.5000792967997858	26.793451565890315
SP_PIR_KEYWORDS	Hydrogen ion transport	6	0.7490636704119851	0.02887117964630673	ENSMUSG00000022295, ENSMUSG00000019210, ENSMUSG00000039105, ENSMUSG00000022229, ENSMUSG00000026394, ENSMUSG00000006057	690	45	17854	3.450048309178744	0.9999849365837988	0.3371663117035988	33.33009448679761
GOTERM_BP_FAT	GO:0015992~proton transport	6	0.7490636704119851	0.05760259783915109	ENSMUSG00000022295, ENSMUSG00000019210, ENSMUSG00000039105, ENSMUSG00000022229, ENSMUSG00000026394, ENSMUSG00000006057	549	52	13588	2.8558217738545606	1.0	0.9261092907429417	63.89015111417452
GOTERM_BP_FAT	GO:0006818~hydrogen transport	6	0.7490636704119851	0.06159332094177552	ENSMUSG00000022295, ENSMUSG00000019210, ENSMUSG00000039105, ENSMUSG00000022229, ENSMUSG00000026394, ENSMUSG00000006057	549	53	13588	2.8019383441591916	1.0	0.9269814486295495	66.42751968228036
GOTERM_MF_FAT	GO:0022890~inorganic cation transmembrane transporter activity	10	1.2484394506866416	0.061960090948598834	ENSMUSG00000022295, ENSMUSG00000031231, ENSMUSG00000019210, ENSMUSG00000039105, ENSMUSG00000022229, ENSMUSG00000046822, ENSMUSG00000026062, ENSMUSG00000026394, ENSMUSG00000017778, ENSMUSG00000006057	522	127	13288	2.0044046218360636	1.0	0.7143300231225327	61.640503044610554
SP_PIR_KEYWORDS	purine biosynthesis	3	0.37453183520599254	0.0649368082269348	ENSMUSG00000011148, ENSMUSG00000020899, ENSMUSG00000027823	690	11	17854	7.0569169960474305	0.9999999999911137	0.5068033440121003	60.51056458393303
GOTERM_CC_FAT	GO:0016469~proton-transporting two-sector ATPase complex	5	0.6242197253433208	0.0786738451694704	ENSMUSG00000022295, ENSMUSG00000019210, ENSMUSG00000039105, ENSMUSG00000026394, ENSMUSG00000006057	486	42	12504	3.062904174015285	0.9999999999999919	0.5648298072506206	68.05800599526971
GOTERM_MF_FAT	GO:0042623~ATPase activity, coupled	14	1.7478152309612984	0.10024743950521248	ENSMUSG00000021494, ENSMUSG00000022295, ENSMUSG00000052456, ENSMUSG00000019210, ENSMUSG00000022229, ENSMUSG00000015656, ENSMUSG00000059796, ENSMUSG00000026394, ENSMUSG00000038774, ENSMUSG00000057236, ENSMUSG00000042426, ENSMUSG00000039105, ENSMUSG00000028127, ENSMUSG00000024068	522	223	13288	1.5981306805491124	1.0	0.812706241967507	79.45245556600379
GOTERM_MF_FAT	GO:0042625~ATPase activity, coupled to transmembrane movement of ions	6	0.7490636704119851	0.1334623877173503	ENSMUSG00000052456, ENSMUSG00000022295, ENSMUSG00000019210, ENSMUSG00000039105, ENSMUSG00000022229, ENSMUSG00000026394	522	69	13288	2.213559886723305	1.0	0.8686486689589442	88.30365611657118
GOTERM_CC_FAT	GO:0033176~proton-transporting V-type ATPase complex	3	0.37453183520599254	0.15292551750464153	ENSMUSG00000022295, ENSMUSG00000039105, ENSMUSG00000026394	486	18	12504	4.288065843621399	1.0	0.6717388045854492	90.08901738100438
GOTERM_MF_FAT	GO:0042626~ATPase activity, coupled to transmembrane movement of substances	7	0.8739076154806492	0.18065184877792428	ENSMUSG00000052456, ENSMUSG00000022295, ENSMUSG00000019210, ENSMUSG00000039105, ENSMUSG00000022229, ENSMUSG00000028127, ENSMUSG00000026394	522	97	13288	1.8370265039301656	1.0	0.9104260069184519	94.94466083233402
GOTERM_MF_FAT	GO:0043492~ATPase activity, coupled to movement of substances	7	0.8739076154806492	0.18065184877792428	ENSMUSG00000052456, ENSMUSG00000022295, ENSMUSG00000019210, ENSMUSG00000039105, ENSMUSG00000022229, ENSMUSG00000028127, ENSMUSG00000026394	522	97	13288	1.8370265039301656	1.0	0.9104260069184519	94.94466083233402
GOTERM_MF_FAT	GO:0016820~hydrolase activity, acting on acid anhydrides, catalyzing transmembrane movement of substances	7	0.8739076154806492	0.18065184877792428	ENSMUSG00000052456, ENSMUSG00000022295, ENSMUSG00000019210, ENSMUSG00000039105, ENSMUSG00000022229, ENSMUSG00000028127, ENSMUSG00000026394	522	97	13288	1.8370265039301656	1.0	0.9104260069184519	94.94466083233402
GOTERM_MF_FAT	GO:0015662~ATPase activity, coupled to transmembrane movement of ions, phosphorylative mechanism	5	0.6242197253433208	0.18409250687759632	ENSMUSG00000022295, ENSMUSG00000019210, ENSMUSG00000039105, ENSMUSG00000022229, ENSMUSG00000026394	522	57	13288	2.232977078712106	1.0	0.9110475112397148	95.25350154918594
GOTERM_BP_FAT	GO:0034404~nucleobase, nucleoside and nucleotide biosynthetic process	11	1.373283395755306	0.18709395402507667	ENSMUSG00000022295, ENSMUSG00000022840, ENSMUSG00000019210, ENSMUSG00000025747, ENSMUSG00000011148, ENSMUSG00000022229, ENSMUSG00000013629, ENSMUSG00000020899, ENSMUSG00000026866, ENSMUSG00000027823, ENSMUSG00000006057	549	179	13588	1.520977704510995	1.0	0.978961420986199	97.14579317934327
GOTERM_BP_FAT	GO:0034654~nucleobase, nucleoside, nucleotide and nucleic acid biosynthetic process	11	1.373283395755306	0.18709395402507667	ENSMUSG00000022295, ENSMUSG00000022840, ENSMUSG00000019210, ENSMUSG00000025747, ENSMUSG00000011148, ENSMUSG00000022229, ENSMUSG00000013629, ENSMUSG00000020899, ENSMUSG00000026866, ENSMUSG00000027823, ENSMUSG00000006057	549	179	13588	1.520977704510995	1.0	0.978961420986199	97.14579317934327
GOTERM_BP_FAT	GO:0034220~ion transmembrane transport	4	0.4993757802746567	0.239286573501788	ENSMUSG00000022295, ENSMUSG00000019210, ENSMUSG00000026394, ENSMUSG00000006057	549	42	13588	2.357186226038685	1.0	0.9848446913932565	99.08654282110105
GOTERM_MF_FAT	GO:0015405~P-P-bond-hydrolysis-driven transmembrane transporter activity	7	0.8739076154806492	0.2428463342214744	ENSMUSG00000052456, ENSMUSG00000022295, ENSMUSG00000019210, ENSMUSG00000039105, ENSMUSG00000022229, ENSMUSG00000028127, ENSMUSG00000026394	522	107	13288	1.665341783936692	1.0	0.9396250167437632	98.45059025720226
GOTERM_MF_FAT	GO:0015399~primary active transmembrane transporter activity	7	0.8739076154806492	0.24939478700203693	ENSMUSG00000052456, ENSMUSG00000022295, ENSMUSG00000019210, ENSMUSG00000039105, ENSMUSG00000022229, ENSMUSG00000028127, ENSMUSG00000026394	522	108	13288	1.649921952603945	1.0	0.9422497487883663	98.63963763434018
GOTERM_BP_FAT	GO:0009165~nucleotide biosynthetic process	10	1.2484394506866416	0.26960789638936755	ENSMUSG00000022295, ENSMUSG00000022840, ENSMUSG00000019210, ENSMUSG00000025747, ENSMUSG00000011148, ENSMUSG00000022229, ENSMUSG00000020899, ENSMUSG00000026866, ENSMUSG00000027823, ENSMUSG00000006057	549	174	13588	1.4224399639888616	1.0	0.987372556222633	99.54564207214027
GOTERM_BP_FAT	GO:0009124~nucleoside monophosphate biosynthetic process	4	0.4993757802746567	0.2721778888754848	ENSMUSG00000022840, ENSMUSG00000025747, ENSMUSG00000020899, ENSMUSG00000027823	549	45	13588	2.200040477636106	1.0	0.9868254091915641	99.57232345187832
GOTERM_BP_FAT	GO:0006164~purine nucleotide biosynthetic process	8	0.9987515605493134	0.3159232459879241	ENSMUSG00000022295, ENSMUSG00000022840, ENSMUSG00000019210, ENSMUSG00000011148, ENSMUSG00000022229, ENSMUSG00000020899, ENSMUSG00000027823, ENSMUSG00000006057	549	137	13588	1.4452820656003615	1.0	0.9891068997068556	99.85245664551799
GOTERM_BP_FAT	GO:0015672~monovalent inorganic cation transport	15	1.8726591760299627	0.3421503138892825	ENSMUSG00000022295, ENSMUSG00000019210, ENSMUSG00000049281, ENSMUSG00000057182, ENSMUSG00000024957, ENSMUSG00000022229, ENSMUSG00000026394, ENSMUSG00000040164, ENSMUSG00000006057, ENSMUSG00000030769, ENSMUSG00000039105, ENSMUSG00000052726, ENSMUSG00000028931, ENSMUSG00000026062, ENSMUSG00000027130	549	303	13588	1.2252700679904056	1.0	0.9901761657788329	99.92459118756109
GOTERM_BP_FAT	GO:0009123~nucleoside monophosphate metabolic process	4	0.4993757802746567	0.42714664824081805	ENSMUSG00000022840, ENSMUSG00000025747, ENSMUSG00000020899, ENSMUSG00000027823	549	59	13588	1.6779969744682166	1.0	0.9950987306495817	99.99298778612012
GOTERM_BP_FAT	GO:0009152~purine ribonucleotide biosynthetic process	6	0.7490636704119851	0.43396731207587463	ENSMUSG00000022295, ENSMUSG00000019210, ENSMUSG00000022229, ENSMUSG00000020899, ENSMUSG00000027823, ENSMUSG00000006057	549	107	13588	1.3878760022470762	1.0	0.9949053791601223	99.99429122289409
GOTERM_BP_FAT	GO:0015985~energy coupled proton transport, down electrochemical gradient	3	0.37453183520599254	0.44316550235340224	ENSMUSG00000022295, ENSMUSG00000019210, ENSMUSG00000006057	549	37	13588	2.0067936789248266	1.0	0.9950431510401386	99.9956909716068
GOTERM_BP_FAT	GO:0015986~ATP synthesis coupled proton transport	3	0.37453183520599254	0.44316550235340224	ENSMUSG00000022295, ENSMUSG00000019210, ENSMUSG00000006057	549	37	13588	2.0067936789248266	1.0	0.9950431510401386	99.9956909716068
GOTERM_BP_FAT	GO:0009260~ribonucleotide biosynthetic process	6	0.7490636704119851	0.46565676416384144	ENSMUSG00000022295, ENSMUSG00000019210, ENSMUSG00000022229, ENSMUSG00000020899, ENSMUSG00000027823, ENSMUSG00000006057	549	111	13588	1.337862452616551	1.0	0.9961254659440715	99.99787697602488
GOTERM_BP_FAT	GO:0006163~purine nucleotide metabolic process	8	0.9987515605493134	0.467882741393719	ENSMUSG00000022295, ENSMUSG00000022840, ENSMUSG00000019210, ENSMUSG00000011148, ENSMUSG00000022229, ENSMUSG00000020899, ENSMUSG00000027823, ENSMUSG00000006057	549	160	13588	1.2375227686703096	1.0	0.9961718110552833	99.99802381294435
GOTERM_BP_FAT	GO:0009150~purine ribonucleotide metabolic process	6	0.7490636704119851	0.527221405566633	ENSMUSG00000022295, ENSMUSG00000019210, ENSMUSG00000022229, ENSMUSG00000020899, ENSMUSG00000027823, ENSMUSG00000006057	549	119	13588	1.247922119667539	1.0	0.997122684781969	99.99974045701822
SP_PIR_KEYWORDS	ion transport	22	2.746566791510612	0.5279960921647866	ENSMUSG00000022295, ENSMUSG00000049281, ENSMUSG00000019210, ENSMUSG00000057182, ENSMUSG00000024957, ENSMUSG00000028532, ENSMUSG00000022229, ENSMUSG00000046822, ENSMUSG00000021991, ENSMUSG00000042644, ENSMUSG00000026394, ENSMUSG00000040164, ENSMUSG00000030592, ENSMUSG00000030452, ENSMUSG00000006057, ENSMUSG00000030769, ENSMUSG00000032269, ENSMUSG00000039105, ENSMUSG00000021313, ENSMUSG00000028931,…	690	543	17854	1.0483572210211654	1.0	0.9402292213991557	99.99692477533635
GOTERM_BP_FAT	GO:0009259~ribonucleotide metabolic process	6	0.7490636704119851	0.571267151447118	ENSMUSG00000022295, ENSMUSG00000019210, ENSMUSG00000022229, ENSMUSG00000020899, ENSMUSG00000027823, ENSMUSG00000006057	549	125	13588	1.1880218579234973	1.0	0.9976736748130388	99.99995157996071
GOTERM_BP_FAT	GO:0006754~ATP biosynthetic process	4	0.4993757802746567	0.6481564473203981	ENSMUSG00000022295, ENSMUSG00000019210, ENSMUSG00000022229, ENSMUSG00000006057	549	82	13588	1.2073392865076193	1.0	0.9987166517297409	99.99999837336772
KEGG_PATHWAY	mmu00230:Purine metabolism	7	0.8739076154806492	0.6643477693623562	ENSMUSG00000022840, ENSMUSG00000034453, ENSMUSG00000011148, ENSMUSG00000020899, ENSMUSG00000027823, ENSMUSG00000037370, ENSMUSG00000039771	245	157	5738	1.0442220200181984	1.0	0.9621846074407805	99.9997915779488
GOTERM_BP_FAT	GO:0006119~oxidative phosphorylation	3	0.37453183520599254	0.6661650542934393	ENSMUSG00000022295, ENSMUSG00000019210, ENSMUSG00000006057	549	56	13588	1.3259172521467604	1.0	0.9989052763602714	99.99999934001931
GOTERM_BP_FAT	GO:0046034~ATP metabolic process	4	0.4993757802746567	0.7092627619964509	ENSMUSG00000022295, ENSMUSG00000019210, ENSMUSG00000022229, ENSMUSG00000006057	549	90	13588	1.100020238818053	1.0	0.9993003627388156	99.99999993850237
GOTERM_BP_FAT	GO:0009206~purine ribonucleoside triphosphate biosynthetic process	4	0.4993757802746567	0.7299700848660983	ENSMUSG00000022295, ENSMUSG00000019210, ENSMUSG00000022229, ENSMUSG00000006057	549	93	13588	1.0645357149852126	1.0	0.9993704076067991	99.99999998270475
GOTERM_BP_FAT	GO:0009201~ribonucleoside triphosphate biosynthetic process	4	0.4993757802746567	0.7299700848660983	ENSMUSG00000022295, ENSMUSG00000019210, ENSMUSG00000022229, ENSMUSG00000006057	549	93	13588	1.0645357149852126	1.0	0.9993704076067991	99.99999998270475
GOTERM_BP_FAT	GO:0009145~purine nucleoside triphosphate biosynthetic process	4	0.4993757802746567	0.736610077355447	ENSMUSG00000022295, ENSMUSG00000019210, ENSMUSG00000022229, ENSMUSG00000006057	549	94	13588	1.053210866953455	1.0	0.9994167828180517	99.99999998872066
GOTERM_BP_FAT	GO:0009142~nucleoside triphosphate biosynthetic process	4	0.4993757802746567	0.7431204094072805	ENSMUSG00000022295, ENSMUSG00000019210, ENSMUSG00000022229, ENSMUSG00000006057	549	95	13588	1.0421244367749976	1.0	0.9994707417096208	99.99999999266052
GOTERM_BP_FAT	GO:0009205~purine ribonucleoside triphosphate metabolic process	4	0.4993757802746567	0.7795229458846035	ENSMUSG00000022295, ENSMUSG00000019210, ENSMUSG00000022229, ENSMUSG00000006057	549	101	13588	0.9802160543923244	1.0	0.9996677917721373	99.99999999946762
GOTERM_BP_FAT	GO:0009199~ribonucleoside triphosphate metabolic process	4	0.4993757802746567	0.7851586014679939	ENSMUSG00000022295, ENSMUSG00000019210, ENSMUSG00000022229, ENSMUSG00000006057	549	102	13588	0.9706060930747527	1.0	0.9996774196877799	99.99999999965868
GOTERM_BP_FAT	GO:0009144~purine nucleoside triphosphate metabolic process	4	0.4993757802746567	0.8065202048978315	ENSMUSG00000022295, ENSMUSG00000019210, ENSMUSG00000022229, ENSMUSG00000006057	549	106	13588	0.9339794480530639	1.0	0.9997517642049542	99.99999999994347
GOTERM_BP_FAT	GO:0009141~nucleoside triphosphate metabolic process	4	0.4993757802746567	0.8481033784300269	ENSMUSG00000022295, ENSMUSG00000019210, ENSMUSG00000022229, ENSMUSG00000006057	549	115	13588	0.8608854042923892	1.0	0.999881256620845	99.99999999999912
GOTERM_BP_FAT	GO:0055085~transmembrane transport	8	0.9987515605493134	0.9994935676436191	ENSMUSG00000022295, ENSMUSG00000019210, ENSMUSG00000028931, ENSMUSG00000030316, ENSMUSG00000040164, ENSMUSG00000026394, ENSMUSG00000027130, ENSMUSG00000006057	549	460	13588	0.4304427021461946	1.0	0.9999999999999575	100.0
Annotation Cluster 46	Enrichment Score: 0.7587610551270386
Category	Term	Count	%	PValue	Genes	List Total	Pop Hits	Pop Total	Fold Enrichment	Bonferroni	Benjamini	FDR
GOTERM_BP_FAT	GO:0042089~cytokine biosynthetic process	3	0.37453183520599254	0.09442950699394864	ENSMUSG00000024713, ENSMUSG00000039217, ENSMUSG00000052435	549	13	13588	5.711643547709121	1.0	0.936743652665348	81.78624108445096
GOTERM_BP_FAT	GO:0042107~cytokine metabolic process	3	0.37453183520599254	0.10732908512694435	ENSMUSG00000024713, ENSMUSG00000039217, ENSMUSG00000052435	549	14	13588	5.3036690085870415	1.0	0.94776326743099	85.76289084949475
GOTERM_BP_FAT	GO:0001816~cytokine production	3	0.37453183520599254	0.5222659171381924	ENSMUSG00000024713, ENSMUSG00000039217, ENSMUSG00000052435	549	43	13588	1.726775956284153	1.0	0.9970873524751888	99.99968957433624
Annotation Cluster 47	Enrichment Score: 0.7341431476739587
Category	Term	Count	%	PValue	Genes	List Total	Pop Hits	Pop Total	Fold Enrichment	Bonferroni	Benjamini	FDR
GOTERM_CC_FAT	GO:0000118~histone deacetylase complex	5	0.6242197253433208	0.034054557642245395	ENSMUSG00000057236, ENSMUSG00000061104, ENSMUSG00000004698, ENSMUSG00000021963, ENSMUSG00000036180, ENSMUSG00000031353	486	32	12504	4.020061728395062	0.9999989004153111	0.4354299156936179	38.28013986013601
GOTERM_MF_FAT	GO:0003682~chromatin binding	12	1.4981273408239701	0.04156237670037133	ENSMUSG00000024515, ENSMUSG00000026484, ENSMUSG00000017499, ENSMUSG00000029687, ENSMUSG00000018554, ENSMUSG00000023391, ENSMUSG00000022521, ENSMUSG00000042557, ENSMUSG00000014074, ENSMUSG00000029836, ENSMUSG00000059552, ENSMUSG00000018666	522	155	13288	1.9707823507601037	0.9999999999994733	0.6356799376409631	47.05500310491739
GOTERM_CC_FAT	GO:0016585~chromatin remodeling complex	6	0.7490636704119851	0.043562041324164205	ENSMUSG00000057236, ENSMUSG00000061104, ENSMUSG00000004698, ENSMUSG00000021963, ENSMUSG00000040629, ENSMUSG00000036180, ENSMUSG00000031353	486	50	12504	3.087407407407407	0.9999999781176313	0.4445182295125374	46.22324555602214
GOTERM_CC_FAT	GO:0016581~NuRD complex	3	0.37453183520599254	0.05497094280354146	ENSMUSG00000057236, ENSMUSG00000036180, ENSMUSG00000031353	486	10	12504	7.718518518518518	0.9999999998110772	0.5032545686198306	54.500290203861304
BIOCARTA	m_prc2Pathway:The PRC2 Complex Sets Long-term Gene Silencing Through Modification of Histone Tails	3	0.37453183520599254	0.1401980532508797	ENSMUSG00000057236, ENSMUSG00000029687, ENSMUSG00000031353	61	13	1171	4.430012610340479	0.9999999754406315	0.9699362300705635	82.15309643431203
GOTERM_BP_FAT	GO:0051276~chromosome organization	21	2.6217228464419478	0.20035703542206257	ENSMUSG00000025925, ENSMUSG00000026648, ENSMUSG00000018666, ENSMUSG00000016559, ENSMUSG00000028224, ENSMUSG00000037894, ENSMUSG00000057236, ENSMUSG00000061104, ENSMUSG00000026484, ENSMUSG00000004698, ENSMUSG00000020232, ENSMUSG00000021963, ENSMUSG00000022394, ENSMUSG00000040629, ENSMUSG00000029687, ENSMUSG00000022521, ENSMUSG00000029836, ENSMUSG00000059552, ENSMUSG00000014074, ENSMUSG00000031353,…	549	404	13588	1.2865335713899257	1.0	0.9819838818742116	97.8480790692493
GOTERM_CC_FAT	GO:0017053~transcriptional repressor complex	3	0.37453183520599254	0.29646637254456865	ENSMUSG00000057236, ENSMUSG00000036180, ENSMUSG00000031353	486	28	12504	2.7566137566137563	1.0	0.8131972821791105	99.25348965009947
GOTERM_BP_FAT	GO:0016568~chromatin modification	12	1.4981273408239701	0.3587399106981303	ENSMUSG00000057236, ENSMUSG00000061104, ENSMUSG00000026484, ENSMUSG00000004698, ENSMUSG00000021963, ENSMUSG00000020232, ENSMUSG00000022394, ENSMUSG00000029687, ENSMUSG00000022521, ENSMUSG00000014074, ENSMUSG00000029836, ENSMUSG00000031353, ENSMUSG00000037315	549	236	13588	1.2584977308511625	1.0	0.9915332794794081	99.95136197110351
GOTERM_BP_FAT	GO:0006325~chromatin organization	15	1.8726591760299627	0.39681180270017613	ENSMUSG00000018666, ENSMUSG00000016559, ENSMUSG00000037894, ENSMUSG00000057236, ENSMUSG00000061104, ENSMUSG00000004698, ENSMUSG00000026484, ENSMUSG00000020232, ENSMUSG00000021963, ENSMUSG00000022394, ENSMUSG00000029687, ENSMUSG00000022521, ENSMUSG00000014074, ENSMUSG00000029836, ENSMUSG00000031353, ENSMUSG00000037315	549	315	13588	1.1785931130193426	1.0	0.9935588465376809	99.98299404247607
GOTERM_BP_FAT	GO:0006338~chromatin remodeling	3	0.37453183520599254	0.41521725737151505	ENSMUSG00000057236, ENSMUSG00000020232, ENSMUSG00000031353	549	35	13588	2.1214676034348168	1.0	0.9946057977755816	99.99001067491527
GOTERM_BP_FAT	GO:0016570~histone modification	5	0.6242197253433208	0.511532931908164	ENSMUSG00000026484, ENSMUSG00000029687, ENSMUSG00000022521, ENSMUSG00000014074, ENSMUSG00000037315	549	92	13588	1.3451334442068583	1.0	0.9969795200992709	99.99954540766845
GOTERM_BP_FAT	GO:0016569~covalent chromatin modification	5	0.6242197253433208	0.5452869886357856	ENSMUSG00000026484, ENSMUSG00000029687, ENSMUSG00000022521, ENSMUSG00000014074, ENSMUSG00000037315	549	96	13588	1.289086217364906	1.0	0.9974950209430835	99.99986704550456
SP_PIR_KEYWORDS	chromatin regulator	8	0.9987515605493134	0.6142732862918363	ENSMUSG00000057236, ENSMUSG00000004698, ENSMUSG00000020232, ENSMUSG00000022394, ENSMUSG00000029687, ENSMUSG00000014074, ENSMUSG00000029836, ENSMUSG00000031353	690	192	17854	1.0781400966183574	1.0	0.9624555651728295	99.99981176194296
Annotation Cluster 48	Enrichment Score: 0.7313128132439891
Category	Term	Count	%	PValue	Genes	List Total	Pop Hits	Pop Total	Fold Enrichment	Bonferroni	Benjamini	FDR
GOTERM_BP_FAT	GO:0007369~gastrulation	8	0.9987515605493134	0.029303060250189226	ENSMUSG00000024515, ENSMUSG00000026484, ENSMUSG00000020250, ENSMUSG00000067336, ENSMUSG00000030201, ENSMUSG00000061731, ENSMUSG00000032494, ENSMUSG00000059552	549	74	13588	2.675724905233102	1.0	0.8774042354374525	39.98777334365094
GOTERM_BP_FAT	GO:0007179~transforming growth factor beta receptor signaling pathway	5	0.6242197253433208	0.12726284207136013	ENSMUSG00000024515, ENSMUSG00000061436, ENSMUSG00000040488, ENSMUSG00000059552, ENSMUSG00000021065	549	48	13588	2.578172434729812	1.0	0.9593225295361303	90.33882476952081
GOTERM_BP_FAT	GO:0007178~transmembrane receptor protein serine/threonine kinase signaling pathway	6	0.7490636704119851	0.2061829822264324	ENSMUSG00000024515, ENSMUSG00000061436, ENSMUSG00000067336, ENSMUSG00000040488, ENSMUSG00000059552, ENSMUSG00000021065	549	78	13588	1.903881182569707	1.0	0.9823624510053989	98.10197232070406
GOTERM_BP_FAT	GO:0009952~anterior/posterior pattern formation	9	1.1235955056179776	0.2766331296456374	ENSMUSG00000024515, ENSMUSG00000061436, ENSMUSG00000026484, ENSMUSG00000067336, ENSMUSG00000048763, ENSMUSG00000024713, ENSMUSG00000030201, ENSMUSG00000032494, ENSMUSG00000059552	549	153	13588	1.455909139612129	1.0	0.9871331090228231	99.61511398546688
GOTERM_BP_FAT	GO:0001702~gastrulation with mouth forming second	3	0.37453183520599254	0.28242753597231296	ENSMUSG00000024515, ENSMUSG00000026484, ENSMUSG00000030201	549	26	13588	2.8558217738545606	1.0	0.9877389254718222	99.66475408440103
GOTERM_BP_FAT	GO:0009798~axis specification	3	0.37453183520599254	0.2975530315845861	ENSMUSG00000026484, ENSMUSG00000030201, ENSMUSG00000032494	549	27	13588	2.7500505970451328	1.0	0.9885947483511041	99.76745213370344
GOTERM_BP_FAT	GO:0007167~enzyme linked receptor protein signaling pathway	13	1.6229712858926344	0.42517457664733715	ENSMUSG00000027253, ENSMUSG00000024515, ENSMUSG00000061436, ENSMUSG00000031230, ENSMUSG00000067336, ENSMUSG00000029710, ENSMUSG00000028876, ENSMUSG00000040488, ENSMUSG00000005640, ENSMUSG00000032220, ENSMUSG00000059552, ENSMUSG00000031955, ENSMUSG00000021065	549	273	13588	1.1785931130193426	1.0	0.9951898199909904	99.99256159186346
Annotation Cluster 49	Enrichment Score: 0.7294702482188712
Category	Term	Count	%	PValue	Genes	List Total	Pop Hits	Pop Total	Fold Enrichment	Bonferroni	Benjamini	FDR
SMART	SM00218:ZU5	3	0.37453183520599254	0.04917103684476996	ENSMUSG00000025507, ENSMUSG00000032826, ENSMUSG00000069601	334	10	9131	8.201497005988024	0.9999813740302763	0.7889901644823586	47.267288602035464
INTERPRO	IPR000906:ZU5	3	0.37453183520599254	0.05470675502397217	ENSMUSG00000025507, ENSMUSG00000032826, ENSMUSG00000069601	688	10	17763	7.745494186046511	1.0	0.97220444756365	59.766820997681045
SMART	SM00005:DEATH	3	0.37453183520599254	0.340084945310711	ENSMUSG00000025507, ENSMUSG00000032826, ENSMUSG00000069601	334	33	9131	2.4853021230266736	1.0	0.9724338172099641	99.48834346089886
INTERPRO	IPR000488:Death	3	0.37453183520599254	0.3667613267381383	ENSMUSG00000025507, ENSMUSG00000032826, ENSMUSG00000069601	688	33	17763	2.3471194503171247	1.0	0.9997391643042511	99.93852606723485
INTERPRO	IPR011029:DEATH-like	3	0.37453183520599254	0.6713167685905668	ENSMUSG00000025507, ENSMUSG00000032826, ENSMUSG00000069601	688	59	17763	1.312795624753646	1.0	0.9999961441615903	99.99999848703429
Annotation Cluster 50	Enrichment Score: 0.7089160870704813
Category	Term	Count	%	PValue	Genes	List Total	Pop Hits	Pop Total	Fold Enrichment	Bonferroni	Benjamini	FDR
INTERPRO	IPR018111:K Homology, type 1, subgroup	4	0.4993757802746567	0.1339893829898634	ENSMUSG00000057706, ENSMUSG00000020116, ENSMUSG00000027680, ENSMUSG00000024483	688	33	17763	3.1294926004228327	1.0	0.9984146888617639	90.25201881005017
SMART	SM00322:KH	4	0.4993757802746567	0.16891362369333945	ENSMUSG00000057706, ENSMUSG00000020116, ENSMUSG00000027680, ENSMUSG00000024483	334	39	9131	2.803930600337786	1.0	0.9642207744023974	90.44643869652214
INTERPRO	IPR004087:K Homology	4	0.4993757802746567	0.19059925569232064	ENSMUSG00000057706, ENSMUSG00000020116, ENSMUSG00000027680, ENSMUSG00000024483	688	39	17763	2.648032200357782	1.0	0.999663150347853	96.73579861145983
INTERPRO	IPR004088:K Homology, type 1	3	0.37453183520599254	0.3384382067451117	ENSMUSG00000057706, ENSMUSG00000027680, ENSMUSG00000024483	688	31	17763	2.498546511627907	1.0	0.9997240547003706	99.87519744761772
Annotation Cluster 51	Enrichment Score: 0.6974711839698721
Category	Term	Count	%	PValue	Genes	List Total	Pop Hits	Pop Total	Fold Enrichment	Bonferroni	Benjamini	FDR
GOTERM_CC_FAT	GO:0015630~microtubule cytoskeleton	26	3.245942571785269	0.045297898283504015	ENSMUSG00000029381, ENSMUSG00000001833, ENSMUSG00000033826, ENSMUSG00000017499, ENSMUSG00000025235, ENSMUSG00000026494, ENSMUSG00000021537, ENSMUSG00000025410, ENSMUSG00000031865, ENSMUSG00000023004, ENSMUSG00000063810, ENSMUSG00000027479, ENSMUSG00000018707, ENSMUSG00000012609, ENSMUSG00000041144, ENSMUSG00000026605, ENSMUSG00000050812, ENSMUSG00000015149, ENSMUSG00000033987, ENSMUSG00000009418,…	486	450	12504	1.4865294924554184	0.9999999893418963	0.4468685081573812	47.566758470647464
GOTERM_CC_FAT	GO:0044463~cell projection part	12	1.4981273408239701	0.06692872495460916	ENSMUSG00000020828, ENSMUSG00000038976, ENSMUSG00000047139, ENSMUSG00000033987, ENSMUSG00000025235, ENSMUSG00000021537, ENSMUSG00000038298, ENSMUSG00000024430, ENSMUSG00000063810, ENSMUSG00000027479, ENSMUSG00000012609, ENSMUSG00000019027	486	170	12504	1.8161220043572985	0.9999999999987803	0.5433245404595222	61.8948293396423
GOTERM_CC_FAT	GO:0042995~cell projection	30	3.7453183520599254	0.08755779335033143	ENSMUSG00000047014, ENSMUSG00000021537, ENSMUSG00000037541, ENSMUSG00000020152, ENSMUSG00000012609, ENSMUSG00000047139, ENSMUSG00000027130, ENSMUSG00000031772, ENSMUSG00000038976, ENSMUSG00000033826, ENSMUSG00000025235, ENSMUSG00000038298, ENSMUSG00000025410, ENSMUSG00000024430, ENSMUSG00000063810, ENSMUSG00000069601, ENSMUSG00000027479, ENSMUSG00000029465, ENSMUSG00000041144, ENSMUSG00000021549,…	486	575	12504	1.3423510466988726	0.9999999999999998	0.5785040051979007	72.09037723591965
SP_PIR_KEYWORDS	cilium	5	0.6242197253433208	0.2674286665073399	ENSMUSG00000033987, ENSMUSG00000025235, ENSMUSG00000024430, ENSMUSG00000063810, ENSMUSG00000012609	690	68	17854	1.9026001705029838	1.0	0.8012393504949373	98.6519138789447
GOTERM_CC_FAT	GO:0005929~cilium	8	0.9987515605493134	0.27010296998387573	ENSMUSG00000047139, ENSMUSG00000033987, ENSMUSG00000025235, ENSMUSG00000021537, ENSMUSG00000024430, ENSMUSG00000063810, ENSMUSG00000012609, ENSMUSG00000041144	486	135	12504	1.5246456332876088	1.0	0.7936629977766094	98.75389585903062
GOTERM_CC_FAT	GO:0005813~centrosome	9	1.1235955056179776	0.28178945434637315	ENSMUSG00000025235, ENSMUSG00000021537, ENSMUSG00000063810, ENSMUSG00000027479, ENSMUSG00000052144, ENSMUSG00000024068, ENSMUSG00000050812, ENSMUSG00000057113, ENSMUSG00000026605	486	160	12504	1.4472222222222222	1.0	0.8017419121847659	99.00476879814507
GOTERM_CC_FAT	GO:0005815~microtubule organizing center	10	1.2484394506866416	0.31237222597813996	ENSMUSG00000025235, ENSMUSG00000021537, ENSMUSG00000063810, ENSMUSG00000027479, ENSMUSG00000012609, ENSMUSG00000052144, ENSMUSG00000024068, ENSMUSG00000050812, ENSMUSG00000057113, ENSMUSG00000026605	486	189	12504	1.3612907440067934	1.0	0.8253139440467556	99.45710731572615
SP_PIR_KEYWORDS	cell projection	10	1.2484394506866416	0.3452274231685176	ENSMUSG00000028556, ENSMUSG00000038976, ENSMUSG00000033987, ENSMUSG00000025235, ENSMUSG00000024430, ENSMUSG00000037541, ENSMUSG00000063810, ENSMUSG00000020152, ENSMUSG00000029465, ENSMUSG00000012609	690	196	17854	1.3201715468796213	1.0	0.8553826518000957	99.71492622072698
GOTERM_CC_FAT	GO:0005932~microtubule basal body	3	0.37453183520599254	0.38216061287651815	ENSMUSG00000021537, ENSMUSG00000063810, ENSMUSG00000012609	486	34	12504	2.270152505446623	1.0	0.8627975669281932	99.87771115525918
GOTERM_CC_FAT	GO:0044441~cilium part	3	0.37453183520599254	0.4760110895287559	ENSMUSG00000047139, ENSMUSG00000033987, ENSMUSG00000025235	486	41	12504	1.8825654923215898	1.0	0.8982339015939571	99.98767422422324
Annotation Cluster 52	Enrichment Score: 0.6931921430025129
Category	Term	Count	%	PValue	Genes	List Total	Pop Hits	Pop Total	Fold Enrichment	Bonferroni	Benjamini	FDR
SP_PIR_KEYWORDS	ligase	18	2.247191011235955	0.057998559538171866	ENSMUSG00000052997, ENSMUSG00000024587, ENSMUSG00000018848, ENSMUSG00000037851, ENSMUSG00000001924, ENSMUSG00000020899, ENSMUSG00000012609, ENSMUSG00000030451, ENSMUSG00000027823, ENSMUSG00000020184, ENSMUSG00000026473, ENSMUSG00000029752, ENSMUSG00000026484, ENSMUSG00000052752, ENSMUSG00000022241, ENSMUSG00000011148, ENSMUSG00000078578, ENSMUSG00000014074	690	290	17854	1.6060569715142428	0.9999999998535991	0.47638082913073065	56.2567470627102
GOTERM_BP_FAT	GO:0034660~ncRNA metabolic process	14	1.7478152309612984	0.06556976961648292	ENSMUSG00000024587, ENSMUSG00000018848, ENSMUSG00000037851, ENSMUSG00000031403, ENSMUSG00000023156, ENSMUSG00000036983, ENSMUSG00000031171, ENSMUSG00000025086, ENSMUSG00000033356, ENSMUSG00000040629, ENSMUSG00000022241, ENSMUSG00000024800, ENSMUSG00000026019, ENSMUSG00000020648	549	202	13588	1.7153780951865678	1.0	0.9314491722086958	68.7880976682994
GOTERM_BP_FAT	GO:0006399~tRNA metabolic process	9	1.1235955056179776	0.08622801005434022	ENSMUSG00000024587, ENSMUSG00000018848, ENSMUSG00000033356, ENSMUSG00000037851, ENSMUSG00000022241, ENSMUSG00000024800, ENSMUSG00000023156, ENSMUSG00000020648, ENSMUSG00000025086	549	113	13588	1.971275206731467	1.0	0.9327784215374384	78.73692679218223
SP_PIR_KEYWORDS	Aminoacyl-tRNA synthetase	4	0.4993757802746567	0.18975612049749332	ENSMUSG00000024587, ENSMUSG00000018848, ENSMUSG00000037851, ENSMUSG00000022241	690	39	17854	2.65388331475288	1.0	0.7411951452989161	94.56281906997093
SP_PIR_KEYWORDS	trna processing	5	0.6242197253433208	0.22518544683835176	ENSMUSG00000033356, ENSMUSG00000024800, ENSMUSG00000023156, ENSMUSG00000020648, ENSMUSG00000025086	690	63	17854	2.0536001840349667	1.0	0.7740887997376089	97.07142205539809
KEGG_PATHWAY	mmu00970:Aminoacyl-tRNA biosynthesis	4	0.4993757802746567	0.2640672750267046	ENSMUSG00000024587, ENSMUSG00000018848, ENSMUSG00000037851, ENSMUSG00000022241	245	42	5738	2.2305150631681245	1.0	0.846873884496705	97.46265261082956
GOTERM_BP_FAT	GO:0006418~tRNA aminoacylation for protein translation	4	0.4993757802746567	0.28325401018666463	ENSMUSG00000024587, ENSMUSG00000018848, ENSMUSG00000037851, ENSMUSG00000022241	549	46	13588	2.1522135107309732	1.0	0.9871974483589069	99.67132206917289
GOTERM_BP_FAT	GO:0043039~tRNA aminoacylation	4	0.4993757802746567	0.28325401018666463	ENSMUSG00000024587, ENSMUSG00000018848, ENSMUSG00000037851, ENSMUSG00000022241	549	46	13588	2.1522135107309732	1.0	0.9871974483589069	99.67132206917289
GOTERM_BP_FAT	GO:0043038~amino acid activation	4	0.4993757802746567	0.28325401018666463	ENSMUSG00000024587, ENSMUSG00000018848, ENSMUSG00000037851, ENSMUSG00000022241	549	46	13588	2.1522135107309732	1.0	0.9871974483589069	99.67132206917289
GOTERM_MF_FAT	GO:0004812~aminoacyl-tRNA ligase activity	4	0.4993757802746567	0.2906625848659694	ENSMUSG00000024587, ENSMUSG00000018848, ENSMUSG00000037851, ENSMUSG00000022241	522	48	13288	2.1213282247765006	1.0	0.9506826045230236	99.41687316335769
GOTERM_MF_FAT	GO:0016876~ligase activity, forming aminoacyl-tRNA and related compounds	4	0.4993757802746567	0.2906625848659694	ENSMUSG00000024587, ENSMUSG00000018848, ENSMUSG00000037851, ENSMUSG00000022241	522	48	13288	2.1213282247765006	1.0	0.9506826045230236	99.41687316335769
GOTERM_MF_FAT	GO:0016875~ligase activity, forming carbon-oxygen bonds	4	0.4993757802746567	0.2906625848659694	ENSMUSG00000024587, ENSMUSG00000018848, ENSMUSG00000037851, ENSMUSG00000022241	522	48	13288	2.1213282247765006	1.0	0.9506826045230236	99.41687316335769
GOTERM_BP_FAT	GO:0034470~ncRNA processing	9	1.1235955056179776	0.30614973867852674	ENSMUSG00000033356, ENSMUSG00000031403, ENSMUSG00000024800, ENSMUSG00000023156, ENSMUSG00000036983, ENSMUSG00000031171, ENSMUSG00000026019, ENSMUSG00000020648, ENSMUSG00000025086	549	158	13588	1.4098360655737705	1.0	0.9887330001852391	99.81176673715524
GOTERM_BP_FAT	GO:0008033~tRNA processing	5	0.6242197253433208	0.3122199026176409	ENSMUSG00000033356, ENSMUSG00000024800, ENSMUSG00000023156, ENSMUSG00000020648, ENSMUSG00000025086	549	70	13588	1.767889669529014	1.0	0.989298358023215	99.83812604830918
Annotation Cluster 53	Enrichment Score: 0.6874085180148543
Category	Term	Count	%	PValue	Genes	List Total	Pop Hits	Pop Total	Fold Enrichment	Bonferroni	Benjamini	FDR
KEGG_PATHWAY	mmu00270:Cysteine and methionine metabolism	5	0.6242197253433208	0.049639183498057085	ENSMUSG00000027597, ENSMUSG00000006442, ENSMUSG00000033022, ENSMUSG00000029326, ENSMUSG00000063953, ENSMUSG00000075232	245	33	5738	3.548546691403834	0.9995860538341279	0.5411250117044413	45.66897205988195
GOTERM_BP_FAT	GO:0000096~sulfur amino acid metabolic process	3	0.37453183520599254	0.23698025401108683	ENSMUSG00000027597, ENSMUSG00000033022, ENSMUSG00000029326	549	23	13588	3.22832026609646	1.0	0.9846309841356818	99.03781149839274
GOTERM_BP_FAT	GO:0006790~sulfur metabolic process	4	0.4993757802746567	0.736610077355447	ENSMUSG00000027597, ENSMUSG00000033022, ENSMUSG00000061731, ENSMUSG00000029326	549	94	13588	1.053210866953455	1.0	0.9994167828180517	99.99999998872066
Annotation Cluster 54	Enrichment Score: 0.6760706152699043
Category	Term	Count	%	PValue	Genes	List Total	Pop Hits	Pop Total	Fold Enrichment	Bonferroni	Benjamini	FDR
SMART	SM00239:C2	8	0.9987515605493134	0.19645126142394392	ENSMUSG00000031098, ENSMUSG00000054423, ENSMUSG00000062372, ENSMUSG00000029608, ENSMUSG00000052560, ENSMUSG00000032564, ENSMUSG00000021549, ENSMUSG00000038349	334	130	9131	1.6823583602026715	1.0	0.9657646865906911	93.77077118535543
UP_SEQ_FEATURE	domain:C2 2	5	0.6242197253433208	0.19778029553025095	ENSMUSG00000031098, ENSMUSG00000062372, ENSMUSG00000029608, ENSMUSG00000052560, ENSMUSG00000032564	648	57	16021	2.168751353692874	1.0	0.9999719587157818	97.66138914467801
UP_SEQ_FEATURE	domain:C2 1	5	0.6242197253433208	0.19778029553025095	ENSMUSG00000031098, ENSMUSG00000062372, ENSMUSG00000029608, ENSMUSG00000052560, ENSMUSG00000032564	648	57	16021	2.168751353692874	1.0	0.9999719587157818	97.66138914467801
INTERPRO	IPR018029:C2 membrane targeting protein	7	0.8739076154806492	0.22728435109989978	ENSMUSG00000031098, ENSMUSG00000062372, ENSMUSG00000029608, ENSMUSG00000052560, ENSMUSG00000032564, ENSMUSG00000021549, ENSMUSG00000038349	688	106	17763	1.7049829969284775	1.0	0.9996644635960836	98.45907763802171
INTERPRO	IPR000008:C2 calcium-dependent membrane targeting	8	0.9987515605493134	0.23848250454400038	ENSMUSG00000031098, ENSMUSG00000054423, ENSMUSG00000062372, ENSMUSG00000029608, ENSMUSG00000052560, ENSMUSG00000032564, ENSMUSG00000021549, ENSMUSG00000038349	688	130	17763	1.588819320214669	1.0	0.9995316969247414	98.78330694552369
Annotation Cluster 55	Enrichment Score: 0.6728811615798191
Category	Term	Count	%	PValue	Genes	List Total	Pop Hits	Pop Total	Fold Enrichment	Bonferroni	Benjamini	FDR
GOTERM_CC_FAT	GO:0044449~contractile fiber part	7	0.8739076154806492	0.11667619903447767	ENSMUSG00000021313, ENSMUSG00000017817, ENSMUSG00000032826, ENSMUSG00000027680, ENSMUSG00000024049, ENSMUSG00000003161, ENSMUSG00000026950	486	86	12504	2.094171691070916	1.0	0.6330886996161279	82.23452307430205
GOTERM_CC_FAT	GO:0030016~myofibril	7	0.8739076154806492	0.14165751596870324	ENSMUSG00000021313, ENSMUSG00000017817, ENSMUSG00000032826, ENSMUSG00000027680, ENSMUSG00000024049, ENSMUSG00000003161, ENSMUSG00000026950	486	91	12504	1.9791073124406457	1.0	0.6670673540697708	88.08627218431768
GOTERM_CC_FAT	GO:0016529~sarcoplasmic reticulum	4	0.4993757802746567	0.1437991385810721	ENSMUSG00000021313, ENSMUSG00000017817, ENSMUSG00000003161, ENSMUSG00000030592	486	34	12504	3.0268700072621644	1.0	0.6599222077846197	88.49366837478004
GOTERM_CC_FAT	GO:0016528~sarcoplasm	4	0.4993757802746567	0.16244505343019877	ENSMUSG00000021313, ENSMUSG00000017817, ENSMUSG00000003161, ENSMUSG00000030592	486	36	12504	2.858710562414266	1.0	0.677686462116882	91.53249006327187
GOTERM_CC_FAT	GO:0043292~contractile fiber	7	0.8739076154806492	0.16326584790187793	ENSMUSG00000021313, ENSMUSG00000017817, ENSMUSG00000032826, ENSMUSG00000027680, ENSMUSG00000024049, ENSMUSG00000003161, ENSMUSG00000026950	486	95	12504	1.8957764782326185	1.0	0.6738577113237942	91.64733342287089
GOTERM_CC_FAT	GO:0030017~sarcomere	6	0.7490636704119851	0.1986719984861564	ENSMUSG00000021313, ENSMUSG00000017817, ENSMUSG00000032826, ENSMUSG00000024049, ENSMUSG00000003161, ENSMUSG00000026950	486	80	12504	1.9296296296296296	1.0	0.7143453928823001	95.42592732644081
GOTERM_CC_FAT	GO:0030018~Z disc	3	0.37453183520599254	0.537524154148741	ENSMUSG00000021313, ENSMUSG00000017817, ENSMUSG00000003161	486	46	12504	1.6779388083735909	1.0	0.9313524345664959	99.99783491452348
GOTERM_CC_FAT	GO:0031674~I band	3	0.37453183520599254	0.614944673278758	ENSMUSG00000021313, ENSMUSG00000017817, ENSMUSG00000003161	486	53	12504	1.456324248777079	1.0	0.9582426959909673	99.99983122498215
Annotation Cluster 56	Enrichment Score: 0.6727329360521465
Category	Term	Count	%	PValue	Genes	List Total	Pop Hits	Pop Total	Fold Enrichment	Bonferroni	Benjamini	FDR
SP_PIR_KEYWORDS	Chaperone	13	1.6229712858926344	0.013496327571703024	ENSMUSG00000029014, ENSMUSG00000021037, ENSMUSG00000024309, ENSMUSG00000036764, ENSMUSG00000021270, ENSMUSG00000015656, ENSMUSG00000022013, ENSMUSG00000046516, ENSMUSG00000031353, ENSMUSG00000025980, ENSMUSG00000028410, ENSMUSG00000034024, ENSMUSG00000057113	690	150	17854	2.2425314009661834	0.9942002443351329	0.2270160349908995	17.141970860529554
INTERPRO	IPR018253:Heat shock protein DnaJ, conserved site	4	0.4993757802746567	0.27304888831804563	ENSMUSG00000029014, ENSMUSG00000036764, ENSMUSG00000022013, ENSMUSG00000028410	688	47	17763	2.1973033151904997	1.0	0.9996773162886354	99.42629771747733
UP_SEQ_FEATURE	domain:J	4	0.4993757802746567	0.2839594580342007	ENSMUSG00000029014, ENSMUSG00000036764, ENSMUSG00000022013, ENSMUSG00000028410	648	46	16021	2.149892646269458	1.0	0.9999933138164327	99.66284211042509
SMART	SM00271:DnaJ	4	0.4993757802746567	0.2946391234491371	ENSMUSG00000029014, ENSMUSG00000036764, ENSMUSG00000022013, ENSMUSG00000028410	334	52	9131	2.1029479502533395	1.0	0.9622962092625212	98.8085724923776
INTERPRO	IPR001623:Heat shock protein DnaJ, N-terminal	4	0.4993757802746567	0.3263545217123851	ENSMUSG00000029014, ENSMUSG00000036764, ENSMUSG00000022013, ENSMUSG00000028410	688	52	17763	1.9860241502683362	1.0	0.9996532366312412	99.83272127103618
GOTERM_MF_FAT	GO:0031072~heat shock protein binding	4	0.4993757802746567	0.4092906018429672	ENSMUSG00000029014, ENSMUSG00000036764, ENSMUSG00000022013, ENSMUSG00000028410	522	59	13288	1.7258263523605428	1.0	0.9787793691575696	99.96240233239367
INTERPRO	IPR015609:Molecular chaperone, heat shock protein, Hsp40, DnaJ	3	0.37453183520599254	0.4744006388259161	ENSMUSG00000029014, ENSMUSG00000036764, ENSMUSG00000028410	688	41	17763	1.8891449234259785	1.0	0.9999153516324595	99.99698524589326
Annotation Cluster 57	Enrichment Score: 0.6682592986556253
Category	Term	Count	%	PValue	Genes	List Total	Pop Hits	Pop Total	Fold Enrichment	Bonferroni	Benjamini	FDR
SMART	SM00326:SH3	13	1.6229712858926344	0.08480831912664163	ENSMUSG00000052632, ENSMUSG00000003283, ENSMUSG00000004933, ENSMUSG00000034116, ENSMUSG00000040969, ENSMUSG00000024982, ENSMUSG00000019320, ENSMUSG00000032220, ENSMUSG00000031955, ENSMUSG00000037541, ENSMUSG00000026950, ENSMUSG00000021549, ENSMUSG00000021065	334	211	9131	1.6843516757953287	0.9999999951403413	0.8807963567291797	67.52726500052403
SP_PIR_KEYWORDS	sh3 domain	13	1.6229712858926344	0.09747201286269194	ENSMUSG00000052632, ENSMUSG00000003283, ENSMUSG00000004933, ENSMUSG00000034116, ENSMUSG00000040969, ENSMUSG00000019320, ENSMUSG00000032220, ENSMUSG00000031955, ENSMUSG00000037541, ENSMUSG00000026131, ENSMUSG00000026950, ENSMUSG00000021549, ENSMUSG00000021065	690	204	17854	1.6489201477692528	1.0	0.5950210139649141	75.80977188448252
INTERPRO	IPR001452:Src homology-3 domain	13	1.6229712858926344	0.1182567958616244	ENSMUSG00000052632, ENSMUSG00000003283, ENSMUSG00000004933, ENSMUSG00000034116, ENSMUSG00000040969, ENSMUSG00000024982, ENSMUSG00000019320, ENSMUSG00000032220, ENSMUSG00000031955, ENSMUSG00000037541, ENSMUSG00000026950, ENSMUSG00000021549, ENSMUSG00000021065	688	211	17763	1.590701807560895	1.0	0.9977376558970052	86.95479336742507
SMART	SM00252:SH2	7	0.8739076154806492	0.21861761490300594	ENSMUSG00000003283, ENSMUSG00000055322, ENSMUSG00000004933, ENSMUSG00000034116, ENSMUSG00000002052, ENSMUSG00000056486, ENSMUSG00000021549	334	111	9131	1.7240384096671522	1.0	0.9564751065485884	95.63236225107894
INTERPRO	IPR000980:SH2 motif	7	0.8739076154806492	0.25942240414422113	ENSMUSG00000003283, ENSMUSG00000055322, ENSMUSG00000004933, ENSMUSG00000034116, ENSMUSG00000002052, ENSMUSG00000056486, ENSMUSG00000021549	688	111	17763	1.6281819610307984	1.0	0.9997410650570461	99.22516111280513
UP_SEQ_FEATURE	domain:SH2	5	0.6242197253433208	0.49523806560621153	ENSMUSG00000003283, ENSMUSG00000004933, ENSMUSG00000034116, ENSMUSG00000002052, ENSMUSG00000056486	648	90	16021	1.373542524005487	1.0	0.9999999433801271	99.99912908814032
SP_PIR_KEYWORDS	SH2 domain	4	0.4993757802746567	0.7647751381163339	ENSMUSG00000003283, ENSMUSG00000004933, ENSMUSG00000034116, ENSMUSG00000056486	690	103	17854	1.0048684395666245	1.0	0.9857627060667008	99.99999979944502
Annotation Cluster 58	Enrichment Score: 0.6682027327005204
Category	Term	Count	%	PValue	Genes	List Total	Pop Hits	Pop Total	Fold Enrichment	Bonferroni	Benjamini	FDR
GOTERM_MF_FAT	GO:0016407~acetyltransferase activity	6	0.7490636704119851	0.10033079556771492	ENSMUSG00000021608, ENSMUSG00000063273, ENSMUSG00000002728, ENSMUSG00000057130, ENSMUSG00000022521, ENSMUSG00000025283	522	63	13288	2.424375114030286	1.0	0.8055454224801388	79.48095309059184
GOTERM_MF_FAT	GO:0008080~N-acetyltransferase activity	5	0.6242197253433208	0.13877824127025745	ENSMUSG00000063273, ENSMUSG00000002728, ENSMUSG00000057130, ENSMUSG00000022521, ENSMUSG00000025283	522	51	13288	2.495680264442942	1.0	0.8741884427632599	89.33362178212747
GOTERM_MF_FAT	GO:0016410~N-acyltransferase activity	5	0.6242197253433208	0.2679638866815027	ENSMUSG00000063273, ENSMUSG00000002728, ENSMUSG00000057130, ENSMUSG00000022521, ENSMUSG00000025283	522	67	13288	1.899696917710299	1.0	0.9485810076125001	99.06527211263426
INTERPRO	IPR000182:GCN5-related N-acetyltransferase	3	0.37453183520599254	0.3097394643299248	ENSMUSG00000002728, ENSMUSG00000057130, ENSMUSG00000025283	688	29	17763	2.6708600641539695	1.0	0.9996175650245551	99.75186531932935
INTERPRO	IPR016181:Acyl-CoA N-acyltransferase	3	0.37453183520599254	0.39460073495248493	ENSMUSG00000002728, ENSMUSG00000057130, ENSMUSG00000025283	688	35	17763	2.212998338870432	1.0	0.9997826834192008	99.97030373595776
Annotation Cluster 59	Enrichment Score: 0.639428328153935
Category	Term	Count	%	PValue	Genes	List Total	Pop Hits	Pop Total	Fold Enrichment	Bonferroni	Benjamini	FDR
INTERPRO	IPR014720:Double-stranded RNA-binding-like	3	0.37453183520599254	0.17999719517330504	ENSMUSG00000039536, ENSMUSG00000022961, ENSMUSG00000052551	688	20	17763	3.8727470930232557	1.0	0.999665893215198	95.97059280835364
SMART	SM00358:DSRM	3	0.37453183520599254	0.19055433094903468	ENSMUSG00000039536, ENSMUSG00000022961, ENSMUSG00000052551	334	22	9131	3.7279531845400107	1.0	0.9701802921194601	93.16502647534548
INTERPRO	IPR001159:Double-stranded RNA binding	3	0.37453183520599254	0.20842021490022197	ENSMUSG00000039536, ENSMUSG00000022961, ENSMUSG00000052551	688	22	17763	3.520679175475687	1.0	0.9997558788994679	97.72332298808094
GOTERM_MF_FAT	GO:0003725~double-stranded RNA binding	3	0.37453183520599254	0.38731318927510455	ENSMUSG00000039536, ENSMUSG00000022961, ENSMUSG00000052551	522	34	13288	2.2461122379986476	1.0	0.9754652000210448	99.9350147565821
Annotation Cluster 60	Enrichment Score: 0.6295204488934011
Category	Term	Count	%	PValue	Genes	List Total	Pop Hits	Pop Total	Fold Enrichment	Bonferroni	Benjamini	FDR
SMART	SM00042:CUB	5	0.6242197253433208	0.12690850051135605	ENSMUSG00000016763, ENSMUSG00000007279, ENSMUSG00000030683, ENSMUSG00000047517, ENSMUSG00000036902	334	53	9131	2.5790871088012657	0.9999999999998143	0.9466799173521001	82.13749555797818
INTERPRO	IPR000859:CUB	5	0.6242197253433208	0.14818018486087245	ENSMUSG00000016763, ENSMUSG00000007279, ENSMUSG00000030683, ENSMUSG00000047517, ENSMUSG00000036902	688	53	17763	2.4356899956121105	1.0	0.998758863829057	92.53909995732911
UP_SEQ_FEATURE	domain:CUB 1	3	0.37453183520599254	0.4016230960443031	ENSMUSG00000030683, ENSMUSG00000047517, ENSMUSG00000036902	648	34	16021	2.1815087145969496	1.0	0.9999993313506297	99.98418081090502
UP_SEQ_FEATURE	domain:CUB 2	3	0.37453183520599254	0.4016230960443031	ENSMUSG00000030683, ENSMUSG00000047517, ENSMUSG00000036902	648	34	16021	2.1815087145969496	1.0	0.9999993313506297	99.98418081090502
Annotation Cluster 61	Enrichment Score: 0.6171625181992921
Category	Term	Count	%	PValue	Genes	List Total	Pop Hits	Pop Total	Fold Enrichment	Bonferroni	Benjamini	FDR
GOTERM_MF_FAT	GO:0017016~Ras GTPase binding	5	0.6242197253433208	0.18409250687759632	ENSMUSG00000028556, ENSMUSG00000044562, ENSMUSG00000041268, ENSMUSG00000029608, ENSMUSG00000022021	522	57	13288	2.232977078712106	1.0	0.9110475112397148	95.25350154918594
GOTERM_MF_FAT	GO:0031267~small GTPase binding	5	0.6242197253433208	0.20016289054565717	ENSMUSG00000028556, ENSMUSG00000044562, ENSMUSG00000041268, ENSMUSG00000029608, ENSMUSG00000022021	522	59	13288	2.1572829404506786	1.0	0.9196347420488035	96.4766579578619
GOTERM_MF_FAT	GO:0051020~GTPase binding	5	0.6242197253433208	0.22500507102010844	ENSMUSG00000028556, ENSMUSG00000044562, ENSMUSG00000041268, ENSMUSG00000029608, ENSMUSG00000022021	522	62	13288	2.0528982820417747	1.0	0.9353072661003368	97.80372188038086
GOTERM_MF_FAT	GO:0019899~enzyme binding	11	1.373283395755306	0.40995665919906366	ENSMUSG00000041777, ENSMUSG00000028556, ENSMUSG00000015149, ENSMUSG00000036478, ENSMUSG00000047139, ENSMUSG00000044562, ENSMUSG00000041268, ENSMUSG00000024430, ENSMUSG00000029608, ENSMUSG00000022021, ENSMUSG00000020372	522	229	13288	1.222774347906105	1.0	0.978051807343353	99.96303240882331
Annotation Cluster 62	Enrichment Score: 0.6129721538854574
Category	Term	Count	%	PValue	Genes	List Total	Pop Hits	Pop Total	Fold Enrichment	Bonferroni	Benjamini	FDR
UP_SEQ_FEATURE	domain:CRAL-TRIO	3	0.37453183520599254	0.22235111553433085	ENSMUSG00000041216, ENSMUSG00000027865, ENSMUSG00000003585	648	22	16021	3.371422558922559	1.0	0.9999805708728928	98.6236680977092
SMART	SM00516:SEC14	3	0.37453183520599254	0.2447443632996005	ENSMUSG00000041216, ENSMUSG00000027865, ENSMUSG00000003585	334	26	9131	3.154421925380009	1.0	0.9517591521073725	97.16343134824167
INTERPRO	IPR001251:Cellular retinaldehyde-binding/triple function, C-terminal	3	0.37453183520599254	0.2662756952655635	ENSMUSG00000041216, ENSMUSG00000027865, ENSMUSG00000003585	688	26	17763	2.9790362254025045	1.0	0.9996547071669062	99.33339530294134
Annotation Cluster 63	Enrichment Score: 0.598290187887045
Category	Term	Count	%	PValue	Genes	List Total	Pop Hits	Pop Total	Fold Enrichment	Bonferroni	Benjamini	FDR
GOTERM_MF_FAT	GO:0048037~cofactor binding	14	1.7478152309612984	0.1083079048250391	ENSMUSG00000032558, ENSMUSG00000024099, ENSMUSG00000015149, ENSMUSG00000024640, ENSMUSG00000020250, ENSMUSG00000020321, ENSMUSG00000034424, ENSMUSG00000024827, ENSMUSG00000026499, ENSMUSG00000021069, ENSMUSG00000026866, ENSMUSG00000020648, ENSMUSG00000000340, ENSMUSG00000030869	522	226	13288	1.576916556471027	1.0	0.8236258739663274	82.04377105286021
GOTERM_MF_FAT	GO:0019842~vitamin binding	8	0.9987515605493134	0.19711528275608398	ENSMUSG00000024640, ENSMUSG00000058709, ENSMUSG00000024827, ENSMUSG00000023191, ENSMUSG00000021069, ENSMUSG00000026866, ENSMUSG00000031933, ENSMUSG00000030869	522	121	13288	1.6830372692441657	1.0	0.9230961975079155	96.27010559346269
SP_PIR_KEYWORDS	pyridoxal phosphate	5	0.6242197253433208	0.2007395077399068	ENSMUSG00000024640, ENSMUSG00000024827, ENSMUSG00000011179, ENSMUSG00000021069, ENSMUSG00000026866	690	60	17854	2.156280193236715	1.0	0.7458188868132414	95.49860700244923
GOTERM_MF_FAT	GO:0070279~vitamin B6 binding	4	0.4993757802746567	0.35567238762116016	ENSMUSG00000024640, ENSMUSG00000024827, ENSMUSG00000021069, ENSMUSG00000026866	522	54	13288	1.8856250886902228	1.0	0.9706063100765774	99.8618335943034
GOTERM_MF_FAT	GO:0030170~pyridoxal phosphate binding	4	0.4993757802746567	0.35567238762116016	ENSMUSG00000024640, ENSMUSG00000024827, ENSMUSG00000021069, ENSMUSG00000026866	522	54	13288	1.8856250886902228	1.0	0.9706063100765774	99.8618335943034
INTERPRO	IPR015421:Pyridoxal phosphate-dependent transferase, major region, subdomain 1	3	0.37453183520599254	0.4744006388259161	ENSMUSG00000024640, ENSMUSG00000024827, ENSMUSG00000026866	688	41	17763	1.8891449234259785	1.0	0.9999153516324595	99.99698524589326
Annotation Cluster 64	Enrichment Score: 0.5823444792901405
Category	Term	Count	%	PValue	Genes	List Total	Pop Hits	Pop Total	Fold Enrichment	Bonferroni	Benjamini	FDR
GOTERM_BP_FAT	GO:0007569~cell aging	4	0.4993757802746567	0.11007814935390947	ENSMUSG00000059552, ENSMUSG00000027852, ENSMUSG00000041577, ENSMUSG00000057113	549	29	13588	3.413855913573268	1.0	0.9478908428941762	86.49720326225354
GOTERM_BP_FAT	GO:0051726~regulation of cell cycle	11	1.373283395755306	0.3625781738555657	ENSMUSG00000032397, ENSMUSG00000038539, ENSMUSG00000027490, ENSMUSG00000015656, ENSMUSG00000059552, ENSMUSG00000027852, ENSMUSG00000030451, ENSMUSG00000028224, ENSMUSG00000020184, ENSMUSG00000057113, ENSMUSG00000026605	549	214	13588	1.2722196687264866	1.0	0.9909785077308291	99.95612555508687
GOTERM_BP_FAT	GO:0007568~aging	4	0.4993757802746567	0.4486046648281708	ENSMUSG00000059552, ENSMUSG00000027852, ENSMUSG00000041577, ENSMUSG00000057113	549	61	13588	1.622980680223357	1.0	0.9953520107012909	99.99635928026788
Annotation Cluster 65	Enrichment Score: 0.5801846969564001
Category	Term	Count	%	PValue	Genes	List Total	Pop Hits	Pop Total	Fold Enrichment	Bonferroni	Benjamini	FDR
GOTERM_BP_FAT	GO:0042168~heme metabolic process	3	0.37453183520599254	0.17726902230777294	ENSMUSG00000022742, ENSMUSG00000030979, ENSMUSG00000032872	549	19	13588	3.9079666379062408	1.0	0.9763262477210337	96.49196045785158
GOTERM_BP_FAT	GO:0051186~cofactor metabolic process	11	1.373283395755306	0.2004765803608387	ENSMUSG00000022477, ENSMUSG00000022742, ENSMUSG00000000171, ENSMUSG00000030979, ENSMUSG00000020321, ENSMUSG00000028657, ENSMUSG00000025825, ENSMUSG00000010277, ENSMUSG00000026866, ENSMUSG00000032872, ENSMUSG00000000340	549	182	13588	1.4959066434476271	1.0	0.9813696893602353	97.85359578789938
GOTERM_BP_FAT	GO:0006778~porphyrin metabolic process	3	0.37453183520599254	0.28242753597231296	ENSMUSG00000022742, ENSMUSG00000030979, ENSMUSG00000032872	549	26	13588	2.8558217738545606	1.0	0.9877389254718222	99.66475408440103
GOTERM_BP_FAT	GO:0033013~tetrapyrrole metabolic process	3	0.37453183520599254	0.28242753597231296	ENSMUSG00000022742, ENSMUSG00000030979, ENSMUSG00000032872	549	26	13588	2.8558217738545606	1.0	0.9877389254718222	99.66475408440103
GOTERM_BP_FAT	GO:0042440~pigment metabolic process	3	0.37453183520599254	0.44316550235340224	ENSMUSG00000022742, ENSMUSG00000030979, ENSMUSG00000032872	549	37	13588	2.0067936789248266	1.0	0.9950431510401386	99.9956909716068
Annotation Cluster 66	Enrichment Score: 0.5723206690091789
Category	Term	Count	%	PValue	Genes	List Total	Pop Hits	Pop Total	Fold Enrichment	Bonferroni	Benjamini	FDR
GOTERM_MF_FAT	GO:0035091~phosphoinositide binding	6	0.7490636704119851	0.17080196396214734	ENSMUSG00000028007, ENSMUSG00000020828, ENSMUSG00000038301, ENSMUSG00000019320, ENSMUSG00000042644, ENSMUSG00000002733	522	75	13288	2.0364750957854407	1.0	0.9049708847453907	93.95364346257877
UP_SEQ_FEATURE	domain:PX	4	0.4993757802746567	0.23992569599736055	ENSMUSG00000028007, ENSMUSG00000020828, ENSMUSG00000038301, ENSMUSG00000019320	648	42	16021	2.354644326866549	1.0	0.9999843183870022	99.06773849558586
SMART	SM00312:PX	4	0.4993757802746567	0.24481183059291783	ENSMUSG00000028007, ENSMUSG00000020828, ENSMUSG00000038301, ENSMUSG00000019320	334	47	9131	2.3266658173015675	1.0	0.9443185674441579	97.16664566739647
INTERPRO	IPR001683:Phox-like	4	0.4993757802746567	0.27304888831804563	ENSMUSG00000028007, ENSMUSG00000020828, ENSMUSG00000038301, ENSMUSG00000019320	688	47	17763	2.1973033151904997	1.0	0.9996773162886354	99.42629771747733
GOTERM_MF_FAT	GO:0005543~phospholipid binding	6	0.7490636704119851	0.5020583765901372	ENSMUSG00000028007, ENSMUSG00000020828, ENSMUSG00000038301, ENSMUSG00000019320, ENSMUSG00000042644, ENSMUSG00000002733	522	119	13288	1.2834927074277986	1.0	0.9912491681991638	99.99709124840554
Annotation Cluster 67	Enrichment Score: 0.5540974896230143
Category	Term	Count	%	PValue	Genes	List Total	Pop Hits	Pop Total	Fold Enrichment	Bonferroni	Benjamini	FDR
SP_PIR_KEYWORDS	electron transport	9	1.1235955056179776	0.03946440818392114	ENSMUSG00000024099, ENSMUSG00000021072, ENSMUSG00000037152, ENSMUSG00000000171, ENSMUSG00000058927, ENSMUSG00000020022, ENSMUSG00000024646, ENSMUSG00000063694, ENSMUSG00000030869, ENSMUSG00000023089	690	100	17854	2.328782608695652	0.9999997641683654	0.38875830733568706	42.718878846666385
GOTERM_BP_FAT	GO:0022900~electron transport chain	9	1.1235955056179776	0.08287798241872245	ENSMUSG00000024099, ENSMUSG00000021072, ENSMUSG00000037152, ENSMUSG00000000171, ENSMUSG00000058927, ENSMUSG00000020022, ENSMUSG00000024646, ENSMUSG00000063694, ENSMUSG00000030869, ENSMUSG00000023089	549	112	13588	1.9888758782201408	1.0	0.9308268865551035	77.35812913936968
UP_SEQ_FEATURE	binding site:2-oxoglutarate	3	0.37453183520599254	0.10758656239929307	ENSMUSG00000058709, ENSMUSG00000034832, ENSMUSG00000047146	648	14	16021	5.297949735449735	1.0	0.9997852146276619	85.6271495928004
GOTERM_MF_FAT	GO:0016706~oxidoreductase activity, acting on paired donors, with incorporation or reduction of molecular oxygen, 2-oxoglutarate as one donor, and incorporation of one atom each of oxygen into both donors	4	0.4993757802746567	0.1116099961496632	ENSMUSG00000058709, ENSMUSG00000034832, ENSMUSG00000023191, ENSMUSG00000047146	522	30	13288	3.3941251596424005	1.0	0.8264861221965869	83.01449677312313
GOTERM_MF_FAT	GO:0016702~oxidoreductase activity, acting on single donors with incorporation of molecular oxygen, incorporation of two atoms of oxygen	5	0.6242197253433208	0.27673467070758084	ENSMUSG00000058709, ENSMUSG00000033022, ENSMUSG00000034832, ENSMUSG00000023191, ENSMUSG00000047146	522	68	13288	1.871760198332206	1.0	0.9479606386022974	99.2196911149619
GOTERM_MF_FAT	GO:0016701~oxidoreductase activity, acting on single donors with incorporation of molecular oxygen	5	0.6242197253433208	0.2855514265870692	ENSMUSG00000058709, ENSMUSG00000033022, ENSMUSG00000034832, ENSMUSG00000023191, ENSMUSG00000047146	522	69	13288	1.8446332389360873	1.0	0.9515003325850604	99.35065945993709
SP_PIR_KEYWORDS	dioxygenase	5	0.6242197253433208	0.2934233870522208	ENSMUSG00000058709, ENSMUSG00000033022, ENSMUSG00000034832, ENSMUSG00000023191, ENSMUSG00000047146	690	71	17854	1.822208614002858	1.0	0.8190535292408658	99.18232354780328
UP_SEQ_FEATURE	metal ion-binding site:Iron; catalytic	3	0.37453183520599254	0.29810502637386294	ENSMUSG00000033022, ENSMUSG00000034832, ENSMUSG00000047146	648	27	16021	2.7470850480109736	1.0	0.9999934660127472	99.76003085277658
GOTERM_BP_FAT	GO:0055114~oxidation reduction	28	3.495630461922597	0.5371951915225072	ENSMUSG00000021072, ENSMUSG00000022742, ENSMUSG00000020022, ENSMUSG00000032872, ENSMUSG00000058709, ENSMUSG00000000171, ENSMUSG00000033022, ENSMUSG00000024827, ENSMUSG00000039745, ENSMUSG00000000340, ENSMUSG00000023089, ENSMUSG00000024099, ENSMUSG00000021794, ENSMUSG00000058927, ENSMUSG00000020321, ENSMUSG00000026687, ENSMUSG00000026520, ENSMUSG00000023191, ENSMUSG00000024646, ENSMUSG00000063694,…	549	672	13588	1.0312689738919247	1.0	0.9974463493943085	99.99982001943793
SP_PIR_KEYWORDS	iron	13	1.6229712858926344	0.5863405981336955	ENSMUSG00000024099, ENSMUSG00000022477, ENSMUSG00000058927, ENSMUSG00000022742, ENSMUSG00000025825, ENSMUSG00000024646, ENSMUSG00000023191, ENSMUSG00000063694, ENSMUSG00000032872, ENSMUSG00000058709, ENSMUSG00000000171, ENSMUSG00000034832, ENSMUSG00000033022, ENSMUSG00000047146	690	321	17854	1.0479118696103662	1.0	0.9574090293852866	99.99950467514049
GOTERM_MF_FAT	GO:0051540~metal cluster binding	3	0.37453183520599254	0.5889652589055099	ENSMUSG00000024099, ENSMUSG00000022477, ENSMUSG00000025825	522	50	13288	1.5273563218390804	1.0	0.9956271719808715	99.99983561321476
GOTERM_MF_FAT	GO:0051536~iron-sulfur cluster binding	3	0.37453183520599254	0.5889652589055099	ENSMUSG00000024099, ENSMUSG00000022477, ENSMUSG00000025825	522	50	13288	1.5273563218390804	1.0	0.9956271719808715	99.99983561321476
GOTERM_MF_FAT	GO:0005506~iron ion binding	13	1.6229712858926344	0.6983528251160227	ENSMUSG00000024099, ENSMUSG00000022477, ENSMUSG00000058927, ENSMUSG00000025825, ENSMUSG00000024646, ENSMUSG00000023191, ENSMUSG00000063694, ENSMUSG00000030451, ENSMUSG00000032872, ENSMUSG00000058709, ENSMUSG00000000171, ENSMUSG00000034832, ENSMUSG00000033022, ENSMUSG00000047146	522	343	13288	0.964802341297767	1.0	0.9984805761746849	99.99999840465796
SP_PIR_KEYWORDS	oxidoreductase	19	2.3720349563046192	0.8440749112753801	ENSMUSG00000024099, ENSMUSG00000022742, ENSMUSG00000021794, ENSMUSG00000020321, ENSMUSG00000026687, ENSMUSG00000026520, ENSMUSG00000023191, ENSMUSG00000032872, ENSMUSG00000032558, ENSMUSG00000058709, ENSMUSG00000020250, ENSMUSG00000033022, ENSMUSG00000034832, ENSMUSG00000024827, ENSMUSG00000039745, ENSMUSG00000017778, ENSMUSG00000000340, ENSMUSG00000020648, ENSMUSG00000047146	690	572	17854	0.8594963008006485	1.0	0.9932297610100232	99.99999999932217
Annotation Cluster 68	Enrichment Score: 0.551788238041935
Category	Term	Count	%	PValue	Genes	List Total	Pop Hits	Pop Total	Fold Enrichment	Bonferroni	Benjamini	FDR
SMART	SM00326:SH3	13	1.6229712858926344	0.08480831912664163	ENSMUSG00000052632, ENSMUSG00000003283, ENSMUSG00000004933, ENSMUSG00000034116, ENSMUSG00000040969, ENSMUSG00000024982, ENSMUSG00000019320, ENSMUSG00000032220, ENSMUSG00000031955, ENSMUSG00000037541, ENSMUSG00000026950, ENSMUSG00000021549, ENSMUSG00000021065	334	211	9131	1.6843516757953287	0.9999999951403413	0.8807963567291797	67.52726500052403
SP_PIR_KEYWORDS	sh3 domain	13	1.6229712858926344	0.09747201286269194	ENSMUSG00000052632, ENSMUSG00000003283, ENSMUSG00000004933, ENSMUSG00000034116, ENSMUSG00000040969, ENSMUSG00000019320, ENSMUSG00000032220, ENSMUSG00000031955, ENSMUSG00000037541, ENSMUSG00000026131, ENSMUSG00000026950, ENSMUSG00000021549, ENSMUSG00000021065	690	204	17854	1.6489201477692528	1.0	0.5950210139649141	75.80977188448252
INTERPRO	IPR001452:Src homology-3 domain	13	1.6229712858926344	0.1182567958616244	ENSMUSG00000052632, ENSMUSG00000003283, ENSMUSG00000004933, ENSMUSG00000034116, ENSMUSG00000040969, ENSMUSG00000024982, ENSMUSG00000019320, ENSMUSG00000032220, ENSMUSG00000031955, ENSMUSG00000037541, ENSMUSG00000026950, ENSMUSG00000021549, ENSMUSG00000021065	688	211	17763	1.590701807560895	1.0	0.9977376558970052	86.95479336742507
UP_SEQ_FEATURE	short sequence motif:SH3-binding	4	0.4993757802746567	0.2950878082536328	ENSMUSG00000031955, ENSMUSG00000037541, ENSMUSG00000027363, ENSMUSG00000021065	648	47	16021	2.1041502495403206	1.0	0.9999939304461065	99.74183168218987
SP_PIR_KEYWORDS	sh3-binding	4	0.4993757802746567	0.37830164659661736	ENSMUSG00000031955, ENSMUSG00000037541, ENSMUSG00000027363, ENSMUSG00000021065	690	57	17854	1.81581489956776	1.0	0.8738849798352641	99.86086361231483
INTERPRO	IPR011511:Variant SH3	4	0.4993757802746567	0.400720690522666	ENSMUSG00000034116, ENSMUSG00000040969, ENSMUSG00000024982, ENSMUSG00000037541	688	59	17763	1.7503941663381948	1.0	0.9997938756865792	99.97480635789503
GOTERM_MF_FAT	GO:0017124~SH3 domain binding	4	0.4993757802746567	0.6037429883755299	ENSMUSG00000031955, ENSMUSG00000037541, ENSMUSG00000027363, ENSMUSG00000021065	522	79	13288	1.2889082884717977	1.0	0.9963192761913602	99.99990501391287
GOTERM_MF_FAT	GO:0019904~protein domain specific binding	8	0.9987515605493134	0.631328766866932	ENSMUSG00000051255, ENSMUSG00000038406, ENSMUSG00000021270, ENSMUSG00000022961, ENSMUSG00000031955, ENSMUSG00000037541, ENSMUSG00000078427, ENSMUSG00000027363, ENSMUSG00000021065	522	192	13288	1.0606641123882503	1.0	0.9972083811645315	99.99996777310915
UP_SEQ_FEATURE	domain:SH3	7	0.8739076154806492	0.6486679126823198	ENSMUSG00000052632, ENSMUSG00000003283, ENSMUSG00000004933, ENSMUSG00000031955, ENSMUSG00000037541, ENSMUSG00000026131, ENSMUSG00000021065	648	163	16021	1.0617567976974929	1.0	0.9999999905735519	99.99999818832269
Annotation Cluster 69	Enrichment Score: 0.5486079898683917
Category	Term	Count	%	PValue	Genes	List Total	Pop Hits	Pop Total	Fold Enrichment	Bonferroni	Benjamini	FDR
SMART	SM00472:MIR	4	0.4993757802746567	0.003427460573513328	ENSMUSG00000034126, ENSMUSG00000021313, ENSMUSG00000042644, ENSMUSG00000030592	334	9	9131	12.150365934797074	0.5236503420285157	0.30981911213690916	4.263959346063295
INTERPRO	IPR003608:MIR	4	0.4993757802746567	0.004062353543072274	ENSMUSG00000034126, ENSMUSG00000021313, ENSMUSG00000042644, ENSMUSG00000030592	688	9	17763	11.474806201550388	0.9927406069280805	0.5052175002931	6.375351153671282
INTERPRO	IPR016093:MIR motif	4	0.4993757802746567	0.004062353543072274	ENSMUSG00000034126, ENSMUSG00000021313, ENSMUSG00000042644, ENSMUSG00000030592	688	9	17763	11.474806201550388	0.9927406069280805	0.5052175002931	6.375351153671282
INTERPRO	IPR013662:RyR and IP3R Homology associated	3	0.37453183520599254	0.013818064928483866	ENSMUSG00000021313, ENSMUSG00000042644, ENSMUSG00000030592	688	5	17763	15.490988372093023	0.9999999512446995	0.7541509771822259	20.162937624927245
INTERPRO	IPR000699:Intracellular calcium-release channel	3	0.37453183520599254	0.013818064928483866	ENSMUSG00000021313, ENSMUSG00000042644, ENSMUSG00000030592	688	5	17763	15.490988372093023	0.9999999512446995	0.7541509771822259	20.162937624927245
INTERPRO	IPR014821:Inositol 1,4,5-trisphosphate/ryanodine receptor	3	0.37453183520599254	0.020199402464731286	ENSMUSG00000021313, ENSMUSG00000042644, ENSMUSG00000030592	688	6	17763	12.909156976744185	0.9999999999810932	0.8285868762321557	28.124966303315478
INTERPRO	IPR015925:Ryanodine receptor-related	3	0.37453183520599254	0.020199402464731286	ENSMUSG00000021313, ENSMUSG00000042644, ENSMUSG00000030592	688	6	17763	12.909156976744185	0.9999999999810932	0.8285868762321557	28.124966303315478
GOTERM_MF_FAT	GO:0005217~intracellular ligand-gated ion channel activity	3	0.37453183520599254	0.05604893093791308	ENSMUSG00000021313, ENSMUSG00000042644, ENSMUSG00000030592	522	10	13288	7.636781609195403	1.0	0.6989517494057129	57.85548329562549
GOTERM_BP_FAT	GO:0006812~cation transport	25	3.1210986267166043	0.2609006771825202	ENSMUSG00000022295, ENSMUSG00000049281, ENSMUSG00000019210, ENSMUSG00000057182, ENSMUSG00000024957, ENSMUSG00000028532, ENSMUSG00000022229, ENSMUSG00000021991, ENSMUSG00000046822, ENSMUSG00000042644, ENSMUSG00000026394, ENSMUSG00000040164, ENSMUSG00000030592, ENSMUSG00000006057, ENSMUSG00000030452, ENSMUSG00000030769, ENSMUSG00000039105, ENSMUSG00000052726, ENSMUSG00000021313, ENSMUSG00000028931,…	549	515	13588	1.2014784161847667	1.0	0.98681814933866	99.44311918674542
GOTERM_MF_FAT	GO:0005261~cation channel activity	13	1.6229712858926344	0.27003576501149384	ENSMUSG00000032269, ENSMUSG00000049281, ENSMUSG00000024957, ENSMUSG00000057182, ENSMUSG00000052726, ENSMUSG00000028931, ENSMUSG00000021313, ENSMUSG00000021991, ENSMUSG00000037578, ENSMUSG00000042644, ENSMUSG00000040164, ENSMUSG00000022416, ENSMUSG00000030592	522	248	13288	1.3343838833271535	1.0	0.9477928081391027	99.10412824136806
GOTERM_MF_FAT	GO:0005262~calcium channel activity	5	0.6242197253433208	0.27673467070758084	ENSMUSG00000021313, ENSMUSG00000021991, ENSMUSG00000042644, ENSMUSG00000022416, ENSMUSG00000030592	522	68	13288	1.871760198332206	1.0	0.9479606386022974	99.2196911149619
GOTERM_BP_FAT	GO:0015672~monovalent inorganic cation transport	15	1.8726591760299627	0.3421503138892825	ENSMUSG00000022295, ENSMUSG00000019210, ENSMUSG00000049281, ENSMUSG00000057182, ENSMUSG00000024957, ENSMUSG00000022229, ENSMUSG00000026394, ENSMUSG00000040164, ENSMUSG00000006057, ENSMUSG00000030769, ENSMUSG00000039105, ENSMUSG00000052726, ENSMUSG00000028931, ENSMUSG00000026062, ENSMUSG00000027130	549	303	13588	1.2252700679904056	1.0	0.9901761657788329	99.92459118756109
GOTERM_MF_FAT	GO:0046873~metal ion transmembrane transporter activity	14	1.7478152309612984	0.3500979758844772	ENSMUSG00000032269, ENSMUSG00000049281, ENSMUSG00000024957, ENSMUSG00000057182, ENSMUSG00000052726, ENSMUSG00000028931, ENSMUSG00000021313, ENSMUSG00000021991, ENSMUSG00000046822, ENSMUSG00000037578, ENSMUSG00000042644, ENSMUSG00000040164, ENSMUSG00000022416, ENSMUSG00000030592	522	290	13288	1.228907385387766	1.0	0.969803285804202	99.84280267323511
GOTERM_BP_FAT	GO:0006816~calcium ion transport	7	0.8739076154806492	0.36238223924822927	ENSMUSG00000021313, ENSMUSG00000028532, ENSMUSG00000021991, ENSMUSG00000042644, ENSMUSG00000003161, ENSMUSG00000022416, ENSMUSG00000030592	549	121	13588	1.4318445257342427	1.0	0.9911731628142935	99.95589343126831
SP_PIR_KEYWORDS	potassium transport	6	0.7490636704119851	0.3969200040327935	ENSMUSG00000024957, ENSMUSG00000057182, ENSMUSG00000028931, ENSMUSG00000022229, ENSMUSG00000040164, ENSMUSG00000027130	690	107	17854	1.4509548963835839	1.0	0.8811129915523145	99.90865066207678
GOTERM_BP_FAT	GO:0030001~metal ion transport	20	2.4968789013732833	0.4240689882923745	ENSMUSG00000049281, ENSMUSG00000057182, ENSMUSG00000024957, ENSMUSG00000028532, ENSMUSG00000022229, ENSMUSG00000046822, ENSMUSG00000021991, ENSMUSG00000042644, ENSMUSG00000040164, ENSMUSG00000030592, ENSMUSG00000030452, ENSMUSG00000030769, ENSMUSG00000052726, ENSMUSG00000021313, ENSMUSG00000028931, ENSMUSG00000026062, ENSMUSG00000003161, ENSMUSG00000046516, ENSMUSG00000022416, ENSMUSG00000027130	549	442	13588	1.1199301073939456	1.0	0.995225998662814	99.99231210489803
INTERPRO	IPR005821:Ion transport	6	0.7490636704119851	0.42947524549105	ENSMUSG00000057182, ENSMUSG00000021313, ENSMUSG00000037578, ENSMUSG00000042644, ENSMUSG00000040164, ENSMUSG00000030592	688	111	17763	1.3955845380263985	1.0	0.999883078292227	99.98863162651554
GOTERM_BP_FAT	GO:0015674~di-, tri-valent inorganic cation transport	8	0.9987515605493134	0.47441470599531166	ENSMUSG00000021313, ENSMUSG00000028532, ENSMUSG00000021991, ENSMUSG00000042644, ENSMUSG00000003161, ENSMUSG00000022416, ENSMUSG00000030592, ENSMUSG00000030452	549	161	13588	1.2298362918462704	1.0	0.9962996553790687	99.99840143136566
SP_PIR_KEYWORDS	potassium	6	0.7490636704119851	0.480441154989259	ENSMUSG00000024957, ENSMUSG00000057182, ENSMUSG00000028931, ENSMUSG00000022229, ENSMUSG00000040164, ENSMUSG00000027130	690	118	17854	1.3156963890935887	1.0	0.9184602513361404	99.9883910058715
GOTERM_MF_FAT	GO:0030955~potassium ion binding	6	0.7490636704119851	0.4945822798134006	ENSMUSG00000024957, ENSMUSG00000057182, ENSMUSG00000028931, ENSMUSG00000022229, ENSMUSG00000040164, ENSMUSG00000027130	522	118	13288	1.2943697642704073	1.0	0.9907685441067514	99.99636371212266
SP_PIR_KEYWORDS	ion transport	22	2.746566791510612	0.5279960921647866	ENSMUSG00000022295, ENSMUSG00000049281, ENSMUSG00000019210, ENSMUSG00000057182, ENSMUSG00000024957, ENSMUSG00000028532, ENSMUSG00000022229, ENSMUSG00000046822, ENSMUSG00000021991, ENSMUSG00000042644, ENSMUSG00000026394, ENSMUSG00000040164, ENSMUSG00000030592, ENSMUSG00000030452, ENSMUSG00000006057, ENSMUSG00000030769, ENSMUSG00000032269, ENSMUSG00000039105, ENSMUSG00000021313, ENSMUSG00000028931,…	690	543	17854	1.0483572210211654	1.0	0.9402292213991557	99.99692477533635
GOTERM_MF_FAT	GO:0022836~gated channel activity	12	1.4981273408239701	0.5459085168575442	ENSMUSG00000032269, ENSMUSG00000049281, ENSMUSG00000024957, ENSMUSG00000057182, ENSMUSG00000052726, ENSMUSG00000028931, ENSMUSG00000021313, ENSMUSG00000021991, ENSMUSG00000042644, ENSMUSG00000040164, ENSMUSG00000022416, ENSMUSG00000030592	522	281	13288	1.0870863500634025	1.0	0.9939314870191108	99.99926889837815
GOTERM_MF_FAT	GO:0022832~voltage-gated channel activity	8	0.9987515605493134	0.5570515850559672	ENSMUSG00000049281, ENSMUSG00000024957, ENSMUSG00000057182, ENSMUSG00000028931, ENSMUSG00000021991, ENSMUSG00000040164, ENSMUSG00000022416, ENSMUSG00000030592	522	179	13288	1.1376955842376764	1.0	0.9942869429131703	99.99949610558095
GOTERM_MF_FAT	GO:0005244~voltage-gated ion channel activity	8	0.9987515605493134	0.5570515850559672	ENSMUSG00000049281, ENSMUSG00000024957, ENSMUSG00000057182, ENSMUSG00000028931, ENSMUSG00000021991, ENSMUSG00000040164, ENSMUSG00000022416, ENSMUSG00000030592	522	179	13288	1.1376955842376764	1.0	0.9942869429131703	99.99949610558095
SP_PIR_KEYWORDS	voltage-gated channel	6	0.7490636704119851	0.6002699861093226	ENSMUSG00000049281, ENSMUSG00000024957, ENSMUSG00000057182, ENSMUSG00000028931, ENSMUSG00000021991, ENSMUSG00000040164	690	135	17854	1.1500161030595812	1.0	0.9599597933263393	99.99969166290995
GOTERM_BP_FAT	GO:0006813~potassium ion transport	7	0.8739076154806492	0.6297115617124299	ENSMUSG00000024957, ENSMUSG00000057182, ENSMUSG00000052726, ENSMUSG00000028931, ENSMUSG00000022229, ENSMUSG00000040164, ENSMUSG00000027130	549	160	13588	1.082832422586521	1.0	0.9985919658804057	99.99999608908497
GOTERM_MF_FAT	GO:0031420~alkali metal ion binding	8	0.9987515605493134	0.7028464091195104	ENSMUSG00000030769, ENSMUSG00000049281, ENSMUSG00000024957, ENSMUSG00000057182, ENSMUSG00000028931, ENSMUSG00000022229, ENSMUSG00000040164, ENSMUSG00000027130	522	206	13288	0.9885801435851652	1.0	0.9985229409464192	99.99999872588268
GOTERM_MF_FAT	GO:0005216~ion channel activity	13	1.6229712858926344	0.7204348665066791	ENSMUSG00000032269, ENSMUSG00000049281, ENSMUSG00000024957, ENSMUSG00000057182, ENSMUSG00000052726, ENSMUSG00000028931, ENSMUSG00000021313, ENSMUSG00000021991, ENSMUSG00000037578, ENSMUSG00000042644, ENSMUSG00000040164, ENSMUSG00000022416, ENSMUSG00000030592	522	349	13288	0.9482154815619888	1.0	0.998813501153157	99.99999948918054
GOTERM_BP_FAT	GO:0006811~ion transport	27	3.3707865168539324	0.7299465824531904	ENSMUSG00000019210, ENSMUSG00000028532, ENSMUSG00000022229, ENSMUSG00000026394, ENSMUSG00000030452, ENSMUSG00000006057, ENSMUSG00000030769, ENSMUSG00000052726, ENSMUSG00000021313, ENSMUSG00000046516, ENSMUSG00000022416, ENSMUSG00000027130, ENSMUSG00000022295, ENSMUSG00000049281, ENSMUSG00000024957, ENSMUSG00000057182, ENSMUSG00000046822, ENSMUSG00000037578, ENSMUSG00000021991, ENSMUSG00000042644,…	549	712	13588	0.9385706391600663	1.0	0.9993832242030197	99.99999998267887
GOTERM_MF_FAT	GO:0022843~voltage-gated cation channel activity	5	0.6242197253433208	0.7445504713143657	ENSMUSG00000057182, ENSMUSG00000028931, ENSMUSG00000040164, ENSMUSG00000022416, ENSMUSG00000030592	522	128	13288	0.9943726053639846	1.0	0.9990804434023264	99.99999986775505
GOTERM_BP_FAT	GO:0006814~sodium ion transport	5	0.6242197253433208	0.7477937844944299	ENSMUSG00000030769, ENSMUSG00000049281, ENSMUSG00000057182, ENSMUSG00000026062, ENSMUSG00000027130	549	125	13588	0.9900182149362479	1.0	0.9994904847445215	99.99999999464497
GOTERM_MF_FAT	GO:0005267~potassium channel activity	5	0.6242197253433208	0.7500030456071761	ENSMUSG00000024957, ENSMUSG00000057182, ENSMUSG00000052726, ENSMUSG00000028931, ENSMUSG00000040164	522	129	13288	0.9866642905937211	1.0	0.9990831316407622	99.99999990427841
GOTERM_MF_FAT	GO:0022838~substrate specific channel activity	13	1.6229712858926344	0.7581832100650076	ENSMUSG00000032269, ENSMUSG00000049281, ENSMUSG00000024957, ENSMUSG00000057182, ENSMUSG00000052726, ENSMUSG00000028931, ENSMUSG00000021313, ENSMUSG00000021991, ENSMUSG00000037578, ENSMUSG00000042644, ENSMUSG00000040164, ENSMUSG00000022416, ENSMUSG00000030592	522	360	13288	0.9192422307364835	1.0	0.999181918035417	99.99999994184681
SP_PIR_KEYWORDS	calcium transport	3	0.37453183520599254	0.7582275993531031	ENSMUSG00000028532, ENSMUSG00000021991, ENSMUSG00000042644	690	70	17854	1.1089440993788822	1.0	0.9850615394943546	99.99999970675034
SP_PIR_KEYWORDS	potassium channel	3	0.37453183520599254	0.7582275993531031	ENSMUSG00000024957, ENSMUSG00000057182, ENSMUSG00000040164	690	70	17854	1.1089440993788822	1.0	0.9850615394943546	99.99999970675034
GOTERM_MF_FAT	GO:0015267~channel activity	13	1.6229712858926344	0.77415133791884	ENSMUSG00000032269, ENSMUSG00000049281, ENSMUSG00000024957, ENSMUSG00000057182, ENSMUSG00000052726, ENSMUSG00000028931, ENSMUSG00000021313, ENSMUSG00000021991, ENSMUSG00000037578, ENSMUSG00000042644, ENSMUSG00000040164, ENSMUSG00000022416, ENSMUSG00000030592	522	365	13288	0.9066498714113262	1.0	0.9992388553972327	99.99999997910076
GOTERM_MF_FAT	GO:0022803~passive transmembrane transporter activity	13	1.6229712858926344	0.77415133791884	ENSMUSG00000032269, ENSMUSG00000049281, ENSMUSG00000024957, ENSMUSG00000057182, ENSMUSG00000052726, ENSMUSG00000028931, ENSMUSG00000021313, ENSMUSG00000021991, ENSMUSG00000037578, ENSMUSG00000042644, ENSMUSG00000040164, ENSMUSG00000022416, ENSMUSG00000030592	522	365	13288	0.9066498714113262	1.0	0.9992388553972327	99.99999997910076
GOTERM_MF_FAT	GO:0015276~ligand-gated ion channel activity	4	0.4993757802746567	0.7908501326522719	ENSMUSG00000032269, ENSMUSG00000021313, ENSMUSG00000042644, ENSMUSG00000030592	522	106	13288	0.9606014602761511	1.0	0.9994147792792941	99.99999999338705
GOTERM_MF_FAT	GO:0022834~ligand-gated channel activity	4	0.4993757802746567	0.7908501326522719	ENSMUSG00000032269, ENSMUSG00000021313, ENSMUSG00000042644, ENSMUSG00000030592	522	106	13288	0.9606014602761511	1.0	0.9994147792792941	99.99999999338705
SP_PIR_KEYWORDS	Sodium transport	4	0.4993757802746567	0.8071229269864595	ENSMUSG00000030769, ENSMUSG00000049281, ENSMUSG00000057182, ENSMUSG00000026062	690	111	17854	0.9324454889672281	1.0	0.9904826172057278	99.99999998713785
SP_PIR_KEYWORDS	ionic channel	10	1.2484394506866416	0.8256729357192772	ENSMUSG00000032269, ENSMUSG00000049281, ENSMUSG00000024957, ENSMUSG00000057182, ENSMUSG00000028931, ENSMUSG00000021313, ENSMUSG00000021991, ENSMUSG00000042644, ENSMUSG00000040164, ENSMUSG00000030592	690	301	17854	0.8596465886658001	1.0	0.9914593461861219	99.99999999682618
KEGG_PATHWAY	mmu04020:Calcium signaling pathway	7	0.8739076154806492	0.8301442374006482	ENSMUSG00000021313, ENSMUSG00000014077, ENSMUSG00000042644, ENSMUSG00000022416, ENSMUSG00000036879, ENSMUSG00000030592, ENSMUSG00000057342	245	191	5738	0.8583395661929692	1.0	0.988281017750012	99.99999994051711
GOTERM_MF_FAT	GO:0005249~voltage-gated potassium channel activity	3	0.37453183520599254	0.9047403215096883	ENSMUSG00000057182, ENSMUSG00000028931, ENSMUSG00000040164	522	99	13288	0.7713920817369093	1.0	0.9999562752474679	99.99999999999994
GOTERM_BP_FAT	GO:0055085~transmembrane transport	8	0.9987515605493134	0.9994935676436191	ENSMUSG00000022295, ENSMUSG00000019210, ENSMUSG00000028931, ENSMUSG00000030316, ENSMUSG00000040164, ENSMUSG00000026394, ENSMUSG00000027130, ENSMUSG00000006057	549	460	13588	0.4304427021461946	1.0	0.9999999999999575	100.0
Annotation Cluster 70	Enrichment Score: 0.5447902870343213
Category	Term	Count	%	PValue	Genes	List Total	Pop Hits	Pop Total	Fold Enrichment	Bonferroni	Benjamini	FDR
GOTERM_MF_FAT	GO:0003682~chromatin binding	12	1.4981273408239701	0.04156237670037133	ENSMUSG00000024515, ENSMUSG00000026484, ENSMUSG00000017499, ENSMUSG00000029687, ENSMUSG00000018554, ENSMUSG00000023391, ENSMUSG00000022521, ENSMUSG00000042557, ENSMUSG00000014074, ENSMUSG00000029836, ENSMUSG00000059552, ENSMUSG00000018666	522	155	13288	1.9707823507601037	0.9999999999994733	0.6356799376409631	47.05500310491739
GOTERM_CC_FAT	GO:0000792~heterochromatin	5	0.6242197253433208	0.1349065975181274	ENSMUSG00000026484, ENSMUSG00000040629, ENSMUSG00000029836, ENSMUSG00000018666, ENSMUSG00000016559	486	51	12504	2.5223916727184705	1.0	0.6613479293353457	86.7127528038024
GOTERM_CC_FAT	GO:0005720~nuclear heterochromatin	4	0.4993757802746567	0.15303158381444015	ENSMUSG00000026484, ENSMUSG00000040629, ENSMUSG00000029836, ENSMUSG00000016559	486	35	12504	2.9403880070546737	1.0	0.6658637278654773	90.10628765326916
GOTERM_CC_FAT	GO:0000790~nuclear chromatin	5	0.6242197253433208	0.16396772691636796	ENSMUSG00000032397, ENSMUSG00000026484, ENSMUSG00000040629, ENSMUSG00000029836, ENSMUSG00000016559	486	55	12504	2.3389450056116723	1.0	0.669816720597966	91.74438993649677
GOTERM_CC_FAT	GO:0001739~sex chromatin	3	0.37453183520599254	0.19497953228545736	ENSMUSG00000026484, ENSMUSG00000040629, ENSMUSG00000016559	486	21	12504	3.675485008818342	1.0	0.717210133623321	95.12346808476939
GOTERM_BP_FAT	GO:0051276~chromosome organization	21	2.6217228464419478	0.20035703542206257	ENSMUSG00000025925, ENSMUSG00000026648, ENSMUSG00000018666, ENSMUSG00000016559, ENSMUSG00000028224, ENSMUSG00000037894, ENSMUSG00000057236, ENSMUSG00000061104, ENSMUSG00000026484, ENSMUSG00000004698, ENSMUSG00000020232, ENSMUSG00000021963, ENSMUSG00000022394, ENSMUSG00000040629, ENSMUSG00000029687, ENSMUSG00000022521, ENSMUSG00000029836, ENSMUSG00000059552, ENSMUSG00000014074, ENSMUSG00000031353,…	549	404	13588	1.2865335713899257	1.0	0.9819838818742116	97.8480790692493
GOTERM_CC_FAT	GO:0000803~sex chromosome	3	0.37453183520599254	0.2093098061567352	ENSMUSG00000026484, ENSMUSG00000040629, ENSMUSG00000016559	486	22	12504	3.508417508417508	1.0	0.7251884764435551	96.20276560425371
SP_PIR_KEYWORDS	chromosomal protein	8	0.9987515605493134	0.2721875284881874	ENSMUSG00000026484, ENSMUSG00000025925, ENSMUSG00000035726, ENSMUSG00000014074, ENSMUSG00000024943, ENSMUSG00000016559, ENSMUSG00000028224, ENSMUSG00000037894	690	136	17854	1.522080136402387	1.0	0.8035210389027396	98.7681761526826
GOTERM_CC_FAT	GO:0005694~chromosome	18	2.247191011235955	0.2988793607310918	ENSMUSG00000032397, ENSMUSG00000001833, ENSMUSG00000025925, ENSMUSG00000042557, ENSMUSG00000024943, ENSMUSG00000018666, ENSMUSG00000016559, ENSMUSG00000028224, ENSMUSG00000037894, ENSMUSG00000026605, ENSMUSG00000026484, ENSMUSG00000020232, ENSMUSG00000040629, ENSMUSG00000022521, ENSMUSG00000035726, ENSMUSG00000029836, ENSMUSG00000059552, ENSMUSG00000014074	486	378	12504	1.225161669606114	1.0	0.8124906306900461	99.28836999199856
GOTERM_CC_FAT	GO:0000228~nuclear chromosome	7	0.8739076154806492	0.329008757119472	ENSMUSG00000032397, ENSMUSG00000026484, ENSMUSG00000020232, ENSMUSG00000025925, ENSMUSG00000040629, ENSMUSG00000029836, ENSMUSG00000016559	486	121	12504	1.4884195490256098	1.0	0.827195857302375	99.61401390908684
GOTERM_CC_FAT	GO:0044454~nuclear chromosome part	6	0.7490636704119851	0.37012832300429727	ENSMUSG00000032397, ENSMUSG00000026484, ENSMUSG00000025925, ENSMUSG00000040629, ENSMUSG00000029836, ENSMUSG00000016559	486	103	12504	1.4987414599065085	1.0	0.8573420439537597	99.84002514886981
GOTERM_BP_FAT	GO:0006325~chromatin organization	15	1.8726591760299627	0.39681180270017613	ENSMUSG00000018666, ENSMUSG00000016559, ENSMUSG00000037894, ENSMUSG00000057236, ENSMUSG00000061104, ENSMUSG00000004698, ENSMUSG00000026484, ENSMUSG00000020232, ENSMUSG00000021963, ENSMUSG00000022394, ENSMUSG00000029687, ENSMUSG00000022521, ENSMUSG00000014074, ENSMUSG00000029836, ENSMUSG00000031353, ENSMUSG00000037315	549	315	13588	1.1785931130193426	1.0	0.9935588465376809	99.98299404247607
GOTERM_CC_FAT	GO:0044427~chromosomal part	14	1.7478152309612984	0.46365678975760116	ENSMUSG00000032397, ENSMUSG00000001833, ENSMUSG00000025925, ENSMUSG00000042557, ENSMUSG00000016559, ENSMUSG00000018666, ENSMUSG00000028224, ENSMUSG00000037894, ENSMUSG00000026605, ENSMUSG00000026484, ENSMUSG00000040629, ENSMUSG00000022521, ENSMUSG00000059552, ENSMUSG00000029836	486	318	12504	1.1326966379377281	1.0	0.8916649814289024	99.9829481389248
GOTERM_CC_FAT	GO:0000785~chromatin	7	0.8739076154806492	0.6217460852984185	ENSMUSG00000032397, ENSMUSG00000026484, ENSMUSG00000040629, ENSMUSG00000029836, ENSMUSG00000018666, ENSMUSG00000016559, ENSMUSG00000037894	486	165	12504	1.091507669285447	1.0	0.9595717145313922	99.99986832230604
KEGG_PATHWAY	mmu05322:Systemic lupus erythematosus	5	0.6242197253433208	0.6444752825739802	ENSMUSG00000029836, ENSMUSG00000016559, ENSMUSG00000068882, ENSMUSG00000024164, ENSMUSG00000037894	245	103	5738	1.1369130176342381	1.0	0.9629833180712201	99.9995847868321
GOTERM_CC_FAT	GO:0032993~protein-DNA complex	3	0.37453183520599254	0.793705144067385	ENSMUSG00000025925, ENSMUSG00000016559, ENSMUSG00000037894	486	75	12504	1.0291358024691357	1.0	0.9915322806156359	99.99999997165808
GOTERM_BP_FAT	GO:0006333~chromatin assembly or disassembly	4	0.4993757802746567	0.8213443253454071	ENSMUSG00000029836, ENSMUSG00000018666, ENSMUSG00000016559, ENSMUSG00000037894	549	109	13588	0.9082735916846308	1.0	0.9998066273527388	99.99999999998562
Annotation Cluster 71	Enrichment Score: 0.5396782485024443
Category	Term	Count	%	PValue	Genes	List Total	Pop Hits	Pop Total	Fold Enrichment	Bonferroni	Benjamini	FDR
GOTERM_BP_FAT	GO:0001578~microtubule bundle formation	3	0.37453183520599254	0.14840939204543152	ENSMUSG00000009418, ENSMUSG00000006435, ENSMUSG00000024068	549	17	13588	4.367727418836387	1.0	0.9620926381969359	93.65932183309135
GOTERM_BP_FAT	GO:0000226~microtubule cytoskeleton organization	7	0.8739076154806492	0.29079370390767023	ENSMUSG00000025235, ENSMUSG00000009418, ENSMUSG00000023004, ENSMUSG00000006435, ENSMUSG00000026131, ENSMUSG00000024068, ENSMUSG00000057113	549	111	13588	1.5608395280526428	1.0	0.9881771269631922	99.72589384034576
GOTERM_BP_FAT	GO:0007010~cytoskeleton organization	14	1.7478152309612984	0.5570816705639543	ENSMUSG00000029381, ENSMUSG00000038976, ENSMUSG00000025235, ENSMUSG00000023004, ENSMUSG00000022021, ENSMUSG00000027852, ENSMUSG00000026950, ENSMUSG00000009418, ENSMUSG00000031955, ENSMUSG00000024143, ENSMUSG00000006435, ENSMUSG00000026131, ENSMUSG00000057113, ENSMUSG00000024068	549	326	13588	1.0629029914959716	1.0	0.9975871512014615	99.99991532775859
Annotation Cluster 72	Enrichment Score: 0.5337219950200214
Category	Term	Count	%	PValue	Genes	List Total	Pop Hits	Pop Total	Fold Enrichment	Bonferroni	Benjamini	FDR
UP_SEQ_FEATURE	repeat:TPR 3	10	1.2484394506866416	0.04947510098816959	ENSMUSG00000032558, ENSMUSG00000019428, ENSMUSG00000024424, ENSMUSG00000040219, ENSMUSG00000063273, ENSMUSG00000040554, ENSMUSG00000033987, ENSMUSG00000025235, ENSMUSG00000023191, ENSMUSG00000020741	648	118	16021	2.0952343586524376	1.0	0.9996077851621085	57.88353791202376
UP_SEQ_FEATURE	repeat:TPR 1	10	1.2484394506866416	0.08054363138304658	ENSMUSG00000032558, ENSMUSG00000019428, ENSMUSG00000024424, ENSMUSG00000040219, ENSMUSG00000063273, ENSMUSG00000040554, ENSMUSG00000033987, ENSMUSG00000025235, ENSMUSG00000023191, ENSMUSG00000020741	648	130	16021	1.9018281101614436	1.0	0.9995855120869668	76.09470807949504
UP_SEQ_FEATURE	repeat:TPR 2	10	1.2484394506866416	0.08054363138304658	ENSMUSG00000032558, ENSMUSG00000019428, ENSMUSG00000024424, ENSMUSG00000040219, ENSMUSG00000063273, ENSMUSG00000040554, ENSMUSG00000033987, ENSMUSG00000025235, ENSMUSG00000023191, ENSMUSG00000020741	648	130	16021	1.9018281101614436	1.0	0.9995855120869668	76.09470807949504
SP_PIR_KEYWORDS	tpr repeat	10	1.2484394506866416	0.09571761646514407	ENSMUSG00000032558, ENSMUSG00000019428, ENSMUSG00000024424, ENSMUSG00000040219, ENSMUSG00000063273, ENSMUSG00000040554, ENSMUSG00000033987, ENSMUSG00000025235, ENSMUSG00000023191, ENSMUSG00000020741	690	141	17854	1.8351320793503956	1.0	0.5966368183156276	75.15086377076558
UP_SEQ_FEATURE	repeat:TPR 9	3	0.37453183520599254	0.22235111553433085	ENSMUSG00000032558, ENSMUSG00000063273, ENSMUSG00000025235	648	22	16021	3.371422558922559	1.0	0.9999805708728928	98.6236680977092
SMART	SM00028:TPR	6	0.7490636704119851	0.38802022328463787	ENSMUSG00000032558, ENSMUSG00000019428, ENSMUSG00000040219, ENSMUSG00000063273, ENSMUSG00000040554, ENSMUSG00000025235	334	112	9131	1.4645530367835757	1.0	0.9830847974024957	99.80352383265436
UP_SEQ_FEATURE	repeat:TPR 4	5	0.6242197253433208	0.423766474273996	ENSMUSG00000032558, ENSMUSG00000063273, ENSMUSG00000025235, ENSMUSG00000023191, ENSMUSG00000020741	648	82	16021	1.507546672688949	1.0	0.9999994438205824	99.99168048917605
INTERPRO	IPR019734:Tetratricopeptide repeat	6	0.7490636704119851	0.4371146242482834	ENSMUSG00000032558, ENSMUSG00000019428, ENSMUSG00000040219, ENSMUSG00000063273, ENSMUSG00000040554, ENSMUSG00000025235	688	112	17763	1.3831239617940199	1.0	0.9998803182230477	99.99085987126242
INTERPRO	IPR013026:Tetratricopeptide region	6	0.7490636704119851	0.45232145812368374	ENSMUSG00000032558, ENSMUSG00000019428, ENSMUSG00000040219, ENSMUSG00000063273, ENSMUSG00000040554, ENSMUSG00000025235	688	114	17763	1.358858629130967	1.0	0.9998758272582671	99.99413236150737
UP_SEQ_FEATURE	repeat:TPR 8	3	0.37453183520599254	0.4575306267483526	ENSMUSG00000032558, ENSMUSG00000063273, ENSMUSG00000025235	648	38	16021	1.9518762183235867	1.0	0.9999997805007831	99.99702697949881
INTERPRO	IPR001440:Tetratricopeptide TPR-1	5	0.6242197253433208	0.5036049119981537	ENSMUSG00000032558, ENSMUSG00000019428, ENSMUSG00000040219, ENSMUSG00000040554, ENSMUSG00000025235	688	95	17763	1.358858629130967	1.0	0.9999411760014426	99.9988047424748
UP_SEQ_FEATURE	repeat:TPR 7	3	0.37453183520599254	0.594156941158902	ENSMUSG00000032558, ENSMUSG00000063273, ENSMUSG00000025235	648	49	16021	1.51369992441421	1.0	0.9999999873144939	99.9999788357557
UP_SEQ_FEATURE	repeat:TPR 6	3	0.37453183520599254	0.6571116398866576	ENSMUSG00000032558, ENSMUSG00000063273, ENSMUSG00000025235	648	55	16021	1.3485690235690235	1.0	0.9999999912662769	99.99999880317712
INTERPRO	IPR011990:Tetratricopeptide-like helical	6	0.7490636704119851	0.6936352448730075	ENSMUSG00000032558, ENSMUSG00000019428, ENSMUSG00000040219, ENSMUSG00000063273, ENSMUSG00000040554, ENSMUSG00000020741	688	150	17763	1.0327325581395348	1.0	0.9999974907722028	99.99999951514815
UP_SEQ_FEATURE	repeat:TPR 5	3	0.37453183520599254	0.7120076910283986	ENSMUSG00000032558, ENSMUSG00000063273, ENSMUSG00000025235	648	61	16021	1.215922890103218	1.0	0.9999999980963868	99.99999993880458
Annotation Cluster 73	Enrichment Score: 0.530142404198151
Category	Term	Count	%	PValue	Genes	List Total	Pop Hits	Pop Total	Fold Enrichment	Bonferroni	Benjamini	FDR
SP_PIR_KEYWORDS	electron transport	9	1.1235955056179776	0.03946440818392114	ENSMUSG00000024099, ENSMUSG00000021072, ENSMUSG00000037152, ENSMUSG00000000171, ENSMUSG00000058927, ENSMUSG00000020022, ENSMUSG00000024646, ENSMUSG00000063694, ENSMUSG00000030869, ENSMUSG00000023089	690	100	17854	2.328782608695652	0.9999997641683654	0.38875830733568706	42.718878846666385
GOTERM_BP_FAT	GO:0022900~electron transport chain	9	1.1235955056179776	0.08287798241872245	ENSMUSG00000024099, ENSMUSG00000021072, ENSMUSG00000037152, ENSMUSG00000000171, ENSMUSG00000058927, ENSMUSG00000020022, ENSMUSG00000024646, ENSMUSG00000063694, ENSMUSG00000030869, ENSMUSG00000023089	549	112	13588	1.9888758782201408	1.0	0.9308268865551035	77.35812913936968
INTERPRO	IPR001199:Cytochrome b5	3	0.37453183520599254	0.11255515834514114	ENSMUSG00000024646, ENSMUSG00000030451, ENSMUSG00000032872	688	15	17763	5.163662790697674	1.0	0.9975708143542991	85.52054380292472
UP_SEQ_FEATURE	domain:Cytochrome b5 heme-binding	3	0.37453183520599254	0.12094615195746865	ENSMUSG00000024646, ENSMUSG00000030451, ENSMUSG00000032872	648	15	16021	4.944753086419753	1.0	0.9998986742611209	88.88507331957798
INTERPRO	IPR018506:Cytochrome b5, heme-binding site	3	0.37453183520599254	0.13871698886232697	ENSMUSG00000024646, ENSMUSG00000030451, ENSMUSG00000032872	688	17	17763	4.556173050615595	1.0	0.9984246554175802	91.07842838319881
SP_PIR_KEYWORDS	iron	13	1.6229712858926344	0.5863405981336955	ENSMUSG00000024099, ENSMUSG00000022477, ENSMUSG00000058927, ENSMUSG00000022742, ENSMUSG00000025825, ENSMUSG00000024646, ENSMUSG00000023191, ENSMUSG00000063694, ENSMUSG00000032872, ENSMUSG00000058709, ENSMUSG00000000171, ENSMUSG00000034832, ENSMUSG00000033022, ENSMUSG00000047146	690	321	17854	1.0479118696103662	1.0	0.9574090293852866	99.99950467514049
GOTERM_MF_FAT	GO:0005506~iron ion binding	13	1.6229712858926344	0.6983528251160227	ENSMUSG00000024099, ENSMUSG00000022477, ENSMUSG00000058927, ENSMUSG00000025825, ENSMUSG00000024646, ENSMUSG00000023191, ENSMUSG00000063694, ENSMUSG00000030451, ENSMUSG00000032872, ENSMUSG00000058709, ENSMUSG00000000171, ENSMUSG00000034832, ENSMUSG00000033022, ENSMUSG00000047146	522	343	13288	0.964802341297767	1.0	0.9984805761746849	99.99999840465796
GOTERM_MF_FAT	GO:0020037~heme binding	5	0.6242197253433208	0.8213874130463727	ENSMUSG00000000171, ENSMUSG00000058927, ENSMUSG00000024646, ENSMUSG00000063694, ENSMUSG00000030451, ENSMUSG00000032872	522	144	13288	0.8838867603235419	1.0	0.9996336006401436	99.9999999993783
GOTERM_MF_FAT	GO:0046906~tetrapyrrole binding	5	0.6242197253433208	0.8484641189432318	ENSMUSG00000000171, ENSMUSG00000058927, ENSMUSG00000024646, ENSMUSG00000063694, ENSMUSG00000030451, ENSMUSG00000032872	522	151	13288	0.8429118773946359	1.0	0.9997947327553488	99.99999999994704
UP_SEQ_FEATURE	metal ion-binding site:Iron (heme axial ligand)	3	0.37453183520599254	0.9134048873589997	ENSMUSG00000058927, ENSMUSG00000024646, ENSMUSG00000063694, ENSMUSG00000032872	648	99	16021	0.749205013093902	1.0	0.9999999999999518	100.0
SP_PIR_KEYWORDS	heme	4	0.4993757802746567	0.9154443785757369	ENSMUSG00000000171, ENSMUSG00000058927, ENSMUSG00000024646, ENSMUSG00000063694, ENSMUSG00000032872	690	142	17854	0.7288834456011432	1.0	0.9978001214442109	99.99999999999986
Annotation Cluster 74	Enrichment Score: 0.5298761668108595
Category	Term	Count	%	PValue	Genes	List Total	Pop Hits	Pop Total	Fold Enrichment	Bonferroni	Benjamini	FDR
GOTERM_CC_FAT	GO:0031982~vesicle	28	3.495630461922597	0.07433623575405063	ENSMUSG00000041268, ENSMUSG00000015656, ENSMUSG00000071650, ENSMUSG00000024480, ENSMUSG00000025980, ENSMUSG00000026131, ENSMUSG00000001998, ENSMUSG00000028955, ENSMUSG00000054423, ENSMUSG00000037771, ENSMUSG00000069539, ENSMUSG00000027597, ENSMUSG00000031098, ENSMUSG00000021939, ENSMUSG00000024713, ENSMUSG00000021996, ENSMUSG00000052752, ENSMUSG00000028657, ENSMUSG00000039105, ENSMUSG00000005882,…	486	519	12504	1.3880444349294703	0.999999999999948	0.552896889522761	65.8985741059027
GOTERM_CC_FAT	GO:0031410~cytoplasmic vesicle	27	3.3707865168539324	0.09416180595374893	ENSMUSG00000041268, ENSMUSG00000015656, ENSMUSG00000071650, ENSMUSG00000024480, ENSMUSG00000025980, ENSMUSG00000026131, ENSMUSG00000001998, ENSMUSG00000028955, ENSMUSG00000054423, ENSMUSG00000037771, ENSMUSG00000069539, ENSMUSG00000027597, ENSMUSG00000031098, ENSMUSG00000021939, ENSMUSG00000024713, ENSMUSG00000021996, ENSMUSG00000052752, ENSMUSG00000028657, ENSMUSG00000039105, ENSMUSG00000005882,…	486	508	12504	1.3674540682414698	1.0	0.5893652903156295	74.77588949425441
GOTERM_CC_FAT	GO:0048770~pigment granule	7	0.8739076154806492	0.11196730688746608	ENSMUSG00000027597, ENSMUSG00000071650, ENSMUSG00000021939, ENSMUSG00000021270, ENSMUSG00000015656, ENSMUSG00000001918, ENSMUSG00000017831	486	85	12504	2.118809005083515	1.0	0.6402170597157895	80.86906743908244
GOTERM_CC_FAT	GO:0042470~melanosome	7	0.8739076154806492	0.11196730688746608	ENSMUSG00000027597, ENSMUSG00000071650, ENSMUSG00000021939, ENSMUSG00000021270, ENSMUSG00000015656, ENSMUSG00000001918, ENSMUSG00000017831	486	85	12504	2.118809005083515	1.0	0.6402170597157895	80.86906743908244
GOTERM_CC_FAT	GO:0016023~cytoplasmic membrane-bounded vesicle	21	2.6217228464419478	0.18404319561923915	ENSMUSG00000001998, ENSMUSG00000041268, ENSMUSG00000015656, ENSMUSG00000069539, ENSMUSG00000027597, ENSMUSG00000031098, ENSMUSG00000071650, ENSMUSG00000021939, ENSMUSG00000024713, ENSMUSG00000028657, ENSMUSG00000052752, ENSMUSG00000021996, ENSMUSG00000039105, ENSMUSG00000005882, ENSMUSG00000021270, ENSMUSG00000001918, ENSMUSG00000029608, ENSMUSG00000047517, ENSMUSG00000017831, ENSMUSG00000025980,…	486	414	12504	1.3050635176239038	1.0	0.6994522968644064	94.11521542087796
GOTERM_CC_FAT	GO:0031988~membrane-bounded vesicle	21	2.6217228464419478	0.20115495679711853	ENSMUSG00000001998, ENSMUSG00000041268, ENSMUSG00000015656, ENSMUSG00000069539, ENSMUSG00000027597, ENSMUSG00000031098, ENSMUSG00000071650, ENSMUSG00000021939, ENSMUSG00000024713, ENSMUSG00000028657, ENSMUSG00000052752, ENSMUSG00000021996, ENSMUSG00000039105, ENSMUSG00000005882, ENSMUSG00000021270, ENSMUSG00000001918, ENSMUSG00000029608, ENSMUSG00000047517, ENSMUSG00000017831, ENSMUSG00000025980,…	486	420	12504	1.2864197530864196	1.0	0.7142486585733443	95.61941891918244
GOTERM_CC_FAT	GO:0019717~synaptosome	5	0.6242197253433208	0.2531074036257679	ENSMUSG00000001833, ENSMUSG00000028955, ENSMUSG00000020340, ENSMUSG00000001507, ENSMUSG00000027287	486	66	12504	1.949120838009727	1.0	0.7858080938856762	98.28294986558262
GOTERM_CC_FAT	GO:0045202~synapse	16	1.9975031210986267	0.25725437095478143	ENSMUSG00000033768, ENSMUSG00000028955, ENSMUSG00000038976, ENSMUSG00000054423, ENSMUSG00000020340, ENSMUSG00000041268, ENSMUSG00000037771, ENSMUSG00000069601, ENSMUSG00000037541, ENSMUSG00000031098, ENSMUSG00000032269, ENSMUSG00000028657, ENSMUSG00000039105, ENSMUSG00000027287, ENSMUSG00000062372, ENSMUSG00000029608	486	319	12504	1.2904524168891987	1.0	0.7833547806643217	98.41106838326942
GOTERM_CC_FAT	GO:0008021~synaptic vesicle	5	0.6242197253433208	0.2703318032198339	ENSMUSG00000031098, ENSMUSG00000028657, ENSMUSG00000039105, ENSMUSG00000041268, ENSMUSG00000029608	486	68	12504	1.8917937545388526	1.0	0.7898783430035571	98.75932598658599
SP_PIR_KEYWORDS	cytoplasmic vesicle	12	1.4981273408239701	0.28543012648567706	ENSMUSG00000041216, ENSMUSG00000031098, ENSMUSG00000054423, ENSMUSG00000021996, ENSMUSG00000052752, ENSMUSG00000005882, ENSMUSG00000041268, ENSMUSG00000037771, ENSMUSG00000062372, ENSMUSG00000069539, ENSMUSG00000047517, ENSMUSG00000024480	690	232	17854	1.3383808095952026	1.0	0.8170049978205657	99.04459173947767
GOTERM_CC_FAT	GO:0030135~coated vesicle	7	0.8739076154806492	0.34978833922635133	ENSMUSG00000001998, ENSMUSG00000031098, ENSMUSG00000028657, ENSMUSG00000039105, ENSMUSG00000041268, ENSMUSG00000029608, ENSMUSG00000069539	486	124	12504	1.4524093986459579	1.0	0.8432084563525382	99.75094766010166
SP_PIR_KEYWORDS	Synaptosome	3	0.37453183520599254	0.36573638507236617	ENSMUSG00000028955, ENSMUSG00000020340, ENSMUSG00000027287	690	33	17854	2.3523056653491436	1.0	0.8655355127555867	99.8164734386913
GOTERM_CC_FAT	GO:0030136~clathrin-coated vesicle	6	0.7490636704119851	0.3778894045654254	ENSMUSG00000031098, ENSMUSG00000028657, ENSMUSG00000039105, ENSMUSG00000041268, ENSMUSG00000029608, ENSMUSG00000069539	486	104	12504	1.4843304843304843	1.0	0.8617219150871753	99.86539583703397
SP_PIR_KEYWORDS	synapse	10	1.2484394506866416	0.4388525579478111	ENSMUSG00000028955, ENSMUSG00000038976, ENSMUSG00000054423, ENSMUSG00000032269, ENSMUSG00000020340, ENSMUSG00000027287, ENSMUSG00000041268, ENSMUSG00000062372, ENSMUSG00000029608, ENSMUSG00000037541	690	213	17854	1.2148057426685719	1.0	0.8978174216031745	99.96630332320153
GOTERM_BP_FAT	GO:0032940~secretion by cell	9	1.1235955056179776	0.4775372456057041	ENSMUSG00000033768, ENSMUSG00000031098, ENSMUSG00000028955, ENSMUSG00000054423, ENSMUSG00000028657, ENSMUSG00000040488, ENSMUSG00000027287, ENSMUSG00000029608, ENSMUSG00000032872	549	186	13588	1.1976026793583643	1.0	0.9963089496401101	99.9985568873529
GOTERM_BP_FAT	GO:0046903~secretion	10	1.2484394506866416	0.5414594064639555	ENSMUSG00000033768, ENSMUSG00000031098, ENSMUSG00000028955, ENSMUSG00000054423, ENSMUSG00000028657, ENSMUSG00000040488, ENSMUSG00000029026, ENSMUSG00000027287, ENSMUSG00000029608, ENSMUSG00000032872	549	221	13588	1.1199301073939456	1.0	0.997450110508684	99.99984646582003
GOTERM_BP_FAT	GO:0006887~exocytosis	5	0.6242197253433208	0.652931441340155	ENSMUSG00000031098, ENSMUSG00000028955, ENSMUSG00000054423, ENSMUSG00000027287, ENSMUSG00000029608	549	110	13588	1.1250206987911906	1.0	0.9987979084356354	99.99999871351972
GOTERM_CC_FAT	GO:0030141~secretory granule	5	0.6242197253433208	0.6703641316071305	ENSMUSG00000031098, ENSMUSG00000024713, ENSMUSG00000029608, ENSMUSG00000047517, ENSMUSG00000025980	486	117	12504	1.0995040624670256	1.0	0.971105197266031	99.99998062021174
GOTERM_CC_FAT	GO:0044456~synapse part	8	0.9987515605493134	0.7203471895653561	ENSMUSG00000033768, ENSMUSG00000031098, ENSMUSG00000032269, ENSMUSG00000028657, ENSMUSG00000039105, ENSMUSG00000041268, ENSMUSG00000029608, ENSMUSG00000037541	486	212	12504	0.9708828325180529	1.0	0.9817693076181051	99.9999980379885
SP_PIR_KEYWORDS	cell junction	12	1.4981273408239701	0.8948568610900947	ENSMUSG00000028955, ENSMUSG00000029381, ENSMUSG00000038976, ENSMUSG00000054423, ENSMUSG00000032269, ENSMUSG00000020340, ENSMUSG00000027287, ENSMUSG00000041268, ENSMUSG00000062372, ENSMUSG00000031955, ENSMUSG00000029608, ENSMUSG00000037541	690	392	17854	0.7921029281277728	1.0	0.9967507856732853	99.9999999999971
Annotation Cluster 75	Enrichment Score: 0.5294440638845009
Category	Term	Count	%	PValue	Genes	List Total	Pop Hits	Pop Total	Fold Enrichment	Bonferroni	Benjamini	FDR
GOTERM_BP_FAT	GO:0000723~telomere maintenance	3	0.37453183520599254	0.23698025401108683	ENSMUSG00000025925, ENSMUSG00000026648, ENSMUSG00000028224	549	23	13588	3.22832026609646	1.0	0.9846309841356818	99.03781149839274
GOTERM_BP_FAT	GO:0032200~telomere organization	3	0.37453183520599254	0.2521158202432179	ENSMUSG00000025925, ENSMUSG00000026648, ENSMUSG00000028224	549	24	13588	3.093806921675774	1.0	0.9862111712190096	99.31787250726434
GOTERM_BP_FAT	GO:0060249~anatomical structure homeostasis	5	0.6242197253433208	0.4318724985353345	ENSMUSG00000025925, ENSMUSG00000040554, ENSMUSG00000025235, ENSMUSG00000026648, ENSMUSG00000028224	549	83	13588	1.49099128755459	1.0	0.9949834806354081	99.99391742771189
Annotation Cluster 76	Enrichment Score: 0.5263607355251356
Category	Term	Count	%	PValue	Genes	List Total	Pop Hits	Pop Total	Fold Enrichment	Bonferroni	Benjamini	FDR
GOTERM_BP_FAT	GO:0003002~regionalization	16	1.9975031210986267	0.02682856980399381	ENSMUSG00000019428, ENSMUSG00000048763, ENSMUSG00000067336, ENSMUSG00000030201, ENSMUSG00000038765, ENSMUSG00000027253, ENSMUSG00000061436, ENSMUSG00000024515, ENSMUSG00000026484, ENSMUSG00000001496, ENSMUSG00000024713, ENSMUSG00000042901, ENSMUSG00000023391, ENSMUSG00000059552, ENSMUSG00000032494, ENSMUSG00000021095	549	214	13588	1.850501336329435	1.0	0.8734125499388353	37.306386201193945
GOTERM_BP_FAT	GO:0007389~pattern specification process	19	2.3720349563046192	0.039577929969075096	ENSMUSG00000019428, ENSMUSG00000029381, ENSMUSG00000048763, ENSMUSG00000067336, ENSMUSG00000030201, ENSMUSG00000038765, ENSMUSG00000014603, ENSMUSG00000051367, ENSMUSG00000027253, ENSMUSG00000061436, ENSMUSG00000024515, ENSMUSG00000026484, ENSMUSG00000001496, ENSMUSG00000024713, ENSMUSG00000023391, ENSMUSG00000042901, ENSMUSG00000059552, ENSMUSG00000032494, ENSMUSG00000021095	549	284	13588	1.6558403242771746	1.0	0.9043378051283364	50.00888284497793
GOTERM_BP_FAT	GO:0009953~dorsal/ventral pattern formation	7	0.8739076154806492	0.04367961470689132	ENSMUSG00000027253, ENSMUSG00000019428, ENSMUSG00000001496, ENSMUSG00000042901, ENSMUSG00000030201, ENSMUSG00000038765, ENSMUSG00000021095	549	64	13588	2.7070810564663024	1.0	0.9196614215316377	53.55055083670857
GOTERM_BP_FAT	GO:0035108~limb morphogenesis	5	0.6242197253433208	0.6869728011448487	ENSMUSG00000027253, ENSMUSG00000024713, ENSMUSG00000030201, ENSMUSG00000014603, ENSMUSG00000038765	549	115	13588	1.0761067553654866	1.0	0.9991426877772264	99.9999997813934
GOTERM_BP_FAT	GO:0035107~appendage morphogenesis	5	0.6242197253433208	0.6869728011448487	ENSMUSG00000027253, ENSMUSG00000024713, ENSMUSG00000030201, ENSMUSG00000014603, ENSMUSG00000038765	549	115	13588	1.0761067553654866	1.0	0.9991426877772264	99.9999997813934
GOTERM_BP_FAT	GO:0048736~appendage development	5	0.6242197253433208	0.712461752857444	ENSMUSG00000027253, ENSMUSG00000024713, ENSMUSG00000030201, ENSMUSG00000014603, ENSMUSG00000038765	549	119	13588	1.0399350997229493	1.0	0.9993005023269206	99.99999994914181
GOTERM_BP_FAT	GO:0060173~limb development	5	0.6242197253433208	0.712461752857444	ENSMUSG00000027253, ENSMUSG00000024713, ENSMUSG00000030201, ENSMUSG00000014603, ENSMUSG00000038765	549	119	13588	1.0399350997229493	1.0	0.9993005023269206	99.99999994914181
GOTERM_BP_FAT	GO:0030326~embryonic limb morphogenesis	4	0.4993757802746567	0.7557563671644663	ENSMUSG00000027253, ENSMUSG00000030201, ENSMUSG00000014603, ENSMUSG00000038765	549	97	13588	1.0206373349858224	1.0	0.9995046472244212	99.99999999691286
GOTERM_BP_FAT	GO:0035113~embryonic appendage morphogenesis	4	0.4993757802746567	0.7557563671644663	ENSMUSG00000027253, ENSMUSG00000030201, ENSMUSG00000014603, ENSMUSG00000038765	549	97	13588	1.0206373349858224	1.0	0.9995046472244212	99.99999999691286
GOTERM_BP_FAT	GO:0048568~embryonic organ development	8	0.9987515605493134	0.8588106544112223	ENSMUSG00000048763, ENSMUSG00000024713, ENSMUSG00000023391, ENSMUSG00000035916, ENSMUSG00000030201, ENSMUSG00000014603, ENSMUSG00000051367, ENSMUSG00000021095	549	241	13588	0.8215918796151432	1.0	0.9998999952826839	99.99999999999974
Annotation Cluster 77	Enrichment Score: 0.5220881075613656
Category	Term	Count	%	PValue	Genes	List Total	Pop Hits	Pop Total	Fold Enrichment	Bonferroni	Benjamini	FDR
UP_SEQ_FEATURE	domain:Fibronectin type-III 2	10	1.2484394506866416	0.05399285046264162	ENSMUSG00000013236, ENSMUSG00000026442, ENSMUSG00000029710, ENSMUSG00000035916, ENSMUSG00000028876, ENSMUSG00000005640, ENSMUSG00000026207, ENSMUSG00000024049, ENSMUSG00000020154, ENSMUSG00000020007	648	120	16021	2.0603137860082303	1.0	0.9993602497427755	61.16793870846925
UP_SEQ_FEATURE	domain:Fibronectin type-III 1	10	1.2484394506866416	0.056349237306749365	ENSMUSG00000013236, ENSMUSG00000026442, ENSMUSG00000029710, ENSMUSG00000035916, ENSMUSG00000028876, ENSMUSG00000005640, ENSMUSG00000026207, ENSMUSG00000024049, ENSMUSG00000020154, ENSMUSG00000020007	648	121	16021	2.0432863993470054	1.0	0.9992326440828285	62.78382328401718
SMART	SM00060:FN3	11	1.373283395755306	0.15999648705891578	ENSMUSG00000013236, ENSMUSG00000003469, ENSMUSG00000021745, ENSMUSG00000026442, ENSMUSG00000029710, ENSMUSG00000035916, ENSMUSG00000028876, ENSMUSG00000005640, ENSMUSG00000026207, ENSMUSG00000024049, ENSMUSG00000020154	334	191	9131	1.5744584130168982	1.0	0.9674046093163341	89.06066281935627
INTERPRO	IPR008957:Fibronectin, type III-like fold	11	1.373283395755306	0.18898895923570458	ENSMUSG00000013236, ENSMUSG00000021745, ENSMUSG00000026442, ENSMUSG00000029710, ENSMUSG00000035916, ENSMUSG00000028876, ENSMUSG00000005640, ENSMUSG00000026207, ENSMUSG00000024049, ENSMUSG00000020154, ENSMUSG00000020007	688	187	17763	1.5187243502051984	1.0	0.9997187391562977	96.62909972952637
INTERPRO	IPR003961:Fibronectin, type III	11	1.373283395755306	0.20621349063748678	ENSMUSG00000013236, ENSMUSG00000003469, ENSMUSG00000021745, ENSMUSG00000026442, ENSMUSG00000029710, ENSMUSG00000035916, ENSMUSG00000028876, ENSMUSG00000005640, ENSMUSG00000026207, ENSMUSG00000024049, ENSMUSG00000020154	688	191	17763	1.4869186046511627	1.0	0.9997898789795706	97.61840764155284
SP_PIR_KEYWORDS	tyrosine-protein kinase	7	0.8739076154806492	0.29095112261738176	ENSMUSG00000003283, ENSMUSG00000004933, ENSMUSG00000029710, ENSMUSG00000032547, ENSMUSG00000028876, ENSMUSG00000005640, ENSMUSG00000038764	690	116	17854	1.5614442778610695	1.0	0.8199696789571328	99.14182983637147
GOTERM_MF_FAT	GO:0004672~protein kinase activity	26	3.245942571785269	0.3445090053738845	ENSMUSG00000002205, ENSMUSG00000013629, ENSMUSG00000021918, ENSMUSG00000029454, ENSMUSG00000061436, ENSMUSG00000029710, ENSMUSG00000032547, ENSMUSG00000039745, ENSMUSG00000026207, ENSMUSG00000024576, ENSMUSG00000042978, ENSMUSG00000067336, ENSMUSG00000042688, ENSMUSG00000028876, ENSMUSG00000005640, ENSMUSG00000030655, ENSMUSG00000038764, ENSMUSG00000037989, ENSMUSG00000069539, ENSMUSG00000030802,…	522	583	13288	1.1352562712354513	1.0	0.9689707779290924	99.82128800542121
INTERPRO	IPR017441:Protein kinase, ATP binding site	21	2.6217228464419478	0.3510480530892835	ENSMUSG00000024576, ENSMUSG00000042978, ENSMUSG00000067336, ENSMUSG00000042688, ENSMUSG00000028876, ENSMUSG00000002205, ENSMUSG00000005640, ENSMUSG00000021918, ENSMUSG00000037989, ENSMUSG00000029454, ENSMUSG00000034024, ENSMUSG00000061436, ENSMUSG00000003283, ENSMUSG00000052783, ENSMUSG00000029710, ENSMUSG00000004933, ENSMUSG00000032547, ENSMUSG00000004798, ENSMUSG00000039913, ENSMUSG00000026207,…	688	467	17763	1.1609948458742094	1.0	0.999752663357719	99.90859608206351
INTERPRO	IPR008266:Tyrosine protein kinase, active site	6	0.7490636704119851	0.35239131185502515	ENSMUSG00000003283, ENSMUSG00000004933, ENSMUSG00000029710, ENSMUSG00000032547, ENSMUSG00000028876, ENSMUSG00000005640	688	101	17763	1.5337612249597052	1.0	0.9997292115720421	99.9116102663968
GOTERM_MF_FAT	GO:0004714~transmembrane receptor protein tyrosine kinase activity	4	0.4993757802746567	0.3772412037578372	ENSMUSG00000029710, ENSMUSG00000032547, ENSMUSG00000028876, ENSMUSG00000005640	522	56	13288	1.8182813355227148	1.0	0.9744627098367117	99.91703520891902
INTERPRO	IPR000719:Protein kinase, core	21	2.6217228464419478	0.43945968894666737	ENSMUSG00000024576, ENSMUSG00000042978, ENSMUSG00000067336, ENSMUSG00000042688, ENSMUSG00000028876, ENSMUSG00000002205, ENSMUSG00000005640, ENSMUSG00000021918, ENSMUSG00000037989, ENSMUSG00000029454, ENSMUSG00000069539, ENSMUSG00000061436, ENSMUSG00000003283, ENSMUSG00000052783, ENSMUSG00000029710, ENSMUSG00000004933, ENSMUSG00000032547, ENSMUSG00000004798, ENSMUSG00000039913, ENSMUSG00000026207,…	688	491	17763	1.1042456069720077	1.0	0.9998740543451761	99.99145700827985
SMART	SM00219:TyrKc	6	0.7490636704119851	0.4745738923719459	ENSMUSG00000003283, ENSMUSG00000004933, ENSMUSG00000029710, ENSMUSG00000032547, ENSMUSG00000028876, ENSMUSG00000005640	334	124	9131	1.3228220977400038	1.0	0.9851877273078413	99.97163451838983
INTERPRO	IPR001245:Tyrosine protein kinase	6	0.7490636704119851	0.5263339673054679	ENSMUSG00000003283, ENSMUSG00000004933, ENSMUSG00000029710, ENSMUSG00000032547, ENSMUSG00000028876, ENSMUSG00000005640	688	124	17763	1.2492732558139534	1.0	0.9999400692656416	99.99944018429409
UP_SEQ_FEATURE	domain:Protein kinase	20	2.4968789013732833	0.5546299422600312	ENSMUSG00000024576, ENSMUSG00000042978, ENSMUSG00000067336, ENSMUSG00000042688, ENSMUSG00000028876, ENSMUSG00000002205, ENSMUSG00000005640, ENSMUSG00000021918, ENSMUSG00000037989, ENSMUSG00000029454, ENSMUSG00000069539, ENSMUSG00000061436, ENSMUSG00000003283, ENSMUSG00000052783, ENSMUSG00000029710, ENSMUSG00000004933, ENSMUSG00000032547, ENSMUSG00000004798, ENSMUSG00000039913, ENSMUSG00000052854	648	476	16021	1.0388136736175952	1.0	0.9999999859030123	99.99989684959365
GOTERM_BP_FAT	GO:0006468~protein amino acid phosphorylation	26	3.245942571785269	0.5959827583476174	ENSMUSG00000002205, ENSMUSG00000021918, ENSMUSG00000013629, ENSMUSG00000029454, ENSMUSG00000061436, ENSMUSG00000029710, ENSMUSG00000032547, ENSMUSG00000039745, ENSMUSG00000032494, ENSMUSG00000026207, ENSMUSG00000024576, ENSMUSG00000042978, ENSMUSG00000067336, ENSMUSG00000042688, ENSMUSG00000028876, ENSMUSG00000005640, ENSMUSG00000037989, ENSMUSG00000069539, ENSMUSG00000002997, ENSMUSG00000030802,…	549	640	13588	1.0054872495446265	1.0	0.9980071896255256	99.99998253006527
GOTERM_MF_FAT	GO:0004713~protein tyrosine kinase activity	7	0.8739076154806492	0.6262602232628414	ENSMUSG00000003283, ENSMUSG00000004933, ENSMUSG00000029710, ENSMUSG00000032547, ENSMUSG00000028876, ENSMUSG00000005640, ENSMUSG00000038764	522	164	13288	1.0865339687879638	1.0	0.997127143039785	99.99996045866072
GOTERM_BP_FAT	GO:0007169~transmembrane receptor protein tyrosine kinase signaling pathway	8	0.9987515605493134	0.6605509151570176	ENSMUSG00000027253, ENSMUSG00000031230, ENSMUSG00000067336, ENSMUSG00000029710, ENSMUSG00000028876, ENSMUSG00000005640, ENSMUSG00000032220, ENSMUSG00000031955	549	192	13588	1.0312689738919247	1.0	0.9988852748188658	99.99999912121338
Annotation Cluster 78	Enrichment Score: 0.519390570950672
Category	Term	Count	%	PValue	Genes	List Total	Pop Hits	Pop Total	Fold Enrichment	Bonferroni	Benjamini	FDR
GOTERM_BP_FAT	GO:0021766~hippocampus development	4	0.4993757802746567	0.07048902540919696	ENSMUSG00000001496, ENSMUSG00000023391, ENSMUSG00000025235, ENSMUSG00000029026	549	24	13588	4.125075895567699	1.0	0.9276445004437165	71.49225896797044
GOTERM_BP_FAT	GO:0021761~limbic system development	4	0.4993757802746567	0.14655380349833763	ENSMUSG00000001496, ENSMUSG00000023391, ENSMUSG00000025235, ENSMUSG00000029026	549	33	13588	3.0000551967765086	1.0	0.9616843941148494	93.41788800579035
GOTERM_BP_FAT	GO:0021543~pallium development	4	0.4993757802746567	0.3612637808861882	ENSMUSG00000001496, ENSMUSG00000023391, ENSMUSG00000025235, ENSMUSG00000029026	549	53	13588	1.8679588961061278	1.0	0.9914532094434133	99.95454609286544
GOTERM_BP_FAT	GO:0030182~neuron differentiation	17	2.1223470661672907	0.5461167627958217	ENSMUSG00000071866, ENSMUSG00000038976, ENSMUSG00000032318, ENSMUSG00000025235, ENSMUSG00000038765, ENSMUSG00000063810, ENSMUSG00000069601, ENSMUSG00000024515, ENSMUSG00000001496, ENSMUSG00000047139, ENSMUSG00000026442, ENSMUSG00000023391, ENSMUSG00000032547, ENSMUSG00000029026, ENSMUSG00000004798, ENSMUSG00000029005, ENSMUSG00000026131	549	399	13588	1.054530680069938	1.0	0.9974720710819509	99.99987115014042
GOTERM_BP_FAT	GO:0021537~telencephalon development	4	0.4993757802746567	0.5597465376686812	ENSMUSG00000001496, ENSMUSG00000023391, ENSMUSG00000025235, ENSMUSG00000029026	549	72	13588	1.3750252985225664	1.0	0.9975315053050479	99.99992366154567
GOTERM_BP_FAT	GO:0030900~forebrain development	7	0.8739076154806492	0.6705584324233775	ENSMUSG00000001496, ENSMUSG00000027490, ENSMUSG00000023391, ENSMUSG00000025235, ENSMUSG00000029026, ENSMUSG00000029005, ENSMUSG00000021095	549	167	13588	1.037444237208643	1.0	0.9989697394903165	99.99999947428392
Annotation Cluster 79	Enrichment Score: 0.5176778812871096
Category	Term	Count	%	PValue	Genes	List Total	Pop Hits	Pop Total	Fold Enrichment	Bonferroni	Benjamini	FDR
BIOCARTA	m_arfPathway:Tumor Suppressor Arf Inhibits Ribosomal Biogenesis	3	0.37453183520599254	0.12252695803678855	ENSMUSG00000027490, ENSMUSG00000059552, ENSMUSG00000020184	61	12	1171	4.799180327868852	0.9999997399129049	0.9936167831075035	77.49059743791372
BIOCARTA	m_g1Pathway:Cell Cycle: G1/S Check Point	4	0.4993757802746567	0.13217598789918283	ENSMUSG00000024515, ENSMUSG00000027490, ENSMUSG00000059552, ENSMUSG00000038482	61	25	1171	3.071475409836066	0.9999999278771532	0.983612292067979	80.15836743961633
KEGG_PATHWAY	mmu05215:Prostate cancer	7	0.8739076154806492	0.18316048609110924	ENSMUSG00000027490, ENSMUSG00000022521, ENSMUSG00000005640, ENSMUSG00000021270, ENSMUSG00000059552, ENSMUSG00000027852, ENSMUSG00000020184	245	90	5738	1.8215873015873014	0.9999999999999639	0.8039036439573538	91.14531066879992
KEGG_PATHWAY	mmu05218:Melanoma	6	0.7490636704119851	0.1832081898218081	ENSMUSG00000031230, ENSMUSG00000027490, ENSMUSG00000022523, ENSMUSG00000059552, ENSMUSG00000027852, ENSMUSG00000020184	245	71	5738	1.9791894222477724	0.9999999999999643	0.787356547454049	91.15150506844371
BIOCARTA	m_p53Pathway:p53 Signaling Pathway	3	0.37453183520599254	0.19591555271580963	ENSMUSG00000027490, ENSMUSG00000059552, ENSMUSG00000020184	61	16	1171	3.5993852459016393	0.9999999999896487	0.9730404116756532	91.6899638912819
BIOCARTA	m_ctcfPathway:CTCF: First Multivalent Nuclear Factor	3	0.37453183520599254	0.25390836684202556	ENSMUSG00000024515, ENSMUSG00000059552, ENSMUSG00000020184	61	19	1171	3.0310612597066435	0.9999999999999982	0.9770685028431144	96.46240841837341
KEGG_PATHWAY	mmu05219:Bladder cancer	4	0.4993757802746567	0.2640672750267046	ENSMUSG00000027490, ENSMUSG00000059552, ENSMUSG00000027852, ENSMUSG00000020184	245	42	5738	2.2305150631681245	1.0	0.846873884496705	97.46265261082956
KEGG_PATHWAY	mmu04110:Cell cycle	8	0.9987515605493134	0.30200731523120367	ENSMUSG00000024515, ENSMUSG00000027490, ENSMUSG00000017499, ENSMUSG00000022521, ENSMUSG00000059552, ENSMUSG00000038482, ENSMUSG00000020184, ENSMUSG00000066979	245	128	5738	1.4637755102040817	1.0	0.8499697843204661	98.65434436908468
GOTERM_BP_FAT	GO:0051726~regulation of cell cycle	11	1.373283395755306	0.3625781738555657	ENSMUSG00000032397, ENSMUSG00000038539, ENSMUSG00000027490, ENSMUSG00000015656, ENSMUSG00000059552, ENSMUSG00000027852, ENSMUSG00000030451, ENSMUSG00000028224, ENSMUSG00000020184, ENSMUSG00000057113, ENSMUSG00000026605	549	214	13588	1.2722196687264866	1.0	0.9909785077308291	99.95612555508687
KEGG_PATHWAY	mmu05220:Chronic myeloid leukemia	5	0.6242197253433208	0.4059323426973461	ENSMUSG00000024515, ENSMUSG00000027490, ENSMUSG00000059552, ENSMUSG00000027852, ENSMUSG00000020184	245	76	5738	1.540816326530612	1.0	0.9105828071027523	99.80502651508141
KEGG_PATHWAY	mmu05214:Glioma	4	0.4993757802746567	0.5163989318783705	ENSMUSG00000027490, ENSMUSG00000059552, ENSMUSG00000027852, ENSMUSG00000020184	245	64	5738	1.4637755102040817	1.0	0.9504193578010346	99.98342894942202
KEGG_PATHWAY	mmu05200:Pathways in cancer	14	1.7478152309612984	0.6239837824517886	ENSMUSG00000058927, ENSMUSG00000027490, ENSMUSG00000001507, ENSMUSG00000022523, ENSMUSG00000027852, ENSMUSG00000063694, ENSMUSG00000019846, ENSMUSG00000020184, ENSMUSG00000024515, ENSMUSG00000031230, ENSMUSG00000058709, ENSMUSG00000032405, ENSMUSG00000022521, ENSMUSG00000021270, ENSMUSG00000059552	245	323	5738	1.015126050420168	1.0	0.9666667688883931	99.99918737914196
KEGG_PATHWAY	mmu05223:Non-small cell lung cancer	3	0.37453183520599254	0.6761767877731838	ENSMUSG00000027490, ENSMUSG00000059552, ENSMUSG00000027852	245	54	5738	1.3011337868480726	1.0	0.9637610677968287	99.99986440717848
KEGG_PATHWAY	mmu05212:Pancreatic cancer	3	0.37453183520599254	0.8180815419880617	ENSMUSG00000024515, ENSMUSG00000027490, ENSMUSG00000059552	245	72	5738	0.9758503401360544	1.0	0.9870375900092453	99.99999986465879
Annotation Cluster 80	Enrichment Score: 0.515090652281382
Category	Term	Count	%	PValue	Genes	List Total	Pop Hits	Pop Total	Fold Enrichment	Bonferroni	Benjamini	FDR
GOTERM_BP_FAT	GO:0051098~regulation of binding	8	0.9987515605493134	0.07097727854085481	ENSMUSG00000024515, ENSMUSG00000061436, ENSMUSG00000003680, ENSMUSG00000042901, ENSMUSG00000018554, ENSMUSG00000022521, ENSMUSG00000036931, ENSMUSG00000020098	549	90	13588	2.200040477636106	1.0	0.9255634182601804	71.74826741162055
GOTERM_BP_FAT	GO:0051101~regulation of DNA binding	4	0.4993757802746567	0.5784664149908435	ENSMUSG00000061436, ENSMUSG00000003680, ENSMUSG00000022521, ENSMUSG00000036931	549	74	13588	1.337862452616551	1.0	0.9977489397799549	99.99996379616213
GOTERM_BP_FAT	GO:0051090~regulation of transcription factor activity	3	0.37453183520599254	0.6939537874533288	ENSMUSG00000003680, ENSMUSG00000022521, ENSMUSG00000036931	549	59	13588	1.2584977308511625	1.0	0.9991841766319335	99.99999985158013
Annotation Cluster 81	Enrichment Score: 0.5070854376071476
Category	Term	Count	%	PValue	Genes	List Total	Pop Hits	Pop Total	Fold Enrichment	Bonferroni	Benjamini	FDR
INTERPRO	IPR011510:Sterile alpha motif homology 2	4	0.4993757802746567	0.19059925569232064	ENSMUSG00000026988, ENSMUSG00000029710, ENSMUSG00000028876, ENSMUSG00000029026	688	39	17763	2.648032200357782	1.0	0.999663150347853	96.73579861145983
UP_SEQ_FEATURE	domain:SAM	5	0.6242197253433208	0.2947590595296471	ENSMUSG00000026988, ENSMUSG00000029710, ENSMUSG00000028876, ENSMUSG00000029026, ENSMUSG00000037541	648	68	16021	1.8179239288307913	1.0	0.9999950817221825	99.73977209454505
INTERPRO	IPR013761:Sterile alpha motif-type	5	0.6242197253433208	0.30355121916077454	ENSMUSG00000026988, ENSMUSG00000029710, ENSMUSG00000028876, ENSMUSG00000029026, ENSMUSG00000037541	688	72	17763	1.792938468992248	1.0	0.9996504075744566	99.71330740593258
SMART	SM00454:SAM	5	0.6242197253433208	0.3922694249612003	ENSMUSG00000026988, ENSMUSG00000029710, ENSMUSG00000028876, ENSMUSG00000029026, ENSMUSG00000037541	334	87	9131	1.5711680088099664	1.0	0.9813924715933336	99.82015238109969
INTERPRO	IPR001660:Sterile alpha motif SAM	5	0.6242197253433208	0.43568038638582673	ENSMUSG00000026988, ENSMUSG00000029710, ENSMUSG00000028876, ENSMUSG00000029026, ENSMUSG00000037541	688	87	17763	1.4838111467522053	1.0	0.9998893328424533	99.99047559512005
Annotation Cluster 82	Enrichment Score: 0.5032544933453449
Category	Term	Count	%	PValue	Genes	List Total	Pop Hits	Pop Total	Fold Enrichment	Bonferroni	Benjamini	FDR
GOTERM_BP_FAT	GO:0042770~DNA damage response, signal transduction	6	0.7490636704119851	0.07907434816370301	ENSMUSG00000032397, ENSMUSG00000061436, ENSMUSG00000029535, ENSMUSG00000059552, ENSMUSG00000034485, ENSMUSG00000028224	549	57	13588	2.605311091937494	1.0	0.9245080221994472	75.69068718450904
GOTERM_BP_FAT	GO:0009314~response to radiation	9	1.1235955056179776	0.220339005234727	ENSMUSG00000032397, ENSMUSG00000040554, ENSMUSG00000022039, ENSMUSG00000026648, ENSMUSG00000014074, ENSMUSG00000059552, ENSMUSG00000034485, ENSMUSG00000027852, ENSMUSG00000038544	549	143	13588	1.5577209675570332	1.0	0.9822487683437584	98.60641344994683
GOTERM_BP_FAT	GO:0006302~double-strand break repair	4	0.4993757802746567	0.2501825627166344	ENSMUSG00000026648, ENSMUSG00000014074, ENSMUSG00000059552, ENSMUSG00000028224	549	43	13588	2.302367941712204	1.0	0.9861261647464686	99.28695782032891
GOTERM_BP_FAT	GO:0010212~response to ionizing radiation	4	0.4993757802746567	0.3055078845675288	ENSMUSG00000026648, ENSMUSG00000014074, ENSMUSG00000059552, ENSMUSG00000038544	549	48	13588	2.0625379477838495	1.0	0.988918682547284	99.80875468708729
GOTERM_BP_FAT	GO:0009416~response to light stimulus	6	0.7490636704119851	0.36156103528331074	ENSMUSG00000032397, ENSMUSG00000040554, ENSMUSG00000022039, ENSMUSG00000059552, ENSMUSG00000034485, ENSMUSG00000027852	549	98	13588	1.5153340024534405	1.0	0.9912757769603684	99.95490790992166
GOTERM_BP_FAT	GO:0009411~response to UV	3	0.37453183520599254	0.41521725737151505	ENSMUSG00000032397, ENSMUSG00000059552, ENSMUSG00000034485	549	35	13588	2.1214676034348168	1.0	0.9946057977755816	99.99001067491527
GOTERM_BP_FAT	GO:0051052~regulation of DNA metabolic process	3	0.37453183520599254	0.6849094776436311	ENSMUSG00000032397, ENSMUSG00000014074, ENSMUSG00000059552	549	58	13588	1.2801959675899754	1.0	0.9991268782825409	99.99999975529046
GOTERM_BP_FAT	GO:0009628~response to abiotic stimulus	10	1.2484394506866416	0.6878082737644712	ENSMUSG00000032397, ENSMUSG00000040554, ENSMUSG00000022039, ENSMUSG00000026648, ENSMUSG00000014074, ENSMUSG00000059552, ENSMUSG00000034485, ENSMUSG00000027852, ENSMUSG00000038544, ENSMUSG00000039217	549	251	13588	0.9860739192592108	1.0	0.9991379921078347	99.99999979119761
Annotation Cluster 83	Enrichment Score: 0.4948013492026695
Category	Term	Count	%	PValue	Genes	List Total	Pop Hits	Pop Total	Fold Enrichment	Bonferroni	Benjamini	FDR
GOTERM_MF_FAT	GO:0048037~cofactor binding	14	1.7478152309612984	0.1083079048250391	ENSMUSG00000032558, ENSMUSG00000024099, ENSMUSG00000015149, ENSMUSG00000024640, ENSMUSG00000020250, ENSMUSG00000020321, ENSMUSG00000034424, ENSMUSG00000024827, ENSMUSG00000026499, ENSMUSG00000021069, ENSMUSG00000026866, ENSMUSG00000020648, ENSMUSG00000000340, ENSMUSG00000030869	522	226	13288	1.576916556471027	1.0	0.8236258739663274	82.04377105286021
GOTERM_MF_FAT	GO:0050662~coenzyme binding	9	1.1235955056179776	0.29163099251887614	ENSMUSG00000032558, ENSMUSG00000024099, ENSMUSG00000015149, ENSMUSG00000020250, ENSMUSG00000020321, ENSMUSG00000034424, ENSMUSG00000026499, ENSMUSG00000020648, ENSMUSG00000000340	522	160	13288	1.431896551724138	1.0	0.949319328985989	99.42868569377057
GOTERM_MF_FAT	GO:0051287~NAD or NADH binding	3	0.37453183520599254	0.5193449824910196	ENSMUSG00000024099, ENSMUSG00000015149, ENSMUSG00000020321	522	44	13288	1.735632183908046	1.0	0.9920202172533266	99.9982866821367
SP_PIR_KEYWORDS	nad	7	0.8739076154806492	0.639506307728152	ENSMUSG00000027597, ENSMUSG00000024099, ENSMUSG00000015149, ENSMUSG00000021794, ENSMUSG00000020321, ENSMUSG00000026687, ENSMUSG00000032872	690	169	17854	1.0717605694194323	1.0	0.9673530489604696	99.99992619220401
Annotation Cluster 84	Enrichment Score: 0.4929722431089345
Category	Term	Count	%	PValue	Genes	List Total	Pop Hits	Pop Total	Fold Enrichment	Bonferroni	Benjamini	FDR
GOTERM_BP_FAT	GO:0042770~DNA damage response, signal transduction	6	0.7490636704119851	0.07907434816370301	ENSMUSG00000032397, ENSMUSG00000061436, ENSMUSG00000029535, ENSMUSG00000059552, ENSMUSG00000034485, ENSMUSG00000028224	549	57	13588	2.605311091937494	1.0	0.9245080221994472	75.69068718450904
GOTERM_BP_FAT	GO:0000077~DNA damage checkpoint	3	0.37453183520599254	0.3425453218767268	ENSMUSG00000032397, ENSMUSG00000059552, ENSMUSG00000028224	549	30	13588	2.4750455373406193	1.0	0.9899868333176471	99.92536482706747
GOTERM_BP_FAT	GO:0051726~regulation of cell cycle	11	1.373283395755306	0.3625781738555657	ENSMUSG00000032397, ENSMUSG00000038539, ENSMUSG00000027490, ENSMUSG00000015656, ENSMUSG00000059552, ENSMUSG00000027852, ENSMUSG00000030451, ENSMUSG00000028224, ENSMUSG00000020184, ENSMUSG00000057113, ENSMUSG00000026605	549	214	13588	1.2722196687264866	1.0	0.9909785077308291	99.95612555508687
GOTERM_BP_FAT	GO:0031570~DNA integrity checkpoint	3	0.37453183520599254	0.38658338571817064	ENSMUSG00000032397, ENSMUSG00000059552, ENSMUSG00000028224	549	33	13588	2.250041397582381	1.0	0.992751815040581	99.97730234830632
GOTERM_CC_FAT	GO:0044427~chromosomal part	14	1.7478152309612984	0.46365678975760116	ENSMUSG00000032397, ENSMUSG00000001833, ENSMUSG00000025925, ENSMUSG00000042557, ENSMUSG00000016559, ENSMUSG00000018666, ENSMUSG00000028224, ENSMUSG00000037894, ENSMUSG00000026605, ENSMUSG00000026484, ENSMUSG00000040629, ENSMUSG00000022521, ENSMUSG00000059552, ENSMUSG00000029836	486	318	12504	1.1326966379377281	1.0	0.8916649814289024	99.9829481389248
GOTERM_BP_FAT	GO:0000075~cell cycle checkpoint	3	0.37453183520599254	0.6259957914389209	ENSMUSG00000032397, ENSMUSG00000059552, ENSMUSG00000028224	549	52	13588	1.4279108869272803	1.0	0.998528370566451	99.99999535774677
Annotation Cluster 85	Enrichment Score: 0.4860635029127205
Category	Term	Count	%	PValue	Genes	List Total	Pop Hits	Pop Total	Fold Enrichment	Bonferroni	Benjamini	FDR
SMART	SM00228:PDZ	8	0.9987515605493134	0.29532293960302264	ENSMUSG00000029381, ENSMUSG00000038976, ENSMUSG00000038298, ENSMUSG00000022419, ENSMUSG00000038764, ENSMUSG00000029096, ENSMUSG00000048960, ENSMUSG00000037541	334	148	9131	1.4777472082861305	1.0	0.9571539089987814	98.8231491856732
UP_SEQ_FEATURE	domain:PDZ	6	0.7490636704119851	0.3384494167042291	ENSMUSG00000029381, ENSMUSG00000038976, ENSMUSG00000022419, ENSMUSG00000038764, ENSMUSG00000029096, ENSMUSG00000037541	648	95	16021	1.5615009746588695	1.0	0.9999971659478587	99.91249780375635
INTERPRO	IPR001478:PDZ/DHR/GLGF	8	0.9987515605493134	0.3483521847479583	ENSMUSG00000029381, ENSMUSG00000038976, ENSMUSG00000038298, ENSMUSG00000022419, ENSMUSG00000038764, ENSMUSG00000029096, ENSMUSG00000048960, ENSMUSG00000037541	688	148	17763	1.3955845380263985	1.0	0.9997654407263156	99.9022534527517
Annotation Cluster 86	Enrichment Score: 0.48322993889233345
Category	Term	Count	%	PValue	Genes	List Total	Pop Hits	Pop Total	Fold Enrichment	Bonferroni	Benjamini	FDR
UP_SEQ_FEATURE	lipid moiety-binding region:S-farnesyl cysteine	7	0.8739076154806492	0.010041909737846943	ENSMUSG00000028788, ENSMUSG00000024143, ENSMUSG00000026064, ENSMUSG00000027852, ENSMUSG00000036879, ENSMUSG00000028410, ENSMUSG00000028945	648	46	16021	3.762312130971551	0.9999999926008634	0.9980513806267033	15.802100871903013
SP_PIR_KEYWORDS	methylation	14	1.7478152309612984	0.08708531153789553	ENSMUSG00000074516, ENSMUSG00000052681, ENSMUSG00000029328, ENSMUSG00000023004, ENSMUSG00000027680, ENSMUSG00000027852, ENSMUSG00000016559, ENSMUSG00000026234, ENSMUSG00000022521, ENSMUSG00000048758, ENSMUSG00000059552, ENSMUSG00000009079, ENSMUSG00000024143, ENSMUSG00000028945, ENSMUSG00000038014	690	221	17854	1.6391632238179552	0.999999999999999	0.5969645396957148	71.65927778530104
SP_PIR_KEYWORDS	prenylation	9	1.1235955056179776	0.19818003095551462	ENSMUSG00000052681, ENSMUSG00000028788, ENSMUSG00000024143, ENSMUSG00000026064, ENSMUSG00000027852, ENSMUSG00000036879, ENSMUSG00000017831, ENSMUSG00000028410, ENSMUSG00000028945	690	145	17854	1.6060569715142428	1.0	0.7464762948253325	95.29497351510602
SMART	SM00173:RAS	3	0.37453183520599254	0.21749834632876652	ENSMUSG00000052681, ENSMUSG00000027852, ENSMUSG00000028945	334	24	9131	3.4172904191616764	1.0	0.9635203162849195	95.55229028430587
GOTERM_MF_FAT	GO:0005525~GTP binding	18	2.247191011235955	0.22758609278454922	ENSMUSG00000035150, ENSMUSG00000001833, ENSMUSG00000021794, ENSMUSG00000052681, ENSMUSG00000023004, ENSMUSG00000027852, ENSMUSG00000036463, ENSMUSG00000028556, ENSMUSG00000052752, ENSMUSG00000011148, ENSMUSG00000021282, ENSMUSG00000040464, ENSMUSG00000022542, ENSMUSG00000037375, ENSMUSG00000024143, ENSMUSG00000060904, ENSMUSG00000017831, ENSMUSG00000028945	522	354	13288	1.294369764270407	1.0	0.9290594235852282	97.91077823395153
SP_PIR_KEYWORDS	gtp-binding	16	1.9975031210986267	0.2307107476874174	ENSMUSG00000035150, ENSMUSG00000001833, ENSMUSG00000021794, ENSMUSG00000052681, ENSMUSG00000023004, ENSMUSG00000027852, ENSMUSG00000036463, ENSMUSG00000011148, ENSMUSG00000021282, ENSMUSG00000040464, ENSMUSG00000022542, ENSMUSG00000037375, ENSMUSG00000024143, ENSMUSG00000060904, ENSMUSG00000017831, ENSMUSG00000028945	690	313	17854	1.3227022271611797	1.0	0.7782423908198197	97.34756285547377
INTERPRO	IPR003577:Ras small GTPase, Ras type	3	0.37453183520599254	0.23725492546777124	ENSMUSG00000052681, ENSMUSG00000027852, ENSMUSG00000028945	688	24	17763	3.2272892441860463	1.0	0.9996621232936753	98.75117458760798
GOTERM_MF_FAT	GO:0032561~guanyl ribonucleotide binding	18	2.247191011235955	0.26016187478285535	ENSMUSG00000035150, ENSMUSG00000001833, ENSMUSG00000021794, ENSMUSG00000052681, ENSMUSG00000023004, ENSMUSG00000027852, ENSMUSG00000036463, ENSMUSG00000028556, ENSMUSG00000052752, ENSMUSG00000011148, ENSMUSG00000021282, ENSMUSG00000040464, ENSMUSG00000022542, ENSMUSG00000037375, ENSMUSG00000024143, ENSMUSG00000060904, ENSMUSG00000017831, ENSMUSG00000028945	522	363	13288	1.2622779519331242	1.0	0.9454386958578266	98.90438862947919
GOTERM_MF_FAT	GO:0019001~guanyl nucleotide binding	18	2.247191011235955	0.26016187478285535	ENSMUSG00000035150, ENSMUSG00000001833, ENSMUSG00000021794, ENSMUSG00000052681, ENSMUSG00000023004, ENSMUSG00000027852, ENSMUSG00000036463, ENSMUSG00000028556, ENSMUSG00000052752, ENSMUSG00000011148, ENSMUSG00000021282, ENSMUSG00000040464, ENSMUSG00000022542, ENSMUSG00000037375, ENSMUSG00000024143, ENSMUSG00000060904, ENSMUSG00000017831, ENSMUSG00000028945	522	363	13288	1.2622779519331242	1.0	0.9454386958578266	98.90438862947919
INTERPRO	IPR013753:Ras	6	0.7490636704119851	0.5045491431960686	ENSMUSG00000036463, ENSMUSG00000052681, ENSMUSG00000024143, ENSMUSG00000027852, ENSMUSG00000017831, ENSMUSG00000028945	688	121	17763	1.2802469729002497	1.0	0.9999359884966293	99.99884101026619
UP_SEQ_FEATURE	short sequence motif:Effector region	5	0.6242197253433208	0.5125344053237243	ENSMUSG00000052681, ENSMUSG00000024143, ENSMUSG00000027852, ENSMUSG00000017831, ENSMUSG00000028945	648	92	16021	1.343682903918411	1.0	0.9999999620975347	99.99951925791535
KEGG_PATHWAY	mmu04910:Insulin signaling pathway	7	0.8739076154806492	0.5377189145251532	ENSMUSG00000030244, ENSMUSG00000021069, ENSMUSG00000002997, ENSMUSG00000024143, ENSMUSG00000027852, ENSMUSG00000036879, ENSMUSG00000028945	245	138	5738	1.187991718426501	1.0	0.9477283841215234	99.99034576106162
UP_SEQ_FEATURE	nucleotide phosphate-binding region:GTP	12	1.4981273408239701	0.5515749565520903	ENSMUSG00000035150, ENSMUSG00000001833, ENSMUSG00000052681, ENSMUSG00000011148, ENSMUSG00000021282, ENSMUSG00000040464, ENSMUSG00000023004, ENSMUSG00000024143, ENSMUSG00000027852, ENSMUSG00000060904, ENSMUSG00000017831, ENSMUSG00000028945	648	274	16021	1.0827926466612596	1.0	0.99999998680088	99.99988410458931
INTERPRO	IPR001806:Ras GTPase	6	0.7490636704119851	0.5685737414976061	ENSMUSG00000036463, ENSMUSG00000052681, ENSMUSG00000024143, ENSMUSG00000027852, ENSMUSG00000017831, ENSMUSG00000028945	688	130	17763	1.1916144901610017	1.0	0.9999720911586154	99.9998765316602
SP_PIR_KEYWORDS	lipoprotein	23	2.871410736579276	0.5940930413820085	ENSMUSG00000024553, ENSMUSG00000052681, ENSMUSG00000044309, ENSMUSG00000056656, ENSMUSG00000079508, ENSMUSG00000027852, ENSMUSG00000028410, ENSMUSG00000050014, ENSMUSG00000003283, ENSMUSG00000052783, ENSMUSG00000047139, ENSMUSG00000021178, ENSMUSG00000068252, ENSMUSG00000028788, ENSMUSG00000014077, ENSMUSG00000010601, ENSMUSG00000032494, ENSMUSG00000026064, ENSMUSG00000024143, ENSMUSG00000060904,…	690	589	17854	1.010413129598189	1.0	0.9589772572349933	99.99961877010719
INTERPRO	IPR005225:Small GTP-binding protein	7	0.8739076154806492	0.6126303932518091	ENSMUSG00000036463, ENSMUSG00000052681, ENSMUSG00000024143, ENSMUSG00000027852, ENSMUSG00000060904, ENSMUSG00000017831, ENSMUSG00000028945	688	164	17763	1.1020012053318209	1.0	0.9999883677844189	99.99997839866701
GOTERM_BP_FAT	GO:0007264~small GTPase mediated signal transduction	10	1.2484394506866416	0.718387714942748	ENSMUSG00000036463, ENSMUSG00000052681, ENSMUSG00000038020, ENSMUSG00000049521, ENSMUSG00000027363, ENSMUSG00000024143, ENSMUSG00000027852, ENSMUSG00000060904, ENSMUSG00000017831, ENSMUSG00000028945	549	258	13588	0.9593199757134184	1.0	0.9993247264305365	99.99999996442997
GOTERM_MF_FAT	GO:0003924~GTPase activity	5	0.6242197253433208	0.7445504713143657	ENSMUSG00000035150, ENSMUSG00000023004, ENSMUSG00000024143, ENSMUSG00000027852, ENSMUSG00000017831	522	128	13288	0.9943726053639846	1.0	0.9990804434023264	99.99999986775505
GOTERM_CC_FAT	GO:0031225~anchored to membrane	7	0.8739076154806492	0.8190827126048152	ENSMUSG00000003283, ENSMUSG00000047139, ENSMUSG00000032494, ENSMUSG00000024143, ENSMUSG00000027852, ENSMUSG00000017831, ENSMUSG00000028410	486	207	12504	0.8700423450826027	1.0	0.9933634628280607	99.99999999544555
UP_SEQ_FEATURE	propeptide:Removed in mature form	5	0.6242197253433208	0.9794924762724379	ENSMUSG00000052681, ENSMUSG00000047139, ENSMUSG00000024143, ENSMUSG00000027852, ENSMUSG00000028945	648	220	16021	0.5619037598204265	1.0	1.0	100.0
Annotation Cluster 87	Enrichment Score: 0.47853187617191145
Category	Term	Count	%	PValue	Genes	List Total	Pop Hits	Pop Total	Fold Enrichment	Bonferroni	Benjamini	FDR
GOTERM_BP_FAT	GO:0016192~vesicle-mediated transport	25	3.1210986267166043	0.13111450608788025	ENSMUSG00000001998, ENSMUSG00000028955, ENSMUSG00000035152, ENSMUSG00000054423, ENSMUSG00000020790, ENSMUSG00000024191, ENSMUSG00000034116, ENSMUSG00000030201, ENSMUSG00000029125, ENSMUSG00000027852, ENSMUSG00000026867, ENSMUSG00000052435, ENSMUSG00000027253, ENSMUSG00000031098, ENSMUSG00000020828, ENSMUSG00000021824, ENSMUSG00000003283, ENSMUSG00000047139, ENSMUSG00000028657, ENSMUSG00000027287,…	549	466	13588	1.327814129474581	1.0	0.9604125023957482	91.04532693766446
GOTERM_BP_FAT	GO:0016044~membrane organization	16	1.9975031210986267	0.13747798328167204	ENSMUSG00000020790, ENSMUSG00000024191, ENSMUSG00000034116, ENSMUSG00000030201, ENSMUSG00000001507, ENSMUSG00000027852, ENSMUSG00000026867, ENSMUSG00000052435, ENSMUSG00000027253, ENSMUSG00000020828, ENSMUSG00000003283, ENSMUSG00000047139, ENSMUSG00000028657, ENSMUSG00000059552, ENSMUSG00000017831, ENSMUSG00000018559	549	272	13588	1.455909139612129	1.0	0.9597008814274114	92.10703369409856
GOTERM_BP_FAT	GO:0010324~membrane invagination	12	1.4981273408239701	0.13896681169287456	ENSMUSG00000027253, ENSMUSG00000020828, ENSMUSG00000020790, ENSMUSG00000003283, ENSMUSG00000047139, ENSMUSG00000034116, ENSMUSG00000028657, ENSMUSG00000030201, ENSMUSG00000027852, ENSMUSG00000026867, ENSMUSG00000017831, ENSMUSG00000052435	549	188	13588	1.5798163004301824	1.0	0.9583756587782137	92.33771322860721
GOTERM_BP_FAT	GO:0006897~endocytosis	12	1.4981273408239701	0.13896681169287456	ENSMUSG00000027253, ENSMUSG00000020828, ENSMUSG00000020790, ENSMUSG00000003283, ENSMUSG00000047139, ENSMUSG00000034116, ENSMUSG00000028657, ENSMUSG00000030201, ENSMUSG00000027852, ENSMUSG00000026867, ENSMUSG00000017831, ENSMUSG00000052435	549	188	13588	1.5798163004301824	1.0	0.9583756587782137	92.33771322860721
GOTERM_CC_FAT	GO:0045121~membrane raft	5	0.6242197253433208	0.4204689922132407	ENSMUSG00000047139, ENSMUSG00000061607, ENSMUSG00000028657, ENSMUSG00000024143, ENSMUSG00000017831	486	85	12504	1.5134350036310822	1.0	0.8772248893545918	99.94985667847736
GOTERM_BP_FAT	GO:0006909~phagocytosis	3	0.37453183520599254	0.5934779495989109	ENSMUSG00000003283, ENSMUSG00000034116, ENSMUSG00000052435	549	49	13588	1.5153340024534405	1.0	0.9980087464633596	99.99998057431357
SP_PIR_KEYWORDS	Endocytosis	4	0.4993757802746567	0.7015797979558076	ENSMUSG00000027253, ENSMUSG00000030201, ENSMUSG00000025437, ENSMUSG00000026867	690	93	17854	1.1129188094124982	1.0	0.9766372623115531	99.99999460017972
GOTERM_CC_FAT	GO:0031225~anchored to membrane	7	0.8739076154806492	0.8190827126048152	ENSMUSG00000003283, ENSMUSG00000047139, ENSMUSG00000032494, ENSMUSG00000024143, ENSMUSG00000027852, ENSMUSG00000017831, ENSMUSG00000028410	486	207	12504	0.8700423450826027	1.0	0.9933634628280607	99.99999999544555
GOTERM_BP_FAT	GO:0009617~response to bacterium	3	0.37453183520599254	0.9884703225993141	ENSMUSG00000003283, ENSMUSG00000047139, ENSMUSG00000052435	549	157	13588	0.47293863770839856	1.0	0.999999991002992	100.0
Annotation Cluster 88	Enrichment Score: 0.4583645758801614
Category	Term	Count	%	PValue	Genes	List Total	Pop Hits	Pop Total	Fold Enrichment	Bonferroni	Benjamini	FDR
UP_SEQ_FEATURE	domain:EGF-like 9; calcium-binding	3	0.37453183520599254	0.10758656239929307	ENSMUSG00000016763, ENSMUSG00000040488, ENSMUSG00000007279	648	14	16021	5.297949735449735	1.0	0.9997852146276619	85.6271495928004
UP_SEQ_FEATURE	domain:EGF-like 2; calcium-binding	5	0.6242197253433208	0.15749381221070916	ENSMUSG00000027253, ENSMUSG00000016763, ENSMUSG00000002885, ENSMUSG00000040488, ENSMUSG00000007279	648	52	16021	2.3772851377018043	1.0	0.9999344902363441	94.6097383428511
UP_SEQ_FEATURE	domain:EGF-like 8; calcium-binding	3	0.37453183520599254	0.1924153218815893	ENSMUSG00000016763, ENSMUSG00000040488, ENSMUSG00000007279	648	20	16021	3.7085648148148147	1.0	0.9999834953038923	97.38006519413301
SMART	SM00181:EGF	11	1.373283395755306	0.20768334534775262	ENSMUSG00000027253, ENSMUSG00000033768, ENSMUSG00000016763, ENSMUSG00000031772, ENSMUSG00000002885, ENSMUSG00000024713, ENSMUSG00000030201, ENSMUSG00000060275, ENSMUSG00000040488, ENSMUSG00000032494, ENSMUSG00000007279	334	203	9131	1.4813869797351114	1.0	0.964993998772145	94.78992767702569
INTERPRO	IPR013032:EGF-like region, conserved site	16	1.9975031210986267	0.22096823887661757	ENSMUSG00000031772, ENSMUSG00000028876, ENSMUSG00000030201, ENSMUSG00000007279, ENSMUSG00000019846, ENSMUSG00000078776, ENSMUSG00000027253, ENSMUSG00000016763, ENSMUSG00000022039, ENSMUSG00000029710, ENSMUSG00000069718, ENSMUSG00000060275, ENSMUSG00000040488, ENSMUSG00000047730, ENSMUSG00000044649, ENSMUSG00000032494, ENSMUSG00000063251	688	310	17763	1.3325581395348838	1.0	0.9997735102381474	98.24209102365444
INTERPRO	IPR006209:EGF	8	0.9987515605493134	0.22699608465931287	ENSMUSG00000027253, ENSMUSG00000033768, ENSMUSG00000016763, ENSMUSG00000031772, ENSMUSG00000030201, ENSMUSG00000060275, ENSMUSG00000040488, ENSMUSG00000007279	688	128	17763	1.6136446220930232	1.0	0.999724913220207	98.44974821725572
INTERPRO	IPR006210:EGF-like	11	1.373283395755306	0.26145261183100493	ENSMUSG00000027253, ENSMUSG00000033768, ENSMUSG00000016763, ENSMUSG00000031772, ENSMUSG00000002885, ENSMUSG00000024713, ENSMUSG00000030201, ENSMUSG00000060275, ENSMUSG00000040488, ENSMUSG00000032494, ENSMUSG00000007279	688	203	17763	1.3990219383663651	1.0	0.9997110381396077	99.25883049843523
UP_SEQ_FEATURE	domain:EGF-like 7; calcium-binding	3	0.37453183520599254	0.267790221419121	ENSMUSG00000016763, ENSMUSG00000040488, ENSMUSG00000007279	648	25	16021	2.966851851851852	1.0	0.9999880752582956	99.50670576248127
INTERPRO	IPR013091:EGF calcium-binding	5	0.6242197253433208	0.27736278693065375	ENSMUSG00000027253, ENSMUSG00000016763, ENSMUSG00000002885, ENSMUSG00000040488, ENSMUSG00000007279	688	69	17763	1.870892315470172	1.0	0.9996717568176559	99.4789799364236
SP_PIR_KEYWORDS	egf-like domain	11	1.373283395755306	0.3545840182680368	ENSMUSG00000027253, ENSMUSG00000033768, ENSMUSG00000016763, ENSMUSG00000031772, ENSMUSG00000002885, ENSMUSG00000022039, ENSMUSG00000030201, ENSMUSG00000060275, ENSMUSG00000040488, ENSMUSG00000032494, ENSMUSG00000007279	690	222	17854	1.2821125473299386	1.0	0.8613196575811192	99.76640923602038
UP_SEQ_FEATURE	domain:EGF-like 3; calcium-binding	3	0.37453183520599254	0.41586804444723074	ENSMUSG00000016763, ENSMUSG00000002885, ENSMUSG00000007279	648	35	16021	2.119179894179894	1.0	0.9999994717162416	99.98950800207272
SMART	SM00179:EGF_CA	5	0.6242197253433208	0.4253991901120764	ENSMUSG00000027253, ENSMUSG00000016763, ENSMUSG00000002885, ENSMUSG00000040488, ENSMUSG00000007279	334	91	9131	1.5021056787523852	1.0	0.9838678100315017	99.91170731387426
INTERPRO	IPR001881:EGF-like calcium-binding	5	0.6242197253433208	0.47004199003481495	ENSMUSG00000027253, ENSMUSG00000016763, ENSMUSG00000002885, ENSMUSG00000040488, ENSMUSG00000007279	688	91	17763	1.4185886787630975	1.0	0.999914713539783	99.99655415522112
INTERPRO	IPR000152:EGF-type aspartate/asparagine hydroxylation conserved site	5	0.6242197253433208	0.49529890915474145	ENSMUSG00000027253, ENSMUSG00000016763, ENSMUSG00000002885, ENSMUSG00000040488, ENSMUSG00000007279	688	94	17763	1.3733145719940625	1.0	0.9999336622302655	99.99843652360791
INTERPRO	IPR018097:EGF-like calcium-binding, conserved site	5	0.6242197253433208	0.49529890915474145	ENSMUSG00000027253, ENSMUSG00000016763, ENSMUSG00000002885, ENSMUSG00000040488, ENSMUSG00000007279	688	94	17763	1.3733145719940625	1.0	0.9999336622302655	99.99843652360791
INTERPRO	IPR000742:EGF-like, type 3	9	1.1235955056179776	0.5064635167517292	ENSMUSG00000033768, ENSMUSG00000016763, ENSMUSG00000031772, ENSMUSG00000002885, ENSMUSG00000022039, ENSMUSG00000060275, ENSMUSG00000040488, ENSMUSG00000032494, ENSMUSG00000007279	688	199	17763	1.1676624401075142	1.0	0.9999323106559403	99.99891139549375
UP_SEQ_FEATURE	domain:EGF-like 4	3	0.37453183520599254	0.6052223115563417	ENSMUSG00000016763, ENSMUSG00000030201, ENSMUSG00000007279	648	50	16021	1.483425925925926	1.0	0.9999999891755702	99.99998678693622
UP_SEQ_FEATURE	domain:EGF-like 3	3	0.37453183520599254	0.7519560814326033	ENSMUSG00000027253, ENSMUSG00000030201, ENSMUSG00000040488	648	66	16021	1.123807519640853	1.0	0.9999999997485615	99.99999999519714
UP_SEQ_FEATURE	domain:EGF-like	3	0.37453183520599254	0.7665500550022409	ENSMUSG00000022039, ENSMUSG00000060275, ENSMUSG00000032494	648	68	16021	1.0907543572984748	1.0	0.9999999998583372	99.99999999829117
UP_SEQ_FEATURE	domain:EGF-like 1	4	0.4993757802746567	0.8070912972377036	ENSMUSG00000031772, ENSMUSG00000002885, ENSMUSG00000030201, ENSMUSG00000040488	648	106	16021	0.9329722804565571	1.0	0.9999999999698844	99.99999999993379
Annotation Cluster 89	Enrichment Score: 0.45794261984511186
Category	Term	Count	%	PValue	Genes	List Total	Pop Hits	Pop Total	Fold Enrichment	Bonferroni	Benjamini	FDR
GOTERM_BP_FAT	GO:0032535~regulation of cellular component size	12	1.4981273408239701	0.06132446928391139	ENSMUSG00000029014, ENSMUSG00000028657, ENSMUSG00000029026, ENSMUSG00000029621, ENSMUSG00000004798, ENSMUSG00000059552, ENSMUSG00000029465, ENSMUSG00000030168, ENSMUSG00000026950, ENSMUSG00000062762, ENSMUSG00000021549, ENSMUSG00000057113	549	161	13588	1.8447544377694056	1.0	0.9340277427090682	66.26199775894773
GOTERM_BP_FAT	GO:0032886~regulation of microtubule-based process	5	0.6242197253433208	0.10676351310997649	ENSMUSG00000025235, ENSMUSG00000027479, ENSMUSG00000026131, ENSMUSG00000057113, ENSMUSG00000026605	549	45	13588	2.7500505970451328	1.0	0.9489342718066116	85.60722672155427
GOTERM_BP_FAT	GO:0051493~regulation of cytoskeleton organization	7	0.8739076154806492	0.20982529606523515	ENSMUSG00000029621, ENSMUSG00000027479, ENSMUSG00000029465, ENSMUSG00000026131, ENSMUSG00000026950, ENSMUSG00000021549, ENSMUSG00000057113	549	99	13588	1.7500321981196298	1.0	0.9818963438746889	98.24607405006289
GOTERM_BP_FAT	GO:0043254~regulation of protein complex assembly	5	0.6242197253433208	0.26669147538701954	ENSMUSG00000047139, ENSMUSG00000029621, ENSMUSG00000027479, ENSMUSG00000029465, ENSMUSG00000021549	549	65	13588	1.9038811825697073	1.0	0.9874507298336379	99.51346752284032
GOTERM_BP_FAT	GO:0033043~regulation of organelle organization	9	1.1235955056179776	0.282475402112327	ENSMUSG00000029621, ENSMUSG00000059552, ENSMUSG00000027479, ENSMUSG00000029465, ENSMUSG00000030451, ENSMUSG00000026131, ENSMUSG00000026950, ENSMUSG00000021549, ENSMUSG00000057113	549	154	13588	1.4464551841601023	1.0	0.9873849193157247	99.66513782364339
GOTERM_BP_FAT	GO:0044087~regulation of cellular component biogenesis	6	0.7490636704119851	0.2895748926562751	ENSMUSG00000047139, ENSMUSG00000025235, ENSMUSG00000029621, ENSMUSG00000027479, ENSMUSG00000029465, ENSMUSG00000021549	549	89	13588	1.6685700251734512	1.0	0.9882581123545805	99.7176927543995
GOTERM_BP_FAT	GO:0030832~regulation of actin filament length	4	0.4993757802746567	0.3389882866887961	ENSMUSG00000029621, ENSMUSG00000029465, ENSMUSG00000026950, ENSMUSG00000021549	549	51	13588	1.9412121861495053	1.0	0.9901634353181122	99.9181203077952
GOTERM_CC_FAT	GO:0015629~actin cytoskeleton	10	1.2484394506866416	0.4004170032082116	ENSMUSG00000038976, ENSMUSG00000030244, ENSMUSG00000029621, ENSMUSG00000032220, ENSMUSG00000025410, ENSMUSG00000029608, ENSMUSG00000029465, ENSMUSG00000024049, ENSMUSG00000026131, ENSMUSG00000026950	486	205	12504	1.2550436615477265	1.0	0.8680883169513929	99.91946934355373
GOTERM_BP_FAT	GO:0032271~regulation of protein polymerization	4	0.4993757802746567	0.40540240340369715	ENSMUSG00000029621, ENSMUSG00000027479, ENSMUSG00000029465, ENSMUSG00000021549	549	57	13588	1.7368740612916624	1.0	0.9938139901069993	99.98670636352041
GOTERM_BP_FAT	GO:0070507~regulation of microtubule cytoskeleton organization	3	0.37453183520599254	0.42928187830822034	ENSMUSG00000027479, ENSMUSG00000026131, ENSMUSG00000057113	549	36	13588	2.0625379477838495	1.0	0.9948944346965257	99.99342326127724
GOTERM_BP_FAT	GO:0032956~regulation of actin cytoskeleton organization	4	0.4993757802746567	0.4379143840651225	ENSMUSG00000029621, ENSMUSG00000029465, ENSMUSG00000026950, ENSMUSG00000021549	549	60	13588	1.6500303582270794	1.0	0.9951048626937405	99.99493749005572
GOTERM_BP_FAT	GO:0032970~regulation of actin filament-based process	4	0.4993757802746567	0.4486046648281708	ENSMUSG00000029621, ENSMUSG00000029465, ENSMUSG00000026950, ENSMUSG00000021549	549	61	13588	1.622980680223357	1.0	0.9953520107012909	99.99635928026788
GOTERM_BP_FAT	GO:0030833~regulation of actin filament polymerization	3	0.37453183520599254	0.5469103264178681	ENSMUSG00000029621, ENSMUSG00000029465, ENSMUSG00000021549	549	45	13588	1.6500303582270794	1.0	0.9973890068294108	99.99987496376606
GOTERM_BP_FAT	GO:0008064~regulation of actin polymerization or depolymerization	3	0.37453183520599254	0.6045466989345964	ENSMUSG00000029621, ENSMUSG00000029465, ENSMUSG00000021549	549	50	13588	1.4850273224043715	1.0	0.9981228733293319	99.99998790685501
GOTERM_MF_FAT	GO:0008092~cytoskeletal protein binding	16	1.9975031210986267	0.6609910349028435	ENSMUSG00000029381, ENSMUSG00000038976, ENSMUSG00000055322, ENSMUSG00000068479, ENSMUSG00000029621, ENSMUSG00000038764, ENSMUSG00000027479, ENSMUSG00000020152, ENSMUSG00000022021, ENSMUSG00000029465, ENSMUSG00000062929, ENSMUSG00000048222, ENSMUSG00000021843, ENSMUSG00000015804, ENSMUSG00000029608, ENSMUSG00000026131, ENSMUSG00000024068	522	414	13288	0.9838043940992467	1.0	0.997991997692948	99.99999082675937
GOTERM_MF_FAT	GO:0003779~actin binding	11	1.373283395755306	0.6976063494147003	ENSMUSG00000062929, ENSMUSG00000029381, ENSMUSG00000038976, ENSMUSG00000055322, ENSMUSG00000029621, ENSMUSG00000015804, ENSMUSG00000029608, ENSMUSG00000022021, ENSMUSG00000020152, ENSMUSG00000029465, ENSMUSG00000026131	522	288	13288	0.9722754363558962	1.0	0.9985397148149263	99.99999834448346
SP_PIR_KEYWORDS	actin-binding	8	0.9987515605493134	0.7737118439598376	ENSMUSG00000062929, ENSMUSG00000029381, ENSMUSG00000038976, ENSMUSG00000029621, ENSMUSG00000015804, ENSMUSG00000020152, ENSMUSG00000029465, ENSMUSG00000026131	690	226	17854	0.9159420289855073	1.0	0.9868601318155368	99.99999988265907
Annotation Cluster 90	Enrichment Score: 0.44702190945573717
Category	Term	Count	%	PValue	Genes	List Total	Pop Hits	Pop Total	Fold Enrichment	Bonferroni	Benjamini	FDR
SP_PIR_KEYWORDS	meiosis	5	0.6242197253433208	0.12640322281310057	ENSMUSG00000040629, ENSMUSG00000033752, ENSMUSG00000039748, ENSMUSG00000028224, ENSMUSG00000066979	690	50	17854	2.587536231884058	1.0	0.6559657974162572	84.58906004930128
GOTERM_BP_FAT	GO:0006310~DNA recombination	6	0.7490636704119851	0.18496829639522228	ENSMUSG00000026648, ENSMUSG00000024906, ENSMUSG00000033752, ENSMUSG00000039748, ENSMUSG00000024943, ENSMUSG00000028224	549	75	13588	1.9800364298724955	1.0	0.9786995522262336	97.01490876530534
GOTERM_BP_FAT	GO:0000279~M phase	15	1.8726591760299627	0.25971319144666605	ENSMUSG00000032397, ENSMUSG00000001833, ENSMUSG00000025925, ENSMUSG00000017499, ENSMUSG00000021537, ENSMUSG00000021918, ENSMUSG00000027479, ENSMUSG00000028224, ENSMUSG00000026605, ENSMUSG00000015149, ENSMUSG00000040629, ENSMUSG00000057130, ENSMUSG00000039748, ENSMUSG00000033752, ENSMUSG00000066979	549	283	13588	1.31186159223001	1.0	0.9869289751029602	99.42755657891608
GOTERM_BP_FAT	GO:0051327~M phase of meiotic cell cycle	4	0.4993757802746567	0.6947938503698189	ENSMUSG00000040629, ENSMUSG00000033752, ENSMUSG00000039748, ENSMUSG00000028224	549	88	13588	1.1250206987911906	1.0	0.9991800128733078	99.9999998584216
GOTERM_BP_FAT	GO:0007126~meiosis	4	0.4993757802746567	0.6947938503698189	ENSMUSG00000040629, ENSMUSG00000033752, ENSMUSG00000039748, ENSMUSG00000028224	549	88	13588	1.1250206987911906	1.0	0.9991800128733078	99.9999998584216
GOTERM_BP_FAT	GO:0051321~meiotic cell cycle	4	0.4993757802746567	0.7092627619964509	ENSMUSG00000040629, ENSMUSG00000033752, ENSMUSG00000039748, ENSMUSG00000028224	549	90	13588	1.100020238818053	1.0	0.9993003627388156	99.99999993850237
Annotation Cluster 91	Enrichment Score: 0.4430333130687198
Category	Term	Count	%	PValue	Genes	List Total	Pop Hits	Pop Total	Fold Enrichment	Bonferroni	Benjamini	FDR
GOTERM_CC_FAT	GO:0000267~cell fraction	32	3.9950062421972534	0.058895060744065864	ENSMUSG00000074516, ENSMUSG00000047139, ENSMUSG00000032547, ENSMUSG00000048758, ENSMUSG00000030084, ENSMUSG00000034744, ENSMUSG00000048040, ENSMUSG00000028955, ENSMUSG00000001833, ENSMUSG00000030244, ENSMUSG00000058927, ENSMUSG00000020321, ENSMUSG00000020340, ENSMUSG00000030201, ENSMUSG00000001507, ENSMUSG00000057182, ENSMUSG00000054630, ENSMUSG00000024646, ENSMUSG00000042644, ENSMUSG00000034485,…	486	596	12504	1.3813903388847462	0.9999999999636362	0.5173229685534495	57.06219632736846
GOTERM_CC_FAT	GO:0005626~insoluble fraction	25	3.1210986267166043	0.23513132549323668	ENSMUSG00000028955, ENSMUSG00000001833, ENSMUSG00000030244, ENSMUSG00000074516, ENSMUSG00000020340, ENSMUSG00000030201, ENSMUSG00000001507, ENSMUSG00000057182, ENSMUSG00000054630, ENSMUSG00000024646, ENSMUSG00000042644, ENSMUSG00000069601, ENSMUSG00000034485, ENSMUSG00000027852, ENSMUSG00000030592, ENSMUSG00000057342, ENSMUSG00000048355, ENSMUSG00000047139, ENSMUSG00000028657, ENSMUSG00000032547,…	486	528	12504	1.2182005237560793	1.0	0.761750244288106	97.60867913842563
GOTERM_CC_FAT	GO:0005624~membrane fraction	24	2.9962546816479403	0.25586436893941567	ENSMUSG00000074516, ENSMUSG00000047139, ENSMUSG00000032547, ENSMUSG00000048758, ENSMUSG00000030084, ENSMUSG00000048040, ENSMUSG00000001833, ENSMUSG00000028955, ENSMUSG00000020340, ENSMUSG00000030201, ENSMUSG00000057182, ENSMUSG00000001507, ENSMUSG00000054630, ENSMUSG00000024646, ENSMUSG00000042644, ENSMUSG00000034485, ENSMUSG00000069601, ENSMUSG00000027852, ENSMUSG00000030592, ENSMUSG00000057342,…	486	510	12504	1.2107480029048656	1.0	0.7855925408742421	98.36914856230354
GOTERM_CC_FAT	GO:0005792~microsome	6	0.7490636704119851	0.8180028935729348	ENSMUSG00000048355, ENSMUSG00000027287, ENSMUSG00000054630, ENSMUSG00000017817, ENSMUSG00000024646, ENSMUSG00000042644, ENSMUSG00000048040	486	176	12504	0.877104377104377	1.0	0.9934938377327899	99.99999999505198
GOTERM_CC_FAT	GO:0042598~vesicular fraction	6	0.7490636704119851	0.8396706054415544	ENSMUSG00000048355, ENSMUSG00000027287, ENSMUSG00000054630, ENSMUSG00000017817, ENSMUSG00000024646, ENSMUSG00000042644, ENSMUSG00000048040	486	182	12504	0.8481888481888481	1.0	0.9949640453180715	99.99999999915336
SP_PIR_KEYWORDS	microsome	3	0.37453183520599254	0.9026869297520046	ENSMUSG00000048355, ENSMUSG00000054630, ENSMUSG00000024646, ENSMUSG00000048040	690	100	17854	0.7762608695652174	1.0	0.9971134661324442	99.999999999999
Annotation Cluster 92	Enrichment Score: 0.44102146619186533
Category	Term	Count	%	PValue	Genes	List Total	Pop Hits	Pop Total	Fold Enrichment	Bonferroni	Benjamini	FDR
PIR_SUPERFAMILY	PIRSF005558:natural killer cell receptor CD94/NKG2	3	0.37453183520599254	0.010568122953998185	ENSMUSG00000033027, ENSMUSG00000030167, ENSMUSG00000052736	353	4	8136	17.286118980169974	0.9788611660504707	0.7235009294524241	13.592421504171991
KEGG_PATHWAY	mmu04612:Antigen processing and presentation	7	0.8739076154806492	0.18964138809339282	ENSMUSG00000033027, ENSMUSG00000030167, ENSMUSG00000021939, ENSMUSG00000052736, ENSMUSG00000021270, ENSMUSG00000015656, ENSMUSG00000005774	245	91	5738	1.801569858712716	0.9999999999999893	0.7839030938325543	91.95140951506859
SMART	SM00034:CLECT	4	0.4993757802746567	0.810249393576536	ENSMUSG00000033027, ENSMUSG00000030167, ENSMUSG00000052736, ENSMUSG00000030607	334	118	9131	0.92672282553537	1.0	0.9993421701492097	99.99999993100045
GOTERM_CC_FAT	GO:0009897~external side of plasma membrane	7	0.8739076154806492	0.8155463269428351	ENSMUSG00000033027, ENSMUSG00000016763, ENSMUSG00000030167, ENSMUSG00000021939, ENSMUSG00000035914, ENSMUSG00000047139, ENSMUSG00000052736	486	206	12504	0.87426585161213	1.0	0.9937243036293332	99.9999999940361
INTERPRO	IPR001304:C-type lectin	4	0.4993757802746567	0.8398289294815345	ENSMUSG00000033027, ENSMUSG00000030167, ENSMUSG00000052736, ENSMUSG00000030607	688	118	17763	0.8751970831690974	1.0	0.9999999770130146	99.99999999998658
GOTERM_CC_FAT	GO:0009986~cell surface	10	1.2484394506866416	0.8419917724982052	ENSMUSG00000033027, ENSMUSG00000016763, ENSMUSG00000030167, ENSMUSG00000021939, ENSMUSG00000067336, ENSMUSG00000035914, ENSMUSG00000047139, ENSMUSG00000052736, ENSMUSG00000032494, ENSMUSG00000037370	486	305	12504	0.8435539364501113	1.0	0.9949816708529351	99.99999999930898
INTERPRO	IPR016186:C-type lectin-like	4	0.4993757802746567	0.8736806647437684	ENSMUSG00000033027, ENSMUSG00000030167, ENSMUSG00000052736, ENSMUSG00000030607	688	127	17763	0.813175242629555	1.0	0.9999999956673096	99.99999999999972
Annotation Cluster 93	Enrichment Score: 0.4409584680457587
Category	Term	Count	%	PValue	Genes	List Total	Pop Hits	Pop Total	Fold Enrichment	Bonferroni	Benjamini	FDR
GOTERM_BP_FAT	GO:0032259~methylation	6	0.7490636704119851	0.2134272970411033	ENSMUSG00000036478, ENSMUSG00000029687, ENSMUSG00000040629, ENSMUSG00000030763, ENSMUSG00000051730, ENSMUSG00000031171	549	79	13588	1.8797814207650274	1.0	0.9820498588367804	98.37840015712693
GOTERM_BP_FAT	GO:0043414~biopolymer methylation	5	0.6242197253433208	0.3214247626298844	ENSMUSG00000036478, ENSMUSG00000029687, ENSMUSG00000040629, ENSMUSG00000030763, ENSMUSG00000031171	549	71	13588	1.7429898150286052	1.0	0.989260301604791	99.87155681397027
GOTERM_BP_FAT	GO:0006730~one-carbon metabolic process	7	0.8739076154806492	0.33349935160023425	ENSMUSG00000027597, ENSMUSG00000036478, ENSMUSG00000029687, ENSMUSG00000040629, ENSMUSG00000030763, ENSMUSG00000051730, ENSMUSG00000031171	549	117	13588	1.4807964753319947	1.0	0.9894861684357106	99.90562929437668
GOTERM_BP_FAT	GO:0008213~protein amino acid alkylation	3	0.37453183520599254	0.5222659171381924	ENSMUSG00000036478, ENSMUSG00000029687, ENSMUSG00000030763	549	43	13588	1.726775956284153	1.0	0.9970873524751888	99.99968957433624
GOTERM_BP_FAT	GO:0006479~protein amino acid methylation	3	0.37453183520599254	0.5222659171381924	ENSMUSG00000036478, ENSMUSG00000029687, ENSMUSG00000030763	549	43	13588	1.726775956284153	1.0	0.9970873524751888	99.99968957433624
Annotation Cluster 94	Enrichment Score: 0.4359280569150328
Category	Term	Count	%	PValue	Genes	List Total	Pop Hits	Pop Total	Fold Enrichment	Bonferroni	Benjamini	FDR
GOTERM_BP_FAT	GO:0006917~induction of apoptosis	11	1.373283395755306	0.13796820877151564	ENSMUSG00000061436, ENSMUSG00000047139, ENSMUSG00000024191, ENSMUSG00000028081, ENSMUSG00000059552, ENSMUSG00000034485, ENSMUSG00000017204, ENSMUSG00000026278, ENSMUSG00000062762, ENSMUSG00000039217, ENSMUSG00000028563	549	167	13588	1.6302695156135816	1.0	0.9587757992192352	92.18370199125825
GOTERM_BP_FAT	GO:0012502~induction of programmed cell death	11	1.373283395755306	0.13796820877151564	ENSMUSG00000061436, ENSMUSG00000047139, ENSMUSG00000024191, ENSMUSG00000028081, ENSMUSG00000059552, ENSMUSG00000034485, ENSMUSG00000017204, ENSMUSG00000026278, ENSMUSG00000062762, ENSMUSG00000039217, ENSMUSG00000028563	549	167	13588	1.6302695156135816	1.0	0.9587757992192352	92.18370199125825
GOTERM_BP_FAT	GO:0043068~positive regulation of programmed cell death	14	1.7478152309612984	0.21226707697483188	ENSMUSG00000058927, ENSMUSG00000024191, ENSMUSG00000034485, ENSMUSG00000063694, ENSMUSG00000026278, ENSMUSG00000061436, ENSMUSG00000047139, ENSMUSG00000028081, ENSMUSG00000039745, ENSMUSG00000059552, ENSMUSG00000036931, ENSMUSG00000017204, ENSMUSG00000062762, ENSMUSG00000028563, ENSMUSG00000039217	549	250	13588	1.386025500910747	1.0	0.9822189913025043	98.33684010305953
GOTERM_BP_FAT	GO:0010942~positive regulation of cell death	14	1.7478152309612984	0.2210592605236883	ENSMUSG00000058927, ENSMUSG00000024191, ENSMUSG00000034485, ENSMUSG00000063694, ENSMUSG00000026278, ENSMUSG00000061436, ENSMUSG00000047139, ENSMUSG00000028081, ENSMUSG00000039745, ENSMUSG00000059552, ENSMUSG00000036931, ENSMUSG00000017204, ENSMUSG00000062762, ENSMUSG00000028563, ENSMUSG00000039217	549	252	13588	1.3750252985225664	1.0	0.981333176921919	98.62835252823464
GOTERM_BP_FAT	GO:0008630~DNA damage response, signal transduction resulting in induction of apoptosis	3	0.37453183520599254	0.23698025401108683	ENSMUSG00000061436, ENSMUSG00000059552, ENSMUSG00000034485	549	23	13588	3.22832026609646	1.0	0.9846309841356818	99.03781149839274
GOTERM_BP_FAT	GO:0008624~induction of apoptosis by extracellular signals	3	0.37453183520599254	0.2672737037410685	ENSMUSG00000047139, ENSMUSG00000039217, ENSMUSG00000028563	549	25	13588	2.970054644808743	1.0	0.9871982550367555	99.52005739947899
GOTERM_BP_FAT	GO:0043065~positive regulation of apoptosis	13	1.6229712858926344	0.30265918560989	ENSMUSG00000058927, ENSMUSG00000024191, ENSMUSG00000034485, ENSMUSG00000063694, ENSMUSG00000026278, ENSMUSG00000061436, ENSMUSG00000047139, ENSMUSG00000028081, ENSMUSG00000059552, ENSMUSG00000036931, ENSMUSG00000017204, ENSMUSG00000062762, ENSMUSG00000028563, ENSMUSG00000039217	549	248	13588	1.2974029026382279	1.0	0.9886659085675784	99.79483031263983
GOTERM_BP_FAT	GO:0008629~induction of apoptosis by intracellular signals	3	0.37453183520599254	0.41521725737151505	ENSMUSG00000061436, ENSMUSG00000059552, ENSMUSG00000034485	549	35	13588	2.1214676034348168	1.0	0.9946057977755816	99.99001067491527
GOTERM_BP_FAT	GO:0010952~positive regulation of peptidase activity	3	0.37453183520599254	0.42928187830822034	ENSMUSG00000058927, ENSMUSG00000059552, ENSMUSG00000034485, ENSMUSG00000063694	549	36	13588	2.0625379477838495	1.0	0.9948944346965257	99.99342326127724
GOTERM_BP_FAT	GO:0043280~positive regulation of caspase activity	3	0.37453183520599254	0.42928187830822034	ENSMUSG00000058927, ENSMUSG00000059552, ENSMUSG00000034485, ENSMUSG00000063694	549	36	13588	2.0625379477838495	1.0	0.9948944346965257	99.99342326127724
GOTERM_BP_FAT	GO:0044093~positive regulation of molecular function	14	1.7478152309612984	0.46853721684097516	ENSMUSG00000058927, ENSMUSG00000024553, ENSMUSG00000034485, ENSMUSG00000063694, ENSMUSG00000057342, ENSMUSG00000061436, ENSMUSG00000036478, ENSMUSG00000047139, ENSMUSG00000022840, ENSMUSG00000052752, ENSMUSG00000022521, ENSMUSG00000032494, ENSMUSG00000059552, ENSMUSG00000052854, ENSMUSG00000057113	549	306	13588	1.1323737752538783	1.0	0.9961181242671313	99.99806513151853
GOTERM_BP_FAT	GO:0043085~positive regulation of catalytic activity	12	1.4981273408239701	0.4891094051175151	ENSMUSG00000058927, ENSMUSG00000024553, ENSMUSG00000034485, ENSMUSG00000063694, ENSMUSG00000057342, ENSMUSG00000036478, ENSMUSG00000047139, ENSMUSG00000022840, ENSMUSG00000052752, ENSMUSG00000032494, ENSMUSG00000059552, ENSMUSG00000052854, ENSMUSG00000057113	549	261	13588	1.1379519711910893	1.0	0.9964724586836271	99.99901759558787
GOTERM_BP_FAT	GO:0052548~regulation of endopeptidase activity	3	0.37453183520599254	0.6045466989345964	ENSMUSG00000058927, ENSMUSG00000059552, ENSMUSG00000034485, ENSMUSG00000063694	549	50	13588	1.4850273224043715	1.0	0.9981228733293319	99.99998790685501
GOTERM_BP_FAT	GO:0043281~regulation of caspase activity	3	0.37453183520599254	0.6045466989345964	ENSMUSG00000058927, ENSMUSG00000059552, ENSMUSG00000034485, ENSMUSG00000063694	549	50	13588	1.4850273224043715	1.0	0.9981228733293319	99.99998790685501
GOTERM_BP_FAT	GO:0052547~regulation of peptidase activity	3	0.37453183520599254	0.6153858178076171	ENSMUSG00000058927, ENSMUSG00000059552, ENSMUSG00000034485, ENSMUSG00000063694	549	51	13588	1.455909139612129	1.0	0.9983026810848419	99.99999249568062
GOTERM_BP_FAT	GO:0051336~regulation of hydrolase activity	8	0.9987515605493134	0.6814713632348239	ENSMUSG00000025531, ENSMUSG00000052632, ENSMUSG00000058927, ENSMUSG00000034116, ENSMUSG00000028657, ENSMUSG00000059552, ENSMUSG00000034485, ENSMUSG00000063694, ENSMUSG00000039178	549	196	13588	1.0102226683022937	1.0	0.9990870693712651	99.99999970517065
GOTERM_BP_FAT	GO:0051345~positive regulation of hydrolase activity	3	0.37453183520599254	0.843890232649132	ENSMUSG00000058927, ENSMUSG00000059552, ENSMUSG00000034485, ENSMUSG00000063694	549	81	13588	0.9166835323483775	1.0	0.9998703637625915	99.99999999999858
Annotation Cluster 95	Enrichment Score: 0.434519857870758
Category	Term	Count	%	PValue	Genes	List Total	Pop Hits	Pop Total	Fold Enrichment	Bonferroni	Benjamini	FDR
SP_PIR_KEYWORDS	endosome	10	1.2484394506866416	0.35615393968085823	ENSMUSG00000041216, ENSMUSG00000020790, ENSMUSG00000028788, ENSMUSG00000069539, ENSMUSG00000026064, ENSMUSG00000026867, ENSMUSG00000017831, ENSMUSG00000030452, ENSMUSG00000024068, ENSMUSG00000050812	690	198	17854	1.3068364807495243	1.0	0.859591670528522	99.77415056790512
GOTERM_CC_FAT	GO:0005769~early endosome	4	0.4993757802746567	0.3600986955503116	ENSMUSG00000028788, ENSMUSG00000026064, ENSMUSG00000017831, ENSMUSG00000030452	486	55	12504	1.871156004489338	1.0	0.8505772840714143	99.80065369330975
GOTERM_CC_FAT	GO:0005768~endosome	12	1.4981273408239701	0.3875976412657496	ENSMUSG00000020790, ENSMUSG00000019210, ENSMUSG00000060126, ENSMUSG00000028788, ENSMUSG00000069539, ENSMUSG00000026064, ENSMUSG00000026867, ENSMUSG00000017831, ENSMUSG00000030452, ENSMUSG00000024068, ENSMUSG00000050812, ENSMUSG00000026605	486	252	12504	1.2251616696061138	1.0	0.8649223649691073	99.89187596658338
Annotation Cluster 96	Enrichment Score: 0.4260998967800664
Category	Term	Count	%	PValue	Genes	List Total	Pop Hits	Pop Total	Fold Enrichment	Bonferroni	Benjamini	FDR
GOTERM_BP_FAT	GO:0007369~gastrulation	8	0.9987515605493134	0.029303060250189226	ENSMUSG00000024515, ENSMUSG00000026484, ENSMUSG00000020250, ENSMUSG00000067336, ENSMUSG00000030201, ENSMUSG00000061731, ENSMUSG00000032494, ENSMUSG00000059552	549	74	13588	2.675724905233102	1.0	0.8774042354374525	39.98777334365094
GOTERM_BP_FAT	GO:0031401~positive regulation of protein modification process	6	0.7490636704119851	0.2061829822264324	ENSMUSG00000024515, ENSMUSG00000021619, ENSMUSG00000067336, ENSMUSG00000047139, ENSMUSG00000032405, ENSMUSG00000059552	549	78	13588	1.903881182569707	1.0	0.9823624510053989	98.10197232070406
GOTERM_BP_FAT	GO:0007178~transmembrane receptor protein serine/threonine kinase signaling pathway	6	0.7490636704119851	0.2061829822264324	ENSMUSG00000024515, ENSMUSG00000061436, ENSMUSG00000067336, ENSMUSG00000040488, ENSMUSG00000059552, ENSMUSG00000021065	549	78	13588	1.903881182569707	1.0	0.9823624510053989	98.10197232070406
GOTERM_BP_FAT	GO:0032268~regulation of cellular protein metabolic process	15	1.8726591760299627	0.2462153678859646	ENSMUSG00000021619, ENSMUSG00000038976, ENSMUSG00000051255, ENSMUSG00000067336, ENSMUSG00000027680, ENSMUSG00000002997, ENSMUSG00000005610, ENSMUSG00000024515, ENSMUSG00000047139, ENSMUSG00000018554, ENSMUSG00000032405, ENSMUSG00000029026, ENSMUSG00000059552, ENSMUSG00000078427, ENSMUSG00000024483, ENSMUSG00000025451	549	280	13588	1.3259172521467604	1.0	0.9859265133947301	99.21933970448086
GOTERM_BP_FAT	GO:0009952~anterior/posterior pattern formation	9	1.1235955056179776	0.2766331296456374	ENSMUSG00000024515, ENSMUSG00000061436, ENSMUSG00000026484, ENSMUSG00000067336, ENSMUSG00000048763, ENSMUSG00000024713, ENSMUSG00000030201, ENSMUSG00000032494, ENSMUSG00000059552	549	153	13588	1.455909139612129	1.0	0.9871331090228231	99.61511398546688
GOTERM_BP_FAT	GO:0051247~positive regulation of protein metabolic process	7	0.8739076154806492	0.27681209949404173	ENSMUSG00000024515, ENSMUSG00000021619, ENSMUSG00000058709, ENSMUSG00000067336, ENSMUSG00000047139, ENSMUSG00000032405, ENSMUSG00000059552	549	109	13588	1.589478785448104	1.0	0.9867927417293464	99.61674564369457
GOTERM_BP_FAT	GO:0031399~regulation of protein modification process	9	1.1235955056179776	0.3484994899510403	ENSMUSG00000024515, ENSMUSG00000021619, ENSMUSG00000038976, ENSMUSG00000067336, ENSMUSG00000047139, ENSMUSG00000032405, ENSMUSG00000029026, ENSMUSG00000059552, ENSMUSG00000002997	549	165	13588	1.3500248385494287	1.0	0.9906999819965817	99.93615779025777
GOTERM_BP_FAT	GO:0051130~positive regulation of cellular component organization	7	0.8739076154806492	0.36962983847167813	ENSMUSG00000024515, ENSMUSG00000047139, ENSMUSG00000028657, ENSMUSG00000025235, ENSMUSG00000059552, ENSMUSG00000024164, ENSMUSG00000057113	549	122	13588	1.4201080951954375	1.0	0.9917625131149742	99.96375371624657
GOTERM_BP_FAT	GO:0032270~positive regulation of cellular protein metabolic process	6	0.7490636704119851	0.3777043885713339	ENSMUSG00000024515, ENSMUSG00000021619, ENSMUSG00000067336, ENSMUSG00000047139, ENSMUSG00000032405, ENSMUSG00000059552	549	100	13588	1.4850273224043715	1.0	0.9922219960475303	99.97095067992039
GOTERM_BP_FAT	GO:0042325~regulation of phosphorylation	13	1.6229712858926344	0.511219747465112	ENSMUSG00000038976, ENSMUSG00000067336, ENSMUSG00000002997, ENSMUSG00000056612, ENSMUSG00000057342, ENSMUSG00000073730, ENSMUSG00000024515, ENSMUSG00000047139, ENSMUSG00000052752, ENSMUSG00000029026, ENSMUSG00000032494, ENSMUSG00000052854, ENSMUSG00000057113	549	290	13588	1.1095031719113122	1.0	0.9970353771926502	99.99954037748456
GOTERM_BP_FAT	GO:0001932~regulation of protein amino acid phosphorylation	6	0.7490636704119851	0.5421307083274353	ENSMUSG00000024515, ENSMUSG00000038976, ENSMUSG00000067336, ENSMUSG00000047139, ENSMUSG00000029026, ENSMUSG00000002997	549	121	13588	1.227295307772208	1.0	0.9974196390774765	99.99985027961101
GOTERM_BP_FAT	GO:0051174~regulation of phosphorus metabolic process	13	1.6229712858926344	0.5583112567462237	ENSMUSG00000038976, ENSMUSG00000067336, ENSMUSG00000002997, ENSMUSG00000056612, ENSMUSG00000057342, ENSMUSG00000073730, ENSMUSG00000024515, ENSMUSG00000047139, ENSMUSG00000052752, ENSMUSG00000029026, ENSMUSG00000032494, ENSMUSG00000052854, ENSMUSG00000057113	549	301	13588	1.0689565443663804	1.0	0.9975823410405267	99.99991927415901
GOTERM_BP_FAT	GO:0019220~regulation of phosphate metabolic process	13	1.6229712858926344	0.5583112567462237	ENSMUSG00000038976, ENSMUSG00000067336, ENSMUSG00000002997, ENSMUSG00000056612, ENSMUSG00000057342, ENSMUSG00000073730, ENSMUSG00000024515, ENSMUSG00000047139, ENSMUSG00000052752, ENSMUSG00000029026, ENSMUSG00000032494, ENSMUSG00000052854, ENSMUSG00000057113	549	301	13588	1.0689565443663804	1.0	0.9975823410405267	99.99991927415901
GOTERM_BP_FAT	GO:0001934~positive regulation of protein amino acid phosphorylation	3	0.37453183520599254	0.6661650542934393	ENSMUSG00000024515, ENSMUSG00000067336, ENSMUSG00000047139	549	56	13588	1.3259172521467604	1.0	0.9989052763602714	99.99999934001931
GOTERM_BP_FAT	GO:0042327~positive regulation of phosphorylation	3	0.37453183520599254	0.7027827323952978	ENSMUSG00000024515, ENSMUSG00000067336, ENSMUSG00000047139	549	60	13588	1.2375227686703096	1.0	0.9992368363829713	99.99999991021093
GOTERM_BP_FAT	GO:0010562~positive regulation of phosphorus metabolic process	3	0.37453183520599254	0.7198051687292734	ENSMUSG00000024515, ENSMUSG00000067336, ENSMUSG00000047139	549	62	13588	1.197602679358364	1.0	0.9993010367777354	99.9999999673819
GOTERM_BP_FAT	GO:0045937~positive regulation of phosphate metabolic process	3	0.37453183520599254	0.7198051687292734	ENSMUSG00000024515, ENSMUSG00000067336, ENSMUSG00000047139	549	62	13588	1.197602679358364	1.0	0.9993010367777354	99.9999999673819
GOTERM_BP_FAT	GO:0008285~negative regulation of cell proliferation	7	0.8739076154806492	0.8932239949074618	ENSMUSG00000024515, ENSMUSG00000036478, ENSMUSG00000035914, ENSMUSG00000047139, ENSMUSG00000040841, ENSMUSG00000059552, ENSMUSG00000057113	549	224	13588	0.7734517304189437	1.0	0.9999648556047174	100.0
Annotation Cluster 97	Enrichment Score: 0.41955056577188665
Category	Term	Count	%	PValue	Genes	List Total	Pop Hits	Pop Total	Fold Enrichment	Bonferroni	Benjamini	FDR
GOTERM_BP_FAT	GO:0003002~regionalization	16	1.9975031210986267	0.02682856980399381	ENSMUSG00000019428, ENSMUSG00000048763, ENSMUSG00000067336, ENSMUSG00000030201, ENSMUSG00000038765, ENSMUSG00000027253, ENSMUSG00000061436, ENSMUSG00000024515, ENSMUSG00000026484, ENSMUSG00000001496, ENSMUSG00000024713, ENSMUSG00000042901, ENSMUSG00000023391, ENSMUSG00000059552, ENSMUSG00000032494, ENSMUSG00000021095	549	214	13588	1.850501336329435	1.0	0.8734125499388353	37.306386201193945
GOTERM_BP_FAT	GO:0007389~pattern specification process	19	2.3720349563046192	0.039577929969075096	ENSMUSG00000019428, ENSMUSG00000029381, ENSMUSG00000048763, ENSMUSG00000067336, ENSMUSG00000030201, ENSMUSG00000038765, ENSMUSG00000014603, ENSMUSG00000051367, ENSMUSG00000027253, ENSMUSG00000061436, ENSMUSG00000024515, ENSMUSG00000026484, ENSMUSG00000001496, ENSMUSG00000024713, ENSMUSG00000023391, ENSMUSG00000042901, ENSMUSG00000059552, ENSMUSG00000032494, ENSMUSG00000021095	549	284	13588	1.6558403242771746	1.0	0.9043378051283364	50.00888284497793
GOTERM_BP_FAT	GO:0030878~thyroid gland development	3	0.37453183520599254	0.10732908512694435	ENSMUSG00000001496, ENSMUSG00000048763, ENSMUSG00000051367	549	14	13588	5.3036690085870415	1.0	0.94776326743099	85.76289084949475
GOTERM_BP_FAT	GO:0048598~embryonic morphogenesis	19	2.3720349563046192	0.2036571883993783	ENSMUSG00000029381, ENSMUSG00000048763, ENSMUSG00000067336, ENSMUSG00000036180, ENSMUSG00000030201, ENSMUSG00000025235, ENSMUSG00000038765, ENSMUSG00000014603, ENSMUSG00000051367, ENSMUSG00000027253, ENSMUSG00000024515, ENSMUSG00000026484, ENSMUSG00000020250, ENSMUSG00000023391, ENSMUSG00000035916, ENSMUSG00000061731, ENSMUSG00000059552, ENSMUSG00000032494, ENSMUSG00000021095	549	359	13588	1.3099126799295757	1.0	0.9820062136238751	97.99557473268457
GOTERM_BP_FAT	GO:0048706~embryonic skeletal system development	6	0.7490636704119851	0.24316012250277974	ENSMUSG00000048763, ENSMUSG00000024713, ENSMUSG00000023391, ENSMUSG00000014603, ENSMUSG00000051367, ENSMUSG00000021095	549	83	13588	1.789189545065508	1.0	0.9855169209023908	99.16319686231469
GOTERM_BP_FAT	GO:0048704~embryonic skeletal system morphogenesis	5	0.6242197253433208	0.2577278345176717	ENSMUSG00000048763, ENSMUSG00000023391, ENSMUSG00000014603, ENSMUSG00000051367, ENSMUSG00000021095	549	64	13588	1.933629326047359	1.0	0.9872524007578456	99.40061908801665
GOTERM_BP_FAT	GO:0048663~neuron fate commitment	4	0.4993757802746567	0.29436756941191267	ENSMUSG00000024515, ENSMUSG00000001496, ENSMUSG00000023391, ENSMUSG00000032318	549	47	13588	2.10642173390691	1.0	0.9885952547988495	99.74866717298053
SP_PIR_KEYWORDS	DNA binding	13	1.6229712858926344	0.2965281206027073	ENSMUSG00000048763, ENSMUSG00000040841, ENSMUSG00000061315, ENSMUSG00000051367, ENSMUSG00000016559, ENSMUSG00000028639, ENSMUSG00000038482, ENSMUSG00000026234, ENSMUSG00000001496, ENSMUSG00000014767, ENSMUSG00000059552, ENSMUSG00000050328, ENSMUSG00000021095	690	258	17854	1.30379732614313	1.0	0.8189594608612714	99.23066584778864
INTERPRO	IPR012287:Homeodomain-related	13	1.6229712858926344	0.3015571013572174	ENSMUSG00000029014, ENSMUSG00000001496, ENSMUSG00000048763, ENSMUSG00000025925, ENSMUSG00000023391, ENSMUSG00000040841, ENSMUSG00000032318, ENSMUSG00000014603, ENSMUSG00000025255, ENSMUSG00000038765, ENSMUSG00000051367, ENSMUSG00000050328, ENSMUSG00000021095	688	259	17763	1.29589992816737	1.0	0.9996783543296148	99.69973013089567
UP_SEQ_FEATURE	DNA-binding region:Homeobox	10	1.2484394506866416	0.30395115552956953	ENSMUSG00000001496, ENSMUSG00000048763, ENSMUSG00000023391, ENSMUSG00000040841, ENSMUSG00000032318, ENSMUSG00000014603, ENSMUSG00000038765, ENSMUSG00000051367, ENSMUSG00000050328, ENSMUSG00000021095	648	180	16021	1.373542524005487	1.0	0.9999938702802406	99.79190988746258
INTERPRO	IPR017970:Homeobox, conserved site	11	1.373283395755306	0.35616304727780584	ENSMUSG00000001496, ENSMUSG00000048763, ENSMUSG00000023391, ENSMUSG00000040841, ENSMUSG00000032318, ENSMUSG00000014603, ENSMUSG00000025255, ENSMUSG00000038765, ENSMUSG00000051367, ENSMUSG00000050328, ENSMUSG00000021095	688	222	17763	1.2792858265241986	1.0	0.999724393271626	99.91958290798863
GOTERM_BP_FAT	GO:0045165~cell fate commitment	8	0.9987515605493134	0.3818456345920407	ENSMUSG00000019428, ENSMUSG00000024515, ENSMUSG00000001496, ENSMUSG00000023391, ENSMUSG00000032318, ENSMUSG00000051367, ENSMUSG00000059552, ENSMUSG00000026605	549	147	13588	1.3469635577363914	1.0	0.9925491831230864	99.97409703792255
SP_PIR_KEYWORDS	developmental protein	34	4.2446941323345815	0.4071256885954183	ENSMUSG00000029381, ENSMUSG00000040841, ENSMUSG00000047014, ENSMUSG00000047084, ENSMUSG00000023391, ENSMUSG00000009418, ENSMUSG00000060475, ENSMUSG00000039745, ENSMUSG00000037375, ENSMUSG00000050328, ENSMUSG00000029005, ENSMUSG00000021095, ENSMUSG00000038976, ENSMUSG00000048763, ENSMUSG00000063273, ENSMUSG00000030201, ENSMUSG00000032318, ENSMUSG00000038765, ENSMUSG00000001157, ENSMUSG00000014603,…	690	814	17854	1.0807890894847418	1.0	0.8839340685937611	99.92786766500117
GOTERM_BP_FAT	GO:0048705~skeletal system morphogenesis	7	0.8739076154806492	0.42760206450300425	ENSMUSG00000048763, ENSMUSG00000023391, ENSMUSG00000032547, ENSMUSG00000014603, ENSMUSG00000030607, ENSMUSG00000051367, ENSMUSG00000021095	549	130	13588	1.332716827798795	1.0	0.9950096436628796	99.99308288501719
GOTERM_BP_FAT	GO:0043009~chordate embryonic development	19	2.3720349563046192	0.433607979525622	ENSMUSG00000019428, ENSMUSG00000029381, ENSMUSG00000048763, ENSMUSG00000036180, ENSMUSG00000025235, ENSMUSG00000042557, ENSMUSG00000014603, ENSMUSG00000032220, ENSMUSG00000051367, ENSMUSG00000028639, ENSMUSG00000028224, ENSMUSG00000041238, ENSMUSG00000024713, ENSMUSG00000023391, ENSMUSG00000059552, ENSMUSG00000032494, ENSMUSG00000047517, ENSMUSG00000063953, ENSMUSG00000075232, ENSMUSG00000021095	549	421	13588	1.1170039242154814	1.0	0.9950012054251964	99.99422868075352
SP_PIR_KEYWORDS	Homeobox	12	1.4981273408239701	0.4357806918116134	ENSMUSG00000061436, ENSMUSG00000001496, ENSMUSG00000048763, ENSMUSG00000023391, ENSMUSG00000040841, ENSMUSG00000032318, ENSMUSG00000014603, ENSMUSG00000025255, ENSMUSG00000038765, ENSMUSG00000051367, ENSMUSG00000050328, ENSMUSG00000021095	690	263	17854	1.1806248966771367	1.0	0.8980450974642256	99.9636589313185
GOTERM_BP_FAT	GO:0009792~embryonic development ending in birth or egg hatching	19	2.3720349563046192	0.4506221848022988	ENSMUSG00000019428, ENSMUSG00000029381, ENSMUSG00000048763, ENSMUSG00000036180, ENSMUSG00000025235, ENSMUSG00000042557, ENSMUSG00000014603, ENSMUSG00000032220, ENSMUSG00000051367, ENSMUSG00000028639, ENSMUSG00000028224, ENSMUSG00000041238, ENSMUSG00000024713, ENSMUSG00000023391, ENSMUSG00000059552, ENSMUSG00000032494, ENSMUSG00000047517, ENSMUSG00000063953, ENSMUSG00000075232, ENSMUSG00000021095	549	425	13588	1.106490946105218	1.0	0.9953913929792801	99.99658134901513
SMART	SM00389:HOX	11	1.373283395755306	0.45243574286471355	ENSMUSG00000001496, ENSMUSG00000048763, ENSMUSG00000023391, ENSMUSG00000040841, ENSMUSG00000032318, ENSMUSG00000014603, ENSMUSG00000025255, ENSMUSG00000038765, ENSMUSG00000051367, ENSMUSG00000050328, ENSMUSG00000021095	334	254	9131	1.1839431373473526	1.0	0.9869162373342291	99.95210712732077
INTERPRO	IPR001356:Homeobox	11	1.373283395755306	0.5216488231624756	ENSMUSG00000001496, ENSMUSG00000048763, ENSMUSG00000023391, ENSMUSG00000040841, ENSMUSG00000032318, ENSMUSG00000014603, ENSMUSG00000025255, ENSMUSG00000038765, ENSMUSG00000051367, ENSMUSG00000050328, ENSMUSG00000021095	688	254	17763	1.1181159586156382	1.0	0.9999448317965519	99.99934351830922
GOTERM_BP_FAT	GO:0048562~embryonic organ morphogenesis	7	0.8739076154806492	0.6357230528990304	ENSMUSG00000048763, ENSMUSG00000023391, ENSMUSG00000035916, ENSMUSG00000030201, ENSMUSG00000014603, ENSMUSG00000051367, ENSMUSG00000021095	549	161	13588	1.0761067553654866	1.0	0.9986497095221226	99.99999704720449
GOTERM_MF_FAT	GO:0043565~sequence-specific DNA binding	21	2.6217228464419478	0.6878416918808428	ENSMUSG00000032652, ENSMUSG00000048763, ENSMUSG00000038539, ENSMUSG00000025925, ENSMUSG00000029265, ENSMUSG00000036180, ENSMUSG00000032318, ENSMUSG00000040841, ENSMUSG00000038765, ENSMUSG00000025255, ENSMUSG00000014603, ENSMUSG00000051367, ENSMUSG00000068391, ENSMUSG00000015092, ENSMUSG00000007415, ENSMUSG00000052435, ENSMUSG00000026234, ENSMUSG00000001496, ENSMUSG00000023391, ENSMUSG00000050328,…	522	556	13288	0.9614653105102124	1.0	0.9984376415341439	99.99999733503121
GOTERM_MF_FAT	GO:0003700~transcription factor activity	28	3.495630461922597	0.7694016807523099	ENSMUSG00000038539, ENSMUSG00000040761, ENSMUSG00000040841, ENSMUSG00000042557, ENSMUSG00000038482, ENSMUSG00000023391, ENSMUSG00000029026, ENSMUSG00000059552, ENSMUSG00000050328, ENSMUSG00000038533, ENSMUSG00000021095, ENSMUSG00000032652, ENSMUSG00000048763, ENSMUSG00000027490, ENSMUSG00000032318, ENSMUSG00000036180, ENSMUSG00000025255, ENSMUSG00000038765, ENSMUSG00000014603, ENSMUSG00000051367,…	522	776	13288	0.9185132519650828	1.0	0.9992416511604817	99.99999997145503
GOTERM_BP_FAT	GO:0035270~endocrine system development	3	0.37453183520599254	0.7929981225824474	ENSMUSG00000001496, ENSMUSG00000048763, ENSMUSG00000051367	549	72	13588	1.0312689738919247	1.0	0.9996979229916994	99.9999999998197
GOTERM_BP_FAT	GO:0007423~sensory organ development	9	1.1235955056179776	0.8189596531181522	ENSMUSG00000019428, ENSMUSG00000040841, ENSMUSG00000035916, ENSMUSG00000030201, ENSMUSG00000025235, ENSMUSG00000038765, ENSMUSG00000051367, ENSMUSG00000063810, ENSMUSG00000021095	549	257	13588	0.8667474644383493	1.0	0.9997978363284294	99.99999999998194
GOTERM_BP_FAT	GO:0051216~cartilage development	3	0.37453183520599254	0.8283376218618332	ENSMUSG00000048763, ENSMUSG00000023391, ENSMUSG00000030607	549	78	13588	0.9519405912848535	1.0	0.9998306741329783	99.99999999999275
GOTERM_BP_FAT	GO:0048568~embryonic organ development	8	0.9987515605493134	0.8588106544112223	ENSMUSG00000048763, ENSMUSG00000024713, ENSMUSG00000023391, ENSMUSG00000035916, ENSMUSG00000030201, ENSMUSG00000014603, ENSMUSG00000051367, ENSMUSG00000021095	549	241	13588	0.8215918796151432	1.0	0.9998999952826839	99.99999999999974
GOTERM_BP_FAT	GO:0048732~gland development	6	0.7490636704119851	0.9035440125513096	ENSMUSG00000001496, ENSMUSG00000048763, ENSMUSG00000064224, ENSMUSG00000051367, ENSMUSG00000030084, ENSMUSG00000006435	549	197	13588	0.7538209758397825	1.0	0.9999744493730532	100.0
GOTERM_BP_FAT	GO:0043583~ear development	3	0.37453183520599254	0.9265002734653174	ENSMUSG00000035916, ENSMUSG00000051367, ENSMUSG00000021095	549	104	13588	0.7139554434636401	1.0	0.9999894868068725	100.0
GOTERM_BP_FAT	GO:0001501~skeletal system development	8	0.9987515605493134	0.9449766276102742	ENSMUSG00000048763, ENSMUSG00000024713, ENSMUSG00000023391, ENSMUSG00000032547, ENSMUSG00000014603, ENSMUSG00000030607, ENSMUSG00000051367, ENSMUSG00000021095	549	285	13588	0.6947496245166651	1.0	0.9999965136481014	100.0
Annotation Cluster 98	Enrichment Score: 0.41945210643414005
Category	Term	Count	%	PValue	Genes	List Total	Pop Hits	Pop Total	Fold Enrichment	Bonferroni	Benjamini	FDR
GOTERM_CC_FAT	GO:0005625~soluble fraction	9	1.1235955056179776	0.0382885403004072	ENSMUSG00000001496, ENSMUSG00000021939, ENSMUSG00000030244, ENSMUSG00000058927, ENSMUSG00000020321, ENSMUSG00000025283, ENSMUSG00000034744, ENSMUSG00000021069, ENSMUSG00000034485, ENSMUSG00000063694	486	99	12504	2.3389450056116723	0.9999998069200055	0.44822867603429806	41.94312487592266
GOTERM_BP_FAT	GO:0015980~energy derivation by oxidation of organic compounds	8	0.9987515605493134	0.10069308304716759	ENSMUSG00000022477, ENSMUSG00000030244, ENSMUSG00000000171, ENSMUSG00000020321, ENSMUSG00000021069, ENSMUSG00000010277, ENSMUSG00000036879, ENSMUSG00000023089	549	98	13588	2.0204453366045874	1.0	0.9456713580632294	83.8323592189394
GOTERM_BP_FAT	GO:0045333~cellular respiration	5	0.6242197253433208	0.2139721825723566	ENSMUSG00000022477, ENSMUSG00000000171, ENSMUSG00000020321, ENSMUSG00000010277, ENSMUSG00000023089	549	59	13588	2.097496218085271	1.0	0.9816455151069622	98.39757906418984
GOTERM_BP_FAT	GO:0044042~glucan metabolic process	3	0.37453183520599254	0.38658338571817064	ENSMUSG00000030244, ENSMUSG00000021069, ENSMUSG00000036879	549	33	13588	2.250041397582381	1.0	0.992751815040581	99.97730234830632
GOTERM_BP_FAT	GO:0005977~glycogen metabolic process	3	0.37453183520599254	0.38658338571817064	ENSMUSG00000030244, ENSMUSG00000021069, ENSMUSG00000036879	549	33	13588	2.250041397582381	1.0	0.992751815040581	99.97730234830632
GOTERM_BP_FAT	GO:0006073~cellular glucan metabolic process	3	0.37453183520599254	0.38658338571817064	ENSMUSG00000030244, ENSMUSG00000021069, ENSMUSG00000036879	549	33	13588	2.250041397582381	1.0	0.992751815040581	99.97730234830632
GOTERM_BP_FAT	GO:0006112~energy reserve metabolic process	3	0.37453183520599254	0.44316550235340224	ENSMUSG00000030244, ENSMUSG00000021069, ENSMUSG00000036879	549	37	13588	2.0067936789248266	1.0	0.9950431510401386	99.9956909716068
GOTERM_BP_FAT	GO:0044264~cellular polysaccharide metabolic process	3	0.37453183520599254	0.5222659171381924	ENSMUSG00000030244, ENSMUSG00000021069, ENSMUSG00000036879	549	43	13588	1.726775956284153	1.0	0.9970873524751888	99.99968957433624
KEGG_PATHWAY	mmu04910:Insulin signaling pathway	7	0.8739076154806492	0.5377189145251532	ENSMUSG00000030244, ENSMUSG00000021069, ENSMUSG00000002997, ENSMUSG00000024143, ENSMUSG00000027852, ENSMUSG00000036879, ENSMUSG00000028945	245	138	5738	1.187991718426501	1.0	0.9477283841215234	99.99034576106162
GOTERM_BP_FAT	GO:0006006~glucose metabolic process	5	0.6242197253433208	0.8214913059418573	ENSMUSG00000030244, ENSMUSG00000020321, ENSMUSG00000021069, ENSMUSG00000036879, ENSMUSG00000038871	549	140	13588	0.883944834764507	1.0	0.9998032421212322	99.99999999998582
GOTERM_BP_FAT	GO:0005996~monosaccharide metabolic process	6	0.7490636704119851	0.8887453901219149	ENSMUSG00000030244, ENSMUSG00000020321, ENSMUSG00000034744, ENSMUSG00000021069, ENSMUSG00000036879, ENSMUSG00000038871	549	191	13588	0.7775012159185192	1.0	0.9999595160407496	100.0
GOTERM_BP_FAT	GO:0005976~polysaccharide metabolic process	3	0.37453183520599254	0.8905555663614496	ENSMUSG00000030244, ENSMUSG00000021069, ENSMUSG00000036879	549	92	13588	0.807080066524115	1.0	0.999961562088171	100.0
GOTERM_BP_FAT	GO:0019318~hexose metabolic process	5	0.6242197253433208	0.9139301325376991	ENSMUSG00000030244, ENSMUSG00000020321, ENSMUSG00000021069, ENSMUSG00000036879, ENSMUSG00000038871	549	169	13588	0.7322619932960414	1.0	0.999980907398206	100.0
Annotation Cluster 99	Enrichment Score: 0.41366602285887205
Category	Term	Count	%	PValue	Genes	List Total	Pop Hits	Pop Total	Fold Enrichment	Bonferroni	Benjamini	FDR
GOTERM_BP_FAT	GO:0070727~cellular macromolecule localization	18	2.247191011235955	0.10215258681287905	ENSMUSG00000001998, ENSMUSG00000057322, ENSMUSG00000035152, ENSMUSG00000025235, ENSMUSG00000030654, ENSMUSG00000042557, ENSMUSG00000039536, ENSMUSG00000029125, ENSMUSG00000025531, ENSMUSG00000021824, ENSMUSG00000027222, ENSMUSG00000047139, ENSMUSG00000018362, ENSMUSG00000032826, ENSMUSG00000030316, ENSMUSG00000059552, ENSMUSG00000022365, ENSMUSG00000029608, ENSMUSG00000024480	549	301	13588	1.4800936768149884	1.0	0.9458917909916752	84.27698992201336
GOTERM_BP_FAT	GO:0016192~vesicle-mediated transport	25	3.1210986267166043	0.13111450608788025	ENSMUSG00000001998, ENSMUSG00000028955, ENSMUSG00000035152, ENSMUSG00000054423, ENSMUSG00000020790, ENSMUSG00000024191, ENSMUSG00000034116, ENSMUSG00000030201, ENSMUSG00000029125, ENSMUSG00000027852, ENSMUSG00000026867, ENSMUSG00000052435, ENSMUSG00000027253, ENSMUSG00000031098, ENSMUSG00000020828, ENSMUSG00000021824, ENSMUSG00000003283, ENSMUSG00000047139, ENSMUSG00000028657, ENSMUSG00000027287,…	549	466	13588	1.327814129474581	1.0	0.9604125023957482	91.04532693766446
GOTERM_BP_FAT	GO:0034613~cellular protein localization	17	2.1223470661672907	0.15401837115128814	ENSMUSG00000001998, ENSMUSG00000057322, ENSMUSG00000035152, ENSMUSG00000025235, ENSMUSG00000030654, ENSMUSG00000042557, ENSMUSG00000029125, ENSMUSG00000025531, ENSMUSG00000021824, ENSMUSG00000027222, ENSMUSG00000047139, ENSMUSG00000018362, ENSMUSG00000032826, ENSMUSG00000030316, ENSMUSG00000059552, ENSMUSG00000022365, ENSMUSG00000029608, ENSMUSG00000024480	549	299	13588	1.4072165262471747	1.0	0.965694859504897	94.3394067484307
GOTERM_BP_FAT	GO:0008104~protein localization	36	4.49438202247191	0.21441022481533156	ENSMUSG00000029381, ENSMUSG00000035284, ENSMUSG00000042557, ENSMUSG00000061315, ENSMUSG00000029415, ENSMUSG00000020372, ENSMUSG00000027253, ENSMUSG00000025531, ENSMUSG00000021824, ENSMUSG00000047139, ENSMUSG00000018362, ENSMUSG00000030316, ENSMUSG00000059552, ENSMUSG00000022365, ENSMUSG00000024480, ENSMUSG00000057113, ENSMUSG00000024194, ENSMUSG00000001998, ENSMUSG00000057322, ENSMUSG00000021619,…	549	753	13588	1.1832887031110533	1.0	0.9811971128266446	98.41284218722079
GOTERM_BP_FAT	GO:0006886~intracellular protein transport	14	1.7478152309612984	0.3258272369565358	ENSMUSG00000057322, ENSMUSG00000001998, ENSMUSG00000035152, ENSMUSG00000030654, ENSMUSG00000029125, ENSMUSG00000025531, ENSMUSG00000021824, ENSMUSG00000027222, ENSMUSG00000047139, ENSMUSG00000018362, ENSMUSG00000030316, ENSMUSG00000059552, ENSMUSG00000029608, ENSMUSG00000022365, ENSMUSG00000024480	549	276	13588	1.2554578812597346	1.0	0.9897737350729692	99.88513763728658
GOTERM_CC_FAT	GO:0048475~coated membrane	4	0.4993757802746567	0.3920077950646136	ENSMUSG00000001998, ENSMUSG00000035152, ENSMUSG00000021824, ENSMUSG00000024480	486	58	12504	1.774372073222648	1.0	0.8661027814342777	99.90223002591237
GOTERM_CC_FAT	GO:0030117~membrane coat	4	0.4993757802746567	0.3920077950646136	ENSMUSG00000001998, ENSMUSG00000035152, ENSMUSG00000021824, ENSMUSG00000024480	486	58	12504	1.774372073222648	1.0	0.8661027814342777	99.90223002591237
SP_PIR_KEYWORDS	protein transport	20	2.4968789013732833	0.4146098524687709	ENSMUSG00000001998, ENSMUSG00000057322, ENSMUSG00000021619, ENSMUSG00000035152, ENSMUSG00000054423, ENSMUSG00000024191, ENSMUSG00000061315, ENSMUSG00000029125, ENSMUSG00000029415, ENSMUSG00000028007, ENSMUSG00000038301, ENSMUSG00000021824, ENSMUSG00000027287, ENSMUSG00000018362, ENSMUSG00000030316, ENSMUSG00000022365, ENSMUSG00000029608, ENSMUSG00000047517, ENSMUSG00000030245, ENSMUSG00000024480,…	690	461	17854	1.1225753717501337	1.0	0.8872082004107733	99.9394966316353
GOTERM_BP_FAT	GO:0046907~intracellular transport	18	2.247191011235955	0.5733489537987981	ENSMUSG00000001998, ENSMUSG00000057322, ENSMUSG00000035152, ENSMUSG00000030654, ENSMUSG00000029125, ENSMUSG00000025531, ENSMUSG00000021824, ENSMUSG00000027222, ENSMUSG00000047139, ENSMUSG00000018362, ENSMUSG00000030316, ENSMUSG00000039745, ENSMUSG00000059552, ENSMUSG00000022365, ENSMUSG00000029608, ENSMUSG00000024480, ENSMUSG00000026131, ENSMUSG00000057113, ENSMUSG00000024068	549	431	13588	1.033661709330189	1.0	0.9977033381947448	99.99995546198215
GOTERM_BP_FAT	GO:0015031~protein transport	26	3.245942571785269	0.6304944272663523	ENSMUSG00000061315, ENSMUSG00000029415, ENSMUSG00000025531, ENSMUSG00000021824, ENSMUSG00000047139, ENSMUSG00000018362, ENSMUSG00000030316, ENSMUSG00000059552, ENSMUSG00000022365, ENSMUSG00000024480, ENSMUSG00000057322, ENSMUSG00000001998, ENSMUSG00000021619, ENSMUSG00000054423, ENSMUSG00000035152, ENSMUSG00000024191, ENSMUSG00000030654, ENSMUSG00000029125, ENSMUSG00000028007, ENSMUSG00000038301,…	549	651	13588	0.9884974496291261	1.0	0.9985807346343106	99.99999622864549
GOTERM_BP_FAT	GO:0045184~establishment of protein localization	26	3.245942571785269	0.6457382590854941	ENSMUSG00000061315, ENSMUSG00000029415, ENSMUSG00000025531, ENSMUSG00000021824, ENSMUSG00000047139, ENSMUSG00000018362, ENSMUSG00000030316, ENSMUSG00000059552, ENSMUSG00000022365, ENSMUSG00000024480, ENSMUSG00000057322, ENSMUSG00000001998, ENSMUSG00000021619, ENSMUSG00000054423, ENSMUSG00000035152, ENSMUSG00000024191, ENSMUSG00000030654, ENSMUSG00000029125, ENSMUSG00000028007, ENSMUSG00000038301,…	549	656	13588	0.9809631702874406	1.0	0.998743294183144	99.99999817037892
GOTERM_BP_FAT	GO:0017038~protein import	4	0.4993757802746567	0.6481564473203981	ENSMUSG00000057322, ENSMUSG00000027222, ENSMUSG00000018362, ENSMUSG00000030316, ENSMUSG00000059552	549	82	13588	1.2073392865076193	1.0	0.9987166517297409	99.99999837336772
KEGG_PATHWAY	mmu04142:Lysosome	5	0.6242197253433208	0.7523873728527233	ENSMUSG00000001998, ENSMUSG00000021824, ENSMUSG00000021939, ENSMUSG00000028657, ENSMUSG00000024480	245	119	5738	0.9840507631624077	1.0	0.9794133292207241	99.99999455689155
GOTERM_BP_FAT	GO:0033365~protein localization in organelle	4	0.4993757802746567	0.7557563671644663	ENSMUSG00000057322, ENSMUSG00000025235, ENSMUSG00000018362, ENSMUSG00000030316, ENSMUSG00000059552	549	97	13588	1.0206373349858224	1.0	0.9995046472244212	99.99999999691286
GOTERM_BP_FAT	GO:0006605~protein targeting	5	0.6242197253433208	0.7896145881525924	ENSMUSG00000057322, ENSMUSG00000027222, ENSMUSG00000018362, ENSMUSG00000030654, ENSMUSG00000030316, ENSMUSG00000059552	549	133	13588	0.9304682471205337	1.0	0.9996917373420493	99.99999999976184
Annotation Cluster 100	Enrichment Score: 0.41089957710448505
Category	Term	Count	%	PValue	Genes	List Total	Pop Hits	Pop Total	Fold Enrichment	Bonferroni	Benjamini	FDR
INTERPRO	IPR018980:FERM, C-terminal PH-like domain	3	0.37453183520599254	0.2228009991937144	ENSMUSG00000048222, ENSMUSG00000068479, ENSMUSG00000038764, ENSMUSG00000048285	688	23	17763	3.367606167846309	1.0	0.9997369076747211	98.30783810134767
INTERPRO	IPR014352:FERM/acyl-CoA-binding protein, 3-helical bundle	4	0.4993757802746567	0.23113826342274363	ENSMUSG00000048222, ENSMUSG00000068479, ENSMUSG00000026499, ENSMUSG00000038764, ENSMUSG00000048285	688	43	17763	2.401703623580314	1.0	0.9996477025431737	98.57885231249061
INTERPRO	IPR000299:FERM domain	4	0.4993757802746567	0.2624805152290889	ENSMUSG00000048222, ENSMUSG00000068479, ENSMUSG00000042425, ENSMUSG00000038764, ENSMUSG00000048285	688	46	17763	2.245070778564206	1.0	0.9996674414525506	99.27534927214755
INTERPRO	IPR018979:FERM, N-terminal	3	0.37453183520599254	0.2807941291779595	ENSMUSG00000048222, ENSMUSG00000068479, ENSMUSG00000038764, ENSMUSG00000048285	688	27	17763	2.868701550387597	1.0	0.9996565622602986	99.51760609204875
INTERPRO	IPR011993:Pleckstrin homology-type	13	1.6229712858926344	0.4443269316319357	ENSMUSG00000052632, ENSMUSG00000054423, ENSMUSG00000037126, ENSMUSG00000068479, ENSMUSG00000038764, ENSMUSG00000048285, ENSMUSG00000021549, ENSMUSG00000044252, ENSMUSG00000020828, ENSMUSG00000048222, ENSMUSG00000048960, ENSMUSG00000002733, ENSMUSG00000034247, ENSMUSG00000038349	688	289	17763	1.1613774442745635	1.0	0.9998765369912153	99.99258151164899
INTERPRO	IPR019748:FERM central domain	3	0.37453183520599254	0.5239389128213836	ENSMUSG00000048222, ENSMUSG00000068479, ENSMUSG00000038764, ENSMUSG00000048285	688	45	17763	1.7212209302325583	1.0	0.999942381285834	99.99939257336877
UP_SEQ_FEATURE	domain:FERM	3	0.37453183520599254	0.5353865401551954	ENSMUSG00000048222, ENSMUSG00000068479, ENSMUSG00000038764, ENSMUSG00000048285	648	44	16021	1.6857112794612794	1.0	0.9999999809150593	99.99978789674661
INTERPRO	IPR019747:FERM conserved site	3	0.37453183520599254	0.535823385430352	ENSMUSG00000048222, ENSMUSG00000068479, ENSMUSG00000038764, ENSMUSG00000048285	688	46	17763	1.6838030839231546	1.0	0.9999487807268741	99.99959653151171
SMART	SM00295:B41	3	0.37453183520599254	0.5382736023773219	ENSMUSG00000048222, ENSMUSG00000068479, ENSMUSG00000038764, ENSMUSG00000048285	334	49	9131	1.6737748991812291	1.0	0.9876322127805537	99.99449904236349
INTERPRO	IPR019749:Band 4.1 domain	3	0.37453183520599254	0.5702360487206886	ENSMUSG00000048222, ENSMUSG00000068479, ENSMUSG00000038764, ENSMUSG00000048285	688	49	17763	1.5807130991931657	1.0	0.999970384909303	99.99988400942277
Annotation Cluster 101	Enrichment Score: 0.4069867372739508
Category	Term	Count	%	PValue	Genes	List Total	Pop Hits	Pop Total	Fold Enrichment	Bonferroni	Benjamini	FDR
GOTERM_BP_FAT	GO:0050768~negative regulation of neurogenesis	4	0.4993757802746567	0.19666739762090898	ENSMUSG00000047139, ENSMUSG00000023391, ENSMUSG00000004798, ENSMUSG00000059552	549	38	13588	2.605311091937494	1.0	0.9811243551341445	97.67109510049622
GOTERM_BP_FAT	GO:0010721~negative regulation of cell development	4	0.4993757802746567	0.2177586133391779	ENSMUSG00000047139, ENSMUSG00000023391, ENSMUSG00000004798, ENSMUSG00000059552	549	40	13588	2.4750455373406193	1.0	0.9818785312899065	98.52507100856197
GOTERM_BP_FAT	GO:0060284~regulation of cell development	9	1.1235955056179776	0.31213633682237496	ENSMUSG00000024515, ENSMUSG00000004698, ENSMUSG00000036478, ENSMUSG00000047139, ENSMUSG00000023391, ENSMUSG00000032318, ENSMUSG00000004798, ENSMUSG00000051367, ENSMUSG00000059552	549	159	13588	1.400969172079596	1.0	0.9895785026954539	99.83778804042551
GOTERM_BP_FAT	GO:0045596~negative regulation of cell differentiation	10	1.2484394506866416	0.3136536605427156	ENSMUSG00000032558, ENSMUSG00000047139, ENSMUSG00000029687, ENSMUSG00000023391, ENSMUSG00000022521, ENSMUSG00000032318, ENSMUSG00000004798, ENSMUSG00000059552, ENSMUSG00000036931, ENSMUSG00000037370	549	182	13588	1.359915130406934	1.0	0.9889723633683174	99.8438230163727
GOTERM_BP_FAT	GO:0045165~cell fate commitment	8	0.9987515605493134	0.3818456345920407	ENSMUSG00000019428, ENSMUSG00000024515, ENSMUSG00000001496, ENSMUSG00000023391, ENSMUSG00000032318, ENSMUSG00000051367, ENSMUSG00000059552, ENSMUSG00000026605	549	147	13588	1.3469635577363914	1.0	0.9925491831230864	99.97409703792255
GOTERM_BP_FAT	GO:0031175~neuron projection development	11	1.373283395755306	0.38866364831529704	ENSMUSG00000001496, ENSMUSG00000038976, ENSMUSG00000047139, ENSMUSG00000026442, ENSMUSG00000032318, ENSMUSG00000032547, ENSMUSG00000025235, ENSMUSG00000004798, ENSMUSG00000069601, ENSMUSG00000029005, ENSMUSG00000026131	549	218	13588	1.2488761885663673	1.0	0.9928172131850406	99.9785882921753
GOTERM_BP_FAT	GO:0050767~regulation of neurogenesis	6	0.7490636704119851	0.619826867518638	ENSMUSG00000047139, ENSMUSG00000023391, ENSMUSG00000032318, ENSMUSG00000004798, ENSMUSG00000051367, ENSMUSG00000059552	549	132	13588	1.1250206987911906	1.0	0.9983947859309611	99.99999385229246
GOTERM_BP_FAT	GO:0051960~regulation of nervous system development	6	0.7490636704119851	0.7176743392978566	ENSMUSG00000047139, ENSMUSG00000023391, ENSMUSG00000032318, ENSMUSG00000004798, ENSMUSG00000051367, ENSMUSG00000059552	549	148	13588	1.0033968394624133	1.0	0.9993434749320688	99.99999996285086
GOTERM_BP_FAT	GO:0045664~regulation of neuron differentiation	4	0.4993757802746567	0.7851586014679939	ENSMUSG00000047139, ENSMUSG00000032318, ENSMUSG00000004798, ENSMUSG00000051367	549	102	13588	0.9706060930747527	1.0	0.9996774196877799	99.99999999965868
Annotation Cluster 102	Enrichment Score: 0.39466021752278374
Category	Term	Count	%	PValue	Genes	List Total	Pop Hits	Pop Total	Fold Enrichment	Bonferroni	Benjamini	FDR
GOTERM_BP_FAT	GO:0003002~regionalization	16	1.9975031210986267	0.02682856980399381	ENSMUSG00000019428, ENSMUSG00000048763, ENSMUSG00000067336, ENSMUSG00000030201, ENSMUSG00000038765, ENSMUSG00000027253, ENSMUSG00000061436, ENSMUSG00000024515, ENSMUSG00000026484, ENSMUSG00000001496, ENSMUSG00000024713, ENSMUSG00000042901, ENSMUSG00000023391, ENSMUSG00000059552, ENSMUSG00000032494, ENSMUSG00000021095	549	214	13588	1.850501336329435	1.0	0.8734125499388353	37.306386201193945
GOTERM_BP_FAT	GO:0007389~pattern specification process	19	2.3720349563046192	0.039577929969075096	ENSMUSG00000019428, ENSMUSG00000029381, ENSMUSG00000048763, ENSMUSG00000067336, ENSMUSG00000030201, ENSMUSG00000038765, ENSMUSG00000014603, ENSMUSG00000051367, ENSMUSG00000027253, ENSMUSG00000061436, ENSMUSG00000024515, ENSMUSG00000026484, ENSMUSG00000001496, ENSMUSG00000024713, ENSMUSG00000023391, ENSMUSG00000042901, ENSMUSG00000059552, ENSMUSG00000032494, ENSMUSG00000021095	549	284	13588	1.6558403242771746	1.0	0.9043378051283364	50.00888284497793
GOTERM_BP_FAT	GO:0009953~dorsal/ventral pattern formation	7	0.8739076154806492	0.04367961470689132	ENSMUSG00000027253, ENSMUSG00000019428, ENSMUSG00000001496, ENSMUSG00000042901, ENSMUSG00000030201, ENSMUSG00000038765, ENSMUSG00000021095	549	64	13588	2.7070810564663024	1.0	0.9196614215316377	53.55055083670857
BIOCARTA	m_g1Pathway:Cell Cycle: G1/S Check Point	4	0.4993757802746567	0.13217598789918283	ENSMUSG00000024515, ENSMUSG00000027490, ENSMUSG00000059552, ENSMUSG00000038482	61	25	1171	3.071475409836066	0.9999999278771532	0.983612292067979	80.15836743961633
GOTERM_BP_FAT	GO:0048598~embryonic morphogenesis	19	2.3720349563046192	0.2036571883993783	ENSMUSG00000029381, ENSMUSG00000048763, ENSMUSG00000067336, ENSMUSG00000036180, ENSMUSG00000030201, ENSMUSG00000025235, ENSMUSG00000038765, ENSMUSG00000014603, ENSMUSG00000051367, ENSMUSG00000027253, ENSMUSG00000024515, ENSMUSG00000026484, ENSMUSG00000020250, ENSMUSG00000023391, ENSMUSG00000035916, ENSMUSG00000061731, ENSMUSG00000059552, ENSMUSG00000032494, ENSMUSG00000021095	549	359	13588	1.3099126799295757	1.0	0.9820062136238751	97.99557473268457
GOTERM_MF_FAT	GO:0016563~transcription activator activity	14	1.7478152309612984	0.2176636465907515	ENSMUSG00000024194, ENSMUSG00000024309, ENSMUSG00000027490, ENSMUSG00000040761, ENSMUSG00000061315, ENSMUSG00000026799, ENSMUSG00000048930, ENSMUSG00000038482, ENSMUSG00000020098, ENSMUSG00000024515, ENSMUSG00000001496, ENSMUSG00000047751, ENSMUSG00000022521, ENSMUSG00000021039	522	259	13288	1.375996686341514	1.0	0.9314406230477282	97.47055316263953
SP_PIR_KEYWORDS	activator	23	2.871410736579276	0.2426557919062653	ENSMUSG00000032652, ENSMUSG00000038539, ENSMUSG00000012114, ENSMUSG00000027490, ENSMUSG00000040841, ENSMUSG00000038765, ENSMUSG00000061315, ENSMUSG00000051367, ENSMUSG00000026799, ENSMUSG00000029328, ENSMUSG00000042477, ENSMUSG00000003585, ENSMUSG00000051223, ENSMUSG00000015092, ENSMUSG00000038482, ENSMUSG00000052435, ENSMUSG00000042472, ENSMUSG00000001496, ENSMUSG00000047751, ENSMUSG00000022521,…	690	484	17854	1.2296143250688705	1.0	0.7827359441894715	97.86403899599301
GOTERM_MF_FAT	GO:0030528~transcription regulator activity	53	6.6167290886392	0.25261619361817833	ENSMUSG00000040761, ENSMUSG00000020473, ENSMUSG00000042557, ENSMUSG00000061315, ENSMUSG00000041777, ENSMUSG00000029687, ENSMUSG00000023391, ENSMUSG00000032405, ENSMUSG00000029026, ENSMUSG00000050328, ENSMUSG00000031353, ENSMUSG00000021039, ENSMUSG00000024194, ENSMUSG00000048763, ENSMUSG00000027490, ENSMUSG00000036180, ENSMUSG00000014603, ENSMUSG00000025255, ENSMUSG00000038765, ENSMUSG00000051367,…	522	1206	13288	1.118710407096065	1.0	0.9422606406015213	98.72452069595946
GOTERM_BP_FAT	GO:0006357~regulation of transcription from RNA polymerase II promoter	29	3.620474406991261	0.2761848035555473	ENSMUSG00000038539, ENSMUSG00000040761, ENSMUSG00000042557, ENSMUSG00000026799, ENSMUSG00000031660, ENSMUSG00000041777, ENSMUSG00000061436, ENSMUSG00000047751, ENSMUSG00000023391, ENSMUSG00000002052, ENSMUSG00000022521, ENSMUSG00000028668, ENSMUSG00000039745, ENSMUSG00000032494, ENSMUSG00000059552, ENSMUSG00000005774, ENSMUSG00000031353, ENSMUSG00000021039, ENSMUSG00000021095, ENSMUSG00000027490,…	549	616	13588	1.1652000094623045	1.0	0.9874059145167383	99.6109978540776
GOTERM_CC_FAT	GO:0005667~transcription factor complex	12	1.4981273408239701	0.2920856116413243	ENSMUSG00000027490, ENSMUSG00000038539, ENSMUSG00000051367, ENSMUSG00000026799, ENSMUSG00000038482, ENSMUSG00000025049, ENSMUSG00000061104, ENSMUSG00000024515, ENSMUSG00000001496, ENSMUSG00000021963, ENSMUSG00000022521, ENSMUSG00000014767, ENSMUSG00000021095	486	234	12504	1.3194048749604306	1.0	0.811410833210301	99.18607739515204
KEGG_PATHWAY	mmu04110:Cell cycle	8	0.9987515605493134	0.30200731523120367	ENSMUSG00000024515, ENSMUSG00000027490, ENSMUSG00000017499, ENSMUSG00000022521, ENSMUSG00000059552, ENSMUSG00000038482, ENSMUSG00000020184, ENSMUSG00000066979	245	128	5738	1.4637755102040817	1.0	0.8499697843204661	98.65434436908468
GOTERM_BP_FAT	GO:0045165~cell fate commitment	8	0.9987515605493134	0.3818456345920407	ENSMUSG00000019428, ENSMUSG00000024515, ENSMUSG00000001496, ENSMUSG00000023391, ENSMUSG00000032318, ENSMUSG00000051367, ENSMUSG00000059552, ENSMUSG00000026605	549	147	13588	1.3469635577363914	1.0	0.9925491831230864	99.97409703792255
GOTERM_BP_FAT	GO:0045944~positive regulation of transcription from RNA polymerase II promoter	14	1.7478152309612984	0.6908732369184675	ENSMUSG00000027490, ENSMUSG00000038765, ENSMUSG00000051367, ENSMUSG00000042477, ENSMUSG00000061436, ENSMUSG00000024515, ENSMUSG00000001496, ENSMUSG00000047751, ENSMUSG00000023391, ENSMUSG00000022521, ENSMUSG00000039745, ENSMUSG00000059552, ENSMUSG00000032494, ENSMUSG00000021039	549	358	13588	0.9678949028706333	1.0	0.999152023248666	99.99999982373335
[truncated: 719 more rows]
