# Supplementary material for: Excess of genomic defects in a woolly mammoth on Wrangel island
Source: PLoS Genet. 2017 Mar 2;13(3):e1006601. doi: 10.1371/journal.pgen.1006601 (PMC5333797; doi:10.1371/journal.pgen.1006601)
Supplement: S1 Data — (ZIP) [file pgen.1006601.s019.zip › SuppFiles/RetrogenesWrangel_Low.GO.txt]

Annotation Cluster 1	Enrichment Score: 8.29576753247567
Category	Term	Count	%	PValue	Genes	List Total	Pop Hits	Pop Total	Fold Enrichment	Bonferroni	Benjamini	FDR
GOTERM_CC_FAT	GO:0030529~ribonucleoprotein complex	66	6.534653465346535	2.942985137610169E-14	ENSMUSG00000032399, ENSMUSG00000074516, ENSMUSG00000032777, ENSMUSG00000029614, ENSMUSG00000032580, ENSMUSG00000031403, ENSMUSG00000060373, ENSMUSG00000071415, ENSMUSG00000028809, ENSMUSG00000039536, ENSMUSG00000046330, ENSMUSG00000030786, ENSMUSG00000059208, ENSMUSG00000062742, ENSMUSG00000048758, ENSMUSG00000026019, ENSMUSG00000021039, ENSMUSG00000020780, ENSMUSG00000028945, ENSMUSG00000057113,…	631	462	12504	2.8308806882499433	1.2915779556976759E-11	1.2915779556976759E-11	4.1588954502458364E-11
SP_PIR_KEYWORDS	ribonucleoprotein	43	4.257425742574258	1.5773716317270407E-11	ENSMUSG00000067038, ENSMUSG00000032399, ENSMUSG00000074516, ENSMUSG00000029614, ENSMUSG00000060036, ENSMUSG00000031403, ENSMUSG00000026511, ENSMUSG00000060373, ENSMUSG00000071415, ENSMUSG00000058558, ENSMUSG00000006281, ENSMUSG00000058267, ENSMUSG00000057278, ENSMUSG00000046330, ENSMUSG00000040112, ENSMUSG00000043716, ENSMUSG00000041841, ENSMUSG00000000568, ENSMUSG00000059208, ENSMUSG00000028081,…	874	266	17854	3.3022573596462554	6.309486266786735E-9	2.1031620889289115E-9	2.2001267474536235E-8
KEGG_PATHWAY	mmu03010:Ribosome	24	2.376237623762376	2.9066814210485943E-10	ENSMUSG00000067038, ENSMUSG00000032399, ENSMUSG00000074516, ENSMUSG00000060036, ENSMUSG00000029614, ENSMUSG00000071415, ENSMUSG00000058558, ENSMUSG00000046330, ENSMUSG00000068604, ENSMUSG00000043716, ENSMUSG00000041841, ENSMUSG00000028081, ENSMUSG00000018362, ENSMUSG00000062742, ENSMUSG00000048758, ENSMUSG00000061477, ENSMUSG00000049517, ENSMUSG00000057322, ENSMUSG00000028936, ENSMUSG00000047675,…	322	89	5738	4.80535975992742	4.621623572731437E-8	4.621623572731437E-8	3.506023915633705E-7
SP_PIR_KEYWORDS	protein biosynthesis	27	2.6732673267326734	3.157563822700005E-9	ENSMUSG00000067038, ENSMUSG00000024587, ENSMUSG00000074516, ENSMUSG00000058558, ENSMUSG00000046330, ENSMUSG00000022312, ENSMUSG00000005610, ENSMUSG00000043716, ENSMUSG00000022241, ENSMUSG00000021282, ENSMUSG00000062742, ENSMUSG00000048758, ENSMUSG00000035530, ENSMUSG00000058655, ENSMUSG00000022336, ENSMUSG00000035150, ENSMUSG00000028936, ENSMUSG00000018848, ENSMUSG00000047675, ENSMUSG00000037851,…	874	139	17854	3.968012775134584	1.2630247552269935E-6	2.1050423659740858E-7	4.404188613804649E-6
GOTERM_CC_FAT	GO:0005840~ribosome	32	3.1683168316831685	7.577858857677575E-9	ENSMUSG00000067038, ENSMUSG00000032399, ENSMUSG00000074516, ENSMUSG00000029614, ENSMUSG00000060036, ENSMUSG00000071415, ENSMUSG00000058558, ENSMUSG00000058267, ENSMUSG00000046330, ENSMUSG00000040112, ENSMUSG00000043716, ENSMUSG00000030786, ENSMUSG00000041841, ENSMUSG00000028081, ENSMUSG00000062742, ENSMUSG00000018362, ENSMUSG00000030045, ENSMUSG00000048758, ENSMUSG00000061477, ENSMUSG00000061474,…	631	192	12504	3.302694136291601	3.3266745345095217E-6	1.6633386505926495E-6	1.0712664422207752E-5
GOTERM_MF_FAT	GO:0003735~structural constituent of ribosome	28	2.7722772277227725	7.831391806309494E-9	ENSMUSG00000067038, ENSMUSG00000032399, ENSMUSG00000074516, ENSMUSG00000060036, ENSMUSG00000029614, ENSMUSG00000071415, ENSMUSG00000058558, ENSMUSG00000058267, ENSMUSG00000046330, ENSMUSG00000043716, ENSMUSG00000030786, ENSMUSG00000041841, ENSMUSG00000028081, ENSMUSG00000062742, ENSMUSG00000018362, ENSMUSG00000030045, ENSMUSG00000048758, ENSMUSG00000061477, ENSMUSG00000049517, ENSMUSG00000057322,…	671	151	13288	3.6721311475409837	5.654248885544888E-6	5.654248885544888E-6	1.185913578449771E-5
GOTERM_BP_FAT	GO:0006412~translation	44	4.356435643564356	7.958936661803982E-9	ENSMUSG00000067038, ENSMUSG00000024587, ENSMUSG00000032399, ENSMUSG00000074516, ENSMUSG00000029614, ENSMUSG00000060036, ENSMUSG00000071415, ENSMUSG00000058558, ENSMUSG00000058267, ENSMUSG00000022312, ENSMUSG00000046330, ENSMUSG00000005610, ENSMUSG00000043716, ENSMUSG00000030786, ENSMUSG00000041841, ENSMUSG00000022241, ENSMUSG00000028081, ENSMUSG00000021282, ENSMUSG00000062742, ENSMUSG00000018362,…	706	319	13588	2.654683989450034	1.811437575394148E-5	1.811437575394148E-5	1.3890477645883692E-5
SP_PIR_KEYWORDS	ribosomal protein	29	2.8712871287128716	3.7153887402640854E-8	ENSMUSG00000067038, ENSMUSG00000032399, ENSMUSG00000074516, ENSMUSG00000029614, ENSMUSG00000060036, ENSMUSG00000071415, ENSMUSG00000058558, ENSMUSG00000058267, ENSMUSG00000046330, ENSMUSG00000040112, ENSMUSG00000043716, ENSMUSG00000041841, ENSMUSG00000028081, ENSMUSG00000062742, ENSMUSG00000018362, ENSMUSG00000030045, ENSMUSG00000048758, ENSMUSG00000061477, ENSMUSG00000061474, ENSMUSG00000049517,…	874	177	17854	3.3469469547117607	1.4861444808111912E-5	2.123077066373824E-6	5.182244871004826E-5
SP_PIR_KEYWORDS	ribosome	11	1.089108910891089	4.7483771039863654E-8	ENSMUSG00000067038, ENSMUSG00000043716, ENSMUSG00000028936, ENSMUSG00000074516, ENSMUSG00000017404, ENSMUSG00000047675, ENSMUSG00000059070, ENSMUSG00000062742, ENSMUSG00000058558, ENSMUSG00000048758, ENSMUSG00000046364, ENSMUSG00000046330	874	23	17854	9.769873644413492	1.899332848587232E-5	2.374185789300043E-6	6.623062337451913E-5
GOTERM_MF_FAT	GO:0005198~structural molecule activity	33	3.2673267326732676	0.03105010208682797	ENSMUSG00000067038, ENSMUSG00000045545, ENSMUSG00000032399, ENSMUSG00000074516, ENSMUSG00000029614, ENSMUSG00000060036, ENSMUSG00000018830, ENSMUSG00000071415, ENSMUSG00000058558, ENSMUSG00000023004, ENSMUSG00000058267, ENSMUSG00000046330, ENSMUSG00000043716, ENSMUSG00000030786, ENSMUSG00000041841, ENSMUSG00000028081, ENSMUSG00000018362, ENSMUSG00000062742, ENSMUSG00000030045, ENSMUSG00000048758,…	671	450	13288	1.45224043715847	0.9999999998713073	0.5978554761350633	37.9759871885109
Annotation Cluster 2	Enrichment Score: 6.798250842786041
Category	Term	Count	%	PValue	Genes	List Total	Pop Hits	Pop Total	Fold Enrichment	Bonferroni	Benjamini	FDR
SP_PIR_KEYWORDS	isopeptide bond	40	3.9603960396039604	2.6013212146915522E-9	ENSMUSG00000001280, ENSMUSG00000071866, ENSMUSG00000022477, ENSMUSG00000074516, ENSMUSG00000029430, ENSMUSG00000035284, ENSMUSG00000060373, ENSMUSG00000001440, ENSMUSG00000023004, ENSMUSG00000032905, ENSMUSG00000040325, ENSMUSG00000061436, ENSMUSG00000057236, ENSMUSG00000010608, ENSMUSG00000036438, ENSMUSG00000022241, ENSMUSG00000022521, ENSMUSG00000034674, ENSMUSG00000029026, ENSMUSG00000021843,…	874	277	17854	2.949879800741848	1.0405279677883073E-6	2.081056801328529E-7	3.62833817435515E-6
UP_SEQ_FEATURE	cross-link:Glycyl lysine isopeptide (Lys-Gly) (interchain with G-Cter in ubiquitin)	28	2.7722772277227725	6.937076543106204E-8	ENSMUSG00000071866, ENSMUSG00000022477, ENSMUSG00000074516, ENSMUSG00000035284, ENSMUSG00000029430, ENSMUSG00000001440, ENSMUSG00000023004, ENSMUSG00000040325, ENSMUSG00000010608, ENSMUSG00000057236, ENSMUSG00000036438, ENSMUSG00000022241, ENSMUSG00000021843, ENSMUSG00000062742, ENSMUSG00000029686, ENSMUSG00000059552, ENSMUSG00000048758, ENSMUSG00000031353, ENSMUSG00000021024, ENSMUSG00000021546,…	801	168	16021	3.3335414065751148	1.6904227204750377E-4	1.6904227204750377E-4	1.2202191504995241E-4
SP_PIR_KEYWORDS	ubl conjugation	49	4.851485148514851	2.2329397367833614E-5	ENSMUSG00000071866, ENSMUSG00000074516, ENSMUSG00000025925, ENSMUSG00000035284, ENSMUSG00000029430, ENSMUSG00000060373, ENSMUSG00000045294, ENSMUSG00000059208, ENSMUSG00000036438, ENSMUSG00000034674, ENSMUSG00000029026, ENSMUSG00000062742, ENSMUSG00000048758, ENSMUSG00000029686, ENSMUSG00000031353, ENSMUSG00000027314, ENSMUSG00000057113, ENSMUSG00000021024, ENSMUSG00000020738, ENSMUSG00000021546,…	874	524	17854	1.9102442049365032	0.008892088115759145	8.116575793687408E-4	0.03114067309057944
Annotation Cluster 3	Enrichment Score: 4.320935781304672
Category	Term	Count	%	PValue	Genes	List Total	Pop Hits	Pop Total	Fold Enrichment	Bonferroni	Benjamini	FDR
GOTERM_CC_FAT	GO:0030529~ribonucleoprotein complex	66	6.534653465346535	2.942985137610169E-14	ENSMUSG00000032399, ENSMUSG00000074516, ENSMUSG00000032777, ENSMUSG00000029614, ENSMUSG00000032580, ENSMUSG00000031403, ENSMUSG00000060373, ENSMUSG00000071415, ENSMUSG00000028809, ENSMUSG00000039536, ENSMUSG00000046330, ENSMUSG00000030786, ENSMUSG00000059208, ENSMUSG00000062742, ENSMUSG00000048758, ENSMUSG00000026019, ENSMUSG00000021039, ENSMUSG00000020780, ENSMUSG00000028945, ENSMUSG00000057113,…	631	462	12504	2.8308806882499433	1.2915779556976759E-11	1.2915779556976759E-11	4.1588954502458364E-11
SP_PIR_KEYWORDS	rna-binding	59	5.841584158415842	2.6506129681038165E-10	ENSMUSG00000026915, ENSMUSG00000040761, ENSMUSG00000032580, ENSMUSG00000028382, ENSMUSG00000031403, ENSMUSG00000060373, ENSMUSG00000028809, ENSMUSG00000039536, ENSMUSG00000037236, ENSMUSG00000036371, ENSMUSG00000032212, ENSMUSG00000000581, ENSMUSG00000059208, ENSMUSG00000034088, ENSMUSG00000020780, ENSMUSG00000057113, ENSMUSG00000016503, ENSMUSG00000022635, ENSMUSG00000028936, ENSMUSG00000020116,…	874	485	17854	2.4850456486352592	1.0602451694374793E-7	2.6506130290648855E-8	3.6970907446587375E-7
GOTERM_MF_FAT	GO:0003723~RNA binding	69	6.831683168316832	2.4408194786143506E-8	ENSMUSG00000026915, ENSMUSG00000046173, ENSMUSG00000057000, ENSMUSG00000040761, ENSMUSG00000032580, ENSMUSG00000028382, ENSMUSG00000031403, ENSMUSG00000060373, ENSMUSG00000028809, ENSMUSG00000039536, ENSMUSG00000037236, ENSMUSG00000032212, ENSMUSG00000036371, ENSMUSG00000000581, ENSMUSG00000059208, ENSMUSG00000023391, ENSMUSG00000034088, ENSMUSG00000020780, ENSMUSG00000057113, ENSMUSG00000016503,…	671	672	13288	2.033372365339578	1.7622561580554752E-5	8.811319609947077E-6	3.696150969734191E-5
GOTERM_BP_FAT	GO:0016071~mRNA metabolic process	38	3.762376237623762	9.989021164558866E-7	ENSMUSG00000032580, ENSMUSG00000028382, ENSMUSG00000032621, ENSMUSG00000060373, ENSMUSG00000063800, ENSMUSG00000028809, ENSMUSG00000057278, ENSMUSG00000051732, ENSMUSG00000041777, ENSMUSG00000010608, ENSMUSG00000028180, ENSMUSG00000000568, ENSMUSG00000004865, ENSMUSG00000018554, ENSMUSG00000059208, ENSMUSG00000057130, ENSMUSG00000002227, ENSMUSG00000060475, ENSMUSG00000021039, ENSMUSG00000022336,…	706	302	13588	2.4217398645479613	0.0022709199035471084	0.0011361053194219872	0.001743337718529414
SP_PIR_KEYWORDS	mrna splicing	27	2.6732673267326734	2.2115966385103687E-6	ENSMUSG00000032580, ENSMUSG00000032621, ENSMUSG00000060373, ENSMUSG00000063800, ENSMUSG00000028809, ENSMUSG00000057278, ENSMUSG00000041777, ENSMUSG00000010608, ENSMUSG00000028180, ENSMUSG00000004865, ENSMUSG00000059208, ENSMUSG00000057130, ENSMUSG00000060475, ENSMUSG00000021039, ENSMUSG00000021494, ENSMUSG00000022635, ENSMUSG00000006498, ENSMUSG00000002524, ENSMUSG00000021546, ENSMUSG00000053453,…	874	191	17854	2.8877161033701944	8.84248455348069E-4	9.828846199810837E-5	0.0030847038611780953
GOTERM_BP_FAT	GO:0006397~mRNA processing	33	3.2673267326732676	5.6687568571406E-6	ENSMUSG00000032580, ENSMUSG00000028382, ENSMUSG00000032621, ENSMUSG00000060373, ENSMUSG00000063800, ENSMUSG00000028809, ENSMUSG00000057278, ENSMUSG00000051732, ENSMUSG00000041777, ENSMUSG00000010608, ENSMUSG00000028180, ENSMUSG00000004865, ENSMUSG00000059208, ENSMUSG00000057130, ENSMUSG00000002227, ENSMUSG00000060475, ENSMUSG00000021039, ENSMUSG00000021494, ENSMUSG00000022635, ENSMUSG00000006498,…	706	262	13588	2.4241723071600028	0.012819251540460597	0.004291474253080407	0.009893039414710092
SP_PIR_KEYWORDS	mrna processing	30	2.9702970297029703	6.633283301915267E-6	ENSMUSG00000032580, ENSMUSG00000032621, ENSMUSG00000060373, ENSMUSG00000063800, ENSMUSG00000028809, ENSMUSG00000057278, ENSMUSG00000041777, ENSMUSG00000010608, ENSMUSG00000028180, ENSMUSG00000004865, ENSMUSG00000059208, ENSMUSG00000057130, ENSMUSG00000060475, ENSMUSG00000021039, ENSMUSG00000021494, ENSMUSG00000022635, ENSMUSG00000006498, ENSMUSG00000002524, ENSMUSG00000021546, ENSMUSG00000053453,…	874	240	17854	2.5534897025171626	0.0026498051729534344	2.6529701460897837E-4	0.00925174533636941
GOTERM_BP_FAT	GO:0006396~RNA processing	46	4.554455445544554	8.453014869881753E-6	ENSMUSG00000032580, ENSMUSG00000028382, ENSMUSG00000032621, ENSMUSG00000031403, ENSMUSG00000060373, ENSMUSG00000063800, ENSMUSG00000028809, ENSMUSG00000036983, ENSMUSG00000057278, ENSMUSG00000051732, ENSMUSG00000000581, ENSMUSG00000025086, ENSMUSG00000041777, ENSMUSG00000010608, ENSMUSG00000028180, ENSMUSG00000033356, ENSMUSG00000004865, ENSMUSG00000021243, ENSMUSG00000059208, ENSMUSG00000057130,…	706	437	13588	2.0259430445802895	0.01905525203439018	0.004798237292580554	0.014751751759056742
GOTERM_BP_FAT	GO:0008380~RNA splicing	26	2.5742574257425743	4.3989888905190844E-5	ENSMUSG00000032580, ENSMUSG00000032621, ENSMUSG00000060373, ENSMUSG00000063800, ENSMUSG00000028809, ENSMUSG00000057278, ENSMUSG00000041777, ENSMUSG00000028180, ENSMUSG00000004865, ENSMUSG00000059208, ENSMUSG00000057130, ENSMUSG00000060475, ENSMUSG00000021039, ENSMUSG00000021494, ENSMUSG00000022635, ENSMUSG00000006498, ENSMUSG00000002524, ENSMUSG00000021546, ENSMUSG00000053453, ENSMUSG00000028639,…	706	201	13588	2.4895917015489126	0.0952740414485801	0.01982547640683019	0.07674637540598939
GOTERM_CC_FAT	GO:0005681~spliceosome	17	1.6831683168316833	4.8539403570965734E-4	ENSMUSG00000022635, ENSMUSG00000021494, ENSMUSG00000032580, ENSMUSG00000032621, ENSMUSG00000060373, ENSMUSG00000021546, ENSMUSG00000063800, ENSMUSG00000028809, ENSMUSG00000057278, ENSMUSG00000059208, ENSMUSG00000057130, ENSMUSG00000024007, ENSMUSG00000020850, ENSMUSG00000020018, ENSMUSG00000030056, ENSMUSG00000021039, ENSMUSG00000028945	631	124	12504	2.7167322734011554	0.191956765813021	0.021088433943101448	0.6840082051692842
INTERPRO	IPR012677:Nucleotide-binding, alpha-beta plait	23	2.277227722772277	8.154809673829451E-4	ENSMUSG00000022635, ENSMUSG00000026377, ENSMUSG00000046173, ENSMUSG00000057000, ENSMUSG00000040761, ENSMUSG00000032580, ENSMUSG00000071337, ENSMUSG00000028382, ENSMUSG00000006498, ENSMUSG00000032621, ENSMUSG00000060373, ENSMUSG00000002524, ENSMUSG00000037236, ENSMUSG00000068882, ENSMUSG00000032212, ENSMUSG00000051732, ENSMUSG00000010608, ENSMUSG00000026234, ENSMUSG00000000568, ENSMUSG00000059208,…	873	213	17763	2.1971024313118113	0.6867967155049728	0.2071970425643206	1.3378333132556652
SP_PIR_KEYWORDS	Spliceosome	15	1.4851485148514851	0.0010263846868718714	ENSMUSG00000022635, ENSMUSG00000021494, ENSMUSG00000032580, ENSMUSG00000032621, ENSMUSG00000060373, ENSMUSG00000021546, ENSMUSG00000063800, ENSMUSG00000028809, ENSMUSG00000057278, ENSMUSG00000059208, ENSMUSG00000024007, ENSMUSG00000020850, ENSMUSG00000020018, ENSMUSG00000030056, ENSMUSG00000021039	874	111	17854	2.7605294081266623	0.33685705726526394	0.025346050435669287	1.4221333796636926
SMART	SM00360:RRM	22	2.178217821782178	0.0010908856789631684	ENSMUSG00000022635, ENSMUSG00000026377, ENSMUSG00000046173, ENSMUSG00000040761, ENSMUSG00000032580, ENSMUSG00000028382, ENSMUSG00000071337, ENSMUSG00000006498, ENSMUSG00000032621, ENSMUSG00000060373, ENSMUSG00000002524, ENSMUSG00000037236, ENSMUSG00000068882, ENSMUSG00000032212, ENSMUSG00000051732, ENSMUSG00000010608, ENSMUSG00000026234, ENSMUSG00000000568, ENSMUSG00000059208, ENSMUSG00000020680,…	434	212	9131	2.1833101469437444	0.24295129460641518	0.24295129460641518	1.4122875950768887
INTERPRO	IPR000504:RNA recognition motif, RNP-1	22	2.178217821782178	0.0017909395895660074	ENSMUSG00000022635, ENSMUSG00000026377, ENSMUSG00000046173, ENSMUSG00000040761, ENSMUSG00000032580, ENSMUSG00000028382, ENSMUSG00000071337, ENSMUSG00000006498, ENSMUSG00000032621, ENSMUSG00000060373, ENSMUSG00000002524, ENSMUSG00000037236, ENSMUSG00000068882, ENSMUSG00000032212, ENSMUSG00000051732, ENSMUSG00000010608, ENSMUSG00000026234, ENSMUSG00000000568, ENSMUSG00000059208, ENSMUSG00000020680,…	873	212	17763	2.111489334111392	0.9219801404776248	0.3053858999465998	2.916031184543799
KEGG_PATHWAY	mmu03040:Spliceosome	15	1.4851485148514851	0.008975170488317759	ENSMUSG00000003660, ENSMUSG00000060373, ENSMUSG00000002524, ENSMUSG00000021546, ENSMUSG00000063800, ENSMUSG00000015656, ENSMUSG00000057278, ENSMUSG00000010608, ENSMUSG00000024498, ENSMUSG00000059208, ENSMUSG00000024007, ENSMUSG00000020850, ENSMUSG00000020018, ENSMUSG00000030056, ENSMUSG00000021039	322	124	5738	2.1556301342416346	0.7615259318569528	0.24926228861561273	10.304247952619116
UP_SEQ_FEATURE	domain:RRM 4	4	0.39603960396039606	0.011432058748802086	ENSMUSG00000026234, ENSMUSG00000040761, ENSMUSG00000028382, ENSMUSG00000006498	801	10	16021	8.000499375780276	0.9999999999993225	0.9393138605710669	18.310622504069162
UP_SEQ_FEATURE	domain:RRM 1	10	0.9900990099009901	0.03129915922153925	ENSMUSG00000026234, ENSMUSG00000000568, ENSMUSG00000040761, ENSMUSG00000059208, ENSMUSG00000032580, ENSMUSG00000071337, ENSMUSG00000028382, ENSMUSG00000006498, ENSMUSG00000002524, ENSMUSG00000037236	801	88	16021	2.2728691408466686	1.0	0.9830704926812752	42.841768348350506
UP_SEQ_FEATURE	domain:RRM 2	10	0.9900990099009901	0.03129915922153925	ENSMUSG00000026234, ENSMUSG00000000568, ENSMUSG00000040761, ENSMUSG00000059208, ENSMUSG00000032580, ENSMUSG00000071337, ENSMUSG00000028382, ENSMUSG00000006498, ENSMUSG00000002524, ENSMUSG00000037236	801	88	16021	2.2728691408466686	1.0	0.9830704926812752	42.841768348350506
UP_SEQ_FEATURE	domain:RRM 3	6	0.594059405940594	0.06690994020543956	ENSMUSG00000026234, ENSMUSG00000040761, ENSMUSG00000059208, ENSMUSG00000071337, ENSMUSG00000028382, ENSMUSG00000006498	801	44	16021	2.727442969016003	1.0	0.9970314650507492	70.42255631144778
UP_SEQ_FEATURE	domain:RRM	9	0.891089108910891	0.12145149141535344	ENSMUSG00000022635, ENSMUSG00000010608, ENSMUSG00000026377, ENSMUSG00000032621, ENSMUSG00000060373, ENSMUSG00000009079, ENSMUSG00000068882, ENSMUSG00000058655, ENSMUSG00000032212	801	99	16021	1.8182953126773351	1.0	0.9986038243676911	89.74704325193248
Annotation Cluster 4	Enrichment Score: 2.7645305202383206
Category	Term	Count	%	PValue	Genes	List Total	Pop Hits	Pop Total	Fold Enrichment	Bonferroni	Benjamini	FDR
SP_PIR_KEYWORDS	protein biosynthesis	27	2.6732673267326734	3.157563822700005E-9	ENSMUSG00000067038, ENSMUSG00000024587, ENSMUSG00000074516, ENSMUSG00000058558, ENSMUSG00000046330, ENSMUSG00000022312, ENSMUSG00000005610, ENSMUSG00000043716, ENSMUSG00000022241, ENSMUSG00000021282, ENSMUSG00000062742, ENSMUSG00000048758, ENSMUSG00000035530, ENSMUSG00000058655, ENSMUSG00000022336, ENSMUSG00000035150, ENSMUSG00000028936, ENSMUSG00000018848, ENSMUSG00000047675, ENSMUSG00000037851,…	874	139	17854	3.968012775134584	1.2630247552269935E-6	2.1050423659740858E-7	4.404188613804649E-6
SP_PIR_KEYWORDS	Initiation factor	8	0.7920792079207921	0.01714395937392725	ENSMUSG00000035150, ENSMUSG00000022336, ENSMUSG00000021282, ENSMUSG00000059796, ENSMUSG00000035530, ENSMUSG00000022312, ENSMUSG00000058655, ENSMUSG00000005610	874	55	17854	2.9713334720199707	0.9990092491091117	0.2503960731257213	21.4314318712743
GOTERM_MF_FAT	GO:0003743~translation initiation factor activity	8	0.7920792079207921	0.03573349823020768	ENSMUSG00000035150, ENSMUSG00000022336, ENSMUSG00000021282, ENSMUSG00000059796, ENSMUSG00000035530, ENSMUSG00000022312, ENSMUSG00000058655, ENSMUSG00000005610	671	62	13288	2.5552617662612374	0.9999999999961069	0.6220640470555373	42.363822415758044
GOTERM_MF_FAT	GO:0008135~translation factor activity, nucleic acid binding	10	0.9900990099009901	0.05867565016996412	ENSMUSG00000035150, ENSMUSG00000022336, ENSMUSG00000071644, ENSMUSG00000021282, ENSMUSG00000059796, ENSMUSG00000013822, ENSMUSG00000035530, ENSMUSG00000022312, ENSMUSG00000058655, ENSMUSG00000005610	671	98	13288	2.0207427233188358	1.0	0.7336531517398373	59.97492952229055
GOTERM_BP_FAT	GO:0006413~translational initiation	5	0.49504950495049505	0.13254113552321312	ENSMUSG00000035150, ENSMUSG00000022336, ENSMUSG00000021282, ENSMUSG00000035530, ENSMUSG00000022312	706	38	13588	2.5324288057253614	1.0	0.9680232139402266	91.63862816382843
Annotation Cluster 5	Enrichment Score: 2.552914816865022
Category	Term	Count	%	PValue	Genes	List Total	Pop Hits	Pop Total	Fold Enrichment	Bonferroni	Benjamini	FDR
INTERPRO	IPR008405:Apolipoprotein L	8	0.7920792079207921	7.071205037672735E-8	ENSMUSG00000050982, ENSMUSG00000068246, ENSMUSG00000044309, ENSMUSG00000056656, ENSMUSG00000068252, ENSMUSG00000010601, ENSMUSG00000057346, ENSMUSG00000071716, ENSMUSG00000050014	873	10	17763	16.27766323024055	1.0061818882234341E-4	1.0061818882234341E-4	1.1674159480223878E-4
GOTERM_BP_FAT	GO:0042157~lipoprotein metabolic process	11	1.089108910891089	0.005708557560483821	ENSMUSG00000050982, ENSMUSG00000068246, ENSMUSG00000044309, ENSMUSG00000028657, ENSMUSG00000056656, ENSMUSG00000068252, ENSMUSG00000037375, ENSMUSG00000010601, ENSMUSG00000045625, ENSMUSG00000057346, ENSMUSG00000071716, ENSMUSG00000050014	706	76	13588	2.7856716862978974	0.9999978062616723	0.844547456664851	9.508575284964827
GOTERM_BP_FAT	GO:0010876~lipid localization	12	1.188118811881188	0.06872401642579715	ENSMUSG00000003623, ENSMUSG00000050982, ENSMUSG00000068246, ENSMUSG00000021665, ENSMUSG00000044309, ENSMUSG00000056656, ENSMUSG00000068252, ENSMUSG00000010601, ENSMUSG00000057346, ENSMUSG00000034088, ENSMUSG00000039050, ENSMUSG00000071716, ENSMUSG00000050014	706	128	13588	1.80435552407932	1.0	0.9529974287440665	71.13741526282678
GOTERM_MF_FAT	GO:0008289~lipid binding	25	2.4752475247524752	0.06897726345377428	ENSMUSG00000044309, ENSMUSG00000022548, ENSMUSG00000006057, ENSMUSG00000018554, ENSMUSG00000050982, ENSMUSG00000019320, ENSMUSG00000068252, ENSMUSG00000010601, ENSMUSG00000002733, ENSMUSG00000061601, ENSMUSG00000056656, ENSMUSG00000026499, ENSMUSG00000062151, ENSMUSG00000030102, ENSMUSG00000042644, ENSMUSG00000057346, ENSMUSG00000003585, ENSMUSG00000056486, ENSMUSG00000071716, ENSMUSG00000050014,…	671	345	13288	1.4350201948206223	1.0	0.7807888876314363	66.11845137550354
GOTERM_BP_FAT	GO:0006869~lipid transport	11	1.089108910891089	0.08986521287116597	ENSMUSG00000003623, ENSMUSG00000050982, ENSMUSG00000068246, ENSMUSG00000044309, ENSMUSG00000056656, ENSMUSG00000068252, ENSMUSG00000010601, ENSMUSG00000057346, ENSMUSG00000034088, ENSMUSG00000039050, ENSMUSG00000071716, ENSMUSG00000050014	706	119	13588	1.7790844383079008	1.0	0.9702029092598153	80.66763180644153
Annotation Cluster 6	Enrichment Score: 2.2486503795692974
Category	Term	Count	%	PValue	Genes	List Total	Pop Hits	Pop Total	Fold Enrichment	Bonferroni	Benjamini	FDR
GOTERM_CC_FAT	GO:0016604~nuclear body	17	1.6831683168316833	0.002101089437459506	ENSMUSG00000029478, ENSMUSG00000036180, ENSMUSG00000031403, ENSMUSG00000033983, ENSMUSG00000028809, ENSMUSG00000041777, ENSMUSG00000010608, ENSMUSG00000061436, ENSMUSG00000026484, ENSMUSG00000029004, ENSMUSG00000021244, ENSMUSG00000026021, ENSMUSG00000034674, ENSMUSG00000022521, ENSMUSG00000020850, ENSMUSG00000016458, ENSMUSG00000057113	631	142	12504	2.3723577598714316	0.6028132167261625	0.07405988634730465	2.929621758632639
GOTERM_CC_FAT	GO:0044451~nucleoplasm part	42	4.158415841584159	0.002301767950369157	ENSMUSG00000029478, ENSMUSG00000038539, ENSMUSG00000002679, ENSMUSG00000031403, ENSMUSG00000028809, ENSMUSG00000020918, ENSMUSG00000026799, ENSMUSG00000058886, ENSMUSG00000038482, ENSMUSG00000000581, ENSMUSG00000041777, ENSMUSG00000061436, ENSMUSG00000057236, ENSMUSG00000010608, ENSMUSG00000029004, ENSMUSG00000021244, ENSMUSG00000029687, ENSMUSG00000022521, ENSMUSG00000034674, ENSMUSG00000030353,…	631	513	12504	1.6223760669502598	0.6363781622379037	0.07486770269851206	3.2052212925340884
GOTERM_CC_FAT	GO:0016607~nuclear speck	10	0.9900990099009901	0.03711442897673943	ENSMUSG00000041777, ENSMUSG00000010608, ENSMUSG00000029004, ENSMUSG00000026021, ENSMUSG00000021244, ENSMUSG00000036180, ENSMUSG00000020850, ENSMUSG00000028809, ENSMUSG00000016458, ENSMUSG00000057113	631	90	12504	2.201796090861067	0.9999999384420726	0.44731913558335956	41.41336213522068
Annotation Cluster 7	Enrichment Score: 1.9742803933797555
Category	Term	Count	%	PValue	Genes	List Total	Pop Hits	Pop Total	Fold Enrichment	Bonferroni	Benjamini	FDR
GOTERM_CC_FAT	GO:0043228~non-membrane-bounded organelle	142	14.059405940594061	1.0550135039769776E-6	ENSMUSG00000032397, ENSMUSG00000029381, ENSMUSG00000032399, ENSMUSG00000025925, ENSMUSG00000029614, ENSMUSG00000071415, ENSMUSG00000018707, ENSMUSG00000026944, ENSMUSG00000020888, ENSMUSG00000036438, ENSMUSG00000048758, ENSMUSG00000056919, ENSMUSG00000020780, ENSMUSG00000027394, ENSMUSG00000033826, ENSMUSG00000020116, ENSMUSG00000025410, ENSMUSG00000032264, ENSMUSG00000055775, ENSMUSG00000028234,…	631	1919	12504	1.4663342387287355	4.630439346249293E-4	1.5437180763699931E-4	0.001491440791667742
GOTERM_CC_FAT	GO:0043232~intracellular non-membrane-bounded organelle	142	14.059405940594061	1.0550135039769776E-6	ENSMUSG00000032397, ENSMUSG00000029381, ENSMUSG00000032399, ENSMUSG00000025925, ENSMUSG00000029614, ENSMUSG00000071415, ENSMUSG00000018707, ENSMUSG00000026944, ENSMUSG00000020888, ENSMUSG00000036438, ENSMUSG00000048758, ENSMUSG00000056919, ENSMUSG00000020780, ENSMUSG00000027394, ENSMUSG00000033826, ENSMUSG00000020116, ENSMUSG00000025410, ENSMUSG00000032264, ENSMUSG00000055775, ENSMUSG00000028234,…	631	1919	12504	1.4663342387287355	4.630439346249293E-4	1.5437180763699931E-4	0.001491440791667742
INTERPRO	IPR004273:Dynein heavy chain	7	0.6930693069306931	2.9413144019851964E-5	ENSMUSG00000033826, ENSMUSG00000052273, ENSMUSG00000033987, ENSMUSG00000052861, ENSMUSG00000018707, ENSMUSG00000041144, ENSMUSG00000019027	873	14	17763	10.173539518900343	0.040991671428357135	0.013854963969634926	0.04854838907180081
INTERPRO	IPR011704:ATPase associated with various cellular activities, AAA-5	7	0.6930693069306931	4.69872077537307E-5	ENSMUSG00000033826, ENSMUSG00000058997, ENSMUSG00000052273, ENSMUSG00000033987, ENSMUSG00000018707, ENSMUSG00000041144, ENSMUSG00000019027	873	15	17763	9.495303550973652	0.0646779472265484	0.016577153266247868	0.07754500524616015
GOTERM_CC_FAT	GO:0030286~dynein complex	9	0.891089108910891	2.2465500517820873E-4	ENSMUSG00000033826, ENSMUSG00000052273, ENSMUSG00000033987, ENSMUSG00000047459, ENSMUSG00000025410, ENSMUSG00000052861, ENSMUSG00000018707, ENSMUSG00000041144, ENSMUSG00000019027	631	34	12504	5.245455392933719	0.09392629764439231	0.012253633622370752	0.3171219924248181
INTERPRO	IPR013602:Dynein heavy chain, N-terminal region 2	5	0.49504950495049505	0.0020797537857447632	ENSMUSG00000033826, ENSMUSG00000052273, ENSMUSG00000033987, ENSMUSG00000018707, ENSMUSG00000019027	873	12	17763	8.477949599083619	0.9483141596300336	0.3094876543172156	3.378734731335342
UP_SEQ_FEATURE	region of interest:AAA 6	4	0.39603960396039606	0.003731729921303532	ENSMUSG00000033826, ENSMUSG00000052273, ENSMUSG00000033987, ENSMUSG00000018707	801	7	16021	11.429284822543249	0.9998895819287695	0.8974914620919401	6.364749956284211
SP_PIR_KEYWORDS	dynein	6	0.594059405940594	0.007712185316471586	ENSMUSG00000033826, ENSMUSG00000052273, ENSMUSG00000033987, ENSMUSG00000047459, ENSMUSG00000025410, ENSMUSG00000018707	874	26	17854	4.7141348354163	0.9548078194381394	0.1371100812717947	10.236069882268506
UP_SEQ_FEATURE	region of interest:AAA 1	4	0.39603960396039606	0.008307641118857761	ENSMUSG00000033826, ENSMUSG00000052273, ENSMUSG00000033987, ENSMUSG00000018707	801	9	16021	8.889443750866972	0.9999999985186132	0.9452143368762673	13.64818490151426
UP_SEQ_FEATURE	region of interest:AAA 3	4	0.39603960396039606	0.008307641118857761	ENSMUSG00000033826, ENSMUSG00000052273, ENSMUSG00000033987, ENSMUSG00000018707	801	9	16021	8.889443750866972	0.9999999985186132	0.9452143368762673	13.64818490151426
UP_SEQ_FEATURE	region of interest:AAA 2	4	0.39603960396039606	0.008307641118857761	ENSMUSG00000033826, ENSMUSG00000052273, ENSMUSG00000033987, ENSMUSG00000018707	801	9	16021	8.889443750866972	0.9999999985186132	0.9452143368762673	13.64818490151426
UP_SEQ_FEATURE	region of interest:AAA 4	4	0.39603960396039606	0.008307641118857761	ENSMUSG00000033826, ENSMUSG00000052273, ENSMUSG00000033987, ENSMUSG00000018707	801	9	16021	8.889443750866972	0.9999999985186132	0.9452143368762673	13.64818490151426
UP_SEQ_FEATURE	region of interest:AAA 5	4	0.39603960396039606	0.008307641118857761	ENSMUSG00000033826, ENSMUSG00000052273, ENSMUSG00000033987, ENSMUSG00000018707	801	9	16021	8.889443750866972	0.9999999985186132	0.9452143368762673	13.64818490151426
UP_SEQ_FEATURE	region of interest:Stalk	4	0.39603960396039606	0.008307641118857761	ENSMUSG00000033826, ENSMUSG00000052273, ENSMUSG00000033987, ENSMUSG00000018707	801	9	16021	8.889443750866972	0.9999999985186132	0.9452143368762673	13.64818490151426
COG_ONTOLOGY	Cytoskeleton	7	0.6930693069306931	0.01365084256966479	ENSMUSG00000033826, ENSMUSG00000052273, ENSMUSG00000033987, ENSMUSG00000052861, ENSMUSG00000018707, ENSMUSG00000041144, ENSMUSG00000019027	116	36	2040	3.4195402298850577	0.32874171369935035	0.32874171369935035	10.957284597431084
GOTERM_CC_FAT	GO:0015630~microtubule cytoskeleton	34	3.3663366336633667	0.019462763442441564	ENSMUSG00000029381, ENSMUSG00000026915, ENSMUSG00000021537, ENSMUSG00000023004, ENSMUSG00000055407, ENSMUSG00000018707, ENSMUSG00000026944, ENSMUSG00000027469, ENSMUSG00000038170, ENSMUSG00000050812, ENSMUSG00000036438, ENSMUSG00000052273, ENSMUSG00000009418, ENSMUSG00000052861, ENSMUSG00000056919, ENSMUSG00000026131, ENSMUSG00000057113, ENSMUSG00000001833, ENSMUSG00000027394, ENSMUSG00000033826,…	631	450	12504	1.4972213417855258	0.9998210482610924	0.3649972956234264	24.259251931028082
GOTERM_MF_FAT	GO:0003774~motor activity	14	1.3861386138613863	0.022059296654614615	ENSMUSG00000033826, ENSMUSG00000033987, ENSMUSG00000047459, ENSMUSG00000052273, ENSMUSG00000018830, ENSMUSG00000025235, ENSMUSG00000042064, ENSMUSG00000032220, ENSMUSG00000025410, ENSMUSG00000052861, ENSMUSG00000018707, ENSMUSG00000055775, ENSMUSG00000041144, ENSMUSG00000019027	671	138	13288	2.0090282727488717	0.9999998986925847	0.5035249308097766	28.6651443042925
GOTERM_BP_FAT	GO:0007017~microtubule-based process	19	1.881188118811881	0.026339114080082993	ENSMUSG00000033826, ENSMUSG00000027394, ENSMUSG00000025235, ENSMUSG00000025410, ENSMUSG00000023004, ENSMUSG00000018707, ENSMUSG00000041144, ENSMUSG00000027469, ENSMUSG00000033987, ENSMUSG00000047459, ENSMUSG00000052273, ENSMUSG00000009418, ENSMUSG00000021843, ENSMUSG00000052861, ENSMUSG00000006435, ENSMUSG00000019027, ENSMUSG00000026131, ENSMUSG00000057113, ENSMUSG00000024068	706	211	13588	1.7330934575674986	1.0	0.9367986529134134	37.2398899890095
SP_PIR_KEYWORDS	cytoskeleton	40	3.9603960396039604	0.02962637141855326	ENSMUSG00000029381, ENSMUSG00000026915, ENSMUSG00000068270, ENSMUSG00000025925, ENSMUSG00000021537, ENSMUSG00000055407, ENSMUSG00000038170, ENSMUSG00000050812, ENSMUSG00000020536, ENSMUSG00000034848, ENSMUSG00000036438, ENSMUSG00000052273, ENSMUSG00000009418, ENSMUSG00000056919, ENSMUSG00000020143, ENSMUSG00000026131, ENSMUSG00000022565, ENSMUSG00000024576, ENSMUSG00000001833, ENSMUSG00000006304,…	874	583	17854	1.4015723924622503	0.9999940352237751	0.33034188118831065	34.26083276088483
GOTERM_BP_FAT	GO:0007018~microtubule-based movement	11	1.089108910891089	0.036538046202281946	ENSMUSG00000033826, ENSMUSG00000052273, ENSMUSG00000033987, ENSMUSG00000047459, ENSMUSG00000021843, ENSMUSG00000052861, ENSMUSG00000023004, ENSMUSG00000018707, ENSMUSG00000041144, ENSMUSG00000026131, ENSMUSG00000019027	706	101	13588	2.096148991669705	1.0	0.9232505708988119	47.776029178821155
GOTERM_CC_FAT	GO:0005875~microtubule associated complex	9	0.891089108910891	0.03692185995194666	ENSMUSG00000033826, ENSMUSG00000052273, ENSMUSG00000033987, ENSMUSG00000047459, ENSMUSG00000025410, ENSMUSG00000052861, ENSMUSG00000018707, ENSMUSG00000041144, ENSMUSG00000019027	631	76	12504	2.3466510968387686	0.9999999327937551	0.4575639999102197	41.24750585430438
PIR_SUPERFAMILY	PIRSF002308:dynein heavy chain, ciliary	3	0.297029702970297	0.04924729733199591	ENSMUSG00000033826, ENSMUSG00000052273, ENSMUSG00000033987	432	7	8136	8.071428571428571	0.9999999996100697	0.9955562794857652	50.91254568639938
INTERPRO	IPR013594:Dynein heavy chain, N-terminal region 1	3	0.297029702970297	0.05534742456765121	ENSMUSG00000033826, ENSMUSG00000033987, ENSMUSG00000018707	873	8	17763	7.630154639175258	1.0	0.926732695114247	60.93783144771835
UP_SEQ_FEATURE	region of interest:Stem	3	0.297029702970297	0.07099958985230488	ENSMUSG00000052273, ENSMUSG00000033987, ENSMUSG00000018707	801	9	16021	6.667082813150229	1.0	0.9974775334900023	72.62177590658041
GOTERM_MF_FAT	GO:0003777~microtubule motor activity	8	0.7920792079207921	0.07433882085863364	ENSMUSG00000033826, ENSMUSG00000052273, ENSMUSG00000033987, ENSMUSG00000025235, ENSMUSG00000052861, ENSMUSG00000018707, ENSMUSG00000041144, ENSMUSG00000019027	671	73	13288	2.1702223220300922	1.0	0.7785061699488567	68.95577418173424
GOTERM_CC_FAT	GO:0044430~cytoskeletal part	48	4.752475247524752	0.10176388136821005	ENSMUSG00000029381, ENSMUSG00000045545, ENSMUSG00000068270, ENSMUSG00000018830, ENSMUSG00000021537, ENSMUSG00000023004, ENSMUSG00000055407, ENSMUSG00000037541, ENSMUSG00000018707, ENSMUSG00000026944, ENSMUSG00000038170, ENSMUSG00000027469, ENSMUSG00000050812, ENSMUSG00000036438, ENSMUSG00000052273, ENSMUSG00000069718, ENSMUSG00000009418, ENSMUSG00000052861, ENSMUSG00000056919, ENSMUSG00000044649,…	631	774	12504	1.228909446061991	1.0	0.6330156282079987	78.06734619999088
GOTERM_CC_FAT	GO:0005856~cytoskeleton	66	6.534653465346535	0.1321910827603112	ENSMUSG00000026915, ENSMUSG00000029381, ENSMUSG00000025925, ENSMUSG00000018707, ENSMUSG00000026944, ENSMUSG00000020888, ENSMUSG00000050812, ENSMUSG00000020536, ENSMUSG00000036438, ENSMUSG00000056919, ENSMUSG00000057113, ENSMUSG00000027394, ENSMUSG00000033826, ENSMUSG00000032264, ENSMUSG00000032220, ENSMUSG00000025410, ENSMUSG00000038764, ENSMUSG00000048285, ENSMUSG00000055775, ENSMUSG00000034485,…	631	1122	12504	1.1656567539852707	1.0	0.6644497187739558	86.52545378419725
GOTERM_CC_FAT	GO:0005874~microtubule	16	1.5841584158415842	0.23045375026026904	ENSMUSG00000029381, ENSMUSG00000033826, ENSMUSG00000027394, ENSMUSG00000036223, ENSMUSG00000032264, ENSMUSG00000025410, ENSMUSG00000055407, ENSMUSG00000023004, ENSMUSG00000018707, ENSMUSG00000027469, ENSMUSG00000015149, ENSMUSG00000033987, ENSMUSG00000047459, ENSMUSG00000052273, ENSMUSG00000009418, ENSMUSG00000024068	631	240	12504	1.3210776545166405	1.0	0.7797804596523107	97.53553039013293
SP_PIR_KEYWORDS	motor protein	9	0.891089108910891	0.2540039694266903	ENSMUSG00000033826, ENSMUSG00000052273, ENSMUSG00000033987, ENSMUSG00000047459, ENSMUSG00000018830, ENSMUSG00000042064, ENSMUSG00000032220, ENSMUSG00000018707, ENSMUSG00000055775	874	123	17854	1.4947256795222414	1.0	0.7861091567391878	98.32149966650043
GOTERM_CC_FAT	GO:0005930~axoneme	4	0.39603960396039606	0.2855270229522061	ENSMUSG00000034848, ENSMUSG00000052273, ENSMUSG00000033987, ENSMUSG00000019027	631	37	12504	2.1422880884053623	1.0	0.8166775126983952	99.13736501833552
GOTERM_CC_FAT	GO:0044463~cell projection part	11	1.089108910891089	0.35355616032536835	ENSMUSG00000020828, ENSMUSG00000004113, ENSMUSG00000034848, ENSMUSG00000047139, ENSMUSG00000052273, ENSMUSG00000033987, ENSMUSG00000025235, ENSMUSG00000021537, ENSMUSG00000024430, ENSMUSG00000026024, ENSMUSG00000019027	631	170	12504	1.282222429383798	1.0	0.8583373623951459	99.79034149601787
GOTERM_CC_FAT	GO:0005929~cilium	9	0.891089108910891	0.37077270928939343	ENSMUSG00000034848, ENSMUSG00000047139, ENSMUSG00000052273, ENSMUSG00000033987, ENSMUSG00000032855, ENSMUSG00000025235, ENSMUSG00000021537, ENSMUSG00000024430, ENSMUSG00000041144	631	135	12504	1.3210776545166403	1.0	0.869152585173087	99.85685266318288
SP_PIR_KEYWORDS	microtubule	13	1.2871287128712872	0.3968065995998988	ENSMUSG00000015149, ENSMUSG00000029381, ENSMUSG00000033826, ENSMUSG00000036223, ENSMUSG00000052273, ENSMUSG00000033987, ENSMUSG00000047459, ENSMUSG00000009418, ENSMUSG00000025410, ENSMUSG00000055407, ENSMUSG00000023004, ENSMUSG00000018707, ENSMUSG00000024068	874	221	17854	1.201642212949253	1.0	0.8836483125956766	99.9133446354615
Annotation Cluster 8	Enrichment Score: 1.800669228184609
Category	Term	Count	%	PValue	Genes	List Total	Pop Hits	Pop Total	Fold Enrichment	Bonferroni	Benjamini	FDR
SP_PIR_KEYWORDS	protein biosynthesis	27	2.6732673267326734	3.157563822700005E-9	ENSMUSG00000067038, ENSMUSG00000024587, ENSMUSG00000074516, ENSMUSG00000058558, ENSMUSG00000046330, ENSMUSG00000022312, ENSMUSG00000005610, ENSMUSG00000043716, ENSMUSG00000022241, ENSMUSG00000021282, ENSMUSG00000062742, ENSMUSG00000048758, ENSMUSG00000035530, ENSMUSG00000058655, ENSMUSG00000022336, ENSMUSG00000035150, ENSMUSG00000028936, ENSMUSG00000018848, ENSMUSG00000047675, ENSMUSG00000037851,…	874	139	17854	3.968012775134584	1.2630247552269935E-6	2.1050423659740858E-7	4.404188613804649E-6
SP_PIR_KEYWORDS	Aminoacyl-tRNA synthetase	7	0.6930693069306931	0.011014208914922299	ENSMUSG00000038838, ENSMUSG00000024587, ENSMUSG00000018848, ENSMUSG00000037851, ENSMUSG00000022241, ENSMUSG00000031960, ENSMUSG00000003808	874	39	17854	3.6665493164349	0.9880870086660176	0.1823896110582678	14.313863246094783
SP_PIR_KEYWORDS	ligase	24	2.376237623762376	0.015702964782294923	ENSMUSG00000052997, ENSMUSG00000024587, ENSMUSG00000018848, ENSMUSG00000027394, ENSMUSG00000025939, ENSMUSG00000037851, ENSMUSG00000023286, ENSMUSG00000044308, ENSMUSG00000025217, ENSMUSG00000001924, ENSMUSG00000030451, ENSMUSG00000003808, ENSMUSG00000020184, ENSMUSG00000027823, ENSMUSG00000038838, ENSMUSG00000026473, ENSMUSG00000029752, ENSMUSG00000026484, ENSMUSG00000057719, ENSMUSG00000022241,…	874	290	17854	1.690586285804466	0.9982197918251118	0.24062682457479623	19.809391074633265
GOTERM_BP_FAT	GO:0034660~ncRNA metabolic process	19	1.881188118811881	0.017815025231113443	ENSMUSG00000024587, ENSMUSG00000018848, ENSMUSG00000037851, ENSMUSG00000031403, ENSMUSG00000036912, ENSMUSG00000036983, ENSMUSG00000003808, ENSMUSG00000031171, ENSMUSG00000025086, ENSMUSG00000000581, ENSMUSG00000038838, ENSMUSG00000033356, ENSMUSG00000040629, ENSMUSG00000021243, ENSMUSG00000022241, ENSMUSG00000024800, ENSMUSG00000031960, ENSMUSG00000027933, ENSMUSG00000026019	706	202	13588	1.8103104928056544	1.0	0.9669381920009484	26.92784603398173
KEGG_PATHWAY	mmu00970:Aminoacyl-tRNA biosynthesis	7	0.6930693069306931	0.02793754912737832	ENSMUSG00000038838, ENSMUSG00000024587, ENSMUSG00000018848, ENSMUSG00000037851, ENSMUSG00000022241, ENSMUSG00000031960, ENSMUSG00000003808	322	42	5738	2.9699792960662528	0.9889497369729876	0.47461000020609934	28.949408458848648
GOTERM_BP_FAT	GO:0006418~tRNA aminoacylation for protein translation	7	0.6930693069306931	0.03055604991940911	ENSMUSG00000038838, ENSMUSG00000024587, ENSMUSG00000018848, ENSMUSG00000037851, ENSMUSG00000022241, ENSMUSG00000031960, ENSMUSG00000003808	706	46	13588	2.928808966621505	1.0	0.9407037760081187	41.81848058073081
GOTERM_BP_FAT	GO:0043039~tRNA aminoacylation	7	0.6930693069306931	0.03055604991940911	ENSMUSG00000038838, ENSMUSG00000024587, ENSMUSG00000018848, ENSMUSG00000037851, ENSMUSG00000022241, ENSMUSG00000031960, ENSMUSG00000003808	706	46	13588	2.928808966621505	1.0	0.9407037760081187	41.81848058073081
GOTERM_BP_FAT	GO:0043038~amino acid activation	7	0.6930693069306931	0.03055604991940911	ENSMUSG00000038838, ENSMUSG00000024587, ENSMUSG00000018848, ENSMUSG00000037851, ENSMUSG00000022241, ENSMUSG00000031960, ENSMUSG00000003808	706	46	13588	2.928808966621505	1.0	0.9407037760081187	41.81848058073081
GOTERM_MF_FAT	GO:0004812~aminoacyl-tRNA ligase activity	7	0.6930693069306931	0.03257686171971866	ENSMUSG00000038838, ENSMUSG00000024587, ENSMUSG00000018848, ENSMUSG00000037851, ENSMUSG00000022241, ENSMUSG00000031960, ENSMUSG00000003808	671	48	13288	2.887978142076503	0.9999999999587815	0.6013603921898915	39.43954758254817
GOTERM_MF_FAT	GO:0016876~ligase activity, forming aminoacyl-tRNA and related compounds	7	0.6930693069306931	0.03257686171971866	ENSMUSG00000038838, ENSMUSG00000024587, ENSMUSG00000018848, ENSMUSG00000037851, ENSMUSG00000022241, ENSMUSG00000031960, ENSMUSG00000003808	671	48	13288	2.887978142076503	0.9999999999587815	0.6013603921898915	39.43954758254817
GOTERM_MF_FAT	GO:0016875~ligase activity, forming carbon-oxygen bonds	7	0.6930693069306931	0.03257686171971866	ENSMUSG00000038838, ENSMUSG00000024587, ENSMUSG00000018848, ENSMUSG00000037851, ENSMUSG00000022241, ENSMUSG00000031960, ENSMUSG00000003808	671	48	13288	2.887978142076503	0.9999999999587815	0.6013603921898915	39.43954758254817
INTERPRO	IPR014729:Rossmann-like alpha/beta/alpha sandwich fold	6	0.594059405940594	0.04479126404243311	ENSMUSG00000038838, ENSMUSG00000029752, ENSMUSG00000018848, ENSMUSG00000026095, ENSMUSG00000037851, ENSMUSG00000027823	873	40	17763	3.052061855670103	1.0	0.9106476568777861	53.07181310891025
GOTERM_BP_FAT	GO:0006399~tRNA metabolic process	10	0.9900990099009901	0.13237689348234735	ENSMUSG00000038838, ENSMUSG00000024587, ENSMUSG00000018848, ENSMUSG00000033356, ENSMUSG00000037851, ENSMUSG00000022241, ENSMUSG00000024800, ENSMUSG00000031960, ENSMUSG00000003808, ENSMUSG00000025086	706	113	13588	1.703226453408208	1.0	0.9690422098886855	91.61095545259406
INTERPRO	IPR006195:Aminoacyl-tRNA synthetase, class II, conserved region	3	0.297029702970297	0.202016712703702	ENSMUSG00000024587, ENSMUSG00000022241, ENSMUSG00000003808	873	17	17763	3.590661006670709	1.0	0.9928481562076187	97.59024925252373
UP_SEQ_FEATURE	short sequence motif:"HIGH" region	3	0.297029702970297	0.20731951706336757	ENSMUSG00000038838, ENSMUSG00000018848, ENSMUSG00000037851	801	17	16021	3.5296320775501213	1.0	0.9995719077345585	98.32060036762063
INTERPRO	IPR001412:Aminoacyl-tRNA synthetase, class I, conserved site	4	0.39603960396039606	0.23226198911945956	ENSMUSG00000038838, ENSMUSG00000018848, ENSMUSG00000020232, ENSMUSG00000037851	873	34	17763	2.3937740044471396	1.0	0.9953597097262883	98.72669853142942
Annotation Cluster 9	Enrichment Score: 1.6140553856127882
Category	Term	Count	%	PValue	Genes	List Total	Pop Hits	Pop Total	Fold Enrichment	Bonferroni	Benjamini	FDR
INTERPRO	IPR000357:HEAT	9	0.891089108910891	0.002148035157084934	ENSMUSG00000032571, ENSMUSG00000020114, ENSMUSG00000001440, ENSMUSG00000030655, ENSMUSG00000026319, ENSMUSG00000000976, ENSMUSG00000041638, ENSMUSG00000026584, ENSMUSG00000050812	873	48	17763	3.815077319587629	0.9531095682154869	0.2882250615869698	3.4878237730966544
UP_SEQ_FEATURE	repeat:HEAT 3	8	0.7920792079207921	0.003834793186383238	ENSMUSG00000028991, ENSMUSG00000032571, ENSMUSG00000020114, ENSMUSG00000001440, ENSMUSG00000026319, ENSMUSG00000000976, ENSMUSG00000026584, ENSMUSG00000050812	801	41	16021	3.902682622331841	0.9999141883481474	0.8462874765064305	6.534987734862785
UP_SEQ_FEATURE	repeat:HEAT 2	8	0.7920792079207921	0.009295142700520146	ENSMUSG00000028991, ENSMUSG00000032571, ENSMUSG00000020114, ENSMUSG00000001440, ENSMUSG00000026319, ENSMUSG00000000976, ENSMUSG00000026584, ENSMUSG00000050812	801	48	16021	3.3335414065751143	0.9999999998693107	0.9418526351039731	15.14825116396844
UP_SEQ_FEATURE	repeat:HEAT 1	8	0.7920792079207921	0.009295142700520146	ENSMUSG00000028991, ENSMUSG00000032571, ENSMUSG00000020114, ENSMUSG00000001440, ENSMUSG00000026319, ENSMUSG00000000976, ENSMUSG00000026584, ENSMUSG00000050812	801	48	16021	3.3335414065751143	0.9999999998693107	0.9418526351039731	15.14825116396844
UP_SEQ_FEATURE	repeat:HEAT 4	7	0.6930693069306931	0.00939508755408985	ENSMUSG00000028991, ENSMUSG00000032571, ENSMUSG00000020114, ENSMUSG00000001440, ENSMUSG00000000976, ENSMUSG00000026584, ENSMUSG00000050812	801	37	16021	3.784019975031211	0.9999999998977971	0.922385947055942	15.298695262690787
INTERPRO	IPR011989:Armadillo-like helical	13	1.2871287128712872	0.0262250170261209	ENSMUSG00000057322, ENSMUSG00000028991, ENSMUSG00000035152, ENSMUSG00000040219, ENSMUSG00000032571, ENSMUSG00000020114, ENSMUSG00000001440, ENSMUSG00000026319, ENSMUSG00000000976, ENSMUSG00000069539, ENSMUSG00000050812, ENSMUSG00000041638, ENSMUSG00000018362, ENSMUSG00000038525	873	130	17763	2.0347079037800686	1.0	0.9059112078822802	35.51508596853537
UP_SEQ_FEATURE	repeat:HEAT 7	4	0.39603960396039606	0.08453422939445651	ENSMUSG00000028991, ENSMUSG00000020114, ENSMUSG00000001440, ENSMUSG00000050812	801	21	16021	3.8097616075144165	1.0	0.9974684646998887	78.85092817305302
UP_SEQ_FEATURE	repeat:HEAT 6	4	0.39603960396039606	0.13809910596646888	ENSMUSG00000028991, ENSMUSG00000020114, ENSMUSG00000001440, ENSMUSG00000050812	801	26	16021	3.077115144530875	1.0	0.9989229024915454	92.67672169950342
UP_SEQ_FEATURE	repeat:HEAT 5	4	0.39603960396039606	0.18719030945566076	ENSMUSG00000028991, ENSMUSG00000020114, ENSMUSG00000001440, ENSMUSG00000050812	801	30	16021	2.6668331252600916	1.0	0.9995253130235148	97.38952386174417
UP_SEQ_FEATURE	repeat:HEAT 8	3	0.297029702970297	0.18881098188434306	ENSMUSG00000020114, ENSMUSG00000001440, ENSMUSG00000050812	801	16	16021	3.7502340823970037	1.0	0.9995051374673013	97.47958134662284
Annotation Cluster 10	Enrichment Score: 1.5734654782463064
Category	Term	Count	%	PValue	Genes	List Total	Pop Hits	Pop Total	Fold Enrichment	Bonferroni	Benjamini	FDR
GOTERM_CC_FAT	GO:0005681~spliceosome	17	1.6831683168316833	4.8539403570965734E-4	ENSMUSG00000022635, ENSMUSG00000021494, ENSMUSG00000032580, ENSMUSG00000032621, ENSMUSG00000060373, ENSMUSG00000021546, ENSMUSG00000063800, ENSMUSG00000028809, ENSMUSG00000057278, ENSMUSG00000059208, ENSMUSG00000057130, ENSMUSG00000024007, ENSMUSG00000020850, ENSMUSG00000020018, ENSMUSG00000030056, ENSMUSG00000021039, ENSMUSG00000028945	631	124	12504	2.7167322734011554	0.191956765813021	0.021088433943101448	0.6840082051692842
SP_PIR_KEYWORDS	Spliceosome	15	1.4851485148514851	0.0010263846868718714	ENSMUSG00000022635, ENSMUSG00000021494, ENSMUSG00000032580, ENSMUSG00000032621, ENSMUSG00000060373, ENSMUSG00000021546, ENSMUSG00000063800, ENSMUSG00000028809, ENSMUSG00000057278, ENSMUSG00000059208, ENSMUSG00000024007, ENSMUSG00000020850, ENSMUSG00000020018, ENSMUSG00000030056, ENSMUSG00000021039	874	111	17854	2.7605294081266623	0.33685705726526394	0.025346050435669287	1.4221333796636926
GOTERM_BP_FAT	GO:0000377~RNA splicing, via transesterification reactions with bulged adenosine as nucleophile	4	0.39603960396039606	0.3009003339428139	ENSMUSG00000032580, ENSMUSG00000020850, ENSMUSG00000028809, ENSMUSG00000021039	706	37	13588	2.0806982620013783	1.0	0.9926124594722555	99.80645126328474
GOTERM_BP_FAT	GO:0000398~nuclear mRNA splicing, via spliceosome	4	0.39603960396039606	0.3009003339428139	ENSMUSG00000032580, ENSMUSG00000020850, ENSMUSG00000028809, ENSMUSG00000021039	706	37	13588	2.0806982620013783	1.0	0.9926124594722555	99.80645126328474
GOTERM_BP_FAT	GO:0000375~RNA splicing, via transesterification reactions	4	0.39603960396039606	0.3009003339428139	ENSMUSG00000032580, ENSMUSG00000020850, ENSMUSG00000028809, ENSMUSG00000021039	706	37	13588	2.0806982620013783	1.0	0.9926124594722555	99.80645126328474
Annotation Cluster 11	Enrichment Score: 1.4188561487321407
Category	Term	Count	%	PValue	Genes	List Total	Pop Hits	Pop Total	Fold Enrichment	Bonferroni	Benjamini	FDR
GOTERM_MF_FAT	GO:0016879~ligase activity, forming carbon-nitrogen bonds	24	2.376237623762376	1.101769533225498E-4	ENSMUSG00000027394, ENSMUSG00000025939, ENSMUSG00000026095, ENSMUSG00000026988, ENSMUSG00000023286, ENSMUSG00000038664, ENSMUSG00000020738, ENSMUSG00000044308, ENSMUSG00000013629, ENSMUSG00000030451, ENSMUSG00000022771, ENSMUSG00000027823, ENSMUSG00000020184, ENSMUSG00000026473, ENSMUSG00000029752, ENSMUSG00000026484, ENSMUSG00000026021, ENSMUSG00000022674, ENSMUSG00000078923, ENSMUSG00000078578,…	671	193	13288	2.462583878365752	0.07647013670669878	0.019691573287320185	0.1667118759818842
GOTERM_MF_FAT	GO:0016881~acid-amino acid ligase activity	19	1.881188118811881	0.0017896052969919238	ENSMUSG00000027394, ENSMUSG00000025939, ENSMUSG00000026988, ENSMUSG00000023286, ENSMUSG00000038664, ENSMUSG00000020738, ENSMUSG00000044308, ENSMUSG00000022771, ENSMUSG00000030451, ENSMUSG00000020184, ENSMUSG00000026484, ENSMUSG00000026021, ENSMUSG00000022674, ENSMUSG00000078923, ENSMUSG00000078578, ENSMUSG00000042744, ENSMUSG00000014074, ENSMUSG00000029686, ENSMUSG00000029577	671	166	13288	2.2666403318190795	0.7256231014752452	0.16868821999277928	2.675984499822426
GOTERM_MF_FAT	GO:0019787~small conjugating protein ligase activity	15	1.4851485148514851	0.0041442817572078395	ENSMUSG00000025939, ENSMUSG00000026988, ENSMUSG00000023286, ENSMUSG00000044308, ENSMUSG00000020738, ENSMUSG00000022771, ENSMUSG00000030451, ENSMUSG00000020184, ENSMUSG00000026484, ENSMUSG00000026021, ENSMUSG00000022674, ENSMUSG00000078923, ENSMUSG00000078578, ENSMUSG00000014074, ENSMUSG00000029686	671	125	13288	2.376393442622951	0.9501326507039358	0.19278936068292796	6.095096224062358
SP_PIR_KEYWORDS	ligase	24	2.376237623762376	0.015702964782294923	ENSMUSG00000052997, ENSMUSG00000024587, ENSMUSG00000018848, ENSMUSG00000027394, ENSMUSG00000025939, ENSMUSG00000037851, ENSMUSG00000023286, ENSMUSG00000044308, ENSMUSG00000025217, ENSMUSG00000001924, ENSMUSG00000030451, ENSMUSG00000003808, ENSMUSG00000020184, ENSMUSG00000027823, ENSMUSG00000038838, ENSMUSG00000026473, ENSMUSG00000029752, ENSMUSG00000026484, ENSMUSG00000057719, ENSMUSG00000022241,…	874	290	17854	1.690586285804466	0.9982197918251118	0.24062682457479623	19.809391074633265
GOTERM_BP_FAT	GO:0032446~protein modification by small protein conjugation	10	0.9900990099009901	0.020803545214892943	ENSMUSG00000026484, ENSMUSG00000026988, ENSMUSG00000026021, ENSMUSG00000020738, ENSMUSG00000020114, ENSMUSG00000014074, ENSMUSG00000022771, ENSMUSG00000030451, ENSMUSG00000071533, ENSMUSG00000020184	706	79	13588	2.4362606232294617	1.0	0.9497387063366183	30.712627293876547
GOTERM_BP_FAT	GO:0030163~protein catabolic process	41	4.0594059405940595	0.022163330032885765	ENSMUSG00000023286, ENSMUSG00000044308, ENSMUSG00000001924, ENSMUSG00000030451, ENSMUSG00000071533, ENSMUSG00000031878, ENSMUSG00000032905, ENSMUSG00000040325, ENSMUSG00000057719, ENSMUSG00000022867, ENSMUSG00000062742, ENSMUSG00000031066, ENSMUSG00000029686, ENSMUSG00000027708, ENSMUSG00000022710, ENSMUSG00000052997, ENSMUSG00000021024, ENSMUSG00000023845, ENSMUSG00000025939, ENSMUSG00000020738,…	706	556	13588	1.4192532659424868	1.0	0.941219914992184	32.37283535927823
UP_SEQ_FEATURE	active site:Glycyl thioester intermediate	8	0.7920792079207921	0.03167041878202444	ENSMUSG00000052997, ENSMUSG00000062963, ENSMUSG00000025939, ENSMUSG00000023286, ENSMUSG00000078578, ENSMUSG00000001924, ENSMUSG00000030451, ENSMUSG00000029577	801	61	16021	2.6231145494361554	1.0	0.9801880683295854	43.22587184183387
GOTERM_MF_FAT	GO:0004842~ubiquitin-protein ligase activity	11	1.089108910891089	0.036774676157874595	ENSMUSG00000026484, ENSMUSG00000025939, ENSMUSG00000026988, ENSMUSG00000023286, ENSMUSG00000044308, ENSMUSG00000078578, ENSMUSG00000029686, ENSMUSG00000014074, ENSMUSG00000022771, ENSMUSG00000030451, ENSMUSG00000020184	671	104	13288	2.094577553593947	0.9999999999982154	0.6194496977571741	43.29906463098902
GOTERM_BP_FAT	GO:0043632~modification-dependent macromolecule catabolic process	36	3.564356435643564	0.05220415432803266	ENSMUSG00000023286, ENSMUSG00000044308, ENSMUSG00000001924, ENSMUSG00000030451, ENSMUSG00000071533, ENSMUSG00000031878, ENSMUSG00000032905, ENSMUSG00000040325, ENSMUSG00000057719, ENSMUSG00000022867, ENSMUSG00000062742, ENSMUSG00000031066, ENSMUSG00000029686, ENSMUSG00000027708, ENSMUSG00000022710, ENSMUSG00000052997, ENSMUSG00000021024, ENSMUSG00000025939, ENSMUSG00000020738, ENSMUSG00000038664,…	706	508	13588	1.3639222859182263	1.0	0.9562377486256333	60.770674986822385
GOTERM_BP_FAT	GO:0019941~modification-dependent protein catabolic process	36	3.564356435643564	0.05220415432803266	ENSMUSG00000023286, ENSMUSG00000044308, ENSMUSG00000001924, ENSMUSG00000030451, ENSMUSG00000071533, ENSMUSG00000031878, ENSMUSG00000032905, ENSMUSG00000040325, ENSMUSG00000057719, ENSMUSG00000022867, ENSMUSG00000062742, ENSMUSG00000031066, ENSMUSG00000029686, ENSMUSG00000027708, ENSMUSG00000022710, ENSMUSG00000052997, ENSMUSG00000021024, ENSMUSG00000025939, ENSMUSG00000020738, ENSMUSG00000038664,…	706	508	13588	1.3639222859182263	1.0	0.9562377486256333	60.770674986822385
GOTERM_BP_FAT	GO:0016567~protein ubiquitination	8	0.7920792079207921	0.05418258452176094	ENSMUSG00000026484, ENSMUSG00000026988, ENSMUSG00000020114, ENSMUSG00000014074, ENSMUSG00000022771, ENSMUSG00000030451, ENSMUSG00000071533, ENSMUSG00000020184	706	66	13588	2.3329041119409393	1.0	0.9579819649640321	62.17554957932325
GOTERM_BP_FAT	GO:0009057~macromolecule catabolic process	44	4.356435643564356	0.06358389374316634	ENSMUSG00000023286, ENSMUSG00000044308, ENSMUSG00000001924, ENSMUSG00000030451, ENSMUSG00000071533, ENSMUSG00000031878, ENSMUSG00000032905, ENSMUSG00000040325, ENSMUSG00000057719, ENSMUSG00000022867, ENSMUSG00000062742, ENSMUSG00000031066, ENSMUSG00000029686, ENSMUSG00000027708, ENSMUSG00000022710, ENSMUSG00000052997, ENSMUSG00000022336, ENSMUSG00000021024, ENSMUSG00000023845, ENSMUSG00000025939,…	706	654	13588	1.2948687960773102	1.0	0.9556238979234951	68.22720927261345
GOTERM_BP_FAT	GO:0044257~cellular protein catabolic process	37	3.663366336633663	0.06795137827637716	ENSMUSG00000023286, ENSMUSG00000044308, ENSMUSG00000001924, ENSMUSG00000030451, ENSMUSG00000071533, ENSMUSG00000031878, ENSMUSG00000032905, ENSMUSG00000040325, ENSMUSG00000057719, ENSMUSG00000022867, ENSMUSG00000062742, ENSMUSG00000031066, ENSMUSG00000029686, ENSMUSG00000027708, ENSMUSG00000022710, ENSMUSG00000052997, ENSMUSG00000021024, ENSMUSG00000025939, ENSMUSG00000020738, ENSMUSG00000038664,…	706	537	13588	1.3261061083239696	1.0	0.954043213298969	70.7166288102106
SP_PIR_KEYWORDS	ubl conjugation pathway	32	3.1683168316831685	0.07546719295043926	ENSMUSG00000023286, ENSMUSG00000044308, ENSMUSG00000001924, ENSMUSG00000030451, ENSMUSG00000031878, ENSMUSG00000032905, ENSMUSG00000040325, ENSMUSG00000057719, ENSMUSG00000022867, ENSMUSG00000062742, ENSMUSG00000031066, ENSMUSG00000029686, ENSMUSG00000027708, ENSMUSG00000022710, ENSMUSG00000052997, ENSMUSG00000025939, ENSMUSG00000020738, ENSMUSG00000038664, ENSMUSG00000020114, ENSMUSG00000020184,…	874	484	17854	1.3506061236454412	0.9999999999999766	0.5718531815015907	66.52792745007658
GOTERM_CC_FAT	GO:0000151~ubiquitin ligase complex	7	0.6930693069306931	0.08051019169275347	ENSMUSG00000026484, ENSMUSG00000026988, ENSMUSG00000020114, ENSMUSG00000029686, ENSMUSG00000014074, ENSMUSG00000022771, ENSMUSG00000030451	631	60	12504	2.311885895404121	0.9999999999999999	0.5929148008606513	69.47397735482426
GOTERM_BP_FAT	GO:0051603~proteolysis involved in cellular protein catabolic process	36	3.564356435643564	0.0902524537326724	ENSMUSG00000023286, ENSMUSG00000044308, ENSMUSG00000001924, ENSMUSG00000030451, ENSMUSG00000071533, ENSMUSG00000031878, ENSMUSG00000032905, ENSMUSG00000040325, ENSMUSG00000057719, ENSMUSG00000022867, ENSMUSG00000062742, ENSMUSG00000031066, ENSMUSG00000029686, ENSMUSG00000027708, ENSMUSG00000022710, ENSMUSG00000052997, ENSMUSG00000021024, ENSMUSG00000025939, ENSMUSG00000020738, ENSMUSG00000038664,…	706	534	13588	1.2975140847311966	1.0	0.9689544591871438	80.81068688317731
GOTERM_BP_FAT	GO:0070647~protein modification by small protein conjugation or removal	10	0.9900990099009901	0.09058745382858419	ENSMUSG00000026484, ENSMUSG00000026988, ENSMUSG00000026021, ENSMUSG00000020738, ENSMUSG00000020114, ENSMUSG00000014074, ENSMUSG00000022771, ENSMUSG00000030451, ENSMUSG00000071533, ENSMUSG00000020184	706	104	13588	1.8506210503377643	1.0	0.9640251905850157	80.93363745687266
INTERPRO	IPR016135:Ubiquitin-conjugating enzyme/RWD-like	6	0.594059405940594	0.09743266681488276	ENSMUSG00000025939, ENSMUSG00000031568, ENSMUSG00000023286, ENSMUSG00000022674, ENSMUSG00000078923, ENSMUSG00000078578	873	50	17763	2.4416494845360823	1.0	0.9636779672906699	81.59256991407287
GOTERM_BP_FAT	GO:0044265~cellular macromolecule catabolic process	40	3.9603960396039604	0.09944757383816298	ENSMUSG00000023286, ENSMUSG00000044308, ENSMUSG00000001924, ENSMUSG00000030451, ENSMUSG00000071533, ENSMUSG00000031878, ENSMUSG00000032905, ENSMUSG00000040325, ENSMUSG00000057719, ENSMUSG00000022867, ENSMUSG00000062742, ENSMUSG00000031066, ENSMUSG00000029686, ENSMUSG00000027708, ENSMUSG00000022710, ENSMUSG00000052997, ENSMUSG00000022336, ENSMUSG00000021024, ENSMUSG00000025939, ENSMUSG00000020738,…	706	609	13588	1.2641352330714448	1.0	0.9651883069438539	83.92836434837378
SMART	SM00212:UBCc	5	0.49504950495049505	0.13645070734229525	ENSMUSG00000025939, ENSMUSG00000023286, ENSMUSG00000022674, ENSMUSG00000078923, ENSMUSG00000078578	434	42	9131	2.5046631555848147	0.9999999999999999	0.8033842921259369	85.21808683300212
KEGG_PATHWAY	mmu04120:Ubiquitin mediated proteolysis	12	1.188118811881188	0.1384253556331994	ENSMUSG00000052997, ENSMUSG00000025939, ENSMUSG00000023286, ENSMUSG00000038664, ENSMUSG00000025217, ENSMUSG00000078578, ENSMUSG00000029686, ENSMUSG00000001924, ENSMUSG00000022771, ENSMUSG00000030451, ENSMUSG00000020184, ENSMUSG00000029577	322	136	5738	1.5723419802703689	0.9999999999485278	0.7318235113202072	83.42297865659913
INTERPRO	IPR000608:Ubiquitin-conjugating enzyme, E2	5	0.49504950495049505	0.14949599172846442	ENSMUSG00000025939, ENSMUSG00000023286, ENSMUSG00000022674, ENSMUSG00000078923, ENSMUSG00000078578	873	42	17763	2.422271314023891	1.0	0.9836684954593722	93.09766668336354
GOTERM_BP_FAT	GO:0006508~proteolysis	57	5.643564356435644	0.38903033794240494	ENSMUSG00000030981, ENSMUSG00000029883, ENSMUSG00000030451, ENSMUSG00000031878, ENSMUSG00000032905, ENSMUSG00000057719, ENSMUSG00000062742, ENSMUSG00000031066, ENSMUSG00000029686, ENSMUSG00000048040, ENSMUSG00000054408, ENSMUSG00000021024, ENSMUSG00000025939, ENSMUSG00000050663, ENSMUSG00000020738, ENSMUSG00000038664, ENSMUSG00000020114, ENSMUSG00000020184, ENSMUSG00000022193, ENSMUSG00000026484,…	706	1034	13588	1.0609750083561185	1.0	0.9950812842751249	99.98157238884811
Annotation Cluster 12	Enrichment Score: 1.3812070711037598
Category	Term	Count	%	PValue	Genes	List Total	Pop Hits	Pop Total	Fold Enrichment	Bonferroni	Benjamini	FDR
GOTERM_MF_FAT	GO:0016884~carbon-nitrogen ligase activity, with glutamine as amido-N-donor	4	0.39603960396039606	0.00852937891119366	ENSMUSG00000029752, ENSMUSG00000026095, ENSMUSG00000013629, ENSMUSG00000027823	671	9	13288	8.801457194899818	0.9979391252141251	0.2907805379810422	12.165429492570535
GOTERM_BP_FAT	GO:0006541~glutamine metabolic process	5	0.49504950495049505	0.01492473141462798	ENSMUSG00000026473, ENSMUSG00000029752, ENSMUSG00000026095, ENSMUSG00000013629, ENSMUSG00000027823	706	19	13588	5.064857611450723	0.9999999999999987	0.9776906042549277	23.08274204781908
INTERPRO	IPR014729:Rossmann-like alpha/beta/alpha sandwich fold	6	0.594059405940594	0.04479126404243311	ENSMUSG00000038838, ENSMUSG00000029752, ENSMUSG00000018848, ENSMUSG00000026095, ENSMUSG00000037851, ENSMUSG00000027823	873	40	17763	3.052061855670103	1.0	0.9106476568777861	53.07181310891025
SP_PIR_KEYWORDS	glutamine amidotransferase	3	0.297029702970297	0.054953474578132516	ENSMUSG00000029752, ENSMUSG00000026095, ENSMUSG00000027823	874	8	17854	7.660469107551488	0.9999999998481985	0.4959624341025899	54.54102457784501
GOTERM_BP_FAT	GO:0009064~glutamine family amino acid metabolic process	6	0.594059405940594	0.07032327484251036	ENSMUSG00000026473, ENSMUSG00000029752, ENSMUSG00000026095, ENSMUSG00000026520, ENSMUSG00000013629, ENSMUSG00000027823	706	43	13588	2.6855524079320117	1.0	0.9537351999997952	71.9903451727999
KEGG_PATHWAY	mmu00250:Alanine, aspartate and glutamate metabolism	4	0.39603960396039606	0.23423191999312162	ENSMUSG00000026473, ENSMUSG00000029752, ENSMUSG00000021794, ENSMUSG00000013629	322	30	5738	2.375983436853002	1.0	0.8546753505671336	96.00066969398368
Annotation Cluster 13	Enrichment Score: 1.3725364032834102
Category	Term	Count	%	PValue	Genes	List Total	Pop Hits	Pop Total	Fold Enrichment	Bonferroni	Benjamini	FDR
SMART	SM00515:eIF5C	3	0.297029702970297	0.04020888691205255	ENSMUSG00000021282, ENSMUSG00000051223, ENSMUSG00000005610	434	7	9131	9.016787360105333	0.9999714855683772	0.5819238497885464	41.42162122402821
INTERPRO	IPR003307:eIF4-gamma/eIF5/eIF2-epsilon	3	0.297029702970297	0.042881247574506134	ENSMUSG00000021282, ENSMUSG00000051223, ENSMUSG00000005610	873	7	17763	8.720176730486008	1.0	0.9174770444230815	51.49836593077249
UP_SEQ_FEATURE	domain:W2	3	0.297029702970297	0.04423859517247933	ENSMUSG00000021282, ENSMUSG00000051223, ENSMUSG00000005610	801	7	16021	8.571963616907437	1.0	0.9917224805933473	54.88189128628997
Annotation Cluster 14	Enrichment Score: 1.3527647178692
Category	Term	Count	%	PValue	Genes	List Total	Pop Hits	Pop Total	Fold Enrichment	Bonferroni	Benjamini	FDR
INTERPRO	IPR002213:UDP-glucuronosyl/UDP-glucosyltransferase	7	0.6930693069306931	1.7536029614533613E-5	ENSMUSG00000035836, ENSMUSG00000070704, ENSMUSG00000061906, ENSMUSG00000035811, ENSMUSG00000054630, ENSMUSG00000057425, ENSMUSG00000029260	873	13	17763	10.956119481892676	0.02464521189546276	0.012399479493587329	0.028947072102714078
PIR_SUPERFAMILY	PIRSF005678:glucuronosyltransferase	6	0.594059405940594	2.367409231854523E-4	ENSMUSG00000070704, ENSMUSG00000061906, ENSMUSG00000035811, ENSMUSG00000054630, ENSMUSG00000057425, ENSMUSG00000029260	432	12	8136	9.416666666666666	0.0965855672624748	0.049518841461060226	0.3330532486028215
KEGG_PATHWAY	mmu00500:Starch and sucrose metabolism	8	0.7920792079207921	0.0032837983803570255	ENSMUSG00000035836, ENSMUSG00000068587, ENSMUSG00000070704, ENSMUSG00000054630, ENSMUSG00000025791, ENSMUSG00000029260, ENSMUSG00000021069, ENSMUSG00000037370	322	36	5738	3.9599723947550034	0.4072503228696607	0.23009761844092258	3.8897464535191606
KEGG_PATHWAY	mmu00053:Ascorbate and aldarate metabolism	5	0.49504950495049505	0.008023378944715814	ENSMUSG00000035836, ENSMUSG00000070704, ENSMUSG00000026687, ENSMUSG00000054630, ENSMUSG00000029260	322	15	5738	5.9399585921325055	0.7222024239084425	0.2740075353767908	9.259636265794446
KEGG_PATHWAY	mmu00040:Pentose and glucuronate interconversions	4	0.39603960396039606	0.06585092339782755	ENSMUSG00000035836, ENSMUSG00000070704, ENSMUSG00000054630, ENSMUSG00000029260	322	17	5738	4.192911947387651	0.9999802223801094	0.6264235791624642	56.0294766512643
KEGG_PATHWAY	mmu00860:Porphyrin and chlorophyll metabolism	5	0.49504950495049505	0.08376604308405639	ENSMUSG00000035836, ENSMUSG00000070704, ENSMUSG00000030979, ENSMUSG00000054630, ENSMUSG00000029260	322	30	5738	2.9699792960662528	0.999999090055415	0.6297448845173954	65.1884785120503
KEGG_PATHWAY	mmu00983:Drug metabolism	5	0.49504950495049505	0.28021579386024276	ENSMUSG00000035836, ENSMUSG00000070704, ENSMUSG00000054630, ENSMUSG00000029260, ENSMUSG00000027823	322	48	5738	1.856237060041408	1.0	0.8764602522730744	98.105119388286
KEGG_PATHWAY	mmu00150:Androgen and estrogen metabolism	4	0.39603960396039606	0.28029872793290433	ENSMUSG00000035836, ENSMUSG00000070704, ENSMUSG00000054630, ENSMUSG00000029260	322	33	5738	2.1599849425936384	1.0	0.8662076778891942	98.10775119022144
SP_PIR_KEYWORDS	glycosyltransferase	12	1.188118811881188	0.3821654497525878	ENSMUSG00000035836, ENSMUSG00000070704, ENSMUSG00000035811, ENSMUSG00000061731, ENSMUSG00000054630, ENSMUSG00000057425, ENSMUSG00000029260, ENSMUSG00000057286, ENSMUSG00000045625, ENSMUSG00000021069, ENSMUSG00000024172, ENSMUSG00000021065	874	199	17854	1.231834228349988	1.0	0.8795638444984378	99.87891983799457
KEGG_PATHWAY	mmu00140:Steroid hormone biosynthesis	4	0.39603960396039606	0.46492537889068464	ENSMUSG00000035836, ENSMUSG00000070704, ENSMUSG00000054630, ENSMUSG00000029260	322	45	5738	1.5839889579020012	1.0	0.9218792854740849	99.94701556741545
KEGG_PATHWAY	mmu00830:Retinol metabolism	5	0.49504950495049505	0.5330349092239598	ENSMUSG00000035836, ENSMUSG00000070704, ENSMUSG00000054630, ENSMUSG00000029260, ENSMUSG00000022555	322	68	5738	1.3102849835586408	1.0	0.9321622243274386	99.9897452256799
KEGG_PATHWAY	mmu00980:Metabolism of xenobiotics by cytochrome P450	4	0.39603960396039606	0.7231424723912306	ENSMUSG00000035836, ENSMUSG00000070704, ENSMUSG00000054630, ENSMUSG00000029260	322	66	5738	1.0799924712968192	1.0	0.9628757765145467	99.99998127053244
KEGG_PATHWAY	mmu00982:Drug metabolism	4	0.39603960396039606	0.7993969145667851	ENSMUSG00000035836, ENSMUSG00000070704, ENSMUSG00000054630, ENSMUSG00000029260	322	75	5738	0.9503933747412008	1.0	0.9712042174403258	99.99999961555595
Annotation Cluster 15	Enrichment Score: 1.3508671910720733
Category	Term	Count	%	PValue	Genes	List Total	Pop Hits	Pop Total	Fold Enrichment	Bonferroni	Benjamini	FDR
SMART	SM00088:PINT	4	0.39603960396039606	0.03742465417622819	ENSMUSG00000022336, ENSMUSG00000030127, ENSMUSG00000021737, ENSMUSG00000020720	434	16	9131	5.259792626728111	0.9999403161026281	0.6219182473787757	39.168152824749946
INTERPRO	IPR000717:Proteasome component region PCI	4	0.39603960396039606	0.040926189972413346	ENSMUSG00000022336, ENSMUSG00000030127, ENSMUSG00000021737, ENSMUSG00000020720	873	16	17763	5.0867697594501715	1.0	0.9160585032903121	49.83657923256995
UP_SEQ_FEATURE	domain:PCI	4	0.39603960396039606	0.057841469108837494	ENSMUSG00000022336, ENSMUSG00000030127, ENSMUSG00000021737, ENSMUSG00000020720	801	18	16021	4.444721875433486	1.0	0.9953820413479015	64.93730154006965
Annotation Cluster 16	Enrichment Score: 1.3254765626988274
Category	Term	Count	%	PValue	Genes	List Total	Pop Hits	Pop Total	Fold Enrichment	Bonferroni	Benjamini	FDR
INTERPRO	IPR018111:K Homology, type 1, subgroup	6	0.594059405940594	0.021344256150559404	ENSMUSG00000057706, ENSMUSG00000020116, ENSMUSG00000021546, ENSMUSG00000027680, ENSMUSG00000034088, ENSMUSG00000024483	873	33	17763	3.6994689159637613	0.9999999999999536	0.8708499643188643	29.966524372185678
SMART	SM00322:KH	6	0.594059405940594	0.035769629799428736	ENSMUSG00000057706, ENSMUSG00000020116, ENSMUSG00000021546, ENSMUSG00000027680, ENSMUSG00000034088, ENSMUSG00000024483	434	39	9131	3.2367954626019144	0.9999075076962334	0.6437215856666905	37.79097603812699
INTERPRO	IPR004087:K Homology	6	0.594059405940594	0.0407752477339029	ENSMUSG00000057706, ENSMUSG00000020116, ENSMUSG00000021546, ENSMUSG00000027680, ENSMUSG00000034088, ENSMUSG00000024483	873	39	17763	3.1303198519693365	1.0	0.9238935291681076	49.70607985205808
INTERPRO	IPR004088:K Homology, type 1	5	0.49504950495049505	0.06343005005063176	ENSMUSG00000057706, ENSMUSG00000021546, ENSMUSG00000027680, ENSMUSG00000034088, ENSMUSG00000024483	873	31	17763	3.281786941580756	1.0	0.9407375288669917	66.10428010951462
UP_SEQ_FEATURE	domain:KH 1	4	0.39603960396039606	0.07513231071619804	ENSMUSG00000057706, ENSMUSG00000021546, ENSMUSG00000027680, ENSMUSG00000034088	801	20	16021	4.000249687890138	1.0	0.9973893412791158	74.68685429258937
UP_SEQ_FEATURE	domain:KH 2	4	0.39603960396039606	0.07513231071619804	ENSMUSG00000057706, ENSMUSG00000021546, ENSMUSG00000027680, ENSMUSG00000034088	801	20	16021	4.000249687890138	1.0	0.9973893412791158	74.68685429258937
Annotation Cluster 17	Enrichment Score: 1.3012906803018682
Category	Term	Count	%	PValue	Genes	List Total	Pop Hits	Pop Total	Fold Enrichment	Bonferroni	Benjamini	FDR
UP_SEQ_FEATURE	repeat:WD 6	17	1.6831683168316833	0.006745978039920472	ENSMUSG00000026988, ENSMUSG00000032571, ENSMUSG00000029621, ENSMUSG00000019790, ENSMUSG00000041268, ENSMUSG00000006281, ENSMUSG00000020257, ENSMUSG00000026289, ENSMUSG00000030451, ENSMUSG00000020372, ENSMUSG00000057236, ENSMUSG00000038733, ENSMUSG00000020536, ENSMUSG00000022052, ENSMUSG00000031353, ENSMUSG00000024500, ENSMUSG00000026019	801	161	16021	2.1119330650351658	0.9999999314464676	0.9360257839049422	11.22478145723419
INTERPRO	IPR019775:WD40 repeat, conserved site	23	2.277227722772277	0.008635482073878552	ENSMUSG00000026988, ENSMUSG00000032571, ENSMUSG00000038664, ENSMUSG00000039375, ENSMUSG00000025217, ENSMUSG00000029621, ENSMUSG00000019790, ENSMUSG00000041268, ENSMUSG00000006281, ENSMUSG00000020257, ENSMUSG00000026289, ENSMUSG00000030451, ENSMUSG00000020372, ENSMUSG00000057236, ENSMUSG00000038733, ENSMUSG00000020536, ENSMUSG00000033987, ENSMUSG00000022052, ENSMUSG00000039099, ENSMUSG00000031353,…	873	258	17763	1.8138868909667278	0.9999956339685383	0.6130106714195825	13.340725050392566
SP_PIR_KEYWORDS	wd repeat	22	2.178217821782178	0.01900382738105624	ENSMUSG00000026988, ENSMUSG00000032571, ENSMUSG00000038664, ENSMUSG00000039375, ENSMUSG00000025217, ENSMUSG00000029621, ENSMUSG00000019790, ENSMUSG00000041268, ENSMUSG00000006281, ENSMUSG00000020257, ENSMUSG00000026289, ENSMUSG00000030451, ENSMUSG00000020372, ENSMUSG00000057236, ENSMUSG00000038733, ENSMUSG00000020536, ENSMUSG00000022052, ENSMUSG00000039099, ENSMUSG00000031353, ENSMUSG00000024500,…	874	263	17854	1.7087991925590136	0.9995355647346839	0.25560265590238396	23.47995968694947
UP_SEQ_FEATURE	repeat:WD 14	4	0.39603960396039606	0.019453175449091874	ENSMUSG00000020536, ENSMUSG00000019790, ENSMUSG00000041268, ENSMUSG00000006281	801	12	16021	6.667082813150229	1.0	0.9748440085824684	29.216909106485257
UP_SEQ_FEATURE	repeat:WD 7	13	1.2871287128712872	0.021178267896107886	ENSMUSG00000020536, ENSMUSG00000026988, ENSMUSG00000032571, ENSMUSG00000019790, ENSMUSG00000041268, ENSMUSG00000006281, ENSMUSG00000031353, ENSMUSG00000022052, ENSMUSG00000026289, ENSMUSG00000030451, ENSMUSG00000026019, ENSMUSG00000024500, ENSMUSG00000020372	801	124	16021	2.096905078329508	1.0	0.9759140979505958	31.37569243817513
SMART	SM00320:WD40	21	2.0792079207920793	0.02158047306634006	ENSMUSG00000026988, ENSMUSG00000032571, ENSMUSG00000038664, ENSMUSG00000039375, ENSMUSG00000025217, ENSMUSG00000029621, ENSMUSG00000019790, ENSMUSG00000041268, ENSMUSG00000006281, ENSMUSG00000020257, ENSMUSG00000026289, ENSMUSG00000020372, ENSMUSG00000057236, ENSMUSG00000038733, ENSMUSG00000020536, ENSMUSG00000021275, ENSMUSG00000022052, ENSMUSG00000031353, ENSMUSG00000024500, ENSMUSG00000026019,…	434	259	9131	1.7058786897496574	0.9961637804105943	0.6713143893603861	24.746151115915048
UP_SEQ_FEATURE	repeat:WD 5	18	1.782178217821782	0.024818281681964437	ENSMUSG00000026988, ENSMUSG00000032571, ENSMUSG00000029621, ENSMUSG00000019790, ENSMUSG00000041268, ENSMUSG00000006281, ENSMUSG00000020257, ENSMUSG00000026289, ENSMUSG00000030451, ENSMUSG00000020372, ENSMUSG00000057236, ENSMUSG00000038733, ENSMUSG00000020536, ENSMUSG00000022052, ENSMUSG00000031353, ENSMUSG00000024500, ENSMUSG00000026019, ENSMUSG00000066979	801	202	16021	1.7822894649015462	1.0	0.9831435603175037	35.72875450442
INTERPRO	IPR001680:WD40 repeat	21	2.0792079207920793	0.03138375378575452	ENSMUSG00000026988, ENSMUSG00000032571, ENSMUSG00000038664, ENSMUSG00000039375, ENSMUSG00000025217, ENSMUSG00000029621, ENSMUSG00000019790, ENSMUSG00000041268, ENSMUSG00000006281, ENSMUSG00000020257, ENSMUSG00000026289, ENSMUSG00000020372, ENSMUSG00000057236, ENSMUSG00000038733, ENSMUSG00000020536, ENSMUSG00000021275, ENSMUSG00000022052, ENSMUSG00000031353, ENSMUSG00000024500, ENSMUSG00000026019,…	873	259	17763	1.6497631652270828	1.0	0.9196068908027648	40.92916837278867
INTERPRO	IPR019782:WD40 repeat 2	18	1.782178217821782	0.03495276946855534	ENSMUSG00000026988, ENSMUSG00000032571, ENSMUSG00000038664, ENSMUSG00000039375, ENSMUSG00000025217, ENSMUSG00000029621, ENSMUSG00000019790, ENSMUSG00000041268, ENSMUSG00000006281, ENSMUSG00000020257, ENSMUSG00000026289, ENSMUSG00000020372, ENSMUSG00000057236, ENSMUSG00000038733, ENSMUSG00000020536, ENSMUSG00000031353, ENSMUSG00000026019, ENSMUSG00000066979	873	214	17763	1.7114365545813661	1.0	0.8998678981159104	44.42167281335134
UP_SEQ_FEATURE	repeat:WD 4	18	1.782178217821782	0.04618219913568272	ENSMUSG00000026988, ENSMUSG00000032571, ENSMUSG00000029621, ENSMUSG00000019790, ENSMUSG00000041268, ENSMUSG00000006281, ENSMUSG00000020257, ENSMUSG00000026289, ENSMUSG00000030451, ENSMUSG00000020372, ENSMUSG00000057236, ENSMUSG00000038733, ENSMUSG00000020536, ENSMUSG00000022052, ENSMUSG00000031353, ENSMUSG00000024500, ENSMUSG00000026019, ENSMUSG00000066979	801	218	16021	1.6514792289454696	1.0	0.991779753177627	56.468831805387275
INTERPRO	IPR015943:WD40/YVTN repeat-like	23	2.277227722772277	0.046896988930219485	ENSMUSG00000026988, ENSMUSG00000032571, ENSMUSG00000038664, ENSMUSG00000039375, ENSMUSG00000025217, ENSMUSG00000029621, ENSMUSG00000019790, ENSMUSG00000041268, ENSMUSG00000006281, ENSMUSG00000020257, ENSMUSG00000026289, ENSMUSG00000020372, ENSMUSG00000057236, ENSMUSG00000038733, ENSMUSG00000020536, ENSMUSG00000034684, ENSMUSG00000021275, ENSMUSG00000030084, ENSMUSG00000022052, ENSMUSG00000031353,…	873	305	17763	1.5343698946538225	1.0	0.9129323246797068	54.750853005362174
UP_SEQ_FEATURE	repeat:WD 13	4	0.39603960396039606	0.06622701666670514	ENSMUSG00000020536, ENSMUSG00000019790, ENSMUSG00000041268, ENSMUSG00000006281	801	19	16021	4.210789145147514	1.0	0.9974300144936582	70.03945875581967
UP_SEQ_FEATURE	repeat:WD 3	18	1.782178217821782	0.07130806162453066	ENSMUSG00000026988, ENSMUSG00000032571, ENSMUSG00000029621, ENSMUSG00000019790, ENSMUSG00000041268, ENSMUSG00000006281, ENSMUSG00000020257, ENSMUSG00000026289, ENSMUSG00000030451, ENSMUSG00000020372, ENSMUSG00000057236, ENSMUSG00000038733, ENSMUSG00000020536, ENSMUSG00000022052, ENSMUSG00000031353, ENSMUSG00000024500, ENSMUSG00000026019, ENSMUSG00000066979	801	231	16021	1.5585388394377158	1.0	0.9970194312446141	72.78124283741951
INTERPRO	IPR019781:WD40 repeat, subgroup	18	1.782178217821782	0.07232350950526331	ENSMUSG00000026988, ENSMUSG00000032571, ENSMUSG00000038664, ENSMUSG00000039375, ENSMUSG00000025217, ENSMUSG00000029621, ENSMUSG00000019790, ENSMUSG00000041268, ENSMUSG00000006281, ENSMUSG00000020257, ENSMUSG00000026289, ENSMUSG00000020372, ENSMUSG00000057236, ENSMUSG00000038733, ENSMUSG00000020536, ENSMUSG00000031353, ENSMUSG00000026019, ENSMUSG00000066979	873	235	17763	1.5584996709804781	1.0	0.9442700102563022	71.04422448510618
UP_SEQ_FEATURE	repeat:WD 1	18	1.782178217821782	0.08030892477837058	ENSMUSG00000026988, ENSMUSG00000032571, ENSMUSG00000029621, ENSMUSG00000019790, ENSMUSG00000041268, ENSMUSG00000006281, ENSMUSG00000020257, ENSMUSG00000026289, ENSMUSG00000030451, ENSMUSG00000020372, ENSMUSG00000057236, ENSMUSG00000038733, ENSMUSG00000020536, ENSMUSG00000022052, ENSMUSG00000031353, ENSMUSG00000024500, ENSMUSG00000026019, ENSMUSG00000066979	801	235	16021	1.5320105187664355	1.0	0.9975226641916252	77.06659546934317
UP_SEQ_FEATURE	repeat:WD 2	18	1.782178217821782	0.08030892477837058	ENSMUSG00000026988, ENSMUSG00000032571, ENSMUSG00000029621, ENSMUSG00000019790, ENSMUSG00000041268, ENSMUSG00000006281, ENSMUSG00000020257, ENSMUSG00000026289, ENSMUSG00000030451, ENSMUSG00000020372, ENSMUSG00000057236, ENSMUSG00000038733, ENSMUSG00000020536, ENSMUSG00000022052, ENSMUSG00000031353, ENSMUSG00000024500, ENSMUSG00000026019, ENSMUSG00000066979	801	235	16021	1.5320105187664355	1.0	0.9975226641916252	77.06659546934317
UP_SEQ_FEATURE	repeat:WD 12	4	0.39603960396039606	0.08453422939445651	ENSMUSG00000020536, ENSMUSG00000019790, ENSMUSG00000041268, ENSMUSG00000006281	801	21	16021	3.8097616075144165	1.0	0.9974684646998887	78.85092817305302
INTERPRO	IPR017986:WD40 repeat, region	17	1.6831683168316833	0.0963755219075057	ENSMUSG00000026988, ENSMUSG00000032571, ENSMUSG00000038664, ENSMUSG00000039375, ENSMUSG00000025217, ENSMUSG00000019790, ENSMUSG00000029621, ENSMUSG00000041268, ENSMUSG00000006281, ENSMUSG00000020257, ENSMUSG00000026289, ENSMUSG00000020372, ENSMUSG00000057236, ENSMUSG00000038733, ENSMUSG00000031353, ENSMUSG00000026019, ENSMUSG00000066979	873	228	17763	1.517106770362332	1.0	0.9650449902519536	81.23337552137829
UP_SEQ_FEATURE	repeat:WD 10	4	0.39603960396039606	0.14993444704264358	ENSMUSG00000020536, ENSMUSG00000019790, ENSMUSG00000041268, ENSMUSG00000006281	801	27	16021	2.9631479169556574	1.0	0.9990366559096069	94.25777585021746
UP_SEQ_FEATURE	repeat:WD 11	4	0.39603960396039606	0.14993444704264358	ENSMUSG00000020536, ENSMUSG00000019790, ENSMUSG00000041268, ENSMUSG00000006281	801	27	16021	2.9631479169556574	1.0	0.9990366559096069	94.25777585021746
UP_SEQ_FEATURE	repeat:WD 9	4	0.39603960396039606	0.23995056175092336	ENSMUSG00000020536, ENSMUSG00000019790, ENSMUSG00000041268, ENSMUSG00000006281	801	34	16021	2.3530880517000807	1.0	0.999830674765346	99.19826938464124
UP_SEQ_FEATURE	repeat:WD 8	4	0.39603960396039606	0.41880117464278355	ENSMUSG00000020536, ENSMUSG00000019790, ENSMUSG00000041268, ENSMUSG00000006281	801	47	16021	1.702233909740484	1.0	0.9999939921169304	99.99284660128941
Annotation Cluster 18	Enrichment Score: 1.2685781227270347
Category	Term	Count	%	PValue	Genes	List Total	Pop Hits	Pop Total	Fold Enrichment	Bonferroni	Benjamini	FDR
SMART	SM00547:ZnF_RBZ	5	0.49504950495049505	0.028606569505146853	ENSMUSG00000028180, ENSMUSG00000032580, ENSMUSG00000020680, ENSMUSG00000009079, ENSMUSG00000020184	434	25	9131	4.207834101382488	0.9993893866197552	0.6526048431393279	31.492042661917306
INTERPRO	IPR001876:Zinc finger, RanBP2-type	5	0.49504950495049505	0.03205911154128679	ENSMUSG00000028180, ENSMUSG00000032580, ENSMUSG00000020680, ENSMUSG00000009079, ENSMUSG00000020184	873	25	17763	4.069415807560137	1.0	0.9015661020545103	41.60547094984056
UP_SEQ_FEATURE	zinc finger region:RanBP2-type	3	0.297029702970297	0.17054868253434743	ENSMUSG00000032580, ENSMUSG00000009079, ENSMUSG00000020184	801	15	16021	4.000249687890138	1.0	0.9990978401731243	96.27139911330657
Annotation Cluster 19	Enrichment Score: 1.2415790256979455
Category	Term	Count	%	PValue	Genes	List Total	Pop Hits	Pop Total	Fold Enrichment	Bonferroni	Benjamini	FDR
GOTERM_CC_FAT	GO:0031981~nuclear lumen	78	7.7227722772277225	1.2231994244619716E-6	ENSMUSG00000029478, ENSMUSG00000028948, ENSMUSG00000029614, ENSMUSG00000004100, ENSMUSG00000031403, ENSMUSG00000071415, ENSMUSG00000042557, ENSMUSG00000028809, ENSMUSG00000037236, ENSMUSG00000000581, ENSMUSG00000041777, ENSMUSG00000029687, ENSMUSG00000034674, ENSMUSG00000060475, ENSMUSG00000030353, ENSMUSG00000021767, ENSMUSG00000031353, ENSMUSG00000058729, ENSMUSG00000026019, ENSMUSG00000020780,…	631	883	12504	1.7504652953391495	5.368407251634677E-4	1.3423720831418073E-4	0.0017291982478351287
GOTERM_CC_FAT	GO:0031974~membrane-enclosed lumen	93	9.207920792079207	1.0028071872071724E-5	ENSMUSG00000029478, ENSMUSG00000028948, ENSMUSG00000029614, ENSMUSG00000004100, ENSMUSG00000031403, ENSMUSG00000042557, ENSMUSG00000071415, ENSMUSG00000028809, ENSMUSG00000037236, ENSMUSG00000020079, ENSMUSG00000006517, ENSMUSG00000000581, ENSMUSG00000041777, ENSMUSG00000029687, ENSMUSG00000034674, ENSMUSG00000060475, ENSMUSG00000030353, ENSMUSG00000021767, ENSMUSG00000046516, ENSMUSG00000031353,…	631	1174	12504	1.5697643339443894	0.004392669506325997	8.800816258781596E-4	0.014175547446770853
GOTERM_CC_FAT	GO:0070013~intracellular organelle lumen	90	8.91089108910891	1.3156287106642345E-5	ENSMUSG00000029478, ENSMUSG00000028948, ENSMUSG00000029614, ENSMUSG00000004100, ENSMUSG00000031403, ENSMUSG00000071415, ENSMUSG00000042557, ENSMUSG00000028809, ENSMUSG00000037236, ENSMUSG00000020079, ENSMUSG00000006517, ENSMUSG00000000581, ENSMUSG00000041777, ENSMUSG00000029687, ENSMUSG00000034674, ENSMUSG00000060475, ENSMUSG00000030353, ENSMUSG00000021767, ENSMUSG00000031353, ENSMUSG00000058729,…	631	1133	12504	1.5740995883472766	0.005759001042308087	9.62144847028501E-4	0.01859716828471747
GOTERM_CC_FAT	GO:0043233~organelle lumen	90	8.91089108910891	1.4393391413994484E-5	ENSMUSG00000029478, ENSMUSG00000028948, ENSMUSG00000029614, ENSMUSG00000004100, ENSMUSG00000031403, ENSMUSG00000071415, ENSMUSG00000042557, ENSMUSG00000028809, ENSMUSG00000037236, ENSMUSG00000020079, ENSMUSG00000006517, ENSMUSG00000000581, ENSMUSG00000041777, ENSMUSG00000029687, ENSMUSG00000034674, ENSMUSG00000060475, ENSMUSG00000030353, ENSMUSG00000021767, ENSMUSG00000031353, ENSMUSG00000058729,…	631	1136	12504	1.5699426352090355	0.006298823021371747	9.022704668381065E-4	0.020345721031744812
SP_PIR_KEYWORDS	nucleus	230	22.772277227722775	2.2551082174423678E-4	ENSMUSG00000032397, ENSMUSG00000032777, ENSMUSG00000029687, ENSMUSG00000023391, ENSMUSG00000053581, ENSMUSG00000050328, ENSMUSG00000036931, ENSMUSG00000058729, ENSMUSG00000022635, ENSMUSG00000048763, ENSMUSG00000020116, ENSMUSG00000026648, ENSMUSG00000020114, ENSMUSG00000002524, ENSMUSG00000032261, ENSMUSG00000022961, ENSMUSG00000020257, ENSMUSG00000022771, ENSMUSG00000062929, ENSMUSG00000022394,…	874	3808	17854	1.233829057938965	0.08626483308953337	0.0074896865649317634	0.31408501310891124
GOTERM_CC_FAT	GO:0005654~nucleoplasm	51	5.0495049504950495	2.9056964106823866E-4	ENSMUSG00000029478, ENSMUSG00000031403, ENSMUSG00000028809, ENSMUSG00000000581, ENSMUSG00000041777, ENSMUSG00000029687, ENSMUSG00000034674, ENSMUSG00000060475, ENSMUSG00000030353, ENSMUSG00000021767, ENSMUSG00000031353, ENSMUSG00000058729, ENSMUSG00000026019, ENSMUSG00000057113, ENSMUSG00000022635, ENSMUSG00000003923, ENSMUSG00000048100, ENSMUSG00000024218, ENSMUSG00000027490, ENSMUSG00000036180,…	631	599	12504	1.6871859861523038	0.11977578004556699	0.014075403016502341	0.4099893201844895
GOTERM_CC_FAT	GO:0005730~nucleolus	29	2.8712871287128716	0.002005281555014247	ENSMUSG00000028948, ENSMUSG00000026377, ENSMUSG00000029614, ENSMUSG00000040463, ENSMUSG00000004100, ENSMUSG00000031403, ENSMUSG00000042557, ENSMUSG00000071415, ENSMUSG00000058558, ENSMUSG00000024613, ENSMUSG00000029415, ENSMUSG00000000581, ENSMUSG00000022247, ENSMUSG00000021243, ENSMUSG00000024800, ENSMUSG00000024906, ENSMUSG00000040464, ENSMUSG00000060475, ENSMUSG00000059552, ENSMUSG00000026019,…	631	310	12504	1.8537702571443175	0.5857155350571105	0.07698455543348548	2.797788094826137
GOTERM_CC_FAT	GO:0044451~nucleoplasm part	42	4.158415841584159	0.002301767950369157	ENSMUSG00000029478, ENSMUSG00000038539, ENSMUSG00000002679, ENSMUSG00000031403, ENSMUSG00000028809, ENSMUSG00000020918, ENSMUSG00000026799, ENSMUSG00000058886, ENSMUSG00000038482, ENSMUSG00000000581, ENSMUSG00000041777, ENSMUSG00000061436, ENSMUSG00000057236, ENSMUSG00000010608, ENSMUSG00000029004, ENSMUSG00000021244, ENSMUSG00000029687, ENSMUSG00000022521, ENSMUSG00000034674, ENSMUSG00000030353,…	631	513	12504	1.6223760669502598	0.6363781622379037	0.07486770269851206	3.2052212925340884
GOTERM_MF_FAT	GO:0016563~transcription activator activity	22	2.178217821782178	0.021318226959041536	ENSMUSG00000001280, ENSMUSG00000024194, ENSMUSG00000024309, ENSMUSG00000040761, ENSMUSG00000027490, ENSMUSG00000002679, ENSMUSG00000041354, ENSMUSG00000020114, ENSMUSG00000061315, ENSMUSG00000026799, ENSMUSG00000038482, ENSMUSG00000020098, ENSMUSG00000024515, ENSMUSG00000029004, ENSMUSG00000047751, ENSMUSG00000022521, ENSMUSG00000030353, ENSMUSG00000005836, ENSMUSG00000021767, ENSMUSG00000016458,…	671	259	13288	1.6821317804924363	0.9999998249496147	0.5069726081564565	27.842160700227204
SP_PIR_KEYWORDS	activator	30	2.9702970297029703	0.14947531409467674	ENSMUSG00000001280, ENSMUSG00000038539, ENSMUSG00000002679, ENSMUSG00000040463, ENSMUSG00000044934, ENSMUSG00000061315, ENSMUSG00000026799, ENSMUSG00000038482, ENSMUSG00000047751, ENSMUSG00000022521, ENSMUSG00000029026, ENSMUSG00000030353, ENSMUSG00000015804, ENSMUSG00000005836, ENSMUSG00000021767, ENSMUSG00000059552, ENSMUSG00000032652, ENSMUSG00000003923, ENSMUSG00000012114, ENSMUSG00000027490,…	874	484	17854	1.2661932409176013	1.0	0.685396364167913	89.54632339674794
SP_PIR_KEYWORDS	transcription regulation	83	8.217821782178218	0.22607326348102852	ENSMUSG00000029478, ENSMUSG00000040761, ENSMUSG00000042557, ENSMUSG00000061315, ENSMUSG00000032212, ENSMUSG00000000581, ENSMUSG00000041777, ENSMUSG00000029687, ENSMUSG00000029026, ENSMUSG00000030353, ENSMUSG00000021767, ENSMUSG00000050328, ENSMUSG00000031353, ENSMUSG00000016503, ENSMUSG00000003923, ENSMUSG00000048100, ENSMUSG00000048763, ENSMUSG00000027490, ENSMUSG00000024218, ENSMUSG00000029265,…	874	1546	17854	1.0967122655054307	1.0	0.7639755995369812	97.19728491335657
GOTERM_BP_FAT	GO:0006357~regulation of transcription from RNA polymerase II promoter	37	3.663366336633663	0.23881224371614762	ENSMUSG00000001280, ENSMUSG00000029478, ENSMUSG00000034329, ENSMUSG00000038539, ENSMUSG00000040761, ENSMUSG00000002679, ENSMUSG00000044934, ENSMUSG00000042557, ENSMUSG00000026799, ENSMUSG00000026944, ENSMUSG00000031660, ENSMUSG00000041777, ENSMUSG00000061436, ENSMUSG00000047751, ENSMUSG00000023391, ENSMUSG00000022521, ENSMUSG00000030353, ENSMUSG00000039745, ENSMUSG00000059552, ENSMUSG00000005836,…	706	616	13588	1.1560373054707334	1.0	0.9885307584465571	99.1454961342284
GOTERM_MF_FAT	GO:0030528~transcription regulator activity	66	6.534653465346535	0.30300323988883127	ENSMUSG00000029478, ENSMUSG00000040761, ENSMUSG00000042557, ENSMUSG00000061315, ENSMUSG00000000581, ENSMUSG00000041777, ENSMUSG00000005718, ENSMUSG00000023391, ENSMUSG00000029687, ENSMUSG00000029026, ENSMUSG00000030353, ENSMUSG00000021767, ENSMUSG00000050328, ENSMUSG00000031353, ENSMUSG00000021039, ENSMUSG00000024194, ENSMUSG00000003923, ENSMUSG00000048100, ENSMUSG00000048763, ENSMUSG00000024218,…	671	1206	13288	1.0837615202675148	1.0	0.9517088511103367	99.57730082724682
GOTERM_MF_FAT	GO:0003677~DNA binding	93	9.207920792079207	0.4149167975374033	ENSMUSG00000029478, ENSMUSG00000026915, ENSMUSG00000040761, ENSMUSG00000025925, ENSMUSG00000032777, ENSMUSG00000042557, ENSMUSG00000028809, ENSMUSG00000034206, ENSMUSG00000061315, ENSMUSG00000068391, ENSMUSG00000020079, ENSMUSG00000000581, ENSMUSG00000023391, ENSMUSG00000029687, ENSMUSG00000034674, ENSMUSG00000029026, ENSMUSG00000030353, ENSMUSG00000039748, ENSMUSG00000021767, ENSMUSG00000050328,…	671	1781	13288	1.034084737806169	1.0	0.9749190441719674	99.9701490082954
GOTERM_CC_FAT	GO:0005667~transcription factor complex	13	1.2871287128712872	0.5182382633489071	ENSMUSG00000003923, ENSMUSG00000048100, ENSMUSG00000024218, ENSMUSG00000027490, ENSMUSG00000038539, ENSMUSG00000051367, ENSMUSG00000026799, ENSMUSG00000058886, ENSMUSG00000038482, ENSMUSG00000024515, ENSMUSG00000022521, ENSMUSG00000030353, ENSMUSG00000005836	631	234	12504	1.1008980454305337	1.0	0.9214859336082943	99.99671704595548
SP_PIR_KEYWORDS	Transcription	87	8.613861386138613	0.5406453884454068	ENSMUSG00000029478, ENSMUSG00000040761, ENSMUSG00000032777, ENSMUSG00000042557, ENSMUSG00000061315, ENSMUSG00000032212, ENSMUSG00000000581, ENSMUSG00000041777, ENSMUSG00000029687, ENSMUSG00000026361, ENSMUSG00000029026, ENSMUSG00000030353, ENSMUSG00000021767, ENSMUSG00000050328, ENSMUSG00000031353, ENSMUSG00000016503, ENSMUSG00000003923, ENSMUSG00000048100, ENSMUSG00000048763, ENSMUSG00000027490,…	874	1769	17854	1.0046516862362607	1.0	0.9363110626866775	99.9980608048587
GOTERM_BP_FAT	GO:0051173~positive regulation of nitrogen compound metabolic process	28	2.7722772277227725	0.5522614979926199	ENSMUSG00000001280, ENSMUSG00000027490, ENSMUSG00000002679, ENSMUSG00000020114, ENSMUSG00000038765, ENSMUSG00000026395, ENSMUSG00000051367, ENSMUSG00000042477, ENSMUSG00000038482, ENSMUSG00000020098, ENSMUSG00000024515, ENSMUSG00000061436, ENSMUSG00000029004, ENSMUSG00000047751, ENSMUSG00000023391, ENSMUSG00000022521, ENSMUSG00000029026, ENSMUSG00000030353, ENSMUSG00000021270, ENSMUSG00000039745,…	706	526	13588	1.0245263305291956	1.0	0.9984390176764799	99.99991882155089
GOTERM_BP_FAT	GO:0045935~positive regulation of nucleobase, nucleoside, nucleotide and nucleic acid metabolic process	27	2.6732673267326734	0.5667731655890013	ENSMUSG00000001280, ENSMUSG00000027490, ENSMUSG00000002679, ENSMUSG00000020114, ENSMUSG00000038765, ENSMUSG00000026395, ENSMUSG00000051367, ENSMUSG00000042477, ENSMUSG00000038482, ENSMUSG00000020098, ENSMUSG00000024515, ENSMUSG00000061436, ENSMUSG00000029004, ENSMUSG00000047751, ENSMUSG00000023391, ENSMUSG00000022521, ENSMUSG00000029026, ENSMUSG00000030353, ENSMUSG00000039745, ENSMUSG00000014074,…	706	510	13588	1.0189301783036162	1.0	0.9986228658566014	99.99995432182803
GOTERM_BP_FAT	GO:0045941~positive regulation of transcription	25	2.4752475247524752	0.5843937231187852	ENSMUSG00000001280, ENSMUSG00000027490, ENSMUSG00000002679, ENSMUSG00000020114, ENSMUSG00000038765, ENSMUSG00000051367, ENSMUSG00000042477, ENSMUSG00000038482, ENSMUSG00000020098, ENSMUSG00000024515, ENSMUSG00000061436, ENSMUSG00000029004, ENSMUSG00000047751, ENSMUSG00000023391, ENSMUSG00000022521, ENSMUSG00000029026, ENSMUSG00000030353, ENSMUSG00000039745, ENSMUSG00000005836, ENSMUSG00000059552,…	706	475	13588	1.0129715222901445	1.0	0.9988305692461661	99.99997787006566
GOTERM_BP_FAT	GO:0045893~positive regulation of transcription, DNA-dependent	22	2.178217821782178	0.5844270099243193	ENSMUSG00000001280, ENSMUSG00000027490, ENSMUSG00000002679, ENSMUSG00000020114, ENSMUSG00000038765, ENSMUSG00000051367, ENSMUSG00000042477, ENSMUSG00000038482, ENSMUSG00000024515, ENSMUSG00000061436, ENSMUSG00000029004, ENSMUSG00000047751, ENSMUSG00000023391, ENSMUSG00000022521, ENSMUSG00000029026, ENSMUSG00000030353, ENSMUSG00000039745, ENSMUSG00000005836, ENSMUSG00000059552, ENSMUSG00000016458,…	706	416	13588	1.0178415776857703	1.0	0.9988044160320837	99.99997790097902
GOTERM_BP_FAT	GO:0045944~positive regulation of transcription from RNA polymerase II promoter	19	1.881188118811881	0.5897973938999476	ENSMUSG00000001280, ENSMUSG00000027490, ENSMUSG00000002679, ENSMUSG00000020114, ENSMUSG00000038765, ENSMUSG00000051367, ENSMUSG00000042477, ENSMUSG00000061436, ENSMUSG00000024515, ENSMUSG00000047751, ENSMUSG00000023391, ENSMUSG00000022521, ENSMUSG00000030353, ENSMUSG00000039745, ENSMUSG00000005836, ENSMUSG00000059552, ENSMUSG00000016458, ENSMUSG00000018160, ENSMUSG00000021039	706	358	13588	1.0214601104657604	1.0	0.9987883085879745	99.9999823889756
GOTERM_BP_FAT	GO:0051254~positive regulation of RNA metabolic process	22	2.178217821782178	0.5978791191666939	ENSMUSG00000001280, ENSMUSG00000027490, ENSMUSG00000002679, ENSMUSG00000020114, ENSMUSG00000038765, ENSMUSG00000051367, ENSMUSG00000042477, ENSMUSG00000038482, ENSMUSG00000024515, ENSMUSG00000061436, ENSMUSG00000029004, ENSMUSG00000047751, ENSMUSG00000023391, ENSMUSG00000022521, ENSMUSG00000029026, ENSMUSG00000030353, ENSMUSG00000039745, ENSMUSG00000005836, ENSMUSG00000059552, ENSMUSG00000016458,…	706	419	13588	1.010553929158187	1.0	0.9988841845000519	99.99998755593673
GOTERM_BP_FAT	GO:0010628~positive regulation of gene expression	25	2.4752475247524752	0.6379718568638897	ENSMUSG00000001280, ENSMUSG00000027490, ENSMUSG00000002679, ENSMUSG00000020114, ENSMUSG00000038765, ENSMUSG00000051367, ENSMUSG00000042477, ENSMUSG00000038482, ENSMUSG00000020098, ENSMUSG00000024515, ENSMUSG00000061436, ENSMUSG00000029004, ENSMUSG00000047751, ENSMUSG00000023391, ENSMUSG00000022521, ENSMUSG00000029026, ENSMUSG00000030353, ENSMUSG00000039745, ENSMUSG00000005836, ENSMUSG00000059552,…	706	488	13588	0.9859866251799564	1.0	0.9991874714804145	99.99999800992018
GOTERM_BP_FAT	GO:0009891~positive regulation of biosynthetic process	28	2.7722772277227725	0.6724935487879427	ENSMUSG00000001280, ENSMUSG00000027490, ENSMUSG00000002679, ENSMUSG00000020114, ENSMUSG00000038765, ENSMUSG00000051367, ENSMUSG00000042477, ENSMUSG00000003585, ENSMUSG00000038482, ENSMUSG00000020098, ENSMUSG00000024515, ENSMUSG00000061436, ENSMUSG00000029004, ENSMUSG00000047751, ENSMUSG00000023391, ENSMUSG00000022521, ENSMUSG00000029026, ENSMUSG00000030353, ENSMUSG00000021270, ENSMUSG00000039745,…	706	557	13588	0.9675060141083607	1.0	0.999379760671845	99.99999965383223
GOTERM_BP_FAT	GO:0006350~transcription	89	8.81188118811881	0.6915712887782924	ENSMUSG00000029478, ENSMUSG00000040761, ENSMUSG00000032777, ENSMUSG00000042557, ENSMUSG00000061315, ENSMUSG00000032212, ENSMUSG00000000581, ENSMUSG00000041777, ENSMUSG00000029687, ENSMUSG00000026361, ENSMUSG00000029026, ENSMUSG00000030353, ENSMUSG00000021767, ENSMUSG00000050328, ENSMUSG00000031353, ENSMUSG00000016503, ENSMUSG00000003923, ENSMUSG00000048100, ENSMUSG00000048763, ENSMUSG00000027490,…	706	1772	13588	0.9666675192960692	1.0	0.9994464167037728	99.9999998785545
GOTERM_BP_FAT	GO:0010604~positive regulation of macromolecule metabolic process	31	3.0693069306930694	0.724995492877269	ENSMUSG00000001280, ENSMUSG00000002679, ENSMUSG00000026395, ENSMUSG00000038482, ENSMUSG00000020098, ENSMUSG00000061436, ENSMUSG00000058709, ENSMUSG00000029004, ENSMUSG00000047751, ENSMUSG00000047139, ENSMUSG00000023391, ENSMUSG00000022521, ENSMUSG00000029026, ENSMUSG00000030353, ENSMUSG00000039745, ENSMUSG00000021767, ENSMUSG00000059552, ENSMUSG00000005836, ENSMUSG00000021039, ENSMUSG00000028991,…	706	633	13588	0.9425595997296922	1.0	0.999596153317602	99.999999983595
GOTERM_BP_FAT	GO:0031328~positive regulation of cellular biosynthetic process	27	2.6732673267326734	0.725158065520382	ENSMUSG00000001280, ENSMUSG00000027490, ENSMUSG00000002679, ENSMUSG00000020114, ENSMUSG00000038765, ENSMUSG00000051367, ENSMUSG00000042477, ENSMUSG00000038482, ENSMUSG00000020098, ENSMUSG00000024515, ENSMUSG00000061436, ENSMUSG00000029004, ENSMUSG00000047751, ENSMUSG00000023391, ENSMUSG00000022521, ENSMUSG00000029026, ENSMUSG00000030353, ENSMUSG00000021270, ENSMUSG00000039745, ENSMUSG00000059552,…	706	552	13588	0.9414028821283409	1.0	0.9995891643039453	99.99999998376343
SP_PIR_KEYWORDS	dna-binding	64	6.336633663366337	0.7843614665663604	ENSMUSG00000029478, ENSMUSG00000026915, ENSMUSG00000032777, ENSMUSG00000025925, ENSMUSG00000040761, ENSMUSG00000028809, ENSMUSG00000061315, ENSMUSG00000068391, ENSMUSG00000000581, ENSMUSG00000023391, ENSMUSG00000029026, ENSMUSG00000030353, ENSMUSG00000039748, ENSMUSG00000021767, ENSMUSG00000050328, ENSMUSG00000057113, ENSMUSG00000016503, ENSMUSG00000003923, ENSMUSG00000048763, ENSMUSG00000027490,…	874	1404	17854	0.9311871279834667	1.0	0.9858993245954135	99.99999994909317
GOTERM_BP_FAT	GO:0010557~positive regulation of macromolecule biosynthetic process	25	2.4752475247524752	0.7849584383163646	ENSMUSG00000001280, ENSMUSG00000027490, ENSMUSG00000002679, ENSMUSG00000020114, ENSMUSG00000038765, ENSMUSG00000051367, ENSMUSG00000042477, ENSMUSG00000038482, ENSMUSG00000020098, ENSMUSG00000024515, ENSMUSG00000061436, ENSMUSG00000029004, ENSMUSG00000047751, ENSMUSG00000023391, ENSMUSG00000022521, ENSMUSG00000029026, ENSMUSG00000030353, ENSMUSG00000039745, ENSMUSG00000005836, ENSMUSG00000059552,…	706	530	13588	0.9078518360147523	1.0	0.9997815622483764	99.99999999977575
GOTERM_BP_FAT	GO:0045449~regulation of transcription	107	10.594059405940595	0.8533541078968794	ENSMUSG00000040761, ENSMUSG00000025925, ENSMUSG00000061315, ENSMUSG00000026944, ENSMUSG00000041777, ENSMUSG00000023391, ENSMUSG00000029687, ENSMUSG00000029026, ENSMUSG00000039745, ENSMUSG00000050328, ENSMUSG00000036931, ENSMUSG00000016503, ENSMUSG00000048100, ENSMUSG00000048763, ENSMUSG00000020114, ENSMUSG00000002524, ENSMUSG00000036893, ENSMUSG00000028639, ENSMUSG00000051223, ENSMUSG00000054199,…	706	2227	13588	0.924728830182247	1.0	0.9999265720822476	99.99999999999972
GOTERM_BP_FAT	GO:0051252~regulation of RNA metabolic process	68	6.732673267326733	0.9095260857295323	ENSMUSG00000029478, ENSMUSG00000040761, ENSMUSG00000032580, ENSMUSG00000042557, ENSMUSG00000026944, ENSMUSG00000041777, ENSMUSG00000004865, ENSMUSG00000023391, ENSMUSG00000029026, ENSMUSG00000030353, ENSMUSG00000039745, ENSMUSG00000050328, ENSMUSG00000031353, ENSMUSG00000021039, ENSMUSG00000057113, ENSMUSG00000048763, ENSMUSG00000027490, ENSMUSG00000004359, ENSMUSG00000036180, ENSMUSG00000020114,…	706	1488	13588	0.8795424776874105	1.0	0.9999833496654575	100.0
GOTERM_MF_FAT	GO:0003700~transcription factor activity	32	3.1683168316831685	0.9315854546882294	ENSMUSG00000001280, ENSMUSG00000038539, ENSMUSG00000040761, ENSMUSG00000044934, ENSMUSG00000042557, ENSMUSG00000070691, ENSMUSG00000038482, ENSMUSG00000023391, ENSMUSG00000029026, ENSMUSG00000030353, ENSMUSG00000005836, ENSMUSG00000059552, ENSMUSG00000050328, ENSMUSG00000038533, ENSMUSG00000032652, ENSMUSG00000003923, ENSMUSG00000048763, ENSMUSG00000027490, ENSMUSG00000032318, ENSMUSG00000036180,…	671	776	13288	0.8166300490113233	1.0	0.9999811568857563	100.0
GOTERM_BP_FAT	GO:0006355~regulation of transcription, DNA-dependent	64	6.336633663366337	0.9567954130705517	ENSMUSG00000029478, ENSMUSG00000040761, ENSMUSG00000042557, ENSMUSG00000026944, ENSMUSG00000041777, ENSMUSG00000023391, ENSMUSG00000029026, ENSMUSG00000030353, ENSMUSG00000039745, ENSMUSG00000050328, ENSMUSG00000031353, ENSMUSG00000021039, ENSMUSG00000048763, ENSMUSG00000027490, ENSMUSG00000004359, ENSMUSG00000036180, ENSMUSG00000020114, ENSMUSG00000014603, ENSMUSG00000025255, ENSMUSG00000038765,…	706	1465	13588	0.8408009359077242	1.0	0.9999986868729936	100.0
Annotation Cluster 20	Enrichment Score: 1.2200213767001262
Category	Term	Count	%	PValue	Genes	List Total	Pop Hits	Pop Total	Fold Enrichment	Bonferroni	Benjamini	FDR
INTERPRO	IPR019844:Cold-shock conserved site	3	0.297029702970297	0.042881247574506134	ENSMUSG00000068823, ENSMUSG00000018554, ENSMUSG00000028639	873	7	17763	8.720176730486008	1.0	0.9174770444230815	51.49836593077249
SMART	SM00357:CSP	3	0.297029702970297	0.06475217323259701	ENSMUSG00000068823, ENSMUSG00000018554, ENSMUSG00000028639	434	9	9131	7.013056835637482	0.9999999614245977	0.6795546079057456	58.204106254028034
INTERPRO	IPR011129:Cold shock protein	3	0.297029702970297	0.0688963740622463	ENSMUSG00000068823, ENSMUSG00000018554, ENSMUSG00000028639	873	9	17763	6.782359679266896	1.0	0.9451030792656596	69.22666723388792
INTERPRO	IPR002059:Cold-shock protein, DNA-binding	3	0.297029702970297	0.0688963740622463	ENSMUSG00000068823, ENSMUSG00000018554, ENSMUSG00000028639	873	9	17763	6.782359679266896	1.0	0.9451030792656596	69.22666723388792
Annotation Cluster 21	Enrichment Score: 1.2139530270820067
Category	Term	Count	%	PValue	Genes	List Total	Pop Hits	Pop Total	Fold Enrichment	Bonferroni	Benjamini	FDR
GOTERM_MF_FAT	GO:0008134~transcription factor binding	31	3.0693069306930694	1.322584321953287E-4	ENSMUSG00000029478, ENSMUSG00000024309, ENSMUSG00000040761, ENSMUSG00000002679, ENSMUSG00000040463, ENSMUSG00000042557, ENSMUSG00000061315, ENSMUSG00000026799, ENSMUSG00000031660, ENSMUSG00000028224, ENSMUSG00000000581, ENSMUSG00000020098, ENSMUSG00000061436, ENSMUSG00000029004, ENSMUSG00000047751, ENSMUSG00000022521, ENSMUSG00000021767, ENSMUSG00000036931, ENSMUSG00000021039, ENSMUSG00000038533,…	671	288	13288	2.1316029143898	0.0910788237122947	0.018918143168481727	0.20009274803294286
GOTERM_MF_FAT	GO:0003712~transcription cofactor activity	20	1.9801980198019802	0.0018537729991656819	ENSMUSG00000024194, ENSMUSG00000029478, ENSMUSG00000024309, ENSMUSG00000068284, ENSMUSG00000040761, ENSMUSG00000002679, ENSMUSG00000041354, ENSMUSG00000042557, ENSMUSG00000061315, ENSMUSG00000026799, ENSMUSG00000000581, ENSMUSG00000020098, ENSMUSG00000061436, ENSMUSG00000004698, ENSMUSG00000029004, ENSMUSG00000047751, ENSMUSG00000022521, ENSMUSG00000018160, ENSMUSG00000021039, ENSMUSG00000038533	671	180	13288	2.2003642987249545	0.7380669148205787	0.15418809278287726	2.770680388676716
GOTERM_BP_FAT	GO:0031327~negative regulation of cellular biosynthetic process	34	3.3663366336633667	0.015748572594232454	ENSMUSG00000032397, ENSMUSG00000029478, ENSMUSG00000040761, ENSMUSG00000040463, ENSMUSG00000026511, ENSMUSG00000042557, ENSMUSG00000000581, ENSMUSG00000041777, ENSMUSG00000061436, ENSMUSG00000045294, ENSMUSG00000018554, ENSMUSG00000023391, ENSMUSG00000029836, ENSMUSG00000021767, ENSMUSG00000059552, ENSMUSG00000005774, ENSMUSG00000031353, ENSMUSG00000021039, ENSMUSG00000024483, ENSMUSG00000038533,…	706	430	13588	1.5218130311614728	0.9999999999999998	0.9730264734576548	24.19774171669351
GOTERM_BP_FAT	GO:0010558~negative regulation of macromolecule biosynthetic process	33	3.2673267326732676	0.017782775987468753	ENSMUSG00000032397, ENSMUSG00000029478, ENSMUSG00000040761, ENSMUSG00000040463, ENSMUSG00000026511, ENSMUSG00000042557, ENSMUSG00000000581, ENSMUSG00000041777, ENSMUSG00000061436, ENSMUSG00000018554, ENSMUSG00000023391, ENSMUSG00000029836, ENSMUSG00000021767, ENSMUSG00000059552, ENSMUSG00000005774, ENSMUSG00000031353, ENSMUSG00000021039, ENSMUSG00000024483, ENSMUSG00000038533, ENSMUSG00000068284,…	706	418	13588	1.519457283435217	1.0	0.9755842347342921	26.885961120006506
GOTERM_BP_FAT	GO:0009890~negative regulation of biosynthetic process	34	3.3663366336633667	0.018092920338302034	ENSMUSG00000032397, ENSMUSG00000029478, ENSMUSG00000040761, ENSMUSG00000040463, ENSMUSG00000026511, ENSMUSG00000042557, ENSMUSG00000000581, ENSMUSG00000041777, ENSMUSG00000061436, ENSMUSG00000045294, ENSMUSG00000018554, ENSMUSG00000023391, ENSMUSG00000029836, ENSMUSG00000021767, ENSMUSG00000059552, ENSMUSG00000005774, ENSMUSG00000031353, ENSMUSG00000021039, ENSMUSG00000024483, ENSMUSG00000038533,…	706	434	13588	1.5077871046069893	1.0	0.9486107601069121	27.287836626191663
GOTERM_MF_FAT	GO:0016563~transcription activator activity	22	2.178217821782178	0.021318226959041536	ENSMUSG00000001280, ENSMUSG00000024194, ENSMUSG00000024309, ENSMUSG00000040761, ENSMUSG00000027490, ENSMUSG00000002679, ENSMUSG00000041354, ENSMUSG00000020114, ENSMUSG00000061315, ENSMUSG00000026799, ENSMUSG00000038482, ENSMUSG00000020098, ENSMUSG00000024515, ENSMUSG00000029004, ENSMUSG00000047751, ENSMUSG00000022521, ENSMUSG00000030353, ENSMUSG00000005836, ENSMUSG00000021767, ENSMUSG00000016458,…	671	259	13288	1.6821317804924363	0.9999998249496147	0.5069726081564565	27.842160700227204
GOTERM_BP_FAT	GO:0010605~negative regulation of macromolecule metabolic process	38	3.762376237623762	0.021865823865114126	ENSMUSG00000032397, ENSMUSG00000029478, ENSMUSG00000040761, ENSMUSG00000040463, ENSMUSG00000026511, ENSMUSG00000042557, ENSMUSG00000036912, ENSMUSG00000026395, ENSMUSG00000019893, ENSMUSG00000000581, ENSMUSG00000041777, ENSMUSG00000061436, ENSMUSG00000018554, ENSMUSG00000023391, ENSMUSG00000002227, ENSMUSG00000029836, ENSMUSG00000021767, ENSMUSG00000059552, ENSMUSG00000005774, ENSMUSG00000031353,…	706	506	13588	1.4453862432677558	1.0	0.9481773422819141	32.01283717008137
GOTERM_MF_FAT	GO:0016564~transcription repressor activity	18	1.782178217821782	0.03829175962283581	ENSMUSG00000029478, ENSMUSG00000068284, ENSMUSG00000040761, ENSMUSG00000036180, ENSMUSG00000040463, ENSMUSG00000042557, ENSMUSG00000018666, ENSMUSG00000000581, ENSMUSG00000041777, ENSMUSG00000061436, ENSMUSG00000004698, ENSMUSG00000026484, ENSMUSG00000029687, ENSMUSG00000029836, ENSMUSG00000021767, ENSMUSG00000031353, ENSMUSG00000021039, ENSMUSG00000038533	671	211	13288	1.689379224613472	0.9999999999994281	0.6092404046956058	44.63644619649052
GOTERM_BP_FAT	GO:0010629~negative regulation of gene expression	30	2.9702970297029703	0.0559793133593094	ENSMUSG00000029478, ENSMUSG00000040761, ENSMUSG00000040463, ENSMUSG00000042557, ENSMUSG00000036912, ENSMUSG00000019893, ENSMUSG00000000581, ENSMUSG00000041777, ENSMUSG00000061436, ENSMUSG00000023391, ENSMUSG00000002227, ENSMUSG00000029836, ENSMUSG00000021767, ENSMUSG00000059552, ENSMUSG00000005774, ENSMUSG00000031353, ENSMUSG00000021039, ENSMUSG00000038533, ENSMUSG00000068284, ENSMUSG00000036180,…	706	410	13588	1.40827748220825	1.0	0.9526013937150525	63.410178966993016
GOTERM_BP_FAT	GO:0045934~negative regulation of nucleobase, nucleoside, nucleotide and nucleic acid metabolic process	29	2.8712871287128716	0.060592250041408446	ENSMUSG00000032397, ENSMUSG00000029478, ENSMUSG00000040761, ENSMUSG00000040463, ENSMUSG00000042557, ENSMUSG00000000581, ENSMUSG00000041777, ENSMUSG00000061436, ENSMUSG00000023391, ENSMUSG00000029836, ENSMUSG00000021767, ENSMUSG00000059552, ENSMUSG00000005774, ENSMUSG00000031353, ENSMUSG00000021039, ENSMUSG00000038533, ENSMUSG00000057113, ENSMUSG00000068284, ENSMUSG00000036180, ENSMUSG00000036893,…	706	397	13588	1.405912616579017	1.0	0.9576334928570595	66.40830407982763
GOTERM_BP_FAT	GO:0051172~negative regulation of nitrogen compound metabolic process	29	2.8712871287128716	0.06697322026526789	ENSMUSG00000032397, ENSMUSG00000029478, ENSMUSG00000040761, ENSMUSG00000040463, ENSMUSG00000042557, ENSMUSG00000000581, ENSMUSG00000041777, ENSMUSG00000061436, ENSMUSG00000023391, ENSMUSG00000029836, ENSMUSG00000021767, ENSMUSG00000059552, ENSMUSG00000005774, ENSMUSG00000031353, ENSMUSG00000021039, ENSMUSG00000038533, ENSMUSG00000057113, ENSMUSG00000068284, ENSMUSG00000036180, ENSMUSG00000036893,…	706	401	13588	1.3918885505782288	1.0	0.9573832974069437	70.17561648691806
GOTERM_MF_FAT	GO:0003714~transcription corepressor activity	8	0.7920792079207921	0.07009682048181838	ENSMUSG00000029478, ENSMUSG00000061436, ENSMUSG00000004698, ENSMUSG00000068284, ENSMUSG00000040761, ENSMUSG00000042557, ENSMUSG00000000581, ENSMUSG00000038533	671	72	13288	2.2003642987249545	1.0	0.7766862247941492	66.73020143455433
GOTERM_BP_FAT	GO:0016481~negative regulation of transcription	27	2.6732673267326734	0.07481261854055112	ENSMUSG00000029478, ENSMUSG00000040761, ENSMUSG00000040463, ENSMUSG00000042557, ENSMUSG00000000581, ENSMUSG00000041777, ENSMUSG00000061436, ENSMUSG00000023391, ENSMUSG00000021767, ENSMUSG00000059552, ENSMUSG00000029836, ENSMUSG00000031353, ENSMUSG00000005774, ENSMUSG00000021039, ENSMUSG00000038533, ENSMUSG00000068284, ENSMUSG00000036180, ENSMUSG00000036893, ENSMUSG00000018666, ENSMUSG00000066900,…	706	372	13588	1.3969204057388285	1.0	0.9599572754046403	74.25945569524531
GOTERM_BP_FAT	GO:0051253~negative regulation of RNA metabolic process	22	2.178217821782178	0.12637286701366474	ENSMUSG00000029478, ENSMUSG00000068284, ENSMUSG00000040761, ENSMUSG00000036180, ENSMUSG00000042557, ENSMUSG00000036893, ENSMUSG00000018666, ENSMUSG00000041777, ENSMUSG00000061436, ENSMUSG00000015149, ENSMUSG00000026484, ENSMUSG00000004698, ENSMUSG00000025001, ENSMUSG00000040629, ENSMUSG00000023391, ENSMUSG00000029836, ENSMUSG00000059552, ENSMUSG00000005774, ENSMUSG00000031353, ENSMUSG00000016458,…	706	310	13588	1.3658777300557434	1.0	0.9684113743530482	90.5379910390841
SP_PIR_KEYWORDS	repressor	25	2.4752475247524752	0.14640332180521481	ENSMUSG00000001280, ENSMUSG00000029478, ENSMUSG00000040761, ENSMUSG00000029265, ENSMUSG00000036180, ENSMUSG00000040463, ENSMUSG00000042557, ENSMUSG00000002524, ENSMUSG00000025255, ENSMUSG00000028639, ENSMUSG00000066900, ENSMUSG00000005610, ENSMUSG00000032212, ENSMUSG00000000581, ENSMUSG00000041777, ENSMUSG00000057236, ENSMUSG00000026484, ENSMUSG00000004698, ENSMUSG00000024498, ENSMUSG00000021244,…	874	391	17854	1.3061328401622314	1.0	0.6904285781907643	89.007187127751
GOTERM_BP_FAT	GO:0045892~negative regulation of transcription, DNA-dependent	21	2.0792079207920793	0.17708109731621977	ENSMUSG00000029478, ENSMUSG00000068284, ENSMUSG00000040761, ENSMUSG00000036180, ENSMUSG00000042557, ENSMUSG00000036893, ENSMUSG00000018666, ENSMUSG00000041777, ENSMUSG00000061436, ENSMUSG00000015149, ENSMUSG00000026484, ENSMUSG00000004698, ENSMUSG00000025001, ENSMUSG00000040629, ENSMUSG00000023391, ENSMUSG00000029836, ENSMUSG00000059552, ENSMUSG00000005774, ENSMUSG00000031353, ENSMUSG00000016458,…	706	308	13588	1.3122585629667785	1.0	0.982271982390365	96.66762895390795
GOTERM_BP_FAT	GO:0006357~regulation of transcription from RNA polymerase II promoter	37	3.663366336633663	0.23881224371614762	ENSMUSG00000001280, ENSMUSG00000029478, ENSMUSG00000034329, ENSMUSG00000038539, ENSMUSG00000040761, ENSMUSG00000002679, ENSMUSG00000044934, ENSMUSG00000042557, ENSMUSG00000026799, ENSMUSG00000026944, ENSMUSG00000031660, ENSMUSG00000041777, ENSMUSG00000061436, ENSMUSG00000047751, ENSMUSG00000023391, ENSMUSG00000022521, ENSMUSG00000030353, ENSMUSG00000039745, ENSMUSG00000059552, ENSMUSG00000005836,…	706	616	13588	1.1560373054707334	1.0	0.9885307584465571	99.1454961342284
GOTERM_MF_FAT	GO:0030528~transcription regulator activity	66	6.534653465346535	0.30300323988883127	ENSMUSG00000029478, ENSMUSG00000040761, ENSMUSG00000042557, ENSMUSG00000061315, ENSMUSG00000000581, ENSMUSG00000041777, ENSMUSG00000005718, ENSMUSG00000023391, ENSMUSG00000029687, ENSMUSG00000029026, ENSMUSG00000030353, ENSMUSG00000021767, ENSMUSG00000050328, ENSMUSG00000031353, ENSMUSG00000021039, ENSMUSG00000024194, ENSMUSG00000003923, ENSMUSG00000048100, ENSMUSG00000048763, ENSMUSG00000024218,…	671	1206	13288	1.0837615202675148	1.0	0.9517088511103367	99.57730082724682
GOTERM_BP_FAT	GO:0000122~negative regulation of transcription from RNA polymerase II promoter	14	1.3861386138613863	0.4222002045403945	ENSMUSG00000029478, ENSMUSG00000041777, ENSMUSG00000061436, ENSMUSG00000026484, ENSMUSG00000004698, ENSMUSG00000068284, ENSMUSG00000023391, ENSMUSG00000040629, ENSMUSG00000042557, ENSMUSG00000036893, ENSMUSG00000059552, ENSMUSG00000005774, ENSMUSG00000031353, ENSMUSG00000016458	706	231	13588	1.1664520559704696	1.0	0.995711181517946	99.99304372785778
GOTERM_BP_FAT	GO:0045449~regulation of transcription	107	10.594059405940595	0.8533541078968794	ENSMUSG00000040761, ENSMUSG00000025925, ENSMUSG00000061315, ENSMUSG00000026944, ENSMUSG00000041777, ENSMUSG00000023391, ENSMUSG00000029687, ENSMUSG00000029026, ENSMUSG00000039745, ENSMUSG00000050328, ENSMUSG00000036931, ENSMUSG00000016503, ENSMUSG00000048100, ENSMUSG00000048763, ENSMUSG00000020114, ENSMUSG00000002524, ENSMUSG00000036893, ENSMUSG00000028639, ENSMUSG00000051223, ENSMUSG00000054199,…	706	2227	13588	0.924728830182247	1.0	0.9999265720822476	99.99999999999972
GOTERM_BP_FAT	GO:0051252~regulation of RNA metabolic process	68	6.732673267326733	0.9095260857295323	ENSMUSG00000029478, ENSMUSG00000040761, ENSMUSG00000032580, ENSMUSG00000042557, ENSMUSG00000026944, ENSMUSG00000041777, ENSMUSG00000004865, ENSMUSG00000023391, ENSMUSG00000029026, ENSMUSG00000030353, ENSMUSG00000039745, ENSMUSG00000050328, ENSMUSG00000031353, ENSMUSG00000021039, ENSMUSG00000057113, ENSMUSG00000048763, ENSMUSG00000027490, ENSMUSG00000004359, ENSMUSG00000036180, ENSMUSG00000020114,…	706	1488	13588	0.8795424776874105	1.0	0.9999833496654575	100.0
GOTERM_BP_FAT	GO:0006355~regulation of transcription, DNA-dependent	64	6.336633663366337	0.9567954130705517	ENSMUSG00000029478, ENSMUSG00000040761, ENSMUSG00000042557, ENSMUSG00000026944, ENSMUSG00000041777, ENSMUSG00000023391, ENSMUSG00000029026, ENSMUSG00000030353, ENSMUSG00000039745, ENSMUSG00000050328, ENSMUSG00000031353, ENSMUSG00000021039, ENSMUSG00000048763, ENSMUSG00000027490, ENSMUSG00000004359, ENSMUSG00000036180, ENSMUSG00000020114, ENSMUSG00000014603, ENSMUSG00000025255, ENSMUSG00000038765,…	706	1465	13588	0.8408009359077242	1.0	0.9999986868729936	100.0
Annotation Cluster 22	Enrichment Score: 1.178650265578681
Category	Term	Count	%	PValue	Genes	List Total	Pop Hits	Pop Total	Fold Enrichment	Bonferroni	Benjamini	FDR
SMART	SM00049:DEP	5	0.49504950495049505	0.01848898760461109	ENSMUSG00000037426, ENSMUSG00000027173, ENSMUSG00000022419, ENSMUSG00000048960, ENSMUSG00000020888	434	22	9131	4.781629660661919	0.9914242906624925	0.6956890966945344	21.587984851693832
INTERPRO	IPR000591:Pleckstrin/G-protein, interacting region	5	0.49504950495049505	0.020808607240898398	ENSMUSG00000037426, ENSMUSG00000027173, ENSMUSG00000022419, ENSMUSG00000048960, ENSMUSG00000020888	873	22	17763	4.624336144954701	0.999999999999899	0.8820343728391247	29.330999322391406
UP_SEQ_FEATURE	domain:DEP	3	0.297029702970297	0.20731951706336757	ENSMUSG00000037426, ENSMUSG00000027173, ENSMUSG00000020888	801	17	16021	3.5296320775501213	1.0	0.9995719077345585	98.32060036762063
INTERPRO	IPR011991:Winged helix repressor DNA-binding	12	1.188118811881188	0.2418814730857453	ENSMUSG00000027490, ENSMUSG00000037426, ENSMUSG00000027173, ENSMUSG00000004359, ENSMUSG00000022419, ENSMUSG00000020720, ENSMUSG00000048960, ENSMUSG00000029686, ENSMUSG00000021767, ENSMUSG00000005774, ENSMUSG00000068882, ENSMUSG00000038482	873	175	17763	1.3952282768777613	1.0	0.995801079946169	98.96598549053687
Annotation Cluster 23	Enrichment Score: 1.1657898592631961
Category	Term	Count	%	PValue	Genes	List Total	Pop Hits	Pop Total	Fold Enrichment	Bonferroni	Benjamini	FDR
GOTERM_BP_FAT	GO:0006457~protein folding	13	1.2871287128712872	0.0322033664784635	ENSMUSG00000071866, ENSMUSG00000021037, ENSMUSG00000024309, ENSMUSG00000052033, ENSMUSG00000024007, ENSMUSG00000031960, ENSMUSG00000021270, ENSMUSG00000020949, ENSMUSG00000015656, ENSMUSG00000022771, ENSMUSG00000025980, ENSMUSG00000028410, ENSMUSG00000034024	706	127	13588	1.970109968548549	1.0	0.9233878751732815	43.52001803712688
SP_PIR_KEYWORDS	Chaperone	14	1.3861386138613863	0.032512384879447395	ENSMUSG00000021037, ENSMUSG00000027679, ENSMUSG00000024309, ENSMUSG00000015656, ENSMUSG00000022013, ENSMUSG00000028410, ENSMUSG00000034024, ENSMUSG00000018585, ENSMUSG00000036764, ENSMUSG00000021270, ENSMUSG00000031353, ENSMUSG00000046516, ENSMUSG00000025980, ENSMUSG00000057113	874	150	17854	1.906605644546148	0.999998187968611	0.34720091165245015	36.93601759633509
GOTERM_MF_FAT	GO:0051082~unfolded protein binding	7	0.6930693069306931	0.1406056304407448	ENSMUSG00000024309, ENSMUSG00000052033, ENSMUSG00000021270, ENSMUSG00000015656, ENSMUSG00000028410, ENSMUSG00000034024, ENSMUSG00000057113	671	70	13288	1.9803278688524593	1.0	0.8780201123954751	89.91973255252279
SP_PIR_KEYWORDS	molecular chaperone	3	0.297029702970297	0.1475325160773684	ENSMUSG00000015656, ENSMUSG00000025980, ENSMUSG00000034024	874	14	17854	4.37741091860085	1.0	0.6867877719415754	89.20829210381933
Annotation Cluster 24	Enrichment Score: 1.148481070487623
Category	Term	Count	%	PValue	Genes	List Total	Pop Hits	Pop Total	Fold Enrichment	Bonferroni	Benjamini	FDR
GOTERM_CC_FAT	GO:0000502~proteasome complex	8	0.7920792079207921	0.02580212453951631	ENSMUSG00000021024, ENSMUSG00000022193, ENSMUSG00000022867, ENSMUSG00000021737, ENSMUSG00000021832, ENSMUSG00000021178, ENSMUSG00000020720, ENSMUSG00000050812	631	58	12504	2.733264112793049	0.9999896220590273	0.4210088017030875	30.895318957906102
SP_PIR_KEYWORDS	proteasome	7	0.6930693069306931	0.047307608893847206	ENSMUSG00000021024, ENSMUSG00000022193, ENSMUSG00000021737, ENSMUSG00000021832, ENSMUSG00000021178, ENSMUSG00000020720, ENSMUSG00000050812	874	54	17854	2.6480633952029833	0.9999999961886515	0.45435684929998943	49.13360352035705
KEGG_PATHWAY	mmu03050:Proteasome	6	0.594059405940594	0.12015353609100947	ENSMUSG00000021024, ENSMUSG00000022193, ENSMUSG00000021737, ENSMUSG00000021832, ENSMUSG00000021178, ENSMUSG00000020720	322	47	5738	2.2748777586890445	0.999999998552242	0.7197513696834363	78.64798413095026
COG_ONTOLOGY	Posttranslational modification, protein turnover, chaperones	11	1.089108910891089	0.1736811542560433	ENSMUSG00000022710, ENSMUSG00000026247, ENSMUSG00000021037, ENSMUSG00000071644, ENSMUSG00000022867, ENSMUSG00000021737, ENSMUSG00000021832, ENSMUSG00000021178, ENSMUSG00000036764, ENSMUSG00000029096, ENSMUSG00000020376	116	127	2040	1.5232147705674721	0.9960437650504161	0.6692830797196359	80.02709045709844
Annotation Cluster 25	Enrichment Score: 1.147077937866995
Category	Term	Count	%	PValue	Genes	List Total	Pop Hits	Pop Total	Fold Enrichment	Bonferroni	Benjamini	FDR
UP_SEQ_FEATURE	cross-link:Glycyl lysine isopeptide (Lys-Gly) (interchain with G-Cter in SUMO)	10	0.9900990099009901	0.03129915922153925	ENSMUSG00000001280, ENSMUSG00000061436, ENSMUSG00000034674, ENSMUSG00000020738, ENSMUSG00000029026, ENSMUSG00000060373, ENSMUSG00000059552, ENSMUSG00000016458, ENSMUSG00000021111, ENSMUSG00000057113	801	88	16021	2.2728691408466686	1.0	0.9830704926812752	42.841768348350506
GOTERM_MF_FAT	GO:0043566~structure-specific DNA binding	9	0.891089108910891	0.03708828836457987	ENSMUSG00000001280, ENSMUSG00000020232, ENSMUSG00000040761, ENSMUSG00000034674, ENSMUSG00000039748, ENSMUSG00000059552, ENSMUSG00000028639, ENSMUSG00000016458, ENSMUSG00000047146	671	76	13288	2.345125107851596	0.9999999999985894	0.6097349364179158	43.57797827869294
BIOCARTA	m_tertpathway:Overview of telomerase protein component gene hTert Transcriptional Regulation	3	0.297029702970297	0.08611038474266242	ENSMUSG00000001280, ENSMUSG00000059552, ENSMUSG00000016458	75	8	1171	5.855	0.9999969379119589	0.9210770091781539	65.48490622011683
GOTERM_MF_FAT	GO:0003690~double-stranded DNA binding	4	0.39603960396039606	0.2581447258951137	ENSMUSG00000001280, ENSMUSG00000034674, ENSMUSG00000059552, ENSMUSG00000016458	671	35	13288	2.263231850117096	1.0	0.9347146291552053	98.91298996415374
Annotation Cluster 26	Enrichment Score: 1.1075013600198402
Category	Term	Count	%	PValue	Genes	List Total	Pop Hits	Pop Total	Fold Enrichment	Bonferroni	Benjamini	FDR
GOTERM_BP_FAT	GO:0007049~cell cycle	51	5.0495049504950495	9.075080266171901E-4	ENSMUSG00000032397, ENSMUSG00000043154, ENSMUSG00000037628, ENSMUSG00000025925, ENSMUSG00000029430, ENSMUSG00000042557, ENSMUSG00000031878, ENSMUSG00000026360, ENSMUSG00000036438, ENSMUSG00000026361, ENSMUSG00000029026, ENSMUSG00000060475, ENSMUSG00000056919, ENSMUSG00000039748, ENSMUSG00000058729, ENSMUSG00000057113, ENSMUSG00000027490, ENSMUSG00000032264, ENSMUSG00000020184, ENSMUSG00000026605,…	706	611	13588	1.6064965713570378	0.8733624309801682	0.2913576646423347	1.5720757947582098
SP_PIR_KEYWORDS	cell cycle	37	3.663366336633663	0.002368901389835688	ENSMUSG00000032397, ENSMUSG00000025925, ENSMUSG00000029430, ENSMUSG00000021537, ENSMUSG00000021918, ENSMUSG00000071533, ENSMUSG00000031878, ENSMUSG00000028224, ENSMUSG00000038482, ENSMUSG00000026360, ENSMUSG00000057236, ENSMUSG00000029004, ENSMUSG00000029161, ENSMUSG00000061607, ENSMUSG00000057130, ENSMUSG00000026361, ENSMUSG00000029026, ENSMUSG00000060475, ENSMUSG00000040250, ENSMUSG00000056919,…	874	447	17854	1.6909014584901123	0.6127499499039405	0.04632680919718657	3.2539589464955165
GOTERM_BP_FAT	GO:0022402~cell cycle process	32	3.1683168316831685	0.013338646984976566	ENSMUSG00000043154, ENSMUSG00000032397, ENSMUSG00000037628, ENSMUSG00000025925, ENSMUSG00000029430, ENSMUSG00000042557, ENSMUSG00000036912, ENSMUSG00000021537, ENSMUSG00000021918, ENSMUSG00000028224, ENSMUSG00000027469, ENSMUSG00000038482, ENSMUSG00000029004, ENSMUSG00000029161, ENSMUSG00000057130, ENSMUSG00000032855, ENSMUSG00000029026, ENSMUSG00000039748, ENSMUSG00000033752, ENSMUSG00000056919,…	706	393	13588	1.5671416935175775	0.9999999999999467	0.9780805618998608	20.89243591506601
GOTERM_BP_FAT	GO:0000278~mitotic cell cycle	20	1.9801980198019802	0.05040346450210767	ENSMUSG00000043154, ENSMUSG00000032397, ENSMUSG00000001833, ENSMUSG00000036223, ENSMUSG00000025925, ENSMUSG00000029430, ENSMUSG00000042557, ENSMUSG00000021537, ENSMUSG00000021918, ENSMUSG00000032264, ENSMUSG00000020184, ENSMUSG00000038482, ENSMUSG00000026605, ENSMUSG00000015149, ENSMUSG00000026484, ENSMUSG00000025001, ENSMUSG00000041238, ENSMUSG00000057130, ENSMUSG00000056919, ENSMUSG00000066979	706	244	13588	1.5775786002879302	1.0	0.9548444026992488	59.44938530848821
GOTERM_BP_FAT	GO:0022403~cell cycle phase	25	2.4752475247524752	0.05615625557641056	ENSMUSG00000032397, ENSMUSG00000043154, ENSMUSG00000025925, ENSMUSG00000029430, ENSMUSG00000021537, ENSMUSG00000036912, ENSMUSG00000042557, ENSMUSG00000021918, ENSMUSG00000028224, ENSMUSG00000038482, ENSMUSG00000027469, ENSMUSG00000057130, ENSMUSG00000056919, ENSMUSG00000033752, ENSMUSG00000039748, ENSMUSG00000001833, ENSMUSG00000036223, ENSMUSG00000032264, ENSMUSG00000020184, ENSMUSG00000026605,…	706	328	13588	1.4669557106335938	1.0	0.9496904168911634	63.52968859420247
SP_PIR_KEYWORDS	mitosis	15	1.4851485148514851	0.05639353477682087	ENSMUSG00000024576, ENSMUSG00000032397, ENSMUSG00000001833, ENSMUSG00000036223, ENSMUSG00000025925, ENSMUSG00000029430, ENSMUSG00000021537, ENSMUSG00000021918, ENSMUSG00000032264, ENSMUSG00000015149, ENSMUSG00000025001, ENSMUSG00000057130, ENSMUSG00000040250, ENSMUSG00000056919, ENSMUSG00000066979	874	179	17854	1.7118366720785445	0.9999999999175172	0.49484757150790604	55.49773694319033
GOTERM_BP_FAT	GO:0051329~interphase of mitotic cell cycle	6	0.594059405940594	0.10878439126179146	ENSMUSG00000043154, ENSMUSG00000041238, ENSMUSG00000042557, ENSMUSG00000038482, ENSMUSG00000020184, ENSMUSG00000026605	706	49	13588	2.356709255940337	1.0	0.966767038256623	86.6012135877351
GOTERM_BP_FAT	GO:0051325~interphase	6	0.594059405940594	0.1234834077439192	ENSMUSG00000043154, ENSMUSG00000041238, ENSMUSG00000042557, ENSMUSG00000038482, ENSMUSG00000020184, ENSMUSG00000026605	706	51	13588	2.264289285119147	1.0	0.9706695574990989	89.97669409463496
GOTERM_BP_FAT	GO:0000279~M phase	20	1.9801980198019802	0.1498900582286514	ENSMUSG00000032397, ENSMUSG00000001833, ENSMUSG00000036223, ENSMUSG00000025925, ENSMUSG00000029430, ENSMUSG00000036912, ENSMUSG00000021537, ENSMUSG00000021918, ENSMUSG00000032264, ENSMUSG00000028224, ENSMUSG00000027469, ENSMUSG00000026605, ENSMUSG00000015149, ENSMUSG00000025001, ENSMUSG00000040629, ENSMUSG00000057130, ENSMUSG00000039748, ENSMUSG00000056919, ENSMUSG00000033752, ENSMUSG00000066979	706	283	13588	1.3601737755132683	1.0	0.9713852746224457	94.12305940128228
SP_PIR_KEYWORDS	kinetochore	6	0.594059405940594	0.1771818499168626	ENSMUSG00000024576, ENSMUSG00000001833, ENSMUSG00000036223, ENSMUSG00000052798, ENSMUSG00000032264, ENSMUSG00000066979	874	61	17854	2.0093033724725213	1.0	0.7158332177521094	93.4135213506022
GOTERM_CC_FAT	GO:0005819~spindle	9	0.891089108910891	0.1837814951033872	ENSMUSG00000001833, ENSMUSG00000036223, ENSMUSG00000036438, ENSMUSG00000032264, ENSMUSG00000056919, ENSMUSG00000026064, ENSMUSG00000027469, ENSMUSG00000024068, ENSMUSG00000026605	631	109	12504	1.6361970950435452	1.0	0.7304540996902176	94.33466575684695
SP_PIR_KEYWORDS	cell division	17	1.6831683168316833	0.18879809530734976	ENSMUSG00000024576, ENSMUSG00000032397, ENSMUSG00000001833, ENSMUSG00000036223, ENSMUSG00000025925, ENSMUSG00000029430, ENSMUSG00000021537, ENSMUSG00000021918, ENSMUSG00000032264, ENSMUSG00000015149, ENSMUSG00000025001, ENSMUSG00000011960, ENSMUSG00000057130, ENSMUSG00000040250, ENSMUSG00000056919, ENSMUSG00000024068, ENSMUSG00000066979	874	256	17854	1.3565414044622426	1.0	0.729569288562929	94.59836292643816
GOTERM_BP_FAT	GO:0000087~M phase of mitotic cell cycle	14	1.3861386138613863	0.20828033982023747	ENSMUSG00000032397, ENSMUSG00000001833, ENSMUSG00000036223, ENSMUSG00000025925, ENSMUSG00000029430, ENSMUSG00000021537, ENSMUSG00000021918, ENSMUSG00000032264, ENSMUSG00000026605, ENSMUSG00000015149, ENSMUSG00000025001, ENSMUSG00000057130, ENSMUSG00000056919, ENSMUSG00000066979	706	194	13588	1.388919716129786	1.0	0.9847849902817636	98.30254030798571
GOTERM_BP_FAT	GO:0048285~organelle fission	14	1.3861386138613863	0.22375527978319737	ENSMUSG00000032397, ENSMUSG00000001833, ENSMUSG00000036223, ENSMUSG00000025925, ENSMUSG00000029430, ENSMUSG00000021537, ENSMUSG00000021918, ENSMUSG00000032264, ENSMUSG00000015149, ENSMUSG00000025001, ENSMUSG00000057130, ENSMUSG00000028102, ENSMUSG00000056919, ENSMUSG00000066979	706	197	13588	1.3677686544628347	1.0	0.9864599889624615	98.79723262164408
GOTERM_BP_FAT	GO:0007067~mitosis	13	1.2871287128712872	0.2827454169808771	ENSMUSG00000032397, ENSMUSG00000001833, ENSMUSG00000036223, ENSMUSG00000025925, ENSMUSG00000029430, ENSMUSG00000021537, ENSMUSG00000021918, ENSMUSG00000032264, ENSMUSG00000015149, ENSMUSG00000025001, ENSMUSG00000057130, ENSMUSG00000056919, ENSMUSG00000066979	706	190	13588	1.316862978977188	1.0	0.9919142008005667	99.69723014214888
GOTERM_BP_FAT	GO:0000280~nuclear division	13	1.2871287128712872	0.2827454169808771	ENSMUSG00000032397, ENSMUSG00000001833, ENSMUSG00000036223, ENSMUSG00000025925, ENSMUSG00000029430, ENSMUSG00000021537, ENSMUSG00000021918, ENSMUSG00000032264, ENSMUSG00000015149, ENSMUSG00000025001, ENSMUSG00000057130, ENSMUSG00000056919, ENSMUSG00000066979	706	190	13588	1.316862978977188	1.0	0.9919142008005667	99.69723014214888
GOTERM_BP_FAT	GO:0051301~cell division	14	1.3861386138613863	0.7046937771723005	ENSMUSG00000032397, ENSMUSG00000001833, ENSMUSG00000036223, ENSMUSG00000025925, ENSMUSG00000029430, ENSMUSG00000021537, ENSMUSG00000021918, ENSMUSG00000032264, ENSMUSG00000015149, ENSMUSG00000025001, ENSMUSG00000011960, ENSMUSG00000057130, ENSMUSG00000056919, ENSMUSG00000024068	706	281	13588	0.958898309356507	1.0	0.9994920181654635	99.99999994313613
Annotation Cluster 27	Enrichment Score: 1.074600355707808
Category	Term	Count	%	PValue	Genes	List Total	Pop Hits	Pop Total	Fold Enrichment	Bonferroni	Benjamini	FDR
INTERPRO	IPR009886:HCaRG	3	0.297029702970297	0.08339201004285711	ENSMUSG00000056941, ENSMUSG00000042705, ENSMUSG00000032299	873	10	17763	6.104123711340206	1.0	0.9548473812207487	76.24949083703504
INTERPRO	IPR017920:COMM domain	3	0.297029702970297	0.08339201004285711	ENSMUSG00000056941, ENSMUSG00000042705, ENSMUSG00000032299	873	10	17763	6.104123711340206	1.0	0.9548473812207487	76.24949083703504
UP_SEQ_FEATURE	domain:COMM	3	0.297029702970297	0.0858914726282675	ENSMUSG00000056941, ENSMUSG00000042705, ENSMUSG00000032299	801	10	16021	6.000374531835206	1.0	0.9968469940706104	79.39572672066417
Annotation Cluster 28	Enrichment Score: 1.067838334442522
Category	Term	Count	%	PValue	Genes	List Total	Pop Hits	Pop Total	Fold Enrichment	Bonferroni	Benjamini	FDR
GOTERM_CC_FAT	GO:0000118~histone deacetylase complex	6	0.594059405940594	0.0208080083299669	ENSMUSG00000029478, ENSMUSG00000057236, ENSMUSG00000004698, ENSMUSG00000036180, ENSMUSG00000031353, ENSMUSG00000066900	631	32	12504	3.715530903328051	0.9999020538345027	0.3696970033144221	25.715074041522577
GOTERM_CC_FAT	GO:0016585~chromatin remodeling complex	7	0.6930693069306931	0.03866322011928836	ENSMUSG00000029478, ENSMUSG00000057236, ENSMUSG00000004698, ENSMUSG00000040629, ENSMUSG00000036180, ENSMUSG00000031353, ENSMUSG00000066900	631	50	12504	2.774263074484945	0.9999999696352218	0.4494821777174062	42.731573295970826
GOTERM_CC_FAT	GO:0016581~NuRD complex	3	0.297029702970297	0.08722132301528226	ENSMUSG00000057236, ENSMUSG00000036180, ENSMUSG00000031353	631	10	12504	5.9448494453248815	1.0	0.6061242294792273	72.47705252174241
SP_PIR_KEYWORDS	repressor	25	2.4752475247524752	0.14640332180521481	ENSMUSG00000001280, ENSMUSG00000029478, ENSMUSG00000040761, ENSMUSG00000029265, ENSMUSG00000036180, ENSMUSG00000040463, ENSMUSG00000042557, ENSMUSG00000002524, ENSMUSG00000025255, ENSMUSG00000028639, ENSMUSG00000066900, ENSMUSG00000005610, ENSMUSG00000032212, ENSMUSG00000000581, ENSMUSG00000041777, ENSMUSG00000057236, ENSMUSG00000026484, ENSMUSG00000004698, ENSMUSG00000024498, ENSMUSG00000021244,…	874	391	17854	1.3061328401622314	1.0	0.6904285781907643	89.007187127751
GOTERM_CC_FAT	GO:0017053~transcriptional repressor complex	4	0.39603960396039606	0.16511239869228592	ENSMUSG00000057236, ENSMUSG00000036180, ENSMUSG00000031353, ENSMUSG00000000581	631	28	12504	2.8308806882499433	1.0	0.7099872166150225	92.20042132800688
SP_PIR_KEYWORDS	chromatin regulator	13	1.2871287128712872	0.23093415572068804	ENSMUSG00000037935, ENSMUSG00000066900, ENSMUSG00000057236, ENSMUSG00000004698, ENSMUSG00000029004, ENSMUSG00000020232, ENSMUSG00000022394, ENSMUSG00000056608, ENSMUSG00000029687, ENSMUSG00000021767, ENSMUSG00000014074, ENSMUSG00000029836, ENSMUSG00000031353	874	192	17854	1.3831402555301295	1.0	0.762784754669587	97.43307896150016
Annotation Cluster 29	Enrichment Score: 1.0676149839039701
Category	Term	Count	%	PValue	Genes	List Total	Pop Hits	Pop Total	Fold Enrichment	Bonferroni	Benjamini	FDR
UP_SEQ_FEATURE	domain:CUB 3	4	0.39603960396039606	0.019453175449091874	ENSMUSG00000058153, ENSMUSG00000060924, ENSMUSG00000030683, ENSMUSG00000022311	801	12	16021	6.667082813150229	1.0	0.9748440085824684	29.216909106485257
UP_SEQ_FEATURE	domain:CUB 1	6	0.594059405940594	0.025643283270646928	ENSMUSG00000058153, ENSMUSG00000045039, ENSMUSG00000060924, ENSMUSG00000030683, ENSMUSG00000036902, ENSMUSG00000022311	801	34	16021	3.5296320775501213	1.0	0.9808747186353706	36.67848985856642
UP_SEQ_FEATURE	domain:CUB 2	6	0.594059405940594	0.025643283270646928	ENSMUSG00000058153, ENSMUSG00000045039, ENSMUSG00000060924, ENSMUSG00000030683, ENSMUSG00000036902, ENSMUSG00000022311	801	34	16021	3.5296320775501213	1.0	0.9808747186353706	36.67848985856642
UP_SEQ_FEATURE	domain:Sushi 5	4	0.39603960396039606	0.036004722471646974	ENSMUSG00000058153, ENSMUSG00000060924, ENSMUSG00000030683, ENSMUSG00000022311	801	15	16021	5.333666250520183	1.0	0.9827839329359306	47.53371216839927
SMART	SM00042:CUB	7	0.6930693069306931	0.038391547147232724	ENSMUSG00000058153, ENSMUSG00000045039, ENSMUSG00000060924, ENSMUSG00000007279, ENSMUSG00000030683, ENSMUSG00000036902, ENSMUSG00000022311	434	53	9131	2.7787583688374924	0.9999538087805466	0.5964763075843725	39.95964019340491
INTERPRO	IPR000859:CUB	7	0.6930693069306931	0.044493923458406796	ENSMUSG00000058153, ENSMUSG00000045039, ENSMUSG00000060924, ENSMUSG00000007279, ENSMUSG00000030683, ENSMUSG00000036902, ENSMUSG00000022311	873	53	17763	2.6873500615963173	1.0	0.9171749524567061	52.83006072078123
UP_SEQ_FEATURE	domain:Sushi 4	4	0.39603960396039606	0.07513231071619804	ENSMUSG00000058153, ENSMUSG00000060924, ENSMUSG00000030683, ENSMUSG00000022311	801	20	16021	4.000249687890138	1.0	0.9973893412791158	74.68685429258937
UP_SEQ_FEATURE	domain:Sushi 3	4	0.39603960396039606	0.11546855570556826	ENSMUSG00000058153, ENSMUSG00000060924, ENSMUSG00000030683, ENSMUSG00000022311	801	24	16021	3.3335414065751143	1.0	0.9986991480445423	88.44697587876698
SP_PIR_KEYWORDS	sushi	5	0.49504950495049505	0.18634558365254672	ENSMUSG00000058153, ENSMUSG00000060924, ENSMUSG00000030607, ENSMUSG00000030683, ENSMUSG00000022311	874	46	17854	2.2204258282757934	1.0	0.7299992374344084	94.36606741408771
UP_SEQ_FEATURE	domain:Sushi 1	4	0.39603960396039606	0.22650723270781406	ENSMUSG00000058153, ENSMUSG00000060924, ENSMUSG00000030683, ENSMUSG00000022311	801	33	16021	2.424393750236447	1.0	0.999762550105784	98.90864833394892
UP_SEQ_FEATURE	domain:Sushi 2	4	0.39603960396039606	0.22650723270781406	ENSMUSG00000058153, ENSMUSG00000060924, ENSMUSG00000030683, ENSMUSG00000022311	801	33	16021	2.424393750236447	1.0	0.999762550105784	98.90864833394892
SMART	SM00032:CCP	5	0.49504950495049505	0.24231763293967576	ENSMUSG00000058153, ENSMUSG00000060924, ENSMUSG00000030607, ENSMUSG00000030683, ENSMUSG00000022311	434	53	9131	1.9848274063124947	1.0	0.8904371127065934	97.31127482198205
INTERPRO	IPR000436:Sushi/SCR/CCP	5	0.49504950495049505	0.2619826444058387	ENSMUSG00000058153, ENSMUSG00000060924, ENSMUSG00000030607, ENSMUSG00000030683, ENSMUSG00000022311	873	53	17763	1.9195357582830836	1.0	0.9968610590172725	99.3364821724723
INTERPRO	IPR016060:Complement control module	5	0.49504950495049505	0.27297659022366877	ENSMUSG00000058153, ENSMUSG00000060924, ENSMUSG00000030607, ENSMUSG00000030683, ENSMUSG00000022311	873	54	17763	1.8839887997963598	1.0	0.9972372447090898	99.4821057676265
Annotation Cluster 30	Enrichment Score: 1.0227058589985198
Category	Term	Count	%	PValue	Genes	List Total	Pop Hits	Pop Total	Fold Enrichment	Bonferroni	Benjamini	FDR
SMART	SM00382:AAA	15	1.4851485148514851	0.00574047891467627	ENSMUSG00000033826, ENSMUSG00000003660, ENSMUSG00000058997, ENSMUSG00000018707, ENSMUSG00000026944, ENSMUSG00000024130, ENSMUSG00000025194, ENSMUSG00000041797, ENSMUSG00000052273, ENSMUSG00000021178, ENSMUSG00000009418, ENSMUSG00000032042, ENSMUSG00000002227, ENSMUSG00000028127, ENSMUSG00000024068	434	138	9131	2.286866359447005	0.7696233710059297	0.3869731832840926	7.227706277371649
INTERPRO	IPR003593:ATPase, AAA+ type, core	15	1.4851485148514851	0.007942679981708028	ENSMUSG00000033826, ENSMUSG00000003660, ENSMUSG00000058997, ENSMUSG00000018707, ENSMUSG00000026944, ENSMUSG00000024130, ENSMUSG00000025194, ENSMUSG00000041797, ENSMUSG00000052273, ENSMUSG00000021178, ENSMUSG00000009418, ENSMUSG00000032042, ENSMUSG00000002227, ENSMUSG00000028127, ENSMUSG00000024068	873	138	17763	2.211639025847901	0.9999882017403092	0.6115651722425507	12.335464956016251
UP_SEQ_FEATURE	domain:ABC transporter 2	4	0.39603960396039606	0.1620796647895561	ENSMUSG00000024130, ENSMUSG00000025194, ENSMUSG00000041797, ENSMUSG00000026944	801	28	16021	2.857321205635812	1.0	0.9990419860469706	95.5419060864176
UP_SEQ_FEATURE	domain:ABC transporter 1	4	0.39603960396039606	0.1620796647895561	ENSMUSG00000024130, ENSMUSG00000025194, ENSMUSG00000041797, ENSMUSG00000026944	801	28	16021	2.857321205635812	1.0	0.9990419860469706	95.5419060864176
UP_SEQ_FEATURE	nucleotide phosphate-binding region:ATP 1	4	0.39603960396039606	0.20010194372245524	ENSMUSG00000024130, ENSMUSG00000025194, ENSMUSG00000041797, ENSMUSG00000026944	801	31	16021	2.5808062502517015	1.0	0.9996239063850536	98.03031855523862
UP_SEQ_FEATURE	nucleotide phosphate-binding region:ATP 2	4	0.39603960396039606	0.20010194372245524	ENSMUSG00000024130, ENSMUSG00000025194, ENSMUSG00000041797, ENSMUSG00000026944	801	31	16021	2.5808062502517015	1.0	0.9996239063850536	98.03031855523862
INTERPRO	IPR017871:ABC transporter, conserved site	6	0.594059405940594	0.20493392017061657	ENSMUSG00000024130, ENSMUSG00000025194, ENSMUSG00000041797, ENSMUSG00000024827, ENSMUSG00000028127, ENSMUSG00000026944	873	64	17763	1.9075386597938144	1.0	0.99287748819068	97.73163627758392
KEGG_PATHWAY	mmu02010:ABC transporters	5	0.49504950495049505	0.24259734008160566	ENSMUSG00000024130, ENSMUSG00000025194, ENSMUSG00000041797, ENSMUSG00000028127, ENSMUSG00000026944	322	45	5738	1.9799861973775015	1.0	0.8413134120415089	96.49694820746176
INTERPRO	IPR003439:ABC transporter-like	5	0.49504950495049505	0.2619826444058387	ENSMUSG00000024130, ENSMUSG00000025194, ENSMUSG00000041797, ENSMUSG00000028127, ENSMUSG00000026944	873	53	17763	1.9195357582830836	1.0	0.9968610590172725	99.3364821724723
Annotation Cluster 31	Enrichment Score: 0.9971031775667153
Category	Term	Count	%	PValue	Genes	List Total	Pop Hits	Pop Total	Fold Enrichment	Bonferroni	Benjamini	FDR
UP_SEQ_FEATURE	cross-link:Glycyl lysine isopeptide (Lys-Gly) (interchain with G-Cter in SUMO)	10	0.9900990099009901	0.03129915922153925	ENSMUSG00000001280, ENSMUSG00000061436, ENSMUSG00000034674, ENSMUSG00000020738, ENSMUSG00000029026, ENSMUSG00000060373, ENSMUSG00000059552, ENSMUSG00000016458, ENSMUSG00000021111, ENSMUSG00000057113	801	88	16021	2.2728691408466686	1.0	0.9830704926812752	42.841768348350506
SP_PIR_KEYWORDS	tumor suppressor	8	0.7920792079207921	0.13890517171055264	ENSMUSG00000061436, ENSMUSG00000026361, ENSMUSG00000029026, ENSMUSG00000039745, ENSMUSG00000059552, ENSMUSG00000058729, ENSMUSG00000016458, ENSMUSG00000026883	874	88	17854	1.8570834200124817	1.0	0.690546122764718	87.58098210831088
GOTERM_BP_FAT	GO:0043523~regulation of neuron apoptosis	7	0.6930693069306931	0.23466016960443858	ENSMUSG00000061436, ENSMUSG00000028657, ENSMUSG00000029026, ENSMUSG00000031960, ENSMUSG00000059552, ENSMUSG00000027852, ENSMUSG00000021549	706	80	13588	1.6840651558073654	1.0	0.9882386915299428	99.06039272313623
Annotation Cluster 32	Enrichment Score: 0.9946051290526676
Category	Term	Count	%	PValue	Genes	List Total	Pop Hits	Pop Total	Fold Enrichment	Bonferroni	Benjamini	FDR
SP_PIR_KEYWORDS	endoplasmic reticulum	46	4.554455445544554	0.02297994898170256	ENSMUSG00000021037, ENSMUSG00000021072, ENSMUSG00000021608, ENSMUSG00000023286, ENSMUSG00000039536, ENSMUSG00000030730, ENSMUSG00000050812, ENSMUSG00000005899, ENSMUSG00000071650, ENSMUSG00000045294, ENSMUSG00000019188, ENSMUSG00000031169, ENSMUSG00000032042, ENSMUSG00000021843, ENSMUSG00000037375, ENSMUSG00000059552, ENSMUSG00000030683, ENSMUSG00000048040, ENSMUSG00000018559, ENSMUSG00000028991,…	874	678	17854	1.3859649122807016	0.9999085064098018	0.2913661780755752	27.694206339045124
GOTERM_CC_FAT	GO:0005789~endoplasmic reticulum membrane	14	1.3861386138613863	0.04328163465043347	ENSMUSG00000054408, ENSMUSG00000030654, ENSMUSG00000032437, ENSMUSG00000030102, ENSMUSG00000045625, ENSMUSG00000030730, ENSMUSG00000048355, ENSMUSG00000019188, ENSMUSG00000061731, ENSMUSG00000031169, ENSMUSG00000032042, ENSMUSG00000028757, ENSMUSG00000048040, ENSMUSG00000018442, ENSMUSG00000018559	631	152	12504	1.8251730753190425	0.9999999963337282	0.47663161029455947	46.500603333321465
GOTERM_CC_FAT	GO:0042175~nuclear envelope-endoplasmic reticulum network	14	1.3861386138613863	0.060561001382194626	ENSMUSG00000054408, ENSMUSG00000030654, ENSMUSG00000032437, ENSMUSG00000030102, ENSMUSG00000045625, ENSMUSG00000030730, ENSMUSG00000048355, ENSMUSG00000019188, ENSMUSG00000061731, ENSMUSG00000031169, ENSMUSG00000032042, ENSMUSG00000028757, ENSMUSG00000048040, ENSMUSG00000018442, ENSMUSG00000018559	631	160	12504	1.7339144215530904	0.9999999999987716	0.5331821367589964	58.65255243995271
GOTERM_CC_FAT	GO:0012505~endomembrane system	36	3.564356435643564	0.0674855759794186	ENSMUSG00000052798, ENSMUSG00000001440, ENSMUSG00000041720, ENSMUSG00000030730, ENSMUSG00000032939, ENSMUSG00000018672, ENSMUSG00000019188, ENSMUSG00000031169, ENSMUSG00000032042, ENSMUSG00000018362, ENSMUSG00000039745, ENSMUSG00000029836, ENSMUSG00000024172, ENSMUSG00000048040, ENSMUSG00000018559, ENSMUSG00000000531, ENSMUSG00000057322, ENSMUSG00000040249, ENSMUSG00000054408, ENSMUSG00000035152,…	631	535	12504	1.33342417465231	0.9999999999999523	0.5538901188343418	62.758531393781006
GOTERM_CC_FAT	GO:0005783~endoplasmic reticulum	51	5.0495049504950495	0.12552329328752165	ENSMUSG00000021072, ENSMUSG00000021037, ENSMUSG00000039536, ENSMUSG00000030730, ENSMUSG00000050812, ENSMUSG00000005899, ENSMUSG00000071650, ENSMUSG00000045294, ENSMUSG00000031169, ENSMUSG00000032042, ENSMUSG00000037375, ENSMUSG00000030683, ENSMUSG00000048040, ENSMUSG00000054408, ENSMUSG00000024191, ENSMUSG00000032437, ENSMUSG00000024646, ENSMUSG00000032264, ENSMUSG00000037578, ENSMUSG00000029125,…	631	838	12504	1.2059957108654293	1.0	0.6639260792835611	84.98564082133171
GOTERM_CC_FAT	GO:0031090~organelle membrane	49	4.851485148514851	0.13211542549600033	ENSMUSG00000027679, ENSMUSG00000016319, ENSMUSG00000020022, ENSMUSG00000041720, ENSMUSG00000030730, ENSMUSG00000030451, ENSMUSG00000026944, ENSMUSG00000018672, ENSMUSG00000006057, ENSMUSG00000038417, ENSMUSG00000000171, ENSMUSG00000031231, ENSMUSG00000019188, ENSMUSG00000032042, ENSMUSG00000031169, ENSMUSG00000030316, ENSMUSG00000024172, ENSMUSG00000048040, ENSMUSG00000025980, ENSMUSG00000018559,…	631	809	12504	1.200237424066416	1.0	0.6707044998709248	86.50883725194267
GOTERM_CC_FAT	GO:0044432~endoplasmic reticulum part	15	1.4851485148514851	0.27590302888541357	ENSMUSG00000054408, ENSMUSG00000030654, ENSMUSG00000032437, ENSMUSG00000030102, ENSMUSG00000045625, ENSMUSG00000030730, ENSMUSG00000071650, ENSMUSG00000048355, ENSMUSG00000019188, ENSMUSG00000061731, ENSMUSG00000031169, ENSMUSG00000032042, ENSMUSG00000028757, ENSMUSG00000048040, ENSMUSG00000018442, ENSMUSG00000018559	631	231	12504	1.2867639492045198	1.0	0.8112480917214127	98.95774279182878
UP_SEQ_FEATURE	topological domain:Lumenal	21	2.0792079207920793	0.5938379181662911	ENSMUSG00000021608, ENSMUSG00000023286, ENSMUSG00000024191, ENSMUSG00000022229, ENSMUSG00000057375, ENSMUSG00000057286, ENSMUSG00000030102, ENSMUSG00000029125, ENSMUSG00000030730, ENSMUSG00000021065, ENSMUSG00000026247, ENSMUSG00000048355, ENSMUSG00000045294, ENSMUSG00000019188, ENSMUSG00000061731, ENSMUSG00000021843, ENSMUSG00000028757, ENSMUSG00000024172, ENSMUSG00000048040, ENSMUSG00000024481,…	801	414	16021	1.0145560802619915	1.0	0.9999998456260042	99.99998690549087
Annotation Cluster 33	Enrichment Score: 0.9866737516062487
Category	Term	Count	%	PValue	Genes	List Total	Pop Hits	Pop Total	Fold Enrichment	Bonferroni	Benjamini	FDR
GOTERM_MF_FAT	GO:0003682~chromatin binding	18	1.782178217821782	0.0020977645730993416	ENSMUSG00000043154, ENSMUSG00000029478, ENSMUSG00000042557, ENSMUSG00000020918, ENSMUSG00000018666, ENSMUSG00000024515, ENSMUSG00000026484, ENSMUSG00000025001, ENSMUSG00000056608, ENSMUSG00000029687, ENSMUSG00000023391, ENSMUSG00000018554, ENSMUSG00000022521, ENSMUSG00000029836, ENSMUSG00000005836, ENSMUSG00000059552, ENSMUSG00000014074, ENSMUSG00000018160	671	155	13288	2.2997355896351137	0.7804503485261804	0.12875692113904313	3.1299673488541013
GOTERM_BP_FAT	GO:0051276~chromosome organization	31	3.0693069306930694	0.03056245341043056	ENSMUSG00000037935, ENSMUSG00000025925, ENSMUSG00000020918, ENSMUSG00000006281, ENSMUSG00000016559, ENSMUSG00000028224, ENSMUSG00000057236, ENSMUSG00000029004, ENSMUSG00000029687, ENSMUSG00000056608, ENSMUSG00000022521, ENSMUSG00000029836, ENSMUSG00000021767, ENSMUSG00000059552, ENSMUSG00000031353, ENSMUSG00000037315, ENSMUSG00000026648, ENSMUSG00000032264, ENSMUSG00000036893, ENSMUSG00000018666,…	706	404	13588	1.4768322441309285	1.0	0.9339356467968903	41.825187417282486
GOTERM_BP_FAT	GO:0016568~chromatin modification	20	1.9801980198019802	0.038122873562870196	ENSMUSG00000037935, ENSMUSG00000020918, ENSMUSG00000036893, ENSMUSG00000066900, ENSMUSG00000057236, ENSMUSG00000026484, ENSMUSG00000004698, ENSMUSG00000029004, ENSMUSG00000020232, ENSMUSG00000022394, ENSMUSG00000025001, ENSMUSG00000056608, ENSMUSG00000029687, ENSMUSG00000022521, ENSMUSG00000034154, ENSMUSG00000029836, ENSMUSG00000021767, ENSMUSG00000014074, ENSMUSG00000031353, ENSMUSG00000037315	706	236	13588	1.6310558409756568	1.0	0.9201469468494773	49.25518091483776
GOTERM_BP_FAT	GO:0016569~covalent chromatin modification	10	0.9900990099009901	0.06101005136163556	ENSMUSG00000026484, ENSMUSG00000029004, ENSMUSG00000025001, ENSMUSG00000029687, ENSMUSG00000022521, ENSMUSG00000020918, ENSMUSG00000036893, ENSMUSG00000014074, ENSMUSG00000021767, ENSMUSG00000037315	706	96	13588	2.0048394711992445	1.0	0.95560735456116	66.66809355843826
GOTERM_CC_FAT	GO:0005694~chromosome	27	2.6732673267326734	0.06648142140835837	ENSMUSG00000032397, ENSMUSG00000025925, ENSMUSG00000052798, ENSMUSG00000042557, ENSMUSG00000006281, ENSMUSG00000024943, ENSMUSG00000016559, ENSMUSG00000028224, ENSMUSG00000000568, ENSMUSG00000056608, ENSMUSG00000022521, ENSMUSG00000029836, ENSMUSG00000021767, ENSMUSG00000059552, ENSMUSG00000001833, ENSMUSG00000036223, ENSMUSG00000021611, ENSMUSG00000032264, ENSMUSG00000018666, ENSMUSG00000066900,…	631	378	12504	1.4154403441249717	0.9999999999999234	0.5579076256388624	62.187582672815076
GOTERM_CC_FAT	GO:0044427~chromosomal part	23	2.277227722772277	0.08148456581758876	ENSMUSG00000032397, ENSMUSG00000001833, ENSMUSG00000036223, ENSMUSG00000025925, ENSMUSG00000052798, ENSMUSG00000042557, ENSMUSG00000032264, ENSMUSG00000021611, ENSMUSG00000006281, ENSMUSG00000018666, ENSMUSG00000016559, ENSMUSG00000066900, ENSMUSG00000028224, ENSMUSG00000037894, ENSMUSG00000026605, ENSMUSG00000026484, ENSMUSG00000025001, ENSMUSG00000056608, ENSMUSG00000040629, ENSMUSG00000022521,…	631	318	12504	1.4332446251831472	0.9999999999999999	0.5886934741601539	69.92810673842523
GOTERM_BP_FAT	GO:0006325~chromatin organization	23	2.277227722772277	0.09539977374640148	ENSMUSG00000037935, ENSMUSG00000020918, ENSMUSG00000036893, ENSMUSG00000018666, ENSMUSG00000016559, ENSMUSG00000066900, ENSMUSG00000037894, ENSMUSG00000057236, ENSMUSG00000026484, ENSMUSG00000004698, ENSMUSG00000029004, ENSMUSG00000020232, ENSMUSG00000022394, ENSMUSG00000025001, ENSMUSG00000056608, ENSMUSG00000029687, ENSMUSG00000022521, ENSMUSG00000034154, ENSMUSG00000029836, ENSMUSG00000021767,…	706	315	13588	1.405297000764423	1.0	0.963381386242135	82.61989016595656
GOTERM_BP_FAT	GO:0016570~histone modification	9	0.891089108910891	0.10441412714239556	ENSMUSG00000026484, ENSMUSG00000029004, ENSMUSG00000029687, ENSMUSG00000022521, ENSMUSG00000020918, ENSMUSG00000036893, ENSMUSG00000014074, ENSMUSG00000021767, ENSMUSG00000037315	706	92	13588	1.8828057642566818	1.0	0.9678785297689166	85.40705933454853
GOTERM_BP_FAT	GO:0006338~chromatin remodeling	5	0.49504950495049505	0.10581291967199517	ENSMUSG00000057236, ENSMUSG00000020232, ENSMUSG00000025001, ENSMUSG00000034154, ENSMUSG00000031353	706	35	13588	2.7494941319303927	1.0	0.9679303052261209	85.79977666962293
GOTERM_CC_FAT	GO:0000792~heterochromatin	6	0.594059405940594	0.1126769402161922	ENSMUSG00000026484, ENSMUSG00000025001, ENSMUSG00000040629, ENSMUSG00000029836, ENSMUSG00000018666, ENSMUSG00000016559	631	51	12504	2.331313507970542	1.0	0.6426481752650832	81.54803940634984
GOTERM_CC_FAT	GO:0000790~nuclear chromatin	6	0.594059405940594	0.14244697925465283	ENSMUSG00000032397, ENSMUSG00000026484, ENSMUSG00000040629, ENSMUSG00000029836, ENSMUSG00000016559, ENSMUSG00000066900	631	55	12504	2.161763434663593	1.0	0.6874966572915562	88.6099910008982
GOTERM_CC_FAT	GO:0005720~nuclear heterochromatin	4	0.39603960396039606	0.2577797951948422	ENSMUSG00000026484, ENSMUSG00000040629, ENSMUSG00000029836, ENSMUSG00000016559	631	35	12504	2.2647045505999546	1.0	0.8052181037057737	98.52174912271914
GOTERM_CC_FAT	GO:0001739~sex chromatin	3	0.297029702970297	0.2860724900834761	ENSMUSG00000026484, ENSMUSG00000040629, ENSMUSG00000016559	631	21	12504	2.8308806882499433	1.0	0.8138197510862979	99.1466287139475
GOTERM_CC_FAT	GO:0000803~sex chromosome	3	0.297029702970297	0.30504605092143783	ENSMUSG00000026484, ENSMUSG00000040629, ENSMUSG00000016559	631	22	12504	2.7022042933294914	1.0	0.827190311641572	99.41687117632061
GOTERM_CC_FAT	GO:0000785~chromatin	11	1.089108910891089	0.3199552522715814	ENSMUSG00000032397, ENSMUSG00000026484, ENSMUSG00000025001, ENSMUSG00000056608, ENSMUSG00000040629, ENSMUSG00000021767, ENSMUSG00000029836, ENSMUSG00000018666, ENSMUSG00000016559, ENSMUSG00000066900, ENSMUSG00000037894	631	165	12504	1.3210776545166403	1.0	0.8380037619293497	99.57084262955699
GOTERM_CC_FAT	GO:0000228~nuclear chromosome	8	0.7920792079207921	0.40959120461847903	ENSMUSG00000032397, ENSMUSG00000026484, ENSMUSG00000020232, ENSMUSG00000025925, ENSMUSG00000040629, ENSMUSG00000029836, ENSMUSG00000016559, ENSMUSG00000066900	631	121	12504	1.3101596573718748	1.0	0.8872212597231928	99.94181192981203
GOTERM_CC_FAT	GO:0044454~nuclear chromosome part	7	0.6930693069306931	0.4181910677581122	ENSMUSG00000032397, ENSMUSG00000026484, ENSMUSG00000025925, ENSMUSG00000040629, ENSMUSG00000029836, ENSMUSG00000016559, ENSMUSG00000066900	631	103	12504	1.3467296478082256	1.0	0.8825867752467746	99.95271230453862
Annotation Cluster 34	Enrichment Score: 0.9808654812367037
Category	Term	Count	%	PValue	Genes	List Total	Pop Hits	Pop Total	Fold Enrichment	Bonferroni	Benjamini	FDR
GOTERM_BP_FAT	GO:0006541~glutamine metabolic process	5	0.49504950495049505	0.01492473141462798	ENSMUSG00000026473, ENSMUSG00000029752, ENSMUSG00000026095, ENSMUSG00000013629, ENSMUSG00000027823	706	19	13588	5.064857611450723	0.9999999999999987	0.9776906042549277	23.08274204781908
SP_PIR_KEYWORDS	amino-acid biosynthesis	5	0.49504950495049505	0.01746436031235646	ENSMUSG00000029752, ENSMUSG00000024640, ENSMUSG00000026095, ENSMUSG00000026520, ENSMUSG00000029326	874	21	17854	4.863789909556499	0.9991303889907911	0.24564981502588112	21.78792415957027
GOTERM_BP_FAT	GO:0009309~amine biosynthetic process	9	0.891089108910891	0.0348312089533985	ENSMUSG00000026473, ENSMUSG00000029752, ENSMUSG00000024640, ENSMUSG00000006442, ENSMUSG00000026095, ENSMUSG00000026520, ENSMUSG00000011179, ENSMUSG00000029326, ENSMUSG00000063953, ENSMUSG00000075232	706	73	13588	2.3728511001591057	1.0	0.9196644796710398	46.13758970622691
GOTERM_BP_FAT	GO:0044271~nitrogen compound biosynthetic process	23	2.277227722772277	0.06764102555235	ENSMUSG00000026095, ENSMUSG00000022295, ENSMUSG00000019210, ENSMUSG00000026520, ENSMUSG00000022229, ENSMUSG00000011179, ENSMUSG00000013629, ENSMUSG00000029326, ENSMUSG00000030730, ENSMUSG00000026866, ENSMUSG00000027823, ENSMUSG00000057342, ENSMUSG00000006057, ENSMUSG00000020098, ENSMUSG00000026473, ENSMUSG00000029752, ENSMUSG00000024640, ENSMUSG00000006442, ENSMUSG00000030979, ENSMUSG00000022840,…	706	302	13588	1.4657899180158713	1.0	0.9560889559934308	70.54598511075571
GOTERM_BP_FAT	GO:0009064~glutamine family amino acid metabolic process	6	0.594059405940594	0.07032327484251036	ENSMUSG00000026473, ENSMUSG00000029752, ENSMUSG00000026095, ENSMUSG00000026520, ENSMUSG00000013629, ENSMUSG00000027823	706	43	13588	2.6855524079320117	1.0	0.9537351999997952	71.9903451727999
GOTERM_BP_FAT	GO:0008652~cellular amino acid biosynthetic process	6	0.594059405940594	0.07612030625526903	ENSMUSG00000026473, ENSMUSG00000029752, ENSMUSG00000024640, ENSMUSG00000026095, ENSMUSG00000026520, ENSMUSG00000029326	706	44	13588	2.624517125933557	1.0	0.9552594085453924	74.8870976299747
GOTERM_BP_FAT	GO:0009067~aspartate family amino acid biosynthetic process	3	0.297029702970297	0.20026967753265854	ENSMUSG00000029752, ENSMUSG00000026095, ENSMUSG00000029326	706	16	13588	3.60871104815864	1.0	0.9850591109452549	97.9764920184871
GOTERM_BP_FAT	GO:0009066~aspartate family amino acid metabolic process	3	0.297029702970297	0.3174581467724058	ENSMUSG00000029752, ENSMUSG00000026095, ENSMUSG00000029326	706	22	13588	2.624517125933557	1.0	0.9928387291143297	99.87261705384746
GOTERM_BP_FAT	GO:0016053~organic acid biosynthetic process	6	0.594059405940594	0.8621899963700516	ENSMUSG00000026473, ENSMUSG00000029752, ENSMUSG00000024640, ENSMUSG00000026095, ENSMUSG00000026520, ENSMUSG00000029326	706	141	13588	0.8189982520643724	1.0	0.9999374620385566	99.9999999999999
GOTERM_BP_FAT	GO:0046394~carboxylic acid biosynthetic process	6	0.594059405940594	0.8621899963700516	ENSMUSG00000026473, ENSMUSG00000029752, ENSMUSG00000024640, ENSMUSG00000026095, ENSMUSG00000026520, ENSMUSG00000029326	706	141	13588	0.8189982520643724	1.0	0.9999374620385566	99.9999999999999
Annotation Cluster 35	Enrichment Score: 0.9548417585760461
Category	Term	Count	%	PValue	Genes	List Total	Pop Hits	Pop Total	Fold Enrichment	Bonferroni	Benjamini	FDR
INTERPRO	IPR014720:Double-stranded RNA-binding-like	4	0.39603960396039606	0.07216086158362417	ENSMUSG00000026915, ENSMUSG00000039536, ENSMUSG00000022961, ENSMUSG00000052551	873	20	17763	4.069415807560137	1.0	0.9482074082122192	70.96029584735469
SMART	SM00358:DSRM	4	0.39603960396039606	0.08364975713624327	ENSMUSG00000026915, ENSMUSG00000039536, ENSMUSG00000022961, ENSMUSG00000052551	434	22	9131	3.825303728529535	0.9999999997883188	0.7302742003240701	67.96628322349486
INTERPRO	IPR001159:Double-stranded RNA binding	4	0.39603960396039606	0.0907798105978458	ENSMUSG00000026915, ENSMUSG00000039536, ENSMUSG00000022961, ENSMUSG00000052551	873	22	17763	3.6994689159637613	1.0	0.9602196358640044	79.21981711658943
UP_SEQ_FEATURE	domain:DRBM 1	3	0.297029702970297	0.11804534592920372	ENSMUSG00000026915, ENSMUSG00000039536, ENSMUSG00000052551	801	12	16021	5.000312109862671	1.0	0.9985163537766759	89.02488659064963
UP_SEQ_FEATURE	domain:DRBM 2	3	0.297029702970297	0.11804534592920372	ENSMUSG00000026915, ENSMUSG00000039536, ENSMUSG00000052551	801	12	16021	5.000312109862671	1.0	0.9985163537766759	89.02488659064963
GOTERM_MF_FAT	GO:0003725~double-stranded RNA binding	4	0.39603960396039606	0.244397097306344	ENSMUSG00000026915, ENSMUSG00000039536, ENSMUSG00000022961, ENSMUSG00000052551	671	34	13288	2.329797492767599	1.0	0.935055791031981	98.56454050407656
Annotation Cluster 36	Enrichment Score: 0.9493566701989855
Category	Term	Count	%	PValue	Genes	List Total	Pop Hits	Pop Total	Fold Enrichment	Bonferroni	Benjamini	FDR
PIR_SUPERFAMILY	PIRSF005358:small ubiquitin-related modifier 1	3	0.297029702970297	0.025162523873039407	ENSMUSG00000026021, ENSMUSG00000020738, ENSMUSG00000062224	432	5	8136	11.3	0.9999821383765884	0.9738599161583082	30.16805168932173
UP_SEQ_FEATURE	cross-link:Glycyl lysine isopeptide (Gly-Lys) (interchain with K-? in acceptor proteins)	3	0.297029702970297	0.0858914726282675	ENSMUSG00000026021, ENSMUSG00000020738, ENSMUSG00000062742	801	10	16021	6.000374531835206	1.0	0.9968469940706104	79.39572672066417
SMART	SM00213:UBQ	5	0.49504950495049505	0.18209912186203306	ENSMUSG00000026021, ENSMUSG00000020738, ENSMUSG00000062224, ENSMUSG00000033983, ENSMUSG00000062742	434	47	9131	2.238209628394941	1.0	0.8292471348534567	92.71607407567708
INTERPRO	IPR000626:Ubiquitin	5	0.49504950495049505	0.19828062678023856	ENSMUSG00000026021, ENSMUSG00000020738, ENSMUSG00000062224, ENSMUSG00000033983, ENSMUSG00000062742	873	47	17763	2.1645828763617754	1.0	0.9926549024689394	97.39706758207288
INTERPRO	IPR019955:Ubiquitin supergroup	5	0.49504950495049505	0.22957482694647327	ENSMUSG00000026021, ENSMUSG00000020738, ENSMUSG00000062224, ENSMUSG00000033983, ENSMUSG00000062742	873	50	17763	2.0347079037800686	1.0	0.9953866008574297	98.65108984825152
Annotation Cluster 37	Enrichment Score: 0.9486335331759019
Category	Term	Count	%	PValue	Genes	List Total	Pop Hits	Pop Total	Fold Enrichment	Bonferroni	Benjamini	FDR
BIOCARTA	m_telPathway:Telomeres, Telomerase, Cellular Aging, and Immortality	5	0.49504950495049505	0.02285004733066686	ENSMUSG00000025925, ENSMUSG00000021270, ENSMUSG00000021611, ENSMUSG00000006281, ENSMUSG00000059552	75	18	1171	4.337037037037037	0.9615822999980078	0.662575105869921	23.896529190758507
SP_PIR_KEYWORDS	telomere	4	0.39603960396039606	0.028309638778982273	ENSMUSG00000025925, ENSMUSG00000021611, ENSMUSG00000006281, ENSMUSG00000028224	874	14	17854	5.8365478914678	0.9999897397512586	0.32706833953925085	33.005624916830875
GOTERM_CC_FAT	GO:0000781~chromosome, telomeric region	4	0.39603960396039606	0.059091418260284544	ENSMUSG00000025925, ENSMUSG00000021611, ENSMUSG00000006281, ENSMUSG00000028224	631	18	12504	4.403592181722134	0.9999999999975604	0.5341895914471974	57.72872044838873
GOTERM_BP_FAT	GO:0000723~telomere maintenance	4	0.39603960396039606	0.11414695813700046	ENSMUSG00000025925, ENSMUSG00000026648, ENSMUSG00000006281, ENSMUSG00000028224	706	23	13588	3.3472102475674346	1.0	0.9668160396258402	87.94075321486957
GOTERM_BP_FAT	GO:0032200~telomere organization	4	0.39603960396039606	0.12568694588172635	ENSMUSG00000025925, ENSMUSG00000026648, ENSMUSG00000006281, ENSMUSG00000028224	706	24	13588	3.2077431539187917	1.0	0.9702179830599239	90.40749392438991
SP_PIR_KEYWORDS	chromosomal protein	11	1.089108910891089	0.12963579051912394	ENSMUSG00000026484, ENSMUSG00000000568, ENSMUSG00000025925, ENSMUSG00000021611, ENSMUSG00000014074, ENSMUSG00000021767, ENSMUSG00000006281, ENSMUSG00000024943, ENSMUSG00000016559, ENSMUSG00000028224, ENSMUSG00000037894	874	136	17854	1.6522580428052227	1.0	0.701006960652061	85.58062861055934
GOTERM_BP_FAT	GO:0006260~DNA replication	11	1.089108910891089	0.2648595481499758	ENSMUSG00000032397, ENSMUSG00000038225, ENSMUSG00000057236, ENSMUSG00000025925, ENSMUSG00000042557, ENSMUSG00000034206, ENSMUSG00000021611, ENSMUSG00000006281, ENSMUSG00000031353, ENSMUSG00000058729, ENSMUSG00000018160	706	152	13588	1.3928358431489487	1.0	0.9900213593292264	99.53462421899785
GOTERM_BP_FAT	GO:0006278~RNA-dependent DNA replication	3	0.297029702970297	0.35601513269351315	ENSMUSG00000025925, ENSMUSG00000021611, ENSMUSG00000006281	706	24	13588	2.405807365439094	1.0	0.9944266128991057	99.95382915589181
GOTERM_BP_FAT	GO:0060249~anatomical structure homeostasis	6	0.594059405940594	0.43250270437616734	ENSMUSG00000025925, ENSMUSG00000025235, ENSMUSG00000026648, ENSMUSG00000006281, ENSMUSG00000035569, ENSMUSG00000028224	706	83	13588	1.3913102836274276	1.0	0.995562385406574	99.99491830599545
Annotation Cluster 38	Enrichment Score: 0.9050463053861683
Category	Term	Count	%	PValue	Genes	List Total	Pop Hits	Pop Total	Fold Enrichment	Bonferroni	Benjamini	FDR
GOTERM_MF_FAT	GO:0042809~vitamin D receptor binding	4	0.39603960396039606	0.01173317989239151	ENSMUSG00000024194, ENSMUSG00000024309, ENSMUSG00000041354, ENSMUSG00000021039	671	10	13288	7.921311475409836	0.9998008487656718	0.36141287522410914	16.3665830285597
GOTERM_MF_FAT	GO:0003713~transcription coactivator activity	12	1.188118811881188	0.011843905909957146	ENSMUSG00000024194, ENSMUSG00000024309, ENSMUSG00000029004, ENSMUSG00000047751, ENSMUSG00000002679, ENSMUSG00000022521, ENSMUSG00000041354, ENSMUSG00000061315, ENSMUSG00000026799, ENSMUSG00000021039, ENSMUSG00000018160, ENSMUSG00000020098	671	100	13288	2.3763934426229505	0.9998163252271116	0.3495671373187258	16.508366421050958
GOTERM_MF_FAT	GO:0004886~retinoid-X receptor activity	3	0.297029702970297	0.0722169136890886	ENSMUSG00000024194, ENSMUSG00000024309, ENSMUSG00000041354	671	9	13288	6.601092896174864	1.0	0.7776073197572476	67.86049992364471
GOTERM_MF_FAT	GO:0035257~nuclear hormone receptor binding	5	0.49504950495049505	0.08998502618769992	ENSMUSG00000024194, ENSMUSG00000024309, ENSMUSG00000041354, ENSMUSG00000021039, ENSMUSG00000018160	671	34	13288	2.9122468659594984	1.0	0.8254688529899996	76.01891183790161
GOTERM_MF_FAT	GO:0010861~thyroid hormone receptor activator activity	3	0.297029702970297	0.1032936445964905	ENSMUSG00000024194, ENSMUSG00000024309, ENSMUSG00000041354	671	11	13288	5.400894187779434	1.0	0.8533836468155929	80.81423674102346
GOTERM_MF_FAT	GO:0030375~thyroid hormone receptor coactivator activity	3	0.297029702970297	0.1032936445964905	ENSMUSG00000024194, ENSMUSG00000024309, ENSMUSG00000041354	671	11	13288	5.400894187779434	1.0	0.8533836468155929	80.81423674102346
GOTERM_MF_FAT	GO:0003708~retinoic acid receptor activity	3	0.297029702970297	0.11996196689713451	ENSMUSG00000024194, ENSMUSG00000024309, ENSMUSG00000041354	671	12	13288	4.950819672131147	1.0	0.8595739502917787	85.55953804047363
GOTERM_MF_FAT	GO:0030546~receptor activator activity	3	0.297029702970297	0.11996196689713451	ENSMUSG00000024194, ENSMUSG00000024309, ENSMUSG00000041354	671	12	13288	4.950819672131147	1.0	0.8595739502917787	85.55953804047363
GOTERM_MF_FAT	GO:0051427~hormone receptor binding	5	0.49504950495049505	0.13174811983529652	ENSMUSG00000024194, ENSMUSG00000024309, ENSMUSG00000041354, ENSMUSG00000021039, ENSMUSG00000018160	671	39	13288	2.538881883144178	1.0	0.8752720888135693	88.22644455492984
GOTERM_MF_FAT	GO:0046966~thyroid hormone receptor binding	3	0.297029702970297	0.154997028803657	ENSMUSG00000024194, ENSMUSG00000024309, ENSMUSG00000041354	671	14	13288	4.243559718969555	1.0	0.8859766790413707	92.19435719554446
GOTERM_MF_FAT	GO:0042974~retinoic acid receptor binding	3	0.297029702970297	0.22928080489220135	ENSMUSG00000024194, ENSMUSG00000024309, ENSMUSG00000041354	671	18	13288	3.300546448087432	1.0	0.9265790530910978	98.06241781223376
GOTERM_MF_FAT	GO:0030545~receptor regulator activity	3	0.297029702970297	0.24828230966153236	ENSMUSG00000024194, ENSMUSG00000024309, ENSMUSG00000041354	671	19	13288	3.1268334771354613	1.0	0.9359055252691002	98.67233681544893
GOTERM_MF_FAT	GO:0030374~ligand-dependent nuclear receptor transcription coactivator activity	3	0.297029702970297	0.2863701764591918	ENSMUSG00000024194, ENSMUSG00000024309, ENSMUSG00000041354	671	21	13288	2.8290398126463696	1.0	0.946863668883708	99.39587013893903
GOTERM_MF_FAT	GO:0046982~protein heterodimerization activity	6	0.594059405940594	0.7364918679311478	ENSMUSG00000024194, ENSMUSG00000024309, ENSMUSG00000021665, ENSMUSG00000041354, ENSMUSG00000042477, ENSMUSG00000030168	671	121	13288	0.9819807614144426	1.0	0.9990194664091558	99.99999983055078
GOTERM_MF_FAT	GO:0004879~ligand-dependent nuclear receptor activity	3	0.297029702970297	0.78140141764734	ENSMUSG00000024194, ENSMUSG00000024309, ENSMUSG00000041354	671	56	13288	1.0608899297423888	1.0	0.9994574741786856	99.99999998999472
Annotation Cluster 39	Enrichment Score: 0.8930111075909158
Category	Term	Count	%	PValue	Genes	List Total	Pop Hits	Pop Total	Fold Enrichment	Bonferroni	Benjamini	FDR
GOTERM_MF_FAT	GO:0000166~nucleotide binding	148	14.653465346534652	8.160113381072454E-5	ENSMUSG00000035208, ENSMUSG00000046173, ENSMUSG00000057000, ENSMUSG00000040761, ENSMUSG00000028382, ENSMUSG00000032580, ENSMUSG00000029430, ENSMUSG00000026737, ENSMUSG00000013629, ENSMUSG00000015656, ENSMUSG00000018707, ENSMUSG00000030730, ENSMUSG00000026944, ENSMUSG00000020079, ENSMUSG00000006517, ENSMUSG00000025194, ENSMUSG00000022840, ENSMUSG00000029710, ENSMUSG00000032042, ENSMUSG00000037375,…	671	2183	13288	1.342595165323701	0.05721632409082256	0.019447876055543434	0.12349794149466575
GOTERM_MF_FAT	GO:0032555~purine ribonucleotide binding	119	11.782178217821782	0.0012420276316691772	ENSMUSG00000035208, ENSMUSG00000029430, ENSMUSG00000026737, ENSMUSG00000015656, ENSMUSG00000013629, ENSMUSG00000018707, ENSMUSG00000030730, ENSMUSG00000026944, ENSMUSG00000020079, ENSMUSG00000006517, ENSMUSG00000025194, ENSMUSG00000022840, ENSMUSG00000029710, ENSMUSG00000032042, ENSMUSG00000037375, ENSMUSG00000033826, ENSMUSG00000027394, ENSMUSG00000003660, ENSMUSG00000025939, ENSMUSG00000069793,…	671	1796	13288	1.3121326079813063	0.5923316496786564	0.13890480468244448	1.8643822341526728
GOTERM_MF_FAT	GO:0032553~ribonucleotide binding	119	11.782178217821782	0.0012420276316691772	ENSMUSG00000035208, ENSMUSG00000029430, ENSMUSG00000026737, ENSMUSG00000015656, ENSMUSG00000013629, ENSMUSG00000018707, ENSMUSG00000030730, ENSMUSG00000026944, ENSMUSG00000020079, ENSMUSG00000006517, ENSMUSG00000025194, ENSMUSG00000022840, ENSMUSG00000029710, ENSMUSG00000032042, ENSMUSG00000037375, ENSMUSG00000033826, ENSMUSG00000027394, ENSMUSG00000003660, ENSMUSG00000025939, ENSMUSG00000069793,…	671	1796	13288	1.3121326079813063	0.5923316496786564	0.13890480468244448	1.8643822341526728
SP_PIR_KEYWORDS	nucleotide-binding	107	10.594059405940595	0.0014220326395171321	ENSMUSG00000029430, ENSMUSG00000026737, ENSMUSG00000015656, ENSMUSG00000018707, ENSMUSG00000030730, ENSMUSG00000026944, ENSMUSG00000020079, ENSMUSG00000006517, ENSMUSG00000025194, ENSMUSG00000022840, ENSMUSG00000029710, ENSMUSG00000032042, ENSMUSG00000037375, ENSMUSG00000033826, ENSMUSG00000027394, ENSMUSG00000025939, ENSMUSG00000003660, ENSMUSG00000032571, ENSMUSG00000005640, ENSMUSG00000020386,…	874	1631	17854	1.340151554478658	0.43403207669750066	0.031128430680562147	1.9653022379472085
SP_PIR_KEYWORDS	atp-binding	87	8.613861386138613	0.0017866209653795407	ENSMUSG00000027207, ENSMUSG00000026737, ENSMUSG00000022229, ENSMUSG00000015656, ENSMUSG00000034206, ENSMUSG00000018707, ENSMUSG00000030730, ENSMUSG00000026944, ENSMUSG00000027823, ENSMUSG00000020079, ENSMUSG00000006517, ENSMUSG00000026473, ENSMUSG00000025194, ENSMUSG00000029752, ENSMUSG00000004865, ENSMUSG00000022840, ENSMUSG00000029710, ENSMUSG00000032547, ENSMUSG00000033826, ENSMUSG00000027394,…	874	1287	17854	1.3809081841118453	0.5109485353960717	0.03694688523124312	2.4633696159979235
GOTERM_MF_FAT	GO:0017076~purine nucleotide binding	122	12.07920792079208	0.0018589569276328526	ENSMUSG00000035208, ENSMUSG00000029430, ENSMUSG00000026737, ENSMUSG00000013629, ENSMUSG00000015656, ENSMUSG00000018707, ENSMUSG00000030730, ENSMUSG00000026944, ENSMUSG00000020079, ENSMUSG00000006517, ENSMUSG00000025194, ENSMUSG00000022840, ENSMUSG00000029710, ENSMUSG00000032042, ENSMUSG00000037375, ENSMUSG00000033826, ENSMUSG00000027394, ENSMUSG00000003660, ENSMUSG00000025939, ENSMUSG00000069793,…	671	1871	13288	1.2912880812399787	0.7390472611322786	0.13866213417147877	2.7783268455470855
GOTERM_MF_FAT	GO:0032559~adenyl ribonucleotide binding	97	9.603960396039604	0.0035911550997199293	ENSMUSG00000035208, ENSMUSG00000027207, ENSMUSG00000026737, ENSMUSG00000022229, ENSMUSG00000013629, ENSMUSG00000015656, ENSMUSG00000034206, ENSMUSG00000018707, ENSMUSG00000030730, ENSMUSG00000026944, ENSMUSG00000020079, ENSMUSG00000027823, ENSMUSG00000006517, ENSMUSG00000026473, ENSMUSG00000025194, ENSMUSG00000029752, ENSMUSG00000004865, ENSMUSG00000029710, ENSMUSG00000022840, ENSMUSG00000032547,…	671	1460	13288	1.3156972827307434	0.9255390726789459	0.19463261736086157	5.302162024666979
GOTERM_MF_FAT	GO:0005524~ATP binding	96	9.504950495049505	0.0037076414699999437	ENSMUSG00000035208, ENSMUSG00000027207, ENSMUSG00000026737, ENSMUSG00000022229, ENSMUSG00000013629, ENSMUSG00000034206, ENSMUSG00000015656, ENSMUSG00000018707, ENSMUSG00000030730, ENSMUSG00000026944, ENSMUSG00000020079, ENSMUSG00000027823, ENSMUSG00000006517, ENSMUSG00000026473, ENSMUSG00000025194, ENSMUSG00000029752, ENSMUSG00000004865, ENSMUSG00000022840, ENSMUSG00000029710, ENSMUSG00000032547,…	671	1443	13288	1.317473842064006	0.9315664423830236	0.18641053423722687	5.469668931856219
GOTERM_MF_FAT	GO:0030554~adenyl nucleotide binding	100	9.900990099009901	0.005282780131303697	ENSMUSG00000035208, ENSMUSG00000026737, ENSMUSG00000015656, ENSMUSG00000013629, ENSMUSG00000018707, ENSMUSG00000030730, ENSMUSG00000026944, ENSMUSG00000020079, ENSMUSG00000006517, ENSMUSG00000025194, ENSMUSG00000022840, ENSMUSG00000029710, ENSMUSG00000033826, ENSMUSG00000027394, ENSMUSG00000025939, ENSMUSG00000003660, ENSMUSG00000069793, ENSMUSG00000032571, ENSMUSG00000005640, ENSMUSG00000055775,…	671	1535	13288	1.2901158754739146	0.978165796724071	0.2250461801854512	7.70771143317337
GOTERM_MF_FAT	GO:0001882~nucleoside binding	101	10.0	0.005927142499154477	ENSMUSG00000035208, ENSMUSG00000026737, ENSMUSG00000015656, ENSMUSG00000013629, ENSMUSG00000018707, ENSMUSG00000030730, ENSMUSG00000026944, ENSMUSG00000020079, ENSMUSG00000006517, ENSMUSG00000025194, ENSMUSG00000022840, ENSMUSG00000029710, ENSMUSG00000033826, ENSMUSG00000027394, ENSMUSG00000025939, ENSMUSG00000003660, ENSMUSG00000069793, ENSMUSG00000032571, ENSMUSG00000005640, ENSMUSG00000055775,…	671	1558	13288	1.2837812243523643	0.9863242285483812	0.2352896122481285	8.608912554875193
GOTERM_MF_FAT	GO:0001883~purine nucleoside binding	100	9.900990099009901	0.007013914837033028	ENSMUSG00000035208, ENSMUSG00000026737, ENSMUSG00000015656, ENSMUSG00000013629, ENSMUSG00000018707, ENSMUSG00000030730, ENSMUSG00000026944, ENSMUSG00000020079, ENSMUSG00000006517, ENSMUSG00000025194, ENSMUSG00000022840, ENSMUSG00000029710, ENSMUSG00000033826, ENSMUSG00000027394, ENSMUSG00000025939, ENSMUSG00000003660, ENSMUSG00000069793, ENSMUSG00000032571, ENSMUSG00000005640, ENSMUSG00000055775,…	671	1548	13288	1.2792815690261363	0.993791831717141	0.2583921428647732	10.110269328372201
SP_PIR_KEYWORDS	transferase	80	7.920792079207921	0.08231240883387467	ENSMUSG00000027207, ENSMUSG00000035811, ENSMUSG00000026737, ENSMUSG00000013629, ENSMUSG00000041720, ENSMUSG00000068391, ENSMUSG00000004865, ENSMUSG00000021518, ENSMUSG00000029687, ENSMUSG00000029710, ENSMUSG00000032547, ENSMUSG00000031169, ENSMUSG00000021767, ENSMUSG00000037375, ENSMUSG00000000340, ENSMUSG00000067336, ENSMUSG00000032571, ENSMUSG00000028876, ENSMUSG00000005640, ENSMUSG00000032437,…	874	1385	17854	1.1799519202967392	0.9999999999999988	0.5951312021007253	69.82372018107321
UP_SEQ_FEATURE	domain:Fibronectin type-III 2	10	0.9900990099009901	0.14579940118973664	ENSMUSG00000026442, ENSMUSG00000020758, ENSMUSG00000029710, ENSMUSG00000028876, ENSMUSG00000005640, ENSMUSG00000026395, ENSMUSG00000024049, ENSMUSG00000020154, ENSMUSG00000019893, ENSMUSG00000022371	801	120	16021	1.6667707032875572	1.0	0.9990721449705151	93.74611497811951
UP_SEQ_FEATURE	domain:Fibronectin type-III 4	6	0.594059405940594	0.14653061895558656	ENSMUSG00000026442, ENSMUSG00000020758, ENSMUSG00000024049, ENSMUSG00000020154, ENSMUSG00000019893, ENSMUSG00000022371	801	56	16021	2.1429909042268593	1.0	0.9989873792499162	93.83961621369212
GOTERM_MF_FAT	GO:0004714~transmembrane receptor protein tyrosine kinase activity	6	0.594059405940594	0.15073266458571982	ENSMUSG00000029710, ENSMUSG00000032547, ENSMUSG00000028876, ENSMUSG00000005640, ENSMUSG00000005320, ENSMUSG00000019893	671	56	13288	2.1217798594847777	1.0	0.8829027335557134	91.57608001588919
UP_SEQ_FEATURE	domain:Fibronectin type-III 1	10	0.9900990099009901	0.1510270854948378	ENSMUSG00000026442, ENSMUSG00000020758, ENSMUSG00000029710, ENSMUSG00000028876, ENSMUSG00000005640, ENSMUSG00000026395, ENSMUSG00000024049, ENSMUSG00000020154, ENSMUSG00000019893, ENSMUSG00000022371	801	121	16021	1.6529957387975773	1.0	0.9989712375752272	94.38622807732034
UP_SEQ_FEATURE	domain:Fibronectin type-III 3	7	0.6930693069306931	0.16392108362218655	ENSMUSG00000026442, ENSMUSG00000020758, ENSMUSG00000005640, ENSMUSG00000024049, ENSMUSG00000020154, ENSMUSG00000019893, ENSMUSG00000022371	801	74	16021	1.8920099875156056	1.0	0.9989052324940895	95.71113019235078
UP_SEQ_FEATURE	domain:Fibronectin type-III 5	4	0.39603960396039606	0.29477699937989754	ENSMUSG00000024049, ENSMUSG00000020154, ENSMUSG00000019893, ENSMUSG00000022371	801	38	16021	2.105394572573757	1.0	0.9999369511299329	99.78517312027107
SMART	SM00060:FN3	12	1.188118811881188	0.2967652645830121	ENSMUSG00000028373, ENSMUSG00000021745, ENSMUSG00000026442, ENSMUSG00000020758, ENSMUSG00000029710, ENSMUSG00000028876, ENSMUSG00000005640, ENSMUSG00000026395, ENSMUSG00000024049, ENSMUSG00000020154, ENSMUSG00000019893, ENSMUSG00000022371	434	191	9131	1.3218327020049703	1.0	0.9116448448052629	98.9825819364033
GOTERM_BP_FAT	GO:0006796~phosphate metabolic process	50	4.9504950495049505	0.29705904541007894	ENSMUSG00000043154, ENSMUSG00000037628, ENSMUSG00000019210, ENSMUSG00000027207, ENSMUSG00000013629, ENSMUSG00000026395, ENSMUSG00000041720, ENSMUSG00000006057, ENSMUSG00000006517, ENSMUSG00000004865, ENSMUSG00000029710, ENSMUSG00000032547, ENSMUSG00000028788, ENSMUSG00000039745, ENSMUSG00000022295, ENSMUSG00000067336, ENSMUSG00000032571, ENSMUSG00000028876, ENSMUSG00000005640, ENSMUSG00000038764,…	706	866	13588	1.1112274205261403	1.0	0.9927138393169379	99.78702756461593
GOTERM_BP_FAT	GO:0006793~phosphorus metabolic process	50	4.9504950495049505	0.29705904541007894	ENSMUSG00000043154, ENSMUSG00000037628, ENSMUSG00000019210, ENSMUSG00000027207, ENSMUSG00000013629, ENSMUSG00000026395, ENSMUSG00000041720, ENSMUSG00000006057, ENSMUSG00000006517, ENSMUSG00000004865, ENSMUSG00000029710, ENSMUSG00000032547, ENSMUSG00000028788, ENSMUSG00000039745, ENSMUSG00000022295, ENSMUSG00000067336, ENSMUSG00000032571, ENSMUSG00000028876, ENSMUSG00000005640, ENSMUSG00000038764,…	706	866	13588	1.1112274205261403	1.0	0.9927138393169379	99.78702756461593
UP_SEQ_FEATURE	domain:Fibronectin type-III 8	3	0.297029702970297	0.3013184489713304	ENSMUSG00000020154, ENSMUSG00000019893, ENSMUSG00000022371	801	22	16021	2.727442969016003	1.0	0.9999455432614744	99.817652758187
UP_SEQ_FEATURE	domain:Fibronectin type-III 7	3	0.297029702970297	0.32004130254462865	ENSMUSG00000020154, ENSMUSG00000019893, ENSMUSG00000022371	801	23	16021	2.6088584921022635	1.0	0.9999673528387624	99.8869172073066
INTERPRO	IPR003961:Fibronectin, type III	12	1.188118811881188	0.3370195098624137	ENSMUSG00000028373, ENSMUSG00000021745, ENSMUSG00000026442, ENSMUSG00000020758, ENSMUSG00000029710, ENSMUSG00000028876, ENSMUSG00000005640, ENSMUSG00000026395, ENSMUSG00000024049, ENSMUSG00000020154, ENSMUSG00000019893, ENSMUSG00000022371	873	191	17763	1.2783505154639174	1.0	0.9986003560095228	99.88700044855273
SP_PIR_KEYWORDS	tyrosine-protein kinase	8	0.7920792079207921	0.33961418548951156	ENSMUSG00000003283, ENSMUSG00000029710, ENSMUSG00000032547, ENSMUSG00000028876, ENSMUSG00000005640, ENSMUSG00000038764, ENSMUSG00000005320, ENSMUSG00000019893	874	116	17854	1.4088219048370552	1.0	0.8646197370917348	99.69343102889093
UP_SEQ_FEATURE	nucleotide phosphate-binding region:ATP	49	4.851485148514851	0.3637202535620011	ENSMUSG00000027207, ENSMUSG00000018707, ENSMUSG00000020079, ENSMUSG00000027823, ENSMUSG00000004865, ENSMUSG00000029710, ENSMUSG00000032547, ENSMUSG00000033826, ENSMUSG00000067336, ENSMUSG00000058997, ENSMUSG00000032571, ENSMUSG00000005640, ENSMUSG00000037989, ENSMUSG00000055775, ENSMUSG00000005320, ENSMUSG00000052783, ENSMUSG00000021178, ENSMUSG00000021832, ENSMUSG00000042064, ENSMUSG00000028127,…	801	907	16021	1.0805525617784826	1.0	0.9999853252781062	99.96482745585008
SMART	SM00219:TyrKc	8	0.7920792079207921	0.37376477052412505	ENSMUSG00000003283, ENSMUSG00000032571, ENSMUSG00000029710, ENSMUSG00000032547, ENSMUSG00000028876, ENSMUSG00000005640, ENSMUSG00000005320, ENSMUSG00000019893	434	124	9131	1.3573658391556414	1.0	0.9376830658739659	99.77550833024853
INTERPRO	IPR008266:Tyrosine protein kinase, active site	7	0.6930693069306931	0.3764286958143863	ENSMUSG00000003283, ENSMUSG00000029710, ENSMUSG00000032547, ENSMUSG00000028876, ENSMUSG00000005640, ENSMUSG00000005320, ENSMUSG00000019893	873	101	17763	1.4101935966792554	1.0	0.9993279162766574	99.9589149288654
UP_SEQ_FEATURE	domain:Fibronectin type-III 6	3	0.297029702970297	0.39335626737590235	ENSMUSG00000020154, ENSMUSG00000019893, ENSMUSG00000022371	801	27	16021	2.222360937716743	1.0	0.9999897782973334	99.98480007927746
INTERPRO	IPR001245:Tyrosine protein kinase	8	0.7920792079207921	0.4080552966661103	ENSMUSG00000003283, ENSMUSG00000032571, ENSMUSG00000029710, ENSMUSG00000032547, ENSMUSG00000028876, ENSMUSG00000005640, ENSMUSG00000005320, ENSMUSG00000019893	873	124	17763	1.3127147766323024	1.0	0.9994668751880511	99.98260243910326
INTERPRO	IPR008957:Fibronectin, type III-like fold	11	1.089108910891089	0.4369597971393714	ENSMUSG00000021745, ENSMUSG00000026442, ENSMUSG00000020758, ENSMUSG00000029710, ENSMUSG00000028876, ENSMUSG00000005640, ENSMUSG00000026395, ENSMUSG00000024049, ENSMUSG00000020154, ENSMUSG00000019893, ENSMUSG00000022371	873	187	17763	1.1968870022235698	1.0	0.9996138932012708	99.99238719934766
GOTERM_BP_FAT	GO:0016310~phosphorylation	39	3.8613861386138613	0.47184663515041175	ENSMUSG00000019210, ENSMUSG00000027207, ENSMUSG00000013629, ENSMUSG00000021918, ENSMUSG00000026395, ENSMUSG00000029454, ENSMUSG00000041720, ENSMUSG00000006517, ENSMUSG00000019893, ENSMUSG00000006057, ENSMUSG00000037885, ENSMUSG00000061436, ENSMUSG00000004865, ENSMUSG00000029710, ENSMUSG00000032547, ENSMUSG00000039745, ENSMUSG00000028991, ENSMUSG00000024576, ENSMUSG00000042978, ENSMUSG00000022295,…	706	718	13588	1.045420470775762	1.0	0.9971446935510457	99.99854982810405
GOTERM_MF_FAT	GO:0004672~protein kinase activity	31	3.0693069306930694	0.47972183686853526	ENSMUSG00000013629, ENSMUSG00000021918, ENSMUSG00000029454, ENSMUSG00000019893, ENSMUSG00000037885, ENSMUSG00000061436, ENSMUSG00000004865, ENSMUSG00000029710, ENSMUSG00000032547, ENSMUSG00000039745, ENSMUSG00000028991, ENSMUSG00000024576, ENSMUSG00000042978, ENSMUSG00000067336, ENSMUSG00000042688, ENSMUSG00000032571, ENSMUSG00000028876, ENSMUSG00000005640, ENSMUSG00000030655, ENSMUSG00000038764,…	671	583	13288	1.0530045271771222	1.0	0.981645328053998	99.99495415436503
UP_SEQ_FEATURE	domain:Protein kinase	25	2.4752475247524752	0.49891343976302627	ENSMUSG00000021918, ENSMUSG00000029454, ENSMUSG00000019893, ENSMUSG00000037885, ENSMUSG00000061436, ENSMUSG00000004865, ENSMUSG00000029710, ENSMUSG00000032547, ENSMUSG00000024576, ENSMUSG00000042978, ENSMUSG00000067336, ENSMUSG00000042688, ENSMUSG00000032571, ENSMUSG00000028876, ENSMUSG00000005640, ENSMUSG00000037989, ENSMUSG00000069539, ENSMUSG00000005320, ENSMUSG00000052783, ENSMUSG00000003283,…	801	476	16021	1.0504857373661076	1.0	0.9999987343383991	99.99947335631366
INTERPRO	IPR017441:Protein kinase, ATP binding site	24	2.376237623762376	0.5364842084595338	ENSMUSG00000024576, ENSMUSG00000042978, ENSMUSG00000042688, ENSMUSG00000067336, ENSMUSG00000032571, ENSMUSG00000028876, ENSMUSG00000005640, ENSMUSG00000021918, ENSMUSG00000037989, ENSMUSG00000029454, ENSMUSG00000005320, ENSMUSG00000019893, ENSMUSG00000037885, ENSMUSG00000034024, ENSMUSG00000061436, ENSMUSG00000003283, ENSMUSG00000052783, ENSMUSG00000004865, ENSMUSG00000029710, ENSMUSG00000032547,…	873	467	17763	1.0456742974458597	1.0	0.9999060353098986	99.9996931604357
INTERPRO	IPR000719:Protein kinase, core	25	2.4752475247524752	0.5390194713106249	ENSMUSG00000021918, ENSMUSG00000029454, ENSMUSG00000019893, ENSMUSG00000037885, ENSMUSG00000061436, ENSMUSG00000004865, ENSMUSG00000029710, ENSMUSG00000032547, ENSMUSG00000024576, ENSMUSG00000042978, ENSMUSG00000067336, ENSMUSG00000042688, ENSMUSG00000032571, ENSMUSG00000028876, ENSMUSG00000005640, ENSMUSG00000037989, ENSMUSG00000069539, ENSMUSG00000005320, ENSMUSG00000052783, ENSMUSG00000003283,…	873	491	17763	1.0360019876680593	1.0	0.9999048690215026	99.99971972353063
GOTERM_MF_FAT	GO:0004713~protein tyrosine kinase activity	9	0.891089108910891	0.5894075240268516	ENSMUSG00000003283, ENSMUSG00000032571, ENSMUSG00000029710, ENSMUSG00000032547, ENSMUSG00000028876, ENSMUSG00000005640, ENSMUSG00000038764, ENSMUSG00000005320, ENSMUSG00000019893	671	164	13288	1.086765293882447	1.0	0.9939076675981099	99.99986008863199
GOTERM_BP_FAT	GO:0006468~protein amino acid phosphorylation	33	3.2673267326732676	0.6136369986136002	ENSMUSG00000013629, ENSMUSG00000021918, ENSMUSG00000026395, ENSMUSG00000029454, ENSMUSG00000019893, ENSMUSG00000037885, ENSMUSG00000061436, ENSMUSG00000004865, ENSMUSG00000029710, ENSMUSG00000032547, ENSMUSG00000039745, ENSMUSG00000028991, ENSMUSG00000024576, ENSMUSG00000042978, ENSMUSG00000067336, ENSMUSG00000042688, ENSMUSG00000032571, ENSMUSG00000028876, ENSMUSG00000005640, ENSMUSG00000037989,…	706	640	13588	0.992395538243626	1.0	0.9990290757483964	99.99999380609462
SP_PIR_KEYWORDS	kinase	34	3.3663366336633667	0.6356074407399108	ENSMUSG00000037628, ENSMUSG00000027207, ENSMUSG00000026737, ENSMUSG00000021918, ENSMUSG00000029454, ENSMUSG00000041720, ENSMUSG00000039671, ENSMUSG00000019893, ENSMUSG00000037885, ENSMUSG00000061436, ENSMUSG00000004865, ENSMUSG00000029710, ENSMUSG00000032547, ENSMUSG00000034744, ENSMUSG00000028991, ENSMUSG00000024576, ENSMUSG00000042978, ENSMUSG00000067336, ENSMUSG00000042688, ENSMUSG00000032571,…	874	707	17854	0.9823892490589365	1.0	0.9624845848279354	99.99992330879778
GOTERM_BP_FAT	GO:0007167~enzyme linked receptor protein signaling pathway	14	1.3861386138613863	0.6651956132731353	ENSMUSG00000027253, ENSMUSG00000024515, ENSMUSG00000061436, ENSMUSG00000031230, ENSMUSG00000067336, ENSMUSG00000029710, ENSMUSG00000028876, ENSMUSG00000040488, ENSMUSG00000005640, ENSMUSG00000032220, ENSMUSG00000059552, ENSMUSG00000031955, ENSMUSG00000005320, ENSMUSG00000021065	706	273	13588	0.9869978935134742	1.0	0.9993550705719952	99.99999949145295
GOTERM_MF_FAT	GO:0004674~protein serine/threonine kinase activity	20	1.9801980198019802	0.7248541628185838	ENSMUSG00000028991, ENSMUSG00000024576, ENSMUSG00000042978, ENSMUSG00000067336, ENSMUSG00000042688, ENSMUSG00000032571, ENSMUSG00000021918, ENSMUSG00000030655, ENSMUSG00000037989, ENSMUSG00000029454, ENSMUSG00000030802, ENSMUSG00000037885, ENSMUSG00000061436, ENSMUSG00000052783, ENSMUSG00000004865, ENSMUSG00000042064, ENSMUSG00000039745, ENSMUSG00000052854, ENSMUSG00000053414, ENSMUSG00000074886	671	421	13288	0.9407733343717145	1.0	0.998887100825052	99.99999967396904
UP_SEQ_FEATURE	binding site:ATP	25	2.4752475247524752	0.7675210754764332	ENSMUSG00000021918, ENSMUSG00000029454, ENSMUSG00000019893, ENSMUSG00000037885, ENSMUSG00000061436, ENSMUSG00000004865, ENSMUSG00000029710, ENSMUSG00000032547, ENSMUSG00000034744, ENSMUSG00000024576, ENSMUSG00000042978, ENSMUSG00000067336, ENSMUSG00000042688, ENSMUSG00000037851, ENSMUSG00000032571, ENSMUSG00000005640, ENSMUSG00000037989, ENSMUSG00000005320, ENSMUSG00000038838, ENSMUSG00000052783,…	801	545	16021	0.9174884605252608	1.0	0.9999999997434496	99.9999999992842
INTERPRO	IPR008271:Serine/threonine protein kinase, active site	16	1.5841584158415842	0.7788395689483174	ENSMUSG00000024576, ENSMUSG00000042978, ENSMUSG00000042688, ENSMUSG00000067336, ENSMUSG00000032571, ENSMUSG00000021918, ENSMUSG00000037989, ENSMUSG00000029454, ENSMUSG00000037885, ENSMUSG00000061436, ENSMUSG00000052783, ENSMUSG00000004865, ENSMUSG00000042064, ENSMUSG00000052854, ENSMUSG00000053414, ENSMUSG00000074886	873	360	17763	0.9043146239022529	1.0	0.9999995464871578	99.99999999848126
SP_PIR_KEYWORDS	serine/threonine-protein kinase	17	1.6831683168316833	0.7795516806603474	ENSMUSG00000024576, ENSMUSG00000042978, ENSMUSG00000042688, ENSMUSG00000067336, ENSMUSG00000032571, ENSMUSG00000021918, ENSMUSG00000030655, ENSMUSG00000037989, ENSMUSG00000029454, ENSMUSG00000037885, ENSMUSG00000061436, ENSMUSG00000052783, ENSMUSG00000004865, ENSMUSG00000042064, ENSMUSG00000052854, ENSMUSG00000053414, ENSMUSG00000074886	874	384	17854	0.9043609363081616	1.0	0.9854421941806845	99.99999993075245
GOTERM_BP_FAT	GO:0007169~transmembrane receptor protein tyrosine kinase signaling pathway	9	0.891089108910891	0.785392767355277	ENSMUSG00000027253, ENSMUSG00000031230, ENSMUSG00000067336, ENSMUSG00000029710, ENSMUSG00000028876, ENSMUSG00000005640, ENSMUSG00000032220, ENSMUSG00000031955, ENSMUSG00000005320	706	192	13588	0.90217776203966	1.0	0.9997795432306503	99.99999999978353
INTERPRO	IPR017442:Serine/threonine protein kinase-related	16	1.5841584158415842	0.8239224144508466	ENSMUSG00000024576, ENSMUSG00000042978, ENSMUSG00000042688, ENSMUSG00000067336, ENSMUSG00000021918, ENSMUSG00000037989, ENSMUSG00000029454, ENSMUSG00000069539, ENSMUSG00000037885, ENSMUSG00000061436, ENSMUSG00000052783, ENSMUSG00000004865, ENSMUSG00000042064, ENSMUSG00000052854, ENSMUSG00000053414, ENSMUSG00000074886	873	374	17763	0.8704632743444145	1.0	0.9999999301372003	99.99999999996476
UP_SEQ_FEATURE	active site:Proton acceptor	29	2.8712871287128716	0.844783486136078	ENSMUSG00000028383, ENSMUSG00000021918, ENSMUSG00000029454, ENSMUSG00000019893, ENSMUSG00000037885, ENSMUSG00000061436, ENSMUSG00000004865, ENSMUSG00000029710, ENSMUSG00000032547, ENSMUSG00000039745, ENSMUSG00000024576, ENSMUSG00000042978, ENSMUSG00000067336, ENSMUSG00000042688, ENSMUSG00000032571, ENSMUSG00000022751, ENSMUSG00000005640, ENSMUSG00000037989, ENSMUSG00000005320, ENSMUSG00000003623,…	801	662	16021	0.8761876204593201	1.0	0.9999999999959915	99.99999999999942
SP_PIR_KEYWORDS	phosphotransferase	5	0.49504950495049505	0.8618188536849734	ENSMUSG00000042688, ENSMUSG00000021918, ENSMUSG00000029454, ENSMUSG00000002997, ENSMUSG00000005320	874	124	17854	0.8237063556506975	1.0	0.9933331452965528	99.99999999989745
SMART	SM00220:S_TKc	10	0.9900990099009901	0.888133868819263	ENSMUSG00000042978, ENSMUSG00000061436, ENSMUSG00000042688, ENSMUSG00000052783, ENSMUSG00000042064, ENSMUSG00000021918, ENSMUSG00000029454, ENSMUSG00000052854, ENSMUSG00000053414, ENSMUSG00000074886	434	265	9131	0.793930962524998	1.0	0.9997888858272526	99.9999999999599
INTERPRO	IPR002290:Serine/threonine protein kinase	10	0.9900990099009901	0.907984463282701	ENSMUSG00000042978, ENSMUSG00000061436, ENSMUSG00000042688, ENSMUSG00000052783, ENSMUSG00000042064, ENSMUSG00000021918, ENSMUSG00000029454, ENSMUSG00000052854, ENSMUSG00000053414, ENSMUSG00000074886	873	265	17763	0.7678143033132334	1.0	0.9999999994668085	100.0
Annotation Cluster 40	Enrichment Score: 0.890644191574555
Category	Term	Count	%	PValue	Genes	List Total	Pop Hits	Pop Total	Fold Enrichment	Bonferroni	Benjamini	FDR
GOTERM_BP_FAT	GO:0034660~ncRNA metabolic process	19	1.881188118811881	0.017815025231113443	ENSMUSG00000024587, ENSMUSG00000018848, ENSMUSG00000037851, ENSMUSG00000031403, ENSMUSG00000036912, ENSMUSG00000036983, ENSMUSG00000003808, ENSMUSG00000031171, ENSMUSG00000025086, ENSMUSG00000000581, ENSMUSG00000038838, ENSMUSG00000033356, ENSMUSG00000040629, ENSMUSG00000021243, ENSMUSG00000022241, ENSMUSG00000024800, ENSMUSG00000031960, ENSMUSG00000027933, ENSMUSG00000026019	706	202	13588	1.8103104928056544	1.0	0.9669381920009484	26.92784603398173
GOTERM_BP_FAT	GO:0000154~rRNA modification	3	0.297029702970297	0.061122435855601974	ENSMUSG00000031403, ENSMUSG00000036983, ENSMUSG00000031171	706	8	13588	7.21742209631728	1.0	0.952839937648373	66.73765045896491
GOTERM_BP_FAT	GO:0009451~RNA modification	6	0.594059405940594	0.06477897504151298	ENSMUSG00000033356, ENSMUSG00000031403, ENSMUSG00000031960, ENSMUSG00000036983, ENSMUSG00000031171, ENSMUSG00000025086	706	42	13588	2.7494941319303927	1.0	0.9554346688577677	68.92752297238547
SP_PIR_KEYWORDS	ribosome biogenesis	6	0.594059405940594	0.06738319531806256	ENSMUSG00000022247, ENSMUSG00000021243, ENSMUSG00000031403, ENSMUSG00000040464, ENSMUSG00000026019, ENSMUSG00000029415	874	45	17854	2.72372234935164	0.9999999999992392	0.5494414076444631	62.206339346124174
GOTERM_BP_FAT	GO:0042254~ribosome biogenesis	10	0.9900990099009901	0.12730062318750052	ENSMUSG00000022247, ENSMUSG00000021243, ENSMUSG00000031403, ENSMUSG00000040464, ENSMUSG00000036983, ENSMUSG00000031171, ENSMUSG00000026019, ENSMUSG00000029415, ENSMUSG00000000581, ENSMUSG00000057113	706	112	13588	1.7184338324564954	1.0	0.9680454206377062	90.71183652974148
GOTERM_BP_FAT	GO:0022613~ribonucleoprotein complex biogenesis	11	1.089108910891089	0.1742599116527836	ENSMUSG00000022247, ENSMUSG00000032580, ENSMUSG00000021243, ENSMUSG00000031403, ENSMUSG00000040464, ENSMUSG00000036983, ENSMUSG00000031171, ENSMUSG00000026019, ENSMUSG00000029415, ENSMUSG00000000581, ENSMUSG00000057113	706	137	13588	1.5453361179462788	1.0	0.981650318911823	96.46252144695859
GOTERM_BP_FAT	GO:0034470~ncRNA processing	11	1.089108910891089	0.30475611374692496	ENSMUSG00000033356, ENSMUSG00000021243, ENSMUSG00000031403, ENSMUSG00000024800, ENSMUSG00000031960, ENSMUSG00000027933, ENSMUSG00000036983, ENSMUSG00000031171, ENSMUSG00000026019, ENSMUSG00000000581, ENSMUSG00000025086	706	158	13588	1.339943342776204	1.0	0.9929444925752456	99.82426006424832
SP_PIR_KEYWORDS	rrna processing	5	0.49504950495049505	0.3262359153775311	ENSMUSG00000021243, ENSMUSG00000031403, ENSMUSG00000036983, ENSMUSG00000026019, ENSMUSG00000000581	874	59	17854	1.7311794593336693	1.0	0.8577261055761709	99.5944751430326
GOTERM_BP_FAT	GO:0006364~rRNA processing	6	0.594059405940594	0.33881610663354056	ENSMUSG00000021243, ENSMUSG00000031403, ENSMUSG00000036983, ENSMUSG00000031171, ENSMUSG00000026019, ENSMUSG00000000581	706	74	13588	1.5605236965010338	1.0	0.9940094796911844	99.92686222646279
GOTERM_BP_FAT	GO:0016072~rRNA metabolic process	6	0.594059405940594	0.34922799526132775	ENSMUSG00000021243, ENSMUSG00000031403, ENSMUSG00000036983, ENSMUSG00000031171, ENSMUSG00000026019, ENSMUSG00000000581	706	75	13588	1.5397167138810202	1.0	0.9941779737817498	99.94455870584493
Annotation Cluster 41	Enrichment Score: 0.8871458452191462
Category	Term	Count	%	PValue	Genes	List Total	Pop Hits	Pop Total	Fold Enrichment	Bonferroni	Benjamini	FDR
GOTERM_BP_FAT	GO:0032259~methylation	10	0.9900990099009901	0.020803545214892943	ENSMUSG00000036478, ENSMUSG00000029004, ENSMUSG00000025001, ENSMUSG00000029687, ENSMUSG00000040629, ENSMUSG00000030763, ENSMUSG00000036912, ENSMUSG00000051730, ENSMUSG00000036893, ENSMUSG00000031171	706	79	13588	2.4362606232294617	1.0	0.9497387063366183	30.712627293876547
GOTERM_BP_FAT	GO:0043414~biopolymer methylation	9	0.891089108910891	0.03013715480806834	ENSMUSG00000036478, ENSMUSG00000029004, ENSMUSG00000025001, ENSMUSG00000029687, ENSMUSG00000040629, ENSMUSG00000030763, ENSMUSG00000036912, ENSMUSG00000036893, ENSMUSG00000031171	706	71	13588	2.4396919762199256	1.0	0.9450844235040703	41.37815467422183
GOTERM_BP_FAT	GO:0006730~one-carbon metabolic process	11	1.089108910891089	0.08239749495213167	ENSMUSG00000027597, ENSMUSG00000036478, ENSMUSG00000029004, ENSMUSG00000025001, ENSMUSG00000029687, ENSMUSG00000040629, ENSMUSG00000030763, ENSMUSG00000036912, ENSMUSG00000051730, ENSMUSG00000036893, ENSMUSG00000031171	706	117	13588	1.8094961381080361	1.0	0.9616854143254796	77.7042305680529
GOTERM_BP_FAT	GO:0006305~DNA alkylation	4	0.39603960396039606	0.11414695813700046	ENSMUSG00000029004, ENSMUSG00000025001, ENSMUSG00000040629, ENSMUSG00000036912	706	23	13588	3.3472102475674346	1.0	0.9668160396258402	87.94075321486957
GOTERM_BP_FAT	GO:0006306~DNA methylation	4	0.39603960396039606	0.11414695813700046	ENSMUSG00000029004, ENSMUSG00000025001, ENSMUSG00000040629, ENSMUSG00000036912	706	23	13588	3.3472102475674346	1.0	0.9668160396258402	87.94075321486957
GOTERM_BP_FAT	GO:0006304~DNA modification	4	0.39603960396039606	0.12568694588172635	ENSMUSG00000029004, ENSMUSG00000025001, ENSMUSG00000040629, ENSMUSG00000036912	706	24	13588	3.2077431539187917	1.0	0.9702179830599239	90.40749392438991
GOTERM_BP_FAT	GO:0040029~regulation of gene expression, epigenetic	6	0.594059405940594	0.2974979663009206	ENSMUSG00000015149, ENSMUSG00000029004, ENSMUSG00000025001, ENSMUSG00000040629, ENSMUSG00000002227, ENSMUSG00000036912	706	70	13588	1.6496964791582358	1.0	0.9925566624291066	99.7893365629643
GOTERM_BP_FAT	GO:0016458~gene silencing	5	0.49504950495049505	0.34286495330637357	ENSMUSG00000015149, ENSMUSG00000025001, ENSMUSG00000040629, ENSMUSG00000002227, ENSMUSG00000036912	706	57	13588	1.6882858704835744	1.0	0.9941288916640139	99.93429713004919
SP_PIR_KEYWORDS	rna-mediated gene silencing	3	0.297029702970297	0.3474722973377281	ENSMUSG00000040629, ENSMUSG00000002227, ENSMUSG00000036912	874	25	17854	2.451350114416476	1.0	0.8658704430919841	99.74057293455996
GOTERM_BP_FAT	GO:0031047~gene silencing by RNA	3	0.297029702970297	0.4483754224115593	ENSMUSG00000040629, ENSMUSG00000002227, ENSMUSG00000036912	706	29	13588	1.991012992087526	1.0	0.9962832032894715	99.9969026649492
Annotation Cluster 42	Enrichment Score: 0.880551046871802
Category	Term	Count	%	PValue	Genes	List Total	Pop Hits	Pop Total	Fold Enrichment	Bonferroni	Benjamini	FDR
COG_ONTOLOGY	Cell division and chromosome partitioning / Cytoskeleton	5	0.49504950495049505	0.03692875483439759	ENSMUSG00000001833, ENSMUSG00000022106, ENSMUSG00000038664, ENSMUSG00000026024, ENSMUSG00000030451	116	23	2040	3.823088455772114	0.6641896573058549	0.4205085482130516	27.21852715772356
INTERPRO	IPR009091:Regulator of chromosome condensation/beta-lactamase-inhibitor protein II	4	0.39603960396039606	0.07216086158362417	ENSMUSG00000022106, ENSMUSG00000038664, ENSMUSG00000026024, ENSMUSG00000030451	873	20	17763	4.069415807560137	1.0	0.9482074082122192	70.96029584735469
UP_SEQ_FEATURE	repeat:RCC1 5	3	0.297029702970297	0.15260948785552714	ENSMUSG00000022106, ENSMUSG00000026024, ENSMUSG00000030451	801	14	16021	4.285981808453719	1.0	0.9989297459420368	94.56746138765955
UP_SEQ_FEATURE	repeat:RCC1 4	3	0.297029702970297	0.17054868253434743	ENSMUSG00000022106, ENSMUSG00000026024, ENSMUSG00000030451	801	15	16021	4.000249687890138	1.0	0.9990978401731243	96.27139911330657
UP_SEQ_FEATURE	repeat:RCC1 2	3	0.297029702970297	0.18881098188434306	ENSMUSG00000022106, ENSMUSG00000026024, ENSMUSG00000030451	801	16	16021	3.7502340823970037	1.0	0.9995051374673013	97.47958134662284
UP_SEQ_FEATURE	repeat:RCC1 1	3	0.297029702970297	0.18881098188434306	ENSMUSG00000022106, ENSMUSG00000026024, ENSMUSG00000030451	801	16	16021	3.7502340823970037	1.0	0.9995051374673013	97.47958134662284
UP_SEQ_FEATURE	repeat:RCC1 3	3	0.297029702970297	0.18881098188434306	ENSMUSG00000022106, ENSMUSG00000026024, ENSMUSG00000030451	801	16	16021	3.7502340823970037	1.0	0.9995051374673013	97.47958134662284
INTERPRO	IPR000408:Regulator of chromosome condensation, RCC1	4	0.39603960396039606	0.1933809078610158	ENSMUSG00000022106, ENSMUSG00000038664, ENSMUSG00000026024, ENSMUSG00000030451	873	31	17763	2.625429553264605	1.0	0.9922036163881794	97.12161525882725
Annotation Cluster 43	Enrichment Score: 0.87195027141246
Category	Term	Count	%	PValue	Genes	List Total	Pop Hits	Pop Total	Fold Enrichment	Bonferroni	Benjamini	FDR
SMART	SM00135:LY	4	0.39603960396039606	0.03148704943843007	ENSMUSG00000027253, ENSMUSG00000040249, ENSMUSG00000030201, ENSMUSG00000019893	434	15	9131	5.610445468509984	0.9997136578791433	0.6393294727967094	34.09262654888988
UP_SEQ_FEATURE	repeat:LDL-receptor class B 20	3	0.297029702970297	0.03266520510092863	ENSMUSG00000027253, ENSMUSG00000040249, ENSMUSG00000030201	801	6	16021	10.000624219725342	1.0	0.9788055041192191	44.24310805060303
UP_SEQ_FEATURE	repeat:LDL-receptor class B 19	3	0.297029702970297	0.03266520510092863	ENSMUSG00000027253, ENSMUSG00000040249, ENSMUSG00000030201	801	6	16021	10.000624219725342	1.0	0.9788055041192191	44.24310805060303
UP_SEQ_FEATURE	repeat:LDL-receptor class B 18	3	0.297029702970297	0.03266520510092863	ENSMUSG00000027253, ENSMUSG00000040249, ENSMUSG00000030201	801	6	16021	10.000624219725342	1.0	0.9788055041192191	44.24310805060303
UP_SEQ_FEATURE	repeat:LDL-receptor class B 17	3	0.297029702970297	0.03266520510092863	ENSMUSG00000027253, ENSMUSG00000040249, ENSMUSG00000030201	801	6	16021	10.000624219725342	1.0	0.9788055041192191	44.24310805060303
UP_SEQ_FEATURE	repeat:LDL-receptor class B 16	3	0.297029702970297	0.03266520510092863	ENSMUSG00000027253, ENSMUSG00000040249, ENSMUSG00000030201	801	6	16021	10.000624219725342	1.0	0.9788055041192191	44.24310805060303
UP_SEQ_FEATURE	repeat:LDL-receptor class B 15	3	0.297029702970297	0.03266520510092863	ENSMUSG00000027253, ENSMUSG00000040249, ENSMUSG00000030201	801	6	16021	10.000624219725342	1.0	0.9788055041192191	44.24310805060303
UP_SEQ_FEATURE	repeat:LDL-receptor class B 14	3	0.297029702970297	0.03266520510092863	ENSMUSG00000027253, ENSMUSG00000040249, ENSMUSG00000030201	801	6	16021	10.000624219725342	1.0	0.9788055041192191	44.24310805060303
UP_SEQ_FEATURE	repeat:LDL-receptor class B 9	3	0.297029702970297	0.03266520510092863	ENSMUSG00000027253, ENSMUSG00000040249, ENSMUSG00000030201	801	6	16021	10.000624219725342	1.0	0.9788055041192191	44.24310805060303
UP_SEQ_FEATURE	repeat:LDL-receptor class B 12	3	0.297029702970297	0.03266520510092863	ENSMUSG00000027253, ENSMUSG00000040249, ENSMUSG00000030201	801	6	16021	10.000624219725342	1.0	0.9788055041192191	44.24310805060303
UP_SEQ_FEATURE	repeat:LDL-receptor class B 13	3	0.297029702970297	0.03266520510092863	ENSMUSG00000027253, ENSMUSG00000040249, ENSMUSG00000030201	801	6	16021	10.000624219725342	1.0	0.9788055041192191	44.24310805060303
UP_SEQ_FEATURE	repeat:LDL-receptor class B 10	3	0.297029702970297	0.03266520510092863	ENSMUSG00000027253, ENSMUSG00000040249, ENSMUSG00000030201	801	6	16021	10.000624219725342	1.0	0.9788055041192191	44.24310805060303
UP_SEQ_FEATURE	repeat:LDL-receptor class B 11	3	0.297029702970297	0.03266520510092863	ENSMUSG00000027253, ENSMUSG00000040249, ENSMUSG00000030201	801	6	16021	10.000624219725342	1.0	0.9788055041192191	44.24310805060303
INTERPRO	IPR000033:Low-density lipoprotein receptor, YWTD repeat	4	0.39603960396039606	0.03447810688211543	ENSMUSG00000027253, ENSMUSG00000040249, ENSMUSG00000030201, ENSMUSG00000019893	873	15	17763	5.425887743413517	1.0	0.9072203733421356	43.96863797791822
UP_SEQ_FEATURE	repeat:LDL-receptor class B 8	3	0.297029702970297	0.04423859517247933	ENSMUSG00000027253, ENSMUSG00000040249, ENSMUSG00000030201	801	7	16021	8.571963616907437	1.0	0.9917224805933473	54.88189128628997
UP_SEQ_FEATURE	repeat:LDL-receptor class B 7	3	0.297029702970297	0.04423859517247933	ENSMUSG00000027253, ENSMUSG00000040249, ENSMUSG00000030201	801	7	16021	8.571963616907437	1.0	0.9917224805933473	54.88189128628997
SMART	SM00192:LDLa	6	0.594059405940594	0.06528373889880218	ENSMUSG00000027253, ENSMUSG00000040249, ENSMUSG00000030201, ENSMUSG00000032855, ENSMUSG00000036902, ENSMUSG00000059406	434	46	9131	2.7442396313364057	0.9999999666305909	0.6590354072733317	58.512617741105835
UP_SEQ_FEATURE	repeat:LDL-receptor class B 6	3	0.297029702970297	0.07099958985230488	ENSMUSG00000027253, ENSMUSG00000040249, ENSMUSG00000030201	801	9	16021	6.667082813150229	1.0	0.9974775334900023	72.62177590658041
INTERPRO	IPR002172:Low density lipoprotein-receptor, class A, cysteine-rich	6	0.594059405940594	0.07368170304589272	ENSMUSG00000027253, ENSMUSG00000040249, ENSMUSG00000030201, ENSMUSG00000032855, ENSMUSG00000036902, ENSMUSG00000059406	873	46	17763	2.6539668310174807	1.0	0.9430808306620514	71.73622895032632
GOTERM_BP_FAT	GO:0050808~synapse organization	6	0.594059405940594	0.10878439126179146	ENSMUSG00000027253, ENSMUSG00000033768, ENSMUSG00000026442, ENSMUSG00000026024, ENSMUSG00000069601, ENSMUSG00000024109	706	49	13588	2.356709255940337	1.0	0.966767038256623	86.6012135877351
UP_SEQ_FEATURE	domain:EGF-like 3	7	0.6930693069306931	0.11087649199098033	ENSMUSG00000027253, ENSMUSG00000040249, ENSMUSG00000028373, ENSMUSG00000030201, ENSMUSG00000040488, ENSMUSG00000024109, ENSMUSG00000027314	801	66	16021	2.1213445314568915	1.0	0.9985099668853139	87.34529636566893
UP_SEQ_FEATURE	repeat:LDL-receptor class B 5	3	0.297029702970297	0.11804534592920372	ENSMUSG00000027253, ENSMUSG00000040249, ENSMUSG00000030201	801	12	16021	5.000312109862671	1.0	0.9985163537766759	89.02488659064963
GOTERM_BP_FAT	GO:0016192~vesicle-mediated transport	31	3.0693069306930694	0.12974143169595087	ENSMUSG00000019790, ENSMUSG00000018672, ENSMUSG00000027253, ENSMUSG00000020536, ENSMUSG00000021824, ENSMUSG00000047139, ENSMUSG00000024480, ENSMUSG00000061601, ENSMUSG00000040249, ENSMUSG00000028955, ENSMUSG00000035152, ENSMUSG00000020790, ENSMUSG00000024191, ENSMUSG00000030201, ENSMUSG00000062151, ENSMUSG00000032264, ENSMUSG00000029125, ENSMUSG00000020386, ENSMUSG00000027852, ENSMUSG00000052435,…	706	466	13588	1.280343833967586	1.0	0.9690582771083177	91.15493267719572
UP_SEQ_FEATURE	repeat:LDL-receptor class B 2	3	0.297029702970297	0.13507764599504918	ENSMUSG00000027253, ENSMUSG00000040249, ENSMUSG00000030201	801	13	16021	4.615672716796312	1.0	0.9990261434077584	92.21177676171042
UP_SEQ_FEATURE	repeat:LDL-receptor class B 4	3	0.297029702970297	0.13507764599504918	ENSMUSG00000027253, ENSMUSG00000040249, ENSMUSG00000030201	801	13	16021	4.615672716796312	1.0	0.9990261434077584	92.21177676171042
UP_SEQ_FEATURE	repeat:LDL-receptor class B 3	3	0.297029702970297	0.13507764599504918	ENSMUSG00000027253, ENSMUSG00000040249, ENSMUSG00000030201	801	13	16021	4.615672716796312	1.0	0.9990261434077584	92.21177676171042
UP_SEQ_FEATURE	repeat:LDL-receptor class B 1	3	0.297029702970297	0.13507764599504918	ENSMUSG00000027253, ENSMUSG00000040249, ENSMUSG00000030201	801	13	16021	4.615672716796312	1.0	0.9990261434077584	92.21177676171042
GOTERM_BP_FAT	GO:0030178~negative regulation of Wnt receptor signaling pathway	4	0.39603960396039606	0.14992846487265354	ENSMUSG00000027253, ENSMUSG00000040249, ENSMUSG00000042901, ENSMUSG00000030201	706	26	13588	2.960993680540423	1.0	0.9704291766853708	94.12769155889775
GOTERM_BP_FAT	GO:0007416~synaptogenesis	3	0.297029702970297	0.20026967753265854	ENSMUSG00000027253, ENSMUSG00000033768, ENSMUSG00000024109	706	16	13588	3.60871104815864	1.0	0.9850591109452549	97.9764920184871
GOTERM_BP_FAT	GO:0043062~extracellular structure organization	11	1.089108910891089	0.24557556854827658	ENSMUSG00000027253, ENSMUSG00000033768, ENSMUSG00000026442, ENSMUSG00000018830, ENSMUSG00000038765, ENSMUSG00000030607, ENSMUSG00000026024, ENSMUSG00000024076, ENSMUSG00000069601, ENSMUSG00000024109, ENSMUSG00000006369	706	149	13588	1.420879517843223	1.0	0.9887248607177008	99.26874883747018
UP_SEQ_FEATURE	domain:LDL-receptor class A 3	3	0.297029702970297	0.26365374029798405	ENSMUSG00000027253, ENSMUSG00000040249, ENSMUSG00000030201	801	20	16021	3.000187265917603	1.0	0.9998878641682905	99.54080547481955
INTERPRO	IPR011042:Six-bladed beta-propeller, TolB-like	4	0.39603960396039606	0.2859223979870187	ENSMUSG00000027253, ENSMUSG00000040249, ENSMUSG00000030201, ENSMUSG00000019893	873	38	17763	2.141797793452704	1.0	0.9976795828036155	99.61503774377412
UP_SEQ_FEATURE	domain:LDL-receptor class A 1	3	0.297029702970297	0.32004130254462865	ENSMUSG00000027253, ENSMUSG00000040249, ENSMUSG00000030201	801	23	16021	2.6088584921022635	1.0	0.9999673528387624	99.8869172073066
GOTERM_BP_FAT	GO:0030111~regulation of Wnt receptor signaling pathway	4	0.39603960396039606	0.3297744541761065	ENSMUSG00000027253, ENSMUSG00000040249, ENSMUSG00000042901, ENSMUSG00000030201	706	39	13588	1.9739957870269484	1.0	0.9936516509294321	99.90729779389169
UP_SEQ_FEATURE	domain:LDL-receptor class A 2	3	0.297029702970297	0.33863882497410513	ENSMUSG00000027253, ENSMUSG00000040249, ENSMUSG00000030201	801	24	16021	2.5001560549313355	1.0	0.999977880378655	99.93056994655254
GOTERM_BP_FAT	GO:0016044~membrane organization	16	1.5841584158415842	0.4382432226201203	ENSMUSG00000040249, ENSMUSG00000020790, ENSMUSG00000024191, ENSMUSG00000030201, ENSMUSG00000001507, ENSMUSG00000027852, ENSMUSG00000052435, ENSMUSG00000027253, ENSMUSG00000020828, ENSMUSG00000003283, ENSMUSG00000047139, ENSMUSG00000028657, ENSMUSG00000059552, ENSMUSG00000020143, ENSMUSG00000017831, ENSMUSG00000018559	706	272	13588	1.1321446425595736	1.0	0.9958795417842029	99.99574453892647
INTERPRO	IPR006209:EGF	8	0.7920792079207921	0.44041400695989097	ENSMUSG00000027253, ENSMUSG00000033768, ENSMUSG00000040249, ENSMUSG00000030201, ENSMUSG00000040488, ENSMUSG00000007279, ENSMUSG00000024109, ENSMUSG00000027314	873	128	17763	1.2716924398625429	1.0	0.9995876830461	99.99312263932045
SMART	SM00181:EGF	11	1.089108910891089	0.49737555454776605	ENSMUSG00000027253, ENSMUSG00000033768, ENSMUSG00000040249, ENSMUSG00000045039, ENSMUSG00000024713, ENSMUSG00000030201, ENSMUSG00000040488, ENSMUSG00000007279, ENSMUSG00000024109, ENSMUSG00000027314, ENSMUSG00000006369	434	203	9131	1.1400535742661915	1.0	0.9679212058439625	99.98721269782176
GOTERM_BP_FAT	GO:0010648~negative regulation of cell communication	11	1.089108910891089	0.5004233936322495	ENSMUSG00000027253, ENSMUSG00000028991, ENSMUSG00000040249, ENSMUSG00000020828, ENSMUSG00000026360, ENSMUSG00000029687, ENSMUSG00000042901, ENSMUSG00000030201, ENSMUSG00000026395, ENSMUSG00000059552, ENSMUSG00000036931	706	186	13588	1.1382314417131194	1.0	0.9977539353225964	99.99945071423093
GOTERM_BP_FAT	GO:0006897~endocytosis	11	1.089108910891089	0.5141811107083321	ENSMUSG00000027253, ENSMUSG00000040249, ENSMUSG00000020828, ENSMUSG00000020790, ENSMUSG00000003283, ENSMUSG00000047139, ENSMUSG00000028657, ENSMUSG00000030201, ENSMUSG00000027852, ENSMUSG00000017831, ENSMUSG00000052435	706	188	13588	1.1261225965885118	1.0	0.9978748003945479	99.99966260587252
GOTERM_BP_FAT	GO:0010324~membrane invagination	11	1.089108910891089	0.5141811107083321	ENSMUSG00000027253, ENSMUSG00000040249, ENSMUSG00000020828, ENSMUSG00000020790, ENSMUSG00000003283, ENSMUSG00000047139, ENSMUSG00000028657, ENSMUSG00000030201, ENSMUSG00000027852, ENSMUSG00000017831, ENSMUSG00000052435	706	188	13588	1.1261225965885118	1.0	0.9978748003945479	99.99966260587252
SP_PIR_KEYWORDS	egf-like domain	12	1.188118811881188	0.5259198214956355	ENSMUSG00000027253, ENSMUSG00000033768, ENSMUSG00000040249, ENSMUSG00000045039, ENSMUSG00000028373, ENSMUSG00000022039, ENSMUSG00000030201, ENSMUSG00000040488, ENSMUSG00000007279, ENSMUSG00000024109, ENSMUSG00000027314, ENSMUSG00000006369	874	222	17854	1.1042117632506647	1.0	0.9320955290484298	99.99698864631755
GOTERM_BP_FAT	GO:0009968~negative regulation of signal transduction	10	0.9900990099009901	0.5312128258773434	ENSMUSG00000027253, ENSMUSG00000040249, ENSMUSG00000020828, ENSMUSG00000026360, ENSMUSG00000029687, ENSMUSG00000042901, ENSMUSG00000030201, ENSMUSG00000026395, ENSMUSG00000059552, ENSMUSG00000036931	706	171	13588	1.1255239136557162	1.0	0.9982346087911772	99.99981901438059
INTERPRO	IPR006210:EGF-like	11	1.089108910891089	0.5414770653150222	ENSMUSG00000027253, ENSMUSG00000033768, ENSMUSG00000040249, ENSMUSG00000045039, ENSMUSG00000024713, ENSMUSG00000030201, ENSMUSG00000040488, ENSMUSG00000007279, ENSMUSG00000024109, ENSMUSG00000027314, ENSMUSG00000006369	873	203	17763	1.102551080866047	1.0	0.9999035490277758	99.99974339822082
GOTERM_BP_FAT	GO:0006909~phagocytosis	3	0.297029702970297	0.7300090383080975	ENSMUSG00000040249, ENSMUSG00000003283, ENSMUSG00000052435	706	49	13588	1.1783546279701684	1.0	0.9995908211396936	99.99999998810077
GOTERM_CC_FAT	GO:0045121~membrane raft	4	0.39603960396039606	0.808844937304315	ENSMUSG00000047139, ENSMUSG00000061607, ENSMUSG00000028657, ENSMUSG00000017831	631	85	12504	0.9325254031882168	1.0	0.9902135191769239	99.9999999930642
SP_PIR_KEYWORDS	Endocytosis	3	0.297029702970297	0.9458276303766207	ENSMUSG00000027253, ENSMUSG00000040249, ENSMUSG00000030201	874	93	17854	0.658965084520558	1.0	0.9988188129168416	100.0
GOTERM_BP_FAT	GO:0009617~response to bacterium	3	0.297029702970297	0.9978507217660924	ENSMUSG00000003283, ENSMUSG00000047139, ENSMUSG00000052435	706	157	13588	0.3677667310225366	1.0	0.9999999999868534	100.0
Annotation Cluster 44	Enrichment Score: 0.8689070156233593
Category	Term	Count	%	PValue	Genes	List Total	Pop Hits	Pop Total	Fold Enrichment	Bonferroni	Benjamini	FDR
GOTERM_BP_FAT	GO:0032535~regulation of cellular component size	16	1.5841584158415842	0.020238362792795207	ENSMUSG00000028991, ENSMUSG00000006304, ENSMUSG00000029621, ENSMUSG00000029465, ENSMUSG00000026950, ENSMUSG00000021549, ENSMUSG00000034684, ENSMUSG00000028657, ENSMUSG00000029026, ENSMUSG00000026024, ENSMUSG00000059552, ENSMUSG00000001249, ENSMUSG00000030168, ENSMUSG00000018442, ENSMUSG00000062762, ENSMUSG00000057113	706	161	13588	1.912691570038534	1.0	0.9550558336611815	30.01133606961366
GOTERM_BP_FAT	GO:0001558~regulation of cell growth	10	0.9900990099009901	0.04888702403951016	ENSMUSG00000027394, ENSMUSG00000034684, ENSMUSG00000028657, ENSMUSG00000004100, ENSMUSG00000029026, ENSMUSG00000029096, ENSMUSG00000059552, ENSMUSG00000030168, ENSMUSG00000018442, ENSMUSG00000062762	706	92	13588	2.0920064047296463	1.0	0.9541878783717517	58.30424008159398
GOTERM_BP_FAT	GO:0045792~negative regulation of cell size	7	0.6930693069306931	0.055447256124596556	ENSMUSG00000028991, ENSMUSG00000034684, ENSMUSG00000028657, ENSMUSG00000029026, ENSMUSG00000059552, ENSMUSG00000030168, ENSMUSG00000062762	706	53	13588	2.541985140841306	1.0	0.9545538876741287	63.04859094042429
GOTERM_BP_FAT	GO:0030308~negative regulation of cell growth	6	0.594059405940594	0.0949987236167037	ENSMUSG00000034684, ENSMUSG00000028657, ENSMUSG00000029026, ENSMUSG00000059552, ENSMUSG00000030168, ENSMUSG00000062762	706	47	13588	2.456994756193117	1.0	0.9645983954612817	82.484918908158
GOTERM_BP_FAT	GO:0008361~regulation of cell size	10	0.9900990099009901	0.1080656556675646	ENSMUSG00000028991, ENSMUSG00000034684, ENSMUSG00000028657, ENSMUSG00000029026, ENSMUSG00000059552, ENSMUSG00000001249, ENSMUSG00000030168, ENSMUSG00000018442, ENSMUSG00000062762, ENSMUSG00000057113	706	108	13588	1.7820795299548842	1.0	0.9674462767486065	86.41136925786367
GOTERM_BP_FAT	GO:0043523~regulation of neuron apoptosis	7	0.6930693069306931	0.23466016960443858	ENSMUSG00000061436, ENSMUSG00000028657, ENSMUSG00000029026, ENSMUSG00000031960, ENSMUSG00000059552, ENSMUSG00000027852, ENSMUSG00000021549	706	80	13588	1.6840651558073654	1.0	0.9882386915299428	99.06039272313623
GOTERM_BP_FAT	GO:0045926~negative regulation of growth	6	0.594059405940594	0.3077616009302816	ENSMUSG00000034684, ENSMUSG00000028657, ENSMUSG00000029026, ENSMUSG00000059552, ENSMUSG00000030168, ENSMUSG00000062762	706	71	13588	1.6264613174799505	1.0	0.9927338302153118	99.83705787363596
KEGG_PATHWAY	mmu04115:p53 signaling pathway	5	0.49504950495049505	0.5447445854664592	ENSMUSG00000058927, ENSMUSG00000029026, ENSMUSG00000059552, ENSMUSG00000063694, ENSMUSG00000020184, ENSMUSG00000062762	322	69	5738	1.291295346115762	1.0	0.9301953520341288	99.99245096686045
GOTERM_BP_FAT	GO:0040008~regulation of growth	13	1.2871287128712872	0.6828662119944887	ENSMUSG00000027394, ENSMUSG00000004100, ENSMUSG00000037428, ENSMUSG00000034684, ENSMUSG00000040629, ENSMUSG00000028657, ENSMUSG00000029026, ENSMUSG00000029096, ENSMUSG00000059552, ENSMUSG00000030168, ENSMUSG00000018442, ENSMUSG00000062762, ENSMUSG00000038525	706	256	13588	0.9773592422096316	1.0	0.9993915635889477	99.99999980260121
Annotation Cluster 45	Enrichment Score: 0.8603848933975624
Category	Term	Count	%	PValue	Genes	List Total	Pop Hits	Pop Total	Fold Enrichment	Bonferroni	Benjamini	FDR
BIOCARTA	m_ranMSpathway:Role of Ran in mitotic spindle regulation	4	0.39603960396039606	0.015445989366720281	ENSMUSG00000057322, ENSMUSG00000029430, ENSMUSG00000018362, ENSMUSG00000001440, ENSMUSG00000027469	75	9	1171	6.939259259259259	0.8886280213782081	0.8886280213782081	16.797995854834447
GOTERM_BP_FAT	GO:0070727~cellular macromolecule localization	25	2.4752475247524752	0.024113683824112823	ENSMUSG00000029430, ENSMUSG00000026511, ENSMUSG00000001440, ENSMUSG00000042557, ENSMUSG00000039536, ENSMUSG00000079477, ENSMUSG00000018672, ENSMUSG00000025531, ENSMUSG00000021824, ENSMUSG00000047139, ENSMUSG00000018362, ENSMUSG00000032042, ENSMUSG00000030316, ENSMUSG00000059552, ENSMUSG00000024480, ENSMUSG00000000531, ENSMUSG00000057322, ENSMUSG00000035152, ENSMUSG00000025235, ENSMUSG00000030654,…	706	301	13588	1.5985430999595305	1.0	0.9378226525159392	34.68873284142258
GOTERM_BP_FAT	GO:0008104~protein localization	52	5.148514851485149	0.029664943209309486	ENSMUSG00000029381, ENSMUSG00000029430, ENSMUSG00000035284, ENSMUSG00000042557, ENSMUSG00000061315, ENSMUSG00000079477, ENSMUSG00000018672, ENSMUSG00000032939, ENSMUSG00000020372, ENSMUSG00000046230, ENSMUSG00000027253, ENSMUSG00000021824, ENSMUSG00000032042, ENSMUSG00000030316, ENSMUSG00000020220, ENSMUSG00000057113, ENSMUSG00000024194, ENSMUSG00000035152, ENSMUSG00000024191, ENSMUSG00000032264,…	706	753	13588	1.3291047330978258	1.0	0.9492052171845496	40.87801843356712
GOTERM_BP_FAT	GO:0034613~cellular protein localization	24	2.376237623762376	0.037724121862741405	ENSMUSG00000029430, ENSMUSG00000026511, ENSMUSG00000001440, ENSMUSG00000042557, ENSMUSG00000079477, ENSMUSG00000018672, ENSMUSG00000025531, ENSMUSG00000021824, ENSMUSG00000047139, ENSMUSG00000018362, ENSMUSG00000032042, ENSMUSG00000030316, ENSMUSG00000059552, ENSMUSG00000024480, ENSMUSG00000000531, ENSMUSG00000057322, ENSMUSG00000035152, ENSMUSG00000025235, ENSMUSG00000030654, ENSMUSG00000020386,…	706	299	13588	1.5448662681080467	1.0	0.9237823549151973	48.88678184733023
GOTERM_BP_FAT	GO:0006886~intracellular protein transport	21	2.0792079207920793	0.08185400208028668	ENSMUSG00000057322, ENSMUSG00000035152, ENSMUSG00000029430, ENSMUSG00000026511, ENSMUSG00000030654, ENSMUSG00000001440, ENSMUSG00000029125, ENSMUSG00000020386, ENSMUSG00000079477, ENSMUSG00000018672, ENSMUSG00000025531, ENSMUSG00000040594, ENSMUSG00000021824, ENSMUSG00000027222, ENSMUSG00000047139, ENSMUSG00000032042, ENSMUSG00000018362, ENSMUSG00000030316, ENSMUSG00000059552, ENSMUSG00000024480,…	706	276	13588	1.4644044833107526	1.0	0.9629085819246207	77.4726291258834
GOTERM_BP_FAT	GO:0046907~intracellular transport	30	2.9702970297029703	0.09043050346262227	ENSMUSG00000057000, ENSMUSG00000029430, ENSMUSG00000040463, ENSMUSG00000026511, ENSMUSG00000001440, ENSMUSG00000079477, ENSMUSG00000018672, ENSMUSG00000025531, ENSMUSG00000021824, ENSMUSG00000047139, ENSMUSG00000032042, ENSMUSG00000018362, ENSMUSG00000030316, ENSMUSG00000039745, ENSMUSG00000059552, ENSMUSG00000024480, ENSMUSG00000026131, ENSMUSG00000057113, ENSMUSG00000000531, ENSMUSG00000057322,…	706	431	13588	1.3396607139336019	1.0	0.9656361951415925	80.87612683090116
SP_PIR_KEYWORDS	protein transport	30	2.9702970297029703	0.10156775378053952	ENSMUSG00000027679, ENSMUSG00000029430, ENSMUSG00000019790, ENSMUSG00000052798, ENSMUSG00000001440, ENSMUSG00000061315, ENSMUSG00000079477, ENSMUSG00000032939, ENSMUSG00000029415, ENSMUSG00000018672, ENSMUSG00000046230, ENSMUSG00000021824, ENSMUSG00000018362, ENSMUSG00000030316, ENSMUSG00000024480, ENSMUSG00000057322, ENSMUSG00000035152, ENSMUSG00000024191, ENSMUSG00000032264, ENSMUSG00000029125,…	874	461	17854	1.3293655718093689	1.0	0.6482789572818574	77.55029409639201
GOTERM_BP_FAT	GO:0006913~nucleocytoplasmic transport	9	0.891089108910891	0.12499306870226382	ENSMUSG00000057322, ENSMUSG00000040594, ENSMUSG00000057000, ENSMUSG00000029430, ENSMUSG00000040463, ENSMUSG00000018362, ENSMUSG00000001440, ENSMUSG00000039745, ENSMUSG00000059552, ENSMUSG00000057113	706	96	13588	1.80435552407932	1.0	0.9708037262914616	90.27375815844894
GOTERM_BP_FAT	GO:0033365~protein localization in organelle	9	0.891089108910891	0.13044723851091833	ENSMUSG00000057322, ENSMUSG00000040594, ENSMUSG00000029430, ENSMUSG00000025235, ENSMUSG00000026511, ENSMUSG00000018362, ENSMUSG00000001440, ENSMUSG00000032042, ENSMUSG00000030316, ENSMUSG00000059552	706	97	13588	1.7857539207382962	1.0	0.968505529718948	91.27929984697626
GOTERM_BP_FAT	GO:0051169~nuclear transport	9	0.891089108910891	0.13602192031986465	ENSMUSG00000057322, ENSMUSG00000040594, ENSMUSG00000057000, ENSMUSG00000029430, ENSMUSG00000040463, ENSMUSG00000018362, ENSMUSG00000001440, ENSMUSG00000039745, ENSMUSG00000059552, ENSMUSG00000057113	706	98	13588	1.7675319419552524	1.0	0.9676327984597899	92.20524860740274
GOTERM_BP_FAT	GO:0051170~nuclear import	6	0.594059405940594	0.18136967929945158	ENSMUSG00000057322, ENSMUSG00000040594, ENSMUSG00000029430, ENSMUSG00000018362, ENSMUSG00000001440, ENSMUSG00000039745, ENSMUSG00000059552	706	58	13588	1.991012992087526	1.0	0.9828675107843359	96.9580679025635
GOTERM_BP_FAT	GO:0015031~protein transport	40	3.9603960396039604	0.1939690495853113	ENSMUSG00000027679, ENSMUSG00000029430, ENSMUSG00000026511, ENSMUSG00000019790, ENSMUSG00000052798, ENSMUSG00000001440, ENSMUSG00000061315, ENSMUSG00000079477, ENSMUSG00000018672, ENSMUSG00000029415, ENSMUSG00000032939, ENSMUSG00000046230, ENSMUSG00000025531, ENSMUSG00000021824, ENSMUSG00000047139, ENSMUSG00000018362, ENSMUSG00000032042, ENSMUSG00000030316, ENSMUSG00000059552, ENSMUSG00000024480,…	706	651	13588	1.182578121260384	1.0	0.984379344790196	97.67947435329593
GOTERM_BP_FAT	GO:0045184~establishment of protein localization	40	3.9603960396039604	0.20451688834196668	ENSMUSG00000027679, ENSMUSG00000029430, ENSMUSG00000026511, ENSMUSG00000019790, ENSMUSG00000052798, ENSMUSG00000001440, ENSMUSG00000061315, ENSMUSG00000079477, ENSMUSG00000018672, ENSMUSG00000029415, ENSMUSG00000032939, ENSMUSG00000046230, ENSMUSG00000025531, ENSMUSG00000021824, ENSMUSG00000047139, ENSMUSG00000018362, ENSMUSG00000032042, ENSMUSG00000030316, ENSMUSG00000059552, ENSMUSG00000024480,…	706	656	13588	1.173564568506875	1.0	0.9844872572591773	98.15607239396257
GOTERM_BP_FAT	GO:0017038~protein import	7	0.6930693069306931	0.2520320867130099	ENSMUSG00000057322, ENSMUSG00000040594, ENSMUSG00000027222, ENSMUSG00000029430, ENSMUSG00000018362, ENSMUSG00000001440, ENSMUSG00000030316, ENSMUSG00000059552	706	82	13588	1.6429903959096248	1.0	0.989519126510331	99.37061033232858
GOTERM_BP_FAT	GO:0006605~protein targeting	10	0.9900990099009901	0.25345727886066116	ENSMUSG00000057322, ENSMUSG00000040594, ENSMUSG00000027222, ENSMUSG00000029430, ENSMUSG00000026511, ENSMUSG00000018362, ENSMUSG00000030654, ENSMUSG00000001440, ENSMUSG00000032042, ENSMUSG00000030316, ENSMUSG00000059552	706	133	13588	1.4471021747002066	1.0	0.9895035132442029	99.39121560240253
SP_PIR_KEYWORDS	transport	83	8.217821782178218	0.2764772972249282	ENSMUSG00000021072, ENSMUSG00000020022, ENSMUSG00000019210, ENSMUSG00000029430, ENSMUSG00000022548, ENSMUSG00000028532, ENSMUSG00000022229, ENSMUSG00000023169, ENSMUSG00000061315, ENSMUSG00000079477, ENSMUSG00000015968, ENSMUSG00000030730, ENSMUSG00000026944, ENSMUSG00000032939, ENSMUSG00000018672, ENSMUSG00000030452, ENSMUSG00000006057, ENSMUSG00000046230, ENSMUSG00000025194, ENSMUSG00000021824,…	874	1571	17854	1.0792598106119642	1.0	0.8097862701645542	98.90445433480917
GOTERM_BP_FAT	GO:0006606~protein import into nucleus	5	0.49504950495049505	0.3309127439689788	ENSMUSG00000057322, ENSMUSG00000040594, ENSMUSG00000029430, ENSMUSG00000018362, ENSMUSG00000001440, ENSMUSG00000059552	706	56	13588	1.7184338324564954	1.0	0.9936097478352949	99.91000753080831
GOTERM_CC_FAT	GO:0005643~nuclear pore	5	0.49504950495049505	0.34638704937174614	ENSMUSG00000057322, ENSMUSG00000040594, ENSMUSG00000018362, ENSMUSG00000052798, ENSMUSG00000001440, ENSMUSG00000032939	631	59	12504	1.6793360015042038	1.0	0.8540570428063361	99.75496643293195
GOTERM_BP_FAT	GO:0034504~protein localization in nucleus	5	0.49504950495049505	0.39066487555918883	ENSMUSG00000057322, ENSMUSG00000040594, ENSMUSG00000029430, ENSMUSG00000018362, ENSMUSG00000001440, ENSMUSG00000059552	706	61	13588	1.5775786002879302	1.0	0.9950994053660321	99.98241412331168
GOTERM_MF_FAT	GO:0008565~protein transporter activity	5	0.49504950495049505	0.42780160358297703	ENSMUSG00000057322, ENSMUSG00000040594, ENSMUSG00000035152, ENSMUSG00000018362, ENSMUSG00000001440, ENSMUSG00000024480	671	66	13288	1.500248385494287	1.0	0.9760583341397946	99.97869359540394
GOTERM_CC_FAT	GO:0046930~pore complex	5	0.49504950495049505	0.5053200804532622	ENSMUSG00000057322, ENSMUSG00000040594, ENSMUSG00000018362, ENSMUSG00000052798, ENSMUSG00000001440, ENSMUSG00000032939	631	73	12504	1.357271562859562	1.0	0.9189018301744567	99.99522773496139
Annotation Cluster 46	Enrichment Score: 0.8571461486747135
Category	Term	Count	%	PValue	Genes	List Total	Pop Hits	Pop Total	Fold Enrichment	Bonferroni	Benjamini	FDR
SMART	SM00119:HECTc	4	0.39603960396039606	0.13403989291598484	ENSMUSG00000038664, ENSMUSG00000042744, ENSMUSG00000030451, ENSMUSG00000029577	434	27	9131	3.1169141491722137	0.9999999999999999	0.8113991383849191	84.67118870690915
KEGG_PATHWAY	mmu04120:Ubiquitin mediated proteolysis	12	1.188118811881188	0.1384253556331994	ENSMUSG00000052997, ENSMUSG00000025939, ENSMUSG00000023286, ENSMUSG00000038664, ENSMUSG00000025217, ENSMUSG00000078578, ENSMUSG00000029686, ENSMUSG00000001924, ENSMUSG00000022771, ENSMUSG00000030451, ENSMUSG00000020184, ENSMUSG00000029577	322	136	5738	1.5723419802703689	0.9999999999485278	0.7318235113202072	83.42297865659913
INTERPRO	IPR000569:HECT	4	0.39603960396039606	0.14458120293789806	ENSMUSG00000038664, ENSMUSG00000042744, ENSMUSG00000030451, ENSMUSG00000029577	873	27	17763	3.014382079674176	1.0	0.9824094138502566	92.40881519878769
Annotation Cluster 47	Enrichment Score: 0.8501054014099871
Category	Term	Count	%	PValue	Genes	List Total	Pop Hits	Pop Total	Fold Enrichment	Bonferroni	Benjamini	FDR
UP_SEQ_FEATURE	repeat:MORN 3	3	0.297029702970297	0.11804534592920372	ENSMUSG00000034212, ENSMUSG00000017817, ENSMUSG00000026024	801	12	16021	5.000312109862671	1.0	0.9985163537766759	89.02488659064963
UP_SEQ_FEATURE	repeat:MORN 1	3	0.297029702970297	0.13507764599504918	ENSMUSG00000034212, ENSMUSG00000017817, ENSMUSG00000026024	801	13	16021	4.615672716796312	1.0	0.9990261434077584	92.21177676171042
UP_SEQ_FEATURE	repeat:MORN 2	3	0.297029702970297	0.13507764599504918	ENSMUSG00000034212, ENSMUSG00000017817, ENSMUSG00000026024	801	13	16021	4.615672716796312	1.0	0.9990261434077584	92.21177676171042
SMART	SM00698:MORN	3	0.297029702970297	0.15707221135716673	ENSMUSG00000034212, ENSMUSG00000017817, ENSMUSG00000026024	434	15	9131	4.207834101382488	1.0	0.8128564790081949	89.21195115953654
INTERPRO	IPR003409:MORN motif	3	0.297029702970297	0.1660190019084532	ENSMUSG00000034212, ENSMUSG00000017817, ENSMUSG00000026024	873	15	17763	4.069415807560137	1.0	0.9883692677689426	95.0073397063754
Annotation Cluster 48	Enrichment Score: 0.8471880852380873
Category	Term	Count	%	PValue	Genes	List Total	Pop Hits	Pop Total	Fold Enrichment	Bonferroni	Benjamini	FDR
UP_SEQ_FEATURE	domain:LisH	4	0.39603960396039606	0.12660126026831503	ENSMUSG00000040325, ENSMUSG00000038733, ENSMUSG00000026319, ENSMUSG00000024613	801	25	16021	3.2001997503121102	1.0	0.9988081414574451	90.75431610223542
SMART	SM00667:LisH	4	0.39603960396039606	0.14515032811078793	ENSMUSG00000040325, ENSMUSG00000038733, ENSMUSG00000026319, ENSMUSG00000024613	434	28	9131	3.0055957867017775	1.0	0.8110579658281458	87.04532622491841
INTERPRO	IPR006594:LisH dimerisation motif	4	0.39603960396039606	0.15637945436089706	ENSMUSG00000040325, ENSMUSG00000038733, ENSMUSG00000026319, ENSMUSG00000024613	873	28	17763	2.9067255768286695	1.0	0.9856692133795973	93.96425997290379
Annotation Cluster 49	Enrichment Score: 0.8459551487587829
Category	Term	Count	%	PValue	Genes	List Total	Pop Hits	Pop Total	Fold Enrichment	Bonferroni	Benjamini	FDR
SMART	SM00194:PTPc	6	0.594059405940594	0.0431398431452351	ENSMUSG00000021745, ENSMUSG00000028788, ENSMUSG00000038764, ENSMUSG00000026395, ENSMUSG00000026064, ENSMUSG00000020154	434	41	9131	3.0789030010115774	0.9999869274549247	0.578948328273052	43.71037988504274
INTERPRO	IPR000387:Dual-specific/protein-tyrosine phosphatase, conserved region	9	0.891089108910891	0.047752803568481925	ENSMUSG00000037628, ENSMUSG00000053716, ENSMUSG00000021745, ENSMUSG00000039384, ENSMUSG00000028788, ENSMUSG00000038764, ENSMUSG00000026395, ENSMUSG00000026064, ENSMUSG00000020154	873	82	17763	2.233215991953734	1.0	0.9093704351718962	55.41698645610392
INTERPRO	IPR000242:Protein-tyrosine phosphatase, receptor/non-receptor type	6	0.594059405940594	0.0490352138921422	ENSMUSG00000021745, ENSMUSG00000028788, ENSMUSG00000038764, ENSMUSG00000026395, ENSMUSG00000026064, ENSMUSG00000020154	873	41	17763	2.977621322604979	1.0	0.9078985667061211	56.39794237865112
UP_SEQ_FEATURE	active site:Phosphocysteine intermediate	8	0.7920792079207921	0.08011036996463647	ENSMUSG00000053716, ENSMUSG00000021745, ENSMUSG00000039384, ENSMUSG00000028788, ENSMUSG00000038764, ENSMUSG00000026395, ENSMUSG00000026064, ENSMUSG00000020154	801	75	16021	2.1334665002080735	1.0	0.9979013592864294	76.97934927412102
INTERPRO	IPR000387:Protein-tyrosine phosphatase	8	0.7920792079207921	0.08795701197932489	ENSMUSG00000053716, ENSMUSG00000021745, ENSMUSG00000039384, ENSMUSG00000028788, ENSMUSG00000038764, ENSMUSG00000026395, ENSMUSG00000026064, ENSMUSG00000020154	873	78	17763	2.086879901312891	1.0	0.9590514391876629	78.1286794706645
UP_SEQ_FEATURE	domain:Tyrosine-protein phosphatase	6	0.594059405940594	0.13118616972835578	ENSMUSG00000053716, ENSMUSG00000039384, ENSMUSG00000028788, ENSMUSG00000038764, ENSMUSG00000026064, ENSMUSG00000020154	801	54	16021	2.222360937716743	1.0	0.9989449121838005	91.57186290857362
SP_PIR_KEYWORDS	protein phosphatase	10	0.9900990099009901	0.1333530501559691	ENSMUSG00000053716, ENSMUSG00000021745, ENSMUSG00000039384, ENSMUSG00000028788, ENSMUSG00000038764, ENSMUSG00000026395, ENSMUSG00000029038, ENSMUSG00000026064, ENSMUSG00000020154, ENSMUSG00000018559	874	120	17854	1.702326468344775	1.0	0.6965979991495452	86.41625497588356
INTERPRO	IPR016130:Protein-tyrosine phosphatase, active site	8	0.7920792079207921	0.1350643529606702	ENSMUSG00000053716, ENSMUSG00000021745, ENSMUSG00000039384, ENSMUSG00000028788, ENSMUSG00000038764, ENSMUSG00000026395, ENSMUSG00000026064, ENSMUSG00000020154	873	87	17763	1.870995773590868	1.0	0.9781522692328668	90.88749970760925
GOTERM_MF_FAT	GO:0004725~protein tyrosine phosphatase activity	9	0.891089108910891	0.13700757900678845	ENSMUSG00000037628, ENSMUSG00000053716, ENSMUSG00000021745, ENSMUSG00000039384, ENSMUSG00000028788, ENSMUSG00000038764, ENSMUSG00000026395, ENSMUSG00000026064, ENSMUSG00000020154	671	101	13288	1.7646485960071419	1.0	0.8758177219023165	89.26137124858332
GOTERM_BP_FAT	GO:0016311~dephosphorylation	11	1.089108910891089	0.1968769631420732	ENSMUSG00000043154, ENSMUSG00000037628, ENSMUSG00000053716, ENSMUSG00000021745, ENSMUSG00000039384, ENSMUSG00000028788, ENSMUSG00000038764, ENSMUSG00000026395, ENSMUSG00000026064, ENSMUSG00000035078, ENSMUSG00000020154	706	141	13588	1.5014967954513492	1.0	0.984904158517323	97.82132708922104
GOTERM_MF_FAT	GO:0004721~phosphoprotein phosphatase activity	11	1.089108910891089	0.2375533845926851	ENSMUSG00000037628, ENSMUSG00000053716, ENSMUSG00000021745, ENSMUSG00000039384, ENSMUSG00000028788, ENSMUSG00000038764, ENSMUSG00000026395, ENSMUSG00000029038, ENSMUSG00000026064, ENSMUSG00000020154, ENSMUSG00000018559	671	152	13288	1.4331320103537533	1.0	0.931608368636902	98.35453536127707
GOTERM_BP_FAT	GO:0006470~protein amino acid dephosphorylation	9	0.891089108910891	0.23970603797671294	ENSMUSG00000043154, ENSMUSG00000053716, ENSMUSG00000021745, ENSMUSG00000039384, ENSMUSG00000028788, ENSMUSG00000038764, ENSMUSG00000026395, ENSMUSG00000026064, ENSMUSG00000020154	706	114	13588	1.5194572834352167	1.0	0.9876305032379543	99.16283944609006
SP_PIR_KEYWORDS	phosphoric monoester hydrolase	4	0.39603960396039606	0.2838872783873056	ENSMUSG00000021745, ENSMUSG00000028788, ENSMUSG00000026395, ENSMUSG00000038871	874	38	17854	2.1503071179091893	1.0	0.8156137415739118	99.05098764863692
GOTERM_MF_FAT	GO:0016791~phosphatase activity	15	1.4851485148514851	0.3148677402550396	ENSMUSG00000037628, ENSMUSG00000021745, ENSMUSG00000039384, ENSMUSG00000038764, ENSMUSG00000026395, ENSMUSG00000029326, ENSMUSG00000020154, ENSMUSG00000053716, ENSMUSG00000028788, ENSMUSG00000037940, ENSMUSG00000029038, ENSMUSG00000026064, ENSMUSG00000035078, ENSMUSG00000018559, ENSMUSG00000038871	671	238	13288	1.248105799696928	1.0	0.953468931777045	99.67407367892501
UP_SEQ_FEATURE	binding site:Substrate	11	1.089108910891089	0.8856100111890646	ENSMUSG00000027597, ENSMUSG00000021794, ENSMUSG00000021177, ENSMUSG00000025283, ENSMUSG00000028788, ENSMUSG00000039745, ENSMUSG00000034744, ENSMUSG00000030246, ENSMUSG00000026064, ENSMUSG00000029326, ENSMUSG00000020154	801	275	16021	0.8000499375780274	1.0	0.9999999999998485	100.0
Annotation Cluster 50	Enrichment Score: 0.8346076619523183
Category	Term	Count	%	PValue	Genes	List Total	Pop Hits	Pop Total	Fold Enrichment	Bonferroni	Benjamini	FDR
KEGG_PATHWAY	mmu00330:Arginine and proline metabolism	8	0.7920792079207921	0.026977545682236124	ENSMUSG00000026473, ENSMUSG00000021794, ENSMUSG00000006442, ENSMUSG00000026687, ENSMUSG00000026520, ENSMUSG00000025283, ENSMUSG00000011179, ENSMUSG00000063953, ENSMUSG00000075232	322	53	5738	2.6897925700222665	0.9870718868521486	0.5155423062415565	28.09839311410388
GOTERM_BP_FAT	GO:0009309~amine biosynthetic process	9	0.891089108910891	0.0348312089533985	ENSMUSG00000026473, ENSMUSG00000029752, ENSMUSG00000024640, ENSMUSG00000006442, ENSMUSG00000026095, ENSMUSG00000026520, ENSMUSG00000011179, ENSMUSG00000029326, ENSMUSG00000063953, ENSMUSG00000075232	706	73	13588	2.3728511001591057	1.0	0.9196644796710398	46.13758970622691
GOTERM_BP_FAT	GO:0006595~polyamine metabolic process	4	0.39603960396039606	0.046998456537565785	ENSMUSG00000006442, ENSMUSG00000025283, ENSMUSG00000011179, ENSMUSG00000063953, ENSMUSG00000075232	706	16	13588	4.811614730878187	1.0	0.9523293375509582	56.83543878184045
GOTERM_BP_FAT	GO:0006596~polyamine biosynthetic process	3	0.297029702970297	0.061122435855601974	ENSMUSG00000006442, ENSMUSG00000011179, ENSMUSG00000063953, ENSMUSG00000075232	706	8	13588	7.21742209631728	1.0	0.952839937648373	66.73765045896491
GOTERM_BP_FAT	GO:0006576~biogenic amine metabolic process	6	0.594059405940594	0.4013878729403363	ENSMUSG00000006442, ENSMUSG00000026687, ENSMUSG00000025283, ENSMUSG00000011179, ENSMUSG00000063953, ENSMUSG00000026866, ENSMUSG00000075232	706	80	13588	1.4434844192634562	1.0	0.9951700629221495	99.9870999441746
GOTERM_BP_FAT	GO:0042401~biogenic amine biosynthetic process	3	0.297029702970297	0.4483754224115593	ENSMUSG00000006442, ENSMUSG00000011179, ENSMUSG00000063953, ENSMUSG00000075232	706	29	13588	1.991012992087526	1.0	0.9962832032894715	99.9969026649492
GOTERM_BP_FAT	GO:0006575~cellular amino acid derivative metabolic process	8	0.7920792079207921	0.6021256593821938	ENSMUSG00000027597, ENSMUSG00000006442, ENSMUSG00000033022, ENSMUSG00000026687, ENSMUSG00000025283, ENSMUSG00000011179, ENSMUSG00000063953, ENSMUSG00000026866, ENSMUSG00000075232	706	141	13588	1.091997669419163	1.0	0.998945742095388	99.99998966064972
GOTERM_BP_FAT	GO:0042398~cellular amino acid derivative biosynthetic process	3	0.297029702970297	0.7194328914095307	ENSMUSG00000006442, ENSMUSG00000011179, ENSMUSG00000063953, ENSMUSG00000075232	706	48	13588	1.202903682719547	1.0	0.9995624842038118	99.99999997673189
Annotation Cluster 51	Enrichment Score: 0.8321398173710359
Category	Term	Count	%	PValue	Genes	List Total	Pop Hits	Pop Total	Fold Enrichment	Bonferroni	Benjamini	FDR
GOTERM_CC_FAT	GO:0015935~small ribosomal subunit	7	0.6930693069306931	0.0028069849839821217	ENSMUSG00000031320, ENSMUSG00000058267, ENSMUSG00000028234, ENSMUSG00000061474, ENSMUSG00000040112, ENSMUSG00000049517, ENSMUSG00000057113	631	29	12504	4.783212197387835	0.7088740035009964	0.0843698798750886	3.8958390832690704
GOTERM_CC_FAT	GO:0033279~ribosomal subunit	9	0.891089108910891	0.017343909071914222	ENSMUSG00000043716, ENSMUSG00000017404, ENSMUSG00000031320, ENSMUSG00000058267, ENSMUSG00000028234, ENSMUSG00000061474, ENSMUSG00000040112, ENSMUSG00000049517, ENSMUSG00000057113	631	66	12504	2.7022042933294914	0.9995383842228938	0.36352519844042464	21.912365958008316
GOTERM_CC_FAT	GO:0000314~organellar small ribosomal subunit	3	0.297029702970297	0.08722132301528226	ENSMUSG00000058267, ENSMUSG00000061474, ENSMUSG00000040112	631	10	12504	5.9448494453248815	1.0	0.6061242294792273	72.47705252174241
GOTERM_CC_FAT	GO:0005763~mitochondrial small ribosomal subunit	3	0.297029702970297	0.08722132301528226	ENSMUSG00000058267, ENSMUSG00000061474, ENSMUSG00000040112	631	10	12504	5.9448494453248815	1.0	0.6061242294792273	72.47705252174241
GOTERM_CC_FAT	GO:0044429~mitochondrial part	31	3.0693069306930694	0.2584777382806573	ENSMUSG00000027679, ENSMUSG00000016319, ENSMUSG00000020022, ENSMUSG00000058267, ENSMUSG00000030451, ENSMUSG00000020079, ENSMUSG00000040112, ENSMUSG00000006057, ENSMUSG00000000171, ENSMUSG00000031231, ENSMUSG00000022186, ENSMUSG00000030316, ENSMUSG00000030045, ENSMUSG00000046516, ENSMUSG00000025980, ENSMUSG00000061474, ENSMUSG00000000340, ENSMUSG00000023089, ENSMUSG00000028991, ENSMUSG00000024099,…	631	524	12504	1.1723303613554155	1.0	0.8022551423623383	98.54127928566236
GOTERM_CC_FAT	GO:0031980~mitochondrial lumen	11	1.089108910891089	0.3067106202735566	ENSMUSG00000021794, ENSMUSG00000058927, ENSMUSG00000022186, ENSMUSG00000030045, ENSMUSG00000058267, ENSMUSG00000063694, ENSMUSG00000030802, ENSMUSG00000025980, ENSMUSG00000061474, ENSMUSG00000020079, ENSMUSG00000040112, ENSMUSG00000000340	631	163	12504	1.3372871962898507	1.0	0.8258651400720187	99.43630871289263
GOTERM_CC_FAT	GO:0005759~mitochondrial matrix	11	1.089108910891089	0.3067106202735566	ENSMUSG00000021794, ENSMUSG00000058927, ENSMUSG00000022186, ENSMUSG00000030045, ENSMUSG00000058267, ENSMUSG00000063694, ENSMUSG00000030802, ENSMUSG00000025980, ENSMUSG00000061474, ENSMUSG00000020079, ENSMUSG00000040112, ENSMUSG00000000340	631	163	12504	1.3372871962898507	1.0	0.8258651400720187	99.43630871289263
GOTERM_CC_FAT	GO:0000313~organellar ribosome	4	0.39603960396039606	0.341524788138301	ENSMUSG00000030045, ENSMUSG00000058267, ENSMUSG00000061474, ENSMUSG00000040112	631	41	12504	1.9332843724633761	1.0	0.8520224139961119	99.72789980764371
GOTERM_CC_FAT	GO:0005761~mitochondrial ribosome	4	0.39603960396039606	0.341524788138301	ENSMUSG00000030045, ENSMUSG00000058267, ENSMUSG00000061474, ENSMUSG00000040112	631	41	12504	1.9332843724633761	1.0	0.8520224139961119	99.72789980764371
UP_SEQ_FEATURE	transit peptide:Mitochondrion	25	2.4752475247524752	0.39052996645169225	ENSMUSG00000024099, ENSMUSG00000003923, ENSMUSG00000022477, ENSMUSG00000021794, ENSMUSG00000034424, ENSMUSG00000036983, ENSMUSG00000030802, ENSMUSG00000040112, ENSMUSG00000025815, ENSMUSG00000020079, ENSMUSG00000006057, ENSMUSG00000031533, ENSMUSG00000038838, ENSMUSG00000037152, ENSMUSG00000000171, ENSMUSG00000031231, ENSMUSG00000028140, ENSMUSG00000024827, ENSMUSG00000022186, ENSMUSG00000030316,…	801	449	16021	1.1136552583213077	1.0	0.9999908619242952	99.98350513037195
SP_PIR_KEYWORDS	transit peptide	25	2.4752475247524752	0.3982726165974117	ENSMUSG00000024099, ENSMUSG00000003923, ENSMUSG00000022477, ENSMUSG00000021794, ENSMUSG00000034424, ENSMUSG00000036983, ENSMUSG00000030802, ENSMUSG00000040112, ENSMUSG00000025815, ENSMUSG00000020079, ENSMUSG00000006057, ENSMUSG00000031533, ENSMUSG00000038838, ENSMUSG00000037152, ENSMUSG00000000171, ENSMUSG00000031231, ENSMUSG00000028140, ENSMUSG00000024827, ENSMUSG00000022186, ENSMUSG00000030316,…	874	457	17854	1.1175009639024782	1.0	0.8821968371580541	99.91623645109567
SP_PIR_KEYWORDS	mitochondrion	38	3.762376237623762	0.6326007873569197	ENSMUSG00000027679, ENSMUSG00000022477, ENSMUSG00000016319, ENSMUSG00000020022, ENSMUSG00000019853, ENSMUSG00000036983, ENSMUSG00000058267, ENSMUSG00000020079, ENSMUSG00000040112, ENSMUSG00000006057, ENSMUSG00000000171, ENSMUSG00000031231, ENSMUSG00000024827, ENSMUSG00000022186, ENSMUSG00000030316, ENSMUSG00000030045, ENSMUSG00000035069, ENSMUSG00000046516, ENSMUSG00000025980, ENSMUSG00000061474,…	874	790	17854	0.9826086956521739	1.0	0.9624833824326078	99.99991399528197
Annotation Cluster 52	Enrichment Score: 0.8290882721274226
Category	Term	Count	%	PValue	Genes	List Total	Pop Hits	Pop Total	Fold Enrichment	Bonferroni	Benjamini	FDR
INTERPRO	IPR018453:Protease inhibitor I8, cysteine-rich trypsin inhibitor-like subgroup	3	0.297029702970297	0.1147319015343582	ENSMUSG00000001930, ENSMUSG00000047730, ENSMUSG00000048191, ENSMUSG00000078776	873	12	17763	5.0867697594501715	1.0	0.9730233035971438	86.62682139567461
INTERPRO	IPR014853:Conserved-cysteine-rich domain	3	0.297029702970297	0.13135476473352276	ENSMUSG00000001930, ENSMUSG00000047730, ENSMUSG00000048191, ENSMUSG00000078776	873	13	17763	4.695479777954005	1.0	0.9787968738486544	90.22036248381609
SMART	SM00216:VWD	3	0.297029702970297	0.1741647195273802	ENSMUSG00000001930, ENSMUSG00000047730, ENSMUSG00000048191, ENSMUSG00000078776	434	16	9131	3.944844470046083	1.0	0.8249602773179235	91.73956107158865
INTERPRO	IPR001846:von Willebrand factor, type D	3	0.297029702970297	0.18388940362222364	ENSMUSG00000001930, ENSMUSG00000047730, ENSMUSG00000048191, ENSMUSG00000078776	873	16	17763	3.815077319587629	1.0	0.9912644020616417	96.50839270007478
Annotation Cluster 53	Enrichment Score: 0.8245738881342166
Category	Term	Count	%	PValue	Genes	List Total	Pop Hits	Pop Total	Fold Enrichment	Bonferroni	Benjamini	FDR
GOTERM_MF_FAT	GO:0016866~intramolecular transferase activity	5	0.49504950495049505	0.03045763201562897	ENSMUSG00000033356, ENSMUSG00000031403, ENSMUSG00000025791, ENSMUSG00000025086, ENSMUSG00000038871	671	24	13288	4.1256830601092895	0.9999999997999107	0.6056477461668308	37.399196949423306
GOTERM_BP_FAT	GO:0009451~RNA modification	6	0.594059405940594	0.06477897504151298	ENSMUSG00000033356, ENSMUSG00000031403, ENSMUSG00000031960, ENSMUSG00000036983, ENSMUSG00000031171, ENSMUSG00000025086	706	42	13588	2.7494941319303927	1.0	0.9554346688577677	68.92752297238547
GOTERM_MF_FAT	GO:0009982~pseudouridine synthase activity	3	0.297029702970297	0.11996196689713451	ENSMUSG00000033356, ENSMUSG00000031403, ENSMUSG00000025086	671	12	13288	4.950819672131147	1.0	0.8595739502917787	85.55953804047363
GOTERM_BP_FAT	GO:0001522~pseudouridine synthesis	3	0.297029702970297	0.1437845629842402	ENSMUSG00000033356, ENSMUSG00000031403, ENSMUSG00000025086	706	13	13588	4.441490520810635	1.0	0.9707860487377924	93.34123772613306
SP_PIR_KEYWORDS	Isomerase	9	0.891089108910891	0.22027476415028022	ENSMUSG00000071866, ENSMUSG00000033356, ENSMUSG00000024007, ENSMUSG00000031403, ENSMUSG00000025791, ENSMUSG00000020949, ENSMUSG00000022771, ENSMUSG00000025086, ENSMUSG00000038871	874	118	17854	1.5580615134003024	1.0	0.7587188613072653	96.88975261672522
GOTERM_BP_FAT	GO:0034470~ncRNA processing	11	1.089108910891089	0.30475611374692496	ENSMUSG00000033356, ENSMUSG00000021243, ENSMUSG00000031403, ENSMUSG00000024800, ENSMUSG00000031960, ENSMUSG00000027933, ENSMUSG00000036983, ENSMUSG00000031171, ENSMUSG00000026019, ENSMUSG00000000581, ENSMUSG00000025086	706	158	13588	1.339943342776204	1.0	0.9929444925752456	99.82426006424832
UP_SEQ_FEATURE	active site:Nucleophile	8	0.7920792079207921	0.739911136991852	ENSMUSG00000071650, ENSMUSG00000022193, ENSMUSG00000033356, ENSMUSG00000026095, ENSMUSG00000021177, ENSMUSG00000022751, ENSMUSG00000031403, ENSMUSG00000025086	801	168	16021	0.9524404018786041	1.0	0.999999999270287	99.99999999484662
Annotation Cluster 54	Enrichment Score: 0.8120851034093206
Category	Term	Count	%	PValue	Genes	List Total	Pop Hits	Pop Total	Fold Enrichment	Bonferroni	Benjamini	FDR
GOTERM_CC_FAT	GO:0005721~centromeric heterochromatin	3	0.297029702970297	0.04496046317762261	ENSMUSG00000025001, ENSMUSG00000029836, ENSMUSG00000018666	631	7	12504	8.49264206474983	0.9999999983042062	0.4787134133223656	47.81257093450404
GOTERM_CC_FAT	GO:0000775~chromosome, centromeric region	10	0.9900990099009901	0.10717498055977565	ENSMUSG00000001833, ENSMUSG00000036223, ENSMUSG00000025001, ENSMUSG00000022521, ENSMUSG00000052798, ENSMUSG00000042557, ENSMUSG00000032264, ENSMUSG00000029836, ENSMUSG00000018666, ENSMUSG00000026605	631	111	12504	1.7852400736711356	1.0	0.6378348111610497	79.86303880571634
GOTERM_CC_FAT	GO:0000792~heterochromatin	6	0.594059405940594	0.1126769402161922	ENSMUSG00000026484, ENSMUSG00000025001, ENSMUSG00000040629, ENSMUSG00000029836, ENSMUSG00000018666, ENSMUSG00000016559	631	51	12504	2.331313507970542	1.0	0.6426481752650832	81.54803940634984
GOTERM_CC_FAT	GO:0000785~chromatin	11	1.089108910891089	0.3199552522715814	ENSMUSG00000032397, ENSMUSG00000026484, ENSMUSG00000025001, ENSMUSG00000056608, ENSMUSG00000040629, ENSMUSG00000021767, ENSMUSG00000029836, ENSMUSG00000018666, ENSMUSG00000016559, ENSMUSG00000066900, ENSMUSG00000037894	631	165	12504	1.3210776545166403	1.0	0.8380037619293497	99.57084262955699
GOTERM_BP_FAT	GO:0006333~chromatin assembly or disassembly	7	0.6930693069306931	0.5008711348602695	ENSMUSG00000025001, ENSMUSG00000056608, ENSMUSG00000021767, ENSMUSG00000029836, ENSMUSG00000018666, ENSMUSG00000016559, ENSMUSG00000037894	706	109	13588	1.2360111235283415	1.0	0.9977186060546779	99.99945924300327
Annotation Cluster 55	Enrichment Score: 0.8056300042578963
Category	Term	Count	%	PValue	Genes	List Total	Pop Hits	Pop Total	Fold Enrichment	Bonferroni	Benjamini	FDR
GOTERM_CC_FAT	GO:0000940~outer kinetochore of condensed chromosome	3	0.297029702970297	0.05798324521650147	ENSMUSG00000036223, ENSMUSG00000022521, ENSMUSG00000026605	631	8	12504	7.431061806656102	0.9999999999959098	0.5375645717475694	57.01943787524362
GOTERM_CC_FAT	GO:0005694~chromosome	27	2.6732673267326734	0.06648142140835837	ENSMUSG00000032397, ENSMUSG00000025925, ENSMUSG00000052798, ENSMUSG00000042557, ENSMUSG00000006281, ENSMUSG00000024943, ENSMUSG00000016559, ENSMUSG00000028224, ENSMUSG00000000568, ENSMUSG00000056608, ENSMUSG00000022521, ENSMUSG00000029836, ENSMUSG00000021767, ENSMUSG00000059552, ENSMUSG00000001833, ENSMUSG00000036223, ENSMUSG00000021611, ENSMUSG00000032264, ENSMUSG00000018666, ENSMUSG00000066900,…	631	378	12504	1.4154403441249717	0.9999999999999234	0.5579076256388624	62.187582672815076
GOTERM_CC_FAT	GO:0000779~condensed chromosome, centromeric region	7	0.6930693069306931	0.08051019169275347	ENSMUSG00000001833, ENSMUSG00000036223, ENSMUSG00000022521, ENSMUSG00000052798, ENSMUSG00000032264, ENSMUSG00000029836, ENSMUSG00000026605	631	60	12504	2.311885895404121	0.9999999999999999	0.5929148008606513	69.47397735482426
GOTERM_CC_FAT	GO:0044427~chromosomal part	23	2.277227722772277	0.08148456581758876	ENSMUSG00000032397, ENSMUSG00000001833, ENSMUSG00000036223, ENSMUSG00000025925, ENSMUSG00000052798, ENSMUSG00000042557, ENSMUSG00000032264, ENSMUSG00000021611, ENSMUSG00000006281, ENSMUSG00000018666, ENSMUSG00000016559, ENSMUSG00000066900, ENSMUSG00000028224, ENSMUSG00000037894, ENSMUSG00000026605, ENSMUSG00000026484, ENSMUSG00000025001, ENSMUSG00000056608, ENSMUSG00000040629, ENSMUSG00000022521,…	631	318	12504	1.4332446251831472	0.9999999999999999	0.5886934741601539	69.92810673842523
GOTERM_CC_FAT	GO:0000776~kinetochore	7	0.6930693069306931	0.09106848071049434	ENSMUSG00000001833, ENSMUSG00000036223, ENSMUSG00000022521, ENSMUSG00000052798, ENSMUSG00000042557, ENSMUSG00000032264, ENSMUSG00000026605	631	62	12504	2.237308931036246	1.0	0.6060433234485311	74.07232944150446
GOTERM_CC_FAT	GO:0000775~chromosome, centromeric region	10	0.9900990099009901	0.10717498055977565	ENSMUSG00000001833, ENSMUSG00000036223, ENSMUSG00000025001, ENSMUSG00000022521, ENSMUSG00000052798, ENSMUSG00000042557, ENSMUSG00000032264, ENSMUSG00000029836, ENSMUSG00000018666, ENSMUSG00000026605	631	111	12504	1.7852400736711356	1.0	0.6378348111610497	79.86303880571634
GOTERM_CC_FAT	GO:0000777~condensed chromosome kinetochore	6	0.594059405940594	0.12716052072574796	ENSMUSG00000001833, ENSMUSG00000036223, ENSMUSG00000022521, ENSMUSG00000052798, ENSMUSG00000032264, ENSMUSG00000026605	631	53	12504	2.243339413330144	1.0	0.6622860716650436	85.3781821878496
SP_PIR_KEYWORDS	kinetochore	6	0.594059405940594	0.1771818499168626	ENSMUSG00000024576, ENSMUSG00000001833, ENSMUSG00000036223, ENSMUSG00000052798, ENSMUSG00000032264, ENSMUSG00000066979	874	61	17854	2.0093033724725213	1.0	0.7158332177521094	93.4135213506022
GOTERM_CC_FAT	GO:0005819~spindle	9	0.891089108910891	0.1837814951033872	ENSMUSG00000001833, ENSMUSG00000036223, ENSMUSG00000036438, ENSMUSG00000032264, ENSMUSG00000056919, ENSMUSG00000026064, ENSMUSG00000027469, ENSMUSG00000024068, ENSMUSG00000026605	631	109	12504	1.6361970950435452	1.0	0.7304540996902176	94.33466575684695
SP_PIR_KEYWORDS	cell division	17	1.6831683168316833	0.18879809530734976	ENSMUSG00000024576, ENSMUSG00000032397, ENSMUSG00000001833, ENSMUSG00000036223, ENSMUSG00000025925, ENSMUSG00000029430, ENSMUSG00000021537, ENSMUSG00000021918, ENSMUSG00000032264, ENSMUSG00000015149, ENSMUSG00000025001, ENSMUSG00000011960, ENSMUSG00000057130, ENSMUSG00000040250, ENSMUSG00000056919, ENSMUSG00000024068, ENSMUSG00000066979	874	256	17854	1.3565414044622426	1.0	0.729569288562929	94.59836292643816
GOTERM_BP_FAT	GO:0000087~M phase of mitotic cell cycle	14	1.3861386138613863	0.20828033982023747	ENSMUSG00000032397, ENSMUSG00000001833, ENSMUSG00000036223, ENSMUSG00000025925, ENSMUSG00000029430, ENSMUSG00000021537, ENSMUSG00000021918, ENSMUSG00000032264, ENSMUSG00000026605, ENSMUSG00000015149, ENSMUSG00000025001, ENSMUSG00000057130, ENSMUSG00000056919, ENSMUSG00000066979	706	194	13588	1.388919716129786	1.0	0.9847849902817636	98.30254030798571
GOTERM_BP_FAT	GO:0007067~mitosis	13	1.2871287128712872	0.2827454169808771	ENSMUSG00000032397, ENSMUSG00000001833, ENSMUSG00000036223, ENSMUSG00000025925, ENSMUSG00000029430, ENSMUSG00000021537, ENSMUSG00000021918, ENSMUSG00000032264, ENSMUSG00000015149, ENSMUSG00000025001, ENSMUSG00000057130, ENSMUSG00000056919, ENSMUSG00000066979	706	190	13588	1.316862978977188	1.0	0.9919142008005667	99.69723014214888
GOTERM_BP_FAT	GO:0000280~nuclear division	13	1.2871287128712872	0.2827454169808771	ENSMUSG00000032397, ENSMUSG00000001833, ENSMUSG00000036223, ENSMUSG00000025925, ENSMUSG00000029430, ENSMUSG00000021537, ENSMUSG00000021918, ENSMUSG00000032264, ENSMUSG00000015149, ENSMUSG00000025001, ENSMUSG00000057130, ENSMUSG00000056919, ENSMUSG00000066979	706	190	13588	1.316862978977188	1.0	0.9919142008005667	99.69723014214888
GOTERM_CC_FAT	GO:0000793~condensed chromosome	8	0.7920792079207921	0.2939745697693186	ENSMUSG00000001833, ENSMUSG00000036223, ENSMUSG00000020232, ENSMUSG00000022521, ENSMUSG00000052798, ENSMUSG00000032264, ENSMUSG00000029836, ENSMUSG00000026605	631	107	12504	1.4815824162803444	1.0	0.8169459954367473	99.27087168918432
GOTERM_CC_FAT	GO:0000785~chromatin	11	1.089108910891089	0.3199552522715814	ENSMUSG00000032397, ENSMUSG00000026484, ENSMUSG00000025001, ENSMUSG00000056608, ENSMUSG00000040629, ENSMUSG00000021767, ENSMUSG00000029836, ENSMUSG00000018666, ENSMUSG00000016559, ENSMUSG00000066900, ENSMUSG00000037894	631	165	12504	1.3210776545166403	1.0	0.8380037619293497	99.57084262955699
GOTERM_BP_FAT	GO:0007059~chromosome segregation	5	0.49504950495049505	0.42620647614121565	ENSMUSG00000036223, ENSMUSG00000004865, ENSMUSG00000032264, ENSMUSG00000066979, ENSMUSG00000026605	706	64	13588	1.5036296033994334	1.0	0.9957015719379713	99.99383917217234
Annotation Cluster 56	Enrichment Score: 0.8024065596537011
Category	Term	Count	%	PValue	Genes	List Total	Pop Hits	Pop Total	Fold Enrichment	Bonferroni	Benjamini	FDR
GOTERM_CC_FAT	GO:0015630~microtubule cytoskeleton	34	3.3663366336633667	0.019462763442441564	ENSMUSG00000029381, ENSMUSG00000026915, ENSMUSG00000021537, ENSMUSG00000023004, ENSMUSG00000055407, ENSMUSG00000018707, ENSMUSG00000026944, ENSMUSG00000027469, ENSMUSG00000038170, ENSMUSG00000050812, ENSMUSG00000036438, ENSMUSG00000052273, ENSMUSG00000009418, ENSMUSG00000052861, ENSMUSG00000056919, ENSMUSG00000026131, ENSMUSG00000057113, ENSMUSG00000001833, ENSMUSG00000027394, ENSMUSG00000033826,…	631	450	12504	1.4972213417855258	0.9998210482610924	0.3649972956234264	24.259251931028082
GOTERM_CC_FAT	GO:0005813~centrosome	10	0.9900990099009901	0.41622748603448523	ENSMUSG00000025235, ENSMUSG00000021537, ENSMUSG00000026024, ENSMUSG00000056919, ENSMUSG00000038170, ENSMUSG00000052144, ENSMUSG00000024068, ENSMUSG00000050812, ENSMUSG00000057113, ENSMUSG00000026605	631	160	12504	1.2385103011093503	1.0	0.8855697330812359	99.95040545182768
GOTERM_CC_FAT	GO:0005815~microtubule organizing center	11	1.089108910891089	0.483331456392812	ENSMUSG00000025235, ENSMUSG00000021537, ENSMUSG00000026024, ENSMUSG00000056919, ENSMUSG00000026944, ENSMUSG00000038170, ENSMUSG00000052144, ENSMUSG00000024068, ENSMUSG00000050812, ENSMUSG00000057113, ENSMUSG00000026605	631	189	12504	1.1533217618796066	1.0	0.9124981054698077	99.99117455346665
Annotation Cluster 57	Enrichment Score: 0.7854989931087358
Category	Term	Count	%	PValue	Genes	List Total	Pop Hits	Pop Total	Fold Enrichment	Bonferroni	Benjamini	FDR
GOTERM_MF_FAT	GO:0035091~phosphoinositide binding	8	0.7920792079207921	0.08326647468080162	ENSMUSG00000028007, ENSMUSG00000020828, ENSMUSG00000038301, ENSMUSG00000027423, ENSMUSG00000019320, ENSMUSG00000030102, ENSMUSG00000042644, ENSMUSG00000002733	671	75	13288	2.1123497267759563	1.0	0.808301301040965	73.19322390647287
UP_SEQ_FEATURE	domain:PX	5	0.49504950495049505	0.15613348190063003	ENSMUSG00000028007, ENSMUSG00000020828, ENSMUSG00000038301, ENSMUSG00000027423, ENSMUSG00000019320	801	42	16021	2.3811010046965104	1.0	0.9988660964531266	94.95143415673171
SMART	SM00312:PX	5	0.49504950495049505	0.18209912186203306	ENSMUSG00000028007, ENSMUSG00000020828, ENSMUSG00000038301, ENSMUSG00000027423, ENSMUSG00000019320	434	47	9131	2.238209628394941	1.0	0.8292471348534567	92.71607407567708
INTERPRO	IPR001683:Phox-like	5	0.49504950495049505	0.19828062678023856	ENSMUSG00000028007, ENSMUSG00000020828, ENSMUSG00000038301, ENSMUSG00000027423, ENSMUSG00000019320	873	47	17763	2.1645828763617754	1.0	0.9926549024689394	97.39706758207288
GOTERM_MF_FAT	GO:0005543~phospholipid binding	9	0.891089108910891	0.25173910102893776	ENSMUSG00000028007, ENSMUSG00000020828, ENSMUSG00000038301, ENSMUSG00000027423, ENSMUSG00000019320, ENSMUSG00000030102, ENSMUSG00000042644, ENSMUSG00000002733, ENSMUSG00000061601	671	119	13288	1.4977269596363136	1.0	0.9317373139830292	98.76184298200516
Annotation Cluster 58	Enrichment Score: 0.7804098884039508
Category	Term	Count	%	PValue	Genes	List Total	Pop Hits	Pop Total	Fold Enrichment	Bonferroni	Benjamini	FDR
GOTERM_MF_FAT	GO:0016887~ATPase activity	27	2.6732673267326734	0.00208714459416819	ENSMUSG00000034329, ENSMUSG00000019210, ENSMUSG00000022229, ENSMUSG00000034206, ENSMUSG00000015656, ENSMUSG00000018707, ENSMUSG00000030730, ENSMUSG00000038774, ENSMUSG00000026944, ENSMUSG00000024130, ENSMUSG00000025194, ENSMUSG00000057236, ENSMUSG00000041797, ENSMUSG00000052273, ENSMUSG00000021494, ENSMUSG00000033826, ENSMUSG00000003660, ENSMUSG00000022295, ENSMUSG00000058997, ENSMUSG00000059796,…	671	281	13288	1.902806137331544	0.7787568966425277	0.14002272687667683	3.114354868462177
SP_PIR_KEYWORDS	helicase	11	1.089108910891089	0.06940903328795738	ENSMUSG00000021494, ENSMUSG00000034329, ENSMUSG00000003660, ENSMUSG00000025001, ENSMUSG00000056608, ENSMUSG00000034154, ENSMUSG00000002227, ENSMUSG00000034206, ENSMUSG00000059796, ENSMUSG00000038774, ENSMUSG00000020079	874	120	17854	1.8725591151792522	0.9999999999996811	0.550348634426191	63.3354504146635
SMART	SM00490:HELICc	9	0.891089108910891	0.09719712283523277	ENSMUSG00000021494, ENSMUSG00000003660, ENSMUSG00000025001, ENSMUSG00000056608, ENSMUSG00000034154, ENSMUSG00000034206, ENSMUSG00000059796, ENSMUSG00000038774, ENSMUSG00000020079	434	99	9131	1.9126518642647676	0.9999999999952555	0.7650908653585471	73.6176957729319
SMART	SM00487:DEXDc	9	0.891089108910891	0.11520760728410886	ENSMUSG00000021494, ENSMUSG00000034329, ENSMUSG00000003660, ENSMUSG00000025001, ENSMUSG00000056608, ENSMUSG00000034154, ENSMUSG00000034206, ENSMUSG00000059796, ENSMUSG00000038774	434	103	9131	1.838374121963223	0.9999999999999721	0.7737948588194208	79.71067907373039
GOTERM_MF_FAT	GO:0004386~helicase activity	11	1.089108910891089	0.11634668130917805	ENSMUSG00000021494, ENSMUSG00000034329, ENSMUSG00000003660, ENSMUSG00000025001, ENSMUSG00000056608, ENSMUSG00000034154, ENSMUSG00000002227, ENSMUSG00000034206, ENSMUSG00000059796, ENSMUSG00000038774, ENSMUSG00000020079	671	129	13288	1.6886516711144999	1.0	0.8746755408499463	84.63463442376255
INTERPRO	IPR001650:DNA/RNA helicase, C-terminal	9	0.891089108910891	0.11810749610099838	ENSMUSG00000021494, ENSMUSG00000003660, ENSMUSG00000025001, ENSMUSG00000056608, ENSMUSG00000034154, ENSMUSG00000034206, ENSMUSG00000059796, ENSMUSG00000038774, ENSMUSG00000020079	873	100	17763	1.8312371134020617	1.0	0.9740088228360958	87.44424638591846
INTERPRO	IPR014001:DEAD-like helicase, N-terminal	9	0.891089108910891	0.13342795991842074	ENSMUSG00000021494, ENSMUSG00000034329, ENSMUSG00000003660, ENSMUSG00000025001, ENSMUSG00000056608, ENSMUSG00000034154, ENSMUSG00000034206, ENSMUSG00000059796, ENSMUSG00000038774	873	103	17763	1.7779001100990892	1.0	0.9786147599540227	90.59865990779026
GOTERM_MF_FAT	GO:0042623~ATPase activity, coupled	16	1.5841584158415842	0.15686689061860168	ENSMUSG00000021494, ENSMUSG00000034329, ENSMUSG00000022295, ENSMUSG00000003660, ENSMUSG00000019210, ENSMUSG00000022229, ENSMUSG00000015656, ENSMUSG00000059796, ENSMUSG00000034206, ENSMUSG00000038774, ENSMUSG00000030730, ENSMUSG00000057236, ENSMUSG00000025194, ENSMUSG00000039105, ENSMUSG00000028127, ENSMUSG00000024068	671	223	13288	1.4208630449165625	1.0	0.8848268727608162	92.45186528223954
INTERPRO	IPR014021:Helicase, superfamily 1 and 2, ATP-binding	8	0.7920792079207921	0.21301731121412998	ENSMUSG00000021494, ENSMUSG00000003660, ENSMUSG00000025001, ENSMUSG00000056608, ENSMUSG00000034154, ENSMUSG00000034206, ENSMUSG00000059796, ENSMUSG00000038774	873	99	17763	1.6442084070950052	1.0	0.9933485185423523	98.08379035137996
INTERPRO	IPR011545:DNA/RNA helicase, DEAD/DEAH box type, N-terminal	5	0.49504950495049505	0.2840466767155315	ENSMUSG00000021494, ENSMUSG00000003660, ENSMUSG00000034206, ENSMUSG00000059796, ENSMUSG00000038774	873	55	17763	1.8497344579818806	1.0	0.9977479596306353	99.59799881718318
UP_SEQ_FEATURE	domain:Helicase ATP-binding	7	0.6930693069306931	0.2847813848064328	ENSMUSG00000021494, ENSMUSG00000034329, ENSMUSG00000025001, ENSMUSG00000056608, ENSMUSG00000034154, ENSMUSG00000059796, ENSMUSG00000020079	801	89	16021	1.5731318997320767	1.0	0.9999249756784516	99.72482837230227
GOTERM_MF_FAT	GO:0003678~DNA helicase activity	3	0.297029702970297	0.3615793491877196	ENSMUSG00000034329, ENSMUSG00000034154, ENSMUSG00000020079	671	25	13288	2.3763934426229505	1.0	0.9669772952248693	99.88812854613387
UP_SEQ_FEATURE	domain:Helicase C-terminal	6	0.594059405940594	0.4300391718719804	ENSMUSG00000021494, ENSMUSG00000025001, ENSMUSG00000056608, ENSMUSG00000034154, ENSMUSG00000059796, ENSMUSG00000020079	801	86	16021	1.3954359376360943	1.0	0.9999951308967232	99.99492593963572
GOTERM_MF_FAT	GO:0008026~ATP-dependent helicase activity	6	0.594059405940594	0.4383993321654713	ENSMUSG00000021494, ENSMUSG00000034329, ENSMUSG00000003660, ENSMUSG00000034206, ENSMUSG00000059796, ENSMUSG00000038774	671	86	13288	1.3816240945482272	1.0	0.9781100229221582	99.98394674084105
GOTERM_MF_FAT	GO:0070035~purine NTP-dependent helicase activity	6	0.594059405940594	0.4383993321654713	ENSMUSG00000021494, ENSMUSG00000034329, ENSMUSG00000003660, ENSMUSG00000034206, ENSMUSG00000059796, ENSMUSG00000038774	671	86	13288	1.3816240945482272	1.0	0.9781100229221582	99.98394674084105
INTERPRO	IPR000330:SNF2-related	3	0.297029702970297	0.4539470571247589	ENSMUSG00000025001, ENSMUSG00000056608, ENSMUSG00000034154	873	31	17763	1.9690721649484535	1.0	0.9996797657517231	99.99540916137357
UP_SEQ_FEATURE	short sequence motif:DEAH box	3	0.297029702970297	0.4958455093436268	ENSMUSG00000034329, ENSMUSG00000025001, ENSMUSG00000056608	801	33	16021	1.8182953126773354	1.0	0.9999988555763937	99.99941366543075
Annotation Cluster 59	Enrichment Score: 0.7694027006596482
Category	Term	Count	%	PValue	Genes	List Total	Pop Hits	Pop Total	Fold Enrichment	Bonferroni	Benjamini	FDR
GOTERM_BP_FAT	GO:0006613~cotranslational protein targeting to membrane	3	0.297029702970297	0.061122435855601974	ENSMUSG00000026511, ENSMUSG00000030654, ENSMUSG00000032042	706	8	13588	7.21742209631728	1.0	0.952839937648373	66.73765045896491
GOTERM_BP_FAT	GO:0006605~protein targeting	10	0.9900990099009901	0.25345727886066116	ENSMUSG00000057322, ENSMUSG00000040594, ENSMUSG00000027222, ENSMUSG00000029430, ENSMUSG00000026511, ENSMUSG00000018362, ENSMUSG00000030654, ENSMUSG00000001440, ENSMUSG00000032042, ENSMUSG00000030316, ENSMUSG00000059552	706	133	13588	1.4471021747002066	1.0	0.9895035132442029	99.39121560240253
GOTERM_BP_FAT	GO:0006612~protein targeting to membrane	3	0.297029702970297	0.3174581467724058	ENSMUSG00000026511, ENSMUSG00000030654, ENSMUSG00000032042	706	22	13588	2.624517125933557	1.0	0.9928387291143297	99.87261705384746
Annotation Cluster 60	Enrichment Score: 0.7664115397852826
Category	Term	Count	%	PValue	Genes	List Total	Pop Hits	Pop Total	Fold Enrichment	Bonferroni	Benjamini	FDR
SMART	SM00297:BROMO	5	0.49504950495049505	0.11163925253398974	ENSMUSG00000024002, ENSMUSG00000022521, ENSMUSG00000020918, ENSMUSG00000031660, ENSMUSG00000039671	434	39	9131	2.697329552168262	0.9999999999999223	0.778937869740721	78.61810510640763
INTERPRO	IPR001487:Bromodomain	5	0.49504950495049505	0.12277970975137412	ENSMUSG00000024002, ENSMUSG00000022521, ENSMUSG00000020918, ENSMUSG00000031660, ENSMUSG00000039671	873	39	17763	2.608599876641114	1.0	0.9759634184280935	88.4984655420865
INTERPRO	IPR018359:Bromodomain, conserved site	4	0.39603960396039606	0.20616528356091973	ENSMUSG00000024002, ENSMUSG00000022521, ENSMUSG00000020918, ENSMUSG00000031660	873	32	17763	2.5433848797250858	1.0	0.9925802924080378	97.7889448969339
UP_SEQ_FEATURE	domain:Bromo	3	0.297029702970297	0.2260042730565127	ENSMUSG00000022521, ENSMUSG00000020918, ENSMUSG00000031660	801	18	16021	3.3335414065751143	1.0	0.9997832843647547	98.89609823163032
SP_PIR_KEYWORDS	bromodomain	4	0.39603960396039606	0.23049769805429524	ENSMUSG00000024002, ENSMUSG00000022521, ENSMUSG00000020918, ENSMUSG00000031660	874	34	17854	2.403284425898506	1.0	0.7667439550657746	97.41268501805817
Annotation Cluster 61	Enrichment Score: 0.765448498719673
Category	Term	Count	%	PValue	Genes	List Total	Pop Hits	Pop Total	Fold Enrichment	Bonferroni	Benjamini	FDR
SMART	SM00327:VWA	12	1.188118811881188	0.0028406240324230373	ENSMUSG00000001930, ENSMUSG00000030786, ENSMUSG00000030830, ENSMUSG00000058997, ENSMUSG00000020758, ENSMUSG00000028532, ENSMUSG00000021991, ENSMUSG00000028102, ENSMUSG00000024076, ENSMUSG00000052560, ENSMUSG00000032564, ENSMUSG00000022371	434	88	9131	2.8689777963971514	0.5158642307977066	0.30420134435147594	3.6391368458255857
INTERPRO	IPR002035:von Willebrand factor, type A	12	1.188118811881188	0.003792399804689904	ENSMUSG00000001930, ENSMUSG00000030786, ENSMUSG00000030830, ENSMUSG00000058997, ENSMUSG00000020758, ENSMUSG00000028532, ENSMUSG00000021991, ENSMUSG00000028102, ENSMUSG00000024076, ENSMUSG00000052560, ENSMUSG00000032564, ENSMUSG00000022371	873	88	17763	2.774601686972821	0.9955142244225241	0.4176504365942312	6.080244440956051
UP_SEQ_FEATURE	domain:VWFA	8	0.7920792079207921	0.01730252538612896	ENSMUSG00000030786, ENSMUSG00000030830, ENSMUSG00000058997, ENSMUSG00000020758, ENSMUSG00000028532, ENSMUSG00000021991, ENSMUSG00000052560, ENSMUSG00000032564	801	54	16021	2.9631479169556574	1.0	0.9711200899518541	26.43583888447595
GOTERM_CC_FAT	GO:0008305~integrin complex	5	0.49504950495049505	0.05003018776258376	ENSMUSG00000030786, ENSMUSG00000030830, ENSMUSG00000020758, ENSMUSG00000001507, ENSMUSG00000028102	631	28	12504	3.538600860312429	0.9999999998360904	0.4947889323408362	51.59524308876657
INTERPRO	IPR018184:Integrin alpha chain, C-terminal cytoplasmic region, conserved site	4	0.39603960396039606	0.055488482215641885	ENSMUSG00000030786, ENSMUSG00000030830, ENSMUSG00000001507, ENSMUSG00000028102	873	18	17763	4.521573119511264	1.0	0.9210235213111865	61.03401714209325
INTERPRO	IPR013649:Integrin alpha-2	4	0.39603960396039606	0.055488482215641885	ENSMUSG00000030786, ENSMUSG00000030830, ENSMUSG00000001507, ENSMUSG00000028102	873	18	17763	4.521573119511264	1.0	0.9210235213111865	61.03401714209325
INTERPRO	IPR000413:Integrin alpha chain	4	0.39603960396039606	0.055488482215641885	ENSMUSG00000030786, ENSMUSG00000030830, ENSMUSG00000001507, ENSMUSG00000028102	873	18	17763	4.521573119511264	1.0	0.9210235213111865	61.03401714209325
SMART	SM00191:Int_alpha	4	0.39603960396039606	0.05835665366093051	ENSMUSG00000030786, ENSMUSG00000030830, ENSMUSG00000001507, ENSMUSG00000028102	434	19	9131	4.42929905408683	0.9999997806979378	0.6655276712362066	54.322411502093715
INTERPRO	IPR013519:Integrin alpha beta-propellor	4	0.39603960396039606	0.06357044928141427	ENSMUSG00000030786, ENSMUSG00000030830, ENSMUSG00000001507, ENSMUSG00000028102	873	19	17763	4.283595586905408	1.0	0.9360044958892202	66.18807103921598
INTERPRO	IPR013517:FG-GAP	4	0.39603960396039606	0.10076138556168776	ENSMUSG00000030786, ENSMUSG00000030830, ENSMUSG00000001507, ENSMUSG00000028102	873	23	17763	3.538622441356641	1.0	0.9625776086051931	82.68186727040504
GOTERM_CC_FAT	GO:0043235~receptor complex	8	0.7920792079207921	0.1243784406730219	ENSMUSG00000030786, ENSMUSG00000030830, ENSMUSG00000027950, ENSMUSG00000020758, ENSMUSG00000001507, ENSMUSG00000019790, ENSMUSG00000032042, ENSMUSG00000028102	631	83	12504	1.9099917896626124	1.0	0.6671825913687197	84.70535736186942
KEGG_PATHWAY	mmu04810:Regulation of actin cytoskeleton	17	1.6831683168316833	0.1553990031494401	ENSMUSG00000030830, ENSMUSG00000006304, ENSMUSG00000020758, ENSMUSG00000001507, ENSMUSG00000029621, ENSMUSG00000026737, ENSMUSG00000005640, ENSMUSG00000022523, ENSMUSG00000027852, ENSMUSG00000029465, ENSMUSG00000005320, ENSMUSG00000055723, ENSMUSG00000062929, ENSMUSG00000031230, ENSMUSG00000030786, ENSMUSG00000028102, ENSMUSG00000031955	322	217	5738	1.3960271345564874	0.9999999999978243	0.7566733826027903	86.96006716132018
GOTERM_BP_FAT	GO:0007229~integrin-mediated signaling pathway	7	0.6930693069306931	0.20114001072163643	ENSMUSG00000030786, ENSMUSG00000030830, ENSMUSG00000020758, ENSMUSG00000001507, ENSMUSG00000028102, ENSMUSG00000031955, ENSMUSG00000021065	706	76	13588	1.772700164007753	1.0	0.9848463098115356	98.01458328404428
UP_SEQ_FEATURE	repeat:FG-GAP 3	3	0.297029702970297	0.20731951706336757	ENSMUSG00000030786, ENSMUSG00000030830, ENSMUSG00000001507	801	17	16021	3.5296320775501213	1.0	0.9995719077345585	98.32060036762063
UP_SEQ_FEATURE	repeat:FG-GAP 2	3	0.297029702970297	0.20731951706336757	ENSMUSG00000030786, ENSMUSG00000030830, ENSMUSG00000001507	801	17	16021	3.5296320775501213	1.0	0.9995719077345585	98.32060036762063
UP_SEQ_FEATURE	repeat:FG-GAP 5	3	0.297029702970297	0.20731951706336757	ENSMUSG00000030786, ENSMUSG00000030830, ENSMUSG00000001507	801	17	16021	3.5296320775501213	1.0	0.9995719077345585	98.32060036762063
UP_SEQ_FEATURE	repeat:FG-GAP 4	3	0.297029702970297	0.20731951706336757	ENSMUSG00000030786, ENSMUSG00000030830, ENSMUSG00000001507	801	17	16021	3.5296320775501213	1.0	0.9995719077345585	98.32060036762063
UP_SEQ_FEATURE	repeat:FG-GAP 1	3	0.297029702970297	0.20731951706336757	ENSMUSG00000030786, ENSMUSG00000030830, ENSMUSG00000001507	801	17	16021	3.5296320775501213	1.0	0.9995719077345585	98.32060036762063
UP_SEQ_FEATURE	repeat:FG-GAP 7	3	0.297029702970297	0.20731951706336757	ENSMUSG00000030786, ENSMUSG00000030830, ENSMUSG00000001507	801	17	16021	3.5296320775501213	1.0	0.9995719077345585	98.32060036762063
UP_SEQ_FEATURE	repeat:FG-GAP 6	3	0.297029702970297	0.20731951706336757	ENSMUSG00000030786, ENSMUSG00000030830, ENSMUSG00000001507	801	17	16021	3.5296320775501213	1.0	0.9995719077345585	98.32060036762063
SP_PIR_KEYWORDS	integrin	5	0.49504950495049505	0.3487188085096227	ENSMUSG00000030786, ENSMUSG00000030830, ENSMUSG00000020758, ENSMUSG00000001507, ENSMUSG00000028102	874	61	17854	1.6744194770604344	1.0	0.8639159752107253	99.74740045381844
KEGG_PATHWAY	mmu05412:Arrhythmogenic right ventricular cardiomyopathy (ARVC)	6	0.594059405940594	0.41058160335409055	ENSMUSG00000054889, ENSMUSG00000020758, ENSMUSG00000001507, ENSMUSG00000021991, ENSMUSG00000028102, ENSMUSG00000015968	322	75	5738	1.4255900621118012	1.0	0.9155901510359812	99.8298379718171
KEGG_PATHWAY	mmu04512:ECM-receptor interaction	6	0.594059405940594	0.49912760493999153	ENSMUSG00000001930, ENSMUSG00000024421, ENSMUSG00000020758, ENSMUSG00000001507, ENSMUSG00000028102, ENSMUSG00000019846	322	83	5738	1.2881837910648808	1.0	0.9315257894669469	99.97611506162832
KEGG_PATHWAY	mmu05222:Small cell lung cancer	6	0.594059405940594	0.5205226143760436	ENSMUSG00000058927, ENSMUSG00000027490, ENSMUSG00000024421, ENSMUSG00000001507, ENSMUSG00000059552, ENSMUSG00000019846, ENSMUSG00000063694	322	85	5738	1.2578735842162951	1.0	0.9339938387993948	99.98589276001107
KEGG_PATHWAY	mmu05414:Dilated cardiomyopathy	6	0.594059405940594	0.5920427020510628	ENSMUSG00000022840, ENSMUSG00000020758, ENSMUSG00000001507, ENSMUSG00000021991, ENSMUSG00000028102, ENSMUSG00000015968	322	92	5738	1.1621658115041857	1.0	0.9422230293746291	99.99798972630833
KEGG_PATHWAY	mmu05410:Hypertrophic cardiomyopathy (HCM)	5	0.49504950495049505	0.6998399716174675	ENSMUSG00000020758, ENSMUSG00000001507, ENSMUSG00000021991, ENSMUSG00000028102, ENSMUSG00000015968	322	84	5738	1.060706891452233	1.0	0.9609599609133969	99.99995035702301
SP_PIR_KEYWORDS	cell adhesion	17	1.6831683168316833	0.7658135879053847	ENSMUSG00000030830, ENSMUSG00000024421, ENSMUSG00000020758, ENSMUSG00000031962, ENSMUSG00000001507, ENSMUSG00000019846, ENSMUSG00000001930, ENSMUSG00000030786, ENSMUSG00000026442, ENSMUSG00000029161, ENSMUSG00000022039, ENSMUSG00000028102, ENSMUSG00000031955, ENSMUSG00000024109, ENSMUSG00000050505, ENSMUSG00000026131, ENSMUSG00000022371	874	380	17854	0.9138805251114054	1.0	0.984196703290955	99.99999983908026
GOTERM_CC_FAT	GO:0031226~intrinsic to plasma membrane	22	2.178217821782178	0.9320806685481573	ENSMUSG00000030830, ENSMUSG00000020758, ENSMUSG00000028876, ENSMUSG00000019790, ENSMUSG00000057182, ENSMUSG00000001507, ENSMUSG00000037771, ENSMUSG00000015968, ENSMUSG00000026395, ENSMUSG00000040164, ENSMUSG00000025194, ENSMUSG00000026247, ENSMUSG00000030786, ENSMUSG00000027950, ENSMUSG00000047139, ENSMUSG00000029710, ENSMUSG00000027894, ENSMUSG00000032826, ENSMUSG00000028102, ENSMUSG00000027314,…	631	552	12504	0.7897746847653828	1.0	0.9987792691865924	100.0
KEGG_PATHWAY	mmu04510:Focal adhesion	8	0.7920792079207921	0.9335099094364208	ENSMUSG00000001930, ENSMUSG00000052681, ENSMUSG00000024421, ENSMUSG00000020758, ENSMUSG00000001507, ENSMUSG00000028102, ENSMUSG00000031955, ENSMUSG00000019846	322	198	5738	0.719994980864546	1.0	0.9929451661014878	99.99999999999936
GOTERM_CC_FAT	GO:0005887~integral to plasma membrane	21	2.0792079207920793	0.9343955438220227	ENSMUSG00000030830, ENSMUSG00000020758, ENSMUSG00000028876, ENSMUSG00000019790, ENSMUSG00000057182, ENSMUSG00000001507, ENSMUSG00000037771, ENSMUSG00000015968, ENSMUSG00000026395, ENSMUSG00000040164, ENSMUSG00000025194, ENSMUSG00000026247, ENSMUSG00000030786, ENSMUSG00000027950, ENSMUSG00000029710, ENSMUSG00000027894, ENSMUSG00000032826, ENSMUSG00000028102, ENSMUSG00000027314, ENSMUSG00000059406,…	631	531	12504	0.7836901340352951	1.0	0.9988366046516617	100.0
GOTERM_BP_FAT	GO:0007155~cell adhesion	23	2.277227722772277	0.9352914370906433	ENSMUSG00000033060, ENSMUSG00000074516, ENSMUSG00000030830, ENSMUSG00000024421, ENSMUSG00000020758, ENSMUSG00000031962, ENSMUSG00000001507, ENSMUSG00000026395, ENSMUSG00000019846, ENSMUSG00000030786, ENSMUSG00000001930, ENSMUSG00000047139, ENSMUSG00000026442, ENSMUSG00000029161, ENSMUSG00000022039, ENSMUSG00000032855, ENSMUSG00000030607, ENSMUSG00000028102, ENSMUSG00000048758, ENSMUSG00000031955,…	706	561	13588	0.7890705084506118	1.0	0.9999945684954966	100.0
GOTERM_BP_FAT	GO:0022610~biological adhesion	23	2.277227722772277	0.9364962497472624	ENSMUSG00000033060, ENSMUSG00000074516, ENSMUSG00000030830, ENSMUSG00000024421, ENSMUSG00000020758, ENSMUSG00000031962, ENSMUSG00000001507, ENSMUSG00000026395, ENSMUSG00000019846, ENSMUSG00000030786, ENSMUSG00000001930, ENSMUSG00000047139, ENSMUSG00000026442, ENSMUSG00000029161, ENSMUSG00000022039, ENSMUSG00000032855, ENSMUSG00000030607, ENSMUSG00000028102, ENSMUSG00000048758, ENSMUSG00000031955,…	706	562	13588	0.7876664683999879	1.0	0.999994882349425	100.0
Annotation Cluster 62	Enrichment Score: 0.7566198938312995
Category	Term	Count	%	PValue	Genes	List Total	Pop Hits	Pop Total	Fold Enrichment	Bonferroni	Benjamini	FDR
GOTERM_BP_FAT	GO:0006457~protein folding	13	1.2871287128712872	0.0322033664784635	ENSMUSG00000071866, ENSMUSG00000021037, ENSMUSG00000024309, ENSMUSG00000052033, ENSMUSG00000024007, ENSMUSG00000031960, ENSMUSG00000021270, ENSMUSG00000020949, ENSMUSG00000015656, ENSMUSG00000022771, ENSMUSG00000025980, ENSMUSG00000028410, ENSMUSG00000034024	706	127	13588	1.970109968548549	1.0	0.9233878751732815	43.52001803712688
INTERPRO	IPR002130:Peptidyl-prolyl cis-trans isomerase, cyclophilin-type	3	0.297029702970297	0.202016712703702	ENSMUSG00000071866, ENSMUSG00000024007, ENSMUSG00000022771	873	17	17763	3.590661006670709	1.0	0.9928481562076187	97.59024925252373
UP_SEQ_FEATURE	domain:PPIase cyclophilin-type	3	0.297029702970297	0.20731951706336757	ENSMUSG00000071866, ENSMUSG00000024007, ENSMUSG00000022771	801	17	16021	3.5296320775501213	1.0	0.9995719077345585	98.32060036762063
SP_PIR_KEYWORDS	Isomerase	9	0.891089108910891	0.22027476415028022	ENSMUSG00000071866, ENSMUSG00000033356, ENSMUSG00000024007, ENSMUSG00000031403, ENSMUSG00000025791, ENSMUSG00000020949, ENSMUSG00000022771, ENSMUSG00000025086, ENSMUSG00000038871	874	118	17854	1.5580615134003024	1.0	0.7587188613072653	96.88975261672522
SP_PIR_KEYWORDS	Rotamase	4	0.39603960396039606	0.23049769805429524	ENSMUSG00000071866, ENSMUSG00000024007, ENSMUSG00000020949, ENSMUSG00000022771	874	34	17854	2.403284425898506	1.0	0.7667439550657746	97.41268501805817
GOTERM_MF_FAT	GO:0003755~peptidyl-prolyl cis-trans isomerase activity	4	0.39603960396039606	0.2581447258951137	ENSMUSG00000071866, ENSMUSG00000024007, ENSMUSG00000020949, ENSMUSG00000022771	671	35	13288	2.263231850117096	1.0	0.9347146291552053	98.91298996415374
GOTERM_MF_FAT	GO:0016859~cis-trans isomerase activity	4	0.39603960396039606	0.28591529371733837	ENSMUSG00000071866, ENSMUSG00000024007, ENSMUSG00000020949, ENSMUSG00000022771	671	37	13288	2.1408949933540096	1.0	0.9484434053935064	99.39001240631545
Annotation Cluster 63	Enrichment Score: 0.7527155716110473
Category	Term	Count	%	PValue	Genes	List Total	Pop Hits	Pop Total	Fold Enrichment	Bonferroni	Benjamini	FDR
KEGG_PATHWAY	mmu05016:Huntington's disease	20	1.9801980198019802	0.006379411809318697	ENSMUSG00000001280, ENSMUSG00000024099, ENSMUSG00000003923, ENSMUSG00000035152, ENSMUSG00000058927, ENSMUSG00000016319, ENSMUSG00000042557, ENSMUSG00000025410, ENSMUSG00000030102, ENSMUSG00000063694, ENSMUSG00000006057, ENSMUSG00000037152, ENSMUSG00000000171, ENSMUSG00000052273, ENSMUSG00000031231, ENSMUSG00000022521, ENSMUSG00000059552, ENSMUSG00000017778, ENSMUSG00000019027, ENSMUSG00000039771,…	322	183	5738	1.947527407256559	0.6385298115333089	0.2876542648344501	7.429032420333847
GOTERM_BP_FAT	GO:0006091~generation of precursor metabolites and energy	22	2.178217821782178	0.030589823833012043	ENSMUSG00000024099, ENSMUSG00000021072, ENSMUSG00000022477, ENSMUSG00000022295, ENSMUSG00000058927, ENSMUSG00000021913, ENSMUSG00000020022, ENSMUSG00000019210, ENSMUSG00000040463, ENSMUSG00000024646, ENSMUSG00000021069, ENSMUSG00000037428, ENSMUSG00000063694, ENSMUSG00000025815, ENSMUSG00000006057, ENSMUSG00000037152, ENSMUSG00000000171, ENSMUSG00000021591, ENSMUSG00000010277, ENSMUSG00000030246,…	706	261	13588	1.6223068824416873	1.0	0.9271149447841457	41.853846214305754
GOTERM_CC_FAT	GO:0031967~organelle envelope	38	3.762376237623762	0.03501423544432713	ENSMUSG00000027679, ENSMUSG00000016319, ENSMUSG00000020022, ENSMUSG00000052798, ENSMUSG00000001440, ENSMUSG00000030451, ENSMUSG00000032939, ENSMUSG00000006057, ENSMUSG00000000171, ENSMUSG00000031231, ENSMUSG00000018362, ENSMUSG00000030316, ENSMUSG00000039745, ENSMUSG00000029836, ENSMUSG00000046516, ENSMUSG00000025980, ENSMUSG00000018559, ENSMUSG00000023089, ENSMUSG00000000531, ENSMUSG00000028991,…	631	540	12504	1.3944708575453426	0.999999839794273	0.4789713737457615	39.58076710484345
GOTERM_CC_FAT	GO:0031975~envelope	38	3.762376237623762	0.03677915757119472	ENSMUSG00000027679, ENSMUSG00000016319, ENSMUSG00000020022, ENSMUSG00000052798, ENSMUSG00000001440, ENSMUSG00000030451, ENSMUSG00000032939, ENSMUSG00000006057, ENSMUSG00000000171, ENSMUSG00000031231, ENSMUSG00000018362, ENSMUSG00000030316, ENSMUSG00000039745, ENSMUSG00000029836, ENSMUSG00000046516, ENSMUSG00000025980, ENSMUSG00000018559, ENSMUSG00000023089, ENSMUSG00000000531, ENSMUSG00000028991,…	631	542	12504	1.389325208624511	0.9999999282771493	0.46884949615291915	41.124317475821634
KEGG_PATHWAY	mmu00190:Oxidative phosphorylation	13	1.2871287128712872	0.058895716773337284	ENSMUSG00000024099, ENSMUSG00000037152, ENSMUSG00000000171, ENSMUSG00000022295, ENSMUSG00000031231, ENSMUSG00000019210, ENSMUSG00000039105, ENSMUSG00000022229, ENSMUSG00000046516, ENSMUSG00000017778, ENSMUSG00000006057, ENSMUSG00000023089, ENSMUSG00000020089	322	130	5738	1.7819875776397516	0.9999356716736113	0.6190743430045238	51.913857930442
GOTERM_CC_FAT	GO:0012505~endomembrane system	36	3.564356435643564	0.0674855759794186	ENSMUSG00000052798, ENSMUSG00000001440, ENSMUSG00000041720, ENSMUSG00000030730, ENSMUSG00000032939, ENSMUSG00000018672, ENSMUSG00000019188, ENSMUSG00000031169, ENSMUSG00000032042, ENSMUSG00000018362, ENSMUSG00000039745, ENSMUSG00000029836, ENSMUSG00000024172, ENSMUSG00000048040, ENSMUSG00000018559, ENSMUSG00000000531, ENSMUSG00000057322, ENSMUSG00000040249, ENSMUSG00000054408, ENSMUSG00000035152,…	631	535	12504	1.33342417465231	0.9999999999999523	0.5538901188343418	62.758531393781006
KEGG_PATHWAY	mmu05010:Alzheimer's disease	16	1.5841584158415842	0.08373326562182487	ENSMUSG00000024099, ENSMUSG00000040249, ENSMUSG00000058927, ENSMUSG00000030102, ENSMUSG00000015968, ENSMUSG00000042644, ENSMUSG00000063694, ENSMUSG00000030730, ENSMUSG00000031878, ENSMUSG00000006057, ENSMUSG00000037152, ENSMUSG00000000171, ENSMUSG00000031231, ENSMUSG00000036438, ENSMUSG00000014077, ENSMUSG00000017778, ENSMUSG00000023089	322	182	5738	1.5665824858371442	0.9999990848649178	0.6568382594930223	65.17345417558835
SP_PIR_KEYWORDS	electron transport	9	0.891089108910891	0.1161834678471364	ENSMUSG00000024099, ENSMUSG00000021072, ENSMUSG00000037152, ENSMUSG00000000171, ENSMUSG00000058927, ENSMUSG00000020022, ENSMUSG00000021591, ENSMUSG00000024646, ENSMUSG00000063694, ENSMUSG00000023089	874	100	17854	1.838512585812357	1.0	0.6915654243137441	82.14105904717431
KEGG_PATHWAY	mmu05012:Parkinson's disease	12	1.188118811881188	0.12388383358785188	ENSMUSG00000024099, ENSMUSG00000037152, ENSMUSG00000000171, ENSMUSG00000016319, ENSMUSG00000058927, ENSMUSG00000031231, ENSMUSG00000023286, ENSMUSG00000062742, ENSMUSG00000001924, ENSMUSG00000063694, ENSMUSG00000017778, ENSMUSG00000006057, ENSMUSG00000023089	322	133	5738	1.6078083407275954	0.9999999992632683	0.7097428649672699	79.7146645699015
UP_SEQ_FEATURE	topological domain:Mitochondrial matrix	4	0.39603960396039606	0.12660126026831503	ENSMUSG00000027679, ENSMUSG00000000171, ENSMUSG00000031231, ENSMUSG00000017778	801	25	16021	3.2001997503121102	1.0	0.9988081414574451	90.75431610223542
GOTERM_BP_FAT	GO:0022900~electron transport chain	10	0.9900990099009901	0.12730062318750052	ENSMUSG00000024099, ENSMUSG00000021072, ENSMUSG00000037152, ENSMUSG00000000171, ENSMUSG00000058927, ENSMUSG00000020022, ENSMUSG00000040463, ENSMUSG00000021591, ENSMUSG00000024646, ENSMUSG00000063694, ENSMUSG00000023089	706	112	13588	1.7184338324564954	1.0	0.9680454206377062	90.71183652974148
GOTERM_CC_FAT	GO:0031090~organelle membrane	49	4.851485148514851	0.13211542549600033	ENSMUSG00000027679, ENSMUSG00000016319, ENSMUSG00000020022, ENSMUSG00000041720, ENSMUSG00000030730, ENSMUSG00000030451, ENSMUSG00000026944, ENSMUSG00000018672, ENSMUSG00000006057, ENSMUSG00000038417, ENSMUSG00000000171, ENSMUSG00000031231, ENSMUSG00000019188, ENSMUSG00000032042, ENSMUSG00000031169, ENSMUSG00000030316, ENSMUSG00000024172, ENSMUSG00000048040, ENSMUSG00000025980, ENSMUSG00000018559,…	631	809	12504	1.200237424066416	1.0	0.6707044998709248	86.50883725194267
GOTERM_CC_FAT	GO:0005739~mitochondrion	75	7.425742574257425	0.17983191439231608	ENSMUSG00000020022, ENSMUSG00000019210, ENSMUSG00000028383, ENSMUSG00000030451, ENSMUSG00000020079, ENSMUSG00000006057, ENSMUSG00000042198, ENSMUSG00000026473, ENSMUSG00000000171, ENSMUSG00000024827, ENSMUSG00000021591, ENSMUSG00000030316, ENSMUSG00000046516, ENSMUSG00000000340, ENSMUSG00000024099, ENSMUSG00000003923, ENSMUSG00000058997, ENSMUSG00000034424, ENSMUSG00000026687, ENSMUSG00000024646,…	631	1322	12504	1.124215099342829	1.0	0.7271832584209417	93.93455969716015
GOTERM_CC_FAT	GO:0019866~organelle inner membrane	20	1.9801980198019802	0.22812654312249395	ENSMUSG00000068823, ENSMUSG00000024099, ENSMUSG00000027679, ENSMUSG00000016319, ENSMUSG00000021794, ENSMUSG00000020022, ENSMUSG00000054630, ENSMUSG00000057425, ENSMUSG00000030102, ENSMUSG00000030451, ENSMUSG00000006057, ENSMUSG00000037152, ENSMUSG00000023861, ENSMUSG00000000171, ENSMUSG00000031231, ENSMUSG00000030316, ENSMUSG00000028127, ENSMUSG00000017778, ENSMUSG00000025980, ENSMUSG00000023089	631	312	12504	1.2702669754967697	1.0	0.7847838409744917	97.42805197154563
GOTERM_CC_FAT	GO:0070469~respiratory chain	6	0.594059405940594	0.22899694821308475	ENSMUSG00000024099, ENSMUSG00000037152, ENSMUSG00000058927, ENSMUSG00000020022, ENSMUSG00000031231, ENSMUSG00000063694, ENSMUSG00000023089	631	65	12504	1.829184444715348	1.0	0.7817764139393889	97.46875010716107
GOTERM_CC_FAT	GO:0005743~mitochondrial inner membrane	19	1.881188118811881	0.2348950274193498	ENSMUSG00000068823, ENSMUSG00000024099, ENSMUSG00000027679, ENSMUSG00000016319, ENSMUSG00000021794, ENSMUSG00000020022, ENSMUSG00000054630, ENSMUSG00000057425, ENSMUSG00000030451, ENSMUSG00000006057, ENSMUSG00000037152, ENSMUSG00000023861, ENSMUSG00000000171, ENSMUSG00000031231, ENSMUSG00000030316, ENSMUSG00000028127, ENSMUSG00000017778, ENSMUSG00000025980, ENSMUSG00000023089	631	296	12504	1.271983552490684	1.0	0.7784059606990612	97.72915349171983
GOTERM_CC_FAT	GO:0044429~mitochondrial part	31	3.0693069306930694	0.2584777382806573	ENSMUSG00000027679, ENSMUSG00000016319, ENSMUSG00000020022, ENSMUSG00000058267, ENSMUSG00000030451, ENSMUSG00000020079, ENSMUSG00000040112, ENSMUSG00000006057, ENSMUSG00000000171, ENSMUSG00000031231, ENSMUSG00000022186, ENSMUSG00000030316, ENSMUSG00000030045, ENSMUSG00000046516, ENSMUSG00000025980, ENSMUSG00000061474, ENSMUSG00000000340, ENSMUSG00000023089, ENSMUSG00000028991, ENSMUSG00000024099,…	631	524	12504	1.1723303613554155	1.0	0.8022551423623383	98.54127928566236
SP_PIR_KEYWORDS	respiratory chain	5	0.49504950495049505	0.3599711665115526	ENSMUSG00000024099, ENSMUSG00000037152, ENSMUSG00000058927, ENSMUSG00000020022, ENSMUSG00000063694, ENSMUSG00000023089	874	62	17854	1.647412711301395	1.0	0.8684506168415638	99.80191127653623
UP_SEQ_FEATURE	transit peptide:Mitochondrion	25	2.4752475247524752	0.39052996645169225	ENSMUSG00000024099, ENSMUSG00000003923, ENSMUSG00000022477, ENSMUSG00000021794, ENSMUSG00000034424, ENSMUSG00000036983, ENSMUSG00000030802, ENSMUSG00000040112, ENSMUSG00000025815, ENSMUSG00000020079, ENSMUSG00000006057, ENSMUSG00000031533, ENSMUSG00000038838, ENSMUSG00000037152, ENSMUSG00000000171, ENSMUSG00000031231, ENSMUSG00000028140, ENSMUSG00000024827, ENSMUSG00000022186, ENSMUSG00000030316,…	801	449	16021	1.1136552583213077	1.0	0.9999908619242952	99.98350513037195
GOTERM_CC_FAT	GO:0031966~mitochondrial membrane	21	2.0792079207920793	0.39650478225274643	ENSMUSG00000028991, ENSMUSG00000068823, ENSMUSG00000024099, ENSMUSG00000027679, ENSMUSG00000016319, ENSMUSG00000021794, ENSMUSG00000020022, ENSMUSG00000054630, ENSMUSG00000057425, ENSMUSG00000030451, ENSMUSG00000006057, ENSMUSG00000037152, ENSMUSG00000023861, ENSMUSG00000000171, ENSMUSG00000031231, ENSMUSG00000030316, ENSMUSG00000028127, ENSMUSG00000024500, ENSMUSG00000017778, ENSMUSG00000025980,…	631	368	12504	1.1308137531867979	1.0	0.8813710991351325	99.92067125248246
SP_PIR_KEYWORDS	transit peptide	25	2.4752475247524752	0.3982726165974117	ENSMUSG00000024099, ENSMUSG00000003923, ENSMUSG00000022477, ENSMUSG00000021794, ENSMUSG00000034424, ENSMUSG00000036983, ENSMUSG00000030802, ENSMUSG00000040112, ENSMUSG00000025815, ENSMUSG00000020079, ENSMUSG00000006057, ENSMUSG00000031533, ENSMUSG00000038838, ENSMUSG00000037152, ENSMUSG00000000171, ENSMUSG00000031231, ENSMUSG00000028140, ENSMUSG00000024827, ENSMUSG00000022186, ENSMUSG00000030316,…	874	457	17854	1.1175009639024782	1.0	0.8821968371580541	99.91623645109567
GOTERM_CC_FAT	GO:0005740~mitochondrial envelope	22	2.178217821782178	0.41386109233514357	ENSMUSG00000028991, ENSMUSG00000024099, ENSMUSG00000068823, ENSMUSG00000027679, ENSMUSG00000016319, ENSMUSG00000021794, ENSMUSG00000020022, ENSMUSG00000054630, ENSMUSG00000057425, ENSMUSG00000030451, ENSMUSG00000006057, ENSMUSG00000037152, ENSMUSG00000023861, ENSMUSG00000000171, ENSMUSG00000031231, ENSMUSG00000030316, ENSMUSG00000028127, ENSMUSG00000046516, ENSMUSG00000024500, ENSMUSG00000017778,…	631	391	12504	1.1149760255511287	1.0	0.8882746325060171	99.94748649777786
UP_SEQ_FEATURE	topological domain:Mitochondrial intermembrane	4	0.39603960396039606	0.41880117464278355	ENSMUSG00000027679, ENSMUSG00000000171, ENSMUSG00000031231, ENSMUSG00000017778	801	47	16021	1.702233909740484	1.0	0.9999939921169304	99.99284660128941
GOTERM_MF_FAT	GO:0016651~oxidoreductase activity, acting on NADH or NADPH	4	0.39603960396039606	0.478381635340643	ENSMUSG00000024099, ENSMUSG00000020250, ENSMUSG00000020022, ENSMUSG00000023089	671	51	13288	1.5531983285117326	1.0	0.9819780620015895	99.99475370218565
SP_PIR_KEYWORDS	mitochondrion	38	3.762376237623762	0.6326007873569197	ENSMUSG00000027679, ENSMUSG00000022477, ENSMUSG00000016319, ENSMUSG00000020022, ENSMUSG00000019853, ENSMUSG00000036983, ENSMUSG00000058267, ENSMUSG00000020079, ENSMUSG00000040112, ENSMUSG00000006057, ENSMUSG00000000171, ENSMUSG00000031231, ENSMUSG00000024827, ENSMUSG00000022186, ENSMUSG00000030316, ENSMUSG00000030045, ENSMUSG00000035069, ENSMUSG00000046516, ENSMUSG00000025980, ENSMUSG00000061474,…	874	790	17854	0.9826086956521739	1.0	0.9624833824326078	99.99991399528197
SP_PIR_KEYWORDS	mitochondrion inner membrane	9	0.891089108910891	0.6769716323189571	ENSMUSG00000024099, ENSMUSG00000037152, ENSMUSG00000027679, ENSMUSG00000000171, ENSMUSG00000016319, ENSMUSG00000020022, ENSMUSG00000031231, ENSMUSG00000017778, ENSMUSG00000023089	874	183	17854	1.0046516862362607	1.0	0.970733076566145	99.99998571567126
INTERPRO	IPR012335:Thioredoxin fold	5	0.49504950495049505	0.7703807297046221	ENSMUSG00000024099, ENSMUSG00000021072, ENSMUSG00000057130, ENSMUSG00000021591, ENSMUSG00000032261	873	106	17763	0.9597678791415418	1.0	0.9999994641194677	99.9999999971777
GOTERM_MF_FAT	GO:0009055~electron carrier activity	7	0.6930693069306931	0.9454169683461855	ENSMUSG00000032558, ENSMUSG00000024099, ENSMUSG00000020250, ENSMUSG00000058927, ENSMUSG00000020022, ENSMUSG00000079554, ENSMUSG00000021591, ENSMUSG00000063694	671	202	13288	0.6862522317805552	1.0	0.9999908338749367	100.0
Annotation Cluster 64	Enrichment Score: 0.7504547247294231
Category	Term	Count	%	PValue	Genes	List Total	Pop Hits	Pop Total	Fold Enrichment	Bonferroni	Benjamini	FDR
UP_SEQ_FEATURE	repeat:1-2	4	0.39603960396039606	0.10472848649737483	ENSMUSG00000002265, ENSMUSG00000021546, ENSMUSG00000022961, ENSMUSG00000001924	801	23	16021	3.4784779894696847	1.0	0.998107376211308	85.71459414592795
UP_SEQ_FEATURE	repeat:1-1	4	0.39603960396039606	0.10472848649737483	ENSMUSG00000002265, ENSMUSG00000021546, ENSMUSG00000022961, ENSMUSG00000001924	801	23	16021	3.4784779894696847	1.0	0.998107376211308	85.71459414592795
UP_SEQ_FEATURE	repeat:2-2	3	0.297029702970297	0.3013184489713304	ENSMUSG00000002265, ENSMUSG00000021546, ENSMUSG00000022961	801	22	16021	2.727442969016003	1.0	0.9999455432614744	99.817652758187
UP_SEQ_FEATURE	repeat:2-1	3	0.297029702970297	0.3013184489713304	ENSMUSG00000002265, ENSMUSG00000021546, ENSMUSG00000022961	801	22	16021	2.727442969016003	1.0	0.9999455432614744	99.817652758187
Annotation Cluster 65	Enrichment Score: 0.7465512832026014
Category	Term	Count	%	PValue	Genes	List Total	Pop Hits	Pop Total	Fold Enrichment	Bonferroni	Benjamini	FDR
GOTERM_BP_FAT	GO:0045599~negative regulation of fat cell differentiation	3	0.297029702970297	0.07594808718617051	ENSMUSG00000029478, ENSMUSG00000045294, ENSMUSG00000037370	706	9	13588	6.4154863078375834	1.0	0.9573162972226589	74.80527169281015
GOTERM_BP_FAT	GO:0045598~regulation of fat cell differentiation	3	0.297029702970297	0.2196472916627851	ENSMUSG00000029478, ENSMUSG00000045294, ENSMUSG00000037370	706	17	13588	3.3964339276787205	1.0	0.9856517684751364	98.6811721151028
GOTERM_BP_FAT	GO:0045596~negative regulation of cell differentiation	12	1.188118811881188	0.34522596916639725	ENSMUSG00000029478, ENSMUSG00000032558, ENSMUSG00000034684, ENSMUSG00000045294, ENSMUSG00000047139, ENSMUSG00000029687, ENSMUSG00000023391, ENSMUSG00000022521, ENSMUSG00000032318, ENSMUSG00000059552, ENSMUSG00000036931, ENSMUSG00000037370	706	182	13588	1.2689972916601813	1.0	0.9940634706782937	99.93829752314312
Annotation Cluster 66	Enrichment Score: 0.7434810787942557
Category	Term	Count	%	PValue	Genes	List Total	Pop Hits	Pop Total	Fold Enrichment	Bonferroni	Benjamini	FDR
GOTERM_BP_FAT	GO:0032535~regulation of cellular component size	16	1.5841584158415842	0.020238362792795207	ENSMUSG00000028991, ENSMUSG00000006304, ENSMUSG00000029621, ENSMUSG00000029465, ENSMUSG00000026950, ENSMUSG00000021549, ENSMUSG00000034684, ENSMUSG00000028657, ENSMUSG00000029026, ENSMUSG00000026024, ENSMUSG00000059552, ENSMUSG00000001249, ENSMUSG00000030168, ENSMUSG00000018442, ENSMUSG00000062762, ENSMUSG00000057113	706	161	13588	1.912691570038534	1.0	0.9550558336611815	30.01133606961366
GOTERM_CC_FAT	GO:0005885~Arp2/3 protein complex	3	0.297029702970297	0.033207466260332864	ENSMUSG00000006304, ENSMUSG00000029621, ENSMUSG00000029465	631	6	12504	9.908082408874803	0.9999996358222975	0.475123532061445	37.96173069165062
GOTERM_BP_FAT	GO:0044087~regulation of cellular component biogenesis	9	0.891089108910891	0.09031577785540246	ENSMUSG00000028991, ENSMUSG00000027950, ENSMUSG00000006304, ENSMUSG00000047139, ENSMUSG00000020114, ENSMUSG00000025235, ENSMUSG00000029621, ENSMUSG00000029465, ENSMUSG00000021549	706	89	13588	1.9462711270967947	1.0	0.9672777161946895	80.83398502149603
KEGG_PATHWAY	mmu04666:Fc gamma R-mediated phagocytosis	10	0.9900990099009901	0.09619187695043835	ENSMUSG00000062929, ENSMUSG00000020828, ENSMUSG00000052632, ENSMUSG00000003283, ENSMUSG00000006304, ENSMUSG00000029621, ENSMUSG00000026395, ENSMUSG00000029465, ENSMUSG00000020143, ENSMUSG00000057342	322	98	5738	1.818354671060971	0.99999989621796	0.6576990165740759	70.47472620518589
GOTERM_BP_FAT	GO:0008361~regulation of cell size	10	0.9900990099009901	0.1080656556675646	ENSMUSG00000028991, ENSMUSG00000034684, ENSMUSG00000028657, ENSMUSG00000029026, ENSMUSG00000059552, ENSMUSG00000001249, ENSMUSG00000030168, ENSMUSG00000018442, ENSMUSG00000062762, ENSMUSG00000057113	706	108	13588	1.7820795299548842	1.0	0.9674462767486065	86.41136925786367
GOTERM_BP_FAT	GO:0043254~regulation of protein complex assembly	7	0.6930693069306931	0.12002525983401137	ENSMUSG00000028991, ENSMUSG00000006304, ENSMUSG00000047139, ENSMUSG00000020114, ENSMUSG00000029621, ENSMUSG00000029465, ENSMUSG00000021549	706	65	13588	2.0726955763782957	1.0	0.9687098960801478	89.26366161122733
GOTERM_BP_FAT	GO:0030832~regulation of actin filament length	6	0.594059405940594	0.1234834077439192	ENSMUSG00000028991, ENSMUSG00000006304, ENSMUSG00000029621, ENSMUSG00000029465, ENSMUSG00000026950, ENSMUSG00000021549	706	51	13588	2.264289285119147	1.0	0.9706695574990989	89.97669409463496
GOTERM_BP_FAT	GO:0051493~regulation of cytoskeleton organization	9	0.891089108910891	0.1417152353773194	ENSMUSG00000028991, ENSMUSG00000006304, ENSMUSG00000036223, ENSMUSG00000029621, ENSMUSG00000029465, ENSMUSG00000026131, ENSMUSG00000026950, ENSMUSG00000021549, ENSMUSG00000057113	706	99	13588	1.7496780839557042	1.0	0.9712509692986843	93.05471573216266
GOTERM_BP_FAT	GO:0051130~positive regulation of cellular component organization	10	0.9900990099009901	0.18258132301646907	ENSMUSG00000028991, ENSMUSG00000024515, ENSMUSG00000006304, ENSMUSG00000047139, ENSMUSG00000028657, ENSMUSG00000020114, ENSMUSG00000025235, ENSMUSG00000059552, ENSMUSG00000024164, ENSMUSG00000057113	706	122	13588	1.5775786002879302	1.0	0.9821366358228539	97.03569602529714
GOTERM_BP_FAT	GO:0032956~regulation of actin cytoskeleton organization	6	0.594059405940594	0.19949844828505542	ENSMUSG00000028991, ENSMUSG00000006304, ENSMUSG00000029621, ENSMUSG00000029465, ENSMUSG00000026950, ENSMUSG00000021549	706	60	13588	1.924645892351275	1.0	0.9853072650323111	97.94216344263515
GOTERM_BP_FAT	GO:0032886~regulation of microtubule-based process	5	0.49504950495049505	0.20376613602170227	ENSMUSG00000036223, ENSMUSG00000025235, ENSMUSG00000026131, ENSMUSG00000057113, ENSMUSG00000026605	706	45	13588	2.138495435945861	1.0	0.9847378053993059	98.12546355851204
GOTERM_BP_FAT	GO:0030833~regulation of actin filament polymerization	5	0.49504950495049505	0.20376613602170227	ENSMUSG00000028991, ENSMUSG00000006304, ENSMUSG00000029621, ENSMUSG00000029465, ENSMUSG00000021549	706	45	13588	2.138495435945861	1.0	0.9847378053993059	98.12546355851204
GOTERM_BP_FAT	GO:0032970~regulation of actin filament-based process	6	0.594059405940594	0.20878638576385639	ENSMUSG00000028991, ENSMUSG00000006304, ENSMUSG00000029621, ENSMUSG00000029465, ENSMUSG00000026950, ENSMUSG00000021549	706	61	13588	1.8930943203455164	1.0	0.9839470493439811	98.32137671741431
GOTERM_BP_FAT	GO:0008064~regulation of actin polymerization or depolymerization	5	0.49504950495049505	0.2601088290699005	ENSMUSG00000028991, ENSMUSG00000006304, ENSMUSG00000029621, ENSMUSG00000029465, ENSMUSG00000021549	706	50	13588	1.9246458923512748	1.0	0.9896523888371584	99.47925144433181
GOTERM_BP_FAT	GO:0033043~regulation of organelle organization	11	1.089108910891089	0.27797716482950546	ENSMUSG00000028991, ENSMUSG00000006304, ENSMUSG00000036223, ENSMUSG00000029621, ENSMUSG00000059552, ENSMUSG00000029465, ENSMUSG00000030451, ENSMUSG00000026131, ENSMUSG00000026950, ENSMUSG00000021549, ENSMUSG00000057113	706	154	13588	1.3747470659651964	1.0	0.9916250899216499	99.66011304767156
GOTERM_BP_FAT	GO:0032271~regulation of protein polymerization	5	0.49504950495049505	0.34286495330637357	ENSMUSG00000028991, ENSMUSG00000006304, ENSMUSG00000029621, ENSMUSG00000029465, ENSMUSG00000021549	706	57	13588	1.6882858704835744	1.0	0.9941288916640139	99.93429713004919
GOTERM_BP_FAT	GO:0031334~positive regulation of protein complex assembly	3	0.297029702970297	0.35601513269351315	ENSMUSG00000028991, ENSMUSG00000006304, ENSMUSG00000047139	706	24	13588	2.405807365439094	1.0	0.9944266128991057	99.95382915589181
GOTERM_CC_FAT	GO:0015629~actin cytoskeleton	12	1.188118811881188	0.4593471696187488	ENSMUSG00000068270, ENSMUSG00000006304, ENSMUSG00000018830, ENSMUSG00000029621, ENSMUSG00000042064, ENSMUSG00000032220, ENSMUSG00000025410, ENSMUSG00000055775, ENSMUSG00000029465, ENSMUSG00000024049, ENSMUSG00000026131, ENSMUSG00000026950	631	205	12504	1.1599706234780256	1.0	0.8985233286750964	99.98323811329854
GOTERM_CC_FAT	GO:0031252~cell leading edge	7	0.6930693069306931	0.4986876416284951	ENSMUSG00000006304, ENSMUSG00000026024, ENSMUSG00000031955, ENSMUSG00000029465, ENSMUSG00000017831, ENSMUSG00000026584, ENSMUSG00000021549	631	112	12504	1.2385103011093501	1.0	0.918348611623182	99.9942390564823
GOTERM_BP_FAT	GO:0010638~positive regulation of organelle organization	4	0.39603960396039606	0.5107493337365676	ENSMUSG00000028991, ENSMUSG00000006304, ENSMUSG00000059552, ENSMUSG00000057113	706	52	13588	1.4804968402702114	1.0	0.997894357855413	99.99961850322359
GOTERM_BP_FAT	GO:0070507~regulation of microtubule cytoskeleton organization	3	0.297029702970297	0.5640315666186249	ENSMUSG00000036223, ENSMUSG00000026131, ENSMUSG00000057113	706	36	13588	1.6038715769593959	1.0	0.9985852055689238	99.99994900545151
Annotation Cluster 67	Enrichment Score: 0.7291528912872947
Category	Term	Count	%	PValue	Genes	List Total	Pop Hits	Pop Total	Fold Enrichment	Bonferroni	Benjamini	FDR
GOTERM_MF_FAT	GO:0019899~enzyme binding	17	1.6831683168316833	0.11699523172077642	ENSMUSG00000044562, ENSMUSG00000037679, ENSMUSG00000041268, ENSMUSG00000024430, ENSMUSG00000026395, ENSMUSG00000066900, ENSMUSG00000027469, ENSMUSG00000020372, ENSMUSG00000041777, ENSMUSG00000040594, ENSMUSG00000015149, ENSMUSG00000028556, ENSMUSG00000001930, ENSMUSG00000036478, ENSMUSG00000047139, ENSMUSG00000026024, ENSMUSG00000029686	671	229	13288	1.4701123917245327	1.0	0.8701916124290134	84.80452379450519
GOTERM_MF_FAT	GO:0017016~Ras GTPase binding	6	0.594059405940594	0.15885592896090156	ENSMUSG00000040594, ENSMUSG00000028556, ENSMUSG00000044562, ENSMUSG00000037679, ENSMUSG00000041268, ENSMUSG00000026024	671	57	13288	2.084555651423641	1.0	0.8796025492966278	92.71706322055246
GOTERM_MF_FAT	GO:0031267~small GTPase binding	6	0.594059405940594	0.175617081039436	ENSMUSG00000040594, ENSMUSG00000028556, ENSMUSG00000044562, ENSMUSG00000037679, ENSMUSG00000041268, ENSMUSG00000026024	671	59	13288	2.0138927479855515	1.0	0.8983055707330319	94.630488209134
GOTERM_MF_FAT	GO:0051020~GTPase binding	6	0.594059405940594	0.20193282943687152	ENSMUSG00000040594, ENSMUSG00000028556, ENSMUSG00000044562, ENSMUSG00000037679, ENSMUSG00000041268, ENSMUSG00000026024	671	62	13288	1.9164463246959282	1.0	0.9120237648491479	96.71469392024879
GOTERM_MF_FAT	GO:0017048~Rho GTPase binding	3	0.297029702970297	0.3429969578037406	ENSMUSG00000028556, ENSMUSG00000037679, ENSMUSG00000026024	671	24	13288	2.4754098360655736	1.0	0.9629915812243599	99.827253646156
Annotation Cluster 68	Enrichment Score: 0.7291049319434595
Category	Term	Count	%	PValue	Genes	List Total	Pop Hits	Pop Total	Fold Enrichment	Bonferroni	Benjamini	FDR
GOTERM_BP_FAT	GO:0017148~negative regulation of translation	5	0.49504950495049505	0.02491602361076932	ENSMUSG00000071337, ENSMUSG00000018554, ENSMUSG00000026511, ENSMUSG00000027680, ENSMUSG00000024483	706	22	13588	4.374195209889261	1.0	0.9350822199568222	35.61957183617621
GOTERM_BP_FAT	GO:0006417~regulation of translation	9	0.891089108910891	0.14752517047138225	ENSMUSG00000051255, ENSMUSG00000071337, ENSMUSG00000018554, ENSMUSG00000026511, ENSMUSG00000036912, ENSMUSG00000027680, ENSMUSG00000078427, ENSMUSG00000005610, ENSMUSG00000024483, ENSMUSG00000025451	706	100	13588	1.7321813031161473	1.0	0.9706056081933855	93.83110426051068
SP_PIR_KEYWORDS	translation regulation	6	0.594059405940594	0.1940782570354483	ENSMUSG00000051255, ENSMUSG00000036912, ENSMUSG00000078427, ENSMUSG00000028639, ENSMUSG00000005610, ENSMUSG00000024483, ENSMUSG00000025451	874	63	17854	1.9455159638225998	1.0	0.7349420983891415	95.06863139963602
GOTERM_BP_FAT	GO:0010608~posttranscriptional regulation of gene expression	11	1.089108910891089	0.23926133937999727	ENSMUSG00000051255, ENSMUSG00000000568, ENSMUSG00000071337, ENSMUSG00000018554, ENSMUSG00000026511, ENSMUSG00000002227, ENSMUSG00000036912, ENSMUSG00000027680, ENSMUSG00000078427, ENSMUSG00000005610, ENSMUSG00000024483, ENSMUSG00000025451	706	148	13588	1.4304800551259473	1.0	0.9878961990952596	99.15425235516071
GOTERM_BP_FAT	GO:0032269~negative regulation of cellular protein metabolic process	6	0.594059405940594	0.3180747382412081	ENSMUSG00000071337, ENSMUSG00000018554, ENSMUSG00000026511, ENSMUSG00000027680, ENSMUSG00000026395, ENSMUSG00000024483	706	72	13588	1.6038715769593959	1.0	0.9927211690376279	99.87461055851242
GOTERM_BP_FAT	GO:0051248~negative regulation of protein metabolic process	6	0.594059405940594	0.38053389357507095	ENSMUSG00000071337, ENSMUSG00000018554, ENSMUSG00000026511, ENSMUSG00000027680, ENSMUSG00000026395, ENSMUSG00000024483	706	78	13588	1.4804968402702114	1.0	0.9950921924662289	99.97654969259551
GOTERM_BP_FAT	GO:0032268~regulation of cellular protein metabolic process	17	1.6831683168316833	0.381196304238747	ENSMUSG00000028991, ENSMUSG00000051255, ENSMUSG00000067336, ENSMUSG00000071337, ENSMUSG00000026511, ENSMUSG00000036912, ENSMUSG00000027680, ENSMUSG00000026395, ENSMUSG00000002997, ENSMUSG00000005610, ENSMUSG00000024515, ENSMUSG00000047139, ENSMUSG00000018554, ENSMUSG00000029026, ENSMUSG00000059552, ENSMUSG00000078427, ENSMUSG00000024483, ENSMUSG00000025451	706	280	13588	1.1685350060704167	1.0	0.9950230520847434	99.97698350741474
Annotation Cluster 69	Enrichment Score: 0.709110949076246
Category	Term	Count	%	PValue	Genes	List Total	Pop Hits	Pop Total	Fold Enrichment	Bonferroni	Benjamini	FDR
GOTERM_BP_FAT	GO:0016569~covalent chromatin modification	10	0.9900990099009901	0.06101005136163556	ENSMUSG00000026484, ENSMUSG00000029004, ENSMUSG00000025001, ENSMUSG00000029687, ENSMUSG00000022521, ENSMUSG00000020918, ENSMUSG00000036893, ENSMUSG00000014074, ENSMUSG00000021767, ENSMUSG00000037315	706	96	13588	2.0048394711992445	1.0	0.95560735456116	66.66809355843826
GOTERM_MF_FAT	GO:0016407~acetyltransferase activity	7	0.6930693069306931	0.09690768928097784	ENSMUSG00000021608, ENSMUSG00000063273, ENSMUSG00000057130, ENSMUSG00000022521, ENSMUSG00000025283, ENSMUSG00000020918, ENSMUSG00000021767	671	63	13288	2.2003642987249545	1.0	0.8411580503741349	78.63767692694013
GOTERM_BP_FAT	GO:0016570~histone modification	9	0.891089108910891	0.10441412714239556	ENSMUSG00000026484, ENSMUSG00000029004, ENSMUSG00000029687, ENSMUSG00000022521, ENSMUSG00000020918, ENSMUSG00000036893, ENSMUSG00000014074, ENSMUSG00000021767, ENSMUSG00000037315	706	92	13588	1.8828057642566818	1.0	0.9678785297689166	85.40705933454853
GOTERM_MF_FAT	GO:0008080~N-acetyltransferase activity	6	0.594059405940594	0.11296537819879743	ENSMUSG00000063273, ENSMUSG00000057130, ENSMUSG00000022521, ENSMUSG00000025283, ENSMUSG00000020918, ENSMUSG00000021767	671	51	13288	2.329797492767599	1.0	0.8726281001227613	83.71978687069725
GOTERM_BP_FAT	GO:0043966~histone H3 acetylation	3	0.297029702970297	0.12580631854262875	ENSMUSG00000020918, ENSMUSG00000021767, ENSMUSG00000037315	706	12	13588	4.811614730878188	1.0	0.969113988184139	90.4303259498717
GOTERM_BP_FAT	GO:0043543~protein amino acid acylation	5	0.49504950495049505	0.23716988652797052	ENSMUSG00000022521, ENSMUSG00000020918, ENSMUSG00000021767, ENSMUSG00000037375, ENSMUSG00000037315	706	48	13588	2.0048394711992445	1.0	0.9884943502478716	99.1127411286933
INTERPRO	IPR016181:Acyl-CoA N-acyltransferase	4	0.39603960396039606	0.24552717107260524	ENSMUSG00000057130, ENSMUSG00000025283, ENSMUSG00000020918, ENSMUSG00000021767	873	35	17763	2.325380461462936	1.0	0.9958800842444051	99.04508654387199
GOTERM_MF_FAT	GO:0016410~N-acyltransferase activity	6	0.594059405940594	0.24839815447986419	ENSMUSG00000063273, ENSMUSG00000057130, ENSMUSG00000022521, ENSMUSG00000025283, ENSMUSG00000020918, ENSMUSG00000021767	671	67	13288	1.7734279422559336	1.0	0.9336433489886338	98.67543174416323
GOTERM_MF_FAT	GO:0004402~histone acetyltransferase activity	3	0.297029702970297	0.2673297186995195	ENSMUSG00000022521, ENSMUSG00000020918, ENSMUSG00000021767	671	20	13288	2.9704918032786884	1.0	0.9396329576841446	99.09988036986094
GOTERM_MF_FAT	GO:0004468~lysine N-acetyltransferase activity	3	0.297029702970297	0.2673297186995195	ENSMUSG00000022521, ENSMUSG00000020918, ENSMUSG00000021767	671	20	13288	2.9704918032786884	1.0	0.9396329576841446	99.09988036986094
GOTERM_BP_FAT	GO:0016573~histone acetylation	4	0.39603960396039606	0.27216424974588904	ENSMUSG00000022521, ENSMUSG00000020918, ENSMUSG00000021767, ENSMUSG00000037315	706	35	13588	2.1995953055443143	1.0	0.9908596901651687	99.60905776219377
GOTERM_BP_FAT	GO:0006473~protein amino acid acetylation	4	0.39603960396039606	0.2865037850559431	ENSMUSG00000022521, ENSMUSG00000020918, ENSMUSG00000021767, ENSMUSG00000037315	706	36	13588	2.138495435945861	1.0	0.9920314338471176	99.72375681023775
GOTERM_CC_FAT	GO:0000123~histone acetyltransferase complex	3	0.297029702970297	0.3977572662977301	ENSMUSG00000022521, ENSMUSG00000020918, ENSMUSG00000021767	631	27	12504	2.201796090861067	1.0	0.8799850313330317	99.92296723763246
INTERPRO	IPR000182:GCN5-related N-acetyltransferase	3	0.297029702970297	0.42004758318994617	ENSMUSG00000057130, ENSMUSG00000025283, ENSMUSG00000020918	873	29	17763	2.1048702452897263	1.0	0.9995361161772935	99.98759091907789
Annotation Cluster 70	Enrichment Score: 0.7023467401410355
Category	Term	Count	%	PValue	Genes	List Total	Pop Hits	Pop Total	Fold Enrichment	Bonferroni	Benjamini	FDR
GOTERM_BP_FAT	GO:0051098~regulation of binding	11	1.089108910891089	0.01796718284913655	ENSMUSG00000024515, ENSMUSG00000061436, ENSMUSG00000021098, ENSMUSG00000024002, ENSMUSG00000003680, ENSMUSG00000036438, ENSMUSG00000042901, ENSMUSG00000018554, ENSMUSG00000022521, ENSMUSG00000036931, ENSMUSG00000020098	706	90	13588	2.352344979540447	1.0	0.9581741765860652	27.125161491359307
GOTERM_BP_FAT	GO:0051101~regulation of DNA binding	7	0.6930693069306931	0.18508677300434503	ENSMUSG00000061436, ENSMUSG00000021098, ENSMUSG00000024002, ENSMUSG00000003680, ENSMUSG00000036438, ENSMUSG00000022521, ENSMUSG00000036931	706	74	13588	1.8206109792512057	1.0	0.9825908322269352	97.19033201470597
GOTERM_BP_FAT	GO:0043388~positive regulation of DNA binding	4	0.39603960396039606	0.37297903528433385	ENSMUSG00000061436, ENSMUSG00000024002, ENSMUSG00000036438, ENSMUSG00000022521	706	42	13588	1.8329960879535951	1.0	0.9951973907761661	99.97102466928811
GOTERM_BP_FAT	GO:0051099~positive regulation of binding	4	0.39603960396039606	0.41561935482189893	ENSMUSG00000061436, ENSMUSG00000024002, ENSMUSG00000036438, ENSMUSG00000022521	706	45	13588	1.7107963487566888	1.0	0.9953113124640985	99.9915235007659
GOTERM_BP_FAT	GO:0051090~regulation of transcription factor activity	4	0.39603960396039606	0.597077551254575	ENSMUSG00000021098, ENSMUSG00000003680, ENSMUSG00000022521, ENSMUSG00000036931	706	59	13588	1.3048446727805254	1.0	0.9988924701512236	99.99998711584387
Annotation Cluster 71	Enrichment Score: 0.702326028636413
Category	Term	Count	%	PValue	Genes	List Total	Pop Hits	Pop Total	Fold Enrichment	Bonferroni	Benjamini	FDR
SMART	SM00146:PI3Kc	3	0.297029702970297	0.19153463325880918	ENSMUSG00000028991, ENSMUSG00000030655, ENSMUSG00000041720	434	17	9131	3.7127947953374902	1.0	0.8358949023716247	93.73823356501369
INTERPRO	IPR000403:Phosphatidylinositol 3- and 4-kinase, catalytic	3	0.297029702970297	0.202016712703702	ENSMUSG00000028991, ENSMUSG00000030655, ENSMUSG00000041720	873	17	17763	3.590661006670709	1.0	0.9928481562076187	97.59024925252373
INTERPRO	IPR018936:Phosphatidylinositol 3- and 4-kinase, conserved site	3	0.297029702970297	0.202016712703702	ENSMUSG00000028991, ENSMUSG00000030655, ENSMUSG00000041720	873	17	17763	3.590661006670709	1.0	0.9928481562076187	97.59024925252373
Annotation Cluster 72	Enrichment Score: 0.696539951825209
Category	Term	Count	%	PValue	Genes	List Total	Pop Hits	Pop Total	Fold Enrichment	Bonferroni	Benjamini	FDR
BIOCARTA	m_fbw7Pathway:Cyclin E Destruction Pathway	3	0.297029702970297	0.10630021199299663	ENSMUSG00000027490, ENSMUSG00000029686, ENSMUSG00000038482	75	9	1171	5.204444444444444	0.9999998687729569	0.8960413867543024	73.49113257253154
BIOCARTA	m_skp2e2fPathway:E2F1 Destruction Pathway	3	0.297029702970297	0.12760638726491472	ENSMUSG00000027490, ENSMUSG00000029686, ENSMUSG00000038482	75	10	1171	4.684	0.9999999956302229	0.8821954287453458	80.06606899382753
BIOCARTA	m_p27Pathway:Regulation of p27 Phosphorylation during Cell Cycle Progression	3	0.297029702970297	0.17272163912485428	ENSMUSG00000027490, ENSMUSG00000029686, ENSMUSG00000038482	75	12	1171	3.9033333333333333	0.9999999999975516	0.9309937429933536	89.3546821013646
INTERPRO	IPR011991:Winged helix repressor DNA-binding	12	1.188118811881188	0.2418814730857453	ENSMUSG00000027490, ENSMUSG00000037426, ENSMUSG00000027173, ENSMUSG00000004359, ENSMUSG00000022419, ENSMUSG00000020720, ENSMUSG00000048960, ENSMUSG00000029686, ENSMUSG00000021767, ENSMUSG00000005774, ENSMUSG00000068882, ENSMUSG00000038482	873	175	17763	1.3952282768777613	1.0	0.995801079946169	98.96598549053687
KEGG_PATHWAY	mmu04110:Cell cycle	8	0.7920792079207921	0.5806899921849329	ENSMUSG00000024515, ENSMUSG00000027490, ENSMUSG00000022521, ENSMUSG00000029686, ENSMUSG00000059552, ENSMUSG00000038482, ENSMUSG00000020184, ENSMUSG00000066979	322	128	5738	1.1137422360248446	1.0	0.9404111050614556	99.9972007616006
Annotation Cluster 73	Enrichment Score: 0.6929239152566048
Category	Term	Count	%	PValue	Genes	List Total	Pop Hits	Pop Total	Fold Enrichment	Bonferroni	Benjamini	FDR
GOTERM_BP_FAT	GO:0009071~serine family amino acid catabolic process	3	0.297029702970297	0.07594808718617051	ENSMUSG00000033022, ENSMUSG00000034424, ENSMUSG00000024827	706	9	13588	6.4154863078375834	1.0	0.9573162972226589	74.80527169281015
GOTERM_BP_FAT	GO:0009069~serine family amino acid metabolic process	4	0.39603960396039606	0.10303541606841277	ENSMUSG00000024640, ENSMUSG00000033022, ENSMUSG00000034424, ENSMUSG00000024827	706	22	13588	3.499356167911409	1.0	0.9678504705916492	85.0099777857706
GOTERM_BP_FAT	GO:0009310~amine catabolic process	7	0.6930693069306931	0.12002525983401137	ENSMUSG00000027597, ENSMUSG00000033022, ENSMUSG00000034424, ENSMUSG00000024827, ENSMUSG00000025283, ENSMUSG00000026866, ENSMUSG00000030802	706	65	13588	2.0726955763782957	1.0	0.9687098960801478	89.26366161122733
GOTERM_BP_FAT	GO:0009063~cellular amino acid catabolic process	6	0.594059405940594	0.14713678511568842	ENSMUSG00000027597, ENSMUSG00000033022, ENSMUSG00000034424, ENSMUSG00000024827, ENSMUSG00000026866, ENSMUSG00000030802	706	54	13588	2.1384954359458614	1.0	0.971314559114544	93.78186864912901
GOTERM_BP_FAT	GO:0046395~carboxylic acid catabolic process	6	0.594059405940594	0.41178837841405147	ENSMUSG00000027597, ENSMUSG00000033022, ENSMUSG00000034424, ENSMUSG00000024827, ENSMUSG00000026866, ENSMUSG00000030802	706	81	13588	1.4256636239639073	1.0	0.9954470092757364	99.99049956809132
GOTERM_BP_FAT	GO:0016054~organic acid catabolic process	6	0.594059405940594	0.41178837841405147	ENSMUSG00000027597, ENSMUSG00000033022, ENSMUSG00000034424, ENSMUSG00000024827, ENSMUSG00000026866, ENSMUSG00000030802	706	81	13588	1.4256636239639073	1.0	0.9954470092757364	99.99049956809132
GOTERM_BP_FAT	GO:0006575~cellular amino acid derivative metabolic process	8	0.7920792079207921	0.6021256593821938	ENSMUSG00000027597, ENSMUSG00000006442, ENSMUSG00000033022, ENSMUSG00000026687, ENSMUSG00000025283, ENSMUSG00000011179, ENSMUSG00000063953, ENSMUSG00000026866, ENSMUSG00000075232	706	141	13588	1.091997669419163	1.0	0.998945742095388	99.99998966064972
Annotation Cluster 74	Enrichment Score: 0.6858280663200781
Category	Term	Count	%	PValue	Genes	List Total	Pop Hits	Pop Total	Fold Enrichment	Bonferroni	Benjamini	FDR
SMART	SM00228:PDZ	14	1.3861386138613863	0.023337489403056123	ENSMUSG00000033060, ENSMUSG00000061859, ENSMUSG00000029381, ENSMUSG00000068270, ENSMUSG00000037533, ENSMUSG00000022419, ENSMUSG00000038764, ENSMUSG00000034917, ENSMUSG00000029096, ENSMUSG00000048960, ENSMUSG00000037541, ENSMUSG00000020888, ENSMUSG00000061601, ENSMUSG00000000531	434	148	9131	1.9901918047079334	0.9975742168480408	0.63344259620127	26.48830014394057
INTERPRO	IPR001478:PDZ/DHR/GLGF	14	1.3861386138613863	0.030409081757735632	ENSMUSG00000033060, ENSMUSG00000061859, ENSMUSG00000029381, ENSMUSG00000068270, ENSMUSG00000037533, ENSMUSG00000022419, ENSMUSG00000038764, ENSMUSG00000034917, ENSMUSG00000029096, ENSMUSG00000048960, ENSMUSG00000037541, ENSMUSG00000020888, ENSMUSG00000061601, ENSMUSG00000000531	873	148	17763	1.9247236927649298	1.0	0.9245981811604179	39.940149853179406
UP_SEQ_FEATURE	domain:PDZ	9	0.891089108910891	0.10195245147479978	ENSMUSG00000029381, ENSMUSG00000068270, ENSMUSG00000022419, ENSMUSG00000038764, ENSMUSG00000029096, ENSMUSG00000037541, ENSMUSG00000020888, ENSMUSG00000061601, ENSMUSG00000000531	801	95	16021	1.8948551153163808	1.0	0.9980490357273457	84.91507124925866
GOTERM_CC_FAT	GO:0016324~apical plasma membrane	7	0.6930693069306931	0.3817945445480104	ENSMUSG00000033060, ENSMUSG00000025194, ENSMUSG00000029381, ENSMUSG00000068270, ENSMUSG00000021939, ENSMUSG00000019210, ENSMUSG00000032826	631	99	12504	1.4011429669115882	1.0	0.8738021093143236	99.88849679356328
UP_SEQ_FEATURE	domain:PDZ 2	3	0.297029702970297	0.4958455093436268	ENSMUSG00000061859, ENSMUSG00000034917, ENSMUSG00000048960	801	33	16021	1.8182953126773354	1.0	0.9999988555763937	99.99941366543075
UP_SEQ_FEATURE	domain:PDZ 1	3	0.297029702970297	0.5118389435647717	ENSMUSG00000061859, ENSMUSG00000034917, ENSMUSG00000048960	801	34	16021	1.7648160387750607	1.0	0.999999152330054	99.99966743316499
GOTERM_CC_FAT	GO:0045177~apical part of cell	8	0.7920792079207921	0.532083199207545	ENSMUSG00000033060, ENSMUSG00000061859, ENSMUSG00000025194, ENSMUSG00000029381, ENSMUSG00000068270, ENSMUSG00000021939, ENSMUSG00000019210, ENSMUSG00000032826	631	136	12504	1.165656753985271	1.0	0.9245688654683321	99.9978260920425
GOTERM_CC_FAT	GO:0005911~cell-cell junction	7	0.6930693069306931	0.8742414249131664	ENSMUSG00000033060, ENSMUSG00000061859, ENSMUSG00000054889, ENSMUSG00000025194, ENSMUSG00000029381, ENSMUSG00000013076, ENSMUSG00000034917	631	173	12504	0.801810137134377	1.0	0.9957054642060583	99.99999999998136
Annotation Cluster 75	Enrichment Score: 0.6713018665226649
Category	Term	Count	%	PValue	Genes	List Total	Pop Hits	Pop Total	Fold Enrichment	Bonferroni	Benjamini	FDR
GOTERM_MF_FAT	GO:0008601~protein phosphatase type 2A regulator activity	3	0.297029702970297	0.1032936445964905	ENSMUSG00000043154, ENSMUSG00000022052, ENSMUSG00000024500	671	11	13288	5.400894187779434	1.0	0.8533836468155929	80.81423674102346
GOTERM_MF_FAT	GO:0019888~protein phosphatase regulator activity	4	0.39603960396039606	0.28591529371733837	ENSMUSG00000043154, ENSMUSG00000022052, ENSMUSG00000024500, ENSMUSG00000056612	671	37	13288	2.1408949933540096	1.0	0.9484434053935064	99.39001240631545
GOTERM_MF_FAT	GO:0019208~phosphatase regulator activity	4	0.39603960396039606	0.32793170920538955	ENSMUSG00000043154, ENSMUSG00000022052, ENSMUSG00000024500, ENSMUSG00000056612	671	40	13288	1.980327868852459	1.0	0.9572745566869197	99.75649493768974
Annotation Cluster 76	Enrichment Score: 0.6639136073081076
Category	Term	Count	%	PValue	Genes	List Total	Pop Hits	Pop Total	Fold Enrichment	Bonferroni	Benjamini	FDR
KEGG_PATHWAY	mmu00270:Cysteine and methionine metabolism	6	0.594059405940594	0.03468741833461514	ENSMUSG00000027597, ENSMUSG00000006442, ENSMUSG00000033022, ENSMUSG00000030246, ENSMUSG00000029326, ENSMUSG00000063953, ENSMUSG00000075232	322	33	5738	3.2399774138904576	0.996350724016752	0.5042350280718664	34.67704454063358
GOTERM_BP_FAT	GO:0000096~sulfur amino acid metabolic process	3	0.297029702970297	0.3368211171277282	ENSMUSG00000027597, ENSMUSG00000033022, ENSMUSG00000029326	706	23	13588	2.510407685675576	1.0	0.993952266978704	99.92291369459281
GOTERM_BP_FAT	GO:0006790~sulfur metabolic process	4	0.39603960396039606	0.8723442205698531	ENSMUSG00000027597, ENSMUSG00000033022, ENSMUSG00000061731, ENSMUSG00000029326	706	94	13588	0.8189982520643723	1.0	0.9999511013466772	99.99999999999997
Annotation Cluster 77	Enrichment Score: 0.6542195596849084
Category	Term	Count	%	PValue	Genes	List Total	Pop Hits	Pop Total	Fold Enrichment	Bonferroni	Benjamini	FDR
GOTERM_BP_FAT	GO:0032259~methylation	10	0.9900990099009901	0.020803545214892943	ENSMUSG00000036478, ENSMUSG00000029004, ENSMUSG00000025001, ENSMUSG00000029687, ENSMUSG00000040629, ENSMUSG00000030763, ENSMUSG00000036912, ENSMUSG00000051730, ENSMUSG00000036893, ENSMUSG00000031171	706	79	13588	2.4362606232294617	1.0	0.9497387063366183	30.712627293876547
GOTERM_BP_FAT	GO:0043414~biopolymer methylation	9	0.891089108910891	0.03013715480806834	ENSMUSG00000036478, ENSMUSG00000029004, ENSMUSG00000025001, ENSMUSG00000029687, ENSMUSG00000040629, ENSMUSG00000030763, ENSMUSG00000036912, ENSMUSG00000036893, ENSMUSG00000031171	706	71	13588	2.4396919762199256	1.0	0.9450844235040703	41.37815467422183
GOTERM_BP_FAT	GO:0016569~covalent chromatin modification	10	0.9900990099009901	0.06101005136163556	ENSMUSG00000026484, ENSMUSG00000029004, ENSMUSG00000025001, ENSMUSG00000029687, ENSMUSG00000022521, ENSMUSG00000020918, ENSMUSG00000036893, ENSMUSG00000014074, ENSMUSG00000021767, ENSMUSG00000037315	706	96	13588	2.0048394711992445	1.0	0.95560735456116	66.66809355843826
GOTERM_BP_FAT	GO:0006730~one-carbon metabolic process	11	1.089108910891089	0.08239749495213167	ENSMUSG00000027597, ENSMUSG00000036478, ENSMUSG00000029004, ENSMUSG00000025001, ENSMUSG00000029687, ENSMUSG00000040629, ENSMUSG00000030763, ENSMUSG00000036912, ENSMUSG00000051730, ENSMUSG00000036893, ENSMUSG00000031171	706	117	13588	1.8094961381080361	1.0	0.9616854143254796	77.7042305680529
GOTERM_BP_FAT	GO:0016570~histone modification	9	0.891089108910891	0.10441412714239556	ENSMUSG00000026484, ENSMUSG00000029004, ENSMUSG00000029687, ENSMUSG00000022521, ENSMUSG00000020918, ENSMUSG00000036893, ENSMUSG00000014074, ENSMUSG00000021767, ENSMUSG00000037315	706	92	13588	1.8828057642566818	1.0	0.9678785297689166	85.40705933454853
GOTERM_BP_FAT	GO:0008213~protein amino acid alkylation	5	0.49504950495049505	0.1823358148067442	ENSMUSG00000036478, ENSMUSG00000029004, ENSMUSG00000029687, ENSMUSG00000030763, ENSMUSG00000036893	706	43	13588	2.237960339943343	1.0	0.9826571389316962	97.02011917209941
GOTERM_BP_FAT	GO:0006479~protein amino acid methylation	5	0.49504950495049505	0.1823358148067442	ENSMUSG00000036478, ENSMUSG00000029004, ENSMUSG00000029687, ENSMUSG00000030763, ENSMUSG00000036893	706	43	13588	2.237960339943343	1.0	0.9826571389316962	97.02011917209941
SP_PIR_KEYWORDS	methyltransferase	10	0.9900990099009901	0.2594727890239271	ENSMUSG00000054619, ENSMUSG00000058057, ENSMUSG00000029004, ENSMUSG00000029687, ENSMUSG00000030763, ENSMUSG00000025747, ENSMUSG00000051730, ENSMUSG00000036893, ENSMUSG00000056487, ENSMUSG00000036983	874	142	17854	1.438585747896993	1.0	0.7899653145701161	98.48521680837125
GOTERM_BP_FAT	GO:0016571~histone methylation	3	0.297029702970297	0.37500562421616745	ENSMUSG00000029004, ENSMUSG00000029687, ENSMUSG00000036893	706	25	13588	2.30957507082153	1.0	0.9951176716001748	99.97261638644252
GOTERM_MF_FAT	GO:0016278~lysine N-methyltransferase activity	3	0.297029702970297	0.3799610956673288	ENSMUSG00000029004, ENSMUSG00000029687, ENSMUSG00000036893	671	26	13288	2.28499369482976	1.0	0.9693714802668674	99.92812396137836
GOTERM_MF_FAT	GO:0016279~protein-lysine N-methyltransferase activity	3	0.297029702970297	0.3799610956673288	ENSMUSG00000029004, ENSMUSG00000029687, ENSMUSG00000036893	671	26	13288	2.28499369482976	1.0	0.9693714802668674	99.92812396137836
GOTERM_MF_FAT	GO:0018024~histone-lysine N-methyltransferase activity	3	0.297029702970297	0.3799610956673288	ENSMUSG00000029004, ENSMUSG00000029687, ENSMUSG00000036893	671	26	13288	2.28499369482976	1.0	0.9693714802668674	99.92812396137836
GOTERM_MF_FAT	GO:0008170~N-methyltransferase activity	4	0.39603960396039606	0.38380896817068844	ENSMUSG00000029004, ENSMUSG00000029687, ENSMUSG00000036893, ENSMUSG00000036983	671	44	13288	1.8002980625931446	1.0	0.9696788970761698	99.93459005071065
GOTERM_MF_FAT	GO:0008276~protein methyltransferase activity	4	0.39603960396039606	0.3976386813525401	ENSMUSG00000029004, ENSMUSG00000029687, ENSMUSG00000030763, ENSMUSG00000036893	671	45	13288	1.7602914389799635	1.0	0.9723475627359246	99.95361699798111
GOTERM_MF_FAT	GO:0042054~histone methyltransferase activity	3	0.297029702970297	0.5171681591248368	ENSMUSG00000029004, ENSMUSG00000029687, ENSMUSG00000036893	671	34	13288	1.747348119575699	1.0	0.9865508826500158	99.99837183968768
SMART	SM00317:SET	3	0.297029702970297	0.6602904257566379	ENSMUSG00000029004, ENSMUSG00000029687, ENSMUSG00000036893	434	47	9131	1.3429257770369645	1.0	0.9920140918581986	99.99992243478304
INTERPRO	IPR001214:SET	3	0.297029702970297	0.6787501407944347	ENSMUSG00000029004, ENSMUSG00000029687, ENSMUSG00000036893	873	47	17763	1.2987497258170653	1.0	0.9999942061598547	99.9999992784747
SP_PIR_KEYWORDS	s-adenosyl-l-methionine	4	0.39603960396039606	0.8108905704521746	ENSMUSG00000029004, ENSMUSG00000029687, ENSMUSG00000036983, ENSMUSG00000063953, ENSMUSG00000075232	874	88	17854	0.9285417100062409	1.0	0.9882175621162319	99.99999999184259
Annotation Cluster 78	Enrichment Score: 0.6324532272686022
Category	Term	Count	%	PValue	Genes	List Total	Pop Hits	Pop Total	Fold Enrichment	Bonferroni	Benjamini	FDR
GOTERM_BP_FAT	GO:0010498~proteasomal protein catabolic process	4	0.39603960396039606	0.2021915927417075	ENSMUSG00000022193, ENSMUSG00000078578, ENSMUSG00000071533, ENSMUSG00000018442	706	30	13588	2.566194523135033	1.0	0.9846988006847274	98.05970544353036
GOTERM_BP_FAT	GO:0043161~proteasomal ubiquitin-dependent protein catabolic process	4	0.39603960396039606	0.2021915927417075	ENSMUSG00000022193, ENSMUSG00000078578, ENSMUSG00000071533, ENSMUSG00000018442	706	30	13588	2.566194523135033	1.0	0.9846988006847274	98.05970544353036
GOTERM_BP_FAT	GO:0006511~ubiquitin-dependent protein catabolic process	10	0.9900990099009901	0.3098233399696016	ENSMUSG00000022710, ENSMUSG00000021024, ENSMUSG00000022193, ENSMUSG00000044308, ENSMUSG00000022867, ENSMUSG00000078578, ENSMUSG00000031066, ENSMUSG00000029686, ENSMUSG00000071533, ENSMUSG00000018442	706	141	13588	1.3649970867739538	1.0	0.9928126202571995	99.84532331175642
Annotation Cluster 79	Enrichment Score: 0.6269557261362367
Category	Term	Count	%	PValue	Genes	List Total	Pop Hits	Pop Total	Fold Enrichment	Bonferroni	Benjamini	FDR
GOTERM_MF_FAT	GO:0003887~DNA-directed DNA polymerase activity	4	0.39603960396039606	0.19088615482040622	ENSMUSG00000040463, ENSMUSG00000034206, ENSMUSG00000068391, ENSMUSG00000022034	671	30	13288	2.640437158469945	1.0	0.9117405559997676	95.9544010159187
GOTERM_MF_FAT	GO:0034061~DNA polymerase activity	5	0.49504950495049505	0.22202478040277376	ENSMUSG00000040463, ENSMUSG00000034206, ENSMUSG00000021611, ENSMUSG00000068391, ENSMUSG00000022034	671	48	13288	2.0628415300546448	1.0	0.9249432533394398	97.76701285666466
GOTERM_MF_FAT	GO:0016779~nucleotidyltransferase activity	9	0.891089108910891	0.3104251807854898	ENSMUSG00000038225, ENSMUSG00000034453, ENSMUSG00000040463, ENSMUSG00000034206, ENSMUSG00000021611, ENSMUSG00000068391, ENSMUSG00000021111, ENSMUSG00000022034, ENSMUSG00000039771	671	127	13288	1.4033819543048924	1.0	0.9526157826409674	99.64056057865885
Annotation Cluster 80	Enrichment Score: 0.623604902381302
Category	Term	Count	%	PValue	Genes	List Total	Pop Hits	Pop Total	Fold Enrichment	Bonferroni	Benjamini	FDR
UP_SEQ_FEATURE	domain:Laminin G-like 5	3	0.297029702970297	0.03266520510092863	ENSMUSG00000024421, ENSMUSG00000019846, ENSMUSG00000024109	801	6	16021	10.000624219725342	1.0	0.9788055041192191	44.24310805060303
UP_SEQ_FEATURE	domain:Laminin G-like 4	3	0.297029702970297	0.11804534592920372	ENSMUSG00000024421, ENSMUSG00000019846, ENSMUSG00000024109	801	12	16021	5.000312109862671	1.0	0.9985163537766759	89.02488659064963
UP_SEQ_FEATURE	domain:Laminin G-like 3	3	0.297029702970297	0.20731951706336757	ENSMUSG00000024421, ENSMUSG00000019846, ENSMUSG00000024109	801	17	16021	3.5296320775501213	1.0	0.9995719077345585	98.32060036762063
INTERPRO	IPR012680:Laminin G, subdomain 2	4	0.39603960396039606	0.2995176220046003	ENSMUSG00000033768, ENSMUSG00000024421, ENSMUSG00000019846, ENSMUSG00000024109	873	39	17763	2.086879901312891	1.0	0.997595885273673	99.71971873536485
SMART	SM00282:LamG	4	0.39603960396039606	0.36042099202644684	ENSMUSG00000033768, ENSMUSG00000024421, ENSMUSG00000019846, ENSMUSG00000024109	434	45	9131	1.8701484895033282	1.0	0.9421137345641747	99.70452200991431
UP_SEQ_FEATURE	domain:Laminin G-like 1	3	0.297029702970297	0.37532502142197666	ENSMUSG00000024421, ENSMUSG00000019846, ENSMUSG00000024109	801	26	16021	2.307836358398156	1.0	0.9999882673339925	99.97455567735194
UP_SEQ_FEATURE	domain:Laminin G-like 2	3	0.297029702970297	0.37532502142197666	ENSMUSG00000024421, ENSMUSG00000019846, ENSMUSG00000024109	801	26	16021	2.307836358398156	1.0	0.9999882673339925	99.97455567735194
INTERPRO	IPR001791:Laminin G	4	0.39603960396039606	0.38115318582542146	ENSMUSG00000033768, ENSMUSG00000024421, ENSMUSG00000019846, ENSMUSG00000024109	873	45	17763	1.8086292478045058	1.0	0.9993528600116823	99.96376285435491
INTERPRO	IPR013320:Concanavalin A-like lectin/glucanase, subgroup	5	0.49504950495049505	0.5267861940281342	ENSMUSG00000033768, ENSMUSG00000024421, ENSMUSG00000001123, ENSMUSG00000019846, ENSMUSG00000024109	873	77	17763	1.321238898558486	1.0	0.9998883341375855	99.9995681045123
Annotation Cluster 81	Enrichment Score: 0.6233399796679996
Category	Term	Count	%	PValue	Genes	List Total	Pop Hits	Pop Total	Fold Enrichment	Bonferroni	Benjamini	FDR
GOTERM_MF_FAT	GO:0019842~vitamin binding	10	0.9900990099009901	0.1571041999482759	ENSMUSG00000024640, ENSMUSG00000058709, ENSMUSG00000021913, ENSMUSG00000024827, ENSMUSG00000075023, ENSMUSG00000023191, ENSMUSG00000021069, ENSMUSG00000026866, ENSMUSG00000031933, ENSMUSG00000025815	671	121	13288	1.636634602357404	1.0	0.880872259449817	92.48397291069072
SP_PIR_KEYWORDS	pyridoxal phosphate	6	0.594059405940594	0.16895196380237612	ENSMUSG00000024640, ENSMUSG00000024827, ENSMUSG00000075023, ENSMUSG00000011179, ENSMUSG00000021069, ENSMUSG00000026866	874	60	17854	2.0427917620137297	1.0	0.7148375151867306	92.43270804868713
GOTERM_MF_FAT	GO:0048037~cofactor binding	15	1.4851485148514851	0.2509512065211894	ENSMUSG00000024099, ENSMUSG00000021913, ENSMUSG00000034424, ENSMUSG00000026499, ENSMUSG00000021069, ENSMUSG00000026866, ENSMUSG00000025815, ENSMUSG00000032558, ENSMUSG00000015149, ENSMUSG00000024640, ENSMUSG00000020250, ENSMUSG00000079554, ENSMUSG00000024827, ENSMUSG00000075023, ENSMUSG00000000340	671	226	13288	1.3143769041056144	1.0	0.9334223360376076	98.74195267271365
GOTERM_MF_FAT	GO:0070279~vitamin B6 binding	5	0.49504950495049505	0.28911980254087966	ENSMUSG00000024640, ENSMUSG00000024827, ENSMUSG00000075023, ENSMUSG00000021069, ENSMUSG00000026866	671	54	13288	1.8336369156041288	1.0	0.9467701903050249	99.43017460560476
GOTERM_MF_FAT	GO:0030170~pyridoxal phosphate binding	5	0.49504950495049505	0.28911980254087966	ENSMUSG00000024640, ENSMUSG00000024827, ENSMUSG00000075023, ENSMUSG00000021069, ENSMUSG00000026866	671	54	13288	1.8336369156041288	1.0	0.9467701903050249	99.43017460560476
INTERPRO	IPR015421:Pyridoxal phosphate-dependent transferase, major region, subdomain 1	4	0.39603960396039606	0.3267865077325439	ENSMUSG00000024640, ENSMUSG00000024827, ENSMUSG00000075023, ENSMUSG00000026866	873	41	17763	1.9850808817366528	1.0	0.9984539907958063	99.85448807839978
Annotation Cluster 82	Enrichment Score: 0.6209488536100978
Category	Term	Count	%	PValue	Genes	List Total	Pop Hits	Pop Total	Fold Enrichment	Bonferroni	Benjamini	FDR
GOTERM_CC_FAT	GO:0043292~contractile fiber	10	0.9900990099009901	0.04967283517383133	ENSMUSG00000018830, ENSMUSG00000017817, ENSMUSG00000032826, ENSMUSG00000027680, ENSMUSG00000055775, ENSMUSG00000030730, ENSMUSG00000024049, ENSMUSG00000003161, ENSMUSG00000026950, ENSMUSG00000022565	631	95	12504	2.0859120860789058	0.9999999998066652	0.5028960785900105	51.337195643555454
GOTERM_CC_FAT	GO:0044449~contractile fiber part	9	0.891089108910891	0.06765191439006663	ENSMUSG00000018830, ENSMUSG00000017817, ENSMUSG00000032826, ENSMUSG00000027680, ENSMUSG00000055775, ENSMUSG00000030730, ENSMUSG00000024049, ENSMUSG00000003161, ENSMUSG00000026950	631	86	12504	2.0737846902296098	0.9999999999999558	0.5364255779141263	62.852332082259686
GOTERM_CC_FAT	GO:0030016~myofibril	9	0.891089108910891	0.08758313803266984	ENSMUSG00000018830, ENSMUSG00000017817, ENSMUSG00000032826, ENSMUSG00000027680, ENSMUSG00000055775, ENSMUSG00000030730, ENSMUSG00000024049, ENSMUSG00000003161, ENSMUSG00000026950	631	91	12504	1.9598404764807302	1.0	0.5992830395288749	72.63088096596944
GOTERM_CC_FAT	GO:0031672~A band	3	0.297029702970297	0.11980877795297713	ENSMUSG00000032826, ENSMUSG00000030730, ENSMUSG00000024049	631	12	12504	4.954041204437401	1.0	0.6595116472162991	83.53746191210804
SP_PIR_KEYWORDS	thick filament	3	0.297029702970297	0.1305006764670955	ENSMUSG00000018830, ENSMUSG00000055775, ENSMUSG00000024049	874	13	17854	4.7141348354163	1.0	0.6958116759626273	85.77920428832591
GOTERM_CC_FAT	GO:0032982~myosin filament	3	0.297029702970297	0.1729603969283574	ENSMUSG00000018830, ENSMUSG00000055775, ENSMUSG00000024049	631	15	12504	3.9632329635499213	1.0	0.7172354395749363	93.17525903599551
GOTERM_CC_FAT	GO:0016459~myosin complex	6	0.594059405940594	0.19259119454277307	ENSMUSG00000068270, ENSMUSG00000018830, ENSMUSG00000042064, ENSMUSG00000032220, ENSMUSG00000055775, ENSMUSG00000024049	631	61	12504	1.9491309656802889	1.0	0.7436111664357032	95.14041202913091
GOTERM_CC_FAT	GO:0030017~sarcomere	7	0.6930693069306931	0.21513176455031324	ENSMUSG00000017817, ENSMUSG00000032826, ENSMUSG00000055775, ENSMUSG00000030730, ENSMUSG00000024049, ENSMUSG00000003161, ENSMUSG00000026950	631	80	12504	1.7339144215530904	1.0	0.7670088753203137	96.74340988361908
SP_PIR_KEYWORDS	sarcoplasmic reticulum	3	0.297029702970297	0.237389524413223	ENSMUSG00000017817, ENSMUSG00000030730, ENSMUSG00000003161	874	19	17854	3.2254606768637837	1.0	0.7689006421638691	97.71780866840461
GOTERM_CC_FAT	GO:0016529~sarcoplasmic reticulum	4	0.39603960396039606	0.24404466430297697	ENSMUSG00000017817, ENSMUSG00000030102, ENSMUSG00000030730, ENSMUSG00000003161	631	34	12504	2.331313507970542	1.0	0.788744684206268	98.08431277046262
GOTERM_CC_FAT	GO:0016528~sarcoplasm	4	0.39603960396039606	0.2716148326387604	ENSMUSG00000017817, ENSMUSG00000030102, ENSMUSG00000030730, ENSMUSG00000003161	631	36	12504	2.201796090861067	1.0	0.8167144223990592	98.86700816892392
GOTERM_BP_FAT	GO:0006936~muscle contraction	5	0.49504950495049505	0.3787384172112066	ENSMUSG00000027950, ENSMUSG00000018830, ENSMUSG00000032826, ENSMUSG00000055775, ENSMUSG00000024049	706	60	13588	1.6038715769593956	1.0	0.9953144968526038	99.9753347410497
SP_PIR_KEYWORDS	actin-binding	13	1.2871287128712872	0.4269058553210797	ENSMUSG00000029381, ENSMUSG00000068270, ENSMUSG00000006304, ENSMUSG00000018830, ENSMUSG00000029621, ENSMUSG00000037679, ENSMUSG00000055775, ENSMUSG00000029465, ENSMUSG00000062929, ENSMUSG00000015804, ENSMUSG00000042064, ENSMUSG00000026131, ENSMUSG00000022565	874	226	17854	1.1750572082379864	1.0	0.8945284720790684	99.95756525511253
GOTERM_CC_FAT	GO:0015629~actin cytoskeleton	12	1.188118811881188	0.4593471696187488	ENSMUSG00000068270, ENSMUSG00000006304, ENSMUSG00000018830, ENSMUSG00000029621, ENSMUSG00000042064, ENSMUSG00000032220, ENSMUSG00000025410, ENSMUSG00000055775, ENSMUSG00000029465, ENSMUSG00000024049, ENSMUSG00000026131, ENSMUSG00000026950	631	205	12504	1.1599706234780256	1.0	0.8985233286750964	99.98323811329854
GOTERM_BP_FAT	GO:0003012~muscle system process	5	0.49504950495049505	0.4611982296507938	ENSMUSG00000027950, ENSMUSG00000018830, ENSMUSG00000032826, ENSMUSG00000055775, ENSMUSG00000024049	706	67	13588	1.4363029047397573	1.0	0.9967252925810818	99.99794545274649
GOTERM_MF_FAT	GO:0003779~actin binding	14	1.3861386138613863	0.6992939179432988	ENSMUSG00000029381, ENSMUSG00000068270, ENSMUSG00000055322, ENSMUSG00000006304, ENSMUSG00000018830, ENSMUSG00000029621, ENSMUSG00000037679, ENSMUSG00000055775, ENSMUSG00000029465, ENSMUSG00000062929, ENSMUSG00000042064, ENSMUSG00000015804, ENSMUSG00000026131, ENSMUSG00000022565	671	288	13288	0.9626593806921676	1.0	0.9983035186209765	99.99999874839409
SP_PIR_KEYWORDS	muscle protein	3	0.297029702970297	0.7092718436146846	ENSMUSG00000018830, ENSMUSG00000055775, ENSMUSG00000024049	874	50	17854	1.225675057208238	1.0	0.9756540149380996	99.99999671385771
GOTERM_CC_FAT	GO:0031674~I band	3	0.297029702970297	0.7544927740228784	ENSMUSG00000017817, ENSMUSG00000030730, ENSMUSG00000003161	631	53	12504	1.121669706665072	1.0	0.9817489803164541	99.99999976151405
Annotation Cluster 83	Enrichment Score: 0.6137370560753407
Category	Term	Count	%	PValue	Genes	List Total	Pop Hits	Pop Total	Fold Enrichment	Bonferroni	Benjamini	FDR
INTERPRO	IPR009072:Histone-fold	7	0.6930693069306931	0.07792707216131256	ENSMUSG00000048100, ENSMUSG00000024218, ENSMUSG00000029265, ENSMUSG00000003680, ENSMUSG00000068391, ENSMUSG00000016559, ENSMUSG00000037894	873	61	17763	2.3349107092558166	1.0	0.9481935147749203	73.80042523060307
GOTERM_MF_FAT	GO:0003702~RNA polymerase II transcription factor activity	9	0.891089108910891	0.14255501093803719	ENSMUSG00000048100, ENSMUSG00000038539, ENSMUSG00000012114, ENSMUSG00000024218, ENSMUSG00000002679, ENSMUSG00000003680, ENSMUSG00000005836, ENSMUSG00000058886, ENSMUSG00000018160	671	102	13288	1.7473481195756992	1.0	0.8769467989816027	90.26048373690269
GOTERM_BP_FAT	GO:0032774~RNA biosynthetic process	10	0.9900990099009901	0.20728056331297742	ENSMUSG00000038225, ENSMUSG00000003923, ENSMUSG00000048100, ENSMUSG00000038406, ENSMUSG00000024218, ENSMUSG00000003680, ENSMUSG00000059552, ENSMUSG00000024613, ENSMUSG00000058886, ENSMUSG00000018160	706	126	13588	1.5274967399613293	1.0	0.9849427378529463	98.26473867602044
GOTERM_BP_FAT	GO:0006351~transcription, DNA-dependent	9	0.891089108910891	0.29942002642922705	ENSMUSG00000003923, ENSMUSG00000048100, ENSMUSG00000038406, ENSMUSG00000024218, ENSMUSG00000003680, ENSMUSG00000059552, ENSMUSG00000024613, ENSMUSG00000058886, ENSMUSG00000018160	706	122	13588	1.4198207402591372	1.0	0.992616655425825	99.79917268018175
GOTERM_BP_FAT	GO:0006366~transcription from RNA polymerase II promoter	5	0.49504950495049505	0.5395383076791664	ENSMUSG00000048100, ENSMUSG00000038406, ENSMUSG00000024218, ENSMUSG00000058886, ENSMUSG00000018160	706	74	13588	1.3004364137508613	1.0	0.9982915842478047	99.99986761964634
KEGG_PATHWAY	mmu03022:Basal transcription factors	3	0.297029702970297	0.5585282011553803	ENSMUSG00000048100, ENSMUSG00000024218, ENSMUSG00000003680	322	33	5738	1.6199887069452288	1.0	0.9333590659923401	99.99478999234483
Annotation Cluster 84	Enrichment Score: 0.6135376426212358
Category	Term	Count	%	PValue	Genes	List Total	Pop Hits	Pop Total	Fold Enrichment	Bonferroni	Benjamini	FDR
GOTERM_CC_FAT	GO:0042470~melanosome	10	0.9900990099009901	0.02692109208305207	ENSMUSG00000027597, ENSMUSG00000071650, ENSMUSG00000021939, ENSMUSG00000029430, ENSMUSG00000018830, ENSMUSG00000021270, ENSMUSG00000015656, ENSMUSG00000001918, ENSMUSG00000079477, ENSMUSG00000017831	631	85	12504	2.331313507970542	0.9999937338912639	0.41990395334170494	32.00898538186125
GOTERM_CC_FAT	GO:0048770~pigment granule	10	0.9900990099009901	0.02692109208305207	ENSMUSG00000027597, ENSMUSG00000071650, ENSMUSG00000021939, ENSMUSG00000029430, ENSMUSG00000018830, ENSMUSG00000021270, ENSMUSG00000015656, ENSMUSG00000001918, ENSMUSG00000079477, ENSMUSG00000017831	631	85	12504	2.331313507970542	0.9999937338912639	0.41990395334170494	32.00898538186125
GOTERM_CC_FAT	GO:0031982~vesicle	34	3.3663366336633667	0.09956028048045334	ENSMUSG00000029430, ENSMUSG00000018830, ENSMUSG00000041268, ENSMUSG00000015656, ENSMUSG00000079477, ENSMUSG00000041720, ENSMUSG00000026944, ENSMUSG00000018672, ENSMUSG00000024130, ENSMUSG00000071650, ENSMUSG00000021665, ENSMUSG00000024480, ENSMUSG00000025980, ENSMUSG00000026131, ENSMUSG00000028955, ENSMUSG00000023845, ENSMUSG00000037771, ENSMUSG00000069539, ENSMUSG00000027597, ENSMUSG00000001930,…	631	519	12504	1.298168793455658	1.0	0.6324309927431924	77.29431709357272
GOTERM_CC_FAT	GO:0016023~cytoplasmic membrane-bounded vesicle	27	2.6732673267326734	0.14356696356364654	ENSMUSG00000029430, ENSMUSG00000018830, ENSMUSG00000041268, ENSMUSG00000015656, ENSMUSG00000079477, ENSMUSG00000041720, ENSMUSG00000026944, ENSMUSG00000018672, ENSMUSG00000024130, ENSMUSG00000071650, ENSMUSG00000021665, ENSMUSG00000026131, ENSMUSG00000025980, ENSMUSG00000069539, ENSMUSG00000027597, ENSMUSG00000001930, ENSMUSG00000021939, ENSMUSG00000024713, ENSMUSG00000021996, ENSMUSG00000028657,…	631	414	12504	1.2923585750706261	1.0	0.6843590434429563	88.81849008702136
GOTERM_CC_FAT	GO:0031410~cytoplasmic vesicle	32	3.1683168316831685	0.15326676760668453	ENSMUSG00000029430, ENSMUSG00000018830, ENSMUSG00000041268, ENSMUSG00000015656, ENSMUSG00000079477, ENSMUSG00000041720, ENSMUSG00000026944, ENSMUSG00000018672, ENSMUSG00000024130, ENSMUSG00000071650, ENSMUSG00000021665, ENSMUSG00000024480, ENSMUSG00000025980, ENSMUSG00000026131, ENSMUSG00000028955, ENSMUSG00000037771, ENSMUSG00000069539, ENSMUSG00000027597, ENSMUSG00000001930, ENSMUSG00000021939,…	631	508	12504	1.2482623507243846	1.0	0.6979961678445536	90.48150125047651
GOTERM_CC_FAT	GO:0031988~membrane-bounded vesicle	27	2.6732673267326734	0.16217978040608116	ENSMUSG00000029430, ENSMUSG00000018830, ENSMUSG00000041268, ENSMUSG00000015656, ENSMUSG00000079477, ENSMUSG00000041720, ENSMUSG00000026944, ENSMUSG00000018672, ENSMUSG00000024130, ENSMUSG00000071650, ENSMUSG00000021665, ENSMUSG00000026131, ENSMUSG00000025980, ENSMUSG00000069539, ENSMUSG00000027597, ENSMUSG00000001930, ENSMUSG00000021939, ENSMUSG00000024713, ENSMUSG00000021996, ENSMUSG00000028657,…	631	420	12504	1.2738963097124745	1.0	0.708595994848093	91.80405528220813
GOTERM_CC_FAT	GO:0030135~coated vesicle	7	0.6930693069306931	0.5991334773809938	ENSMUSG00000001930, ENSMUSG00000028657, ENSMUSG00000039105, ENSMUSG00000041268, ENSMUSG00000069539, ENSMUSG00000030530, ENSMUSG00000018672	631	124	12504	1.118654465518123	1.0	0.946560715234979	99.99975583198051
GOTERM_CC_FAT	GO:0030136~clathrin-coated vesicle	6	0.594059405940594	0.6067500170943951	ENSMUSG00000001930, ENSMUSG00000028657, ENSMUSG00000039105, ENSMUSG00000041268, ENSMUSG00000069539, ENSMUSG00000030530	631	104	12504	1.1432402779470925	1.0	0.9464207178003815	99.9998138281349
GOTERM_CC_FAT	GO:0044456~synapse part	10	0.9900990099009901	0.7473906152085882	ENSMUSG00000033768, ENSMUSG00000032269, ENSMUSG00000027950, ENSMUSG00000028657, ENSMUSG00000039105, ENSMUSG00000041268, ENSMUSG00000026024, ENSMUSG00000030102, ENSMUSG00000037541, ENSMUSG00000024109	631	212	12504	0.9347247555542267	1.0	0.9807043406928334	99.99999964309725
SP_PIR_KEYWORDS	cytoplasmic vesicle	10	0.9900990099009901	0.8056125821280289	ENSMUSG00000041216, ENSMUSG00000021996, ENSMUSG00000005882, ENSMUSG00000041268, ENSMUSG00000037771, ENSMUSG00000062372, ENSMUSG00000079477, ENSMUSG00000069539, ENSMUSG00000024480, ENSMUSG00000018672	874	232	17854	0.8805136905231595	1.0	0.9876864210944938	99.99999998802429
GOTERM_CC_FAT	GO:0008021~synaptic vesicle	3	0.297029702970297	0.8637041302264151	ENSMUSG00000028657, ENSMUSG00000039105, ENSMUSG00000041268	631	68	12504	0.8742425654889532	1.0	0.9950203431782906	99.99999999994188
KEGG_PATHWAY	mmu04612:Antigen processing and presentation	4	0.39603960396039606	0.891672447527954	ENSMUSG00000021939, ENSMUSG00000021270, ENSMUSG00000015656, ENSMUSG00000005774	322	91	5738	0.7832912429185721	1.0	0.9851098631010554	99.99999999977246
Annotation Cluster 85	Enrichment Score: 0.606295156501765
Category	Term	Count	%	PValue	Genes	List Total	Pop Hits	Pop Total	Fold Enrichment	Bonferroni	Benjamini	FDR
GOTERM_CC_FAT	GO:0005789~endoplasmic reticulum membrane	14	1.3861386138613863	0.04328163465043347	ENSMUSG00000054408, ENSMUSG00000030654, ENSMUSG00000032437, ENSMUSG00000030102, ENSMUSG00000045625, ENSMUSG00000030730, ENSMUSG00000048355, ENSMUSG00000019188, ENSMUSG00000061731, ENSMUSG00000031169, ENSMUSG00000032042, ENSMUSG00000028757, ENSMUSG00000048040, ENSMUSG00000018442, ENSMUSG00000018559	631	152	12504	1.8251730753190425	0.9999999963337282	0.47663161029455947	46.500603333321465
GOTERM_CC_FAT	GO:0042175~nuclear envelope-endoplasmic reticulum network	14	1.3861386138613863	0.060561001382194626	ENSMUSG00000054408, ENSMUSG00000030654, ENSMUSG00000032437, ENSMUSG00000030102, ENSMUSG00000045625, ENSMUSG00000030730, ENSMUSG00000048355, ENSMUSG00000019188, ENSMUSG00000061731, ENSMUSG00000031169, ENSMUSG00000032042, ENSMUSG00000028757, ENSMUSG00000048040, ENSMUSG00000018442, ENSMUSG00000018559	631	160	12504	1.7339144215530904	0.9999999999987716	0.5331821367589964	58.65255243995271
GOTERM_CC_FAT	GO:0044432~endoplasmic reticulum part	15	1.4851485148514851	0.27590302888541357	ENSMUSG00000054408, ENSMUSG00000030654, ENSMUSG00000032437, ENSMUSG00000030102, ENSMUSG00000045625, ENSMUSG00000030730, ENSMUSG00000071650, ENSMUSG00000048355, ENSMUSG00000019188, ENSMUSG00000061731, ENSMUSG00000031169, ENSMUSG00000032042, ENSMUSG00000028757, ENSMUSG00000048040, ENSMUSG00000018442, ENSMUSG00000018559	631	231	12504	1.2867639492045198	1.0	0.8112480917214127	98.95774279182878
GOTERM_CC_FAT	GO:0031301~integral to organelle membrane	7	0.6930693069306931	0.2916682732057878	ENSMUSG00000027222, ENSMUSG00000061731, ENSMUSG00000031169, ENSMUSG00000028102, ENSMUSG00000057286, ENSMUSG00000024172, ENSMUSG00000018442	631	89	12504	1.558574760946598	1.0	0.8174928530965794	99.23646909424575
GOTERM_CC_FAT	GO:0031300~intrinsic to organelle membrane	8	0.7920792079207921	0.3347399469897011	ENSMUSG00000027222, ENSMUSG00000061731, ENSMUSG00000031169, ENSMUSG00000028102, ENSMUSG00000057286, ENSMUSG00000045625, ENSMUSG00000024172, ENSMUSG00000018442	631	112	12504	1.4154403441249717	1.0	0.8479332878736717	99.68546709620233
GOTERM_BP_FAT	GO:0009101~glycoprotein biosynthetic process	8	0.7920792079207921	0.4052884029348652	ENSMUSG00000071650, ENSMUSG00000061731, ENSMUSG00000032437, ENSMUSG00000028757, ENSMUSG00000030607, ENSMUSG00000057286, ENSMUSG00000024172, ENSMUSG00000021065	706	117	13588	1.3159971913512991	1.0	0.9950282595788944	99.98849089311142
GOTERM_CC_FAT	GO:0031227~intrinsic to endoplasmic reticulum membrane	4	0.39603960396039606	0.49087744779418024	ENSMUSG00000061731, ENSMUSG00000031169, ENSMUSG00000045625, ENSMUSG00000018442	631	52	12504	1.5243203705961235	1.0	0.9153828534928862	99.99283185146369
GOTERM_BP_FAT	GO:0009100~glycoprotein metabolic process	9	0.891089108910891	0.49676145423645574	ENSMUSG00000071650, ENSMUSG00000061731, ENSMUSG00000031169, ENSMUSG00000032437, ENSMUSG00000028757, ENSMUSG00000030607, ENSMUSG00000057286, ENSMUSG00000024172, ENSMUSG00000021065	706	147	13588	1.1783546279701682	1.0	0.9977149255027108	99.99937604272505
GOTERM_CC_FAT	GO:0030176~integral to endoplasmic reticulum membrane	3	0.297029702970297	0.5007356830073589	ENSMUSG00000061731, ENSMUSG00000031169, ENSMUSG00000018442	631	33	12504	1.8014695288863276	1.0	0.9178732873034827	99.99456299112538
Annotation Cluster 86	Enrichment Score: 0.584709980658354
Category	Term	Count	%	PValue	Genes	List Total	Pop Hits	Pop Total	Fold Enrichment	Bonferroni	Benjamini	FDR
UP_SEQ_FEATURE	repeat:24	3	0.297029702970297	0.0858914726282675	ENSMUSG00000059208, ENSMUSG00000006014, ENSMUSG00000009079	801	10	16021	6.000374531835206	1.0	0.9968469940706104	79.39572672066417
UP_SEQ_FEATURE	repeat:25	3	0.297029702970297	0.10161331751496482	ENSMUSG00000059208, ENSMUSG00000006014, ENSMUSG00000009079	801	11	16021	5.454885938032006	1.0	0.9982864204337946	84.8145546571687
UP_SEQ_FEATURE	repeat:23	3	0.297029702970297	0.10161331751496482	ENSMUSG00000059208, ENSMUSG00000006014, ENSMUSG00000009079	801	11	16021	5.454885938032006	1.0	0.9982864204337946	84.8145546571687
UP_SEQ_FEATURE	repeat:27	3	0.297029702970297	0.10161331751496482	ENSMUSG00000059208, ENSMUSG00000006014, ENSMUSG00000009079	801	11	16021	5.454885938032006	1.0	0.9982864204337946	84.8145546571687
UP_SEQ_FEATURE	repeat:26	3	0.297029702970297	0.10161331751496482	ENSMUSG00000059208, ENSMUSG00000006014, ENSMUSG00000009079	801	11	16021	5.454885938032006	1.0	0.9982864204337946	84.8145546571687
UP_SEQ_FEATURE	repeat:22	3	0.297029702970297	0.11804534592920372	ENSMUSG00000059208, ENSMUSG00000006014, ENSMUSG00000009079	801	12	16021	5.000312109862671	1.0	0.9985163537766759	89.02488659064963
UP_SEQ_FEATURE	repeat:8	6	0.594059405940594	0.16259848336677832	ENSMUSG00000026234, ENSMUSG00000059208, ENSMUSG00000006014, ENSMUSG00000024613, ENSMUSG00000009079, ENSMUSG00000048191	801	58	16021	2.069094666150071	1.0	0.9989555648969871	95.59021135667429
UP_SEQ_FEATURE	repeat:21	3	0.297029702970297	0.18881098188434306	ENSMUSG00000059208, ENSMUSG00000006014, ENSMUSG00000009079	801	16	16021	3.7502340823970037	1.0	0.9995051374673013	97.47958134662284
UP_SEQ_FEATURE	repeat:19	3	0.297029702970297	0.20731951706336757	ENSMUSG00000059208, ENSMUSG00000006014, ENSMUSG00000009079	801	17	16021	3.5296320775501213	1.0	0.9995719077345585	98.32060036762063
UP_SEQ_FEATURE	repeat:18	3	0.297029702970297	0.20731951706336757	ENSMUSG00000059208, ENSMUSG00000006014, ENSMUSG00000009079	801	17	16021	3.5296320775501213	1.0	0.9995719077345585	98.32060036762063
UP_SEQ_FEATURE	repeat:20	3	0.297029702970297	0.20731951706336757	ENSMUSG00000059208, ENSMUSG00000006014, ENSMUSG00000009079	801	17	16021	3.5296320775501213	1.0	0.9995719077345585	98.32060036762063
UP_SEQ_FEATURE	repeat:7	6	0.594059405940594	0.2423159109165006	ENSMUSG00000026234, ENSMUSG00000059208, ENSMUSG00000006014, ENSMUSG00000024613, ENSMUSG00000009079, ENSMUSG00000048191	801	67	16021	1.7911565766672255	1.0	0.9998282970552136	99.24104232289068
UP_SEQ_FEATURE	repeat:17	3	0.297029702970297	0.26365374029798405	ENSMUSG00000059208, ENSMUSG00000006014, ENSMUSG00000009079	801	20	16021	3.000187265917603	1.0	0.9998878641682905	99.54080547481955
UP_SEQ_FEATURE	repeat:6	6	0.594059405940594	0.28063873211386914	ENSMUSG00000043716, ENSMUSG00000026234, ENSMUSG00000059208, ENSMUSG00000024613, ENSMUSG00000009079, ENSMUSG00000048191	801	71	16021	1.6902463469958329	1.0	0.9999292442957297	99.69540470870936
UP_SEQ_FEATURE	repeat:15	3	0.297029702970297	0.37532502142197666	ENSMUSG00000059208, ENSMUSG00000006014, ENSMUSG00000009079	801	26	16021	2.307836358398156	1.0	0.9999882673339925	99.97455567735194
UP_SEQ_FEATURE	repeat:9	4	0.39603960396039606	0.4052498295269911	ENSMUSG00000059208, ENSMUSG00000006014, ENSMUSG00000024613, ENSMUSG00000009079	801	46	16021	1.7392389947348423	1.0	0.9999927504379187	99.98927039022689
UP_SEQ_FEATURE	repeat:10	4	0.39603960396039606	0.4052498295269911	ENSMUSG00000059208, ENSMUSG00000006014, ENSMUSG00000024613, ENSMUSG00000009079	801	46	16021	1.7392389947348423	1.0	0.9999927504379187	99.98927039022689
UP_SEQ_FEATURE	repeat:5	6	0.594059405940594	0.41011852588901	ENSMUSG00000043716, ENSMUSG00000059208, ENSMUSG00000006014, ENSMUSG00000024613, ENSMUSG00000009079, ENSMUSG00000048191	801	84	16021	1.4286606028179063	1.0	0.9999925044293507	99.9907147962914
UP_SEQ_FEATURE	repeat:14	3	0.297029702970297	0.47952197743366065	ENSMUSG00000059208, ENSMUSG00000006014, ENSMUSG00000009079	801	32	16021	1.8751170411985019	1.0	0.9999982597753173	99.99897300851676
UP_SEQ_FEATURE	repeat:13	3	0.297029702970297	0.5118389435647717	ENSMUSG00000059208, ENSMUSG00000006014, ENSMUSG00000009079	801	34	16021	1.7648160387750607	1.0	0.999999152330054	99.99966743316499
UP_SEQ_FEATURE	repeat:3	7	0.6930693069306931	0.5494691710734771	ENSMUSG00000043716, ENSMUSG00000026234, ENSMUSG00000059208, ENSMUSG00000049521, ENSMUSG00000024613, ENSMUSG00000009079, ENSMUSG00000048191	801	119	16021	1.1765440258500406	1.0	0.9999996773984344	99.99991889013744
UP_SEQ_FEATURE	repeat:4	6	0.594059405940594	0.572306407028598	ENSMUSG00000043716, ENSMUSG00000026234, ENSMUSG00000059208, ENSMUSG00000024613, ENSMUSG00000009079, ENSMUSG00000048191	801	101	16021	1.1881929766010308	1.0	0.9999997544023252	99.99996751459292
UP_SEQ_FEATURE	repeat:11	3	0.297029702970297	0.6005367875843424	ENSMUSG00000059208, ENSMUSG00000006014, ENSMUSG00000009079	801	40	16021	1.5000936329588015	1.0	0.9999998552708873	99.9999902266113
UP_SEQ_FEATURE	repeat:1	8	0.7920792079207921	0.6125665135069296	ENSMUSG00000043716, ENSMUSG00000026234, ENSMUSG00000074516, ENSMUSG00000059208, ENSMUSG00000048758, ENSMUSG00000049521, ENSMUSG00000024613, ENSMUSG00000009079, ENSMUSG00000048191	801	148	16021	1.0811485642946317	1.0	0.999999904043767	99.99999429233252
UP_SEQ_FEATURE	repeat:2	8	0.7920792079207921	0.6336537667904654	ENSMUSG00000043716, ENSMUSG00000026234, ENSMUSG00000074516, ENSMUSG00000059208, ENSMUSG00000048758, ENSMUSG00000049521, ENSMUSG00000024613, ENSMUSG00000009079, ENSMUSG00000048191	801	151	16021	1.0596687914940761	1.0	0.9999999411025844	99.99999786729678
Annotation Cluster 87	Enrichment Score: 0.5818636782178512
Category	Term	Count	%	PValue	Genes	List Total	Pop Hits	Pop Total	Fold Enrichment	Bonferroni	Benjamini	FDR
UP_SEQ_FEATURE	lipid moiety-binding region:S-farnesyl cysteine	7	0.6930693069306931	0.02597392048627869	ENSMUSG00000028788, ENSMUSG00000026064, ENSMUSG00000027852, ENSMUSG00000036879, ENSMUSG00000055723, ENSMUSG00000028410, ENSMUSG00000028945	801	46	16021	3.043668240785974	1.0	0.9770088984239828	37.05538852766757
SMART	SM00173:RAS	4	0.39603960396039606	0.1026805807128619	ENSMUSG00000052681, ENSMUSG00000027852, ENSMUSG00000055723, ENSMUSG00000028945	434	24	9131	3.50652841781874	0.9999999999989966	0.7663853335499083	75.63124736074111
INTERPRO	IPR003577:Ras small GTPase, Ras type	4	0.39603960396039606	0.11115806908123696	ENSMUSG00000052681, ENSMUSG00000027852, ENSMUSG00000055723, ENSMUSG00000028945	873	24	17763	3.391179839633448	1.0	0.9717784340077118	85.70706079635147
SP_PIR_KEYWORDS	gtp-binding	21	2.0792079207920793	0.1347642639498211	ENSMUSG00000023353, ENSMUSG00000035150, ENSMUSG00000001833, ENSMUSG00000021794, ENSMUSG00000052681, ENSMUSG00000036093, ENSMUSG00000029430, ENSMUSG00000020386, ENSMUSG00000079477, ENSMUSG00000023004, ENSMUSG00000027852, ENSMUSG00000055723, ENSMUSG00000036463, ENSMUSG00000021282, ENSMUSG00000040464, ENSMUSG00000032042, ENSMUSG00000037375, ENSMUSG00000060904, ENSMUSG00000024429, ENSMUSG00000017831,…	874	313	17854	1.3705631630124067	1.0	0.6932307505656212	86.72154394259364
SP_PIR_KEYWORDS	prenylation	11	1.089108910891089	0.1728706784567213	ENSMUSG00000068523, ENSMUSG00000052681, ENSMUSG00000028788, ENSMUSG00000079477, ENSMUSG00000026064, ENSMUSG00000027852, ENSMUSG00000036879, ENSMUSG00000017831, ENSMUSG00000055723, ENSMUSG00000028410, ENSMUSG00000028945	874	145	17854	1.5497040953207606	1.0	0.717843899290498	92.91550076290028
GOTERM_MF_FAT	GO:0005525~GTP binding	23	2.277227722772277	0.18272433292295368	ENSMUSG00000023353, ENSMUSG00000035150, ENSMUSG00000001833, ENSMUSG00000052681, ENSMUSG00000021794, ENSMUSG00000036093, ENSMUSG00000029430, ENSMUSG00000020386, ENSMUSG00000079477, ENSMUSG00000023004, ENSMUSG00000027852, ENSMUSG00000055723, ENSMUSG00000036463, ENSMUSG00000028556, ENSMUSG00000078920, ENSMUSG00000021282, ENSMUSG00000032042, ENSMUSG00000040464, ENSMUSG00000037375, ENSMUSG00000060904,…	671	354	13288	1.28665370010188	1.0	0.9046067051958546	95.29032938880995
UP_SEQ_FEATURE	nucleotide phosphate-binding region:GTP	18	1.782178217821782	0.20490365932818944	ENSMUSG00000023353, ENSMUSG00000035150, ENSMUSG00000001833, ENSMUSG00000052681, ENSMUSG00000036093, ENSMUSG00000029430, ENSMUSG00000020386, ENSMUSG00000079477, ENSMUSG00000023004, ENSMUSG00000027852, ENSMUSG00000055723, ENSMUSG00000021282, ENSMUSG00000040464, ENSMUSG00000032042, ENSMUSG00000060904, ENSMUSG00000024429, ENSMUSG00000017831, ENSMUSG00000028945	801	274	16021	1.3139506274091692	1.0	0.9996180440587997	98.22825757748122
GOTERM_MF_FAT	GO:0032561~guanyl ribonucleotide binding	23	2.277227722772277	0.21360882113019924	ENSMUSG00000023353, ENSMUSG00000035150, ENSMUSG00000001833, ENSMUSG00000052681, ENSMUSG00000021794, ENSMUSG00000036093, ENSMUSG00000029430, ENSMUSG00000020386, ENSMUSG00000079477, ENSMUSG00000023004, ENSMUSG00000027852, ENSMUSG00000055723, ENSMUSG00000036463, ENSMUSG00000028556, ENSMUSG00000078920, ENSMUSG00000021282, ENSMUSG00000032042, ENSMUSG00000040464, ENSMUSG00000037375, ENSMUSG00000060904,…	671	363	13288	1.2547531951406765	1.0	0.9190928583633868	97.37186396337937
GOTERM_MF_FAT	GO:0019001~guanyl nucleotide binding	23	2.277227722772277	0.21360882113019924	ENSMUSG00000023353, ENSMUSG00000035150, ENSMUSG00000001833, ENSMUSG00000052681, ENSMUSG00000021794, ENSMUSG00000036093, ENSMUSG00000029430, ENSMUSG00000020386, ENSMUSG00000079477, ENSMUSG00000023004, ENSMUSG00000027852, ENSMUSG00000055723, ENSMUSG00000036463, ENSMUSG00000028556, ENSMUSG00000078920, ENSMUSG00000021282, ENSMUSG00000032042, ENSMUSG00000040464, ENSMUSG00000037375, ENSMUSG00000060904,…	671	363	13288	1.2547531951406765	1.0	0.9190928583633868	97.37186396337937
PIR_SUPERFAMILY	PIRSF037165:ras protein	3	0.297029702970297	0.2265598697752847	ENSMUSG00000052681, ENSMUSG00000027852, ENSMUSG00000055723	432	17	8136	3.323529411764706	1.0	0.9999999894680405	97.3212977934562
INTERPRO	IPR005225:Small GTP-binding protein	11	1.089108910891089	0.2860719430599481	ENSMUSG00000036463, ENSMUSG00000052681, ENSMUSG00000036093, ENSMUSG00000029430, ENSMUSG00000079477, ENSMUSG00000020386, ENSMUSG00000027852, ENSMUSG00000060904, ENSMUSG00000017831, ENSMUSG00000055723, ENSMUSG00000028945	873	164	17763	1.3647431061939488	1.0	0.9975061029248039	99.61636658200759
INTERPRO	IPR013753:Ras	8	0.7920792079207921	0.38371686195790367	ENSMUSG00000036463, ENSMUSG00000052681, ENSMUSG00000029430, ENSMUSG00000079477, ENSMUSG00000027852, ENSMUSG00000017831, ENSMUSG00000055723, ENSMUSG00000028945	873	121	17763	1.3452614239868224	1.0	0.9993429001925894	99.96616318077476
UP_SEQ_FEATURE	short sequence motif:Effector region	6	0.594059405940594	0.48878869032947087	ENSMUSG00000052681, ENSMUSG00000079477, ENSMUSG00000027852, ENSMUSG00000017831, ENSMUSG00000055723, ENSMUSG00000028945	801	92	16021	1.3044292460511318	1.0	0.9999986477137465	99.99925125831884
GOTERM_BP_FAT	GO:0007264~small GTPase mediated signal transduction	14	1.3861386138613863	0.5839808180683982	ENSMUSG00000023353, ENSMUSG00000052681, ENSMUSG00000036093, ENSMUSG00000041354, ENSMUSG00000079477, ENSMUSG00000027852, ENSMUSG00000055723, ENSMUSG00000036463, ENSMUSG00000037533, ENSMUSG00000038020, ENSMUSG00000049521, ENSMUSG00000060904, ENSMUSG00000017831, ENSMUSG00000028945	706	258	13588	1.04438149197356	1.0	0.9988482381125341	99.99997748319707
INTERPRO	IPR001806:Ras GTPase	7	0.6930693069306931	0.619501355032624	ENSMUSG00000036463, ENSMUSG00000052681, ENSMUSG00000079477, ENSMUSG00000027852, ENSMUSG00000017831, ENSMUSG00000055723, ENSMUSG00000028945	873	130	17763	1.0956119481892677	1.0	0.9999817755421111	99.99998820050226
GOTERM_MF_FAT	GO:0003924~GTPase activity	6	0.594059405940594	0.7796727801708103	ENSMUSG00000035150, ENSMUSG00000029430, ENSMUSG00000032042, ENSMUSG00000023004, ENSMUSG00000027852, ENSMUSG00000017831	671	128	13288	0.9282786885245902	1.0	0.9994642866546904	99.99999998872723
UP_SEQ_FEATURE	lipid moiety-binding region:S-geranylgeranyl cysteine	4	0.39603960396039606	0.8596300940790733	ENSMUSG00000068523, ENSMUSG00000052681, ENSMUSG00000079477, ENSMUSG00000017831	801	95	16021	0.8421578290295026	1.0	0.9999999999984417	99.9999999999999
UP_SEQ_FEATURE	propeptide:Removed in mature form	7	0.6930693069306931	0.9663875315669122	ENSMUSG00000068523, ENSMUSG00000022193, ENSMUSG00000052681, ENSMUSG00000047139, ENSMUSG00000027852, ENSMUSG00000055723, ENSMUSG00000028945	801	220	16021	0.6364033594370674	1.0	1.0	100.0
Annotation Cluster 88	Enrichment Score: 0.5792255750853815
Category	Term	Count	%	PValue	Genes	List Total	Pop Hits	Pop Total	Fold Enrichment	Bonferroni	Benjamini	FDR
GOTERM_CC_FAT	GO:0005769~early endosome	6	0.594059405940594	0.14244697925465283	ENSMUSG00000028788, ENSMUSG00000026024, ENSMUSG00000026064, ENSMUSG00000030530, ENSMUSG00000017831, ENSMUSG00000030452	631	55	12504	2.161763434663593	1.0	0.6874966572915562	88.6099910008982
SP_PIR_KEYWORDS	prenylation	11	1.089108910891089	0.1728706784567213	ENSMUSG00000068523, ENSMUSG00000052681, ENSMUSG00000028788, ENSMUSG00000079477, ENSMUSG00000026064, ENSMUSG00000027852, ENSMUSG00000036879, ENSMUSG00000017831, ENSMUSG00000055723, ENSMUSG00000028410, ENSMUSG00000028945	874	145	17854	1.5497040953207606	1.0	0.717843899290498	92.91550076290028
GOTERM_CC_FAT	GO:0005768~endosome	15	1.4851485148514851	0.3881729887802604	ENSMUSG00000020790, ENSMUSG00000019210, ENSMUSG00000060126, ENSMUSG00000079477, ENSMUSG00000069539, ENSMUSG00000030452, ENSMUSG00000026605, ENSMUSG00000050812, ENSMUSG00000038417, ENSMUSG00000028788, ENSMUSG00000026024, ENSMUSG00000030530, ENSMUSG00000026064, ENSMUSG00000017831, ENSMUSG00000024068	631	252	12504	1.179533620104143	1.0	0.8768080614134199	99.90370303830656
SP_PIR_KEYWORDS	endosome	11	1.089108910891089	0.5043102645582468	ENSMUSG00000041216, ENSMUSG00000038417, ENSMUSG00000020790, ENSMUSG00000028788, ENSMUSG00000079477, ENSMUSG00000069539, ENSMUSG00000026064, ENSMUSG00000017831, ENSMUSG00000030452, ENSMUSG00000024068, ENSMUSG00000050812	874	198	17854	1.13488431222985	1.0	0.9238790298220394	99.994392489719
Annotation Cluster 89	Enrichment Score: 0.5699059881721905
Category	Term	Count	%	PValue	Genes	List Total	Pop Hits	Pop Total	Fold Enrichment	Bonferroni	Benjamini	FDR
SMART	SM00314:RA	5	0.49504950495049505	0.1541173935256167	ENSMUSG00000044562, ENSMUSG00000037533, ENSMUSG00000042425, ENSMUSG00000038020, ENSMUSG00000041354	434	44	9131	2.3908148303309593	1.0	0.8186310380546185	88.7086189462197
INTERPRO	IPR000159:Ras-association	5	0.49504950495049505	0.16843060052321315	ENSMUSG00000044562, ENSMUSG00000037533, ENSMUSG00000042425, ENSMUSG00000038020, ENSMUSG00000041354	873	44	17763	2.3121680724773506	1.0	0.9883033789010548	95.24041795927572
GOTERM_MF_FAT	GO:0005085~guanyl-nucleotide exchange factor activity	11	1.089108910891089	0.2078772035305046	ENSMUSG00000028556, ENSMUSG00000004562, ENSMUSG00000037126, ENSMUSG00000037533, ENSMUSG00000025224, ENSMUSG00000019852, ENSMUSG00000038020, ENSMUSG00000041354, ENSMUSG00000026024, ENSMUSG00000048960, ENSMUSG00000020143	671	147	13288	1.4818779971004796	1.0	0.9157801210553876	97.06635696218319
SMART	SM00147:RasGEF	3	0.297029702970297	0.38592335374712505	ENSMUSG00000037533, ENSMUSG00000038020, ENSMUSG00000041354	434	28	9131	2.2541968400263332	1.0	0.9407547419407853	99.82612434689467
INTERPRO	IPR001895:Guanine-nucleotide dissociation stimulator CDC25	3	0.297029702970297	0.40269690087733057	ENSMUSG00000037533, ENSMUSG00000038020, ENSMUSG00000041354	873	28	17763	2.180044182621502	1.0	0.9994791002184057	99.9798116788344
INTERPRO	IPR008937:Ras guanine nucleotide exchange factor	3	0.297029702970297	0.4539470571247589	ENSMUSG00000037533, ENSMUSG00000038020, ENSMUSG00000041354	873	31	17763	1.9690721649484535	1.0	0.9996797657517231	99.99540916137357
Annotation Cluster 90	Enrichment Score: 0.5683818965675748
Category	Term	Count	%	PValue	Genes	List Total	Pop Hits	Pop Total	Fold Enrichment	Bonferroni	Benjamini	FDR
SP_PIR_KEYWORDS	nucleotide binding	6	0.594059405940594	0.20273064089306386	ENSMUSG00000078920, ENSMUSG00000002227, ENSMUSG00000059796, ENSMUSG00000028127, ENSMUSG00000079477, ENSMUSG00000026944	874	64	17854	1.915117276887872	1.0	0.7466813808549542	95.75789157238448
SP_PIR_KEYWORDS	P-loop	6	0.594059405940594	0.21150954378619116	ENSMUSG00000078920, ENSMUSG00000002227, ENSMUSG00000059796, ENSMUSG00000028127, ENSMUSG00000079477, ENSMUSG00000026944	874	65	17854	1.8856539341665197	1.0	0.7579754899781519	96.36494759500407
SP_PIR_KEYWORDS	ATP	9	0.891089108910891	0.45983809627639044	ENSMUSG00000042688, ENSMUSG00000025001, ENSMUSG00000032547, ENSMUSG00000059796, ENSMUSG00000028127, ENSMUSG00000015656, ENSMUSG00000026944, ENSMUSG00000005320, ENSMUSG00000025980	874	151	17854	1.217558003849243	1.0	0.904270977633424	99.9814121865681
Annotation Cluster 91	Enrichment Score: 0.5633640535195718
Category	Term	Count	%	PValue	Genes	List Total	Pop Hits	Pop Total	Fold Enrichment	Bonferroni	Benjamini	FDR
GOTERM_BP_FAT	GO:0009451~RNA modification	6	0.594059405940594	0.06477897504151298	ENSMUSG00000033356, ENSMUSG00000031403, ENSMUSG00000031960, ENSMUSG00000036983, ENSMUSG00000031171, ENSMUSG00000025086	706	42	13588	2.7494941319303927	1.0	0.9554346688577677	68.92752297238547
GOTERM_BP_FAT	GO:0006399~tRNA metabolic process	10	0.9900990099009901	0.13237689348234735	ENSMUSG00000038838, ENSMUSG00000024587, ENSMUSG00000018848, ENSMUSG00000033356, ENSMUSG00000037851, ENSMUSG00000022241, ENSMUSG00000024800, ENSMUSG00000031960, ENSMUSG00000003808, ENSMUSG00000025086	706	113	13588	1.703226453408208	1.0	0.9690422098886855	91.61095545259406
GOTERM_BP_FAT	GO:0034470~ncRNA processing	11	1.089108910891089	0.30475611374692496	ENSMUSG00000033356, ENSMUSG00000021243, ENSMUSG00000031403, ENSMUSG00000024800, ENSMUSG00000031960, ENSMUSG00000027933, ENSMUSG00000036983, ENSMUSG00000031171, ENSMUSG00000026019, ENSMUSG00000000581, ENSMUSG00000025086	706	158	13588	1.339943342776204	1.0	0.9929444925752456	99.82426006424832
GOTERM_BP_FAT	GO:0008033~tRNA processing	4	0.39603960396039606	0.7111603656357864	ENSMUSG00000033356, ENSMUSG00000024800, ENSMUSG00000031960, ENSMUSG00000025086	706	70	13588	1.0997976527721571	1.0	0.9995188168674132	99.999999961362
SP_PIR_KEYWORDS	trna processing	3	0.297029702970297	0.8203770522674076	ENSMUSG00000033356, ENSMUSG00000024800, ENSMUSG00000025086	874	63	17854	0.9727579819112999	1.0	0.9887638084285588	99.9999999960208
Annotation Cluster 92	Enrichment Score: 0.5620759556716083
Category	Term	Count	%	PValue	Genes	List Total	Pop Hits	Pop Total	Fold Enrichment	Bonferroni	Benjamini	FDR
GOTERM_MF_FAT	GO:0003774~motor activity	14	1.3861386138613863	0.022059296654614615	ENSMUSG00000033826, ENSMUSG00000033987, ENSMUSG00000047459, ENSMUSG00000052273, ENSMUSG00000018830, ENSMUSG00000025235, ENSMUSG00000042064, ENSMUSG00000032220, ENSMUSG00000025410, ENSMUSG00000052861, ENSMUSG00000018707, ENSMUSG00000055775, ENSMUSG00000041144, ENSMUSG00000019027	671	138	13288	2.0090282727488717	0.9999998986925847	0.5035249308097766	28.6651443042925
GOTERM_CC_FAT	GO:0016460~myosin II complex	3	0.297029702970297	0.11980877795297713	ENSMUSG00000068270, ENSMUSG00000018830, ENSMUSG00000055775	631	12	12504	4.954041204437401	1.0	0.6595116472162991	83.53746191210804
GOTERM_CC_FAT	GO:0016459~myosin complex	6	0.594059405940594	0.19259119454277307	ENSMUSG00000068270, ENSMUSG00000018830, ENSMUSG00000042064, ENSMUSG00000032220, ENSMUSG00000055775, ENSMUSG00000024049	631	61	12504	1.9491309656802889	1.0	0.7436111664357032	95.14041202913091
SP_PIR_KEYWORDS	motor protein	9	0.891089108910891	0.2540039694266903	ENSMUSG00000033826, ENSMUSG00000052273, ENSMUSG00000033987, ENSMUSG00000047459, ENSMUSG00000018830, ENSMUSG00000042064, ENSMUSG00000032220, ENSMUSG00000018707, ENSMUSG00000055775	874	123	17854	1.4947256795222414	1.0	0.7861091567391878	98.32149966650043
SMART	SM00242:MYSc	4	0.39603960396039606	0.26840932808450474	ENSMUSG00000018830, ENSMUSG00000042064, ENSMUSG00000032220, ENSMUSG00000055775	434	38	9131	2.214649527043415	1.0	0.9040574636087106	98.2969754562598
SMART	SM00015:IQ	7	0.6930693069306931	0.27055270495270706	ENSMUSG00000018830, ENSMUSG00000057182, ENSMUSG00000042064, ENSMUSG00000032220, ENSMUSG00000042631, ENSMUSG00000055775, ENSMUSG00000029577	434	92	9131	1.6008064516129032	1.0	0.899581707513278	98.36086120289356
INTERPRO	IPR001609:Myosin head, motor region	4	0.39603960396039606	0.2859223979870187	ENSMUSG00000018830, ENSMUSG00000042064, ENSMUSG00000032220, ENSMUSG00000055775	873	38	17763	2.141797793452704	1.0	0.9976795828036155	99.61503774377412
INTERPRO	IPR000048:IQ calmodulin-binding region	7	0.6930693069306931	0.2974741969164476	ENSMUSG00000018830, ENSMUSG00000057182, ENSMUSG00000042064, ENSMUSG00000032220, ENSMUSG00000042631, ENSMUSG00000055775, ENSMUSG00000029577	873	92	17763	1.5481473180935303	1.0	0.9976498831709605	99.70591044424933
SP_PIR_KEYWORDS	myosin	4	0.39603960396039606	0.4055145425900841	ENSMUSG00000018830, ENSMUSG00000042064, ENSMUSG00000032220, ENSMUSG00000055775	874	47	17854	1.738546180437217	1.0	0.8828819992614511	99.92925290129728
SP_PIR_KEYWORDS	actin-binding	13	1.2871287128712872	0.4269058553210797	ENSMUSG00000029381, ENSMUSG00000068270, ENSMUSG00000006304, ENSMUSG00000018830, ENSMUSG00000029621, ENSMUSG00000037679, ENSMUSG00000055775, ENSMUSG00000029465, ENSMUSG00000062929, ENSMUSG00000015804, ENSMUSG00000042064, ENSMUSG00000026131, ENSMUSG00000022565	874	226	17854	1.1750572082379864	1.0	0.8945284720790684	99.95756525511253
GOTERM_CC_FAT	GO:0015629~actin cytoskeleton	12	1.188118811881188	0.4593471696187488	ENSMUSG00000068270, ENSMUSG00000006304, ENSMUSG00000018830, ENSMUSG00000029621, ENSMUSG00000042064, ENSMUSG00000032220, ENSMUSG00000025410, ENSMUSG00000055775, ENSMUSG00000029465, ENSMUSG00000024049, ENSMUSG00000026131, ENSMUSG00000026950	631	205	12504	1.1599706234780256	1.0	0.8985233286750964	99.98323811329854
UP_SEQ_FEATURE	domain:IQ	4	0.39603960396039606	0.49755006293306114	ENSMUSG00000018830, ENSMUSG00000009079, ENSMUSG00000055775, ENSMUSG00000029577	801	53	16021	1.5095281841094856	1.0	0.9999988039505374	99.9994475746356
GOTERM_MF_FAT	GO:0008092~cytoskeletal protein binding	21	2.0792079207920793	0.6118659714802718	ENSMUSG00000033060, ENSMUSG00000029381, ENSMUSG00000068270, ENSMUSG00000006304, ENSMUSG00000036223, ENSMUSG00000055322, ENSMUSG00000068479, ENSMUSG00000037679, ENSMUSG00000029621, ENSMUSG00000018830, ENSMUSG00000038764, ENSMUSG00000055407, ENSMUSG00000055775, ENSMUSG00000029465, ENSMUSG00000062929, ENSMUSG00000048222, ENSMUSG00000042064, ENSMUSG00000021843, ENSMUSG00000015804, ENSMUSG00000026131,…	671	414	13288	1.0045141363744359	1.0	0.9949930632318376	99.99994030764037
GOTERM_MF_FAT	GO:0003779~actin binding	14	1.3861386138613863	0.6992939179432988	ENSMUSG00000029381, ENSMUSG00000068270, ENSMUSG00000055322, ENSMUSG00000006304, ENSMUSG00000018830, ENSMUSG00000029621, ENSMUSG00000037679, ENSMUSG00000055775, ENSMUSG00000029465, ENSMUSG00000062929, ENSMUSG00000042064, ENSMUSG00000015804, ENSMUSG00000026131, ENSMUSG00000022565	671	288	13288	0.9626593806921676	1.0	0.9983035186209765	99.99999874839409
Annotation Cluster 93	Enrichment Score: 0.5620561900716823
Category	Term	Count	%	PValue	Genes	List Total	Pop Hits	Pop Total	Fold Enrichment	Bonferroni	Benjamini	FDR
UP_SEQ_FEATURE	domain:Chromo 1	3	0.297029702970297	0.057068045690042195	ENSMUSG00000056608, ENSMUSG00000029836, ENSMUSG00000018666	801	8	16021	7.5004681647940075	1.0	0.9959446914830261	64.42754820640663
GOTERM_CC_FAT	GO:0000785~chromatin	11	1.089108910891089	0.3199552522715814	ENSMUSG00000032397, ENSMUSG00000026484, ENSMUSG00000025001, ENSMUSG00000056608, ENSMUSG00000040629, ENSMUSG00000021767, ENSMUSG00000029836, ENSMUSG00000018666, ENSMUSG00000016559, ENSMUSG00000066900, ENSMUSG00000037894	631	165	12504	1.3210776545166403	1.0	0.8380037619293497	99.57084262955699
SMART	SM00298:CHROMO	3	0.297029702970297	0.40291395658923074	ENSMUSG00000056608, ENSMUSG00000029836, ENSMUSG00000018666	434	29	9131	2.1764659145081837	1.0	0.9461884032139333	99.87937362922973
INTERPRO	IPR000953:Chromo domain	3	0.297029702970297	0.42004758318994617	ENSMUSG00000056608, ENSMUSG00000029836, ENSMUSG00000018666	873	29	17763	2.1048702452897263	1.0	0.9995361161772935	99.98759091907789
GOTERM_BP_FAT	GO:0006333~chromatin assembly or disassembly	7	0.6930693069306931	0.5008711348602695	ENSMUSG00000025001, ENSMUSG00000056608, ENSMUSG00000021767, ENSMUSG00000029836, ENSMUSG00000018666, ENSMUSG00000016559, ENSMUSG00000037894	706	109	13588	1.2360111235283415	1.0	0.9977186060546779	99.99945924300327
Annotation Cluster 94	Enrichment Score: 0.5552486618888683
Category	Term	Count	%	PValue	Genes	List Total	Pop Hits	Pop Total	Fold Enrichment	Bonferroni	Benjamini	FDR
GOTERM_BP_FAT	GO:0006913~nucleocytoplasmic transport	9	0.891089108910891	0.12499306870226382	ENSMUSG00000057322, ENSMUSG00000040594, ENSMUSG00000057000, ENSMUSG00000029430, ENSMUSG00000040463, ENSMUSG00000018362, ENSMUSG00000001440, ENSMUSG00000039745, ENSMUSG00000059552, ENSMUSG00000057113	706	96	13588	1.80435552407932	1.0	0.9708037262914616	90.27375815844894
GOTERM_BP_FAT	GO:0006403~RNA localization	7	0.6930693069306931	0.1333652261865912	ENSMUSG00000040594, ENSMUSG00000057000, ENSMUSG00000052798, ENSMUSG00000053453, ENSMUSG00000039536, ENSMUSG00000032939, ENSMUSG00000057113	706	67	13588	2.01082406663566	1.0	0.9675896221083912	91.77618276185872
GOTERM_BP_FAT	GO:0051169~nuclear transport	9	0.891089108910891	0.13602192031986465	ENSMUSG00000057322, ENSMUSG00000040594, ENSMUSG00000057000, ENSMUSG00000029430, ENSMUSG00000040463, ENSMUSG00000018362, ENSMUSG00000001440, ENSMUSG00000039745, ENSMUSG00000059552, ENSMUSG00000057113	706	98	13588	1.7675319419552524	1.0	0.9676327984597899	92.20524860740274
GOTERM_BP_FAT	GO:0051170~nuclear import	6	0.594059405940594	0.18136967929945158	ENSMUSG00000057322, ENSMUSG00000040594, ENSMUSG00000029430, ENSMUSG00000018362, ENSMUSG00000001440, ENSMUSG00000039745, ENSMUSG00000059552	706	58	13588	1.991012992087526	1.0	0.9828675107843359	96.9580679025635
GOTERM_BP_FAT	GO:0050658~RNA transport	6	0.594059405940594	0.25711032662641864	ENSMUSG00000040594, ENSMUSG00000057000, ENSMUSG00000052798, ENSMUSG00000053453, ENSMUSG00000032939, ENSMUSG00000057113	706	66	13588	1.7496780839557047	1.0	0.9899648897835356	99.44116538563583
GOTERM_BP_FAT	GO:0050657~nucleic acid transport	6	0.594059405940594	0.25711032662641864	ENSMUSG00000040594, ENSMUSG00000057000, ENSMUSG00000052798, ENSMUSG00000053453, ENSMUSG00000032939, ENSMUSG00000057113	706	66	13588	1.7496780839557047	1.0	0.9899648897835356	99.44116538563583
GOTERM_BP_FAT	GO:0051236~establishment of RNA localization	6	0.594059405940594	0.25711032662641864	ENSMUSG00000040594, ENSMUSG00000057000, ENSMUSG00000052798, ENSMUSG00000053453, ENSMUSG00000032939, ENSMUSG00000057113	706	66	13588	1.7496780839557047	1.0	0.9899648897835356	99.44116538563583
GOTERM_BP_FAT	GO:0015931~nucleobase, nucleoside, nucleotide and nucleic acid transport	6	0.594059405940594	0.33881610663354056	ENSMUSG00000040594, ENSMUSG00000057000, ENSMUSG00000052798, ENSMUSG00000053453, ENSMUSG00000032939, ENSMUSG00000057113	706	74	13588	1.5605236965010338	1.0	0.9940094796911844	99.92686222646279
GOTERM_CC_FAT	GO:0005643~nuclear pore	5	0.49504950495049505	0.34638704937174614	ENSMUSG00000057322, ENSMUSG00000040594, ENSMUSG00000018362, ENSMUSG00000052798, ENSMUSG00000001440, ENSMUSG00000032939	631	59	12504	1.6793360015042038	1.0	0.8540570428063361	99.75496643293195
SP_PIR_KEYWORDS	translocation	5	0.49504950495049505	0.39365989605218943	ENSMUSG00000040594, ENSMUSG00000027679, ENSMUSG00000052798, ENSMUSG00000030316, ENSMUSG00000032939	874	65	17854	1.5713782784720998	1.0	0.8837356882095149	99.90682185535016
GOTERM_BP_FAT	GO:0051028~mRNA transport	5	0.49504950495049505	0.40255819497714695	ENSMUSG00000040594, ENSMUSG00000057000, ENSMUSG00000052798, ENSMUSG00000053453, ENSMUSG00000032939	706	62	13588	1.5521337841542537	1.0	0.9950323791928621	99.98753309891958
SP_PIR_KEYWORDS	nuclear pore complex	3	0.297029702970297	0.4518833321933239	ENSMUSG00000040594, ENSMUSG00000052798, ENSMUSG00000032939	874	31	17854	1.9768952535616742	1.0	0.9009931100211819	99.97720784789108
GOTERM_CC_FAT	GO:0046930~pore complex	5	0.49504950495049505	0.5053200804532622	ENSMUSG00000057322, ENSMUSG00000040594, ENSMUSG00000018362, ENSMUSG00000052798, ENSMUSG00000001440, ENSMUSG00000032939	631	73	12504	1.357271562859562	1.0	0.9189018301744567	99.99522773496139
SP_PIR_KEYWORDS	mRNA transport	4	0.39603960396039606	0.5675310555146782	ENSMUSG00000040594, ENSMUSG00000052798, ENSMUSG00000053453, ENSMUSG00000032939	874	60	17854	1.36186117467582	1.0	0.947198183405976	99.99916386220862
Annotation Cluster 95	Enrichment Score: 0.5512043370276373
Category	Term	Count	%	PValue	Genes	List Total	Pop Hits	Pop Total	Fold Enrichment	Bonferroni	Benjamini	FDR
UP_SEQ_FEATURE	domain:C2 2	6	0.594059405940594	0.1544774786388305	ENSMUSG00000025366, ENSMUSG00000062151, ENSMUSG00000062372, ENSMUSG00000052560, ENSMUSG00000032564, ENSMUSG00000061601	801	57	16021	2.1053945725737564	1.0	0.9989033507994788	94.77430053767218
UP_SEQ_FEATURE	domain:C2 1	6	0.594059405940594	0.1544774786388305	ENSMUSG00000025366, ENSMUSG00000062151, ENSMUSG00000062372, ENSMUSG00000052560, ENSMUSG00000032564, ENSMUSG00000061601	801	57	16021	2.1053945725737564	1.0	0.9989033507994788	94.77430053767218
SMART	SM00239:C2	10	0.9900990099009901	0.16384237264656554	ENSMUSG00000025366, ENSMUSG00000037940, ENSMUSG00000062151, ENSMUSG00000062372, ENSMUSG00000052560, ENSMUSG00000032564, ENSMUSG00000026883, ENSMUSG00000021549, ENSMUSG00000061601, ENSMUSG00000038349	434	130	9131	1.618397731300957	1.0	0.815475174221772	90.28810343109954
INTERPRO	IPR000008:C2 calcium-dependent membrane targeting	10	0.9900990099009901	0.18909265638163203	ENSMUSG00000025366, ENSMUSG00000037940, ENSMUSG00000062151, ENSMUSG00000062372, ENSMUSG00000052560, ENSMUSG00000032564, ENSMUSG00000026883, ENSMUSG00000021549, ENSMUSG00000061601, ENSMUSG00000038349	873	130	17763	1.5651599259846682	1.0	0.9918577771142962	96.85829259173028
INTERPRO	IPR018029:C2 membrane targeting protein	8	0.7920792079207921	0.26465396084137083	ENSMUSG00000025366, ENSMUSG00000062151, ENSMUSG00000062372, ENSMUSG00000052560, ENSMUSG00000032564, ENSMUSG00000021549, ENSMUSG00000061601, ENSMUSG00000038349	873	106	17763	1.535628606626467	1.0	0.9968360192843606	99.37503854153314
SP_PIR_KEYWORDS	synapse	9	0.891089108910891	0.8231998799394118	ENSMUSG00000028955, ENSMUSG00000032269, ENSMUSG00000027950, ENSMUSG00000027287, ENSMUSG00000041268, ENSMUSG00000062151, ENSMUSG00000062372, ENSMUSG00000037541, ENSMUSG00000061601	874	213	17854	0.8631514487381957	1.0	0.9888977951768265	99.99999999680962
UP_SEQ_FEATURE	domain:C2	3	0.297029702970297	0.8601114087384663	ENSMUSG00000037940, ENSMUSG00000026883, ENSMUSG00000038349	801	68	16021	0.8824080193875303	1.0	0.9999999999982669	99.99999999999991
Annotation Cluster 96	Enrichment Score: 0.5489685950829014
Category	Term	Count	%	PValue	Genes	List Total	Pop Hits	Pop Total	Fold Enrichment	Bonferroni	Benjamini	FDR
UP_SEQ_FEATURE	repeat:III	3	0.297029702970297	0.28250842564177886	ENSMUSG00000004113, ENSMUSG00000020758, ENSMUSG00000015968	801	21	16021	2.8573212056358126	1.0	0.9999265176565479	99.70903391826945
UP_SEQ_FEATURE	repeat:IV	3	0.297029702970297	0.28250842564177886	ENSMUSG00000004113, ENSMUSG00000020758, ENSMUSG00000015968	801	21	16021	2.8573212056358126	1.0	0.9999265176565479	99.70903391826945
UP_SEQ_FEATURE	repeat:I	3	0.297029702970297	0.28250842564177886	ENSMUSG00000004113, ENSMUSG00000020758, ENSMUSG00000015968	801	21	16021	2.8573212056358126	1.0	0.9999265176565479	99.70903391826945
UP_SEQ_FEATURE	repeat:II	3	0.297029702970297	0.28250842564177886	ENSMUSG00000004113, ENSMUSG00000020758, ENSMUSG00000015968	801	21	16021	2.8573212056358126	1.0	0.9999265176565479	99.70903391826945
Annotation Cluster 97	Enrichment Score: 0.5469090761110903
Category	Term	Count	%	PValue	Genes	List Total	Pop Hits	Pop Total	Fold Enrichment	Bonferroni	Benjamini	FDR
GOTERM_BP_FAT	GO:0051726~regulation of cell cycle	17	1.6831683168316833	0.09077148206869487	ENSMUSG00000032397, ENSMUSG00000038539, ENSMUSG00000027490, ENSMUSG00000025217, ENSMUSG00000032264, ENSMUSG00000015656, ENSMUSG00000026395, ENSMUSG00000027852, ENSMUSG00000030451, ENSMUSG00000028224, ENSMUSG00000070691, ENSMUSG00000020184, ENSMUSG00000026605, ENSMUSG00000040250, ENSMUSG00000027933, ENSMUSG00000059552, ENSMUSG00000057113	706	214	13588	1.5289243070080218	1.0	0.9624295537874559	81.00086244461554
GOTERM_BP_FAT	GO:0000075~cell cycle checkpoint	5	0.49504950495049505	0.28345118928796875	ENSMUSG00000032397, ENSMUSG00000027933, ENSMUSG00000032264, ENSMUSG00000059552, ENSMUSG00000028224	706	52	13588	1.8506210503377643	1.0	0.9917812401180408	99.70238782000945
GOTERM_BP_FAT	GO:0007093~mitotic cell cycle checkpoint	3	0.297029702970297	0.35601513269351315	ENSMUSG00000032264, ENSMUSG00000059552, ENSMUSG00000028224	706	24	13588	2.405807365439094	1.0	0.9944266128991057	99.95382915589181
GOTERM_BP_FAT	GO:0007346~regulation of mitotic cell cycle	7	0.6930693069306931	0.3805034694532095	ENSMUSG00000040250, ENSMUSG00000032264, ENSMUSG00000059552, ENSMUSG00000030451, ENSMUSG00000028224, ENSMUSG00000020184, ENSMUSG00000026605	706	96	13588	1.4033876298394712	1.0	0.9952158332226253	99.97652958377122
GOTERM_BP_FAT	GO:0010564~regulation of cell cycle process	5	0.49504950495049505	0.528688458978311	ENSMUSG00000032397, ENSMUSG00000032264, ENSMUSG00000030451, ENSMUSG00000057113, ENSMUSG00000026605	706	73	13588	1.3182506111995032	1.0	0.9981958608631532	99.99980123043348
Annotation Cluster 98	Enrichment Score: 0.5458935190261978
Category	Term	Count	%	PValue	Genes	List Total	Pop Hits	Pop Total	Fold Enrichment	Bonferroni	Benjamini	FDR
SP_PIR_KEYWORDS	tpr repeat	12	1.188118811881188	0.08509097088072222	ENSMUSG00000032558, ENSMUSG00000024424, ENSMUSG00000034848, ENSMUSG00000040219, ENSMUSG00000063273, ENSMUSG00000033987, ENSMUSG00000038172, ENSMUSG00000025235, ENSMUSG00000023191, ENSMUSG00000027194, ENSMUSG00000033991, ENSMUSG00000046230	874	141	17854	1.7385461804372169	0.9999999999999997	0.5983238580433826	71.07343515129804
UP_SEQ_FEATURE	repeat:TPR 9	4	0.39603960396039606	0.09440819243060172	ENSMUSG00000032558, ENSMUSG00000034848, ENSMUSG00000063273, ENSMUSG00000025235	801	22	16021	3.6365906253546703	1.0	0.9979637436044974	82.52368730374884
UP_SEQ_FEATURE	repeat:TPR 3	10	0.9900990099009901	0.13562468972686192	ENSMUSG00000032558, ENSMUSG00000024424, ENSMUSG00000034848, ENSMUSG00000040219, ENSMUSG00000063273, ENSMUSG00000033987, ENSMUSG00000038172, ENSMUSG00000025235, ENSMUSG00000023191, ENSMUSG00000046230	801	118	16021	1.695021054190736	1.0	0.9989197321670701	92.29796896257173
UP_SEQ_FEATURE	repeat:TPR 10	3	0.297029702970297	0.17054868253434743	ENSMUSG00000032558, ENSMUSG00000034848, ENSMUSG00000025235	801	15	16021	4.000249687890138	1.0	0.9990978401731243	96.27139911330657
UP_SEQ_FEATURE	repeat:TPR 1	10	0.9900990099009901	0.2019972526222828	ENSMUSG00000032558, ENSMUSG00000024424, ENSMUSG00000034848, ENSMUSG00000040219, ENSMUSG00000063273, ENSMUSG00000033987, ENSMUSG00000038172, ENSMUSG00000025235, ENSMUSG00000023191, ENSMUSG00000046230	801	130	16021	1.5385575722654374	1.0	0.9996124277139462	98.11081718415127
UP_SEQ_FEATURE	repeat:TPR 2	10	0.9900990099009901	0.2019972526222828	ENSMUSG00000032558, ENSMUSG00000024424, ENSMUSG00000034848, ENSMUSG00000040219, ENSMUSG00000063273, ENSMUSG00000033987, ENSMUSG00000038172, ENSMUSG00000025235, ENSMUSG00000023191, ENSMUSG00000046230	801	130	16021	1.5385575722654374	1.0	0.9996124277139462	98.11081718415127
UP_SEQ_FEATURE	repeat:TPR 6	5	0.49504950495049505	0.2945323232880861	ENSMUSG00000032558, ENSMUSG00000034848, ENSMUSG00000063273, ENSMUSG00000025235, ENSMUSG00000046230	801	55	16021	1.8182953126773351	1.0	0.9999430337389201	99.7838583023903
UP_SEQ_FEATURE	repeat:TPR 8	4	0.39603960396039606	0.29477699937989754	ENSMUSG00000032558, ENSMUSG00000034848, ENSMUSG00000063273, ENSMUSG00000025235	801	38	16021	2.105394572573757	1.0	0.9999369511299329	99.78517312027107
UP_SEQ_FEATURE	repeat:TPR 5	5	0.49504950495049505	0.3632903855450486	ENSMUSG00000032558, ENSMUSG00000034848, ENSMUSG00000063273, ENSMUSG00000025235, ENSMUSG00000046230	801	61	16021	1.6394465933975972	1.0	0.9999866788116524	99.9644071282265
UP_SEQ_FEATURE	repeat:TPR 4	6	0.594059405940594	0.39010295334162204	ENSMUSG00000032558, ENSMUSG00000034848, ENSMUSG00000063273, ENSMUSG00000025235, ENSMUSG00000023191, ENSMUSG00000046230	801	82	16021	1.4635059833744404	1.0	0.9999916990497624	99.98330066245724
SMART	SM00028:TPR	7	0.6930693069306931	0.44004977430214903	ENSMUSG00000032558, ENSMUSG00000034848, ENSMUSG00000040219, ENSMUSG00000063273, ENSMUSG00000025235, ENSMUSG00000027194, ENSMUSG00000033991	434	112	9131	1.3149481566820276	1.0	0.9569892849922258	99.94775695359166
UP_SEQ_FEATURE	repeat:TPR 7	4	0.39603960396039606	0.44558059386722515	ENSMUSG00000032558, ENSMUSG00000034848, ENSMUSG00000063273, ENSMUSG00000025235	801	49	16021	1.6327549746490357	1.0	0.9999953826245096	99.9968799478547
INTERPRO	IPR019734:Tetratricopeptide repeat	7	0.6930693069306931	0.47315928682428754	ENSMUSG00000032558, ENSMUSG00000034848, ENSMUSG00000040219, ENSMUSG00000063273, ENSMUSG00000025235, ENSMUSG00000027194, ENSMUSG00000033991	873	112	17763	1.2716924398625429	1.0	0.9997490757746089	99.99745855537256
INTERPRO	IPR013026:Tetratricopeptide region	7	0.6930693069306931	0.4903722195194171	ENSMUSG00000032558, ENSMUSG00000034848, ENSMUSG00000040219, ENSMUSG00000063273, ENSMUSG00000025235, ENSMUSG00000027194, ENSMUSG00000033991	873	114	17763	1.2493820461807439	1.0	0.9997782826981753	99.99853137288656
INTERPRO	IPR001440:Tetratricopeptide TPR-1	6	0.594059405940594	0.5020666866161986	ENSMUSG00000032558, ENSMUSG00000034848, ENSMUSG00000040219, ENSMUSG00000025235, ENSMUSG00000027194, ENSMUSG00000033991	873	95	17763	1.2850786760716224	1.0	0.9998071916646646	99.99899892917593
INTERPRO	IPR011990:Tetratricopeptide-like helical	6	0.594059405940594	0.8652668775366148	ENSMUSG00000032558, ENSMUSG00000034848, ENSMUSG00000040219, ENSMUSG00000063273, ENSMUSG00000027194, ENSMUSG00000033991	873	150	17763	0.8138831615120276	1.0	0.9999999898137781	99.99999999999957
Annotation Cluster 99	Enrichment Score: 0.5440856562320706
Category	Term	Count	%	PValue	Genes	List Total	Pop Hits	Pop Total	Fold Enrichment	Bonferroni	Benjamini	FDR
SMART	SM00513:SAP	3	0.297029702970297	0.2804700536932103	ENSMUSG00000051255, ENSMUSG00000071659, ENSMUSG00000078427, ENSMUSG00000032212	434	22	9131	2.8689777963971514	1.0	0.9028529713414521	98.62866570440424
UP_SEQ_FEATURE	domain:SAP	3	0.297029702970297	0.28250842564177886	ENSMUSG00000051255, ENSMUSG00000071659, ENSMUSG00000078427, ENSMUSG00000032212	801	21	16021	2.8573212056358126	1.0	0.9999265176565479	99.70903391826945
INTERPRO	IPR003034:DNA-binding SAP	3	0.297029702970297	0.29432362835828096	ENSMUSG00000051255, ENSMUSG00000071659, ENSMUSG00000078427, ENSMUSG00000032212	873	22	17763	2.774601686972821	1.0	0.997640864625002	99.68336250838101
Annotation Cluster 100	Enrichment Score: 0.5385427069166409
Category	Term	Count	%	PValue	Genes	List Total	Pop Hits	Pop Total	Fold Enrichment	Bonferroni	Benjamini	FDR
SP_PIR_KEYWORDS	chromatin regulator	13	1.2871287128712872	0.23093415572068804	ENSMUSG00000037935, ENSMUSG00000066900, ENSMUSG00000057236, ENSMUSG00000004698, ENSMUSG00000029004, ENSMUSG00000020232, ENSMUSG00000022394, ENSMUSG00000056608, ENSMUSG00000029687, ENSMUSG00000021767, ENSMUSG00000014074, ENSMUSG00000029836, ENSMUSG00000031353	874	192	17854	1.3831402555301295	1.0	0.762784754669587	97.43307896150016
GOTERM_CC_FAT	GO:0035097~histone methyltransferase complex	3	0.297029702970297	0.3239230508739828	ENSMUSG00000004698, ENSMUSG00000029004, ENSMUSG00000029687	631	23	12504	2.5847171501412527	1.0	0.8392889454221911	99.6049156193846
GOTERM_CC_FAT	GO:0034708~methyltransferase complex	3	0.297029702970297	0.3239230508739828	ENSMUSG00000004698, ENSMUSG00000029004, ENSMUSG00000029687	631	23	12504	2.5847171501412527	1.0	0.8392889454221911	99.6049156193846
Annotation Cluster 101	Enrichment Score: 0.5298536731417505
Category	Term	Count	%	PValue	Genes	List Total	Pop Hits	Pop Total	Fold Enrichment	Bonferroni	Benjamini	FDR
SP_PIR_KEYWORDS	Chaperone	14	1.3861386138613863	0.032512384879447395	ENSMUSG00000021037, ENSMUSG00000027679, ENSMUSG00000024309, ENSMUSG00000015656, ENSMUSG00000022013, ENSMUSG00000028410, ENSMUSG00000034024, ENSMUSG00000018585, ENSMUSG00000036764, ENSMUSG00000021270, ENSMUSG00000031353, ENSMUSG00000046516, ENSMUSG00000025980, ENSMUSG00000057113	874	150	17854	1.906605644546148	0.999998187968611	0.34720091165245015	36.93601759633509
UP_SEQ_FEATURE	domain:J	4	0.39603960396039606	0.4052498295269911	ENSMUSG00000027679, ENSMUSG00000036764, ENSMUSG00000022013, ENSMUSG00000028410	801	46	16021	1.7392389947348423	1.0	0.9999927504379187	99.98927039022689
INTERPRO	IPR018253:Heat shock protein DnaJ, conserved site	4	0.39603960396039606	0.408004918781498	ENSMUSG00000027679, ENSMUSG00000036764, ENSMUSG00000022013, ENSMUSG00000028410	873	47	17763	1.7316663010894204	1.0	0.9995057281746288	99.98257797855264
SMART	SM00271:DnaJ	4	0.39603960396039606	0.4506349632505229	ENSMUSG00000027679, ENSMUSG00000036764, ENSMUSG00000022013, ENSMUSG00000028410	434	52	9131	1.6183977313009572	1.0	0.9585034827646839	99.95926021425147
INTERPRO	IPR001623:Heat shock protein DnaJ, N-terminal	4	0.39603960396039606	0.4733541844805691	ENSMUSG00000027679, ENSMUSG00000036764, ENSMUSG00000022013, ENSMUSG00000028410	873	52	17763	1.5651599259846682	1.0	0.9997308966440264	99.99747403266281
GOTERM_MF_FAT	GO:0031072~heat shock protein binding	4	0.39603960396039606	0.5773375291591918	ENSMUSG00000027679, ENSMUSG00000036764, ENSMUSG00000022013, ENSMUSG00000028410	671	59	13288	1.3425951653237012	1.0	0.9933577061589918	99.99978303294023
Annotation Cluster 102	Enrichment Score: 0.5220786523760689
Category	Term	Count	%	PValue	Genes	List Total	Pop Hits	Pop Total	Fold Enrichment	Bonferroni	Benjamini	FDR
GOTERM_MF_FAT	GO:0003702~RNA polymerase II transcription factor activity	9	0.891089108910891	0.14255501093803719	ENSMUSG00000048100, ENSMUSG00000038539, ENSMUSG00000012114, ENSMUSG00000024218, ENSMUSG00000002679, ENSMUSG00000003680, ENSMUSG00000005836, ENSMUSG00000058886, ENSMUSG00000018160	671	102	13288	1.7473481195756992	1.0	0.8769467989816027	90.26048373690269
GOTERM_MF_FAT	GO:0016455~RNA polymerase II transcription mediator activity	3	0.297029702970297	0.30535602583709653	ENSMUSG00000012114, ENSMUSG00000002679, ENSMUSG00000018160	671	22	13288	2.700447093889717	1.0	0.9513806950771797	99.59839973375838
GOTERM_CC_FAT	GO:0016592~Srb-mediator complex	3	0.297029702970297	0.4156530253450309	ENSMUSG00000012114, ENSMUSG00000002679, ENSMUSG00000018160	631	28	12504	2.1231605161874576	1.0	0.8873943943652952	99.9497110500315
GOTERM_MF_FAT	GO:0016251~general RNA polymerase II transcription factor activity	3	0.297029702970297	0.4509884942372088	ENSMUSG00000012114, ENSMUSG00000002679, ENSMUSG00000018160	671	30	13288	1.9803278688524588	1.0	0.9790477631913881	99.9886116207767
Annotation Cluster 103	Enrichment Score: 0.5212892139020917
Category	Term	Count	%	PValue	Genes	List Total	Pop Hits	Pop Total	Fold Enrichment	Bonferroni	Benjamini	FDR
GOTERM_BP_FAT	GO:0006259~DNA metabolic process	32	3.1683168316831685	0.03105500552546782	ENSMUSG00000032397, ENSMUSG00000034329, ENSMUSG00000025925, ENSMUSG00000042557, ENSMUSG00000036912, ENSMUSG00000034206, ENSMUSG00000006281, ENSMUSG00000024943, ENSMUSG00000028224, ENSMUSG00000057236, ENSMUSG00000029004, ENSMUSG00000061607, ENSMUSG00000034674, ENSMUSG00000024906, ENSMUSG00000039748, ENSMUSG00000033752, ENSMUSG00000059552, ENSMUSG00000031353, ENSMUSG00000058729, ENSMUSG00000026648,…	706	421	13588	1.4629137424047696	1.0	0.923031243758289	42.338894163818765
GOTERM_BP_FAT	GO:0033554~cellular response to stress	28	2.7722772277227725	0.10585992588592799	ENSMUSG00000032397, ENSMUSG00000034329, ENSMUSG00000022523, ENSMUSG00000034206, ENSMUSG00000024943, ENSMUSG00000028224, ENSMUSG00000032905, ENSMUSG00000061436, ENSMUSG00000061607, ENSMUSG00000034674, ENSMUSG00000029026, ENSMUSG00000024906, ENSMUSG00000039748, ENSMUSG00000059552, ENSMUSG00000026648, ENSMUSG00000030655, ENSMUSG00000034485, ENSMUSG00000026289, ENSMUSG00000022034, ENSMUSG00000020250,…	706	404	13588	1.3339129946989032	1.0	0.9664787101632579	85.8127992311924
GOTERM_BP_FAT	GO:0006974~response to DNA damage stimulus	21	2.0792079207920793	0.1111594709195963	ENSMUSG00000032397, ENSMUSG00000034329, ENSMUSG00000026648, ENSMUSG00000030655, ENSMUSG00000034206, ENSMUSG00000034485, ENSMUSG00000024943, ENSMUSG00000028224, ENSMUSG00000022034, ENSMUSG00000061436, ENSMUSG00000029535, ENSMUSG00000061607, ENSMUSG00000021177, ENSMUSG00000034674, ENSMUSG00000024906, ENSMUSG00000029026, ENSMUSG00000027933, ENSMUSG00000039748, ENSMUSG00000059552, ENSMUSG00000014074,…	706	287	13588	1.40827748220825	1.0	0.9664564813113528	87.21093065169522
SP_PIR_KEYWORDS	dna repair	13	1.2871287128712872	0.14139819691860406	ENSMUSG00000034329, ENSMUSG00000026648, ENSMUSG00000030655, ENSMUSG00000024943, ENSMUSG00000028224, ENSMUSG00000061607, ENSMUSG00000021177, ENSMUSG00000034674, ENSMUSG00000024906, ENSMUSG00000027933, ENSMUSG00000039748, ENSMUSG00000014074, ENSMUSG00000038544	874	173	17854	1.5350458327270804	1.0	0.6904675933618565	88.07319633132636
SP_PIR_KEYWORDS	DNA damage	14	1.3861386138613863	0.1558532690505782	ENSMUSG00000032397, ENSMUSG00000034329, ENSMUSG00000026648, ENSMUSG00000030655, ENSMUSG00000024943, ENSMUSG00000028224, ENSMUSG00000061607, ENSMUSG00000034674, ENSMUSG00000021177, ENSMUSG00000024906, ENSMUSG00000027933, ENSMUSG00000014074, ENSMUSG00000039748, ENSMUSG00000038544	874	194	17854	1.4741796220717638	1.0	0.6954667709862834	90.58819044192268
GOTERM_BP_FAT	GO:0042770~DNA damage response, signal transduction	6	0.594059405940594	0.17254597025159402	ENSMUSG00000032397, ENSMUSG00000061436, ENSMUSG00000029535, ENSMUSG00000059552, ENSMUSG00000034485, ENSMUSG00000028224	706	57	13588	2.025943044580289	1.0	0.9815273868301931	96.332162733487
GOTERM_BP_FAT	GO:0006281~DNA repair	16	1.5841584158415842	0.1789860355790177	ENSMUSG00000034329, ENSMUSG00000026648, ENSMUSG00000030655, ENSMUSG00000034206, ENSMUSG00000024943, ENSMUSG00000028224, ENSMUSG00000022034, ENSMUSG00000061607, ENSMUSG00000021177, ENSMUSG00000034674, ENSMUSG00000024906, ENSMUSG00000027933, ENSMUSG00000039748, ENSMUSG00000059552, ENSMUSG00000014074, ENSMUSG00000038544	706	222	13588	1.3871321746675855	1.0	0.982469256178541	96.79972478830845
GOTERM_BP_FAT	GO:0009314~response to radiation	11	1.089108910891089	0.2086418677573636	ENSMUSG00000032397, ENSMUSG00000027950, ENSMUSG00000047459, ENSMUSG00000022039, ENSMUSG00000026648, ENSMUSG00000027933, ENSMUSG00000014074, ENSMUSG00000059552, ENSMUSG00000034485, ENSMUSG00000027852, ENSMUSG00000038544	706	143	13588	1.4804968402702112	1.0	0.9844064087875155	98.31601756267405
GOTERM_BP_FAT	GO:0007632~visual behavior	4	0.39603960396039606	0.2158683280592758	ENSMUSG00000027950, ENSMUSG00000047459, ENSMUSG00000022039, ENSMUSG00000027852	706	31	13588	2.483414054646806	1.0	0.9853745385782043	98.56515566787559
SP_PIR_KEYWORDS	dna recombination	4	0.39603960396039606	0.21744227398817143	ENSMUSG00000026648, ENSMUSG00000024906, ENSMUSG00000033752, ENSMUSG00000024943	874	33	17854	2.476111226683309	1.0	0.758618671949453	96.72839969487829
GOTERM_BP_FAT	GO:0010212~response to ionizing radiation	5	0.49504950495049505	0.23716988652797052	ENSMUSG00000026648, ENSMUSG00000027933, ENSMUSG00000014074, ENSMUSG00000059552, ENSMUSG00000038544	706	48	13588	2.0048394711992445	1.0	0.9884943502478716	99.1127411286933
GOTERM_BP_FAT	GO:0007611~learning or memory	7	0.6930693069306931	0.3152115714983729	ENSMUSG00000021794, ENSMUSG00000027950, ENSMUSG00000022039, ENSMUSG00000028657, ENSMUSG00000001507, ENSMUSG00000002997, ENSMUSG00000027852	706	89	13588	1.513766432186396	1.0	0.9929367874322665	99.86509797770418
GOTERM_BP_FAT	GO:0007612~learning	5	0.49504950495049505	0.34286495330637357	ENSMUSG00000027950, ENSMUSG00000022039, ENSMUSG00000028657, ENSMUSG00000002997, ENSMUSG00000027852	706	57	13588	1.6882858704835744	1.0	0.9941288916640139	99.93429713004919
GOTERM_BP_FAT	GO:0006310~DNA recombination	6	0.594059405940594	0.34922799526132775	ENSMUSG00000026648, ENSMUSG00000024906, ENSMUSG00000033752, ENSMUSG00000039748, ENSMUSG00000024943, ENSMUSG00000028224	706	75	13588	1.5397167138810202	1.0	0.9941779737817498	99.94455870584493
GOTERM_BP_FAT	GO:0006302~double-strand break repair	4	0.39603960396039606	0.38727727681970836	ENSMUSG00000026648, ENSMUSG00000014074, ENSMUSG00000059552, ENSMUSG00000028224	706	43	13588	1.7903682719546743	1.0	0.9951770251875027	99.98062747962825
GOTERM_BP_FAT	GO:0009416~response to light stimulus	7	0.6930693069306931	0.3992667727657433	ENSMUSG00000032397, ENSMUSG00000027950, ENSMUSG00000047459, ENSMUSG00000022039, ENSMUSG00000059552, ENSMUSG00000034485, ENSMUSG00000027852	706	98	13588	1.3747470659651964	1.0	0.9953445636797698	99.98627850579932
GOTERM_BP_FAT	GO:0009628~response to abiotic stimulus	15	1.4851485148514851	0.4260648789835312	ENSMUSG00000032397, ENSMUSG00000026915, ENSMUSG00000026648, ENSMUSG00000037428, ENSMUSG00000034485, ENSMUSG00000027852, ENSMUSG00000027950, ENSMUSG00000047459, ENSMUSG00000022039, ENSMUSG00000032855, ENSMUSG00000027933, ENSMUSG00000059552, ENSMUSG00000014074, ENSMUSG00000038544, ENSMUSG00000032769	706	251	13588	1.150186788257734	1.0	0.9957915703650031	99.99381258439762
GOTERM_BP_FAT	GO:0007610~behavior	23	2.277227722772277	0.4398962205651491	ENSMUSG00000026915, ENSMUSG00000021794, ENSMUSG00000044308, ENSMUSG00000001507, ENSMUSG00000025235, ENSMUSG00000002997, ENSMUSG00000027852, ENSMUSG00000046230, ENSMUSG00000004113, ENSMUSG00000061436, ENSMUSG00000030786, ENSMUSG00000038417, ENSMUSG00000073878, ENSMUSG00000034684, ENSMUSG00000027950, ENSMUSG00000021665, ENSMUSG00000047459, ENSMUSG00000022840, ENSMUSG00000028657, ENSMUSG00000022039,…	706	405	13588	1.0930087783723288	1.0	0.9959003544934666	99.99595786909164
GOTERM_BP_FAT	GO:0008542~visual learning	3	0.297029702970297	0.4483754224115593	ENSMUSG00000027950, ENSMUSG00000022039, ENSMUSG00000027852	706	29	13588	1.991012992087526	1.0	0.9962832032894715	99.9969026649492
GOTERM_MF_FAT	GO:0004527~exonuclease activity	4	0.39603960396039606	0.4652484846834105	ENSMUSG00000021177, ENSMUSG00000026648, ENSMUSG00000039748, ENSMUSG00000037370	671	50	13288	1.5842622950819671	1.0	0.9796773330257771	99.99235486242685
GOTERM_BP_FAT	GO:0009411~response to UV	3	0.297029702970297	0.5486133565288507	ENSMUSG00000032397, ENSMUSG00000059552, ENSMUSG00000034485	706	35	13588	1.6496964791582358	1.0	0.9983711183104379	99.99990647050784
SP_PIR_KEYWORDS	exonuclease	3	0.297029702970297	0.574941986912842	ENSMUSG00000021177, ENSMUSG00000026648, ENSMUSG00000039748	874	39	17854	1.5713782784721	1.0	0.9489911021084751	99.99934298739669
SP_PIR_KEYWORDS	Endonuclease	4	0.39603960396039606	0.6222089476042344	ENSMUSG00000026648, ENSMUSG00000024906, ENSMUSG00000039748, ENSMUSG00000022323	874	65	17854	1.25710262277768	1.0	0.9610202640452031	99.99987309423722
GOTERM_BP_FAT	GO:0030534~adult behavior	5	0.49504950495049505	0.7178093060821413	ENSMUSG00000061436, ENSMUSG00000027950, ENSMUSG00000022039, ENSMUSG00000028657, ENSMUSG00000025235	706	93	13588	1.034755856102836	1.0	0.9995652230111872	99.99999997426664
SP_PIR_KEYWORDS	nuclease	5	0.49504950495049505	0.7410201389029815	ENSMUSG00000021177, ENSMUSG00000026648, ENSMUSG00000024906, ENSMUSG00000039748, ENSMUSG00000022323	874	102	17854	1.0013685107910442	1.0	0.98063988153168	99.99999934506305
GOTERM_MF_FAT	GO:0004519~endonuclease activity	5	0.49504950495049505	0.7695069139525957	ENSMUSG00000026648, ENSMUSG00000024906, ENSMUSG00000024800, ENSMUSG00000039748, ENSMUSG00000022323	671	103	13288	0.9613242081808053	1.0	0.9993625626017975	99.99999997768073
GOTERM_MF_FAT	GO:0004518~nuclease activity	7	0.6930693069306931	0.7949748517912095	ENSMUSG00000021177, ENSMUSG00000026648, ENSMUSG00000024906, ENSMUSG00000024800, ENSMUSG00000039748, ENSMUSG00000022323, ENSMUSG00000037370	671	154	13288	0.9001490312965723	1.0	0.9995832301764428	99.99999999620997
Annotation Cluster 104	Enrichment Score: 0.518002052988365
Category	Term	Count	%	PValue	Genes	List Total	Pop Hits	Pop Total	Fold Enrichment	Bonferroni	Benjamini	FDR
INTERPRO	IPR000585:Hemopexin/matrixin	3	0.297029702970297	0.29432362835828096	ENSMUSG00000030981, ENSMUSG00000049723, ENSMUSG00000006014	873	22	17763	2.774601686972821	1.0	0.997640864625002	99.68336250838101
SMART	SM00120:HX	3	0.297029702970297	0.2983279183239784	ENSMUSG00000030981, ENSMUSG00000049723, ENSMUSG00000006014	434	23	9131	2.7442396313364057	1.0	0.9072146350774082	99.011652736176
UP_SEQ_FEATURE	domain:Hemopexin-like 2	3	0.297029702970297	0.3013184489713304	ENSMUSG00000030981, ENSMUSG00000049723, ENSMUSG00000006014	801	22	16021	2.727442969016003	1.0	0.9999455432614744	99.817652758187
UP_SEQ_FEATURE	domain:Hemopexin-like 1	3	0.297029702970297	0.3013184489713304	ENSMUSG00000030981, ENSMUSG00000049723, ENSMUSG00000006014	801	22	16021	2.727442969016003	1.0	0.9999455432614744	99.817652758187
INTERPRO	IPR018487:Hemopexin/matrixin, repeat	3	0.297029702970297	0.31275812767531413	ENSMUSG00000030981, ENSMUSG00000049723, ENSMUSG00000006014	873	23	17763	2.6539668310174807	1.0	0.9979828773465921	99.79546370971748
INTERPRO	IPR018486:Hemopexin/matrixin, conserved site	3	0.297029702970297	0.31275812767531413	ENSMUSG00000030981, ENSMUSG00000049723, ENSMUSG00000006014	873	23	17763	2.6539668310174807	1.0	0.9979828773465921	99.79546370971748
Annotation Cluster 105	Enrichment Score: 0.48322529261689523
Category	Term	Count	%	PValue	Genes	List Total	Pop Hits	Pop Total	Fold Enrichment	Bonferroni	Benjamini	FDR
GOTERM_MF_FAT	GO:0019899~enzyme binding	17	1.6831683168316833	0.11699523172077642	ENSMUSG00000044562, ENSMUSG00000037679, ENSMUSG00000041268, ENSMUSG00000024430, ENSMUSG00000026395, ENSMUSG00000066900, ENSMUSG00000027469, ENSMUSG00000020372, ENSMUSG00000041777, ENSMUSG00000040594, ENSMUSG00000015149, ENSMUSG00000028556, ENSMUSG00000001930, ENSMUSG00000036478, ENSMUSG00000047139, ENSMUSG00000026024, ENSMUSG00000029686	671	229	13288	1.4701123917245327	1.0	0.8701916124290134	84.80452379450519
GOTERM_MF_FAT	GO:0019901~protein kinase binding	5	0.49504950495049505	0.4840153086602838	ENSMUSG00000047139, ENSMUSG00000024430, ENSMUSG00000026395, ENSMUSG00000027469, ENSMUSG00000020372	671	71	13288	1.3945970907411682	1.0	0.98194895422433	99.99554920760573
GOTERM_MF_FAT	GO:0019900~kinase binding	5	0.49504950495049505	0.6270423334454314	ENSMUSG00000047139, ENSMUSG00000024430, ENSMUSG00000026395, ENSMUSG00000027469, ENSMUSG00000020372	671	85	13288	1.1648987463837994	1.0	0.9958210903843181	99.99996737070909
Annotation Cluster 106	Enrichment Score: 0.48226900143508317
Category	Term	Count	%	PValue	Genes	List Total	Pop Hits	Pop Total	Fold Enrichment	Bonferroni	Benjamini	FDR
GOTERM_BP_FAT	GO:0042770~DNA damage response, signal transduction	6	0.594059405940594	0.17254597025159402	ENSMUSG00000032397, ENSMUSG00000061436, ENSMUSG00000029535, ENSMUSG00000059552, ENSMUSG00000034485, ENSMUSG00000028224	706	57	13588	2.025943044580289	1.0	0.9815273868301931	96.332162733487
GOTERM_BP_FAT	GO:0000075~cell cycle checkpoint	5	0.49504950495049505	0.28345118928796875	ENSMUSG00000032397, ENSMUSG00000027933, ENSMUSG00000032264, ENSMUSG00000059552, ENSMUSG00000028224	706	52	13588	1.8506210503377643	1.0	0.9917812401180408	99.70238782000945
GOTERM_BP_FAT	GO:0000077~DNA damage checkpoint	3	0.297029702970297	0.4659599816785263	ENSMUSG00000032397, ENSMUSG00000059552, ENSMUSG00000028224	706	30	13588	1.924645892351275	1.0	0.9969117788329663	99.99824032546503
GOTERM_BP_FAT	GO:0031570~DNA integrity checkpoint	3	0.297029702970297	0.5166450470475357	ENSMUSG00000032397, ENSMUSG00000059552, ENSMUSG00000028224	706	33	13588	1.7496780839557047	1.0	0.9979173384718709	99.99969125630555
Annotation Cluster 107	Enrichment Score: 0.4797585540994171
Category	Term	Count	%	PValue	Genes	List Total	Pop Hits	Pop Total	Fold Enrichment	Bonferroni	Benjamini	FDR
GOTERM_BP_FAT	GO:0043524~negative regulation of neuron apoptosis	6	0.594059405940594	0.11602259755678335	ENSMUSG00000061436, ENSMUSG00000028657, ENSMUSG00000029026, ENSMUSG00000031960, ENSMUSG00000027852, ENSMUSG00000021549	706	50	13588	2.30957507082153	1.0	0.9660119419676065	88.37870086855175
GOTERM_BP_FAT	GO:0043523~regulation of neuron apoptosis	7	0.6930693069306931	0.23466016960443858	ENSMUSG00000061436, ENSMUSG00000028657, ENSMUSG00000029026, ENSMUSG00000031960, ENSMUSG00000059552, ENSMUSG00000027852, ENSMUSG00000021549	706	80	13588	1.6840651558073654	1.0	0.9882386915299428	99.06039272313623
GOTERM_BP_FAT	GO:0042981~regulation of apoptosis	32	3.1683168316831685	0.3452511245244165	ENSMUSG00000038539, ENSMUSG00000032580, ENSMUSG00000060126, ENSMUSG00000042557, ENSMUSG00000020918, ENSMUSG00000026395, ENSMUSG00000070691, ENSMUSG00000026278, ENSMUSG00000061436, ENSMUSG00000036478, ENSMUSG00000047139, ENSMUSG00000028081, ENSMUSG00000029026, ENSMUSG00000039745, ENSMUSG00000059552, ENSMUSG00000036931, ENSMUSG00000062762, ENSMUSG00000028563, ENSMUSG00000058927, ENSMUSG00000024191,…	706	553	13588	1.113719142047754	1.0	0.9939030597476323	99.93833888181327
GOTERM_BP_FAT	GO:0043066~negative regulation of apoptosis	15	1.4851485148514851	0.35037233294024017	ENSMUSG00000038539, ENSMUSG00000060126, ENSMUSG00000042557, ENSMUSG00000027852, ENSMUSG00000057342, ENSMUSG00000026605, ENSMUSG00000021549, ENSMUSG00000061436, ENSMUSG00000029535, ENSMUSG00000025001, ENSMUSG00000028657, ENSMUSG00000040629, ENSMUSG00000029026, ENSMUSG00000031960, ENSMUSG00000059552	706	239	13588	1.2079367525217206	1.0	0.9941431084937986	99.94623577155012
GOTERM_BP_FAT	GO:0043067~regulation of programmed cell death	32	3.1683168316831685	0.37465501848011995	ENSMUSG00000038539, ENSMUSG00000032580, ENSMUSG00000060126, ENSMUSG00000042557, ENSMUSG00000020918, ENSMUSG00000026395, ENSMUSG00000070691, ENSMUSG00000026278, ENSMUSG00000061436, ENSMUSG00000036478, ENSMUSG00000047139, ENSMUSG00000028081, ENSMUSG00000029026, ENSMUSG00000039745, ENSMUSG00000059552, ENSMUSG00000036931, ENSMUSG00000062762, ENSMUSG00000028563, ENSMUSG00000058927, ENSMUSG00000024191,…	706	560	13588	1.0997976527721571	1.0	0.9952154419038556	99.97234704625379
GOTERM_BP_FAT	GO:0010941~regulation of cell death	32	3.1683168316831685	0.38284708293791936	ENSMUSG00000038539, ENSMUSG00000032580, ENSMUSG00000060126, ENSMUSG00000042557, ENSMUSG00000020918, ENSMUSG00000026395, ENSMUSG00000070691, ENSMUSG00000026278, ENSMUSG00000061436, ENSMUSG00000036478, ENSMUSG00000047139, ENSMUSG00000028081, ENSMUSG00000029026, ENSMUSG00000039745, ENSMUSG00000059552, ENSMUSG00000036931, ENSMUSG00000062762, ENSMUSG00000028563, ENSMUSG00000058927, ENSMUSG00000024191,…	706	563	13588	1.0939372745158222	1.0	0.9950416949518615	99.97803192182337
GOTERM_BP_FAT	GO:0043069~negative regulation of programmed cell death	15	1.4851485148514851	0.3849559507265754	ENSMUSG00000038539, ENSMUSG00000060126, ENSMUSG00000042557, ENSMUSG00000027852, ENSMUSG00000057342, ENSMUSG00000026605, ENSMUSG00000021549, ENSMUSG00000061436, ENSMUSG00000029535, ENSMUSG00000025001, ENSMUSG00000028657, ENSMUSG00000040629, ENSMUSG00000029026, ENSMUSG00000031960, ENSMUSG00000059552	706	244	13588	1.1831839502159478	1.0	0.9951005546529729	99.97930585359514
GOTERM_BP_FAT	GO:0060548~negative regulation of cell death	15	1.4851485148514851	0.3910698855445035	ENSMUSG00000038539, ENSMUSG00000060126, ENSMUSG00000042557, ENSMUSG00000027852, ENSMUSG00000057342, ENSMUSG00000026605, ENSMUSG00000021549, ENSMUSG00000061436, ENSMUSG00000029535, ENSMUSG00000025001, ENSMUSG00000028657, ENSMUSG00000040629, ENSMUSG00000029026, ENSMUSG00000031960, ENSMUSG00000059552	706	245	13588	1.1783546279701682	1.0	0.9950110730495388	99.98261701426703
GOTERM_BP_FAT	GO:0006916~anti-apoptosis	5	0.49504950495049505	0.6764003651806861	ENSMUSG00000038539, ENSMUSG00000025001, ENSMUSG00000029535, ENSMUSG00000060126, ENSMUSG00000057342	706	88	13588	1.0935488024723152	1.0	0.9993624382780483	99.9999997192459
Annotation Cluster 108	Enrichment Score: 0.47867090594306866
Category	Term	Count	%	PValue	Genes	List Total	Pop Hits	Pop Total	Fold Enrichment	Bonferroni	Benjamini	FDR
INTERPRO	IPR000804:Clathrin adaptor, sigma subunit/coatomer, zeta subunit	3	0.297029702970297	0.1147319015343582	ENSMUSG00000021824, ENSMUSG00000024480, ENSMUSG00000018672	873	12	17763	5.0867697594501715	1.0	0.9730233035971438	86.62682139567461
GOTERM_CC_FAT	GO:0030117~membrane coat	4	0.39603960396039606	0.565134141712694	ENSMUSG00000035152, ENSMUSG00000021824, ENSMUSG00000024480, ENSMUSG00000018672	631	58	12504	1.3666320563965244	1.0	0.9359822189484602	99.9992282038243
GOTERM_CC_FAT	GO:0048475~coated membrane	4	0.39603960396039606	0.565134141712694	ENSMUSG00000035152, ENSMUSG00000021824, ENSMUSG00000024480, ENSMUSG00000018672	631	58	12504	1.3666320563965244	1.0	0.9359822189484602	99.9992282038243
Annotation Cluster 109	Enrichment Score: 0.4781065564639836
Category	Term	Count	%	PValue	Genes	List Total	Pop Hits	Pop Total	Fold Enrichment	Bonferroni	Benjamini	FDR
UP_SEQ_FEATURE	domain:EGF-like 3	7	0.6930693069306931	0.11087649199098033	ENSMUSG00000027253, ENSMUSG00000040249, ENSMUSG00000028373, ENSMUSG00000030201, ENSMUSG00000040488, ENSMUSG00000024109, ENSMUSG00000027314	801	66	16021	2.1213445314568915	1.0	0.9985099668853139	87.34529636566893
INTERPRO	IPR013032:EGF-like region, conserved site	21	2.0792079207920793	0.13122224791957662	ENSMUSG00000040249, ENSMUSG00000024421, ENSMUSG00000028373, ENSMUSG00000020758, ENSMUSG00000028876, ENSMUSG00000030201, ENSMUSG00000007279, ENSMUSG00000019846, ENSMUSG00000026944, ENSMUSG00000078776, ENSMUSG00000006369, ENSMUSG00000027253, ENSMUSG00000045039, ENSMUSG00000022039, ENSMUSG00000029710, ENSMUSG00000069718, ENSMUSG00000040488, ENSMUSG00000047730, ENSMUSG00000044649, ENSMUSG00000027314,…	873	310	17763	1.3783505154639175	1.0	0.9802561115943879	90.19570222732848
UP_SEQ_FEATURE	domain:EGF-like 9; calcium-binding	3	0.297029702970297	0.15260948785552714	ENSMUSG00000040488, ENSMUSG00000007279, ENSMUSG00000006369	801	14	16021	4.285981808453719	1.0	0.9989297459420368	94.56746138765955
INTERPRO	IPR000152:EGF-type aspartate/asparagine hydroxylation conserved site	8	0.7920792079207921	0.17867939676097036	ENSMUSG00000027253, ENSMUSG00000040249, ENSMUSG00000045039, ENSMUSG00000040488, ENSMUSG00000007279, ENSMUSG00000024109, ENSMUSG00000027314, ENSMUSG00000006369	873	94	17763	1.7316663010894204	1.0	0.9906130043690434	96.12160040575807
UP_SEQ_FEATURE	domain:EGF-like 4	5	0.49504950495049505	0.23869108936570688	ENSMUSG00000040249, ENSMUSG00000045039, ENSMUSG00000030201, ENSMUSG00000007279, ENSMUSG00000027314	801	50	16021	2.0001248439450685	1.0	0.9998407214954106	99.17457656200965
INTERPRO	IPR013091:EGF calcium-binding	6	0.594059405940594	0.250271263968345	ENSMUSG00000027253, ENSMUSG00000040249, ENSMUSG00000045039, ENSMUSG00000040488, ENSMUSG00000007279, ENSMUSG00000006369	873	69	17763	1.7693112206783206	1.0	0.9960695638114848	99.13952695756866
UP_SEQ_FEATURE	domain:EGF-like 2; calcium-binding	5	0.49504950495049505	0.2607626864624436	ENSMUSG00000027253, ENSMUSG00000040249, ENSMUSG00000040488, ENSMUSG00000007279, ENSMUSG00000006369	801	52	16021	1.9231969653317966	1.0	0.9998993464846501	99.50803865252054
[truncated: 1,257 more rows]
