# Supplementary material for: Excess of genomic defects in a woolly mammoth on Wrangel island
Source: PLoS Genet. 2017 Mar 2;13(3):e1006601. doi: 10.1371/journal.pgen.1006601 (PMC5333797; doi:10.1371/journal.pgen.1006601)
Supplement: S1 Data — (ZIP) [file pgen.1006601.s019.zip › SuppFiles/Retros.oimyakon]

ENSLAFT00000015778
ENSLAFT00000015778
ENSLAFT00000016953
ENSLAFT00000021800
ENSLAFT00000021800
ENSLAFT00000021800
ENSLAFT00000021800
ENSLAFT00000021800
ENSLAFT00000021800
ENSLAFT00000004308
ENSLAFT00000004308
ENSLAFT00000004308
ENSLAFT00000004308
ENSLAFT00000014273
ENSLAFT00000011857
ENSLAFT00000015777
ENSLAFT00000032375
ENSLAFT00000032375
ENSLAFT00000032375
ENSLAFT00000014277
ENSLAFT00000034440
ENSLAFT00000034440
ENSLAFT00000034440
ENSLAFT00000036502
ENSLAFT00000036502
ENSLAFT00000027090
ENSLAFT00000036464
ENSLAFT00000036464
ENSLAFT00000001188
ENSLAFT00000034965
ENSLAFT00000034965
ENSLAFT00000004927
ENSLAFT00000015934
ENSLAFT00000015930
ENSLAFT00000015930
ENSLAFT00000009033
ENSLAFT00000009033
ENSLAFT00000009637
ENSLAFT00000009637
ENSLAFT00000009637
ENSLAFT00000009637
ENSLAFT00000009637
ENSLAFT00000009637
ENSLAFT00000009637
ENSLAFT00000009637
ENSLAFT00000009637
ENSLAFT00000009637
ENSLAFT00000009637
ENSLAFT00000022739
ENSLAFT00000022739
ENSLAFT00000022739
ENSLAFT00000006905
ENSLAFT00000006905
ENSLAFT00000030160
ENSLAFT00000013223
ENSLAFT00000013220
ENSLAFT00000013220
ENSLAFT00000012358
ENSLAFT00000012358
ENSLAFT00000034288
ENSLAFT00000014552
ENSLAFT00000011073
ENSLAFT00000011073
ENSLAFT00000031695
ENSLAFT00000031695
ENSLAFT00000031695
ENSLAFT00000031695
ENSLAFT00000007110
ENSLAFT00000007110
ENSLAFT00000036003
ENSLAFT00000025359
ENSLAFT00000025965
ENSLAFT00000021447
ENSLAFT00000021447
ENSLAFT00000014399
ENSLAFT00000036763
ENSLAFT00000036763
ENSLAFT00000036763
ENSLAFT00000034565
ENSLAFT00000034565
ENSLAFT00000031062
ENSLAFT00000010272
ENSLAFT00000010272
ENSLAFT00000010812
ENSLAFT00000031662
ENSLAFT00000031662
ENSLAFT00000031662
ENSLAFT00000031662
ENSLAFT00000031662
ENSLAFT00000007590
ENSLAFT00000007590
ENSLAFT00000007590
ENSLAFT00000007590
ENSLAFT00000013251
ENSLAFT00000013251
ENSLAFT00000013251
ENSLAFT00000007596
ENSLAFT00000007596
ENSLAFT00000007596
ENSLAFT00000006954
ENSLAFT00000006954
ENSLAFT00000006954
ENSLAFT00000006954
ENSLAFT00000006954
ENSLAFT00000006954
ENSLAFT00000006954
ENSLAFT00000006954
ENSLAFT00000001981
ENSLAFT00000004016
ENSLAFT00000004016
ENSLAFT00000004016
ENSLAFT00000018150
ENSLAFT00000018150
ENSLAFT00000018150
ENSLAFT00000001984
ENSLAFT00000001984
ENSLAFT00000001987
ENSLAFT00000001987
ENSLAFT00000001987
ENSLAFT00000001987
ENSLAFT00000001987
ENSLAFT00000001987
ENSLAFT00000001989
ENSLAFT00000001989
ENSLAFT00000001989
ENSLAFT00000001989
ENSLAFT00000001989
ENSLAFT00000017109
ENSLAFT00000017109
ENSLAFT00000017109
ENSLAFT00000017109
ENSLAFT00000012059
ENSLAFT00000012059
ENSLAFT00000012059
ENSLAFT00000010888
ENSLAFT00000010888
ENSLAFT00000010888
ENSLAFT00000010888
ENSLAFT00000010888
ENSLAFT00000010888
ENSLAFT00000010888
ENSLAFT00000009472
ENSLAFT00000009472
ENSLAFT00000003190
ENSLAFT00000003190
ENSLAFT00000028493
ENSLAFT00000010319
ENSLAFT00000032684
ENSLAFT00000032684
ENSLAFT00000032684
ENSLAFT00000002110
ENSLAFT00000002110
ENSLAFT00000009381
ENSLAFT00000009381
ENSLAFT00000009381
ENSLAFT00000009381
ENSLAFT00000027773
ENSLAFT00000027773
ENSLAFT00000007370
ENSLAFT00000007370
ENSLAFT00000010255
ENSLAFT00000010255
ENSLAFT00000010255
ENSLAFT00000035105
ENSLAFT00000035105
ENSLAFT00000035105
ENSLAFT00000035105
ENSLAFT00000016770
ENSLAFT00000016770
ENSLAFT00000016770
ENSLAFT00000016770
ENSLAFT00000016770
ENSLAFT00000000432
ENSLAFT00000000432
ENSLAFT00000000432
ENSLAFT00000017926
ENSLAFT00000012072
ENSLAFT00000012072
ENSLAFT00000012072
ENSLAFT00000003877
ENSLAFT00000003877
ENSLAFT00000003877
ENSLAFT00000017921
ENSLAFT00000017921
ENSLAFT00000017921
ENSLAFT00000031595
ENSLAFT00000013554
ENSLAFT00000013554
ENSLAFT00000013554
ENSLAFT00000014909
ENSLAFT00000014909
ENSLAFT00000014909
ENSLAFT00000014909
ENSLAFT00000013004
ENSLAFT00000013004
ENSLAFT00000013004
ENSLAFT00000013004
ENSLAFT00000013004
ENSLAFT00000013004
ENSLAFT00000013004
ENSLAFT00000013004
ENSLAFT00000013004
ENSLAFT00000013004
ENSLAFT00000031592
ENSLAFT00000031592
ENSLAFT00000031592
ENSLAFT00000031592
ENSLAFT00000037166
ENSLAFT00000026485
ENSLAFT00000026485
ENSLAFT00000026485
ENSLAFT00000026485
ENSLAFT00000009708
ENSLAFT00000016079
ENSLAFT00000016079
ENSLAFT00000016079
ENSLAFT00000016079
ENSLAFT00000016079
ENSLAFT00000016079
ENSLAFT00000016079
ENSLAFT00000016079
ENSLAFT00000016079
ENSLAFT00000018700
ENSLAFT00000018702
ENSLAFT00000018702
ENSLAFT00000016309
ENSLAFT00000016309
ENSLAFT00000001528
ENSLAFT00000001528
ENSLAFT00000001528
ENSLAFT00000001528
ENSLAFT00000001528
ENSLAFT00000001528
ENSLAFT00000014868
ENSLAFT00000014868
ENSLAFT00000014868
ENSLAFT00000008140
ENSLAFT00000008140
ENSLAFT00000008140
ENSLAFT00000008140
ENSLAFT00000028778
ENSLAFT00000002574
ENSLAFT00000008854
ENSLAFT00000005496
ENSLAFT00000015312
ENSLAFT00000015312
ENSLAFT00000015312
ENSLAFT00000030881
ENSLAFT00000030881
ENSLAFT00000027499
ENSLAFT00000027499
ENSLAFT00000027499
ENSLAFT00000017200
ENSLAFT00000017200
ENSLAFT00000017200
ENSLAFT00000017200
ENSLAFT00000010493
ENSLAFT00000010493
ENSLAFT00000015481
ENSLAFT00000015481
ENSLAFT00000015481
ENSLAFT00000018550
ENSLAFT00000018550
ENSLAFT00000012754
ENSLAFT00000012754
ENSLAFT00000009857
ENSLAFT00000009857
ENSLAFT00000009857
ENSLAFT00000009857
ENSLAFT00000009857
ENSLAFT00000009857
ENSLAFT00000009857
ENSLAFT00000000154
ENSLAFT00000000154
ENSLAFT00000000154
ENSLAFT00000000154
ENSLAFT00000022867
ENSLAFT00000022867
ENSLAFT00000005652
ENSLAFT00000005652
ENSLAFT00000005652
ENSLAFT00000005652
ENSLAFT00000011885
ENSLAFT00000011885
ENSLAFT00000018336
ENSLAFT00000018336
ENSLAFT00000018336
ENSLAFT00000018336
ENSLAFT00000018336
ENSLAFT00000018336
ENSLAFT00000018336
ENSLAFT00000018336
ENSLAFT00000018336
ENSLAFT00000018336
ENSLAFT00000018336
ENSLAFT00000015417
ENSLAFT00000015417
ENSLAFT00000008984
ENSLAFT00000008984
ENSLAFT00000007922
ENSLAFT00000007922
ENSLAFT00000007922
ENSLAFT00000008980
ENSLAFT00000008980
ENSLAFT00000005390
ENSLAFT00000005390
ENSLAFT00000005390
ENSLAFT00000005390
ENSLAFT00000027842
ENSLAFT00000027842
ENSLAFT00000005113
ENSLAFT00000005113
ENSLAFT00000013063
ENSLAFT00000013063
ENSLAFT00000013063
ENSLAFT00000013063
ENSLAFT00000004970
ENSLAFT00000004970
ENSLAFT00000011703
ENSLAFT00000009784
ENSLAFT00000009784
ENSLAFT00000012682
ENSLAFT00000011836
ENSLAFT00000012944
ENSLAFT00000005897
ENSLAFT00000005897
ENSLAFT00000027789
ENSLAFT00000027789
ENSLAFT00000027789
ENSLAFT00000027789
ENSLAFT00000027789
ENSLAFT00000027789
ENSLAFT00000027789
ENSLAFT00000030014
ENSLAFT00000030014
ENSLAFT00000030014
ENSLAFT00000025700
ENSLAFT00000025700
ENSLAFT00000011818
ENSLAFT00000011818
ENSLAFT00000016503
ENSLAFT00000016503
ENSLAFT00000035443
ENSLAFT00000035443
ENSLAFT00000005375
ENSLAFT00000011254
ENSLAFT00000011254
ENSLAFT00000011254
ENSLAFT00000036879
ENSLAFT00000036879
ENSLAFT00000036879
ENSLAFT00000006172
ENSLAFT00000006172
ENSLAFT00000006172
ENSLAFT00000006175
ENSLAFT00000037246
ENSLAFT00000037246
ENSLAFT00000012101
ENSLAFT00000012101
ENSLAFT00000012101
ENSLAFT00000012101
ENSLAFT00000012101
ENSLAFT00000012101
ENSLAFT00000009584
ENSLAFT00000009584
ENSLAFT00000009584
ENSLAFT00000009584
ENSLAFT00000009584
ENSLAFT00000003553
ENSLAFT00000003553
ENSLAFT00000020605
ENSLAFT00000006271
ENSLAFT00000006271
ENSLAFT00000006376
ENSLAFT00000006376
ENSLAFT00000006375
ENSLAFT00000006375
ENSLAFT00000006375
ENSLAFT00000000277
ENSLAFT00000000277
ENSLAFT00000002201
ENSLAFT00000002201
ENSLAFT00000002201
ENSLAFT00000002201
ENSLAFT00000002201
ENSLAFT00000037233
ENSLAFT00000006572
ENSLAFT00000006572
ENSLAFT00000006572
ENSLAFT00000006572
ENSLAFT00000035118
ENSLAFT00000035118
ENSLAFT00000035118
ENSLAFT00000025633
ENSLAFT00000025633
ENSLAFT00000000395
ENSLAFT00000003676
ENSLAFT00000003676
ENSLAFT00000003676
ENSLAFT00000037495
ENSLAFT00000003571
ENSLAFT00000003571
ENSLAFT00000003571
ENSLAFT00000018111
ENSLAFT00000036538
ENSLAFT00000036538
ENSLAFT00000037437
ENSLAFT00000009535
ENSLAFT00000009535
ENSLAFT00000009535
ENSLAFT00000009535
ENSLAFT00000009535
ENSLAFT00000009535
ENSLAFT00000009535
ENSLAFT00000009535
ENSLAFT00000009535
ENSLAFT00000009535
ENSLAFT00000018116
ENSLAFT00000018116
ENSLAFT00000018116
ENSLAFT00000018116
ENSLAFT00000018116
ENSLAFT00000018116
ENSLAFT00000037433
ENSLAFT00000037433
ENSLAFT00000037433
ENSLAFT00000006849
ENSLAFT00000006849
ENSLAFT00000021395
ENSLAFT00000021395
ENSLAFT00000002276
ENSLAFT00000021391
ENSLAFT00000021391
ENSLAFT00000007257
ENSLAFT00000007257
ENSLAFT00000007257
ENSLAFT00000007257
ENSLAFT00000007257
ENSLAFT00000007257
ENSLAFT00000008109
ENSLAFT00000013286
ENSLAFT00000013286
ENSLAFT00000013282
ENSLAFT00000013282
ENSLAFT00000028338
ENSLAFT00000028338
ENSLAFT00000007653
ENSLAFT00000007653
ENSLAFT00000008581
ENSLAFT00000008581
ENSLAFT00000008581
ENSLAFT00000008581
ENSLAFT00000008581
ENSLAFT00000008581
ENSLAFT00000001579
ENSLAFT00000032936
ENSLAFT00000032936
ENSLAFT00000008320
ENSLAFT00000008320
ENSLAFT00000008320
ENSLAFT00000008320
ENSLAFT00000005876
ENSLAFT00000005876
ENSLAFT00000021856
ENSLAFT00000021856
ENSLAFT00000021856
ENSLAFT00000021856
ENSLAFT00000021418
ENSLAFT00000004637
ENSLAFT00000004637
ENSLAFT00000004637
ENSLAFT00000004637
ENSLAFT00000029790
ENSLAFT00000003153
ENSLAFT00000003153
ENSLAFT00000016435
ENSLAFT00000016435
ENSLAFT00000016435
ENSLAFT00000028047
ENSLAFT00000028047
ENSLAFT00000028047
ENSLAFT00000010863
ENSLAFT00000010863
ENSLAFT00000008876
ENSLAFT00000008876
ENSLAFT00000008876
ENSLAFT00000016513
ENSLAFT00000016513
ENSLAFT00000002159
ENSLAFT00000002159
ENSLAFT00000002159
ENSLAFT00000028428
ENSLAFT00000013327
ENSLAFT00000013327
ENSLAFT00000026528
ENSLAFT00000026528
ENSLAFT00000026528
ENSLAFT00000033476
ENSLAFT00000033476
ENSLAFT00000034313
ENSLAFT00000002387
ENSLAFT00000002387
ENSLAFT00000002387
ENSLAFT00000002387
ENSLAFT00000002387
ENSLAFT00000034251
ENSLAFT00000020864
ENSLAFT00000016480
ENSLAFT00000016480
ENSLAFT00000016480
ENSLAFT00000010342
ENSLAFT00000010342
ENSLAFT00000002654
ENSLAFT00000002654
ENSLAFT00000002654
ENSLAFT00000017481
ENSLAFT00000017481
ENSLAFT00000017481
ENSLAFT00000017481
ENSLAFT00000017481
ENSLAFT00000016092
ENSLAFT00000016092
ENSLAFT00000016092
ENSLAFT00000026426
ENSLAFT00000026426
ENSLAFT00000026426
ENSLAFT00000017560
ENSLAFT00000017560
ENSLAFT00000008132
ENSLAFT00000008132
ENSLAFT00000008132
ENSLAFT00000005029
ENSLAFT00000005029
ENSLAFT00000000053
ENSLAFT00000000053
ENSLAFT00000000053
ENSLAFT00000000053
ENSLAFT00000000053
ENSLAFT00000000053
ENSLAFT00000000053
ENSLAFT00000000053
ENSLAFT00000000053
ENSLAFT00000003339
ENSLAFT00000003339
ENSLAFT00000003339
ENSLAFT00000003339
ENSLAFT00000003339
ENSLAFT00000003339
ENSLAFT00000003339
ENSLAFT00000003339
ENSLAFT00000003339
ENSLAFT00000004535
ENSLAFT00000004535
ENSLAFT00000005755
ENSLAFT00000005755
ENSLAFT00000004827
ENSLAFT00000014987
ENSLAFT00000014987
ENSLAFT00000014987
ENSLAFT00000014987
ENSLAFT00000014987
ENSLAFT00000012956
ENSLAFT00000012956
ENSLAFT00000012956
ENSLAFT00000017801
ENSLAFT00000017801
ENSLAFT00000013134
ENSLAFT00000000473
ENSLAFT00000010955
ENSLAFT00000010955
ENSLAFT00000010955
ENSLAFT00000010955
ENSLAFT00000014833
ENSLAFT00000014833
ENSLAFT00000014939
ENSLAFT00000014939
ENSLAFT00000014939
ENSLAFT00000003389
ENSLAFT00000003389
ENSLAFT00000027921
ENSLAFT00000027358
ENSLAFT00000027358
ENSLAFT00000011748
ENSLAFT00000011748
ENSLAFT00000008611
ENSLAFT00000008617
ENSLAFT00000008617
ENSLAFT00000033047
ENSLAFT00000009869
ENSLAFT00000009869
ENSLAFT00000009869
ENSLAFT00000009869
ENSLAFT00000009869
ENSLAFT00000009869
ENSLAFT00000009869
ENSLAFT00000009869
ENSLAFT00000009869
ENSLAFT00000010468
ENSLAFT00000010468
ENSLAFT00000004543
ENSLAFT00000004543
ENSLAFT00000026108
ENSLAFT00000005623
ENSLAFT00000005623
ENSLAFT00000001725
ENSLAFT00000001725
ENSLAFT00000008391
ENSLAFT00000006136
ENSLAFT00000034677
ENSLAFT00000001229
ENSLAFT00000001229
ENSLAFT00000001229
ENSLAFT00000001229
ENSLAFT00000001229
ENSLAFT00000001229
ENSLAFT00000001229
ENSLAFT00000001229
ENSLAFT00000020649
ENSLAFT00000022956
ENSLAFT00000017748
ENSLAFT00000017748
ENSLAFT00000000608
ENSLAFT00000000608
ENSLAFT00000020643
ENSLAFT00000020643
ENSLAFT00000012671
ENSLAFT00000000699
ENSLAFT00000000699
ENSLAFT00000000699
ENSLAFT00000010237
ENSLAFT00000010237
ENSLAFT00000008687
ENSLAFT00000008687
ENSLAFT00000008687
ENSLAFT00000008687
ENSLAFT00000029248
ENSLAFT00000007818
ENSLAFT00000007818
ENSLAFT00000000690
ENSLAFT00000000690
ENSLAFT00000000690
ENSLAFT00000016794
ENSLAFT00000011967
ENSLAFT00000011967
ENSLAFT00000011967
ENSLAFT00000002726
ENSLAFT00000001908
ENSLAFT00000012814
ENSLAFT00000012814
ENSLAFT00000012814
ENSLAFT00000012814
ENSLAFT00000002959
ENSLAFT00000002959
ENSLAFT00000002959
ENSLAFT00000002959
ENSLAFT00000002959
ENSLAFT00000006893
ENSLAFT00000005544
ENSLAFT00000005544
ENSLAFT00000005544
ENSLAFT00000001907
ENSLAFT00000014791
ENSLAFT00000014791
ENSLAFT00000014791
ENSLAFT00000013900
ENSLAFT00000013900
ENSLAFT00000013900
ENSLAFT00000008845
ENSLAFT00000008845
ENSLAFT00000018092
ENSLAFT00000018092
ENSLAFT00000018092
ENSLAFT00000002337
ENSLAFT00000002337
ENSLAFT00000002337
ENSLAFT00000002337
ENSLAFT00000002337
ENSLAFT00000002337
ENSLAFT00000007742
ENSLAFT00000006632
ENSLAFT00000001634
ENSLAFT00000001634
ENSLAFT00000021325
ENSLAFT00000021325
ENSLAFT00000004798
ENSLAFT00000006953
ENSLAFT00000006953
ENSLAFT00000009003
ENSLAFT00000009003
ENSLAFT00000035774
ENSLAFT00000035774
ENSLAFT00000035774
ENSLAFT00000003448
ENSLAFT00000003448
ENSLAFT00000003448
ENSLAFT00000008246
ENSLAFT00000008246
ENSLAFT00000008246
ENSLAFT00000035476
ENSLAFT00000010929
ENSLAFT00000006816
ENSLAFT00000006816
ENSLAFT00000006816
ENSLAFT00000017062
ENSLAFT00000020827
ENSLAFT00000020827
ENSLAFT00000020827
ENSLAFT00000020827
ENSLAFT00000025341
ENSLAFT00000025341
ENSLAFT00000033437
ENSLAFT00000014010
ENSLAFT00000014010
ENSLAFT00000021516
ENSLAFT00000021516
ENSLAFT00000021516
ENSLAFT00000015019
ENSLAFT00000015019
ENSLAFT00000015019
ENSLAFT00000015019
ENSLAFT00000011066
ENSLAFT00000011066
ENSLAFT00000011066
ENSLAFT00000011066
ENSLAFT00000011066
ENSLAFT00000011066
ENSLAFT00000011066
ENSLAFT00000011066
ENSLAFT00000011066
ENSLAFT00000011066
ENSLAFT00000011066
ENSLAFT00000011066
ENSLAFT00000011066
ENSLAFT00000006042
ENSLAFT00000002422
ENSLAFT00000002422
ENSLAFT00000002422
ENSLAFT00000002422
ENSLAFT00000002422
ENSLAFT00000002422
ENSLAFT00000021457
ENSLAFT00000007107
ENSLAFT00000007107
ENSLAFT00000026679
ENSLAFT00000013745
ENSLAFT00000013745
ENSLAFT00000007065
ENSLAFT00000007065
ENSLAFT00000007065
ENSLAFT00000007587
ENSLAFT00000007587
ENSLAFT00000004361
ENSLAFT00000012217
ENSLAFT00000012217
ENSLAFT00000012217
ENSLAFT00000034198
ENSLAFT00000034198
ENSLAFT00000034198
ENSLAFT00000004000
ENSLAFT00000022550
ENSLAFT00000022550
ENSLAFT00000022550
ENSLAFT00000036561
ENSLAFT00000014337
ENSLAFT00000014337
ENSLAFT00000002513
ENSLAFT00000002513
ENSLAFT00000025596
ENSLAFT00000036706
ENSLAFT00000036706
ENSLAFT00000013965
ENSLAFT00000007400
ENSLAFT00000007400
ENSLAFT00000007400
ENSLAFT00000007400
ENSLAFT00000007400
ENSLAFT00000035053
ENSLAFT00000003745
ENSLAFT00000017442
ENSLAFT00000017442
ENSLAFT00000007365
ENSLAFT00000007365
ENSLAFT00000013664
ENSLAFT00000013664
ENSLAFT00000013664
ENSLAFT00000028604
ENSLAFT00000028604
ENSLAFT00000028604
ENSLAFT00000028604
ENSLAFT00000003802
ENSLAFT00000003802
ENSLAFT00000003802
ENSLAFT00000003802
ENSLAFT00000003802
ENSLAFT00000003802
ENSLAFT00000003802
ENSLAFT00000013103
ENSLAFT00000026171
ENSLAFT00000010820
ENSLAFT00000010820
ENSLAFT00000016049
ENSLAFT00000016049
ENSLAFT00000026777
ENSLAFT00000026777
ENSLAFT00000032228
ENSLAFT00000032228
ENSLAFT00000029021
ENSLAFT00000029021
ENSLAFT00000000300
ENSLAFT00000000300
ENSLAFT00000000300
ENSLAFT00000022543
ENSLAFT00000022543
ENSLAFT00000036491
ENSLAFT00000012560
ENSLAFT00000001820
ENSLAFT00000018665
ENSLAFT00000028369
ENSLAFT00000028369
ENSLAFT00000028369
ENSLAFT00000028369
ENSLAFT00000009178
ENSLAFT00000009178
ENSLAFT00000013959
ENSLAFT00000013959
ENSLAFT00000013959
ENSLAFT00000002762
ENSLAFT00000002762
ENSLAFT00000027540
ENSLAFT00000027540
ENSLAFT00000010541
ENSLAFT00000010236
ENSLAFT00000005462
ENSLAFT00000005462
ENSLAFT00000005462
ENSLAFT00000005462
ENSLAFT00000026514
ENSLAFT00000026514
ENSLAFT00000015118
ENSLAFT00000015118
ENSLAFT00000000946
ENSLAFT00000000946
ENSLAFT00000000946
ENSLAFT00000000946
ENSLAFT00000016617
ENSLAFT00000016617
ENSLAFT00000009827
ENSLAFT00000009827
ENSLAFT00000009827
ENSLAFT00000009827
ENSLAFT00000009827
ENSLAFT00000008293
ENSLAFT00000012743
ENSLAFT00000012743
ENSLAFT00000012743
ENSLAFT00000012966
ENSLAFT00000012963
ENSLAFT00000012745
ENSLAFT00000012745
ENSLAFT00000004509
ENSLAFT00000009451
ENSLAFT00000000011
ENSLAFT00000000011
ENSLAFT00000000011
ENSLAFT00000000011
ENSLAFT00000000011
ENSLAFT00000007607
ENSLAFT00000015400
ENSLAFT00000001019
ENSLAFT00000001019
ENSLAFT00000009276
ENSLAFT00000009276
ENSLAFT00000009276
ENSLAFT00000001541
ENSLAFT00000026588
ENSLAFT00000026588
ENSLAFT00000035061
ENSLAFT00000002566
ENSLAFT00000002566
ENSLAFT00000002566
ENSLAFT00000002566
ENSLAFT00000002566
ENSLAFT00000002566
ENSLAFT00000002566
ENSLAFT00000002566
ENSLAFT00000015447
ENSLAFT00000005885
ENSLAFT00000005885
ENSLAFT00000005885
ENSLAFT00000005885
ENSLAFT00000005885
ENSLAFT00000026896
ENSLAFT00000026896
ENSLAFT00000026896
ENSLAFT00000032660
ENSLAFT00000032660
ENSLAFT00000022989
ENSLAFT00000015584
ENSLAFT00000015584
ENSLAFT00000015584
ENSLAFT00000028550
ENSLAFT00000028550
ENSLAFT00000017656
ENSLAFT00000017656
ENSLAFT00000017656
ENSLAFT00000017307
ENSLAFT00000017307
ENSLAFT00000017307
ENSLAFT00000017307
ENSLAFT00000022216
ENSLAFT00000022216
ENSLAFT00000003483
ENSLAFT00000003483
ENSLAFT00000003483
ENSLAFT00000003483
ENSLAFT00000003483
ENSLAFT00000020574
ENSLAFT00000018227
ENSLAFT00000005567
ENSLAFT00000005567
ENSLAFT00000011242
ENSLAFT00000011242
ENSLAFT00000011242
ENSLAFT00000011242
ENSLAFT00000011247
ENSLAFT00000034125
ENSLAFT00000034974
ENSLAFT00000034974
ENSLAFT00000034974
ENSLAFT00000020774
ENSLAFT00000020774
ENSLAFT00000005568
ENSLAFT00000005568
ENSLAFT00000005568
ENSLAFT00000005568
ENSLAFT00000026809
ENSLAFT00000012182
ENSLAFT00000012182
ENSLAFT00000012182
ENSLAFT00000013833
ENSLAFT00000013833
ENSLAFT00000010439
ENSLAFT00000010439
ENSLAFT00000010439
ENSLAFT00000010439
ENSLAFT00000010439
ENSLAFT00000030743
ENSLAFT00000021929
ENSLAFT00000021929
ENSLAFT00000015191
ENSLAFT00000015191
ENSLAFT00000015191
ENSLAFT00000003564
ENSLAFT00000004597
ENSLAFT00000004597
ENSLAFT00000004597
ENSLAFT00000004597
ENSLAFT00000004597
ENSLAFT00000008578
ENSLAFT00000008578
ENSLAFT00000008578
ENSLAFT00000001280
ENSLAFT00000022326
ENSLAFT00000032353
ENSLAFT00000015759
ENSLAFT00000015759
ENSLAFT00000015759
ENSLAFT00000015759
ENSLAFT00000015759
ENSLAFT00000015759
ENSLAFT00000015759
ENSLAFT00000015054
ENSLAFT00000015054
ENSLAFT00000015054
ENSLAFT00000015054
ENSLAFT00000015054
ENSLAFT00000015054
ENSLAFT00000015054
ENSLAFT00000025425
ENSLAFT00000025425
ENSLAFT00000014112
ENSLAFT00000009528
ENSLAFT00000009528
ENSLAFT00000009528
ENSLAFT00000031649
ENSLAFT00000031649
ENSLAFT00000036805
ENSLAFT00000002302
ENSLAFT00000002302
ENSLAFT00000014581
ENSLAFT00000016332
ENSLAFT00000016332
ENSLAFT00000016332
ENSLAFT00000016332
ENSLAFT00000016332
ENSLAFT00000021552
ENSLAFT00000029702
ENSLAFT00000009197
ENSLAFT00000026165
ENSLAFT00000022692
ENSLAFT00000022692
ENSLAFT00000003412
ENSLAFT00000009354
ENSLAFT00000009354
ENSLAFT00000009354
ENSLAFT00000012826
ENSLAFT00000012826
ENSLAFT00000012826
ENSLAFT00000012826
ENSLAFT00000004325
ENSLAFT00000030063
ENSLAFT00000030063
ENSLAFT00000011052
ENSLAFT00000011052
ENSLAFT00000008111
ENSLAFT00000008111
ENSLAFT00000008111
ENSLAFT00000008111
ENSLAFT00000008111
ENSLAFT00000008111
ENSLAFT00000006031
ENSLAFT00000033549
ENSLAFT00000033549
ENSLAFT00000002416
ENSLAFT00000002416
ENSLAFT00000032816
ENSLAFT00000014372
ENSLAFT00000013028
ENSLAFT00000025861
ENSLAFT00000033641
ENSLAFT00000033641
ENSLAFT00000033641
ENSLAFT00000033641
ENSLAFT00000026707
ENSLAFT00000016156
ENSLAFT00000016156
ENSLAFT00000010876
ENSLAFT00000010876
ENSLAFT00000010876
ENSLAFT00000013434
ENSLAFT00000013434
ENSLAFT00000031767
ENSLAFT00000029628
ENSLAFT00000013331
ENSLAFT00000013331
ENSLAFT00000029103
ENSLAFT00000034064
ENSLAFT00000034064
ENSLAFT00000002394
ENSLAFT00000002394
ENSLAFT00000002394
ENSLAFT00000002394
ENSLAFT00000034301
ENSLAFT00000007846
ENSLAFT00000007846
ENSLAFT00000011784
ENSLAFT00000011784
ENSLAFT00000011784
ENSLAFT00000016495
ENSLAFT00000016432
ENSLAFT00000016432
ENSLAFT00000016432
ENSLAFT00000016432
ENSLAFT00000016432
ENSLAFT00000016432
ENSLAFT00000016492
ENSLAFT00000016492
ENSLAFT00000016492
ENSLAFT00000016492
ENSLAFT00000023001
ENSLAFT00000021723
ENSLAFT00000021723
ENSLAFT00000021723
ENSLAFT00000006029
ENSLAFT00000006029
ENSLAFT00000000867
ENSLAFT00000000867
ENSLAFT00000000867
ENSLAFT00000000867
ENSLAFT00000000867
ENSLAFT00000000867
ENSLAFT00000000867
ENSLAFT00000035088
ENSLAFT00000035088
ENSLAFT00000016306
ENSLAFT00000016306
ENSLAFT00000017571
ENSLAFT00000017571
ENSLAFT00000017571
ENSLAFT00000017571
ENSLAFT00000017571
ENSLAFT00000017571
ENSLAFT00000017571
ENSLAFT00000017571
ENSLAFT00000017571
ENSLAFT00000017571
ENSLAFT00000035641
ENSLAFT00000035641
ENSLAFT00000035641
ENSLAFT00000003854
ENSLAFT00000003854
ENSLAFT00000003858
ENSLAFT00000000512
ENSLAFT00000000512
ENSLAFT00000000512
ENSLAFT00000037513
ENSLAFT00000000908
ENSLAFT00000000908
ENSLAFT00000000908
ENSLAFT00000000908
ENSLAFT00000026149
ENSLAFT00000026149
ENSLAFT00000026149
ENSLAFT00000026149
ENSLAFT00000026149
ENSLAFT00000030848
ENSLAFT00000029779
ENSLAFT00000029779
ENSLAFT00000032274
ENSLAFT00000032178
ENSLAFT00000032279
ENSLAFT00000012553
ENSLAFT00000012553
ENSLAFT00000013539
ENSLAFT00000013539
ENSLAFT00000029773
ENSLAFT00000029773
ENSLAFT00000030259
ENSLAFT00000014487
ENSLAFT00000014487
ENSLAFT00000032153
ENSLAFT00000032153
ENSLAFT00000008141
ENSLAFT00000003350
ENSLAFT00000003350
ENSLAFT00000003350
ENSLAFT00000003350
ENSLAFT00000003350
ENSLAFT00000009127
ENSLAFT00000009127
ENSLAFT00000005328
ENSLAFT00000005328
ENSLAFT00000005328
ENSLAFT00000029653
ENSLAFT00000029653
ENSLAFT00000029653
ENSLAFT00000029653
ENSLAFT00000029653
ENSLAFT00000029653
ENSLAFT00000029653
ENSLAFT00000013879
ENSLAFT00000013879
ENSLAFT00000009876
ENSLAFT00000009876
ENSLAFT00000029499
ENSLAFT00000029499
ENSLAFT00000022960
ENSLAFT00000022960
ENSLAFT00000022625
ENSLAFT00000012775
ENSLAFT00000012775
ENSLAFT00000015377
ENSLAFT00000015377
ENSLAFT00000015377
ENSLAFT00000018255
ENSLAFT00000018255
ENSLAFT00000018255
ENSLAFT00000006456
ENSLAFT00000006456
ENSLAFT00000006456
ENSLAFT00000017759
ENSLAFT00000017759
ENSLAFT00000017759
ENSLAFT00000004955
ENSLAFT00000004955
ENSLAFT00000004955
ENSLAFT00000004270
ENSLAFT00000004270
ENSLAFT00000004270
ENSLAFT00000004270
ENSLAFT00000036489
ENSLAFT00000036489
ENSLAFT00000036489
ENSLAFT00000022814
ENSLAFT00000032007
ENSLAFT00000032007
ENSLAFT00000008735
ENSLAFT00000008735
ENSLAFT00000031954
ENSLAFT00000031954
ENSLAFT00000009205
ENSLAFT00000025975
ENSLAFT00000010578
ENSLAFT00000010578
ENSLAFT00000016022
ENSLAFT00000016022
ENSLAFT00000016022
ENSLAFT00000026848
ENSLAFT00000026848
ENSLAFT00000016354
ENSLAFT00000016354
ENSLAFT00000029426
ENSLAFT00000029426
ENSLAFT00000014361
ENSLAFT00000014361
ENSLAFT00000014361
ENSLAFT00000015302
ENSLAFT00000015302
ENSLAFT00000015302
ENSLAFT00000037307
ENSLAFT00000034110
ENSLAFT00000034110
ENSLAFT00000015307
ENSLAFT00000015307
ENSLAFT00000011373
ENSLAFT00000011373
ENSLAFT00000011373
ENSLAFT00000011373
ENSLAFT00000006351
ENSLAFT00000006351
ENSLAFT00000014256
ENSLAFT00000028256
ENSLAFT00000014153
ENSLAFT00000014153
ENSLAFT00000014153
ENSLAFT00000014153
ENSLAFT00000037469
ENSLAFT00000037469
ENSLAFT00000009140
ENSLAFT00000009140
ENSLAFT00000008852
ENSLAFT00000008852
ENSLAFT00000008852
ENSLAFT00000008852
ENSLAFT00000008852
ENSLAFT00000008852
ENSLAFT00000008852
ENSLAFT00000008852
ENSLAFT00000034590
ENSLAFT00000034590
ENSLAFT00000034590
ENSLAFT00000034590
ENSLAFT00000015781
ENSLAFT00000015781
ENSLAFT00000015781
ENSLAFT00000015781
ENSLAFT00000015781
ENSLAFT00000015781
ENSLAFT00000015781
ENSLAFT00000015781
ENSLAFT00000015781
ENSLAFT00000015781
ENSLAFT00000015781
ENSLAFT00000015781
ENSLAFT00000015781
ENSLAFT00000015781
ENSLAFT00000015781
ENSLAFT00000015781
ENSLAFT00000006691
ENSLAFT00000006691
ENSLAFT00000006691
ENSLAFT00000006691
ENSLAFT00000006691
ENSLAFT00000006691
ENSLAFT00000006691
ENSLAFT00000006691
ENSLAFT00000008542
ENSLAFT00000008542
ENSLAFT00000008542
ENSLAFT00000008542
ENSLAFT00000008542
ENSLAFT00000034598
ENSLAFT00000017359
ENSLAFT00000017359
ENSLAFT00000017359
ENSLAFT00000009011
ENSLAFT00000030670
ENSLAFT00000030670
ENSLAFT00000032435
ENSLAFT00000032435
ENSLAFT00000032553
ENSLAFT00000032553
ENSLAFT00000022560
ENSLAFT00000033588
ENSLAFT00000009907
ENSLAFT00000009907
ENSLAFT00000009907
ENSLAFT00000006675
ENSLAFT00000021660
ENSLAFT00000021660
ENSLAFT00000014022
ENSLAFT00000014022
ENSLAFT00000014022
ENSLAFT00000009458
ENSLAFT00000011154
ENSLAFT00000011154
ENSLAFT00000013808
ENSLAFT00000013808
ENSLAFT00000013808
ENSLAFT00000013808
ENSLAFT00000025947
ENSLAFT00000025947
ENSLAFT00000013803
ENSLAFT00000014439
ENSLAFT00000014439
ENSLAFT00000014439
ENSLAFT00000031329
ENSLAFT00000031329
ENSLAFT00000031329
ENSLAFT00000007674
ENSLAFT00000007674
ENSLAFT00000007674
ENSLAFT00000007674
ENSLAFT00000025703
ENSLAFT00000013270
ENSLAFT00000013270
ENSLAFT00000013270
ENSLAFT00000013270
ENSLAFT00000013272
ENSLAFT00000013272
ENSLAFT00000013272
ENSLAFT00000017124
ENSLAFT00000017124
ENSLAFT00000005957
ENSLAFT00000005957
ENSLAFT00000005957
ENSLAFT00000005957
ENSLAFT00000004377
ENSLAFT00000034029
ENSLAFT00000034029
ENSLAFT00000004076
ENSLAFT00000004076
ENSLAFT00000004076
ENSLAFT00000004076
ENSLAFT00000000220
ENSLAFT00000000220
ENSLAFT00000000220
ENSLAFT00000000745
ENSLAFT00000000745
ENSLAFT00000000745
ENSLAFT00000000745
ENSLAFT00000000745
ENSLAFT00000025939
ENSLAFT00000013872
ENSLAFT00000031031
ENSLAFT00000002078
ENSLAFT00000002078
ENSLAFT00000002078
ENSLAFT00000002078
ENSLAFT00000002078
ENSLAFT00000002172
ENSLAFT00000002172
ENSLAFT00000002172
ENSLAFT00000002172
ENSLAFT00000002172
ENSLAFT00000002172
ENSLAFT00000003954
ENSLAFT00000003954
ENSLAFT00000026064
ENSLAFT00000033626
ENSLAFT00000013976
ENSLAFT00000016455
ENSLAFT00000016455
ENSLAFT00000016455
ENSLAFT00000017537
ENSLAFT00000017537
ENSLAFT00000013500
ENSLAFT00000013500
ENSLAFT00000003812
ENSLAFT00000003812
ENSLAFT00000003812
ENSLAFT00000026662
ENSLAFT00000026662
ENSLAFT00000026662
ENSLAFT00000014969
ENSLAFT00000014969
ENSLAFT00000014969
ENSLAFT00000018632
ENSLAFT00000018632
ENSLAFT00000018695
ENSLAFT00000018043
ENSLAFT00000018043
ENSLAFT00000018043
ENSLAFT00000013182
ENSLAFT00000013182
ENSLAFT00000013182
ENSLAFT00000013183
ENSLAFT00000012458
ENSLAFT00000012458
ENSLAFT00000008164
ENSLAFT00000008164
ENSLAFT00000013800
ENSLAFT00000011557
ENSLAFT00000011557
ENSLAFT00000009486
ENSLAFT00000011555
ENSLAFT00000011555
ENSLAFT00000011555
ENSLAFT00000011555
ENSLAFT00000011555
ENSLAFT00000011555
ENSLAFT00000000967
ENSLAFT00000000967
ENSLAFT00000037316
ENSLAFT00000008836
ENSLAFT00000008836
ENSLAFT00000009165
ENSLAFT00000000955
ENSLAFT00000000955
ENSLAFT00000000955
ENSLAFT00000027838
ENSLAFT00000027838
ENSLAFT00000022849
ENSLAFT00000022849
ENSLAFT00000037522
ENSLAFT00000037522
ENSLAFT00000007533
ENSLAFT00000035385
ENSLAFT00000004048
ENSLAFT00000004048
ENSLAFT00000017384
ENSLAFT00000017384
ENSLAFT00000017384
ENSLAFT00000001074
ENSLAFT00000001074
ENSLAFT00000001074
ENSLAFT00000001074
ENSLAFT00000001074
ENSLAFT00000012223
ENSLAFT00000012223
ENSLAFT00000012223
ENSLAFT00000027905
ENSLAFT00000017945
ENSLAFT00000029860
ENSLAFT00000007927
ENSLAFT00000007927
ENSLAFT00000007927
ENSLAFT00000007927
ENSLAFT00000007927
ENSLAFT00000007927
ENSLAFT00000032044
ENSLAFT00000025691
ENSLAFT00000025691
ENSLAFT00000025691
ENSLAFT00000025691
ENSLAFT00000015205
ENSLAFT00000015205
ENSLAFT00000001470
ENSLAFT00000001470
ENSLAFT00000001470
ENSLAFT00000002579
ENSLAFT00000002579
ENSLAFT00000029279
ENSLAFT00000011728
ENSLAFT00000032673
ENSLAFT00000032673
ENSLAFT00000032673
ENSLAFT00000027885
ENSLAFT00000012593
ENSLAFT00000012593
ENSLAFT00000012593
ENSLAFT00000012274
ENSLAFT00000012274
ENSLAFT00000012274
ENSLAFT00000012274
ENSLAFT00000009884
ENSLAFT00000009884
ENSLAFT00000016935
ENSLAFT00000016935
ENSLAFT00000021909
ENSLAFT00000021909
ENSLAFT00000021909
ENSLAFT00000021909
ENSLAFT00000021909
ENSLAFT00000021909
ENSLAFT00000021909
ENSLAFT00000029665
ENSLAFT00000015188
ENSLAFT00000005214
ENSLAFT00000005214
ENSLAFT00000005214
ENSLAFT00000005214
ENSLAFT00000005214
ENSLAFT00000005214
ENSLAFT00000022610
ENSLAFT00000022610
ENSLAFT00000022610
ENSLAFT00000006481
ENSLAFT00000006481
ENSLAFT00000006481
ENSLAFT00000006481
ENSLAFT00000006481
ENSLAFT00000012904
ENSLAFT00000012904
ENSLAFT00000006259
ENSLAFT00000006259
ENSLAFT00000004633
ENSLAFT00000004633
ENSLAFT00000004633
ENSLAFT00000004633
ENSLAFT00000004633
ENSLAFT00000004633
ENSLAFT00000014219
ENSLAFT00000014219
ENSLAFT00000014219
ENSLAFT00000015617
ENSLAFT00000014743
ENSLAFT00000014743
ENSLAFT00000000670
ENSLAFT00000000670
ENSLAFT00000031927
ENSLAFT00000031927
ENSLAFT00000008468
ENSLAFT00000008468
ENSLAFT00000005280
ENSLAFT00000005280
ENSLAFT00000005280
ENSLAFT00000017794
ENSLAFT00000017794
ENSLAFT00000017794
ENSLAFT00000006554
ENSLAFT00000009690
ENSLAFT00000009690
ENSLAFT00000009690
ENSLAFT00000030433
ENSLAFT00000010520
ENSLAFT00000010520
ENSLAFT00000010520
ENSLAFT00000010520
ENSLAFT00000026971
ENSLAFT00000026971
ENSLAFT00000026971
ENSLAFT00000026971
ENSLAFT00000022196
ENSLAFT00000033746
ENSLAFT00000033746
ENSLAFT00000033746
ENSLAFT00000033746
ENSLAFT00000033746
ENSLAFT00000033746
ENSLAFT00000015321
ENSLAFT00000015321
ENSLAFT00000015321
ENSLAFT00000015321
ENSLAFT00000015321
ENSLAFT00000008585
ENSLAFT00000008585
ENSLAFT00000008585
ENSLAFT00000008585
ENSLAFT00000008585
ENSLAFT00000008585
ENSLAFT00000014825
ENSLAFT00000014825
ENSLAFT00000014825
ENSLAFT00000014825
ENSLAFT00000014825
ENSLAFT00000009945
ENSLAFT00000009945
ENSLAFT00000009945
ENSLAFT00000004708
ENSLAFT00000004708
ENSLAFT00000036511
ENSLAFT00000027082
ENSLAFT00000027082
ENSLAFT00000032958
ENSLAFT00000032958
ENSLAFT00000033898
ENSLAFT00000033898
ENSLAFT00000017184
ENSLAFT00000001107
ENSLAFT00000001107
ENSLAFT00000001107
ENSLAFT00000021621
ENSLAFT00000021621
ENSLAFT00000021621
ENSLAFT00000014061
ENSLAFT00000014061
ENSLAFT00000014061
ENSLAFT00000021544
ENSLAFT00000021544
ENSLAFT00000021628
ENSLAFT00000021628
ENSLAFT00000011954
ENSLAFT00000011954
ENSLAFT00000011954
ENSLAFT00000011954
ENSLAFT00000011954
ENSLAFT00000014662
ENSLAFT00000014662
ENSLAFT00000034977
ENSLAFT00000034977
ENSLAFT00000034977
ENSLAFT00000009026
ENSLAFT00000009026
ENSLAFT00000009026
ENSLAFT00000026163
ENSLAFT00000026163
ENSLAFT00000026163
ENSLAFT00000026163
ENSLAFT00000007735
ENSLAFT00000007735
ENSLAFT00000007735
ENSLAFT00000009020
ENSLAFT00000009020
ENSLAFT00000012688
ENSLAFT00000032467
ENSLAFT00000032467
ENSLAFT00000012830
ENSLAFT00000012830
ENSLAFT00000012830
ENSLAFT00000012830
ENSLAFT00000021974
ENSLAFT00000021974
ENSLAFT00000031379
ENSLAFT00000031379
ENSLAFT00000008129
ENSLAFT00000008129
ENSLAFT00000008129
ENSLAFT00000007699
ENSLAFT00000007699
ENSLAFT00000007699
ENSLAFT00000025320
ENSLAFT00000010065
ENSLAFT00000010065
ENSLAFT00000011162
ENSLAFT00000011162
ENSLAFT00000006821
ENSLAFT00000006821
ENSLAFT00000006821
ENSLAFT00000010189
ENSLAFT00000031075
ENSLAFT00000031075
ENSLAFT00000031075
ENSLAFT00000031075
ENSLAFT00000013785
ENSLAFT00000013785
ENSLAFT00000013785
ENSLAFT00000013785
ENSLAFT00000013785
ENSLAFT00000013785
ENSLAFT00000010743
ENSLAFT00000010743
ENSLAFT00000035008
ENSLAFT00000035008
ENSLAFT00000021438
ENSLAFT00000003030
ENSLAFT00000003030
ENSLAFT00000013205
ENSLAFT00000013205
ENSLAFT00000013205
ENSLAFT00000013205
ENSLAFT00000028441
ENSLAFT00000013730
ENSLAFT00000013730
ENSLAFT00000013730
ENSLAFT00000027622
ENSLAFT00000033203
ENSLAFT00000027970
ENSLAFT00000009543
ENSLAFT00000009543
ENSLAFT00000004146
ENSLAFT00000004146
ENSLAFT00000004146
ENSLAFT00000004146
ENSLAFT00000004146
ENSLAFT00000022439
ENSLAFT00000022439
ENSLAFT00000000352
ENSLAFT00000000352
ENSLAFT00000033410
ENSLAFT00000000859
ENSLAFT00000000859
ENSLAFT00000000859
ENSLAFT00000009722
ENSLAFT00000009722
ENSLAFT00000009722
ENSLAFT00000029094
ENSLAFT00000029094
ENSLAFT00000014318
ENSLAFT00000014318
ENSLAFT00000025805
ENSLAFT00000013995
ENSLAFT00000013995
ENSLAFT00000000036
ENSLAFT00000003729
ENSLAFT00000026159
ENSLAFT00000026159
ENSLAFT00000000522
ENSLAFT00000017916
ENSLAFT00000017916
ENSLAFT00000017916
ENSLAFT00000017916
ENSLAFT00000017916
ENSLAFT00000017916
ENSLAFT00000012019
ENSLAFT00000012019
ENSLAFT00000012019
ENSLAFT00000012541
ENSLAFT00000026492
ENSLAFT00000012014
ENSLAFT00000012014
ENSLAFT00000016068
ENSLAFT00000016068
ENSLAFT00000002539
ENSLAFT00000002539
ENSLAFT00000002539
ENSLAFT00000002539
ENSLAFT00000002539
ENSLAFT00000002539
ENSLAFT00000033525
ENSLAFT00000030264
ENSLAFT00000010489
ENSLAFT00000010489
ENSLAFT00000010489
ENSLAFT00000029785
ENSLAFT00000034759
ENSLAFT00000015498
ENSLAFT00000015498
ENSLAFT00000003349
ENSLAFT00000009845
ENSLAFT00000009845
ENSLAFT00000009845
ENSLAFT00000005722
ENSLAFT00000005722
ENSLAFT00000022671
ENSLAFT00000022671
ENSLAFT00000022671
ENSLAFT00000022671
ENSLAFT00000022671
ENSLAFT00000005518
ENSLAFT00000030185
ENSLAFT00000030185
ENSLAFT00000030185
ENSLAFT00000030185
ENSLAFT00000016750
ENSLAFT00000016750
ENSLAFT00000016750
ENSLAFT00000016750
ENSLAFT00000016750
ENSLAFT00000016750
ENSLAFT00000016750
ENSLAFT00000016750
ENSLAFT00000000581
ENSLAFT00000000146
ENSLAFT00000000146
ENSLAFT00000000146
ENSLAFT00000000623
ENSLAFT00000000623
ENSLAFT00000000623
ENSLAFT00000013979
ENSLAFT00000013979
ENSLAFT00000013979
ENSLAFT00000013979
ENSLAFT00000013979
ENSLAFT00000013979
ENSLAFT00000013979
ENSLAFT00000006110
ENSLAFT00000006110
ENSLAFT00000006110
ENSLAFT00000006110
ENSLAFT00000007933
ENSLAFT00000007933
ENSLAFT00000007933
ENSLAFT00000034857
ENSLAFT00000018285
ENSLAFT00000018285
ENSLAFT00000018285
ENSLAFT00000018285
ENSLAFT00000018285
ENSLAFT00000001032
ENSLAFT00000001032
ENSLAFT00000000045
ENSLAFT00000000045
ENSLAFT00000000045
ENSLAFT00000000045
ENSLAFT00000008956
ENSLAFT00000031807
ENSLAFT00000008704
ENSLAFT00000008704
ENSLAFT00000031194
ENSLAFT00000031194
ENSLAFT00000011869
ENSLAFT00000017777
ENSLAFT00000035450
ENSLAFT00000035450
ENSLAFT00000018238
ENSLAFT00000018238
ENSLAFT00000001396
ENSLAFT00000001396
ENSLAFT00000009386
ENSLAFT00000003466
ENSLAFT00000003466
ENSLAFT00000003466
ENSLAFT00000003466
ENSLAFT00000003466
ENSLAFT00000003466
ENSLAFT00000003466
ENSLAFT00000003466
ENSLAFT00000003466
ENSLAFT00000003466
ENSLAFT00000003466
ENSLAFT00000003466
ENSLAFT00000003466
ENSLAFT00000003466
ENSLAFT00000003466
ENSLAFT00000003466
ENSLAFT00000003466
ENSLAFT00000003466
ENSLAFT00000003466
ENSLAFT00000003466
ENSLAFT00000003466
ENSLAFT00000003466
ENSLAFT00000003466
ENSLAFT00000003466
ENSLAFT00000003466
ENSLAFT00000003466
ENSLAFT00000003466
ENSLAFT00000003466
ENSLAFT00000003466
ENSLAFT00000034100
ENSLAFT00000036386
ENSLAFT00000036386
ENSLAFT00000006166
ENSLAFT00000006166
ENSLAFT00000006166
ENSLAFT00000006166
ENSLAFT00000037170
ENSLAFT00000034532
ENSLAFT00000001660
ENSLAFT00000001660
ENSLAFT00000005896
ENSLAFT00000011469
ENSLAFT00000022546
ENSLAFT00000022631
ENSLAFT00000015086
ENSLAFT00000015086
ENSLAFT00000015086
ENSLAFT00000015086
ENSLAFT00000015086
ENSLAFT00000015797
ENSLAFT00000015797
ENSLAFT00000036313
ENSLAFT00000001716
ENSLAFT00000002842
ENSLAFT00000002842
ENSLAFT00000002842
ENSLAFT00000002845
ENSLAFT00000002845
ENSLAFT00000002845
ENSLAFT00000002845
ENSLAFT00000002845
ENSLAFT00000006568
ENSLAFT00000006568
ENSLAFT00000006568
ENSLAFT00000010411
ENSLAFT00000010411
ENSLAFT00000010411
ENSLAFT00000010411
ENSLAFT00000017280
ENSLAFT00000017280
ENSLAFT00000017280
ENSLAFT00000005797
ENSLAFT00000005797
ENSLAFT00000031039
ENSLAFT00000031039
ENSLAFT00000016861
ENSLAFT00000008789
ENSLAFT00000008789
ENSLAFT00000008789
ENSLAFT00000026123
ENSLAFT00000007249
ENSLAFT00000007249
ENSLAFT00000007249
ENSLAFT00000007249
ENSLAFT00000007249
ENSLAFT00000007249
ENSLAFT00000007249
ENSLAFT00000007249
ENSLAFT00000007249
ENSLAFT00000025365
ENSLAFT00000002362
ENSLAFT00000006066
ENSLAFT00000006066
ENSLAFT00000006066
ENSLAFT00000006066
ENSLAFT00000006066
ENSLAFT00000006066
ENSLAFT00000036033
ENSLAFT00000036033
ENSLAFT00000014035
ENSLAFT00000014035
ENSLAFT00000031161
ENSLAFT00000031161
ENSLAFT00000010020
ENSLAFT00000010020
ENSLAFT00000010020
ENSLAFT00000031705
ENSLAFT00000031705
ENSLAFT00000031705
ENSLAFT00000030454
ENSLAFT00000007169
ENSLAFT00000007169
ENSLAFT00000010027
ENSLAFT00000010027
ENSLAFT00000016403
ENSLAFT00000016403
ENSLAFT00000016403
ENSLAFT00000016403
ENSLAFT00000016403
ENSLAFT00000016403
ENSLAFT00000016403
ENSLAFT00000016403
ENSLAFT00000015974
ENSLAFT00000015974
ENSLAFT00000015974
ENSLAFT00000015974
ENSLAFT00000006901
ENSLAFT00000006901
ENSLAFT00000006901
ENSLAFT00000006901
ENSLAFT00000027662
ENSLAFT00000027662
ENSLAFT00000030001
ENSLAFT00000004342
ENSLAFT00000004342
ENSLAFT00000004342
ENSLAFT00000005946
ENSLAFT00000009507
ENSLAFT00000009507
ENSLAFT00000022472
ENSLAFT00000030009
ENSLAFT00000030009
ENSLAFT00000017338
ENSLAFT00000017338
ENSLAFT00000017338
ENSLAFT00000008172
ENSLAFT00000008172
ENSLAFT00000008172
ENSLAFT00000002069
ENSLAFT00000002069
ENSLAFT00000002069
ENSLAFT00000007015
ENSLAFT00000007015
ENSLAFT00000031796
ENSLAFT00000031796
ENSLAFT00000031796
ENSLAFT00000031796
ENSLAFT00000021404
ENSLAFT00000021404
ENSLAFT00000021404
ENSLAFT00000017427
ENSLAFT00000026729
ENSLAFT00000007424
ENSLAFT00000007424
ENSLAFT00000017423
ENSLAFT00000035138
ENSLAFT00000021792
ENSLAFT00000021792
ENSLAFT00000007380
ENSLAFT00000007380
ENSLAFT00000007380
ENSLAFT00000007380
ENSLAFT00000013046
ENSLAFT00000013046
ENSLAFT00000013046
ENSLAFT00000013046
ENSLAFT00000013046
ENSLAFT00000013046
ENSLAFT00000013046
ENSLAFT00000013046
ENSLAFT00000013046
ENSLAFT00000006400
ENSLAFT00000006400
ENSLAFT00000032847
ENSLAFT00000033336
ENSLAFT00000000365
ENSLAFT00000006386
ENSLAFT00000006384
ENSLAFT00000006384
ENSLAFT00000007334
ENSLAFT00000007334
ENSLAFT00000018637
ENSLAFT00000018637
ENSLAFT00000018637
ENSLAFT00000018637
ENSLAFT00000017493
ENSLAFT00000017493
ENSLAFT00000017493
ENSLAFT00000000969
ENSLAFT00000000969
ENSLAFT00000017497
ENSLAFT00000000964
ENSLAFT00000000964
ENSLAFT00000000964
ENSLAFT00000015694
ENSLAFT00000002780
ENSLAFT00000002780
ENSLAFT00000002780
ENSLAFT00000002780
ENSLAFT00000002780
ENSLAFT00000002780
ENSLAFT00000002780
ENSLAFT00000016326
ENSLAFT00000016326
ENSLAFT00000016326
ENSLAFT00000017554
ENSLAFT00000035145
ENSLAFT00000000061
ENSLAFT00000000061
ENSLAFT00000000061
ENSLAFT00000000061
ENSLAFT00000000061
ENSLAFT00000000061
ENSLAFT00000000061
ENSLAFT00000000061
ENSLAFT00000000061
ENSLAFT00000020500
ENSLAFT00000020500
ENSLAFT00000020500
ENSLAFT00000012486
ENSLAFT00000012486
ENSLAFT00000012486
ENSLAFT00000013853
ENSLAFT00000013853
ENSLAFT00000015452
ENSLAFT00000015452
ENSLAFT00000015452
ENSLAFT00000035781
ENSLAFT00000035781
ENSLAFT00000015450
ENSLAFT00000015450
ENSLAFT00000015450
ENSLAFT00000015457
ENSLAFT00000015457
ENSLAFT00000015457
ENSLAFT00000029757
ENSLAFT00000029757
ENSLAFT00000017956
ENSLAFT00000017956
ENSLAFT00000017956
ENSLAFT00000017956
ENSLAFT00000029693
ENSLAFT00000029693
ENSLAFT00000029693
ENSLAFT00000029693
ENSLAFT00000031055
ENSLAFT00000001561
ENSLAFT00000021495
ENSLAFT00000021495
ENSLAFT00000021495
ENSLAFT00000021495
ENSLAFT00000021495
ENSLAFT00000021495
ENSLAFT00000021495
ENSLAFT00000021495
ENSLAFT00000021495
ENSLAFT00000021495
ENSLAFT00000034412
ENSLAFT00000034412
ENSLAFT00000001440
ENSLAFT00000000624
ENSLAFT00000017731
ENSLAFT00000017731
ENSLAFT00000002549
ENSLAFT00000002549
ENSLAFT00000002549
ENSLAFT00000002549
ENSLAFT00000010458
ENSLAFT00000010458
ENSLAFT00000016252
ENSLAFT00000003237
ENSLAFT00000003237
ENSLAFT00000003237
ENSLAFT00000012269
ENSLAFT00000012269
ENSLAFT00000012269
ENSLAFT00000012269
ENSLAFT00000012269
ENSLAFT00000012269
ENSLAFT00000033944
ENSLAFT00000033944
ENSLAFT00000005342
ENSLAFT00000005342
ENSLAFT00000022603
ENSLAFT00000022603
ENSLAFT00000022603
ENSLAFT00000022603
ENSLAFT00000022603
ENSLAFT00000022232
ENSLAFT00000022232
ENSLAFT00000022232
ENSLAFT00000022232
ENSLAFT00000020655
ENSLAFT00000020655
ENSLAFT00000002677
ENSLAFT00000002677
ENSLAFT00000029582
ENSLAFT00000029582
ENSLAFT00000012231
ENSLAFT00000012231
ENSLAFT00000012231
ENSLAFT00000031837
ENSLAFT00000031837
ENSLAFT00000013168
ENSLAFT00000006409
ENSLAFT00000006409
ENSLAFT00000006409
ENSLAFT00000006409
ENSLAFT00000016987
ENSLAFT00000016987
ENSLAFT00000025740
ENSLAFT00000010516
ENSLAFT00000011910
ENSLAFT00000011910
ENSLAFT00000011910
ENSLAFT00000011910
ENSLAFT00000011916
ENSLAFT00000011916
ENSLAFT00000011916
ENSLAFT00000011916
ENSLAFT00000011916
ENSLAFT00000011916
ENSLAFT00000030406
ENSLAFT00000030406
ENSLAFT00000030406
ENSLAFT00000008459
ENSLAFT00000009105
ENSLAFT00000018526
ENSLAFT00000018526
ENSLAFT00000018526
