# Supplementary material for: Excess of genomic defects in a woolly mammoth on Wrangel island
Source: PLoS Genet. 2017 Mar 2;13(3):e1006601. doi: 10.1371/journal.pgen.1006601 (PMC5333797; doi:10.1371/journal.pgen.1006601)
Supplement: S1 Data — (ZIP) [file pgen.1006601.s019.zip › SuppFiles/Retros.Wrangel]

ENSLAFT00000011359
ENSLAFT00000011359
ENSLAFT00000011359
ENSLAFT00000015410
ENSLAFT00000015410
ENSLAFT00000015410
ENSLAFT00000015410
ENSLAFT00000017175
ENSLAFT00000015778
ENSLAFT00000015778
ENSLAFT00000021800
ENSLAFT00000021800
ENSLAFT00000021800
ENSLAFT00000021800
ENSLAFT00000021800
ENSLAFT00000021800
ENSLAFT00000012801
ENSLAFT00000012801
ENSLAFT00000012801
ENSLAFT00000004308
ENSLAFT00000004308
ENSLAFT00000004308
ENSLAFT00000004308
ENSLAFT00000004308
ENSLAFT00000004308
ENSLAFT00000031807
ENSLAFT00000031807
ENSLAFT00000001910
ENSLAFT00000001910
ENSLAFT00000015777
ENSLAFT00000021808
ENSLAFT00000021808
ENSLAFT00000021808
ENSLAFT00000034440
ENSLAFT00000034440
ENSLAFT00000034440
ENSLAFT00000036502
ENSLAFT00000036502
ENSLAFT00000006331
ENSLAFT00000006331
ENSLAFT00000027090
ENSLAFT00000001132
ENSLAFT00000001132
ENSLAFT00000035385
ENSLAFT00000016154
ENSLAFT00000016154
ENSLAFT00000036464
ENSLAFT00000036464
ENSLAFT00000036464
ENSLAFT00000036464
ENSLAFT00000036464
ENSLAFT00000014178
ENSLAFT00000014178
ENSLAFT00000014178
ENSLAFT00000001188
ENSLAFT00000034965
ENSLAFT00000034965
ENSLAFT00000014670
ENSLAFT00000014670
ENSLAFT00000014670
ENSLAFT00000010894
ENSLAFT00000010894
ENSLAFT00000015930
ENSLAFT00000015930
ENSLAFT00000015930
ENSLAFT00000009033
ENSLAFT00000009033
ENSLAFT00000009637
ENSLAFT00000009637
ENSLAFT00000009637
ENSLAFT00000009637
ENSLAFT00000009637
ENSLAFT00000009637
ENSLAFT00000009637
ENSLAFT00000009637
ENSLAFT00000009637
ENSLAFT00000009637
ENSLAFT00000009637
ENSLAFT00000009637
ENSLAFT00000009637
ENSLAFT00000022739
ENSLAFT00000022739
ENSLAFT00000006905
ENSLAFT00000006905
ENSLAFT00000026123
ENSLAFT00000013223
ENSLAFT00000003436
ENSLAFT00000013220
ENSLAFT00000013220
ENSLAFT00000012358
ENSLAFT00000012358
ENSLAFT00000012358
ENSLAFT00000012358
ENSLAFT00000034288
ENSLAFT00000014009
ENSLAFT00000007290
ENSLAFT00000007290
ENSLAFT00000028387
ENSLAFT00000028387
ENSLAFT00000031695
ENSLAFT00000031695
ENSLAFT00000031695
ENSLAFT00000031695
ENSLAFT00000031695
ENSLAFT00000032936
ENSLAFT00000032936
ENSLAFT00000032936
ENSLAFT00000036003
ENSLAFT00000032934
ENSLAFT00000032934
ENSLAFT00000025359
ENSLAFT00000025965
ENSLAFT00000021447
ENSLAFT00000021447
ENSLAFT00000021447
ENSLAFT00000011680
ENSLAFT00000011680
ENSLAFT00000011680
ENSLAFT00000011680
ENSLAFT00000036763
ENSLAFT00000036763
ENSLAFT00000036763
ENSLAFT00000006234
ENSLAFT00000007052
ENSLAFT00000007052
ENSLAFT00000007052
ENSLAFT00000007052
ENSLAFT00000028016
ENSLAFT00000009653
ENSLAFT00000010812
ENSLAFT00000031662
ENSLAFT00000031662
ENSLAFT00000031662
ENSLAFT00000031662
ENSLAFT00000032877
ENSLAFT00000003850
ENSLAFT00000003850
ENSLAFT00000007590
ENSLAFT00000007590
ENSLAFT00000007590
ENSLAFT00000013253
ENSLAFT00000013253
ENSLAFT00000013251
ENSLAFT00000013251
ENSLAFT00000007595
ENSLAFT00000007595
ENSLAFT00000007595
ENSLAFT00000007595
ENSLAFT00000007596
ENSLAFT00000007596
ENSLAFT00000007596
ENSLAFT00000006954
ENSLAFT00000006954
ENSLAFT00000006954
ENSLAFT00000006954
ENSLAFT00000006954
ENSLAFT00000006954
ENSLAFT00000006954
ENSLAFT00000006954
ENSLAFT00000001981
ENSLAFT00000001981
ENSLAFT00000004016
ENSLAFT00000004016
ENSLAFT00000004016
ENSLAFT00000027142
ENSLAFT00000001984
ENSLAFT00000001984
ENSLAFT00000001987
ENSLAFT00000001987
ENSLAFT00000001987
ENSLAFT00000001987
ENSLAFT00000001987
ENSLAFT00000022546
ENSLAFT00000004818
ENSLAFT00000004818
ENSLAFT00000004818
ENSLAFT00000017109
ENSLAFT00000017109
ENSLAFT00000017109
ENSLAFT00000017109
ENSLAFT00000012059
ENSLAFT00000012059
ENSLAFT00000012059
ENSLAFT00000012059
ENSLAFT00000010888
ENSLAFT00000010888
ENSLAFT00000010888
ENSLAFT00000010888
ENSLAFT00000010888
ENSLAFT00000010888
ENSLAFT00000010888
ENSLAFT00000010888
ENSLAFT00000009472
ENSLAFT00000009472
ENSLAFT00000009472
ENSLAFT00000003190
ENSLAFT00000003190
ENSLAFT00000028493
ENSLAFT00000032723
ENSLAFT00000032723
ENSLAFT00000016513
ENSLAFT00000016513
ENSLAFT00000032684
ENSLAFT00000007579
ENSLAFT00000007579
ENSLAFT00000007579
ENSLAFT00000007579
ENSLAFT00000003462
ENSLAFT00000003462
ENSLAFT00000003462
ENSLAFT00000003462
ENSLAFT00000007370
ENSLAFT00000007370
ENSLAFT00000010256
ENSLAFT00000010255
ENSLAFT00000010255
ENSLAFT00000035105
ENSLAFT00000035105
ENSLAFT00000035105
ENSLAFT00000028655
ENSLAFT00000028655
ENSLAFT00000010251
ENSLAFT00000010251
ENSLAFT00000010251
ENSLAFT00000000432
ENSLAFT00000000432
ENSLAFT00000000432
ENSLAFT00000000432
ENSLAFT00000000432
ENSLAFT00000017926
ENSLAFT00000026163
ENSLAFT00000026163
ENSLAFT00000026163
ENSLAFT00000003877
ENSLAFT00000003877
ENSLAFT00000017921
ENSLAFT00000017921
ENSLAFT00000017921
ENSLAFT00000017921
ENSLAFT00000017923
ENSLAFT00000031595
ENSLAFT00000013554
ENSLAFT00000013554
ENSLAFT00000013554
ENSLAFT00000014909
ENSLAFT00000014909
ENSLAFT00000014909
ENSLAFT00000013004
ENSLAFT00000013004
ENSLAFT00000013004
ENSLAFT00000013004
ENSLAFT00000013004
ENSLAFT00000013004
ENSLAFT00000013004
ENSLAFT00000013004
ENSLAFT00000013004
ENSLAFT00000013004
ENSLAFT00000013004
ENSLAFT00000013004
ENSLAFT00000013004
ENSLAFT00000013004
ENSLAFT00000013004
ENSLAFT00000013004
ENSLAFT00000013004
ENSLAFT00000000723
ENSLAFT00000000723
ENSLAFT00000028151
ENSLAFT00000031592
ENSLAFT00000031592
ENSLAFT00000031592
ENSLAFT00000031592
ENSLAFT00000031592
ENSLAFT00000026485
ENSLAFT00000026485
ENSLAFT00000026485
ENSLAFT00000026485
ENSLAFT00000026485
ENSLAFT00000009708
ENSLAFT00000016079
ENSLAFT00000016079
ENSLAFT00000016079
ENSLAFT00000016079
ENSLAFT00000016079
ENSLAFT00000016079
ENSLAFT00000016079
ENSLAFT00000016079
ENSLAFT00000016079
ENSLAFT00000000334
ENSLAFT00000000334
ENSLAFT00000000334
ENSLAFT00000005120
ENSLAFT00000005120
ENSLAFT00000018700
ENSLAFT00000018700
ENSLAFT00000032153
ENSLAFT00000032153
ENSLAFT00000010820
ENSLAFT00000010820
ENSLAFT00000016309
ENSLAFT00000016309
ENSLAFT00000014097
ENSLAFT00000001528
ENSLAFT00000001528
ENSLAFT00000001528
ENSLAFT00000001528
ENSLAFT00000001528
ENSLAFT00000001528
ENSLAFT00000014868
ENSLAFT00000014868
ENSLAFT00000014868
ENSLAFT00000014868
ENSLAFT00000013500
ENSLAFT00000028778
ENSLAFT00000015641
ENSLAFT00000015641
ENSLAFT00000015641
ENSLAFT00000002574
ENSLAFT00000008854
ENSLAFT00000005496
ENSLAFT00000015312
ENSLAFT00000015312
ENSLAFT00000009141
ENSLAFT00000030881
ENSLAFT00000030881
ENSLAFT00000030881
ENSLAFT00000014279
ENSLAFT00000014279
ENSLAFT00000000464
ENSLAFT00000000464
ENSLAFT00000014987
ENSLAFT00000014987
ENSLAFT00000032424
ENSLAFT00000032424
ENSLAFT00000004471
ENSLAFT00000004471
ENSLAFT00000015481
ENSLAFT00000015481
ENSLAFT00000015481
ENSLAFT00000012754
ENSLAFT00000012754
ENSLAFT00000012754
ENSLAFT00000011830
ENSLAFT00000009857
ENSLAFT00000009857
ENSLAFT00000009857
ENSLAFT00000009857
ENSLAFT00000009857
ENSLAFT00000009857
ENSLAFT00000009857
ENSLAFT00000000154
ENSLAFT00000000154
ENSLAFT00000000154
ENSLAFT00000000154
ENSLAFT00000022867
ENSLAFT00000022867
ENSLAFT00000005652
ENSLAFT00000005652
ENSLAFT00000005652
ENSLAFT00000011885
ENSLAFT00000011885
ENSLAFT00000011885
ENSLAFT00000015523
ENSLAFT00000015523
ENSLAFT00000006476
ENSLAFT00000005946
ENSLAFT00000018336
ENSLAFT00000018336
ENSLAFT00000018336
ENSLAFT00000018336
ENSLAFT00000018336
ENSLAFT00000018336
ENSLAFT00000018336
ENSLAFT00000018336
ENSLAFT00000018336
ENSLAFT00000018336
ENSLAFT00000012473
ENSLAFT00000012473
ENSLAFT00000012473
ENSLAFT00000029843
ENSLAFT00000029843
ENSLAFT00000036118
ENSLAFT00000008980
ENSLAFT00000008980
ENSLAFT00000015557
ENSLAFT00000015557
ENSLAFT00000027842
ENSLAFT00000027842
ENSLAFT00000027842
ENSLAFT00000005113
ENSLAFT00000005113
ENSLAFT00000005113
ENSLAFT00000013063
ENSLAFT00000013063
ENSLAFT00000007840
ENSLAFT00000007840
ENSLAFT00000007840
ENSLAFT00000007840
ENSLAFT00000011703
ENSLAFT00000009784
ENSLAFT00000012682
ENSLAFT00000011836
ENSLAFT00000021814
ENSLAFT00000012681
ENSLAFT00000012681
ENSLAFT00000012681
ENSLAFT00000012681
ENSLAFT00000012944
ENSLAFT00000015724
ENSLAFT00000027789
ENSLAFT00000027789
ENSLAFT00000027789
ENSLAFT00000027789
ENSLAFT00000027789
ENSLAFT00000027789
ENSLAFT00000027102
ENSLAFT00000027102
ENSLAFT00000011953
ENSLAFT00000011953
ENSLAFT00000011953
ENSLAFT00000011953
ENSLAFT00000025700
ENSLAFT00000025700
ENSLAFT00000025700
ENSLAFT00000011818
ENSLAFT00000011818
ENSLAFT00000011818
ENSLAFT00000027781
ENSLAFT00000027781
ENSLAFT00000035443
ENSLAFT00000003808
ENSLAFT00000005375
ENSLAFT00000011254
ENSLAFT00000011254
ENSLAFT00000011254
ENSLAFT00000011254
ENSLAFT00000011254
ENSLAFT00000036879
ENSLAFT00000036879
ENSLAFT00000006172
ENSLAFT00000006172
ENSLAFT00000006172
ENSLAFT00000021929
ENSLAFT00000021929
ENSLAFT00000015321
ENSLAFT00000015321
ENSLAFT00000015321
ENSLAFT00000015321
ENSLAFT00000015321
ENSLAFT00000015321
ENSLAFT00000011252
ENSLAFT00000011252
ENSLAFT00000011252
ENSLAFT00000011252
ENSLAFT00000028113
ENSLAFT00000009584
ENSLAFT00000009584
ENSLAFT00000009584
ENSLAFT00000009584
ENSLAFT00000009584
ENSLAFT00000020605
ENSLAFT00000006271
ENSLAFT00000006271
ENSLAFT00000006271
ENSLAFT00000006376
ENSLAFT00000006376
ENSLAFT00000006375
ENSLAFT00000006375
ENSLAFT00000006375
ENSLAFT00000000277
ENSLAFT00000000277
ENSLAFT00000002201
ENSLAFT00000002201
ENSLAFT00000002201
ENSLAFT00000002201
ENSLAFT00000002201
ENSLAFT00000016935
ENSLAFT00000016935
ENSLAFT00000015186
ENSLAFT00000015186
ENSLAFT00000015186
ENSLAFT00000015186
ENSLAFT00000015186
ENSLAFT00000001253
ENSLAFT00000003802
ENSLAFT00000003802
ENSLAFT00000003802
ENSLAFT00000003802
ENSLAFT00000003802
ENSLAFT00000003802
ENSLAFT00000003802
ENSLAFT00000029665
ENSLAFT00000013103
ENSLAFT00000013103
ENSLAFT00000008560
ENSLAFT00000008560
ENSLAFT00000008560
ENSLAFT00000008560
ENSLAFT00000010425
ENSLAFT00000025633
ENSLAFT00000025633
ENSLAFT00000017339
ENSLAFT00000017339
ENSLAFT00000017339
ENSLAFT00000017339
ENSLAFT00000000395
ENSLAFT00000003676
ENSLAFT00000003676
ENSLAFT00000003676
ENSLAFT00000037495
ENSLAFT00000005217
ENSLAFT00000005217
ENSLAFT00000003571
ENSLAFT00000003571
ENSLAFT00000003571
ENSLAFT00000003571
ENSLAFT00000018111
ENSLAFT00000036538
ENSLAFT00000036538
ENSLAFT00000037437
ENSLAFT00000009535
ENSLAFT00000009535
ENSLAFT00000009535
ENSLAFT00000009535
ENSLAFT00000009535
ENSLAFT00000009535
ENSLAFT00000009535
ENSLAFT00000009535
ENSLAFT00000009535
ENSLAFT00000009535
ENSLAFT00000009535
ENSLAFT00000009535
ENSLAFT00000009535
ENSLAFT00000018116
ENSLAFT00000018116
ENSLAFT00000018116
ENSLAFT00000018116
ENSLAFT00000018116
ENSLAFT00000037433
ENSLAFT00000037433
ENSLAFT00000037433
ENSLAFT00000006481
ENSLAFT00000006481
ENSLAFT00000006481
ENSLAFT00000006481
ENSLAFT00000006481
ENSLAFT00000021395
ENSLAFT00000021395
ENSLAFT00000002276
ENSLAFT00000021391
ENSLAFT00000021391
ENSLAFT00000010134
ENSLAFT00000010134
ENSLAFT00000010134
ENSLAFT00000007257
ENSLAFT00000007257
ENSLAFT00000007257
ENSLAFT00000007257
ENSLAFT00000007257
ENSLAFT00000007257
ENSLAFT00000007150
ENSLAFT00000007150
ENSLAFT00000007150
ENSLAFT00000014277
ENSLAFT00000013286
ENSLAFT00000013286
ENSLAFT00000013286
ENSLAFT00000013282
ENSLAFT00000013282
ENSLAFT00000012040
ENSLAFT00000012040
ENSLAFT00000012040
ENSLAFT00000032228
ENSLAFT00000032228
ENSLAFT00000001176
ENSLAFT00000028338
ENSLAFT00000028338
ENSLAFT00000027773
ENSLAFT00000027773
ENSLAFT00000027773
ENSLAFT00000003307
ENSLAFT00000035781
ENSLAFT00000035781
ENSLAFT00000035781
ENSLAFT00000004293
ENSLAFT00000004293
ENSLAFT00000004293
ENSLAFT00000004293
ENSLAFT00000012859
ENSLAFT00000012859
ENSLAFT00000003407
ENSLAFT00000003407
ENSLAFT00000003407
ENSLAFT00000006031
ENSLAFT00000005876
ENSLAFT00000005876
ENSLAFT00000030014
ENSLAFT00000030014
ENSLAFT00000030014
ENSLAFT00000031395
ENSLAFT00000018189
ENSLAFT00000014345
ENSLAFT00000014345
ENSLAFT00000014345
ENSLAFT00000014345
ENSLAFT00000014345
ENSLAFT00000004637
ENSLAFT00000004637
ENSLAFT00000004637
ENSLAFT00000004637
ENSLAFT00000013850
ENSLAFT00000002013
ENSLAFT00000002013
ENSLAFT00000002013
ENSLAFT00000002013
ENSLAFT00000002013
ENSLAFT00000003153
ENSLAFT00000003153
ENSLAFT00000003153
ENSLAFT00000007436
ENSLAFT00000007436
ENSLAFT00000028047
ENSLAFT00000028047
ENSLAFT00000028047
ENSLAFT00000016432
ENSLAFT00000016432
ENSLAFT00000016432
ENSLAFT00000016432
ENSLAFT00000016432
ENSLAFT00000016432
ENSLAFT00000008876
ENSLAFT00000008876
ENSLAFT00000008876
ENSLAFT00000011073
ENSLAFT00000022196
ENSLAFT00000002159
ENSLAFT00000002159
ENSLAFT00000017524
ENSLAFT00000005390
ENSLAFT00000005390
ENSLAFT00000005390
ENSLAFT00000028428
ENSLAFT00000013327
ENSLAFT00000013327
ENSLAFT00000014947
ENSLAFT00000014947
ENSLAFT00000033476
ENSLAFT00000033476
ENSLAFT00000002387
ENSLAFT00000002387
ENSLAFT00000002387
ENSLAFT00000002387
ENSLAFT00000027038
ENSLAFT00000027038
ENSLAFT00000020864
ENSLAFT00000016480
ENSLAFT00000016480
ENSLAFT00000016480
ENSLAFT00000010342
ENSLAFT00000010342
ENSLAFT00000010342
ENSLAFT00000002654
ENSLAFT00000002654
ENSLAFT00000002654
ENSLAFT00000017481
ENSLAFT00000017481
ENSLAFT00000017481
ENSLAFT00000017481
ENSLAFT00000017481
ENSLAFT00000017481
ENSLAFT00000002658
ENSLAFT00000002658
ENSLAFT00000002658
ENSLAFT00000016092
ENSLAFT00000016092
ENSLAFT00000010592
ENSLAFT00000010592
ENSLAFT00000028604
ENSLAFT00000028604
ENSLAFT00000028604
ENSLAFT00000028604
ENSLAFT00000000973
ENSLAFT00000000973
ENSLAFT00000000973
ENSLAFT00000008845
ENSLAFT00000008845
ENSLAFT00000008845
ENSLAFT00000005029
ENSLAFT00000005029
ENSLAFT00000005029
ENSLAFT00000005029
ENSLAFT00000016022
ENSLAFT00000016022
ENSLAFT00000016022
ENSLAFT00000000053
ENSLAFT00000000053
ENSLAFT00000000053
ENSLAFT00000000053
ENSLAFT00000000053
ENSLAFT00000000053
ENSLAFT00000000053
ENSLAFT00000000053
ENSLAFT00000000053
ENSLAFT00000000053
ENSLAFT00000003339
ENSLAFT00000003339
ENSLAFT00000003339
ENSLAFT00000003339
ENSLAFT00000003339
ENSLAFT00000003339
ENSLAFT00000003339
ENSLAFT00000003339
ENSLAFT00000003339
ENSLAFT00000004535
ENSLAFT00000003854
ENSLAFT00000003854
ENSLAFT00000003854
ENSLAFT00000003854
ENSLAFT00000005755
ENSLAFT00000005755
ENSLAFT00000009811
ENSLAFT00000009811
ENSLAFT00000009811
ENSLAFT00000009811
ENSLAFT00000009811
ENSLAFT00000015446
ENSLAFT00000015446
ENSLAFT00000015446
ENSLAFT00000015446
ENSLAFT00000022211
ENSLAFT00000013134
ENSLAFT00000000473
ENSLAFT00000010955
ENSLAFT00000010955
ENSLAFT00000010955
ENSLAFT00000010955
ENSLAFT00000014833
ENSLAFT00000014833
ENSLAFT00000007967
ENSLAFT00000007967
ENSLAFT00000007967
ENSLAFT00000005054
ENSLAFT00000005054
ENSLAFT00000005054
ENSLAFT00000005054
ENSLAFT00000003389
ENSLAFT00000003389
ENSLAFT00000003389
ENSLAFT00000027921
ENSLAFT00000014273
ENSLAFT00000014399
ENSLAFT00000027358
ENSLAFT00000027358
ENSLAFT00000032894
ENSLAFT00000011748
ENSLAFT00000011748
ENSLAFT00000011749
ENSLAFT00000011749
ENSLAFT00000011749
ENSLAFT00000011749
ENSLAFT00000027350
ENSLAFT00000008617
ENSLAFT00000008617
ENSLAFT00000016919
ENSLAFT00000016919
ENSLAFT00000017669
ENSLAFT00000017669
ENSLAFT00000017669
ENSLAFT00000009869
ENSLAFT00000009869
ENSLAFT00000009869
ENSLAFT00000009869
ENSLAFT00000009869
ENSLAFT00000009869
ENSLAFT00000009869
ENSLAFT00000009869
ENSLAFT00000009869
ENSLAFT00000009869
ENSLAFT00000010468
ENSLAFT00000010468
ENSLAFT00000017662
ENSLAFT00000017662
ENSLAFT00000017662
ENSLAFT00000005334
ENSLAFT00000005334
ENSLAFT00000005334
ENSLAFT00000028229
ENSLAFT00000001229
ENSLAFT00000001229
ENSLAFT00000001229
ENSLAFT00000001229
ENSLAFT00000001229
ENSLAFT00000001229
ENSLAFT00000001229
ENSLAFT00000001229
ENSLAFT00000026108
ENSLAFT00000009864
ENSLAFT00000001725
ENSLAFT00000001725
ENSLAFT00000034671
ENSLAFT00000034671
ENSLAFT00000006136
ENSLAFT00000034677
ENSLAFT00000005232
ENSLAFT00000020649
ENSLAFT00000022956
ENSLAFT00000017748
ENSLAFT00000017748
ENSLAFT00000015209
ENSLAFT00000015209
ENSLAFT00000015209
ENSLAFT00000015209
ENSLAFT00000015209
ENSLAFT00000034459
ENSLAFT00000012671
ENSLAFT00000005239
ENSLAFT00000012247
ENSLAFT00000012247
ENSLAFT00000000699
ENSLAFT00000000699
ENSLAFT00000000699
ENSLAFT00000008687
ENSLAFT00000008687
ENSLAFT00000008687
ENSLAFT00000002491
ENSLAFT00000002491
ENSLAFT00000002491
ENSLAFT00000029248
ENSLAFT00000029249
ENSLAFT00000006432
ENSLAFT00000006432
ENSLAFT00000016794
ENSLAFT00000011967
ENSLAFT00000011967
ENSLAFT00000011967
ENSLAFT00000011967
ENSLAFT00000011967
ENSLAFT00000011967
ENSLAFT00000011967
ENSLAFT00000018695
ENSLAFT00000025679
ENSLAFT00000025365
ENSLAFT00000025365
ENSLAFT00000033689
ENSLAFT00000015660
ENSLAFT00000015660
ENSLAFT00000015660
ENSLAFT00000012814
ENSLAFT00000012814
ENSLAFT00000012814
ENSLAFT00000002959
ENSLAFT00000002959
ENSLAFT00000002959
ENSLAFT00000002959
ENSLAFT00000002959
ENSLAFT00000014798
ENSLAFT00000006893
ENSLAFT00000034516
ENSLAFT00000001907
ENSLAFT00000009967
ENSLAFT00000003021
ENSLAFT00000003021
ENSLAFT00000003021
ENSLAFT00000003021
ENSLAFT00000003021
ENSLAFT00000031817
ENSLAFT00000031817
ENSLAFT00000013900
ENSLAFT00000013900
ENSLAFT00000013900
ENSLAFT00000018090
ENSLAFT00000034110
ENSLAFT00000034110
ENSLAFT00000018092
ENSLAFT00000018092
ENSLAFT00000018092
ENSLAFT00000002337
ENSLAFT00000002337
ENSLAFT00000002337
ENSLAFT00000002337
ENSLAFT00000002337
ENSLAFT00000002337
ENSLAFT00000002337
ENSLAFT00000017200
ENSLAFT00000017200
ENSLAFT00000017200
ENSLAFT00000007742
ENSLAFT00000002331
ENSLAFT00000002331
ENSLAFT00000002331
ENSLAFT00000002331
ENSLAFT00000001634
ENSLAFT00000001634
ENSLAFT00000014764
ENSLAFT00000014764
ENSLAFT00000002905
ENSLAFT00000002905
ENSLAFT00000021325
ENSLAFT00000021325
ENSLAFT00000021325
ENSLAFT00000004798
ENSLAFT00000032569
ENSLAFT00000032569
ENSLAFT00000006953
ENSLAFT00000006953
ENSLAFT00000035476
ENSLAFT00000035474
ENSLAFT00000035474
ENSLAFT00000033572
ENSLAFT00000033572
ENSLAFT00000006816
ENSLAFT00000006816
ENSLAFT00000006816
ENSLAFT00000017062
ENSLAFT00000020827
ENSLAFT00000020827
ENSLAFT00000020827
ENSLAFT00000025341
ENSLAFT00000025341
ENSLAFT00000033437
ENSLAFT00000033437
ENSLAFT00000014010
ENSLAFT00000014010
ENSLAFT00000014010
ENSLAFT00000011430
ENSLAFT00000011430
ENSLAFT00000015019
ENSLAFT00000015019
ENSLAFT00000015019
ENSLAFT00000011066
ENSLAFT00000011066
ENSLAFT00000011066
ENSLAFT00000011066
ENSLAFT00000011066
ENSLAFT00000011066
ENSLAFT00000011066
ENSLAFT00000011066
ENSLAFT00000011066
ENSLAFT00000011066
ENSLAFT00000011066
ENSLAFT00000011066
ENSLAFT00000002422
ENSLAFT00000002422
ENSLAFT00000002422
ENSLAFT00000002422
ENSLAFT00000002422
ENSLAFT00000013768
ENSLAFT00000013768
ENSLAFT00000013768
ENSLAFT00000013768
ENSLAFT00000013769
ENSLAFT00000013769
ENSLAFT00000007107
ENSLAFT00000007107
ENSLAFT00000012966
ENSLAFT00000012966
ENSLAFT00000016484
ENSLAFT00000016484
ENSLAFT00000016484
ENSLAFT00000016484
ENSLAFT00000010764
ENSLAFT00000010764
ENSLAFT00000007065
ENSLAFT00000007065
ENSLAFT00000007587
ENSLAFT00000028465
ENSLAFT00000028465
ENSLAFT00000028465
ENSLAFT00000015383
ENSLAFT00000015383
ENSLAFT00000015383
ENSLAFT00000015383
ENSLAFT00000015383
ENSLAFT00000034059
ENSLAFT00000034059
ENSLAFT00000034059
ENSLAFT00000004361
ENSLAFT00000017115
ENSLAFT00000017115
ENSLAFT00000012217
ENSLAFT00000012217
ENSLAFT00000012217
ENSLAFT00000012217
ENSLAFT00000027075
ENSLAFT00000034198
ENSLAFT00000034198
ENSLAFT00000034198
ENSLAFT00000004000
ENSLAFT00000022550
ENSLAFT00000022550
ENSLAFT00000022550
ENSLAFT00000022424
ENSLAFT00000022424
ENSLAFT00000022424
ENSLAFT00000022424
ENSLAFT00000007411
ENSLAFT00000007411
ENSLAFT00000007411
ENSLAFT00000012274
ENSLAFT00000012274
ENSLAFT00000012274
ENSLAFT00000036561
ENSLAFT00000014337
ENSLAFT00000014337
ENSLAFT00000002513
ENSLAFT00000002513
ENSLAFT00000036706
ENSLAFT00000036706
ENSLAFT00000016196
ENSLAFT00000013965
ENSLAFT00000026375
ENSLAFT00000007400
ENSLAFT00000007400
ENSLAFT00000007400
ENSLAFT00000007400
ENSLAFT00000007400
ENSLAFT00000007400
ENSLAFT00000035053
ENSLAFT00000003745
ENSLAFT00000017442
ENSLAFT00000017442
ENSLAFT00000007365
ENSLAFT00000007365
ENSLAFT00000007365
ENSLAFT00000028137
ENSLAFT00000028137
ENSLAFT00000028137
ENSLAFT00000005143
ENSLAFT00000005143
ENSLAFT00000005143
ENSLAFT00000005143
ENSLAFT00000000425
ENSLAFT00000000425
ENSLAFT00000035118
ENSLAFT00000035118
ENSLAFT00000035118
ENSLAFT00000026171
ENSLAFT00000018494
ENSLAFT00000013568
ENSLAFT00000037508
ENSLAFT00000026777
ENSLAFT00000026777
ENSLAFT00000026777
ENSLAFT00000026777
ENSLAFT00000026777
ENSLAFT00000001825
ENSLAFT00000000733
ENSLAFT00000000733
ENSLAFT00000000733
ENSLAFT00000000733
ENSLAFT00000000300
ENSLAFT00000000300
ENSLAFT00000000300
ENSLAFT00000022543
ENSLAFT00000022543
ENSLAFT00000022543
ENSLAFT00000036491
ENSLAFT00000012560
ENSLAFT00000001820
ENSLAFT00000031039
ENSLAFT00000031039
ENSLAFT00000031039
ENSLAFT00000018665
ENSLAFT00000009178
ENSLAFT00000009178
ENSLAFT00000013959
ENSLAFT00000013959
ENSLAFT00000013959
ENSLAFT00000002762
ENSLAFT00000002762
ENSLAFT00000027540
ENSLAFT00000027540
ENSLAFT00000027540
ENSLAFT00000008789
ENSLAFT00000008789
ENSLAFT00000008789
ENSLAFT00000008789
ENSLAFT00000005462
ENSLAFT00000005462
ENSLAFT00000005462
ENSLAFT00000005462
ENSLAFT00000026514
ENSLAFT00000026514
ENSLAFT00000015118
ENSLAFT00000015118
ENSLAFT00000000946
ENSLAFT00000000946
ENSLAFT00000000946
ENSLAFT00000000946
ENSLAFT00000000946
ENSLAFT00000015656
ENSLAFT00000016617
ENSLAFT00000016617
ENSLAFT00000009827
ENSLAFT00000009827
ENSLAFT00000009827
ENSLAFT00000009827
ENSLAFT00000009827
ENSLAFT00000009827
ENSLAFT00000004504
ENSLAFT00000004504
ENSLAFT00000004504
ENSLAFT00000009825
ENSLAFT00000008293
ENSLAFT00000008293
ENSLAFT00000034638
ENSLAFT00000012743
ENSLAFT00000012743
ENSLAFT00000012743
ENSLAFT00000022671
ENSLAFT00000022671
ENSLAFT00000022671
ENSLAFT00000022671
ENSLAFT00000022671
ENSLAFT00000032034
ENSLAFT00000032034
ENSLAFT00000032034
ENSLAFT00000032034
ENSLAFT00000032034
ENSLAFT00000012963
ENSLAFT00000012745
ENSLAFT00000012745
ENSLAFT00000009451
ENSLAFT00000000011
ENSLAFT00000000011
ENSLAFT00000000011
ENSLAFT00000000011
ENSLAFT00000000011
ENSLAFT00000013664
ENSLAFT00000013664
ENSLAFT00000029288
ENSLAFT00000015400
ENSLAFT00000001019
ENSLAFT00000001019
ENSLAFT00000009276
ENSLAFT00000009276
ENSLAFT00000009276
ENSLAFT00000001541
ENSLAFT00000034565
ENSLAFT00000026588
ENSLAFT00000026588
ENSLAFT00000009812
ENSLAFT00000009812
ENSLAFT00000002562
ENSLAFT00000002562
ENSLAFT00000002562
ENSLAFT00000035061
ENSLAFT00000002560
ENSLAFT00000002560
ENSLAFT00000002560
ENSLAFT00000002560
ENSLAFT00000002560
ENSLAFT00000001465
ENSLAFT00000001465
ENSLAFT00000001465
ENSLAFT00000001465
ENSLAFT00000001465
ENSLAFT00000001465
ENSLAFT00000002566
ENSLAFT00000002566
ENSLAFT00000002566
ENSLAFT00000002566
ENSLAFT00000002566
ENSLAFT00000002566
ENSLAFT00000002566
ENSLAFT00000002566
ENSLAFT00000002566
ENSLAFT00000002566
ENSLAFT00000004827
ENSLAFT00000004827
ENSLAFT00000005885
ENSLAFT00000005885
ENSLAFT00000005885
ENSLAFT00000005885
ENSLAFT00000005885
ENSLAFT00000005885
ENSLAFT00000027268
ENSLAFT00000026896
ENSLAFT00000026896
ENSLAFT00000026896
ENSLAFT00000013624
ENSLAFT00000032663
ENSLAFT00000022989
ENSLAFT00000015584
ENSLAFT00000015584
ENSLAFT00000015584
ENSLAFT00000002110
ENSLAFT00000002110
ENSLAFT00000002110
ENSLAFT00000017656
ENSLAFT00000017656
ENSLAFT00000017656
ENSLAFT00000017656
ENSLAFT00000006999
ENSLAFT00000001579
ENSLAFT00000022216
ENSLAFT00000022216
ENSLAFT00000021911
ENSLAFT00000021911
ENSLAFT00000021911
ENSLAFT00000021911
ENSLAFT00000012911
ENSLAFT00000020574
ENSLAFT00000018227
ENSLAFT00000005567
ENSLAFT00000005567
ENSLAFT00000011242
ENSLAFT00000011242
ENSLAFT00000011242
ENSLAFT00000011242
ENSLAFT00000011242
ENSLAFT00000011247
ENSLAFT00000034125
ENSLAFT00000015957
ENSLAFT00000015957
ENSLAFT00000020774
ENSLAFT00000020774
ENSLAFT00000005568
ENSLAFT00000005568
ENSLAFT00000005568
ENSLAFT00000005568
ENSLAFT00000005568
ENSLAFT00000004696
ENSLAFT00000036565
ENSLAFT00000036565
ENSLAFT00000036565
ENSLAFT00000007089
ENSLAFT00000007089
ENSLAFT00000007818
ENSLAFT00000007818
ENSLAFT00000014728
ENSLAFT00000012182
ENSLAFT00000012182
ENSLAFT00000012182
ENSLAFT00000012182
ENSLAFT00000013833
ENSLAFT00000013833
ENSLAFT00000013833
ENSLAFT00000013833
ENSLAFT00000036337
ENSLAFT00000036337
ENSLAFT00000036337
ENSLAFT00000030743
ENSLAFT00000030743
ENSLAFT00000015191
ENSLAFT00000015191
ENSLAFT00000015191
ENSLAFT00000003564
ENSLAFT00000004597
ENSLAFT00000004597
ENSLAFT00000004597
ENSLAFT00000004597
ENSLAFT00000004597
ENSLAFT00000004597
ENSLAFT00000001280
ENSLAFT00000022326
ENSLAFT00000022326
ENSLAFT00000032353
ENSLAFT00000015759
ENSLAFT00000015759
ENSLAFT00000015759
ENSLAFT00000015759
ENSLAFT00000015759
ENSLAFT00000009485
ENSLAFT00000009485
ENSLAFT00000009485
ENSLAFT00000009485
ENSLAFT00000015054
ENSLAFT00000015054
ENSLAFT00000015054
ENSLAFT00000015054
ENSLAFT00000006647
ENSLAFT00000006647
ENSLAFT00000006647
ENSLAFT00000006647
ENSLAFT00000025425
ENSLAFT00000025425
ENSLAFT00000025425
ENSLAFT00000025425
ENSLAFT00000025425
ENSLAFT00000014112
ENSLAFT00000014112
ENSLAFT00000004048
ENSLAFT00000004048
ENSLAFT00000004048
ENSLAFT00000031649
ENSLAFT00000036805
ENSLAFT00000036805
ENSLAFT00000002302
ENSLAFT00000002302
ENSLAFT00000036441
ENSLAFT00000036441
ENSLAFT00000036441
ENSLAFT00000036441
ENSLAFT00000016332
ENSLAFT00000016332
ENSLAFT00000016332
ENSLAFT00000016332
ENSLAFT00000016332
ENSLAFT00000016332
ENSLAFT00000016332
ENSLAFT00000016332
ENSLAFT00000016332
ENSLAFT00000016332
ENSLAFT00000016332
ENSLAFT00000016332
ENSLAFT00000021317
ENSLAFT00000013079
ENSLAFT00000013079
ENSLAFT00000013079
ENSLAFT00000013079
ENSLAFT00000015896
ENSLAFT00000009197
ENSLAFT00000006799
ENSLAFT00000006799
ENSLAFT00000006799
ENSLAFT00000006799
ENSLAFT00000013205
ENSLAFT00000013205
ENSLAFT00000013205
ENSLAFT00000013205
ENSLAFT00000003410
ENSLAFT00000003410
ENSLAFT00000003410
ENSLAFT00000031088
ENSLAFT00000003483
ENSLAFT00000003483
ENSLAFT00000003483
ENSLAFT00000003483
ENSLAFT00000012826
ENSLAFT00000012826
ENSLAFT00000012826
ENSLAFT00000012826
ENSLAFT00000030063
ENSLAFT00000030063
ENSLAFT00000012820
ENSLAFT00000012820
ENSLAFT00000011052
ENSLAFT00000011052
ENSLAFT00000011052
ENSLAFT00000014479
ENSLAFT00000010863
ENSLAFT00000010863
ENSLAFT00000010863
ENSLAFT00000011572
ENSLAFT00000011572
ENSLAFT00000007015
ENSLAFT00000007015
ENSLAFT00000007015
ENSLAFT00000007015
ENSLAFT00000002416
ENSLAFT00000002416
ENSLAFT00000002416
ENSLAFT00000002416
ENSLAFT00000002416
ENSLAFT00000032816
ENSLAFT00000014372
ENSLAFT00000007030
ENSLAFT00000010976
ENSLAFT00000031161
ENSLAFT00000031161
ENSLAFT00000033641
ENSLAFT00000033641
ENSLAFT00000033641
ENSLAFT00000033641
ENSLAFT00000033641
ENSLAFT00000033641
ENSLAFT00000026707
ENSLAFT00000016156
ENSLAFT00000016156
ENSLAFT00000016156
ENSLAFT00000010876
ENSLAFT00000010876
ENSLAFT00000010876
ENSLAFT00000013434
ENSLAFT00000013434
ENSLAFT00000030900
ENSLAFT00000030900
ENSLAFT00000031767
ENSLAFT00000009227
ENSLAFT00000009227
ENSLAFT00000033210
ENSLAFT00000031761
ENSLAFT00000013602
ENSLAFT00000013602
ENSLAFT00000013602
ENSLAFT00000006514
ENSLAFT00000006514
ENSLAFT00000029103
ENSLAFT00000022526
ENSLAFT00000034064
ENSLAFT00000034064
ENSLAFT00000034064
ENSLAFT00000002394
ENSLAFT00000002394
ENSLAFT00000002394
ENSLAFT00000002394
ENSLAFT00000002394
ENSLAFT00000034301
ENSLAFT00000033460
ENSLAFT00000008050
ENSLAFT00000007846
ENSLAFT00000007846
ENSLAFT00000016492
ENSLAFT00000016492
ENSLAFT00000016492
ENSLAFT00000016492
ENSLAFT00000023001
ENSLAFT00000021723
ENSLAFT00000021723
ENSLAFT00000021723
ENSLAFT00000021723
ENSLAFT00000021723
ENSLAFT00000016717
ENSLAFT00000016717
ENSLAFT00000016717
ENSLAFT00000000867
ENSLAFT00000000867
ENSLAFT00000000867
ENSLAFT00000000867
ENSLAFT00000000867
ENSLAFT00000000867
ENSLAFT00000000867
ENSLAFT00000000867
ENSLAFT00000030559
ENSLAFT00000010583
ENSLAFT00000016306
ENSLAFT00000016306
ENSLAFT00000017571
ENSLAFT00000017571
ENSLAFT00000017571
ENSLAFT00000017571
ENSLAFT00000017571
ENSLAFT00000017571
ENSLAFT00000017571
ENSLAFT00000017571
ENSLAFT00000035641
ENSLAFT00000035641
ENSLAFT00000035641
ENSLAFT00000016302
ENSLAFT00000016302
ENSLAFT00000007380
ENSLAFT00000007380
ENSLAFT00000007380
ENSLAFT00000007380
ENSLAFT00000013656
ENSLAFT00000000512
ENSLAFT00000000512
ENSLAFT00000037513
ENSLAFT00000000908
ENSLAFT00000000908
ENSLAFT00000000908
ENSLAFT00000000908
ENSLAFT00000000908
ENSLAFT00000000908
ENSLAFT00000026149
ENSLAFT00000026149
ENSLAFT00000026149
ENSLAFT00000026149
ENSLAFT00000029779
ENSLAFT00000029779
ENSLAFT00000032274
ENSLAFT00000032178
ENSLAFT00000032279
ENSLAFT00000012553
ENSLAFT00000012553
ENSLAFT00000013539
ENSLAFT00000013539
ENSLAFT00000013539
ENSLAFT00000013539
ENSLAFT00000029773
ENSLAFT00000030259
ENSLAFT00000012411
ENSLAFT00000012411
ENSLAFT00000012411
ENSLAFT00000014863
ENSLAFT00000030394
ENSLAFT00000008141
ENSLAFT00000030399
ENSLAFT00000025640
ENSLAFT00000025640
ENSLAFT00000011939
ENSLAFT00000029790
ENSLAFT00000009127
ENSLAFT00000009127
ENSLAFT00000009127
ENSLAFT00000005328
ENSLAFT00000005328
ENSLAFT00000005328
ENSLAFT00000023107
ENSLAFT00000004497
ENSLAFT00000029653
ENSLAFT00000029653
ENSLAFT00000029653
ENSLAFT00000029653
ENSLAFT00000029653
ENSLAFT00000029653
ENSLAFT00000029653
ENSLAFT00000017615
ENSLAFT00000017615
ENSLAFT00000013879
ENSLAFT00000013879
ENSLAFT00000009876
ENSLAFT00000009876
ENSLAFT00000029499
ENSLAFT00000029499
ENSLAFT00000015274
ENSLAFT00000015274
ENSLAFT00000015274
ENSLAFT00000008126
ENSLAFT00000008126
ENSLAFT00000008126
ENSLAFT00000022625
ENSLAFT00000012775
ENSLAFT00000012775
ENSLAFT00000015377
ENSLAFT00000015377
ENSLAFT00000015377
ENSLAFT00000015377
ENSLAFT00000018255
ENSLAFT00000018255
ENSLAFT00000018255
ENSLAFT00000018255
ENSLAFT00000012893
ENSLAFT00000012892
ENSLAFT00000012892
ENSLAFT00000017759
ENSLAFT00000017759
ENSLAFT00000017759
ENSLAFT00000004955
ENSLAFT00000004955
ENSLAFT00000004955
ENSLAFT00000004270
ENSLAFT00000004270
ENSLAFT00000004270
ENSLAFT00000004270
ENSLAFT00000004270
ENSLAFT00000004270
ENSLAFT00000004270
ENSLAFT00000036489
ENSLAFT00000036489
ENSLAFT00000036489
ENSLAFT00000022814
ENSLAFT00000032007
ENSLAFT00000001020
ENSLAFT00000001020
ENSLAFT00000008735
ENSLAFT00000031954
ENSLAFT00000031954
ENSLAFT00000029693
ENSLAFT00000029693
ENSLAFT00000025975
ENSLAFT00000010578
ENSLAFT00000010578
ENSLAFT00000000240
ENSLAFT00000000240
ENSLAFT00000000240
ENSLAFT00000025805
ENSLAFT00000018664
ENSLAFT00000018664
ENSLAFT00000018664
ENSLAFT00000018664
ENSLAFT00000026848
ENSLAFT00000026848
ENSLAFT00000015655
ENSLAFT00000015655
ENSLAFT00000015655
ENSLAFT00000015655
ENSLAFT00000015655
ENSLAFT00000029426
ENSLAFT00000029426
ENSLAFT00000014361
ENSLAFT00000014361
ENSLAFT00000014361
ENSLAFT00000015302
ENSLAFT00000015302
ENSLAFT00000015302
ENSLAFT00000037307
ENSLAFT00000022364
ENSLAFT00000022364
ENSLAFT00000022364
ENSLAFT00000036647
ENSLAFT00000017195
ENSLAFT00000017195
ENSLAFT00000015307
ENSLAFT00000015307
ENSLAFT00000011373
ENSLAFT00000011373
ENSLAFT00000011373
ENSLAFT00000004080
ENSLAFT00000004080
ENSLAFT00000006351
ENSLAFT00000006351
ENSLAFT00000014256
ENSLAFT00000002223
ENSLAFT00000002223
ENSLAFT00000014153
ENSLAFT00000014153
ENSLAFT00000014153
ENSLAFT00000014153
ENSLAFT00000004382
ENSLAFT00000004382
ENSLAFT00000004382
ENSLAFT00000004382
ENSLAFT00000037469
ENSLAFT00000037469
ENSLAFT00000008421
ENSLAFT00000008421
ENSLAFT00000021516
ENSLAFT00000021516
ENSLAFT00000021516
ENSLAFT00000021516
ENSLAFT00000021516
ENSLAFT00000021516
ENSLAFT00000021516
ENSLAFT00000027499
ENSLAFT00000027499
ENSLAFT00000027499
ENSLAFT00000034590
ENSLAFT00000034590
ENSLAFT00000034590
ENSLAFT00000015781
ENSLAFT00000015781
ENSLAFT00000015781
ENSLAFT00000015781
ENSLAFT00000015781
ENSLAFT00000015781
ENSLAFT00000015781
ENSLAFT00000015781
ENSLAFT00000015781
ENSLAFT00000015781
ENSLAFT00000015781
ENSLAFT00000015781
ENSLAFT00000015781
ENSLAFT00000015781
ENSLAFT00000015781
ENSLAFT00000015781
ENSLAFT00000015781
ENSLAFT00000033786
ENSLAFT00000033786
ENSLAFT00000033786
ENSLAFT00000033786
ENSLAFT00000006691
ENSLAFT00000006691
ENSLAFT00000006691
ENSLAFT00000006691
ENSLAFT00000006691
ENSLAFT00000006691
ENSLAFT00000006691
ENSLAFT00000006691
ENSLAFT00000006691
ENSLAFT00000006691
ENSLAFT00000006691
ENSLAFT00000002851
ENSLAFT00000002851
ENSLAFT00000008542
ENSLAFT00000008542
ENSLAFT00000008542
ENSLAFT00000008542
ENSLAFT00000008542
ENSLAFT00000006695
ENSLAFT00000034598
ENSLAFT00000006697
ENSLAFT00000006697
ENSLAFT00000006697
ENSLAFT00000017359
ENSLAFT00000017359
ENSLAFT00000017359
ENSLAFT00000017359
ENSLAFT00000036994
ENSLAFT00000036994
ENSLAFT00000009011
ENSLAFT00000009011
ENSLAFT00000030670
ENSLAFT00000030670
ENSLAFT00000032435
ENSLAFT00000032435
ENSLAFT00000032435
ENSLAFT00000032435
ENSLAFT00000003030
ENSLAFT00000003030
ENSLAFT00000013029
ENSLAFT00000013029
ENSLAFT00000013029
ENSLAFT00000013029
ENSLAFT00000013029
ENSLAFT00000032553
ENSLAFT00000032553
ENSLAFT00000032553
ENSLAFT00000032553
ENSLAFT00000022560
ENSLAFT00000032675
ENSLAFT00000009454
ENSLAFT00000033588
ENSLAFT00000006677
ENSLAFT00000006677
ENSLAFT00000006677
ENSLAFT00000006677
ENSLAFT00000009907
ENSLAFT00000009907
ENSLAFT00000009907
ENSLAFT00000006675
ENSLAFT00000008010
ENSLAFT00000008010
ENSLAFT00000021660
ENSLAFT00000021660
ENSLAFT00000009956
ENSLAFT00000009956
ENSLAFT00000009956
ENSLAFT00000025374
ENSLAFT00000025374
ENSLAFT00000014022
ENSLAFT00000014022
ENSLAFT00000014022
ENSLAFT00000014022
ENSLAFT00000014022
ENSLAFT00000010017
ENSLAFT00000010017
ENSLAFT00000010017
ENSLAFT00000013808
ENSLAFT00000013808
ENSLAFT00000025947
ENSLAFT00000025947
ENSLAFT00000013803
ENSLAFT00000013803
ENSLAFT00000031329
ENSLAFT00000031329
ENSLAFT00000031329
ENSLAFT00000007674
ENSLAFT00000007674
ENSLAFT00000007674
ENSLAFT00000007674
ENSLAFT00000007674
ENSLAFT00000027622
ENSLAFT00000027656
ENSLAFT00000013270
ENSLAFT00000013270
ENSLAFT00000013270
ENSLAFT00000013270
ENSLAFT00000013272
ENSLAFT00000013272
ENSLAFT00000013272
ENSLAFT00000017124
ENSLAFT00000017124
ENSLAFT00000022408
ENSLAFT00000005957
ENSLAFT00000005957
ENSLAFT00000005957
ENSLAFT00000005957
ENSLAFT00000004377
ENSLAFT00000004377
ENSLAFT00000017123
ENSLAFT00000017123
ENSLAFT00000017123
ENSLAFT00000004076
ENSLAFT00000004076
ENSLAFT00000025573
ENSLAFT00000004075
ENSLAFT00000004075
ENSLAFT00000004075
ENSLAFT00000004075
ENSLAFT00000004075
ENSLAFT00000000223
ENSLAFT00000000223
ENSLAFT00000000223
ENSLAFT00000000223
ENSLAFT00000000690
ENSLAFT00000000690
ENSLAFT00000000690
ENSLAFT00000000220
ENSLAFT00000000220
ENSLAFT00000000220
ENSLAFT00000000220
ENSLAFT00000002076
ENSLAFT00000025939
ENSLAFT00000031031
ENSLAFT00000002078
ENSLAFT00000002078
ENSLAFT00000002078
ENSLAFT00000002078
ENSLAFT00000002078
ENSLAFT00000016183
ENSLAFT00000002172
ENSLAFT00000002172
ENSLAFT00000002172
ENSLAFT00000002172
ENSLAFT00000002172
ENSLAFT00000003954
ENSLAFT00000003954
ENSLAFT00000026064
ENSLAFT00000031131
ENSLAFT00000013976
ENSLAFT00000016455
ENSLAFT00000016455
ENSLAFT00000016455
ENSLAFT00000003074
ENSLAFT00000017537
ENSLAFT00000017537
ENSLAFT00000005516
ENSLAFT00000005516
ENSLAFT00000005516
ENSLAFT00000000416
ENSLAFT00000000416
ENSLAFT00000002688
ENSLAFT00000015252
ENSLAFT00000016770
ENSLAFT00000016770
ENSLAFT00000016770
ENSLAFT00000016770
ENSLAFT00000016770
ENSLAFT00000003812
ENSLAFT00000003812
ENSLAFT00000013477
ENSLAFT00000014061
ENSLAFT00000014061
ENSLAFT00000014061
ENSLAFT00000014061
ENSLAFT00000014061
ENSLAFT00000014061
ENSLAFT00000014061
ENSLAFT00000014061
ENSLAFT00000014969
ENSLAFT00000014969
ENSLAFT00000014969
ENSLAFT00000014969
ENSLAFT00000033321
ENSLAFT00000033321
ENSLAFT00000033321
ENSLAFT00000017497
ENSLAFT00000018042
ENSLAFT00000018042
ENSLAFT00000011493
ENSLAFT00000013183
ENSLAFT00000021457
ENSLAFT00000008164
ENSLAFT00000008164
ENSLAFT00000033683
ENSLAFT00000014880
ENSLAFT00000014880
ENSLAFT00000014880
ENSLAFT00000014880
ENSLAFT00000014880
ENSLAFT00000014880
ENSLAFT00000013800
ENSLAFT00000013800
ENSLAFT00000011557
ENSLAFT00000011557
ENSLAFT00000014887
ENSLAFT00000014887
ENSLAFT00000014887
ENSLAFT00000011555
ENSLAFT00000011555
ENSLAFT00000011555
ENSLAFT00000011555
ENSLAFT00000011555
ENSLAFT00000011555
ENSLAFT00000000890
ENSLAFT00000000890
ENSLAFT00000000890
ENSLAFT00000021717
ENSLAFT00000021717
ENSLAFT00000008382
ENSLAFT00000015417
ENSLAFT00000015417
ENSLAFT00000008836
ENSLAFT00000008836
ENSLAFT00000022060
ENSLAFT00000022060
ENSLAFT00000009165
ENSLAFT00000009165
ENSLAFT00000033734
ENSLAFT00000033734
ENSLAFT00000000955
ENSLAFT00000000955
ENSLAFT00000000955
ENSLAFT00000000955
ENSLAFT00000027838
ENSLAFT00000027838
ENSLAFT00000008286
ENSLAFT00000008286
ENSLAFT00000008286
ENSLAFT00000008286
ENSLAFT00000008286
ENSLAFT00000008286
ENSLAFT00000034893
ENSLAFT00000034893
ENSLAFT00000013604
ENSLAFT00000013604
ENSLAFT00000012269
ENSLAFT00000012269
ENSLAFT00000012269
ENSLAFT00000012269
ENSLAFT00000012269
ENSLAFT00000004927
ENSLAFT00000004927
ENSLAFT00000017384
ENSLAFT00000017384
ENSLAFT00000017384
ENSLAFT00000001074
ENSLAFT00000001074
ENSLAFT00000001074
ENSLAFT00000001074
ENSLAFT00000001074
ENSLAFT00000005778
ENSLAFT00000029335
ENSLAFT00000029335
ENSLAFT00000029335
ENSLAFT00000029335
ENSLAFT00000027905
ENSLAFT00000029860
ENSLAFT00000007927
ENSLAFT00000007927
ENSLAFT00000007927
ENSLAFT00000007927
ENSLAFT00000007927
ENSLAFT00000007927
ENSLAFT00000007927
ENSLAFT00000007927
ENSLAFT00000032044
ENSLAFT00000025691
ENSLAFT00000025691
ENSLAFT00000025691
ENSLAFT00000025691
ENSLAFT00000025691
ENSLAFT00000015205
ENSLAFT00000001470
ENSLAFT00000001470
ENSLAFT00000002579
ENSLAFT00000002579
ENSLAFT00000002579
ENSLAFT00000029279
ENSLAFT00000032673
ENSLAFT00000032673
ENSLAFT00000012593
ENSLAFT00000012593
ENSLAFT00000003553
ENSLAFT00000003553
ENSLAFT00000009884
ENSLAFT00000009884
ENSLAFT00000009885
ENSLAFT00000009885
ENSLAFT00000021909
ENSLAFT00000021909
ENSLAFT00000021909
ENSLAFT00000021909
ENSLAFT00000021909
ENSLAFT00000021909
ENSLAFT00000001908
ENSLAFT00000015188
ENSLAFT00000015188
ENSLAFT00000005214
ENSLAFT00000005214
ENSLAFT00000005214
ENSLAFT00000005214
ENSLAFT00000005214
ENSLAFT00000005214
ENSLAFT00000022610
ENSLAFT00000022610
ENSLAFT00000022610
ENSLAFT00000006849
ENSLAFT00000006849
ENSLAFT00000012904
ENSLAFT00000012904
ENSLAFT00000005213
ENSLAFT00000015594
ENSLAFT00000015594
ENSLAFT00000018266
ENSLAFT00000018266
ENSLAFT00000018266
ENSLAFT00000006259
ENSLAFT00000006259
ENSLAFT00000004633
ENSLAFT00000004633
ENSLAFT00000004633
ENSLAFT00000004633
ENSLAFT00000004633
ENSLAFT00000004633
ENSLAFT00000014219
ENSLAFT00000014219
ENSLAFT00000014219
ENSLAFT00000015617
ENSLAFT00000015617
ENSLAFT00000014743
ENSLAFT00000014743
ENSLAFT00000014743
ENSLAFT00000021750
ENSLAFT00000021750
ENSLAFT00000021750
ENSLAFT00000021750
ENSLAFT00000000670
ENSLAFT00000000670
ENSLAFT00000031927
ENSLAFT00000031927
ENSLAFT00000008468
ENSLAFT00000008468
ENSLAFT00000017794
ENSLAFT00000017794
ENSLAFT00000017794
ENSLAFT00000017794
ENSLAFT00000017794
ENSLAFT00000017794
ENSLAFT00000017794
ENSLAFT00000001275
ENSLAFT00000001275
ENSLAFT00000006554
ENSLAFT00000009690
ENSLAFT00000009690
ENSLAFT00000009690
ENSLAFT00000030433
ENSLAFT00000005212
ENSLAFT00000010520
ENSLAFT00000010520
ENSLAFT00000010520
ENSLAFT00000026971
ENSLAFT00000026971
ENSLAFT00000026971
ENSLAFT00000026971
ENSLAFT00000003652
ENSLAFT00000003652
ENSLAFT00000003652
ENSLAFT00000008320
ENSLAFT00000008320
ENSLAFT00000008320
ENSLAFT00000008320
ENSLAFT00000008581
ENSLAFT00000008581
ENSLAFT00000008581
ENSLAFT00000008581
ENSLAFT00000033746
ENSLAFT00000033746
ENSLAFT00000033746
ENSLAFT00000033746
ENSLAFT00000033746
ENSLAFT00000014318
ENSLAFT00000014318
ENSLAFT00000014318
ENSLAFT00000008585
ENSLAFT00000008585
ENSLAFT00000008585
ENSLAFT00000008585
ENSLAFT00000032343
ENSLAFT00000014825
ENSLAFT00000014825
ENSLAFT00000014825
ENSLAFT00000014825
ENSLAFT00000014825
ENSLAFT00000009945
ENSLAFT00000009945
ENSLAFT00000009945
ENSLAFT00000014260
ENSLAFT00000034029
ENSLAFT00000004708
ENSLAFT00000036511
ENSLAFT00000027082
ENSLAFT00000027082
ENSLAFT00000033898
ENSLAFT00000033898
ENSLAFT00000006733
ENSLAFT00000028369
ENSLAFT00000028369
ENSLAFT00000028369
ENSLAFT00000001107
ENSLAFT00000001107
ENSLAFT00000021621
ENSLAFT00000021621
ENSLAFT00000021621
ENSLAFT00000021621
ENSLAFT00000011581
ENSLAFT00000011581
ENSLAFT00000011581
ENSLAFT00000021544
ENSLAFT00000021544
ENSLAFT00000003322
ENSLAFT00000003322
ENSLAFT00000003322
ENSLAFT00000021628
ENSLAFT00000021628
ENSLAFT00000021629
ENSLAFT00000021629
ENSLAFT00000021629
ENSLAFT00000011954
ENSLAFT00000011954
ENSLAFT00000011954
ENSLAFT00000011954
ENSLAFT00000014662
ENSLAFT00000014662
ENSLAFT00000034977
ENSLAFT00000034977
ENSLAFT00000009026
ENSLAFT00000009026
ENSLAFT00000037316
ENSLAFT00000007735
ENSLAFT00000007735
ENSLAFT00000007735
ENSLAFT00000014581
ENSLAFT00000000745
ENSLAFT00000000745
ENSLAFT00000000745
ENSLAFT00000000745
ENSLAFT00000000745
ENSLAFT00000015296
ENSLAFT00000015296
ENSLAFT00000009344
ENSLAFT00000025703
ENSLAFT00000005919
ENSLAFT00000005919
ENSLAFT00000031062
ENSLAFT00000032467
ENSLAFT00000032467
ENSLAFT00000012830
ENSLAFT00000012830
ENSLAFT00000012830
ENSLAFT00000012830
ENSLAFT00000012830
ENSLAFT00000012830
ENSLAFT00000012830
ENSLAFT00000012830
ENSLAFT00000021974
ENSLAFT00000021974
ENSLAFT00000009348
ENSLAFT00000009348
ENSLAFT00000031379
ENSLAFT00000031379
ENSLAFT00000008129
ENSLAFT00000008129
ENSLAFT00000008129
ENSLAFT00000008129
ENSLAFT00000006029
ENSLAFT00000006029
ENSLAFT00000025320
ENSLAFT00000010065
ENSLAFT00000010065
ENSLAFT00000010065
ENSLAFT00000008123
ENSLAFT00000008123
ENSLAFT00000008123
ENSLAFT00000011162
ENSLAFT00000026662
ENSLAFT00000026662
ENSLAFT00000026662
ENSLAFT00000010189
ENSLAFT00000031075
ENSLAFT00000031075
ENSLAFT00000031075
ENSLAFT00000031075
ENSLAFT00000013785
ENSLAFT00000013785
ENSLAFT00000013785
ENSLAFT00000013785
ENSLAFT00000013785
ENSLAFT00000013785
ENSLAFT00000013785
ENSLAFT00000013785
ENSLAFT00000010743
ENSLAFT00000010743
ENSLAFT00000013787
ENSLAFT00000013787
ENSLAFT00000013787
ENSLAFT00000021438
ENSLAFT00000003033
ENSLAFT00000003033
ENSLAFT00000003033
ENSLAFT00000003033
ENSLAFT00000003033
ENSLAFT00000010800
ENSLAFT00000010800
ENSLAFT00000031170
ENSLAFT00000022692
ENSLAFT00000022692
ENSLAFT00000028441
ENSLAFT00000013730
ENSLAFT00000013730
ENSLAFT00000002083
ENSLAFT00000002083
ENSLAFT00000033203
ENSLAFT00000033203
ENSLAFT00000013168
ENSLAFT00000002089
ENSLAFT00000009543
ENSLAFT00000009543
ENSLAFT00000009543
ENSLAFT00000001125
ENSLAFT00000001125
ENSLAFT00000001125
ENSLAFT00000001125
ENSLAFT00000001125
ENSLAFT00000004146
ENSLAFT00000004146
ENSLAFT00000004146
ENSLAFT00000004146
ENSLAFT00000004146
ENSLAFT00000000352
ENSLAFT00000000352
ENSLAFT00000002106
ENSLAFT00000002106
ENSLAFT00000002106
ENSLAFT00000002106
ENSLAFT00000000859
ENSLAFT00000000859
ENSLAFT00000009722
ENSLAFT00000009722
ENSLAFT00000009722
ENSLAFT00000029094
ENSLAFT00000029094
ENSLAFT00000029094
ENSLAFT00000028550
ENSLAFT00000028550
ENSLAFT00000003044
ENSLAFT00000037246
ENSLAFT00000037246
ENSLAFT00000037246
ENSLAFT00000022853
ENSLAFT00000013995
ENSLAFT00000013995
ENSLAFT00000013995
ENSLAFT00000000913
ENSLAFT00000000036
ENSLAFT00000000036
ENSLAFT00000000036
ENSLAFT00000003729
ENSLAFT00000003729
ENSLAFT00000026159
ENSLAFT00000026159
ENSLAFT00000000522
ENSLAFT00000000522
ENSLAFT00000000522
ENSLAFT00000000522
ENSLAFT00000017916
ENSLAFT00000017916
ENSLAFT00000017916
ENSLAFT00000017916
ENSLAFT00000017916
ENSLAFT00000012101
ENSLAFT00000012101
ENSLAFT00000012101
ENSLAFT00000012101
ENSLAFT00000012101
ENSLAFT00000012101
ENSLAFT00000012101
ENSLAFT00000012101
ENSLAFT00000016063
ENSLAFT00000016063
ENSLAFT00000012019
ENSLAFT00000012019
ENSLAFT00000012019
ENSLAFT00000012019
ENSLAFT00000012019
ENSLAFT00000029767
ENSLAFT00000029767
ENSLAFT00000008852
ENSLAFT00000008852
ENSLAFT00000008852
ENSLAFT00000008852
ENSLAFT00000008852
ENSLAFT00000008852
ENSLAFT00000008852
ENSLAFT00000008852
ENSLAFT00000008852
ENSLAFT00000008852
ENSLAFT00000008852
ENSLAFT00000026492
ENSLAFT00000026492
ENSLAFT00000012014
ENSLAFT00000012014
ENSLAFT00000017868
ENSLAFT00000017868
ENSLAFT00000017868
ENSLAFT00000016068
ENSLAFT00000016068
ENSLAFT00000016068
ENSLAFT00000016068
ENSLAFT00000016068
ENSLAFT00000012541
ENSLAFT00000002539
ENSLAFT00000002539
ENSLAFT00000002539
ENSLAFT00000002539
ENSLAFT00000007941
ENSLAFT00000012788
ENSLAFT00000012788
ENSLAFT00000001533
ENSLAFT00000010489
ENSLAFT00000010489
ENSLAFT00000010489
ENSLAFT00000034759
ENSLAFT00000015498
ENSLAFT00000015498
ENSLAFT00000015498
ENSLAFT00000018571
ENSLAFT00000003349
ENSLAFT00000009845
ENSLAFT00000009845
ENSLAFT00000009845
ENSLAFT00000009845
ENSLAFT00000009845
ENSLAFT00000009845
ENSLAFT00000009845
ENSLAFT00000009845
ENSLAFT00000009845
ENSLAFT00000005722
ENSLAFT00000005518
ENSLAFT00000016750
ENSLAFT00000016750
ENSLAFT00000016750
ENSLAFT00000016750
ENSLAFT00000016750
ENSLAFT00000016750
ENSLAFT00000016750
ENSLAFT00000016750
ENSLAFT00000016750
ENSLAFT00000022979
ENSLAFT00000022979
ENSLAFT00000022979
ENSLAFT00000000581
ENSLAFT00000000146
ENSLAFT00000000146
ENSLAFT00000000146
ENSLAFT00000000146
ENSLAFT00000020500
ENSLAFT00000020500
ENSLAFT00000020500
ENSLAFT00000008111
ENSLAFT00000008111
ENSLAFT00000008111
ENSLAFT00000008111
ENSLAFT00000008111
ENSLAFT00000008111
ENSLAFT00000008111
ENSLAFT00000013979
ENSLAFT00000013979
ENSLAFT00000013979
ENSLAFT00000013979
ENSLAFT00000013979
ENSLAFT00000013979
ENSLAFT00000013979
ENSLAFT00000001327
ENSLAFT00000001327
ENSLAFT00000001327
ENSLAFT00000006110
ENSLAFT00000006110
ENSLAFT00000006110
ENSLAFT00000006110
ENSLAFT00000007933
ENSLAFT00000007933
ENSLAFT00000007933
ENSLAFT00000007930
ENSLAFT00000007930
ENSLAFT00000007931
ENSLAFT00000007931
ENSLAFT00000018285
ENSLAFT00000018285
ENSLAFT00000018285
ENSLAFT00000018285
ENSLAFT00000018285
ENSLAFT00000014487
ENSLAFT00000000045
ENSLAFT00000000045
ENSLAFT00000000045
ENSLAFT00000000045
ENSLAFT00000000045
ENSLAFT00000008956
ENSLAFT00000017630
ENSLAFT00000017630
ENSLAFT00000017630
ENSLAFT00000011725
ENSLAFT00000011725
ENSLAFT00000011725
ENSLAFT00000031191
ENSLAFT00000031191
ENSLAFT00000008704
ENSLAFT00000008704
ENSLAFT00000031194
ENSLAFT00000031194
ENSLAFT00000033549
ENSLAFT00000033549
ENSLAFT00000033549
ENSLAFT00000017270
ENSLAFT00000016403
ENSLAFT00000016403
ENSLAFT00000016403
ENSLAFT00000016403
ENSLAFT00000016403
ENSLAFT00000016403
ENSLAFT00000016403
ENSLAFT00000016403
ENSLAFT00000011869
ENSLAFT00000017777
ENSLAFT00000017777
ENSLAFT00000017777
ENSLAFT00000027244
ENSLAFT00000026084
ENSLAFT00000026084
ENSLAFT00000026084
ENSLAFT00000035450
ENSLAFT00000035450
ENSLAFT00000035450
ENSLAFT00000035450
ENSLAFT00000018238
ENSLAFT00000018238
ENSLAFT00000001396
ENSLAFT00000001396
ENSLAFT00000009386
ENSLAFT00000003466
ENSLAFT00000003466
ENSLAFT00000003466
ENSLAFT00000003466
ENSLAFT00000003466
ENSLAFT00000003466
ENSLAFT00000003466
ENSLAFT00000003466
ENSLAFT00000003466
ENSLAFT00000003466
ENSLAFT00000003466
ENSLAFT00000003466
ENSLAFT00000003466
ENSLAFT00000003466
ENSLAFT00000003466
ENSLAFT00000003466
ENSLAFT00000003466
ENSLAFT00000003466
ENSLAFT00000003466
ENSLAFT00000003466
ENSLAFT00000003466
ENSLAFT00000003466
ENSLAFT00000003466
ENSLAFT00000003466
ENSLAFT00000003466
ENSLAFT00000003466
ENSLAFT00000003466
ENSLAFT00000003466
ENSLAFT00000003466
ENSLAFT00000003466
ENSLAFT00000012285
ENSLAFT00000012285
ENSLAFT00000012285
ENSLAFT00000034100
ENSLAFT00000034100
ENSLAFT00000034100
ENSLAFT00000004661
ENSLAFT00000036386
ENSLAFT00000036386
ENSLAFT00000036386
ENSLAFT00000036386
ENSLAFT00000006166
ENSLAFT00000006166
ENSLAFT00000006166
ENSLAFT00000006166
ENSLAFT00000006166
ENSLAFT00000021939
ENSLAFT00000021939
ENSLAFT00000014226
ENSLAFT00000014226
ENSLAFT00000034532
ENSLAFT00000001660
ENSLAFT00000001660
ENSLAFT00000005896
ENSLAFT00000011469
ENSLAFT00000014146
ENSLAFT00000014146
ENSLAFT00000014146
ENSLAFT00000016551
ENSLAFT00000016551
ENSLAFT00000016551
ENSLAFT00000016551
ENSLAFT00000022631
ENSLAFT00000015086
ENSLAFT00000015086
ENSLAFT00000015086
ENSLAFT00000015086
ENSLAFT00000015086
ENSLAFT00000015797
ENSLAFT00000036313
ENSLAFT00000001716
ENSLAFT00000001716
ENSLAFT00000001718
ENSLAFT00000001718
ENSLAFT00000001718
ENSLAFT00000002845
ENSLAFT00000002845
ENSLAFT00000002845
ENSLAFT00000006568
ENSLAFT00000006568
ENSLAFT00000006568
ENSLAFT00000006568
ENSLAFT00000037389
ENSLAFT00000010411
ENSLAFT00000010411
ENSLAFT00000010411
ENSLAFT00000010411
ENSLAFT00000017280
ENSLAFT00000005797
ENSLAFT00000005797
ENSLAFT00000002962
ENSLAFT00000002962
ENSLAFT00000002962
ENSLAFT00000002962
ENSLAFT00000025624
ENSLAFT00000025624
ENSLAFT00000030683
ENSLAFT00000016861
ENSLAFT00000016861
ENSLAFT00000022577
ENSLAFT00000005185
ENSLAFT00000005185
ENSLAFT00000007249
ENSLAFT00000007249
ENSLAFT00000007249
ENSLAFT00000007249
ENSLAFT00000007249
ENSLAFT00000007249
ENSLAFT00000007249
ENSLAFT00000007249
ENSLAFT00000007249
ENSLAFT00000011004
ENSLAFT00000011260
ENSLAFT00000036135
ENSLAFT00000016354
ENSLAFT00000016354
ENSLAFT00000016354
ENSLAFT00000008002
ENSLAFT00000002362
ENSLAFT00000002362
ENSLAFT00000021676
ENSLAFT00000021676
ENSLAFT00000006066
ENSLAFT00000006066
ENSLAFT00000006066
ENSLAFT00000006066
ENSLAFT00000006066
ENSLAFT00000006066
ENSLAFT00000006066
ENSLAFT00000006066
ENSLAFT00000036033
ENSLAFT00000036033
ENSLAFT00000032906
ENSLAFT00000032906
ENSLAFT00000032906
ENSLAFT00000032906
ENSLAFT00000032906
ENSLAFT00000014035
ENSLAFT00000014035
ENSLAFT00000013433
ENSLAFT00000013433
ENSLAFT00000013433
ENSLAFT00000013433
ENSLAFT00000010020
ENSLAFT00000010020
ENSLAFT00000010020
ENSLAFT00000013745
ENSLAFT00000013745
ENSLAFT00000013742
ENSLAFT00000013742
ENSLAFT00000013742
ENSLAFT00000013742
ENSLAFT00000010027
ENSLAFT00000010027
ENSLAFT00000010027
ENSLAFT00000010027
ENSLAFT00000013848
ENSLAFT00000013848
ENSLAFT00000013848
ENSLAFT00000029628
ENSLAFT00000018043
ENSLAFT00000018043
ENSLAFT00000018043
ENSLAFT00000018043
ENSLAFT00000027701
ENSLAFT00000027701
ENSLAFT00000026475
ENSLAFT00000006901
ENSLAFT00000006901
ENSLAFT00000006901
ENSLAFT00000027662
ENSLAFT00000027662
ENSLAFT00000030001
ENSLAFT00000030001
ENSLAFT00000004342
ENSLAFT00000004342
ENSLAFT00000004342
ENSLAFT00000006907
ENSLAFT00000006907
ENSLAFT00000006907
ENSLAFT00000009507
ENSLAFT00000009507
ENSLAFT00000022472
ENSLAFT00000030009
ENSLAFT00000030009
ENSLAFT00000017338
ENSLAFT00000017338
ENSLAFT00000017338
ENSLAFT00000017338
ENSLAFT00000002069
ENSLAFT00000002069
ENSLAFT00000002069
ENSLAFT00000002069
ENSLAFT00000002069
ENSLAFT00000036913
ENSLAFT00000036913
ENSLAFT00000010738
ENSLAFT00000007010
ENSLAFT00000007010
ENSLAFT00000007010
ENSLAFT00000014355
ENSLAFT00000014355
ENSLAFT00000014355
ENSLAFT00000007547
ENSLAFT00000007547
ENSLAFT00000007547
ENSLAFT00000007547
ENSLAFT00000031796
ENSLAFT00000031796
ENSLAFT00000031796
ENSLAFT00000021404
ENSLAFT00000021404
ENSLAFT00000021404
ENSLAFT00000017424
ENSLAFT00000017424
ENSLAFT00000017427
ENSLAFT00000026729
ENSLAFT00000007424
ENSLAFT00000007424
ENSLAFT00000007424
ENSLAFT00000017423
ENSLAFT00000035138
ENSLAFT00000021792
ENSLAFT00000021792
ENSLAFT00000028509
ENSLAFT00000028509
ENSLAFT00000028509
ENSLAFT00000013046
ENSLAFT00000013046
ENSLAFT00000013046
ENSLAFT00000013046
ENSLAFT00000013046
ENSLAFT00000013046
ENSLAFT00000013046
ENSLAFT00000013046
ENSLAFT00000013046
ENSLAFT00000013046
ENSLAFT00000007807
ENSLAFT00000007807
ENSLAFT00000007807
ENSLAFT00000000248
ENSLAFT00000028188
ENSLAFT00000032847
ENSLAFT00000007990
ENSLAFT00000007990
ENSLAFT00000007990
ENSLAFT00000007990
ENSLAFT00000009209
ENSLAFT00000009209
ENSLAFT00000033336
ENSLAFT00000002780
ENSLAFT00000002780
ENSLAFT00000002780
ENSLAFT00000002780
ENSLAFT00000002780
ENSLAFT00000002780
ENSLAFT00000002780
ENSLAFT00000011481
ENSLAFT00000000365
ENSLAFT00000006386
ENSLAFT00000006384
ENSLAFT00000006384
ENSLAFT00000006384
ENSLAFT00000033446
ENSLAFT00000011526
ENSLAFT00000011526
ENSLAFT00000008070
ENSLAFT00000008070
ENSLAFT00000008070
ENSLAFT00000008070
ENSLAFT00000008070
ENSLAFT00000023055
ENSLAFT00000023055
ENSLAFT00000034241
ENSLAFT00000034241
ENSLAFT00000034241
ENSLAFT00000034241
ENSLAFT00000007334
ENSLAFT00000007334
ENSLAFT00000018637
ENSLAFT00000018637
ENSLAFT00000018637
ENSLAFT00000018637
ENSLAFT00000018637
ENSLAFT00000018632
ENSLAFT00000018632
ENSLAFT00000000964
ENSLAFT00000000964
ENSLAFT00000000964
ENSLAFT00000015694
ENSLAFT00000035140
ENSLAFT00000035140
ENSLAFT00000016326
ENSLAFT00000016326
ENSLAFT00000016326
ENSLAFT00000017554
ENSLAFT00000035145
ENSLAFT00000000061
ENSLAFT00000000061
ENSLAFT00000000061
ENSLAFT00000000061
ENSLAFT00000000061
ENSLAFT00000000061
ENSLAFT00000000061
ENSLAFT00000000061
ENSLAFT00000000061
ENSLAFT00000000061
ENSLAFT00000000061
ENSLAFT00000012486
ENSLAFT00000013853
ENSLAFT00000013853
ENSLAFT00000017396
ENSLAFT00000017396
ENSLAFT00000015450
ENSLAFT00000015450
ENSLAFT00000015451
ENSLAFT00000015451
ENSLAFT00000015451
ENSLAFT00000000103
ENSLAFT00000001591
ENSLAFT00000029757
ENSLAFT00000029757
ENSLAFT00000014826
ENSLAFT00000014826
ENSLAFT00000014826
ENSLAFT00000014828
ENSLAFT00000014828
ENSLAFT00000014828
ENSLAFT00000031055
ENSLAFT00000021491
ENSLAFT00000011910
ENSLAFT00000011910
ENSLAFT00000011910
ENSLAFT00000011910
ENSLAFT00000021495
ENSLAFT00000021495
ENSLAFT00000021495
ENSLAFT00000021495
ENSLAFT00000021495
ENSLAFT00000021495
ENSLAFT00000021495
ENSLAFT00000034412
ENSLAFT00000034412
ENSLAFT00000001440
ENSLAFT00000002664
ENSLAFT00000002664
ENSLAFT00000002664
ENSLAFT00000002664
ENSLAFT00000000624
ENSLAFT00000017731
ENSLAFT00000017731
ENSLAFT00000002549
ENSLAFT00000002549
ENSLAFT00000002549
ENSLAFT00000002549
ENSLAFT00000002549
ENSLAFT00000011916
ENSLAFT00000011916
ENSLAFT00000011916
ENSLAFT00000011916
ENSLAFT00000011916
ENSLAFT00000011916
ENSLAFT00000000583
ENSLAFT00000000583
ENSLAFT00000000583
ENSLAFT00000016252
ENSLAFT00000016252
ENSLAFT00000003237
ENSLAFT00000003237
ENSLAFT00000003237
ENSLAFT00000003237
ENSLAFT00000037174
ENSLAFT00000037174
ENSLAFT00000033944
ENSLAFT00000033944
ENSLAFT00000005342
ENSLAFT00000005342
ENSLAFT00000022603
ENSLAFT00000022603
ENSLAFT00000022603
ENSLAFT00000022603
ENSLAFT00000032501
ENSLAFT00000006877
ENSLAFT00000002719
ENSLAFT00000002719
ENSLAFT00000002719
ENSLAFT00000002719
ENSLAFT00000022232
ENSLAFT00000022232
ENSLAFT00000022232
ENSLAFT00000022232
ENSLAFT00000005991
ENSLAFT00000005991
ENSLAFT00000005991
ENSLAFT00000005991
ENSLAFT00000005991
ENSLAFT00000036616
ENSLAFT00000036616
ENSLAFT00000018702
ENSLAFT00000018702
ENSLAFT00000037170
ENSLAFT00000029582
ENSLAFT00000029582
ENSLAFT00000012231
ENSLAFT00000012231
ENSLAFT00000012231
ENSLAFT00000031837
ENSLAFT00000031837
ENSLAFT00000021856
ENSLAFT00000021856
ENSLAFT00000021856
ENSLAFT00000011853
ENSLAFT00000011853
ENSLAFT00000006409
ENSLAFT00000006409
ENSLAFT00000006409
ENSLAFT00000006409
ENSLAFT00000009104
ENSLAFT00000003781
ENSLAFT00000002713
ENSLAFT00000009836
ENSLAFT00000009836
ENSLAFT00000009836
ENSLAFT00000008454
ENSLAFT00000008454
ENSLAFT00000008454
ENSLAFT00000008454
ENSLAFT00000008454
ENSLAFT00000008454
ENSLAFT00000008454
ENSLAFT00000010458
ENSLAFT00000030406
ENSLAFT00000030406
ENSLAFT00000001692
ENSLAFT00000001692
ENSLAFT00000001692
ENSLAFT00000001692
ENSLAFT00000008591
ENSLAFT00000008591
ENSLAFT00000008591
ENSLAFT00000008591
ENSLAFT00000008459
ENSLAFT00000008459
ENSLAFT00000015802
ENSLAFT00000015802
ENSLAFT00000015802
ENSLAFT00000009105
ENSLAFT00000009105
ENSLAFT00000013243
ENSLAFT00000018526
ENSLAFT00000018526
ENSLAFT00000018526
